# Supplementary material for: De novo inter-regional coactivations of preconfigured local ensembles support memory
Source: Nat Commun. 2022 Mar 11;13:1272. doi: 10.1038/s41467-022-28929-x (PMC8917150; doi:10.1038/s41467-022-28929-x)
Supplement: Supplementary file 4 — Supplementary Data [file 41467_2022_28929_MOESM4_ESM.xlsx]

## Sheet: Sheet1
Figure	Panel	Object	Statical test	Statistical value	Post-hoc test
					Object	Statistical test	Statistical value
Fig. 3b		BLA-PL5 pairs	Fisher’s exact test	p = 5.0×10-5
		vCA1-PL5 pairs	Fisher’s exact test	p = 1.6×10-3
		vCA1-BLA pairs	Fisher’s exact test	p = 0.059
Fig. 3c		BLA-PL5 pairs	WSR-test	p = 0.020
		vCA1-PL5 pairs	WSR-test	p = 0.026
		vCA1-BLA pairs	WSR-test	p = 0.50
Fig. 3d		BLA-PL5 pairs	WSR-test	p = 8.0×10-3
		vCA1-PL5 pairs	WSR-test	p = 0.56
		vCA1-BLA pairs	WSR-test	p = 0.50
Fig. 4d	BLA-PL5 (top)	SWRs	WSR-test	p = 0.035
		HFOs	WSR-test	p = 7.7×10-8
		cRipples	WSR-test	p = 9.8×10-8
	vCA1-PL5 (bottom)	SWRs	WSR-test	p = 9.8 ×10-4
		HFOs	WSR-test	p = 2.4×10-3
		cRipples	WSR-test	p = 4.9×10-4
Fig. 4e	BLA-PL5 (left)	SWRs	WSR-test	p = 2.1×10-4
		HFOs	WSR-test	p = 2.3×10-7
		cRipples	WSR-test	p = 2.5×10-6
	vCA1-PL5 (right)	SWRs	WSR-test	p = 0.021
		HFOs	WSR-test	p = 0.064
		cRipples	WSR-test	p = 3.4×10-3
Fig. 4f		BLA-PL5	Friedman test	p = 2.9×10-141	NREM vs SWR	TK-test	p=3.8×10-9
					NREM- vs HFO		p=3.8×10-9
					NREM vs cRipple		p=3.8×10-9
		vCA1-PL5	Friedman test	p = 3.3×10-152	NREM vs SWR	TK-test	p=3.8×10-9
					NREM- vs HFO		p=3.8×10-9
					NREM vs cRipple		p=3.8×10-9
Fig. 6c	Left panel	Distribution	χ2 test	p = 1.7×10-5	Peak count	Poisson distribution with Bonferroni correction	p=1.8×10-3
	Right panel	C-B-P	Poisson distribution with Bonferroni correction	p = 2.1×10-3
		C-P-B		p = 0.68
		B-C-P		p = 4.0×10-4
		B-P-C		p = 0.18
		P-C-B		p = 0.29
		P-B-C		p = 0.92
Fig. 6e		Pre vs post	WSR-test	p = 4.8×10-17
Fig. 7a	Right panel	BLA-PL5 pairs	Two-way ANOVA on the ranks	Interaction : F1,974 = 9.4 p = 2.2×10-3	Coupled in baseline vs non-Couple in baseline	TK-test	p = 0.12
					Coupled in shock vs non-Couple in shock		p = 4.1×10-9
					Coupled in baseline vs Couple in shock		p=1.4×10-8
					Non-coupled in baseline vs non-Couple in shock		p=3.8×10-9
Fig. 7b	Right panel	vCA1-PL5 pairs	Two-way ANOVA on the ranks	Interaction: F1.930 = 0.015 p = 0.90	N.A.
				Pair-type: F1,930 = 0.19 p = 0.66	N.A.
				Period: F1,930 = 15.3 p = 9.9×10-5	Baseline vs shock	TK-test	p=9.2×10-5
Fig. 7c	Right panel	BLA-vCA1-PL5 triplets	Two-way ANOVA on the ranks	Interaction: F1,5846 = 3.4 p = 0.064	N.A.
				Pair-type: F1,5846 = 74.8 p = 6.6×10-18	Coupled vs non-coupled	TK-test	p=1.7×10-3
				Period: F1,5846 = 9.8 p = 1.7×10-3	Baseline vs shock	TK-test	p=1.1×10-10
Fig. 7d	Right panel	BLA-PL5 pairs	Two-way ANOVA on the ranks	Interaction: F1,974 = 13.3 p = 2.8×10-4	Coupled in pre-cond vs non-Couple in pre-cond	TK-test	p = 3.2×10-3
					Coupled in post-cond vs non-Couple in post-cond		p = 3.8×10-9
					Coupled in pre-cond vs Couple in post-cond		p = 3.8×10-9
					Non-coupled in pre-cond vs non-Couple in post-cond		p = 3.8×10-9
Fig. 7e	Right panel	vCA1-PL5 pairs	Two-way ANOVA on the ranks	Interaction: F1,930 = 9.7 p = 1.9×10-3	Coupled in pre-cond vs non-Couple in pre-cond	TK-test	p = 0.97
					Coupled in post-cond vs non-Couple in post-cond		p = 7.7×10-6
					Coupled in pre-cond vs Couple in post-cond		p = 3.8×10-9
					Non-coupled in pre-cond vs non-Couple in post-cond		p = 2.9×10-5
Fig. 7f	Right panel	BLA-vCA1-PL5 triplets	Two-way ANOVA on the ranks	Interaction: F1,5846 = 14.2 p = 1.7×10-4	Coupled in pre-cond vs non-Couple in pre-cond	TK-test	p = 1.0
					Coupled in post-cond vs non-Couple in post-cond		p = 1.1×10-6
					Coupled in pre-cond vs Couple in post-cond		p = 3.8×10-9
					Non-coupled in pre-cond vs non-Couple in post-cond		p = 3.8×10-9
Fig. 7i		BLA-PL5 vs vCA1-PL5	Fisher’s exact test	p = 3.1×10-3
Fig. 8d	BLA-PL5 (top)	SWRs	WSR-test	p = 0.91
		aHFOs	WSR-test	p = 3.9×10-3
		cRipples	WSR-test	p = 0.055
		γslow	WSR-test	p = 0.57
	vCA1-PL5 (bottom)	SWRs	WSR-test	p = 0.063
		aHFOs	WSR-test	p = 0.44
		cRipples	WSR-test	p = 0.031
		γslow	WSR-test	p = 0.031
Fig. 8f	Freezing behavior (top)	BLA-PL5 pairs	χ2 test	p = 0.23
		vCA1-PL5 pairs	χ2 test	p = 1.5×10-51
	Cue presentation (bottom)	BLA-PL5 pairs	χ2 test	p = 4.0×10-7
		vCA1-PL5 pairs	χ2 test	p = 0.080
Fig. 8g	Right panel	BLA-PL5 pairs	Two-way ANOVA on the ranks	Interaction: F1,974 = 2.4 p = 0.12	N.A.
				Pair type: F1,974 = 7.9 p = 5.2×10-3	Reappeared vs others	TK-test	p=5.1×10-3
				Period: F1,974 = 5.7 p = 0.017	Baseline vs cue	TK-test	p=0.017
Fig. 8h	Right panel	vCA1-PL5 pairs	Two-way ANOVA on the ranks	Interaction: F1,930 = 8.7×10-5 p = 0.99	N.A.
				Pair type: F1,930 = 14.3 p = 1.6×10-4	Reappeared vs others	TK-test	p=1.6×10-4
				Periods: F1,930 = 8.7×10-5 p = 0.99	N.A.
Fig. 9a	BLA ensembles (left)	Coupled with PL5, pre-cond	χ2 test	p = 1.4×10-5
		Coupled with PL5, post-cond	χ2 test	p = 7.2×10-3
		Other ensembles, pre-cond	χ2 test	p = 4.1×10-21
		Other ensembles, post-cond	χ2 test	p = 8.5×10-30
	vCA1 ensembles (middle)	Coupled with PL5, pre-cond	χ2 test	p = 0.070
		Coupled with PL5, post-cond	χ2 test	p = 2.3×10-10
		Other ensembles, pre-cond	χ2 test	p = 8.5×10-3
		Other ensembles, post-cond	χ2 test	p = 0.14
	PL5 ensembles (right)	Coupled with BLA, pre-cond	χ2 test	p = 8.2×10-4
		Coupled with BLA, post-cond	χ2 test	p = 9.9×10-14
		Coupled with vCA1, pre-cond	χ2 test	p = 2.0×10-20
		Coupled with vCA1, post-cond	χ2 test	p = 1.0×10-5
		Other ensembles, pre-cond	χ2 test	p = 7.5×10-46
		Other ensembles, post-cond	χ2 test	p = 1.1×10-10
Fig. 9b	BLA ensembles (left)	Coupled with PL5	WSR-test	p = 0.76
		Other ensembles	WSR-test	p= 0.78
	vCA1 ensembles (middle)	Coupled with PL5	WSR-test	p = 0.023
		Other ensembles	WSR-test	p = 0.32
	PL5 ensembles (right)	Coupled with BLA	WSR-test	p = 1.2×10-3
		Coupled with vCA1	WSR-test	p = 0.16
		Other ensembles	WSR-test	p = 0.24
Fig. 9c	BLA excitatory cells (left)	BLA excitatory cells	Two-way ANOVA on the logarithm of the data	Interaction: F3,792 = 0.7 p = 0.56	N.A.
				Coupled region: F1,792 = 9.8 p = 1.8×10-3	Coupled with PL5 vs other cells	TK-test	p=1.7×10-3
				Period: F3,792 = 0.27 p = 0.85	N.A.
	vCA1 excitatory cells (middle)	vCA1 excitatory cells	Two-way ANOVA on the logarithm of the data	Interaction: F3,350 = 0.3 p = 0.80	N.A.
				Coupled region: F1,350 = 10.0 p = 1.7×10-3	Coupled with PL5 vs other cells	TK-test	p=1.6×10-3
				Period: F3,350 = 0.3 p = 0.81	N.A.
	PL5 excitatory cells (right)	PL5 excitatory cells	Two-way ANOVA on the logarithm of the data	Interaction: F6,1648 = 1.1 p = 0.39	N.A.
				Coupled region: F2,1648 = 43.7 p = 3.2×10-19	Coupled with BLA vs Coupled with vCA1	TK-test	p = 5.3×10-5
					Coupled with BLA vs other cells		p = 4.2×10-7
					Coupled with vCA1 vs other cells		p = 9.5×10-10
				Periods: F3,1648 = 6.3 p = 3.2×10-4	Pre-cond 1st half vs Post-cond 1st half	TK-test	p = 3.0×10-3
					Pre-cond 2nd half vs Post-cond 1st half		p = 3.0×10-4
					Other combinations		Not significant (p > 0.1)
Fig. 9d	HFO modulation on cells in BLA (top left)	Excitatory cells coupled with PL5, during pre-cond NREM	WSR-test	p = 5.4×10-9
		Excitatory cells coupled with PL5, during post-cond NREM	WSR-test	p = 3.8×10-9
		Inhibitory cells coupled with PL5, during pre-cond NREM	WSR-test	p = 2.0×10-3
		Inhibitory cells coupled with PL5, during post-cond NREM	WSR-test	p = 2.0×10-3
		Other excitatory cells, during pre-cond NREM	WSR-test	p = 1.7×10-23
		Other excitatory cells, during post-cond NREM	WSR-test	p = 3.6×10-23
		Other inhibitory cells, during pre-cond NREM	WSR-test	p = 7.8×10-3
		Other inhibitory cells, during post-cond NREM	WSR-test	p = 7.8×10-3
		Changes in excitatory cells coupled with PL5	WSR-test	p = 3.2×10-3
		Changes in inhibitory cells coupled with PL5	WSR-test	p = 1.0
		Changes in other excitatory cells	WSR-test	p = 0.17
		Changes in other inhibitory cells	WSR-test	p = 0.94
	SWR modulation on cells in BLA (bottom left)	Excitatory cells coupled with PL5, during pre-cond NREM	WSR-test	p = 8.0×10-6
		Excitatory cells coupled with PL5, during post-cond NREM	WSR-test	p = 5.3×10-7
		Inhibitory cells coupled with PL5, during pre-cond NREM	WSR-test	p = 2.0×10-3
		Inhibitory cells coupled with PL5, during post-cond NREM	WSR-test	p = 2.0×10-3
		Other excitatory cells, during pre-cond NREM	WSR-test	p = 1.6×10-13
		Other excitatory cells, during post-cond NREM	WSR-test	p = 3.8×10-8
		Other inhibitory cells, during pre-cond NREM	WSR-test	p = 0.078
		Other inhibitory cells, during post-cond NREM	WSR-test	p = 0.046
		Changes in excitatory cells coupled with PL5	WSR-test	p = 0.014
		Changes in inhibitory cells coupled with PL5	WSR-test	p = 0.38
		Changes in other excitatory cells	WSR-test	p = 0.035
		Changes in other inhibitory cells	WSR-test	p = 0.81
	HFO modulation on cells in vCA1 (top middle)	Excitatory cells coupled with PL5, during pre-cond NREM	WSR-test	p = 0.048
		Excitatory cells coupled with PL5, during post-cond NREM	WSR-test	p = 4.8×10-3
		Inhibitory cells coupled with PL5, during pre-cond NREM	WSR-test	p = 0.96
		Inhibitory cells coupled with PL5, during post-cond NREM	WSR-test	p = 9.7×10-3
		Other excitatory cells, during pre-cond NREM	WSR-test	p = 6.0×10-6
		Other excitatory cells, during post-cond NREM	WSR-test	p = 8.8×10-5
		Other inhibitory cells, during pre-cond NREM	WSR-test	p = 4.5×10-4
		Other inhibitory cells, during post-cond NREM	WSR-test	p = 0.032
		Changes in excitatory cells coupled with PL5	WSR-test	p = 0.084
		Changes in inhibitory cells coupled with PL5	WSR-test	p = 0.070
		Changes in other excitatory cells	WSR-test	p = 0.25
		Changes in other inhibitory cells	WSR-test	p = 0.39
	SWR modulation on cells in vCA1 (bottom middle)	Excitatory cells coupled with PL5, during pre-cond NREM	WSR-test	p = 8.4×10-4
		Excitatory cells coupled with PL5, during post-cond NREM	WSR-test	p = 4.0×10-4
		Inhibitory cells coupled with PL5, during pre-cond NREM	WSR-test	p = 1.9×10-3
		Inhibitory cells coupled with PL5, during post-cond NREM	WSR-test	p = 4.4×10-4
		Other excitatory cells, during pre-cond NREM	WSR-test	p = 7.7×10-13
		Other excitatory cells, during post-cond NREM	WSR-test	p = 2.7×10-13
		Other inhibitory cells, during pre-cond NREM	WSR-test	p = 1.7×10-6
		Other inhibitory cells, during post-cond NREM	WSR-test	p = 1.7×10-6
		Changes in excitatory cells coupled with PL5	WSR-test	p = 0.053
		Changes in inhibitory cells coupled with PL5	WSR-test	p = 0.044
		Changes in other excitatory cells	WSR-test	p = 0.31
		Changes in other inhibitory cells	WSR-test	p = 0.37
	HFO modulation on cells in PL5 (top right)	Excitatory cells coupled with BLA, during pre-cond NREM	WSR-test	p = 5.9×10-8
		Excitatory cells coupled with BLA, during post-cond NREM	WSR-test	p = 1.9×10-11
		Inhibitory cells coupled with BLA, during pre-cond NREM	WSR-test	p = 1.0×10-3
		Inhibitory cells coupled with BLA, during post-cond NREM	WSR-test	p = 2.8×10-4
		Excitatory cells coupled with vCA1, during pre-cond NREM	WSR-test	p = 2.6×10-3
		Excitatory cells coupled with vCA1, during post-cond NREM	WSR-test	p = 1.2×10-5
		Inhibitory cells coupled with vCA1, during pre-cond NREM	WSR-test	p = 0.031
		Inhibitory cells coupled with vCA1, during post-cond NREM	WSR-test	p = 0.031
		Other excitatory cells, during pre-cond NREM	WSR-test	p = 5.9×10-19
		Other excitatory cells, during post-cond NREM	WSR-test	p = 7.1×10-33
		Other inhibitory cells, during pre-cond NREM	WSR-test	p = 0.042
		Other inhibitory cells, during post-cond NREM	WSR-test	p = 8.2×10-4
		Changes in excitatory cells coupled with BLA	WSR-test	p = 5.1×10-4
		Changes in inhibitory cells coupled with BLA	WSR-test	p = 8.4×10-3
		Changes in excitatory cells coupled with vCA1	WSR-test	p = 7.7×10-3
		Changes in inhibitory cells coupled with vCA1	WSR-test	p = 0.031
		Changes in other excitatory cells	WSR-test	p = 1.1×10-3
		Changes in other inhibitory cells	WSR-test	p = 0.57
	SWR modulation on cells in PL5 (bottom right)	Excitatory cells coupled with BLA, during pre-cond NREM	WSR-test	p = 5.0×10-3
		Excitatory cells coupled with BLA, during post-cond NREM	WSR-test	p = 1.1×10-5
		Inhibitory cells coupled with BLA, during pre-cond NREM	WSR-test	p = 0.028
		Inhibitory cells coupled with BLA, during post-cond NREM	WSR-test	p = 2.9×10-3
		Excitatory cells coupled with vCA1, during pre-cond NREM	WSR-test	p = 0.14
		Excitatory cells coupled with vCA1, during post-cond NREM	WSR-test	p = 1.1×10-3
		Inhibitory cells coupled with vCA1, during pre-cond NREM	WSR-test	p = 0.063
		Inhibitory cells coupled with vCA1, during post-cond NREM	WSR-test	p = 0.031
		Other excitatory cells, during pre-cond NREM	WSR-test	p = 6.5×10-5
		Other excitatory cells, during post-cond NREM	WSR-test	p = 2.8×10-15
		Other inhibitory cells, during pre-cond NREM	WSR-test	p = 0.88
		Other inhibitory cells, during post-cond NREM	WSR-test	p = 0.096
		Changes in excitatory cells coupled with BLA	WSR-test	p = 0.026
		Changes in inhibitory cells coupled with BLA	WSR-test	p = 0.018
		Changes in excitatory cells coupled with vCA1	WSR-test	p = 0.030
		Changes in inhibitory cells coupled with vCA1	WSR-test	p = 0.031
		Changes in other excitatory cells	WSR-test	p = 1.7×10-3
		Changes in other inhibitory cells	WSR-test	p = 0.76
Supplementary Fig. 5a	95-percentile criterion BLA-PL5 pairs (top left)	All rats	Fisher’s exact test	p = 3.3×10-4
		Without Hoegaarden	Fisher’s exact test	p = 2.2×10-3
		Without Innis	Fisher’s exact test	p = 6.8×10-4
		Without Jever	Fisher’s exact test	p = 3.3×10-4
		Without Leffe	Fisher’s exact test	p = 2.2×10-4
		Without Maredsous	Fisher’s exact test	p = 3.8×10-4
		Without Nostrum	Fisher’s exact test	p = 4.0×10-3
		Without Oberon	Fisher’s exact test	p = 4.1×10-4
	99-percentile criterion BLA-PL5 pairs (bottom left)	All rats	Fisher’s exact test	p = 5.1×10-5
		Without Hoegaarden	Fisher’s exact test	p = 1.1×10-3
		Without Innis	Fisher’s exact test	p = 9.2×10-5
		Without Jever	Fisher’s exact test	p = 5.0×10-5
		Without Leffe	Fisher’s exact test	p = 2.6×10-5
		Without Maredsous	Fisher’s exact test	p = 2.6×10-5
		Without Nostrum	Fisher’s exact test	p = 2.3×10-3
		Without Oberon	Fisher’s exact test	p = 1.2×10-4
	95-percentile criterion vCA1-PL5 pairs (top right)	All rats	Fisher’s exact test	p = 5.2×10-4
		Without Hoegaarden	Fisher’s exact test	p = 4.8×10-4
		Without Innis	Fisher’s exact test	p = 5.8×10-3
		Without Karmeliet	Fisher’s exact test	p = 6.3×10-4
		Without Leffe	Fisher’s exact test	p = 6.8×10-4
		Without Maredsous	Fisher’s exact test	p = 4.0×10-4
		Without Nostrum	Fisher’s exact test	p = 3.4×10-3
		Without Oberon	Fisher’s exact test	p = 5.3×10-4
	99-percentile criterion vCA1-PL5 pairs (bottom right)	All rats	Fisher’s exact test	p = 1.6×10-3
		Without Hoegaarden	Fisher’s exact test	p = 2.2×10-3
		Without Innis	Fisher’s exact test	p = 0.062
		Without Karmeliet	Fisher’s exact test	p = 1.9×10-3
		Without Leffe	Fisher’s exact test	p = 1.3×10-3
		Without Maredsous	Fisher’s exact test	p = 4.6×10-4
		Without Nostrum	Fisher’s exact test	p = 5.8×10-3
		Without Oberon	Fisher’s exact test	p = 1.6×10-3
Supplementary Fig. 7b	BLA-PL5 pairs (left)	BLA-PL5 pairs	Fisher’s exact test	p = 0.12
	vCA1-PL5 pairs (middle)	vCA1-PL5 pairs	Fisher’s exact test	p = 0.50
	BLA-vCA1 pairs (right)	BLA-vCA1 pairs	Fisher’s exact test	p = 1.0
Supplementary Fig. 7c		BLA-PL5 pairs	WSR-test	p = 0.22
		vCA1-PL5 pairs	WSR-test	p = 0.046
		BLA-vCA1 pairs	WSR-test	p= 0.42
Supplementary Fig. 7e	BLA-PL5 pairs (left)	BLA-PL5 pairs	Fisher’s exact test	p = 1.8×10-3
	vCA1-PL5 pairs (middle)	vCA1-PL5 pairs	Fisher’s exact test	p = 0.078
	BLA-vCA1 pairs (right)	BLA-vCA1 pairs	Fisher’s exact test	p = 0.093
Supplementary Fig. 7f		BLA-PL5 pairs	WSR-test	p = 4.7×10-4
		vCA1-PL5 pairs	WSR-test	p = 0.13
		BLA-vCA1 pairs	WSR-test	p = 0.91
Supplementary Fig. 8b	BLA-PL5 pairs (left)	BLA-PL5 pairs	Fisher’s exact test	p = 4.4×10-3
	vCA1-PL5 pairs (middle)	vCA1-PL5 pairs	Fisher’s exact test	p = 0.019
	BLA-vCA1 pairs (right)	BLA-vCA1 pairs	Fisher’s exact test	p = 0.062
Supplementary Fig. 8c		BLA-PL5 pairs	WSR-test	p = 0.33
		vCA1-PL5 pairs	WSR-test	p = 0.52
		BLA-vCA1 pairs	WSR-test	p = 0.93
Supplementary Fig. 8d	BLA-PL5 pairs (left)	BLA-PL5 pairs	Fisher’s exact test	p = 8.1×10-5
	vCA1-PL5 pairs (right)	vCA1-PL5 pairs	Fisher’s exact test	p = 2.1×10-3
Supplementary Fig. 8e	BLA-PL5 pairs (left)	BLA-PL5 pairs	KS-test	p = 0.033
	vCA1-PL5 pairs (right)	vCA1-PL5 pairs	KS-test	p = 1.2×10-3
Supplementary Fig. 12	SWR (left)	SWRs	WSR-test	p = 0.27
	HFO (middle)	HFOs	WSR-test	p = 0.11
	cRipple (right)	cRipples	WSR-test	p = 0.026
Supplementary Fig. 16		All rats	WSR-test	p = 4.8×10-17
		Without Hoegaarden	WSR-test	p = 1.1×10-14
		Without Innis	WSR-test	p = 6.9×10-16
		Without Leffe	WSR-test	p = 8.1×10-17
		Without Maredsous	WSR-test	p = 1.6×10-16
		Without Nostrum	WSR-test	p = 3.3×10-7
		Without Oberon	WSR-test	p = 1.0×10-15
Supplementary Fig. 17b	BLA-PL5 pairs During shocks (top left, right panel)	BLA-PL5 pairs	Two-way ANOVA on the ranks	Interaction: F1,974 = 0.3 p = 0.59	N.A.
				Pair type: F1,974 = 61.3 p = 1.2×10-14	Coupled vs non-coupled	TK-test	p = 1.1×10-10
				Period: F1,974 = 8.6 p = 3.4×10-3	Shock 1-4 vs Shock 9-12	TK-test	p = 3.3×10-3
	BLA-PL5 pairs Between shocks (bottom left, right panel)	BLA-PL5 pairs	Two-way ANOVA on the ranks	Interaction: F1,974 = 0.06 p = 0.81	N.A.
				Pair type: F1,974 = 97.1 p = 6.6×10-22	Coupled vs non-coupled	TK-test	p = 1.1×10-10
				Period: F1,974 = 0.02 p = 0.88	N.A.
	vCA1-PL5 pairs During shocks (top middle, right panel)	vCA1-PL5 pairs	Two-way ANOVA on the ranks	Interaction: F1,930 = 0.9 p = 0.33	N.A.
				Pair type: F1,930 = 0.2 p = 0.68	N.A.
				Period: F1,930 = 1.6 p = 0.21	N.A.
	vCA1-PL5 pairs Between shocks (bottom middle, right panel)	vCA1-PL5 pairs	Two-way ANOVA on the ranks	Interaction: F1,930 = 0.02 p = 0.88	N.A.
				Pair type: F1,930 = 2.0 p = 0.16	N.A.
				Period: F1,930 = 0.07 p = 0.80	N.A.
	BLA-vCA1-PL5 triplets During shocks (top right, right panel)	BLA-vCA1-PL5 triplets	Two-way ANOVA on the ranks	Interaction: F1,5846 = 2.0 p = 0.16	N.A.
				Pair type: F1,5846 = 37.1 p = 1.2×10-9	Coupled vs non-coupled	TK-test	p = 1.2×10-9
				Period: F1,5846 = 3.2 p = 0.075	N.A.
	BLA-vCA1-PL5 triplets Between shocks (bottom right, right panel)	BLA-vCA1-PL5 triplets	Two-way ANOVA on the ranks	Interaction: F1,5846 = 17.2 p = 3.4×10-5	Coupled in shock 1-4 vs coupled in shock 9-12	TK-test	p = 1.0×10-6
					Non-coupled in shock 1-4 vs non-coupled in shock 9-12		p = 4.5×10-7
					Coupled in shock 1-4 vs non-coupled in shock 1-4		p = 0.041
					Coupled in shock 9-12 vs non-coupled in shock 9-12		p = 3.8×10-9
Supplementary Fig. 18a	BLA ensembles (left, bottom panel)	BLA ensembles	Two-way ANOVA on the ranks	Interaction: F1,116 = 0.08 p = 0.78	N.A.
				Ensemble type: F1,116 = 33.2 p = 7.0×10-8	Coupled with PL5 vs Others	TK-test	p = 7.0×10-8
				Period: F1,116 = 6.9 p = 9.5×10-3	Baseline vs shock	TK-test	p = 9.5×10-3
	PL5 ensembles (middle, bottom panel)	PL5 ensembles	Two-way ANOVA on the ranks	Interaction: F1,182 = 1.2 p = 0.28	N.A.
				Ensemble type: F1,182 = 3.5 p = 0.064	N.A.
				Period: F1,182 = 7.4 p = 7.0×10-3	Baseline vs shock	TK-test	p = 7.0×10-3
	vCA1 ensembles (right, bottom panel)	vCA1 ensembles	Two-way ANOVA on the ranks	Interaction: F1,72 = 0.6 p = 0.45	N.A.
				Ensemble type: F1,72 = 3.6 p = 0.061	N.A.
				Period: F1,72 = 13.0 p = 5.6×10-4	Baseline vs shock	TK-test	p = 5.6×10-4
Supplementary Fig. 18c	BLA ensembles (top, right panel)	BLA ensembles	Two-way ANOVA on the ranks	Interaction: F1,116 = 1.2 p = 0.28	N.A.
				Ensemble type: F1,116 = 18.6 p = 3.5×10-5	Coupled vs non-coupled	TK-test	p = 3.5×10-5
				Period: F1,116 = 3.4 p = 0.067	N.A.
	PL5 ensembles (middle, right panel)	PL5 ensembles	Two-way ANOVA on the ranks	Interaction: F1,182 = 6.3 p = 0.013	Coupled in pre vs coupled in post	TK-test	p = 5.1×10-8
					Non-coupled in pre vs non-coupled in post		p = 1.6×10-5
					Coupled in pre vs non-coupled in pre		p = 0.99
					Coupled in post vs non-coupled in post		p = 6.1×10-3
	vCA1 ensembles (right, bottom panel)	vCA1 ensembles	Two-way ANOVA on the ranks	Interaction: F1,72 = 4.1 p = 0.046	Coupled in pre vs coupled in post	TK-test	p = 0.051
					Non-coupled in pre vs non-coupled in post		p = 0.92
					Coupled in pre vs non-coupled in pre		p=0.43
					Coupled in post vs non-coupled in post		p=0.53
				Ensemble type: F1,72 = 0.01 p = 0.91	N.A.
				Period: F1,72 = 6.9 p = 0.011	Baseline vs shock	TK-test	p = 0.011
Supplementary Fig. 19a	Right panel	BLA-PL5 pairs	Two-way ANOVA on the ranks	Interaction: F1,974 = 11.4 p = 7.6×10-4	Coupled in baseline vs coupled in cue	TK-test	p = 1.5×10-4
					Non-coupled in baseline vs non-coupled in cue		p = 0.082
					Coupled in baseline vs non-coupled in baseline		p = 0.024
					Coupled in cue vs non-coupled in cue		p = 3.8×10-9
Supplementary Fig. 19b	Right panel	vCA1-PL5 pairs	Two-way ANOVA on the ranks	Interaction: F1,930 = 0.08 p = 0.39	N.A.
				Pair type: F1,930 = 6.8 p = 9.4×10-3	Coupled vs non-coupled	TK-test	p = 9.2×10-3
				Period: F1,930 = 2.9 p = 0.086	N.A.
Supplementary Fig. 19c	Right panel	BLA-vCA1-PL5 triplets	Two-way ANOVA on the ranks	Interaction: F1,5846 = 17.4 p = 3.0×10-5	Coupled in baseline vs coupled in cue	TK-test	p = 2.3×10-7
					Non-coupled in baseline vs non-coupled in cue		p = 3.9×10-9
					Coupled in baseline vs non-coupled in baseline		p = 1.0
					Coupled in cue vs non-coupled in cue		p = 7.8×10-8
Supplementary Fig. 19d	Right panel	BLA ensembles	Two-way ANOVA on the ranks	Interaction: F1,116 = 0.3 p = 0.61	N.A.
				Ensemble type: F1,116 = 27.1 p = 8.6×10-7	Coupled vs others	TK-test	p = 8.6×10-7
				Period: F1,116 = 0.5 p = 0.47	N.A.
Supplementary Fig. 19e	Right panel	PL5 ensembles	Two-way ANOVA on the ranks	Interaction: F1,182 = 0.2 p = 0.69	N.A.
				Ensemble type: F1,182 = 1.5 p = 0.22	N.A.
				Period: F1,182 = 0.27 p = 0.60	N.A.
Supplementary Fig. 19f	Right panel	vCA1 ensembles	Two-way ANOVA on the ranks	Interaction: F1,72 = 0.5 p = 0.47	N.A.
				Pair type: F1,72 = 4.1 p = 0.047	Coupled vs non-coupled	TK-test	p = 0.047
				Period: F1,72 = 0.39 p = 0.53	N.A.
Supplementary Fig. 19g	Right panel	BLA ensembles	Two-way ANOVA on the ranks	Interaction: F1,116 = 0.01 p = 0.91	N.A.
				Ensemble type: F1,116 = 10.6 p = 1.5×10-3	Triplet participating vs others	TK-test	p = 1.5×10-3
				Period: F1,116 = 0.27 p = 0.60	N.A.
Supplementary Fig. 19h	Right panel	PL5 ensembles	Two-way ANOVA on the ranks	Interaction: F1,182 = 1.1 p = 0.29	N.A.
				Ensemble type: F1,182 = 0.2 p = 0.66	N.A.
				Period: F1,182 = 0.33 p = 0.57	N.A.
Supplementary Fig. 19i	Right panel	vCA1 ensembles	Two-way ANOVA on the ranks	Interaction: F1,72 = 0.3 p = 0.62	N.A.
				Ensemble type: F1,72 = 5.8 p = 0.018	Triplet participating vs others	TK-test	p = 0.018
				Period: F1,72 = 0.4 p = 0.84	N.A.
Supplementary Fig. 19j	Right panel	BLA-PL5 pairs	Two-way ANOVA on the ranks	Interaction: F1,974 = 0.5 p = 0.49	N.A.
				Pair type: F1,974 = 18.6 p = 1.8×10-5	Coupled vs non-coupled	TK-test	p = 1.8×10-5
				Period: F1,974 = 1.3 p = 0.25	N.A.
Supplementary Fig. 19k	Right panel	vCA1-PL5 pairs	Two-way ANOVA on the ranks	Interaction: F1,930 = 0.3 p = 0.61	N.A.
				Pair type: F1,930 = 0.2 p = 0.69	N.A.
				Period: F1,930 = 0.2 p = 0.62	N.A.
Supplementary Fig. 19l	Right panel	BLA-vCA1-PL5 triplets	Two-way ANOVA on the ranks	Interaction: F1,5846 = 2.1 p = 0.15	N.A.
				Triplet type: F1,5846 = 3.3 p = 0.069	N.A.
				Period: F1,5846 = 2.6 p = 0.11	N.A.
Supplementary Fig. 19m	Right panel	BLA ensembles	Two-way ANOVA on the ranks	Interaction: F1,116 = 0.04 p = 0.85	N.A.
				Ensemble type: F1,116 = 4.5 p = 0.035	Coupled vs non-coupled	TK-test	p = 0.035
				Period: F1,116 = 0.007 p = 0.93	N.A.
Supplementary Fig. 19n	Right panel	PL5 ensembles	Two-way ANOVA on the ranks	Interaction: F1,182 = 1.1 p = 0.29	N.A.
				Ensemble type: F1,182 = 0.3 p = 0.58	N.A.
				Period: F1,182 = 2.0 p = 0.16	N.A.
Supplementary Fig. 19o	Right panel	vCA1 ensembles	Two-way ANOVA on the ranks	Interaction: F1,72 = 0.03 p = 0.87	N.A.
				Ensemble type: F1,72 = 1.3 p = 0.25	N.A.
				Period: F1,72 = 0.7 p = 0.40	N.A.
Supplementary Fig. 19p	Right panel	BLA ensembles	Two-way ANOVA on the ranks	Interaction: F1,116 = 0.4 p = 0.55	N.A.
				Ensemble type: F1,116 = 0.02 p = 0.89	N.A.
				Period: F1,116 = 0.04 p = 0.85	N.A.
Supplementary Fig. 19q	Right panel	PL5 ensembles	Two-way ANOVA on the ranks	Interaction: F1,182 = 0.8 p = 0.37	N.A.
				Ensemble type: F1,182 = 1.2 p = 0.28	N.A.
				Period: F1,182 = 1.4 p = 0.23	N.A.
Supplementary Fig. 19r	Right panel	vCA1 ensembles	Two-way ANOVA on the ranks	Interaction: F1,72 = 0.05 p = 0.82	N.A.
				Ensemble type: F1,72 = 2.7×10-5 p = 1.0	N.A.
				Period: F1,72 = 0.9 p = 0.36	N.A.
Supplementary Fig. 20a	BLA-PL5 pairs (left)	Non-coupled BLA-PL5 pairs	WRS-test	p = 0.090
		Coupled BLA-PL5 pairs	WRS-test	p = 1.6×10-3
	vCA1-PL5 pairs (middle)	Non-coupled vCA1-PL5 pairs	WRS-test	p = 1.2×10-12
		Coupled vCA1-PL5 pairs	WRS-test	p = 9.9×10-4
	BLA-vCA1-PL5 triplets (right)	Non-coupled BLA-vCA1-PL5 triplets	WRS-test	p = 4.0×10-54
		Coupled BLA-vCA1-PL5 triplets	WRS-test	p = 6.6×10-3
Supplementary Fig. 20b	BLA-PL5 pairs (left)	Non-coupled pairs, first REM	χ2 test	p = 0.40
		Non-coupled pairs, following NREM	χ2 test	p = 6.7×10-6
		Coupled pairs, first REM	χ2 test	p = 3.1×10-5
		Coupled pairs, following NREM	χ2 test	p = 2.2×10-221
	vCA1-PL5 pairs (middle)	Non-coupled pairs, first REM	χ2 test	p = 0.13
		Non-coupled pairs, following NREM	χ2 test	p = 0.25
		Coupled pairs, first REM	χ2 test	p = 0.81
		Coupled pairs, following NREM	χ2 test	p = 2.4×10-33
	BLA-vCA1-PL5 triplets (right)	Non-coupled triplets, first REM	χ2 test	p = 4.6×10-4
		Non-coupled triplets, following NREM	χ2 test	p = 0.57
		Coupled triplets, first REM	χ2 test	p = 0.48
		Coupled triplets, following NREM	χ2 test	p = 0.48
Supplementary Fig. 21	BLA-PL5 pairs (left)	BLA-PL5 pairs	Fisher’s exact test	p = 5.2×10-6
	vCA1-PL5 pairs (right)	vCA1-PL5 pairs	Fisher’s exact test	p = 5.3×10-6
Supplementary Fig. 22b	BLA-PL5 pairs, cue (1st row, left)	BLA-PL5 pairs	Two-way ANOVA on the ranks	Interaction: F1,974 = 14.9 p = 1.2×10-4	Reappeared in baseline vs reappeared in cue	TK-test	p = 8.0×10-5
					Others in baseline vs others in cue		p = 4.4×10-3
					Reappeared in baseline vs others in baseline		p = 1.0
					Reappeared in cue vs others in cue		p = 6.9×10-7
	BLA-PL5 pairs, freeze (1st row, right)	BLA-PL5 pairs	Two-way ANOVA on the ranks	Interaction: F1,974 = 2.0 p = 0.16	N.A.
				Pair types: F1,974 = 0.7 p = 0.39	N.A.
				Periods: F1,974 = 2.5 p = 0.11	N.A.
	vCA1-PL5 pairs, cue (2nd row, left)	vCA1-PL5 pairs	Two-way ANOVA on the ranks	Interaction: F1,930 = 0.05 p = 0.83	N.A.
				Pair types: F1,930 = 0.5 p = 0.49	N.A.
				Periods: F1,930 = 0.05 p = 0.83	N.A.
	vCA1-PL5 pairs, freeze (2nd row, right)	vCA1-PL5 pairs	Two-way ANOVA on the ranks	Interaction: F1,930 = 0.04 p = 0.84	N.A.
				Pair types: F1,930 = 24.2 p = 1.0×10-6	Reappeared vs others	TK-test	p = 8.7×10-7
				Periods: F1,930 = 0.04 p = 0.84	N.A.
	BLA ensembles, cue (3rd row, left)	BLA ensembles	Two-way ANOVA on the ranks	Interaction: F1,116 = 0.7 p = 0.41	N.A.
				Ensemble types: F1,116 = 5.6 p = 0.019	Reappearance participating vs others	TK-test	p = 0.019
				Periods: F1,116 = 1.1 p = 0.29	N.A.
	BLA ensembles, freeze (3rd row, right)	BLA ensembles	Two-way ANOVA on the ranks	Interaction: F1,116 = 0.5 p = 0.47	N.A.
				Ensemble types: F1,116 = 4.6 p = 0.035	Reappearance participating vs others	TK-test	p = 0.035
				Periods: F1,116 = 0.7 p = 0.42	N.A.
	PL5 ensembles, cue (4th row, left)	PL5 ensembles	Two-way ANOVA on the ranks	Interaction: F1,182 = 2.0 p = 0.16	N.A.
				Ensemble types: F1,182 = 0.05 p = 0.82	N.A.
				Periods: F1,182 = 10.2 p = 1.7×10-3	Baseline vs cue	TK-test	p = 1.4×10-3
	PL5 ensembles, freeze (4th row, right)	PL5 ensembles	Two-way ANOVA on the ranks	Interaction: F1,182 = 0.01 p = 0.91	N.A.
				Ensemble types: F1,182 = 0.9 p = 0.34	N.A.
				Periods: F1,182 = 0.02 p = 0.88	N.A.
	vCA1 ensembles, cue (5th row, left)	vCA1 ensembles	Two-way ANOVA on the ranks	Interaction: F1,72 = 0.6 p = 0.43	N.A.
				Ensemble types: F1,72 = 2.1 p = 0.16	N.A.
				Periods: F1,72 = 0.3 p = 0.60	N.A.
	vCA1 ensembles, freeze (5th row, right)	vCA1 ensembles	Two-way ANOVA on the ranks	Interaction: F1,72 = 0.02 p = 0.88	N.A.
				Ensemble types: F1,72 = 8.1 p = 5.7×10-3	Reappearance participating vs others	TK-test	p = 5.7×10-3
				Periods: F1,72 = 0.2 p = 0.89	N.A.
Supplementary Fig. 22c	BLA-PL5 pairs, cue (1st row, left)	BLA-PL5 pairs	Two-way ANOVA on the ranks	Interaction: F1,974 = 4.9 p = 0.027	Reappeared in baseline vs reappeared in cue	TK-test	p = 0.062
					Others in baseline vs others in cue		p = 0.062
					Reappeared in baseline vs others in baseline		p = 0.51
					Reappeared in cue vs others in cue		p = 4.1×10-5
	BLA-PL5 pairs, freeze (1st row, right)	BLA-PL5 pairs	Two-way ANOVA on the ranks	Interaction: F1,974 = 4.1 p = 0.042	Reappeared in baseline vs reappeared in cue	TK-test	p = 0.085
					Others in baseline vs others in cue		p = 0.085
					Reappeared in baseline vs others in baseline		p = 1.0
					Reappeared in cue vs others in cue		p = 0.026
	vCA1-PL5 pairs, cue (2nd row, left)	vCA1-PL5 pairs	Two-way ANOVA on the ranks	Interaction: F1,930 = 0.004 p = 0.95	N.A.
				Pair types: F1,930 = 25.6 p = 5.1×10-7	Reappeared vs others	TK-test	p = 4.2×10-7
				Periods: F1,930 = 0.004 p = 0.95	N.A.
	vCA1-PL5 pairs, freeze (2nd row, right)	vCA1-PL5 pairs	Two-way ANOVA on the ranks	Interaction: F1,930 = 0.02 p = 0.90	N.A.
				Pair types: F1,930 = 17.0 p = 4.1×10-5	Reappeared vs others	TK-test	p = 3.8×10-5
				Periods: F1,930 = 0.02 p = 0.89	N.A.
	BLA ensembles, cue (3rd row, left)	BLA ensembles	Two-way ANOVA on the ranks	Interaction: F1,116 = 1.4 p = 0.23	N.A.
				Ensemble types: F1,116 = 4.1 p = 0.045	Reappearance participating vs others	TK-test	p = 0.045
				Periods: F1,116 = 0.2 p = 0.68	N.A.
	BLA ensembles, freeze (3rd row, right)	BLA ensembles	Two-way ANOVA on the ranks	Interaction: F1,116 = 0.2 p = 0.64	N.A.
				Ensemble types: F1,116 = 5.7 p = 0.018	Reappearance participating vs others	TK-test	p = 0.018
				Periods: F1,116 = 0.04 p = 0.85	N.A.
	PL5 ensembles, cue (4th row, left)	PL5 ensembles	Two-way ANOVA on the ranks	Interaction: F1,182 = 1.6 p = 0.21	N.A.
				Ensemble types: F1,182 = 0.2 p = 0.64	N.A.
				Periods: F1,182 = 1.2 p = 0.27	N.A.
	PL5 ensembles, freeze (4th row, right)	PL5 ensembles	Two-way ANOVA on the ranks	Interaction: F1,182 = 0.4 p = 0.51	N.A.
				Ensemble types: F1,182 = 0.3 p = 0.58	N.A.
				Periods: F1,182 = 0.3 p = 0.59	N.A.
	vCA1 ensembles, cue (5th row, left)	vCA1 ensembles	Two-way ANOVA on the ranks	Interaction: F1,72 = 0.2 p = 0.67	N.A.
				Ensemble types: F1,72 = 11.4 p = 1.2×10-3	Reappearance participating vs others	TK-test	p = 1.2×10-3
				Periods: F1,72 = 0.1 p = 0.71	N.A.
	vCA1 ensembles, freeze (5th row, right)	vCA1 ensembles	Two-way ANOVA on the ranks	Interaction: F1,72 = 0.4 p = 0.51	N.A.
				Ensemble types: F1,72 = 19.1 p = 4.1×10-5	Reappearance participating vs others	TK-test	p = 4.1×10-5
				Periods: F1,72 = 0.1 p = 0.76	N.A.
Supplementary Fig. 24a	PL5 cells (top)	PL5 cells	Fisher’s exact test	p = 6.2×10-4
	BLA cells (middle)	BLA cells	Fisher’s exact test	p = 4.8×10-3
	vCA1 cells (bottom)	vCA1 cells	Fisher’s exact test	p = 0.034
Supplementary Fig. 24b	PL5 ensembles (top)	PL5 ensembles	Kruskal–Wallis test	p = 0.33
	BLA ensembles (middle)	BLA ensembles	WRS-test	p = 0.061
	vCA1 ensembles (bottom)	vCA1 ensembles	WRS-test	p = 0.60
Supplementary Fig. 24c	PL5 excitatory cells (top left)	PL5 excitatory cells	Two-way ANOVA on the logarithm of the data	Interaction: F4,1287 = 0.3 p = 0.87	N.A.
				Coupled regions: F2,1287 = 18.3 p = 1.4×10-8	Coupled with BLA vs Coupled with vCA1	TK-test	p = 0.23
					Coupled with BLA vs other cells		p = 3.6×10-5
					Coupled with vCA1 vs other cells		p = 8.6×10-6
				States: F2,1287 = 4.1 p = 0.017	Wakefulness vs NREM	TK-test	p = 0.13
					Wakefulness vs REM		p = 0.67
					NREM vs REM		p = 0.015
	PL5 inhibitory cells (top right)	PL5 inhibitory cells	Two-way ANOVA on the logarithm of the data	Interaction: F4,159 = 0.3 p = 0.84	N.A.
				Coupled regions: F2,159 = 0.4 p = 0.64	N.A.
				States: F2,159 = 1.9 p = 0.15	N.A.
	BLA excitatory cells (middle left)	BLA excitatory cells	Two-way ANOVA on the logarithm of the data	Interaction: F2,621 = 2.6 p = 0.073	N.A.
				Coupled regions: F1,621 = 4.0 p = 0.045	Coupled with PL5 vs other cells		p = 0.044
				State: F2,621 = 15.2 p = 3.6×10-7	Wakefulness vs NREM	TK-test	p = 2.3×10-3
					Wakefulness vs REM		p = 1.4×10-7
					NREM vs REM		p = 0.086
	BLA inhibitory cells (middle right)	BLA inhibitory cells	Two-way ANOVA on the logarithm of the data	Interaction: F2,48 = 0.1 p = 0.90	N.A.
				Coupled regions: F1,48 = 0.9 p = 0.36	N.A.
				States: F2,48 = 1.0 p = 0.38	N.A.
	vCA1 excitatory cells (bottom left)	vCA1 excitatory cells	Two-way ANOVA on the logarithm of the data	Interaction: F2,270 = 1.9 p = 0.15	N.A.
				Coupled region: F1,270 = 11.1 p = 9.8×10-4	Coupled with PL5 vs other cells	TK-test	p = 8.6×10-4
				State: F2,270 = 0.3 p = 0.73	N.A.
	vCA1 inhibitory cells (bottom right)	vCA1 inhibitory cells	Two-way ANOVA on the logarithm of the data	Interaction: F2,132 = 0.1 p = 0.91	N.A.
				Coupled regions: F1,132 = 0.08 p = 0.77	N.A.
				State: F2,132 = 3.7 p = 0.028	Wakefulness vs NREM	TK-test	p = 0.69
					Wakefulness vs REM		p = 0.16
					NREM vs REM		p = 0.022
Supplementary Fig. 24d	PL5 inhibitory cells (top)	PL5 inhibitory cells	Two-way ANOVA on the logarithm of the data	Interaction: F6,201 = 0.02 p = 1.0	N.A.
				Coupled regions: F2,201 = 3.6 p = 0.030	Coupled with BLA vs Coupled with vCA1	TK-test	p = 0.97
					Coupled with BLA vs other cells		p = 0.031
					Coupled with vCA1 vs other cells		p =0.34
				Periods: F3,201 = 0.9 p = 0.45	N.A.
	BLA inhibitory cells (middle)	BLA inhibitory cells	Two-way ANOVA on the logarithm of the data	Interaction: F3,58 = 0.03 p = 0.99	N.A.
				Coupled regions: F1,58 = 2.2 p = 0.14	N.A.
				Periods: F3,58 = 0.1 p = 0.93	N.A.
	vCA1 inhibitory cells (bottom)	vCA1 inhibitory cells	Two-way ANOVA on the logarithm of the data	Interaction: F3,159 = 1.5 p = 0.23	N.A.
				Coupled regions: F1,159 = 0.9 p = 0.35	N.A.
				Periods: F3,159 = 1.6 p = 0.20	N.A.
Supplementary Fig. 24e	PL5 ensembles (top)	Coupled vs non-coupled	WRS-test	p = 0.95
		Median vs zero	WSR-test	p = 0.82
	BLA ensembles (middle)	Coupled vs non-coupled	WRS-test	p = 0.66
		Median vs zero	WSR-test	p = 0.31
	vCA1 ensembles (bottom)	Coupled vs non-coupled	WRS-test	p = 0.51
		Median vs zero	WSR-test	p = 0.65
Abbreviations
ANOVA	analysis of variance
KS-test	Kolmogorov–Smirnov test
TK-test	Tukey–Kramer test
WRS-test	Wilcoxon rank sum test
WSR-test	Wilcoxon signed rank test
