# Supplementary material for: De novo inter-regional coactivations of preconfigured local ensembles support memory
Source: Nat Commun. 2022 Mar 11;13:1272. doi: 10.1038/s41467-022-28929-x (PMC8917150; doi:10.1038/s41467-022-28929-x)
Supplement: Supplementary file 6 — Source Data [file 41467_2022_28929_MOESM6_ESM.zip]

Archive with 226 entries (225 files):
- SourceData/
- __MACOSX/._SourceData
- SourceData/supplementary_fig06.csv
- __MACOSX/SourceData/._supplementary_fig06.csv
- SourceData/supplementary_fig12.csv
- __MACOSX/SourceData/._supplementary_fig12.csv
- SourceData/fig07_i.csv
- __MACOSX/SourceData/._fig07_i.csv
- SourceData/supplementary_fig02_b.csv
- __MACOSX/SourceData/._supplementary_fig02_b.csv
- SourceData/supplementary_fig24_a.csv
- __MACOSX/SourceData/._supplementary_fig24_a.csv
- SourceData/fig07_h.csv
- __MACOSX/SourceData/._fig07_h.csv
- SourceData/supplementary_fig19_a.csv
- __MACOSX/SourceData/._supplementary_fig19_a.csv
- SourceData/supplementary_fig19_c.csv
- __MACOSX/SourceData/._supplementary_fig19_c.csv
- SourceData/fig07_j.csv
- __MACOSX/SourceData/._fig07_j.csv
- SourceData/supplementary_fig24_c.csv
- __MACOSX/SourceData/._supplementary_fig24_c.csv
- SourceData/supplementary_fig24_b.csv
- __MACOSX/SourceData/._supplementary_fig24_b.csv
- SourceData/fig07_k.csv
- __MACOSX/SourceData/._fig07_k.csv
- SourceData/supplementary_fig19_b.csv
- __MACOSX/SourceData/._supplementary_fig19_b.csv
- SourceData/fig09_d.csv
- __MACOSX/SourceData/._fig09_d.csv
- SourceData/supplementary_fig20_b.csv
- __MACOSX/SourceData/._supplementary_fig20_b.csv
- SourceData/supplementary_fig19_f.csv
- __MACOSX/SourceData/._supplementary_fig19_f.csv
- SourceData/supplementary_fig19_q.csv
- __MACOSX/SourceData/._supplementary_fig19_q.csv
- SourceData/.DS_Store
- __MACOSX/SourceData/._.DS_Store
- SourceData/supplementary_fig04_b.csv
- __MACOSX/SourceData/._supplementary_fig04_b.csv
- SourceData/supplementary_fig22_a.csv
- __MACOSX/SourceData/._supplementary_fig22_a.csv
- SourceData/supplementary_fig19_p.csv
- __MACOSX/SourceData/._supplementary_fig19_p.csv
- SourceData/fig09_a.csv
- __MACOSX/SourceData/._fig09_a.csv
- SourceData/supplementary_fig19_g.csv
- __MACOSX/SourceData/._supplementary_fig19_g.csv
- SourceData/supplementary_fig20_a.csv
- __MACOSX/SourceData/._supplementary_fig20_a.csv
- SourceData/supplementary_fig03.csv
- __MACOSX/SourceData/._supplementary_fig03.csv
- SourceData/supplementary_fig19_e.csv
- __MACOSX/SourceData/._supplementary_fig19_e.csv
- SourceData/fig09_c.csv
- __MACOSX/SourceData/._fig09_c.csv
- SourceData/supplementary_fig19_r.csv
- __MACOSX/SourceData/._supplementary_fig19_r.csv
- SourceData/supplementary_fig22_c.csv
- __MACOSX/SourceData/._supplementary_fig22_c.csv
- SourceData/supplementary_fig24_e.csv
- __MACOSX/SourceData/._supplementary_fig24_e.csv
- SourceData/supplementary_fig24_d.csv
- __MACOSX/SourceData/._supplementary_fig24_d.csv
- SourceData/supplementary_fig22_b.csv
- __MACOSX/SourceData/._supplementary_fig22_b.csv
- SourceData/supplementary_fig04_a.csv
- __MACOSX/SourceData/._supplementary_fig04_a.csv
- SourceData/supplementary_fig19_d.csv
- __MACOSX/SourceData/._supplementary_fig19_d.csv
- SourceData/fig09_b.csv
- __MACOSX/SourceData/._fig09_b.csv
- SourceData/supplementary_fig16.csv
- __MACOSX/SourceData/._supplementary_fig16.csv
- SourceData/fig08_e.csv
- __MACOSX/SourceData/._fig08_e.csv
- SourceData/supplementary_fig18_c.csv
- __MACOSX/SourceData/._supplementary_fig18_c.csv
- SourceData/fig04_h.csv
- __MACOSX/SourceData/._fig04_h.csv
- SourceData/supplementary_fig07_d.csv
- __MACOSX/SourceData/._supplementary_fig07_d.csv
- SourceData/supplementary_fig07_e.csv
- __MACOSX/SourceData/._supplementary_fig07_e.csv
- SourceData/fig08_d.csv
- __MACOSX/SourceData/._fig08_d.csv
- SourceData/fig08_f.csv
- __MACOSX/SourceData/._fig08_f.csv
- SourceData/supplementary_fig07_f.csv
- __MACOSX/SourceData/._supplementary_fig07_f.csv
- SourceData/supplementary_fig18_a.csv
- __MACOSX/SourceData/._supplementary_fig18_a.csv
- SourceData/fig08_g.csv
- __MACOSX/SourceData/._fig08_g.csv
- SourceData/fig08_c.csv
- __MACOSX/SourceData/._fig08_c.csv
- SourceData/supplementary_fig07_b.csv
- __MACOSX/SourceData/._supplementary_fig07_b.csv
- SourceData/supplementary_fig07_c.csv
- __MACOSX/SourceData/._supplementary_fig07_c.csv
- SourceData/supplementary_fig05_a.csv
- __MACOSX/SourceData/._supplementary_fig05_a.csv
- SourceData/fig08_b.csv
- __MACOSX/SourceData/._fig08_b.csv
- SourceData/supplementary_fig07_a.csv
- __MACOSX/SourceData/._supplementary_fig07_a.csv
- SourceData/supplementary_fig05_b.csv
- __MACOSX/SourceData/._supplementary_fig05_b.csv
- SourceData/supplementary_fig10_c.csv
- __MACOSX/SourceData/._supplementary_fig10_c.csv
- SourceData/fig06_c.csv
- __MACOSX/SourceData/._fig06_c.csv
- SourceData/supplementary_fig10_b.csv
- __MACOSX/SourceData/._supplementary_fig10_b.csv
- SourceData/fig04_b.csv
- __MACOSX/SourceData/._fig04_b.csv
- SourceData/fig04_c.csv
- __MACOSX/SourceData/._fig04_c.csv
- SourceData/fig06_e.csv
- __MACOSX/SourceData/._fig06_e.csv
- SourceData/supplementary_fig14_a.csv
- __MACOSX/SourceData/._supplementary_fig14_a.csv
- SourceData/fig04_g.csv
- __MACOSX/SourceData/._fig04_g.csv
- SourceData/fig04_f.csv
- __MACOSX/SourceData/._fig04_f.csv
- SourceData/fig06_d.csv
- __MACOSX/SourceData/._fig06_d.csv
- SourceData/supplementary_fig10_d.csv
- __MACOSX/SourceData/._supplementary_fig10_d.csv
- SourceData/fig06_f.csv
- __MACOSX/SourceData/._fig06_f.csv
- SourceData/fig04_d.csv
- __MACOSX/SourceData/._fig04_d.csv
- SourceData/supplementary_fig14_b.csv
- __MACOSX/SourceData/._supplementary_fig14_b.csv
- SourceData/fig04_e.csv
- __MACOSX/SourceData/._fig04_e.csv
- SourceData/supplementary_fig14_c.csv
- __MACOSX/SourceData/._supplementary_fig14_c.csv
- SourceData/fig06_g.csv
- __MACOSX/SourceData/._fig06_g.csv
- SourceData/fig08_h.csv
- __MACOSX/SourceData/._fig08_h.csv
- SourceData/supplementary_fig08_a.csv
- __MACOSX/SourceData/._supplementary_fig08_a.csv
- SourceData/supplementary_fig15_d.csv
- __MACOSX/SourceData/._supplementary_fig15_d.csv
- SourceData/fig05_b.csv
- __MACOSX/SourceData/._fig05_b.csv
- SourceData/supplementary_fig19_i.csv
- __MACOSX/SourceData/._supplementary_fig19_i.csv
- SourceData/supplementary_fig13_b.csv
- __MACOSX/SourceData/._supplementary_fig13_b.csv
- SourceData/fig03_d.csv
- __MACOSX/SourceData/._fig03_d.csv
- SourceData/supplementary_fig13_c.csv
- __MACOSX/SourceData/._supplementary_fig13_c.csv
- SourceData/supplementary_fig11_a.csv
- __MACOSX/SourceData/._supplementary_fig11_a.csv
- SourceData/fig07_a.csv
- __MACOSX/SourceData/._fig07_a.csv
- SourceData/supplementary_fig19_h.csv
- __MACOSX/SourceData/._supplementary_fig19_h.csv
- SourceData/fig05_c.csv
- __MACOSX/SourceData/._fig05_c.csv
- SourceData/supplementary_fig08_b.csv
- __MACOSX/SourceData/._supplementary_fig08_b.csv
- SourceData/fig05_a.csv
- __MACOSX/SourceData/._fig05_a.csv
- SourceData/supplementary_fig19_j.csv
- __MACOSX/SourceData/._supplementary_fig19_j.csv
- SourceData/fig07_c.csv
- __MACOSX/SourceData/._fig07_c.csv
- SourceData/supplementary_fig13_a.csv
- __MACOSX/SourceData/._supplementary_fig13_a.csv
- SourceData/supplementary_fig11_b.csv
- __MACOSX/SourceData/._supplementary_fig11_b.csv
- SourceData/fig07_b.csv
- __MACOSX/SourceData/._fig07_b.csv
- SourceData/supplementary_fig19_k.csv
- __MACOSX/SourceData/._supplementary_fig19_k.csv
- SourceData/supplementary_fig08_c.csv
- __MACOSX/SourceData/._supplementary_fig08_c.csv
- SourceData/supplementary_fig09.csv
- __MACOSX/SourceData/._supplementary_fig09.csv
- SourceData/supplementary_fig15_b.csv
- __MACOSX/SourceData/._supplementary_fig15_b.csv
- SourceData/supplementary_fig21.csv
- __MACOSX/SourceData/._supplementary_fig21.csv
- SourceData/supplementary_fig19_o.csv
- __MACOSX/SourceData/._supplementary_fig19_o.csv
- SourceData/fig07_f.csv
- __MACOSX/SourceData/._fig07_f.csv
- SourceData/supplementary_fig13_d.csv
- __MACOSX/SourceData/._supplementary_fig13_d.csv
- SourceData/fig03_b.csv
- __MACOSX/SourceData/._fig03_b.csv
- SourceData/fig03_c.csv
- __MACOSX/SourceData/._fig03_c.csv
- SourceData/fig07_g.csv
- __MACOSX/SourceData/._fig07_g.csv
- SourceData/supplementary_fig17_a.csv
- __MACOSX/SourceData/._supplementary_fig17_a.csv
- SourceData/supplementary_fig19_n.csv
- __MACOSX/SourceData/._supplementary_fig19_n.csv
- SourceData/supplementary_fig08_d.csv
- __MACOSX/SourceData/._supplementary_fig08_d.csv
- SourceData/supplementary_fig19_l.csv
- __MACOSX/SourceData/._supplementary_fig19_l.csv
- SourceData/fig07_e.csv
- __MACOSX/SourceData/._fig07_e.csv
- SourceData/fig01_c.csv
- __MACOSX/SourceData/._fig01_c.csv
- SourceData/fig03_a.csv
- __MACOSX/SourceData/._fig03_a.csv
- SourceData/supplementary_fig17_b.csv
- __MACOSX/SourceData/._supplementary_fig17_b.csv
- SourceData/fig07_d.csv
- __MACOSX/SourceData/._fig07_d.csv
- SourceData/supplementary_fig19_m.csv
- __MACOSX/SourceData/._supplementary_fig19_m.csv
- SourceData/supplementary_fig23.csv
- __MACOSX/SourceData/._supplementary_fig23.csv
- SourceData/supplementary_fig08_e.csv
- __MACOSX/SourceData/._supplementary_fig08_e.csv
