# Supplementary material for: De novo inter-regional coactivations of preconfigured local ensembles support memory
Source: Nat Commun. 2022 Mar 11;13:1272. doi: 10.1038/s41467-022-28929-x (PMC8917150; doi:10.1038/s41467-022-28929-x)
Supplement: Supplementary file 6 — Source Data [file 41467_2022_28929_MOESM6_ESM.zip › SourceData/supplementary_fig06.csv]

Supplementary Fig. 6
BLA-Pir Pre-cond NREM
Peak significance	Time (ms)	-420	-400	-380	-360	-340	-320	-300	-280	-260	-240	-220	-200	-180	-160	-140	-120	-100	-80	-60	-40	-20	0	20	40	60	80	100	120	140	160	180	200	220	240	260	280	300	320	340	360	380	400	420
N.S.		0.00061178	-0.00074055	0.00063858	0.0014619	-0.00022979	-0.0011723	-0.0012403	-0.00026785	-0.0012646	-0.0001145	9.8933e-05	0.00088179	-4.0571e-05	-0.0032611	0.00060432	-0.00064145	-0.00070291	0.00067697	0.0010697	0.0012008	0.0026314	0.0021814	0.00041641	-6.6325e-05	-0.0018196	-0.0031426	-0.0017118	-0.0014607	-0.0011883	-0.00046978	0.0011395	0.00056167	0.00039936	0.00052415	0.0018533	0.0010082	0.0009299	0.00094288	0.00063709	0.00053397	0.00051109	-0.00081806	3.8319e-05
N.S.		-0.00068571	-0.00077737	-0.0015162	-0.00064232	-0.00066576	-0.00051265	-0.00023134	-0.00075198	0.00017161	0.00059654	0.00070939	0.00091343	0.0015892	0.0001329	0.00036804	-0.0007305	-0.00039094	-0.00020549	-0.00036029	0.00061244	0.0031466	0.0019208	0.0038379	0.0083843	0.0011081	-0.00050936	-0.00068806	0.00029491	0.00082321	-0.00021136	-0.0004152	0.00084082	-0.00033686	0.0002883	0.0003064	-0.00035476	-0.00043059	0.00088648	0.00069488	0.0013219	-0.0003503	-0.00059079	-0.00039333
N.S.		0.0002515	-0.0012216	0.00073087	0.0014305	-0.00062168	-0.00061001	-0.00086795	0.00025888	-0.00099773	-0.00037982	-0.00038864	0.00020687	-0.00052399	-0.0013056	0.0011644	0.00045592	-3.2865e-05	0.00060893	0.00034205	0.00061558	0.00097634	0.00066111	0.00040582	0.0001104	-0.0010391	-0.0020426	-0.0011335	-0.00022071	-0.00076844	-0.00055426	0.00182	0.0017615	-0.00010594	-0.00021293	0.00197	0.00064596	0.0015183	0.00044515	0.0013921	0.00027969	-0.00021481	-0.00064304	0.00059711
N.S.		-0.00040565	-0.00063634	0.00037141	-0.00029256	-0.00020664	-7.6423e-05	-0.00026432	7.8154e-05	-0.00013187	0.00062266	-0.00063731	-0.00070033	-0.00064005	0.00048854	0.0016673	-0.00035431	-0.00055191	-0.00083598	-0.00035538	-0.00047163	-0.00080709	-0.00078602	-0.00047039	0.00032657	-0.00043494	0.00023917	-0.00053006	0.0005828	0.00071959	-0.00057003	-2.1352e-05	0.0019975	-0.0005406	0.00042898	-0.00019302	-0.00074889	2.0123e-06	0.0010499	-0.00040396	-0.00079412	-0.00094529	0.00028307	0.00012313
N.S.		-0.0009708	-0.0012616	0.00080777	8.3461e-05	0.00015718	-0.00023749	0.0003974	0.00030317	9.6681e-05	-8.1532e-05	-0.00058678	-0.00050223	0.00037966	0.00051028	0.0022881	-0.00022144	-0.00029652	-0.00088381	-9.1057e-05	-0.00012427	-0.0016536	-0.0012963	-0.00018312	0.00047055	-0.00050664	-3.3049e-05	0.00022858	0.0015454	0.0012478	-0.00032434	-0.00046222	0.00092869	0.00059109	0.00053094	0.00060294	-0.0013995	-0.00047831	-0.00062911	-0.00091257	-0.0013184	-0.001555	0.00041489	0.0018843
N.S.		0.0010604	-0.0010302	-0.00021116	0.00054627	-0.0013131	0.00054626	-8.0717e-06	-0.00071834	-0.0013003	-0.0022429	-0.0025929	-0.00079396	-0.00076417	-0.0020474	-0.0021581	-0.00084111	-0.0014277	-0.00092107	-0.0025671	-0.0010804	-0.0023744	-0.0023358	-0.0027278	-0.00096353	-0.0021299	0.00027949	0.00031196	0.00036433	-0.00040515	-0.0010213	0.00025905	-0.0010967	-0.00016146	0.00018994	-0.00020304	0.0004602	0.00051887	0.00019363	0.0010721	-0.00047237	-0.00015408	0.00056226	0.000597
N.S.		0.00030925	-0.00051705	-0.00018284	0.00011255	-0.0008449	-0.00015799	-0.00096938	-0.0010422	-0.00057295	-0.0014066	-0.0025225	-0.00092899	-0.00047877	-0.0014779	-0.00083226	-0.00094784	-0.00023752	-0.0010628	-0.0024617	-0.00062617	-0.0010555	-0.0020638	-0.0013558	-0.0012044	-0.0014552	0.0001991	-0.00047245	0.00041579	-0.00071568	-0.00077738	0.00019909	-0.00081522	-5.398e-05	0.00065654	-0.00038533	-0.0003021	0.00065047	0.00011768	0.00061664	-0.00028625	1.2988e-05	0.00040611	0.00022257
Positive		-0.00018477	-0.0017732	-0.0015454	-0.00070022	-0.00054387	0.00023775	0.00052908	-0.00027449	0.00047842	0.00091726	-0.0002908	0.0011102	0.0031745	0.00056208	-5.1967e-05	-0.00061401	-0.00056957	-0.0010377	0.00077281	0.0012702	0.0041822	0.0025783	0.0052715	0.0075398	0.00077066	-0.0014875	0.00046038	-0.00064265	0.00087976	-0.00034204	0.00044713	0.00054118	-0.0012859	-0.00051828	1.5555e-05	-8.184e-06	-0.00029296	0.001371	-0.00022354	9.9908e-05	-0.00048108	-0.00023268	-0.00033061
BLA-Pir Post-cond NREM
Peak significance	Time (ms)	-420	-400	-380	-360	-340	-320	-300	-280	-260	-240	-220	-200	-180	-160	-140	-120	-100	-80	-60	-40	-20	0	20	40	60	80	100	120	140	160	180	200	220	240	260	280	300	320	340	360	380	400	420
N.S.		0.00041951	-0.0011897	-0.00097236	0.0002299	-0.00079972	0.00020036	-0.00046607	0.00075509	0.00045884	-0.001339	-0.00043619	-0.00080556	-0.00014315	6.567e-05	0.00043175	-0.0021871	-0.00053243	0.0004152	-0.00039468	0.0012941	0.00072198	0.0045159	-0.0010101	-0.0020521	0.0021685	-0.0021559	-0.0016191	0.00012934	0.00067627	0.00053065	-0.00026666	-0.00038794	-0.00070224	-0.00061545	-0.00065033	-7.1532e-05	-0.0012917	-0.00074624	0.0011295	-0.00053549	0.00091774	-0.00065656	0.00022442
N.S.		0.00044463	-3.3063e-05	0.0015727	0.00030793	0.00029127	-0.0011926	0.00022663	-0.001238	-0.00032759	-0.00012166	0.00070788	-0.001419	0.00088661	0.00036937	-0.00080029	0.000451	-0.00067281	-0.00041827	-0.00068927	-0.0011696	-0.0017168	-0.0014583	-0.00074687	0.001951	0.0054156	-0.00045001	0.00051616	-0.00025482	-0.0013311	-0.00014448	0.00055975	0.00063728	0.00045708	0.0025102	0.0015987	-0.00037445	0.0010596	0.00038742	0.00094651	0.00056883	0.00044776	0.00043844	0.0010518
N.S.		0.00027263	-0.00095978	-0.001834	-0.00087359	-0.00020255	2.0021e-05	0.00011843	0.0012749	0.00058146	0.00012024	-0.0009406	3.0044e-05	-0.00033538	-0.00013289	0.00077086	-0.0018039	5.1054e-05	0.00023531	-0.00037452	0.00083688	0.00059295	0.0020248	-0.0017383	-0.0014264	-1.474e-05	-0.002787	-0.00051409	0.0010032	0.00094335	-0.00028823	-0.00035168	-0.00014197	-0.0015399	-0.0014756	-0.0017297	-0.00043221	-0.0010626	0.00041814	-2.2813e-05	-0.0011584	0.00055323	-0.0017281	0.00086912
N.S.		2.2854e-05	0.0018124	-0.00017999	1.5778e-05	0.00020368	-0.00045177	7.0361e-05	-0.00090876	0.0001658	-0.00086343	-0.00011574	-2.7904e-05	-0.00064471	0.0011573	0.00037261	-0.00051497	0.0003387	-0.00018369	0.00021175	-0.00082865	-0.00037256	7.0865e-05	-0.00069361	0.00076535	1.5314e-05	-0.00046882	1.7219e-05	0.0002806	-6.5653e-05	-0.00029172	-0.00023975	-0.00041676	-0.00016249	0.00023922	0.00099451	-0.00016118	-6.3735e-05	-0.0013906	-0.00080226	0.00020985	-0.00070169	0.0014962	0.00026399
N.S.		0.00069364	0.0021925	-0.00096517	0.00020381	0.0014243	-0.0002368	0.00040641	-0.0010211	0.00049967	-0.0010787	7.9661e-05	-0.00048962	-0.00012724	0.00020762	-0.00018317	-0.0010575	0.00098618	-0.00036614	-0.00041181	-0.00054678	-0.00017537	0.00046561	-0.00086558	0.00058854	9.5428e-05	-0.0009814	-0.00085755	0.00065787	3.5549e-05	4.4935e-05	5.4053e-07	-0.00020753	-0.00051283	-0.0010014	0.0023719	0.0011869	-0.00024909	-0.001815	-0.00038622	-0.00054356	-0.0011997	0.0034922	0.00040292
N.S.		-0.00066977	-0.0013471	0.0021824	0.0007049	-0.00039507	-0.00087301	-0.00064327	-0.0019339	-0.00091459	0.00044267	0.00061069	-0.0002868	-0.00080084	-0.00077614	0.0010542	-0.00031326	0.00085527	-0.0017004	-0.00016234	-0.001212	-0.0009209	0.00046321	-0.0006573	0.0006809	0.00036526	0.0010462	-0.00030379	0.00046363	-0.00092217	-0.00025832	-0.00040671	-3.2092e-05	0.0011298	-8.4806e-06	0.00032911	0.0017978	0.00094471	0.00059845	0.0012656	-0.00051877	-5.9899e-05	-0.00079574	-0.0001722
N.S.		0.00066724	-0.00068313	0.0039787	1.092e-05	-0.00063176	-9.3441e-05	-0.00072674	-0.00082355	-0.00060161	0.00013122	0.0007684	-0.00089869	-0.00033485	-0.00096126	0.0011825	5.2747e-05	0.0016919	-0.0013131	0.00013221	-0.0014082	-0.0010321	-0.0014475	-0.00022544	0.0016399	0.00084955	0.00047912	-0.00049612	-7.9151e-05	-0.00074565	6.341e-05	-0.00019277	-0.00038357	0.00045195	0.0002032	0.0013164	0.0007175	0.0006794	0.00032617	0.00075629	-0.00025874	0.00030198	-0.00081509	-0.00020061
N.S.		-0.00042011	-0.00069129	0.0015162	0.0013956	0.00043635	-0.0012212	0.00014937	-0.0012531	-0.00043947	-0.00012615	0.00030571	-0.0013413	0.0012228	0.0014055	4.7481e-05	-0.00023128	-2.8207e-06	-0.001	-0.00096058	-0.0021017	-0.0029644	-0.0038703	-0.0025403	-0.0020792	0.0010675	-0.0013309	0.00035854	-0.00015777	-0.0010611	0.00059844	0.00049711	0.0014413	0.0011957	0.003117	0.0022607	-0.00084519	0.0018359	0.0014639	0.00063993	0.00023174	0.0002209	0.00018137	0.0013165
BLA-PL2/3 Pre-cond NREM
Peak significance	Time (ms)	-420	-400	-380	-360	-340	-320	-300	-280	-260	-240	-220	-200	-180	-160	-140	-120	-100	-80	-60	-40	-20	0	20	40	60	80	100	120	140	160	180	200	220	240	260	280	300	320	340	360	380	400	420
N.S.		-7.2178e-05	0.00027569	-0.00024953	-0.00089067	0.00052913	0.00044129	-0.00069045	0.0014533	-4.291e-05	0.0006309	-8.9406e-05	-0.00015723	-0.00059844	0.0009428	-0.001232	0.00096564	0.00094054	-0.0012834	1.9059e-05	-0.001118	-3.4072e-05	0.0019887	0.00083582	0.00027152	-0.00073999	0.0011802	0.00034976	-5.8304e-05	-0.00036246	0.00061666	0.00058487	-0.00032381	0.00018237	-0.00074377	0.00078768	-0.0010804	0.00089169	0.00057707	-0.00012147	-0.002232	-0.0012704	-0.00056368	0.00052515
N.S.		7.5392e-05	-0.0019928	0.00077442	0.00026173	0.001247	-0.0019128	0.003021	0.00030114	0.0017312	0.0019921	-0.00043281	0.00018695	-0.0012553	0.0016379	0.00085977	-0.00086554	0.00017336	0.0036093	0.00081946	0.0038525	0.0054359	0.0038937	0.0017117	-0.00039495	0.0010706	-0.00081728	-0.00053169	0.00087783	0.00043394	-0.0018565	0.00053447	-0.0017266	0.00036108	0.00028734	0.0014542	0.0011515	-0.00078263	0.00096828	0.00031025	0.0016722	0.0016424	0.0023022	0.00073119
N.S.		-0.001237	-0.0002037	0.00021448	-0.00020452	0.00053563	-0.0010645	0.0015965	0.00038581	0.0010859	0.0018758	0.00037631	0.00072927	-0.00047006	0.0013319	0.00083461	-0.00028334	-0.00082824	0.0027483	0.00019187	0.001634	0.0037083	0.0017375	0.00032805	-0.00027024	-0.00011083	-0.00053977	-0.00069097	0.001083	0.00072368	-0.0013986	0.0016738	-0.0016273	-0.00077432	0.00073815	0.0010798	0.00073748	-0.0012042	0.0019795	-0.0010891	-0.00013044	0.00058357	0.0018295	0.0014249
N.S.		-0.0013593	0.00031959	0.00046123	-0.00097269	-0.00072856	0.00078014	-0.00097429	0.00015185	-0.00018822	0.0010824	0.00019456	-0.00060509	-9.1195e-05	-2.174e-05	-0.00056622	0.00043137	0.00022441	-0.001827	0.0012652	0.00045724	-0.0011413	0.0012655	0.00086144	0.00042201	0.0011381	0.00081475	0.00092224	-0.0010012	0.0011765	0.00095309	0.00059917	0.00066975	1.859e-05	-0.00046635	0.00085889	-0.000777	0.0019925	-0.00019162	0.00041673	-0.0014454	-0.0012937	-0.00074675	0.00039717
N.S.		3.8395e-05	-0.0017126	0.00063603	0.00073184	5.4605e-05	-0.0019863	0.0031389	0.00057579	0.00043827	0.00061012	-0.0020539	-0.00015281	-0.001189	0.0012426	0.0004849	-0.00056914	0.00035412	0.0020009	0.00069019	0.0027585	0.0031764	0.0023272	0.0017405	0.0001429	-3.9987e-05	-0.0010344	0.00087318	-0.00025064	0.00050404	-0.0017983	-0.00099935	-0.0014333	2.2034e-05	0.00010257	-0.00043908	0.0007729	-0.00047789	0.0010709	0.0012508	0.0019601	0.00064446	0.0019561	-0.00058448
N.S.		-0.0015945	5.1205e-05	-0.001146	0.00044643	0.0010097	-0.0013444	-3.9986e-05	0.0014263	0.00023896	-0.0012429	-0.00012615	0.0013746	-0.00034591	0.00046166	-0.00045242	0.0028883	-0.0008421	-0.00015541	-0.00051102	0.0025833	0.000257	-0.00095196	-0.0011844	-0.0017955	-0.00076141	-0.00034441	0.0013902	-0.00058496	-0.00089018	-0.00049602	-0.00022379	-0.0013356	-2.3463e-05	0.00058085	-0.0014457	-0.0010117	0.0012488	0.0036094	0.00065618	-0.0011054	-0.0016326	-0.0012095	-0.00024989
N.S.		0.00061329	0.00023208	-0.00014653	-0.00015552	0.00051162	-0.0001285	-0.00092448	0.0013918	0.00039096	-0.00022359	-0.00028612	-2.4194e-05	-0.00025659	0.000462	-0.0012776	0.00057231	0.001144	-0.00062556	-0.00058497	-0.0022869	0.001066	0.0021276	0.00099793	-0.00017004	-0.0023942	0.00079891	0.00074191	0.00074842	-0.0017308	-0.00017989	0.00013514	-0.0011585	0.00025149	-0.00106	0.00027707	-0.001134	-0.00023475	0.00068671	-0.00021869	-0.0016775	-0.00078485	-1.855e-06	0.00066373
N.S.		0.0018678	0.0012932	0.00061073	-0.000569	0.0023227	-8.1641e-06	5.9164e-05	0.0037728	0.00055347	-0.0010357	-0.0012613	0.002364	0.0014019	-0.00065518	0.0012506	0.00028469	-0.00027994	0.00064489	-0.00034363	0.0021184	0.00030751	-0.0016298	0.0040838	0.0025093	0.00031382	0.0012396	4.0631e-05	-0.0017974	0.00043654	0.0003116	-2.7446e-05	-0.0012987	0.00011762	0.001342	-0.00059759	0.0015858	0.0015798	0.0018154	0.0049912	0.00023919	0.00016791	-0.00061756	0.00080866
N.S.		-0.0026164	-0.00030887	-0.00087329	-0.00073502	3.2393e-05	-0.0017783	-0.00050236	0.00047692	-2.5106e-05	-0.00067623	-0.0006803	0.0023782	-0.00056372	0.0011199	-0.00029855	0.0012716	-0.0011583	7.0367e-05	-8.6102e-05	0.0014177	0.00029258	-0.00067731	-0.001878	-0.0021097	-0.00090927	-0.0009461	0.0014345	0.00071186	-0.0011783	-0.00050833	0.00046599	-0.00094304	-0.00047345	0.00045369	-0.00075786	-0.0006355	0.00037487	0.0033437	-0.0014311	-0.0013239	-0.000971	0.0010375	-0.00015518
N.S.		0.00070171	0.0010267	-0.00072973	0.00080556	0.0017624	-0.00038236	0.00057431	0.0032801	0.00023582	-0.00072576	-0.0004112	0.0012174	0.0007774	-0.0008147	0.00028681	0.0028215	-0.00062592	0.00033771	-0.00070773	0.0030326	0.001213	-0.0014571	0.0019286	0.00087926	-0.00027971	0.00080915	0.00086362	-0.0023449	-0.00031343	-0.00032996	-0.00031851	-0.0010601	2.5082e-06	0.00096541	-0.0016018	0.00034944	0.0013168	0.0032222	0.0032625	-0.00055926	-0.00097234	-0.0020563	0.0002315
N.S.		9.3227e-05	-0.00094254	0.0012067	-0.0010043	0.00067835	-0.0007472	-0.0014616	0.00072524	-0.0016849	7.293e-05	-0.0011131	-0.0019861	0.00023525	-0.0021894	-0.0015638	-0.0016482	-0.0015279	0.0028854	-0.0012479	-0.00092502	-0.00078677	0.00061696	-0.0012002	-0.0045428	-0.00043396	-0.0011976	-0.0034382	-0.0019151	-0.00095222	-0.0017349	-0.00066105	0.0010193	0.00020226	-0.0011286	-0.00046741	0.0014899	-0.00059173	0.00014645	-0.00086095	0.0012728	-0.0026085	0.00032083	0.00042791
N.S.		-0.0024689	0.00060141	-0.00067368	-0.00089062	-0.00018413	-0.00091431	-7.4643e-05	0.00036202	-2.892e-05	0.00061311	-0.0003905	0.0017543	-4.3215e-05	0.0010758	0.00026643	0.00041168	-0.001203	0.0010184	0.00011794	0.00056358	0.0016676	-0.00045057	-0.0010168	-0.00058097	-0.00094484	-0.000555	0.00041761	0.00077948	-0.00019081	-0.00075555	0.0014142	-0.0011504	-0.0013217	0.00089889	-0.00015076	0.0005426	-0.00090989	0.0028231	-0.0020397	-0.0016276	-0.00071189	0.0018215	0.00090286
N.S.		-0.0019128	0.00010311	-0.00020849	-0.00033418	-0.00019782	0.00062694	-0.000171	-0.0014432	-0.00031978	-0.00088782	0.00060477	-0.0014977	-0.001212	-0.0012876	-0.00041842	0.0014282	0.0013479	0.00051194	-0.00046205	-0.00017724	6.0099e-05	-0.00045752	0.0010489	-0.0022527	0.0027338	0.0021706	0.00086014	-0.00052275	0.00054151	0.00048892	-0.0006189	0.0013414	-0.00011208	0.0023459	0.0012126	0.0027184	0.0024823	0.0023338	-0.0018981	0.002999	-0.00073434	0.0010083	-0.00312
N.S.		3.4933e-05	-0.0013311	0.0011515	-0.0002842	0.00064636	0.00032619	-0.0004693	0.00071195	-0.0014054	0.00066217	-0.00042808	-0.0024151	0.0013042	-0.0015954	-0.00056159	-0.00092185	-0.00018	0.0012589	-0.0013378	-0.0016699	-0.00086525	0.0009328	-0.00069664	-0.004651	-0.00055613	-0.00027719	-0.0018179	-0.0012405	-0.00078772	-0.0010158	-0.00030192	0.0019043	0.0012829	-0.0018103	-0.0011269	0.0018905	-0.0010065	0.00031412	-0.00080642	0.0017909	-0.002688	0.0021372	-0.00020705
N.S.		8.9521e-05	-0.00049262	0.0010572	0.00072528	-0.001667	-0.00050914	0.0027062	0.0010511	-0.00052747	-0.00041794	-0.0022758	0.00033971	-0.0012167	0.00038951	7.2094e-05	-0.00049686	-0.00024519	0.0002663	0.00017274	-0.00030223	0.00099028	8.7019e-06	0.00074614	0.00063882	-0.0023091	-0.00099919	0.0018108	-0.00057229	0.00075516	-0.0015823	-0.0016149	-0.0011283	-0.00075917	0.0002648	-0.0017764	-0.00031183	0.00035156	0.0021553	0.0019788	0.0022258	4.3249e-05	0.00081981	-0.001713
N.S.		0.00067703	0.00035419	0.0011885	-0.0016335	-0.00038368	-0.00091382	-0.0010981	0.0015384	-0.00094925	-1.7349e-05	-0.00088348	-0.0011146	-0.00087026	-0.0018718	-0.0019078	-0.0011425	-0.001983	0.0015345	-0.0010029	0.0013173	-0.001488	0.00053539	0.00025987	-0.0022003	-0.0010336	-0.0010224	-0.0026024	-0.0010024	-0.00025605	-0.0021106	-0.00055498	-0.00024081	0.00017675	-0.00079001	0.00059524	0.0024257	-0.00032136	-0.00097671	-0.0012006	0.00013244	-0.001957	-0.0010208	0.0012221
N.S.		-0.0011203	0.00017948	-0.0015777	-4.2747e-05	-0.00052036	-0.00098479	-0.00095256	-0.00070947	-0.00052192	0.00072672	0.00093585	0.0005029	-0.00039748	-0.00035033	0.00049294	-0.0013578	-0.00070771	0.00050971	-0.0012326	-1.456e-06	0.0015355	0.00026204	0.0022882	0.0074327	0.00046621	0.00022	-0.00061321	0.00071989	0.0017511	-0.00046843	-0.0021262	0.00064922	5.5193e-05	0.00084337	0.00039312	-0.0005426	-0.00034928	0.00061992	0.0014352	0.0022447	-0.00032933	-0.00041915	-0.0003495
N.S.		0.001676	-0.00064778	0.00061604	0.0002614	-7.6355e-05	0.00016632	-0.00039319	0.00077554	-0.0012081	0.0020921	0.0010246	0.00045948	-0.00014698	0.00025979	-0.00045944	-0.00046973	0.00024406	0.00067489	-0.00042506	0.0013681	-0.00032207	0.0022766	0.0022096	-0.0008846	0.0022003	0.0017454	0.0006623	0.0010448	0.0029323	0.0011205	-0.00067039	0.00097579	0.00075383	-0.0004061	-0.0010841	0.0020765	-6.3288e-05	0.0021451	0.00029346	0.0017862	-0.0011499	0.0022417	-0.0020823
N.S.		0.0021962	0.00066353	0.0002499	-8.6239e-07	0.0018147	0.0011271	0.0023197	2.8873e-05	-0.00073559	0.0012371	0.00043062	-0.00065443	-0.0010621	-0.00058374	-0.00044095	0.00040646	-0.0012981	-0.00091404	-0.0010259	-0.00033142	-0.001513	-0.0024994	0.0018588	0.00027719	0.0006749	0.00083031	0.0020107	-0.00058641	-0.00012522	0.00080309	-0.0010833	-0.0010659	0.00057748	0.0017793	0.0022146	0.0025209	-0.0017775	-0.0015766	5.2061e-05	-7.262e-05	0.00092336	0.00098658	0.0017159
N.S.		-0.0015996	5.3409e-05	0.00047037	-0.0017796	-0.00033932	0.0004437	-0.0015512	-0.00045787	-0.00010077	-0.0019615	-0.00019136	-0.002128	0.00023657	-0.00058172	0.00010381	0.0012322	0.0017445	0.0011708	-0.00041456	-0.00024596	-0.001269	0.00081543	0.00095322	-0.0025139	0.0018851	0.00047947	0.0020823	-0.00055649	-0.00041845	0.00033387	0.00022761	0.0013314	-0.00010279	0.002246	0.0019245	0.0027793	0.0025374	0.0021644	-0.002783	0.001149	-2.906e-05	0.00021534	-0.0013595
N.S.		-0.0016	0.00073656	-0.0012303	0.00034759	-0.00025512	-0.00092552	-0.0013168	-0.00020351	-0.0012125	0.00058161	-0.00057146	-0.00036241	-0.00027358	-3.0352e-05	0.00070859	-0.0010812	-0.00083385	0.0026935	-7.2999e-05	-0.00047597	0.0012693	-0.00099875	0.0018338	0.0031004	-0.00042515	0.00047352	9.9938e-05	0.00059976	0.0019168	-0.00036529	-0.0031472	-0.0002612	-5.7439e-05	0.00015462	-0.00073125	-0.0018289	-0.00032276	0.00038136	0.00088079	0.0017841	-0.00011424	0.00082475	0.00054888
N.S.		0.002326	-0.0010115	0.0015466	0.00038595	-0.0013033	0.0013939	-0.00062009	0.0010223	0.00049299	-0.0010671	0.00063984	0.00118	2.7416e-05	-0.0010236	-0.00033881	-0.002017	0.00049207	-7.9662e-05	0.00048248	-0.0010365	0.0014606	-0.0017242	0.0018101	0.0001397	-0.0010346	-0.00073704	0.00035832	0.00025848	0.0022604	-0.0010238	-0.00036165	-0.00050184	0.0012088	-0.00057327	0.00067756	0.0012206	-0.00086874	0.0021375	0.00093621	0.00080605	0.0022467	-0.0032784	-0.001814
N.S.		-0.0013432	0.0003615	0.0011051	-0.00044825	-0.0015367	0.00010147	-0.0015135	-0.00082946	0.00082795	0.00072392	-0.00043801	-0.00042704	0.0013035	-0.00019021	-0.0011158	-0.00049073	0.00010053	-0.00048627	0.0020744	0.0012405	-0.00091331	0.0001903	0.0010148	-0.00036649	0.001214	-0.0003294	0.0012337	-0.00092769	0.0017469	0.00025919	0.0007823	0.0015769	0.00059371	-0.00023108	0.0012036	-0.00033367	0.0012061	-0.0010654	0.0015442	0.00028771	-0.00029197	0.0001575	0.00084077
N.S.		0.0012332	-0.00062821	0.0017258	0.00030643	-0.0016723	0.0012973	0.00089743	0.001021	-1.003e-05	-0.00068159	-0.0010351	0.0012139	-0.0010571	-0.0006241	-0.00024057	-0.0012067	-5.755e-05	-0.0001879	0.00011865	-0.0015237	0.0012986	-0.0012442	0.00055026	0.00033541	-0.0025452	-0.00070886	0.0013692	0.00013941	0.0015559	-0.0014138	-0.00070218	-0.00092655	-0.00019327	0.0003782	-0.0010379	0.00035754	0.0005496	0.0019676	0.0021136	0.0021149	0.001196	-0.001398	-0.0022804
N.S.		-0.0015496	0.0013837	0.00022583	0.001184	-0.0016526	0.00066149	-0.00021662	0.0011969	-0.0011659	-0.00016614	-0.00076855	-0.00067459	0.00027569	-0.00091096	0.0010766	0.0009426	-0.00058315	0.0025028	0.00082396	-0.00030766	0.0016206	0.0065274	-0.0011853	-0.00014641	0.00048221	-0.00064315	0.00117	0.0014798	-0.00069193	0.0010338	0.0048302	0.0031622	0.00045654	-0.00027656	0.00022399	-0.00028042	-3.4395e-05	-0.00080616	0.0015839	-0.00057781	0.00030886	0.00014455	0.00026739
N.S.		0.000917	-0.00069797	0.0011119	-0.00014977	0.00014528	0.00037247	2.4203e-05	0.00065528	-0.0011121	0.0015956	7.7539e-05	-0.0010219	0.001362	-0.00023932	8.1743e-05	-0.0008223	4.6974e-05	7.3782e-05	-0.00087562	0.00010996	-0.0013555	0.0017826	0.00094712	-0.0026994	-7.3595e-05	0.00081532	0.00038685	0.00054403	0.0012526	0.00011651	-0.00038923	0.0016779	0.0016256	-0.001365	-0.0017561	0.0020639	-0.0013193	0.0010644	-0.00014933	0.0022621	-0.0017829	0.0028787	-0.0013655
N.S.		-0.00010074	-0.00028887	-0.0013749	-0.0004584	-0.0017992	-0.00059705	-0.00015035	-0.0016224	-0.0020726	-0.0011198	-0.0016915	-0.00056504	0.0016115	0.00028394	-0.0021426	-0.00053386	-0.00040668	6.1921e-05	-0.00045463	-0.00076148	0.0021386	-0.00037059	-0.0010784	-0.0010856	0.0011314	-0.0010204	0.0022099	0.0040922	-0.00075456	0.0013607	9.3194e-06	-0.0016279	0.00096647	-0.0012659	4.3557e-05	0.0015834	0.0024751	-0.00046149	0.0014821	0.00050032	-4.0426e-05	0.0017516	-0.00239
N.S.		-0.00054783	-0.00085935	0.0028802	-1.6906e-05	0.0012021	-0.00083304	0.00082439	0.00086625	-0.00038465	0.00014581	-0.00039102	-0.00081184	-0.00067838	-0.00093524	0.0013201	0.0001133	0.00079648	-0.00088653	-0.0011155	8.541e-05	-0.00020503	-0.00035642	0.0041224	0.0027974	-0.000901	-6.6899e-05	0.00016194	-4.2915e-05	0.0036902	-0.00065723	-0.0014946	-0.0018486	-0.00098034	0.00026769	-0.0010416	0.00049727	2.1309e-05	2.8619e-05	0.00027874	-0.00072035	0.00014223	0.00014633	0.00044284
N.S.		0.00075707	0.00024168	0.0026082	-0.001293	0.00070982	-7.9213e-05	0.002082	0.0014531	0.0019291	0.0026441	0.0020907	0.00077534	0.0006611	0.002262	-0.00073741	0.00010793	-0.00084791	0.00078558	0.0016952	-0.00013641	0.0016831	-0.0030526	-0.0019599	-0.00094544	0.00059765	0.0017692	0.0016297	0.001068	0.00048522	0.00069063	0.0022682	0.00030264	-0.00082333	0.00034243	0.0015946	-5.0865e-05	-0.00096665	-0.00065768	0.0014091	0.00086098	-0.00067182	0.00028612	-0.0011857
N.S.		0.0017345	-0.00036562	-0.0002834	0.0013511	9.9622e-05	-0.00053702	0.0027226	0.00029441	0.0041488	-0.00012437	0.00047266	0.0012775	0.00096791	8.8139e-05	-0.00077501	0.0003993	0.0025774	-0.001322	-0.0012628	-0.0025969	-2.7483e-05	0.00186	0.0019655	0.0022822	-0.00047169	-0.00021256	-2.9291e-05	0.00077563	-0.00017253	2.2227e-05	-0.0010963	0.0016432	0.00029165	-0.0005347	-0.00065258	0.00080607	-0.00069764	0.00030655	0.00048024	-0.0014888	-1.6156e-05	-0.0014146	6.7296e-05
N.S.		0.00093597	-2.7789e-06	0.0017871	-0.0013218	-2.1812e-05	0.00028403	0.00080547	0.0010786	0.0018794	0.0018567	0.0015767	-0.00017175	-0.00026689	0.0012493	0.00048501	0.00014001	-0.00082044	0.0022099	0.0011338	-0.00039955	0.0011233	0.00014552	-0.0002689	0.00012087	0.00066726	0.0023668	0.0014244	0.0008127	0.00038145	0.002262	0.00092555	0.0001628	-0.0021274	0.00034722	0.0021517	0.00020156	-0.00090482	0.00012428	0.00031793	-0.0003002	-0.00024226	0.0011236	-0.00091772
N.S.		4.7809e-05	-0.00035482	0.0027633	-0.00058619	0.0012168	-0.00030625	0.00021137	0.00019219	0.0002147	5.7847e-05	0.00050806	-3.7734e-05	-0.0002248	-0.00089581	0.0022985	-0.00035757	-0.00061594	-0.0008454	-0.0016342	-0.00016398	-0.00047046	5.738e-05	0.00097266	0.001009	-0.00093856	1.3731e-05	0.00019384	-5.7859e-05	0.0013179	0.00010538	-0.0017948	-0.0030021	-0.00091341	-0.00098988	-0.0012294	0.00097778	0.0003414	0.0002773	0.00064212	-0.001917	-4.9269e-05	6.2987e-05	0.00037129
N.S.		0.00049287	-0.00046635	0.0011124	-0.0007799	-0.00032535	-0.00094184	-0.00012861	-0.00099001	-0.00061532	-0.00084269	0.00085285	0.0011662	0.00081617	0.0014945	0.00011472	6.0615e-06	0.00028999	0.00013345	-0.00040844	-0.00084275	-0.00011468	9.012e-05	0.0016834	-0.00058961	-0.00093731	0.00058136	0.0013295	-0.00011935	0.0012293	2.1221e-05	0.0016032	-0.00036156	0.0023264	-0.0015425	0.00084921	0.00016176	-0.00075751	-0.00011306	-0.0015744	0.00030898	-0.0003121	-0.00061302	-0.0004046
N.S.		0.0023103	-0.001104	0.0010905	-0.00022011	-0.0019939	0.0011036	-0.00040677	0.00083059	0.00054362	-0.00066201	0.0017182	0.00077862	0.00122	-0.00061332	-0.00024154	-0.0026916	-3.9618e-05	-8.3564e-05	0.00088131	-0.0016405	-9.9482e-05	-0.00080601	0.0035074	-0.00036919	0.00020338	-0.0015359	-0.0003822	-0.00031515	0.0012941	-0.00031948	-0.00086385	-0.00073476	0.00061884	-0.0015089	0.0022959	0.00019176	-0.0010369	0.0023686	-0.00073844	-0.00014257	0.0016764	-0.0036719	0.00014055
N.S.		-0.00020006	-0.00083202	0.0014905	0.0012186	9.1186e-05	-0.00073169	0.0015463	0.0016108	-0.00060941	0.00014993	-0.00067305	-0.00097369	-0.0007102	-0.0004369	0.00077452	-0.00045242	0.00049334	-0.0010124	0.00020524	0.00026276	0.002555	-0.00086246	0.006952	0.0033041	-0.00070008	-0.00035859	-0.00013528	-0.00041614	0.0057152	-0.0010342	-0.0008059	-0.00058689	-0.0010855	0.0006089	5.904e-05	3.0772e-05	0.00090353	0.00026327	-4.7723e-05	-0.00023494	3.9215e-05	0.00026941	0.00085131
N.S.		0.00069209	-0.00098712	-0.0015207	-0.0019973	-0.0013687	-0.0011941	-0.00045657	-0.0017998	-0.0017574	-0.00087093	-0.0022572	-0.0011648	0.00020452	-0.00056346	-0.0014539	-0.00011	-0.00061506	0.00028139	-0.00045351	-0.00035475	0.00084827	-0.0011351	-0.0014384	-0.00022353	0.0016033	-0.00038371	0.0018053	0.0017868	-0.0011118	0.00015734	-0.0010422	-0.0014539	0.0012034	-0.00099543	9.3689e-05	0.002158	0.0018286	-0.00052227	0.00054719	0.0002515	-4.706e-05	0.0016256	-0.0018885
N.S.		0.00066304	-0.00039283	0.001479	0.00078422	-0.00012985	-0.0012138	-0.00082682	-0.0011608	-0.00029189	-0.00041776	0.00048559	0.0012151	0.0014282	0.0014553	-0.00023085	0.00024296	0.00091786	1.7542e-06	-0.00080165	-0.00035449	5.8013e-05	-0.0005405	0.00043618	-0.001333	-2.4579e-05	-0.00012483	0.00091649	-0.00011716	0.0003993	0.0005649	0.0020219	-0.00031453	0.0016333	-0.0015395	0.0018794	-0.00013614	-0.00056935	0.00071978	-0.001022	-0.00076744	-0.00029795	-0.00065638	-0.0005743
N.S.		0.0012717	-0.0010601	-0.0013866	-0.002366	-0.00059397	-0.0014768	-0.00098057	-0.0014763	-0.0014158	-0.00071571	-0.0021056	-0.00082241	-0.00035167	-0.001224	-0.00062914	6.9394e-05	-0.00093476	0.00037623	0.0014047	0.00012009	-0.000216	-0.00080276	-0.0011104	0.0010501	0.0017833	0.00052421	0.0012623	-0.00065635	-0.0014313	-0.00082303	-0.00092298	-0.00048987	0.0014022	-0.00081683	0.00021691	0.0022001	0.00068014	-4.4577e-05	-0.00097388	-3.582e-06	-1.0973e-05	0.001487	-0.00024331
N.S.		0.00050306	0.0010038	0.00048433	-0.0013481	-0.0011397	6.1087e-05	-2.3903e-06	0.0021389	6.0781e-05	0.0001309	0.00012918	-0.0009323	-0.0016536	-0.00071479	-0.00084541	0.00020148	-0.00073832	-0.00036583	-0.00064489	0.00080352	-0.0014739	0.00061561	0.0013228	0.00040368	-0.0020906	-0.00015026	-0.00102	-0.00022098	-4.7702e-05	-0.0014585	0.00022282	-0.00065246	3.2967e-05	-0.00043698	0.0013878	0.0034876	-0.00021391	-0.00024907	-0.0023117	-0.00053157	-0.0009563	-0.001336	0.0017947
N.S.		0.0025554	0.0019452	-0.0008519	-0.00038371	0.0011313	0.00071277	0.00097723	0.00064401	-0.00080823	0.00038793	-2.7394e-05	-0.0010115	-0.00071264	-0.00060947	-0.00060941	-0.0005805	-0.0013459	2.8761e-05	-0.00058451	0.00020888	0.00033607	-0.0027329	0.00058211	0.0005236	0.0016902	0.0015384	0.00087135	-0.00082621	-0.00043575	0.00093875	-0.0013236	-0.0015275	-0.0006589	0.0006967	0.001585	0.00054457	-0.0015455	-0.00078517	-0.0010789	-0.00043381	-5.7466e-05	0.00070267	0.0024911
N.S.		-0.00070243	-0.00056659	-0.00094894	0.00073221	-0.0011758	0.00017692	-0.0003583	-0.0011003	-0.001394	-0.00078715	-0.0006947	0.00021133	0.0012995	0.0021457	-0.0022699	-0.0012661	-0.00041641	2.2724e-05	0.00040531	0.00015352	0.0013433	0.000358	0.00032685	-0.00043713	0.00066207	-0.0006582	0.00092202	0.002302	-0.00043448	0.0012285	0.0014178	-0.00098232	0.00088256	-0.001089	-0.00049771	0.00030121	0.0017019	0.00023285	0.00063071	0.00091305	-0.0001861	0.00049825	-0.0011925
N.S.		-2.5572e-05	-1.7026e-05	0.00045803	-0.0020008	-0.0008776	0.00046558	-0.0014933	0.00038201	0.00025319	-0.0011815	0.00039757	-0.0010054	0.0013554	0.0012658	-0.00037156	-0.0011398	0.00034428	0.001502	-0.00036424	-0.0016636	-0.0017538	0.001354	0.0027045	-0.0020902	0.0015789	-0.00087122	0.0017593	-0.0008111	-0.00094522	-0.0003802	-3.4342e-06	-0.00054544	-0.00043833	0.00085615	0.0024648	0.0018561	0.0026421	0.0014183	-0.0029879	-0.00040782	0.00065155	-0.00097224	0.0015062
N.S.		-0.00077549	0.0011668	-0.0010453	-0.00082418	-0.00057046	-0.00086288	-4.7159e-05	0.00070306	-0.0011738	-5.5521e-05	-0.0014487	-0.0018585	0.00022786	0.0025225	0.00031353	0.00032655	-0.00096933	0.0041971	0.00069367	-0.00080573	0.0028155	-0.0020735	-0.0021642	-0.00010348	0.0018045	0.0015084	7.8217e-05	0.0024688	-2.3549e-05	0.0015965	-0.00046614	-0.00062775	2.4271e-05	0.0014116	0.00025366	-0.00081401	-0.00015235	0.00045622	-0.00042811	0.00072377	0.00089064	-0.00031047	0.0019763
N.S.		0.00046642	0.00037048	0.002212	-0.00058395	-0.00010933	0.00011521	-5.1285e-05	-0.00049222	0.001028	-0.00076406	0.0011393	-0.00027708	-0.00039966	-0.00017278	0.0036036	-0.00097923	-0.0016648	-0.00058998	-0.0012358	-0.00031157	-0.00016782	0.00042774	0.00049634	-0.00052077	-0.0013321	-4.3755e-05	-0.00065121	-0.00019386	0.00049481	0.00054645	-0.001309	-0.0027168	-0.00095243	-0.0015872	-0.00071356	0.00052077	0.00087899	0.00084344	0.0010865	-0.0021259	-0.00017968	-0.00037474	0.00074198
N.S.		-0.0010009	0.00070973	0.00078877	0.00067936	-0.0014844	0.0002752	-0.00053179	0.00090787	-0.00037744	-0.00036593	-0.00079515	-0.00082879	0.00069666	-0.00079244	0.00088814	0.0001269	9.1009e-05	0.0015274	-0.00098186	-0.00024859	0.00014657	0.00047315	-0.00046451	-0.00072625	-0.00013306	-0.00047524	0.00021762	0.00062607	-0.00045875	0.00055118	0.0075037	0.0035208	0.0010465	-0.00045744	-0.00037088	0.00063863	1.2487e-05	-0.00058445	0.00088521	-0.00024872	0.00027048	3.1484e-05	0.00094016
N.S.		0.00072772	0.0001979	-0.001651	-0.00058571	-8.3841e-05	-0.001727	-0.0015362	-0.00061917	-0.0011936	-0.00023883	-0.0016977	0.00058496	0.00073388	-0.0013698	-0.00054066	-0.00031283	-0.0012282	-0.00087588	0.0034296	-0.00031326	0.00018427	-0.0009375	-0.00097665	0.00092652	0.00075448	0.0010396	0.00057427	-0.00096701	-0.00070241	-0.00049548	-0.00059516	0.00023093	0.001182	-0.00084267	-3.7607e-05	0.00074199	-0.00049534	-0.00048963	-0.0013188	-0.00086842	-0.00067736	0.00084225	0.00092107
N.S.		0.0011733	0.0026871	-0.001294	-0.00088179	0.00023095	-0.00012568	0.00056404	0.0012184	-0.0008588	-0.00017304	-0.00090458	-0.0014679	5.9909e-05	0.00065693	-0.00061443	-0.00067209	-0.001629	0.0017052	-0.00047782	1.4133e-05	0.0019886	-0.0026279	-0.0015913	0.00020357	0.0019371	0.0016555	0.00011712	0.00097507	-0.00078363	0.0015414	-0.00027654	-0.0013448	-0.00084803	0.00055211	0.00028173	-0.00074617	-0.00087251	-5.9732e-05	-0.0014928	-0.00015108	-0.00020565	6.9043e-05	0.0019267
N.S.		0.00047451	0.0011917	-8.8733e-05	-0.00082775	-0.0010563	0.0012539	0.0010996	0.0007886	0.00043671	0.00012808	0.00094907	-0.0013937	-0.0019479	0.00077051	0.00051001	0.00051386	-6.2263e-05	-0.0010944	-0.00043065	-0.00051874	-0.0007873	0.00047735	0.0015544	0.0024737	-0.0019396	0.00052148	0.00014504	0.00025639	0.00036575	-0.00038703	0.0010707	-0.00084698	-0.00048173	0.00016676	0.00090253	0.0027019	3.0831e-06	0.0010554	-0.0027254	-0.00048637	0.00033035	-0.00092241	0.0021813
Positive		-0.0016861	0.00058072	-0.00094022	-0.00022301	-0.00046246	-0.00088175	-0.00095357	0.00014544	-0.0014872	0.00020044	-0.001707	-0.0013904	0.00027315	0.00155	0.0011087	0.00022258	-0.00033101	0.0053113	0.0016355	-0.00077394	0.00253	-0.0016823	-0.0003705	0.0001169	0.00040701	0.0010304	0.00021833	0.0016845	0.0011863	0.00039536	-0.0022509	-0.00047737	0.00041286	0.00058302	-0.00048985	-0.0014672	-6.5869e-05	0.00049808	0.00034369	0.0012209	0.00081551	0.00080801	0.0018333
N.S.		-0.00020563	-0.0014942	0.00078271	-0.00087215	0.00015244	-0.00067655	0.00024086	-0.00040907	0.00013742	-0.00089157	0.00095417	0.00052789	0.0011799	0.0010602	0.00014219	0.00026064	0.00022218	0.00024253	-0.00040119	-0.0013512	-0.0014239	-4.1983e-05	0.0017312	-0.00023724	-0.0015022	-0.00023819	0.0010319	0.00020464	0.0011757	0.00020232	0.00027466	0.00013345	0.0024415	-0.0010156	0.00035201	-0.00032139	-0.0011322	-0.0011072	-0.0016071	0.00039041	-0.00085427	-0.00086232	0.0012164
N.S.		0.00014863	-0.0006327	0.0020734	0.00071136	0.00010313	-0.0013604	0.0010511	0.00045	-0.00023904	-5.3436e-05	0.00014237	0.0010408	0.00026279	-0.00027057	-0.00056378	0.00031814	0.00089928	0.00063406	-0.0015272	0.0018344	-0.0018744	0.0011729	-0.00075849	-0.00089412	0.00012133	-0.0012551	0.00015718	-0.00093837	0.0022104	0.00026608	0.0030494	-0.00047451	-0.00099938	0.0017961	-0.00019266	-8.608e-05	-0.002687	0.00051461	-0.00039542	0.0014129	0.0014422	0.0016677	0.0032009
N.S.		0.00076601	-0.00071506	0.0011806	-0.00061947	0.00017021	-0.00088527	0.00020879	-0.00038147	0.00018619	-5.292e-05	-0.00088097	-0.00035886	2.4169e-05	-0.00062944	-0.00037398	0.00039845	0.0015041	-5.6253e-05	-0.0017969	0.0010503	-0.00079885	0.00027223	3.5624e-05	-5.3382e-05	-0.00030374	-0.0018483	5.228e-05	-0.0021408	-0.00045075	-0.0006564	0.00015568	-3.8732e-05	-0.0013609	0.0011839	0.00026927	-0.00094199	-0.0019444	3.3633e-05	-0.00023286	-0.00047384	0.00090295	0.0045312	0.0018549
N.S.		-6.981e-05	-0.00088447	0.0011544	0.0020533	-0.0001847	-0.00086552	-0.001334	-0.00074632	0.00019346	-0.00012057	0.00052511	0.00073369	0.0016142	0.00057444	-0.00027108	0.00073479	0.0022779	9.3974e-05	-0.00075979	-0.00053201	-0.0002622	-0.00079296	-0.00069752	-0.0016386	0.00034087	-0.0009837	-0.0002097	-0.00050202	-0.00010124	0.0012766	0.0016753	-0.00032381	7.2759e-05	-0.00086768	0.0016918	-0.00069508	0.00024392	0.00049463	0.00068844	-0.0010494	-0.00041496	-0.0017044	-0.0001751
N.S.		0.0032807	-0.00064273	-0.00050301	0.0012964	-0.00065879	-0.00048075	0.00026802	0.0001805	0.0030619	-7.6393e-05	8.1198e-05	0.0016683	0.00080083	0.00026305	-0.0011661	0.0014782	0.0024871	-0.0018462	-0.001585	-0.0018757	9.3946e-05	0.0013251	0.00025607	0.0018225	0.00013756	4.481e-05	0.001059	0.00014839	0.00049091	5.9944e-05	-0.00057527	0.00097615	0.00057001	2.104e-05	-0.00027418	-0.00029598	-0.00033306	0.00090834	-0.00045063	-0.0015734	0.00045122	-0.0010571	0.00016617
N.S.		-0.00096481	-0.0015505	0.00079869	0.0025476	-0.00085279	-0.00050328	-0.001742	-0.00029997	0.00038599	-0.00029258	0.00031741	0.00018463	0.0011205	0.00010631	0.00063462	0.0012709	0.0025622	0.00012002	-0.00013547	-0.00055907	9.88e-05	-0.00063417	-0.00082362	-0.00063451	-3.3438e-05	-0.00076717	-0.0011485	-0.00027076	9.315e-05	0.00057469	0.0016015	-0.00035832	-0.00096237	-0.00056538	0.001343	-0.00062617	0.0013098	-0.00040155	0.0026618	-0.00034487	-0.00088117	-0.0017569	0.00074874
N.S.		-0.00046243	-0.00022175	-0.00066365	0.0023586	-0.00038089	0.00015057	-0.00074344	0.00087094	-0.000658	0.00044349	4.088e-05	-7.3341e-06	-0.00082887	-0.0023007	0.001637	-0.00046018	-0.001415	-0.00052494	-0.0036897	-0.0024888	-0.0033288	-0.0038547	-0.00085707	-0.0024622	-0.0022754	-0.00054936	-0.00046063	0.00020642	0.00038874	-0.0012128	-0.0016695	0.00016611	-0.00035652	0.0010347	9.4056e-05	-0.00031119	-0.0002598	0.0012527	6.7035e-06	0.0016335	0.0004244	0.0008583	0.0093898
N.S.		-0.0012309	-4.1918e-05	0.00087914	0.0015931	0.00094728	0.00083577	0.00018674	-0.0010759	0.00026625	-0.00041706	0.00079777	0.00093912	-0.00051491	0.0016218	2.5087e-05	-0.0023315	-0.00025433	-0.0001177	0.00020389	0.00036866	-0.0019587	-0.00014056	0.0009888	-0.00074437	-0.00050595	0.00020604	-0.0015665	-0.00075086	-1.6815e-05	0.00048235	-7.0848e-05	0.00038453	-0.00020993	0.00012212	-0.00089747	-0.0018708	0.0012125	0.00060918	0.00034742	0.000991	-0.00052957	-0.00017918	0.0016778
N.S.		-0.0010328	0.00021082	0.0005229	-1.5015e-05	-0.00089249	-0.00075804	0.0011906	-0.00095788	-0.0012079	-0.00034519	-0.00027638	-0.0021642	0.00055701	-5.0036e-05	-0.0026889	-0.0014041	-0.00025038	-0.00044022	0.0018756	-0.00086181	-0.00087849	0.00032935	0.00046455	0.0011667	-0.00079571	-0.00093618	-0.00061548	0.00024596	0.0005361	1.67e-05	-0.0013307	-0.00054866	0.00040771	0.00067502	-0.00032334	-0.00080957	0.0011566	-0.002441	-0.00084395	-0.00024165	-0.0011585	-0.001459	0.00093936
N.S.		0.0015732	0.00086655	0.00094784	-4.8059e-05	-0.00034077	0.001084	0.0025474	-0.0011004	0.00036484	0.00034611	0.001036	-0.0016497	-0.0014782	0.0019213	0.00093199	-5.7236e-05	-0.00018015	-0.00081635	-0.00079741	-0.00086703	-0.00038055	-0.0019377	0.0021385	0.0027094	-0.00031177	0.00042511	0.0011861	0.00034336	0.00065965	-6.8291e-05	0.0015458	-0.00056242	-9.0762e-05	0.00027978	-8.2441e-05	0.0014927	0.00055436	0.00011379	-0.0013829	0.00042156	0.0017563	-0.00011534	0.0020083
N.S.		-0.00095853	-0.00057037	0.0001303	0.001367	0.00017217	0.00063642	-0.00017792	-0.0010058	-0.00028742	-2.1263e-05	0.0001798	0.00095135	0.00039264	0.00363	-0.0012624	-0.0019531	-0.00011233	-0.00043788	0.00076031	0.0010645	-0.00065292	-0.00016403	0.0012497	-0.0001449	0.00014106	-7.2296e-05	-0.00089279	-0.0001776	-8.5823e-05	0.00081872	0.0011786	-0.00056644	0.00063202	-0.00024417	-0.0010219	-0.0012863	0.0014255	0.00069016	0.00011971	0.0011522	-0.00049548	-0.00090875	0.00023223
N.S.		0.00070119	0.0010629	0.00065195	-2.1442e-05	-0.00088826	-0.00018198	-0.0012934	0.00026618	-5.5851e-05	-0.0005711	-0.00023154	-0.00078258	0.0010772	-0.00050876	-0.00055239	-1.7616e-05	0.00066249	0.00077982	-0.0010664	-4.3913e-07	-0.000318	-0.00042852	0.00011532	5.6116e-06	0.00013355	-0.0001467	-0.0012581	-5.1312e-06	-0.00058679	0.0011051	0.0031128	0.0016802	0.00023963	-0.0016396	-0.00078108	0.0008445	-0.00017874	-0.00044255	-0.00079025	-2.2514e-05	0.00091099	-0.00031812	0.00045049
N.S.		0.0013979	-0.00074767	0.00061792	-0.0012874	-0.0019833	0.00099321	-0.00038918	0.00037934	0.00046718	-0.00020476	0.0015272	0.00034515	0.0017457	0.00082259	-0.00034829	-0.002859	-0.0010363	0.0004443	0.00030064	-0.0027738	-0.0016291	0.00051165	0.0041396	-0.0015844	0.00092744	-0.0018767	0.00037249	-0.00084882	-0.00037667	-0.00039429	-0.00072479	-0.0017276	-0.00074726	-0.00071516	0.0029466	8.3504e-06	0.0010321	0.0015051	-0.002142	-0.00053348	0.00094861	-0.0027632	0.002219
N.S.		0.00074728	-0.00077518	0.00045149	0.00011321	-0.00015677	0.0017681	-0.00075109	0.00077505	0.0024122	0.00061525	0.00018011	-0.00069712	-0.00096984	0.00028581	0.00096791	0.00033189	-0.00030598	0.0032201	0.00029058	-0.00071198	0.00016078	0.0022364	-0.00017002	-0.00053672	-0.0007053	0.0019475	0.00099287	0.00082783	0.00077819	0.0019569	0.00023951	0.001058	-0.002863	0.00039574	0.0028751	0.00032204	0.00041928	0.00052405	-0.0011001	-0.0012474	0.0010395	0.0018374	0.00039602
N.S.		0.00033707	0.00043854	0.0014053	-0.0004851	-0.00091272	-7.6363e-05	-0.00066495	-0.00070459	0.0012113	-0.0007927	0.00071232	-0.0012789	-0.0011267	0.00061599	0.0038477	-0.00078584	-0.0013655	-0.00055321	-0.00096006	-0.00041552	-0.00055762	0.00074548	0.00045564	-0.0011026	-0.0014382	0.00011422	-0.0019339	-0.00026108	0.00018407	0.00012816	-0.00061712	-0.00025769	-0.0011661	-0.0013982	-0.00024296	3.6092e-05	0.00082796	0.0021412	0.00086613	-0.0011568	-0.00032036	-0.00071801	0.00045553
N.S.		0.001507	4.2452e-05	-0.00010966	-0.0003405	-0.0018639	-0.00031762	-0.00073458	0.00012692	-0.00023248	0.00027091	0.00039006	0.00043388	0.0017008	-0.0012018	-0.0010231	-6.6003e-05	2.726e-05	-0.00068607	0.00041774	-0.00024799	0.0019316	0.00041683	-0.0010694	0.0013469	0.00074955	-0.00088053	4.9915e-05	0.00040026	0.00033938	0.00035504	-0.00069266	2.7785e-05	9.5823e-06	0.00096364	-0.00093317	-0.0023095	-0.00011179	-0.00053962	-0.0015097	0.00033021	0.0010812	-0.0011066	0.00050076
N.S.		-0.00057589	-0.0017876	0.00073074	0.0023394	-0.00084943	-0.00020511	-0.0012471	4.8765e-05	-0.00011466	-0.00045738	-0.00010528	-9.1633e-05	0.0001839	-0.00022334	0.0013645	0.0013355	0.0013153	0.00030941	-0.00017204	3.6684e-05	0.00047596	-0.00030558	2.5334e-05	0.00028418	-0.00076188	-0.0007628	-0.00124	0.00042395	-7.5358e-06	-0.00061007	0.0021923	0.00089184	-0.00066352	-0.00059313	0.0015902	-0.00010868	0.0017184	-0.00028351	0.002483	0.00029025	-0.00099707	-0.00084993	0.0011533
N.S.		-0.00090313	-0.0019401	0.00085932	7.3465e-05	0.00031289	-0.00076879	0.00035246	0.00029291	0.00074564	-0.00054783	0.00025631	-0.00010525	0.0015221	0.00097806	0.0011698	0.00042434	0.00020245	-0.00039062	-0.00043304	-0.0007471	-0.0022066	-0.00080828	0.0008323	3.0359e-05	-0.0011487	-0.0004965	0.00064834	0.0011967	0.0010387	0.00011262	-0.00086691	0.0007306	0.0018776	0.00015341	0.00095818	-0.0013537	-0.0010658	-0.001315	-0.0012139	-0.00094403	-0.0015478	-0.00028653	0.0029239
N.S.		0.00028947	0.00034243	-0.00056929	-0.00013064	-0.0010993	-0.000944	-2.4809e-05	-0.00089687	-7.7595e-05	0.00014281	-0.0025011	-0.00074584	0.00010358	-0.00044756	0.00039911	-0.00081481	0.00081295	-0.0011773	-0.0019345	-0.00028195	0.00018216	-0.001475	-0.00031977	-0.0014969	-0.00084054	-0.00025316	-0.0017172	0.00038758	-0.0011602	-0.00084847	-0.00017869	-0.0010614	1.8667e-05	0.00024767	-0.00031221	-0.00039293	0.0007719	-0.00098038	0.00081296	-0.0003862	9.599e-05	0.00019837	5.8687e-05
N.S.		0.0013862	0.00045816	-0.00022087	-0.00075751	-0.0022151	0.00059483	-0.0013802	0.0017392	-0.00098005	0.0017958	0.00087765	0.00162	0.0015685	-0.00067588	-0.0010181	0.00078295	0.00027672	0.00070671	0.0003032	-0.0014722	0.0033491	0.0010531	-0.0015364	0.0021317	0.00059542	5.5946e-05	0.00050648	0.00053672	0.0023712	0.00077011	-0.0011462	-0.00041	-0.00027075	-0.0002818	-0.0012635	-0.00068818	0.00098407	-0.0005062	-0.001695	0.00050695	0.0013554	-0.0013831	-0.00040914
N.S.		-0.00019235	-0.00013628	-0.00046119	0.0017558	0.00023638	-0.00048092	-0.00095814	0.00013325	-0.00037637	0.00051163	0.00018551	-0.00025545	-0.00026085	-0.0020794	0.0010248	-0.00063809	-0.00014899	-6.6546e-05	-0.00197	-0.00095663	-0.00051751	-0.0038009	5.6406e-05	-0.00064574	-9.8735e-05	-0.0015683	0.00053404	0.00064004	0.00099533	-0.00071276	-0.0016732	8.3069e-05	-0.00066303	0.00044655	0.00086975	-0.00037653	-0.00047952	0.00082435	0.00064186	2.9984e-05	0.00092792	0.00080471	0.0055905
N.S.		-0.0019282	0.0005315	0.00031874	0.0015392	0.0013613	0.00021546	0.00011747	-0.0010216	0.00058482	-0.00092904	0.00052687	0.00019254	-0.00065462	-5.6193e-05	0.00076079	-0.0018079	-0.00085615	0.0011503	-1.8864e-05	-0.00030142	-0.0020454	-0.00037156	0.0018049	-0.00095362	-0.00064344	0.00044228	-0.001056	-0.00068174	-7.8842e-05	-0.00052454	-0.0013161	0.0013306	-0.00099326	-0.00030208	-0.00040582	-0.0016637	0.00049469	-0.00058488	0.00059061	0.00051221	-0.00091149	0.0005329	0.0018401
N.S.		7.9047e-05	-0.00018322	0.00045825	-0.0003837	-0.00073962	-0.00028714	-0.00098441	-0.00018868	0.00047342	0.00047189	-0.00010846	-0.0012849	-0.0011784	0.0009782	0.0021478	-0.00022677	-0.00078546	-0.00075524	-0.00082606	-0.00072688	-0.00063539	0.00029104	-7.8676e-05	-0.00051509	-0.00093011	0.00033633	-0.0016715	-0.00019963	0.00013953	-0.00043868	-0.00021495	0.0024534	-0.0011638	-0.00020328	-0.00034208	-0.00029564	0.00046359	0.002655	0.00024439	-0.0006392	-0.00053456	-0.00040136	-0.00027537
N.S.		-0.0010929	-0.00021013	0.00023712	0.00037951	0.00056109	-0.00050529	0.0037651	0.00013855	0.0020361	-0.00010291	0.00040146	-0.00055288	0.00051364	-0.00083572	-0.0013795	-0.00042921	0.00068679	-0.0010147	-0.00060246	-0.0023458	-0.0010438	0.00055844	0.0014302	0.001125	-0.0013347	-0.00081367	-0.0015974	0.00088463	-0.0011184	-0.00068026	-0.0015797	0.0012073	9.4782e-05	-0.00035461	-0.00067258	0.00095101	-4.8441e-05	-0.0010436	0.00045869	-0.0010466	-0.00046973	-0.001345	0.00086337
N.S.		0.0024445	0.0018744	0.00042033	-0.00038012	8.268e-05	-0.0002017	-0.0013359	0.00029026	-0.00097118	-4.6135e-05	-0.00021174	-0.00069574	0.00028656	0.00078379	-0.0011787	0.00050769	0.00061349	-0.00048023	-0.00047296	0.00065248	0.00020979	0.00048506	-0.000231	0.00050646	0.00072534	0.0003921	-0.0022659	6.7159e-05	-0.00082972	0.0015638	-0.0014396	-0.0010777	-0.00050754	-0.0023674	-0.00034448	-0.00015671	-0.00028353	-0.00096387	-0.0015981	0.00021309	0.0011898	-0.00072249	-7.384e-05
N.S.		-0.00014803	-0.00051774	-6.8838e-05	-0.0011751	0.00085156	-0.00022123	-0.0001477	-0.00023878	0.00049239	-1.6373e-05	-0.0011907	-0.001147	-0.00033003	-0.00046665	-0.00054624	-0.0010497	0.0016333	-0.00035541	-0.0015503	0.00016309	0.0013711	-0.00017162	0.00055586	0.00072036	-0.00018807	-0.00077467	0.00094672	-0.0023817	-0.00035902	-3.7772e-05	-0.0003305	-3.3598e-06	0.00040006	0.0018362	0.0010802	-0.0021431	-0.00017631	7.9573e-05	0.00054455	0.00085579	0.00012365	0.0031746	0.00075983
N.S.		-0.00015061	0.00011454	0.00072542	-9.6571e-05	-0.0011256	0.00015123	-0.00080338	-0.00047521	0.0016865	0.00049491	-0.00084369	-0.00014033	0.0018161	0.00068343	-0.0011095	-0.00062064	0.00030816	0.0013681	0.0025463	0.0012365	-0.000345	-0.00042306	0.0016148	-0.00098487	0.0010583	-0.00060098	0.0013898	0.00018095	0.0018101	-0.00077936	0.00073688	0.002339	0.0019667	0.0002903	0.0014901	0.00028359	-0.00014303	-0.0013055	0.0014255	0.0014754	0.00058446	0.00086299	0.0009199
N.S.		0.00098536	0.0012141	-0.00086929	-0.00042435	-0.00077228	-0.00077074	0.00041578	-0.00054782	-0.00050875	0.0014322	-0.001919	-0.00083249	3.7163e-05	0.000158	0.00034031	-0.00012708	0.00080107	-0.0019604	-0.00099282	8.6831e-05	0.0010399	-0.00010346	-0.00061513	-0.001102	-0.00050761	-0.00015051	-0.0025572	0.00054475	-0.00064128	-0.00057982	-0.0010166	-0.001644	-7.0671e-05	-0.00070736	0.00013049	-6.9437e-05	0.00040316	-0.0017357	0.00068132	-0.00049373	0.00017529	-0.00047891	0.00051413
N.S.		8.3493e-05	0.0005373	0.0018107	0.0014725	0.00038208	0.00024983	0.0015864	0.00051511	-0.00016992	0.00081973	0.00075462	0.0017705	-0.00024094	0.00082304	-0.0011554	-0.0011788	0.00027364	0.00069936	-0.0013034	0.00099547	-0.0010979	0.0015556	-0.0011256	-0.0011714	0.00069597	0.00064492	0.0013033	0.00037865	0.0040591	0.00078488	0.0048234	-0.00048352	0.0016548	0.0031162	-0.0001435	0.00024769	-0.00095724	0.002174	0.00033157	0.0036652	0.0023635	-0.0013056	0.0040267
N.S.		-0.0012769	-0.00051333	-0.00096439	-3.8147e-05	0.00060263	0.0016998	-0.0015426	0.00049385	0.0024504	0.00087836	-0.0025305	-0.0011364	0.00036971	0.0012193	-0.001272	0.0010334	0.0025962	0.00063466	-0.0013587	0.0017748	0.00015366	0.0012565	-0.00080371	-0.001033	-0.0017588	0.00014385	-1.612e-05	-0.00052035	-0.00058076	-0.0021088	-0.0011125	0.00069284	-2.1857e-05	0.00019475	0.00090712	0.00082687	0.0017005	-0.00058656	-0.001238	0.00061888	0.000254	0.0013751	0.00025617
N.S.		0.00076494	-0.0011117	-0.00018638	0.0012011	-0.00045032	9.7223e-05	0.0021496	0.0015021	-0.00072295	0.00063188	-0.00087251	-0.00023942	-4.3291e-05	-6.7034e-06	-3.4683e-07	-0.0011956	-0.0004552	-0.0014654	0.0011646	0.00082112	0.0049993	-0.0011017	0.0045561	0.0027576	-0.00017965	-0.00087755	3.0751e-05	-0.00085729	0.0043277	-0.0011291	-0.00047851	-2.7765e-05	-0.0012834	0.00012209	0.0014661	0.00084812	0.0015513	0.0011201	-0.00029888	-0.00050623	-0.00021573	0.00015985	0.00051462
N.S.		-0.0010974	-0.00070537	-0.00047902	0.00046779	-0.00052716	0.0012612	-0.0020618	0.00033976	0.0018621	-0.0021841	-0.0011044	-0.00018642	0.0012479	0.0014412	-0.00049004	0.0022973	-7.6411e-05	0.0014215	0.0024821	-0.00016993	0.0016835	0.0033303	0.00058606	-0.002753	-0.00070605	-0.00018091	-0.0011895	-0.00022714	0.0021369	-0.00054248	-0.00080883	0.00010175	0.00062013	-0.00075223	-0.00039029	-0.00089213	0.0013369	0.00023715	-0.00013565	0.00033131	-0.0012275	0.001618	-0.00040641
N.S.		0.0023133	0.0018768	-0.00021342	-0.00069561	0.00042726	-0.00020069	-0.00033078	8.2135e-05	-0.0011106	0.0014225	-0.00084065	-0.00072166	-0.00031722	0.00091485	-0.00050507	0.00069484	0.0004083	-0.002003	-0.00050396	0.00061902	0.0011692	0.00085509	-0.00068746	-0.00027616	-1.853e-05	0.00031903	-0.002757	0.00040148	-0.00058412	0.00065522	-0.0020989	-0.0021381	-0.00043841	-0.0015933	0.00016299	-0.00028652	-0.00013594	-0.0015706	-0.00050805	7.2088e-05	0.00071701	-0.00077058	0.00064288
N.S.		2.4979e-05	-0.001159	-0.00020938	0.00079455	0.00014265	0.0024436	-0.0012063	0.00072809	0.0026426	0.00058437	-0.0013591	-0.00083727	-0.00047822	0.00062442	-0.00035456	0.00079469	0.00098004	0.0029006	-0.0012196	0.00024237	-7.0316e-05	0.0023865	-0.001191	-0.0008961	-0.0017021	0.0012666	0.00021382	0.00039524	-0.00013068	-0.00034681	-0.00026876	0.0011308	-0.0017094	0.00023316	0.0023727	0.00035497	0.0017171	-0.00015091	-0.00157	-0.00031581	0.0013716	0.0018791	0.00047164
N.S.		0.00083801	0.00087149	-0.00077011	-0.00043099	-0.0016394	0.00081717	-0.0009931	0.0020657	-0.00049324	0.0010626	0.00091159	0.0024403	0.0016625	-0.00030532	-0.0002523	0.0016319	0.00025163	0.0015313	-5.053e-05	-0.0022277	0.0033707	0.0017665	-0.0011945	0.0013619	0.00012251	0.0015288	-0.00010786	0.00019322	0.0033343	0.001399	-0.0016443	-0.00017675	-0.0012033	-0.00097695	-0.0018301	0.00030089	0.0011461	-0.00078472	-0.001429	0.00045979	0.001268	-0.00090519	-0.00042654
N.S.		-0.0014793	-0.00027793	-0.0011459	-0.00036885	0.00082297	-0.00060465	0.00026436	3.1706e-05	0.0001464	-0.0005019	-0.0013854	-0.00069121	-0.0002793	-0.00010498	-0.00053647	-0.0015317	0.0014257	0.00026847	-0.0016534	-0.00093263	0.0014629	-0.00035086	0.00075629	0.00091462	-0.00028171	-5.0212e-05	0.0011823	-0.0021841	0.0033147	0.001066	-0.0003582	-0.00065193	0.0014114	0.0012787	0.0012365	-0.0018385	0.0012748	0.00015355	0.00098839	0.0020858	0.00024717	0.0011085	-4.8529e-06
N.S.		-0.00073151	0.001306	-0.0013522	-0.00041213	0.00014488	0.00054387	-0.00033115	0.00099902	0.00046179	0.00017489	0.00028847	0.00088132	0.0011436	-3.0882e-05	0.00056004	0.0010495	8.3044e-05	0.0012332	-0.00036464	-0.00233	0.0016006	0.0015736	-0.00046358	-0.00024371	-0.0006297	0.0012668	-0.0007742	0.00024871	0.0023757	0.0014986	-0.0020894	0.00043192	-0.0014134	-0.00074318	-0.0021416	-3.1129e-05	0.00075227	-0.0015161	-0.0012223	0.00013815	0.00098691	-0.00060031	0.00053547
N.S.		0.0014411	0.0002963	-0.00050763	0.00067864	-0.0016006	-0.0011858	-7.2529e-05	-0.00085716	0.0011359	-0.0016291	-0.0004094	0.0010882	0.0018651	-0.0013434	-0.00072734	0.00040878	0.00014578	-0.0010681	0.00076314	0.00045746	0.0023036	0.00028808	0.0011345	0.0011567	0.0016799	-0.0004929	-0.00091774	0.00021722	-0.00049317	-0.00059284	-0.000676	4.2189e-05	-0.00056507	0.0010567	-0.00086516	-0.0022515	-0.00041543	0.00024532	-0.0013684	-4.4694e-05	0.00052184	-0.0010478	0.00099789
N.S.		0.0021875	-0.0015723	-0.0014633	-0.00068929	0.00043584	-0.00058763	-0.0020835	-1.2637e-05	-0.00025607	-6.4377e-05	0.00041645	0.000509	-0.00022513	4.2045e-06	0.00055462	0.0030875	-0.0008138	-0.0018103	0.00071759	7.4608e-05	-0.0010694	-0.0030122	-0.0010645	0.00064026	0.0025305	0.00051682	-0.00087175	0.00034992	0.00086234	-0.0016528	-0.00033968	-0.0006355	0.00044297	-0.0001723	-0.00033943	0.00010431	-0.0016337	0.00046743	0.00061419	-0.0016318	-0.00042312	-0.00078974	0.00034281
N.S.		-0.0019502	9.172e-05	0.00098457	-0.0001427	-5.706e-05	-0.00044117	0.0027423	-7.1912e-05	-0.00036098	5.7837e-05	8.2744e-06	-0.0020725	0.0006003	-0.0007815	-0.0022129	-0.00080072	-0.00034972	-0.00075418	0.00091776	-0.0015948	-0.0015872	0.00015123	0.0004757	0.00091512	-0.0014662	-0.0012274	-0.0017472	0.00079295	-0.00092366	-0.00066877	-0.001825	0.00017752	6.2531e-05	0.00064502	-0.00033297	-0.00017986	0.0011179	-0.0020748	-0.00012461	-0.00084576	-0.0006973	-0.0013046	0.0017398
N.S.		0.0022018	-0.001725	-0.00098462	0.00015801	-0.00056128	-0.00059696	-0.0017429	-9.8101e-05	0.00076784	-9.4809e-05	-0.00030606	0.00083206	0.00032479	-0.0002007	-0.00097652	0.0021502	0.00063108	-0.0023941	-0.00081342	-0.00099641	-0.00064251	-0.00097523	-0.0013847	0.0007062	0.0010358	0.00026588	0.00040237	-0.00041773	0.00031858	-0.0011417	-0.00033204	-0.00018446	0.00093527	1.2227e-05	0.00022251	-0.00042598	-0.0003666	0.00065512	-0.001162	-0.0016705	7.6242e-05	-0.0010898	0.00017177
N.S.		-0.0024752	4.2461e-05	-0.0011123	0.0006289	0.00071459	-0.0010014	9.2723e-05	0.00011395	0.00010059	-0.0012286	-0.0013629	-0.00076274	0.00028917	0.00067366	-0.00039702	-0.00023711	0.0012565	0.0011645	-0.0012852	-0.0020959	-0.00031095	0.00061703	-1.6124e-05	-0.00059997	-0.001096	-0.0003087	0.00017976	-0.0010887	0.0071246	0.00058813	-0.0015133	-0.0008518	0.0014619	-0.00018216	0.00088841	-0.0010428	0.0023775	0.0010572	0.00064821	0.0011356	0.00021834	0.00045885	-0.00011876
N.S.		0.002591	8.2305e-05	-0.0015097	-0.00039217	0.00084404	0.00013117	-0.0010564	0.00026201	-0.00065278	0.00023797	0.00090378	0.0018826	-0.00039062	0.00091125	0.00077664	0.0041406	-0.0013527	0.0001351	0.00070989	0.00051539	-0.00048507	-0.0073319	-0.00074502	7.606e-05	0.0026335	0.00085209	-0.001114	0.0020688	0.0025982	3.1422e-05	-0.00053668	0.00068547	0.000129	3.8686e-05	-0.0016895	0.00013433	-0.0018473	0.00046464	0.0023429	-0.00038542	-0.00073064	8.7344e-05	0.00062538
N.S.		-0.0023102	-0.00023818	-0.0004492	0.00069551	-0.00020183	-6.5688e-05	-0.0010217	0.00017963	0.00064819	-0.002169	-0.0011884	-0.0010076	0.0012658	0.0014182	-0.00064881	0.0015386	0.00050555	0.0015607	0.00075233	-0.0011948	6.0559e-05	0.0025402	0.00011188	-0.0021385	-0.0011957	-0.00033089	-0.0011803	-4.1956e-05	0.0053059	-0.00051874	-0.0015552	-0.00045836	0.0012331	-0.00088493	0.00024724	-0.0010057	0.0021344	0.0012038	4.8595e-05	0.00022825	-0.00033877	0.0013467	-0.00055841
Negative		-0.00060184	-0.0002452	-0.00084277	0.00078243	-0.00086669	0.00012316	-0.00086902	0.00042737	-0.00090638	0.0005943	0.00018703	7.9793e-05	-0.00034659	-0.0010074	0.0016629	-0.0019276	-0.002227	-0.00090544	-0.0041434	-0.0042046	-0.0055509	-0.0060251	-0.0021875	-0.0044051	-0.0038078	-0.00088626	-0.0016164	-0.00061097	-0.00039188	-0.00095022	-0.0002476	0.0010702	0.00085952	0.0013919	-0.000221	-1.118e-06	6.8092e-05	0.0012086	-0.00083086	0.0017072	0.00077566	0.0011162	0.0059473
N.S.		-0.00026712	-0.00014896	-0.0011183	-0.00063179	-0.0006062	-0.00031392	-0.00061495	7.21e-05	-0.00094973	0.00044898	0.00013085	-0.0001322	6.5298e-05	0.00038333	0.00022831	-0.0022946	-0.0012991	-0.0004742	0.00016845	-0.0029356	-0.0054203	-0.0075454	-0.00028134	-0.0039725	-0.0021637	-0.00078782	-0.0012825	-2.9488e-05	0.00077078	5.6682e-05	0.0015348	0.0019338	0.0018475	0.00088788	-0.00035799	0.00011191	0.00014168	0.0002897	-0.0014149	0.0011138	0.0022063	0.00098789	0.0016123
BLA-PL2/3 Post-cond NREM
Peak significance	Time (ms)	-420	-400	-380	-360	-340	-320	-300	-280	-260	-240	-220	-200	-180	-160	-140	-120	-100	-80	-60	-40	-20	0	20	40	60	80	100	120	140	160	180	200	220	240	260	280	300	320	340	360	380	400	420
Positive		0.0032329	0.0032513	0.0040629	0.0024437	0.0058416	0.0068596	0.0058631	0.004121	0.0031224	0.0063967	0.0063504	0.009954	0.0049042	0.0047216	0.0077167	0.0064657	0.0076339	0.008081	0.010413	0.0090739	0.011307	0.010222	0.018506	0.0062589	0.0080809	0.0043931	0.0044217	0.0039683	0.0025474	0.0022509	0.0020109	0.0023699	-0.00065223	0.0002571	0.0013552	0.0011935	0.0038131	0.0019169	-0.0007805	-6.8212e-05	-0.00074489	0.0024648	0.0018127
Positive		-0.00027331	0.00078214	-9.8323e-05	0.0015582	-0.00018297	0.0022907	0.0030752	0.0024489	-0.00039572	0.0011613	0.0035549	0.0019819	0.0017539	0.0024682	0.0047162	0.0040031	0.0053237	0.0071269	0.0038236	0.010023	0.013886	0.015909	0.015085	0.0068234	0.0076804	0.0063402	0.002894	0.0040705	0.0042833	0.0021467	0.0018417	0.0031592	0.0028632	0.0026143	0.0021751	0.0033276	0.002951	0.0012648	0.0056914	0.0049424	0.0060084	0.00047392	0.002128
N.S.		0.00043331	0.00096832	0.0016451	0.0019601	0.00043964	0.002473	0.0039597	0.0025437	1.6931e-05	0.0011924	0.0020199	0.00055141	0.0020454	0.00096754	0.0031979	0.0019464	0.0026328	0.0040215	0.0011458	0.006802	0.0090728	0.011563	0.01066	0.0037481	0.0062083	0.0048496	0.0023199	0.0029078	0.0024496	0.0022991	0.0015752	0.0030876	0.0026295	0.00087292	0.0032375	0.0032465	0.0021985	0.0013768	0.0044964	0.0039188	0.0046484	0.00094362	0.0019171
N.S.		0.0016958	0.0012731	0.0030278	0.00016546	0.0031226	0.0050393	0.0035547	0.0024955	0.0015095	0.0038109	0.0035411	0.0054616	0.0027444	0.003858	0.0046233	0.0035988	0.0052161	0.0050746	0.0074242	0.00716	0.0076944	0.0056914	0.010694	0.0040884	0.0060463	0.003803	0.0030112	0.0027261	0.0025149	0.0015275	0.0022725	0.0023487	-0.000872	-0.00074504	0.0002858	0.001446	0.0024808	0.0017469	-0.00012098	0.00041879	-0.0013288	0.0018169	0.00050914
N.S.		-0.00042446	0.00030442	-0.0017221	0.00026095	-0.00069505	0.0014769	0.00091464	0.0011121	-0.00075192	0.00047693	0.002811	0.00071649	-0.00056719	0.002125	0.002216	0.0023006	0.0032646	0.0052929	0.0026981	0.005831	0.0095455	0.010181	0.0099405	0.0047368	0.0043302	0.0039167	0.0026388	0.0033611	0.0021036	0.0018787	0.0014745	0.0016006	0.0016566	0.0020534	0.00091093	0.0026111	0.00047737	-0.00026621	0.0030282	0.0033211	0.0029545	0.00061561	0.0017471
Positive		0.0023777	0.0020752	0.00059325	0.00046708	0.0012413	0.002836	0.0021192	0.0026705	0.00033863	0.006633	0.0041562	0.0015087	0.0023653	-0.00050766	0.0016464	0.00084617	0.0033336	0.0022735	0.0027021	0.004768	0.0058807	0.009777	0.0037527	0.0047401	0.0060324	0.0040011	0.0034771	0.0028898	0.00096641	0.0030699	0.0031793	0.0021977	0.003701	-0.00055387	0.0024933	-0.001147	0.00044249	0.0029178	-0.00074302	0.0036522	0.00018353	0.0014483	6.1915e-05
Negative		0.0022676	0.0028661	0.0024564	0.0026986	0.0036866	0.0038227	0.0035363	0.0022432	0.0017368	0.0032973	0.0032201	0.0057836	0.0019672	0.002265	0.0049123	0.0035659	0.0032742	0.0035915	0.0045621	0.0019699	0.0053159	0.0053956	0.010244	0.0021658	0.0037928	0.0008972	0.0030167	0.0014133	-0.0004051	0.00042797	-0.00055245	0.00016077	-0.0011172	0.0010376	0.00092895	-0.00037717	0.001365	0.00072373	-0.00052454	-0.00098061	-0.0007505	0.0016839	0.00184
N.S.		0.00020779	0.0023852	0.0029806	0.0017065	-0.00057314	0.00028817	-0.0018022	0.0022475	-4.2521e-05	0.0040018	0.0019957	0.0023416	-0.001678	0.0014173	0.0042367	0.003536	0.0039351	0.0060363	0.0048094	0.0039336	0.0048229	0.0062565	0.002788	0.0056522	0.003279	-4.604e-05	-0.0019277	0.0009314	0.0012588	0.00017612	0.0010409	-5.6604e-06	0.0010419	0.00049298	0.001078	0.0003442	-0.00019256	0.00075269	0.00044674	0.0040032	0.00068267	0.0010296	0.0012453
N.S.		0.0025774	0.0017558	0.0015762	0.00081423	0.0014238	0.001651	0.0025973	0.0026846	0.00012181	0.0046431	0.0026094	-0.00051152	0.0012954	-0.0011815	0.0012096	-0.0005105	0.0015623	0.0014562	0.0010773	0.0040774	0.0043592	0.0082858	0.0040133	0.0045457	0.0050222	0.004197	0.004331	0.0028452	0.00057299	0.0035587	0.0038057	0.0014242	0.0036528	-0.0010545	0.0019248	-0.00012468	5.2221e-05	0.0030576	0.001817	0.0027599	0.0014997	0.0011859	0.0020238
N.S.		0.0010212	0.0021773	0.0017436	0.00048992	3.5435e-05	0.0023497	0.00015622	0.0019073	-3.3317e-05	0.0055876	0.0025801	0.0026004	0.00024969	0.00058704	0.002191	0.001871	0.0029599	0.0034136	0.0031244	0.0033667	0.0045808	0.0083309	0.0021962	0.0040836	0.0043418	0.0016209	0.00035727	0.0015631	0.00078231	0.0015032	0.001567	0.0015359	0.0022766	0.0003321	0.001952	-0.0010468	0.00031922	0.0014622	-0.0014317	0.0041748	-0.0003782	0.00086723	-0.00025124
N.S.		0.00034635	-0.00020268	0.001371	0.0032755	-0.00044765	-0.0012024	0.0015421	-0.00098837	-0.00014221	-0.00073207	0.0022854	0.0010213	0.0071028	0.0018593	0.0061423	0.0031587	0.0054325	0.0104	0.0056052	0.00044496	0.0028847	0.006547	0.0066604	0.003551	0.00085047	0.00094276	0.0064596	0.0036932	-0.00065415	0.0010256	-0.00076463	0.0010107	0.00069183	0.00084718	0.0031656	0.00015157	0.0018291	0.00064293	-0.00016381	0.0010424	-0.0011343	0.0018588	-7.2723e-05
N.S.		0.0017607	0.0015467	0.0026753	0.0014055	0.00076082	0.0016978	0.0030716	0.0021838	1.4356e-05	0.0019745	0.00089867	-0.0012254	0.00078223	-0.00072531	0.0014198	-0.00065253	3.4445e-06	0.0011695	-0.00066522	0.003394	0.0040956	0.0071109	0.0052439	0.0023641	0.0041373	0.0035602	0.0030377	0.0022981	0.00051198	0.0027644	0.0024225	0.0016072	0.0024829	-0.00096078	0.0024086	0.0016301	0.00045047	0.0016677	0.0029198	0.0025032	0.0024612	0.00082937	0.0023987
N.S.		0.00053472	-0.00096601	-0.00201	8.6699e-05	-0.0017667	0.00033726	0.0024773	0.00065533	0.0019836	-0.00052252	0.00014436	0.0013691	0.0013304	0.0023375	-4.9146e-05	0.0031986	0.0018777	0.0011862	-0.00017287	0.0025706	0.0021665	0.0078935	0.0019448	0.0027324	0.0018381	0.0011793	0.0019941	0.0024961	0.00081923	0.00042722	-0.0011556	0.0013209	-0.00041921	0.001757	0.0005215	-0.0019447	0.0022028	0.00028796	0.00059928	-0.00055341	-4.3205e-05	0.0010462	0.0034244
N.S.		-0.00030149	-0.00095588	-0.00033534	0.0013628	0.00037039	-0.001446	0.00077002	-0.0021427	-0.00024351	-0.00022667	0.0013878	-0.00038877	0.0045719	0.00040123	0.0045918	0.0020871	0.0031523	0.006304	0.0033592	-0.00065853	0.0026885	0.0043095	0.0036079	0.0023091	0.00052366	0.00090384	0.0031333	0.0023182	-0.00041591	0.00062806	-0.00094829	-0.00068736	0.00077567	0.0012084	0.0014001	0.00087189	0.0018149	0.00080487	0.00029551	0.00031515	-0.00095295	0.0013233	0.00039392
N.S.		-4.8631e-06	-0.00027882	-0.0019241	-0.00063396	-0.00049427	0.00076112	-1.251e-06	-0.00076565	-0.00137	9.7957e-05	0.0018865	-0.00038302	-0.0017124	0.0014287	-0.00022211	-4.9734e-05	0.00024198	0.002397	0.00077367	0.0016956	0.0036966	0.003501	0.0033288	0.0020797	0.00096589	0.0015937	0.0013259	0.0023285	-6.9784e-05	0.0019877	0.00087957	0.00080525	0.00061821	0.0015301	0.00069578	0.0021773	-0.0019316	-0.0012537	0.00055084	0.0018641	5.7259e-06	0.0015358	0.00093767
N.S.		0.00095168	0.00040682	0.0037125	0.0045519	-0.0010374	-0.00049244	0.0018473	9.1562e-05	-0.00045395	-0.00080012	0.0011619	0.0011573	0.0042236	0.0015433	0.0034285	0.0023508	0.0039977	0.0072179	0.0033725	0.00067566	0.0012527	0.0040866	0.0036519	0.0023735	0.00055012	0.00020511	0.004429	0.0021587	4.0336e-05	0.00086783	-0.001287	0.0027282	0.0012932	-0.00026096	0.0015968	-0.00031789	0.00042222	2.3869e-05	-0.00088229	0.00014112	-0.00031714	0.00095867	-0.00018466
N.S.		0.0015454	0.0011684	0.0013728	-0.00052381	-0.00025088	-0.00034056	0.00059972	-0.0012263	-0.00014861	0.0002799	0.0014934	-0.00099485	0.00071279	-0.00019776	-0.00031714	0.00044819	-0.00054945	0.0010298	0.0003944	-0.00027955	-0.00045105	0.00053443	0.00049678	0.0059142	0.0086692	-5.4841e-05	0.00015064	-0.0010392	-0.00053528	-0.00081588	0.00034374	-0.00056835	6.5911e-05	0.0019037	0.0002201	3.9979e-05	0.0005387	-0.00077262	0.001261	0.00077095	0.00091348	0.0010177	0.00084281
N.S.		-0.00038991	0.00020494	-0.00074918	6.9696e-05	-0.00088149	-0.00075261	0.0013224	0.00080525	0.0019876	0.0001467	0.00041341	-7.8969e-06	0.00094741	-6.799e-05	0.0012909	0.0020214	0.0016085	0.0015898	-0.00016285	0.00023672	0.0029029	0.006488	-0.00019595	0.002318	0.0017162	0.00092151	-0.00021962	0.00010175	0.0008928	0.0012962	-0.0029574	0.0010494	0.00025789	4.585e-05	7.8207e-05	0.001319	0.0016609	-0.0011381	-0.00050027	8.5348e-06	-0.00019223	0.00095532	-0.00069441
N.S.		-0.0007737	-0.0017732	-0.00019792	0.0014614	6.943e-05	-0.00035555	0.00011097	-0.0011877	0.0018557	0.0021136	-0.00040879	0.0013586	-0.00053301	0.00016643	-0.0012365	0.00061363	-0.00028244	0.00077446	0.00021813	0.0017443	0.0018418	0.0086377	0.0014553	-0.00053814	-0.00019783	0.00079419	0.00067615	-0.0002384	0.00071449	0.00047192	0.00088605	0.00054219	-0.0010885	-0.0010225	-0.0015179	-6.332e-05	-0.00053543	-7.7365e-05	0.0025413	0.00066917	-0.0014186	-0.00011857	0.00031933
N.S.		-1.3733e-05	-0.0011057	-0.0014541	0.00030753	-0.001342	-0.00064519	0.00064418	0.0007722	0.0012305	-0.00045089	-0.00078962	0.00099671	0.0022202	0.00072419	0.00053343	0.00095482	0.00073957	0.00087262	-0.00057065	0.0019958	0.001692	0.0039824	0.0020893	0.0002618	0.00068576	0.00025754	0.0028064	0.0014717	0.00041814	-0.00025932	-0.0001021	0.00010824	0.00058399	0.0017172	0.00035056	-0.002448	0.0018511	0.00068812	0.0012872	-0.0012881	0.00029273	-0.00070816	0.001779
N.S.		0.0018725	0.0013255	0.00095488	-0.00048625	-0.00076129	-0.00043176	0.00048033	-0.00072896	-0.00087707	0.00067705	0.0010956	-0.00070899	0.00068659	-0.00016858	0.00085147	-0.00013476	-0.00049211	0.0014823	-1.4603e-05	-1.316e-05	0.00024196	0.00113	-0.00029865	0.0038557	0.0050323	-0.00086498	-0.00023176	-0.0018913	-0.00032898	-0.00060751	-0.00032911	-0.0010595	0.00048258	0.0015888	-0.0010959	0.00038889	-0.00025266	-0.000786	0.00038662	0.00037054	0.0015523	0.0012157	-0.00077244
N.S.		0.00027083	-0.00044117	0.00029825	-0.00056034	-0.00012089	-0.0020886	-0.00020945	-0.0010453	-0.00084044	0.000557	-0.00033657	0.00079417	-0.00083971	1.1179e-05	0.00047401	-0.0015707	-0.00029744	-0.00038538	0.002201	0.0035391	0.0012178	0.00056677	0.0010153	0.00099557	2.5961e-05	0.001667	0.0016383	0.0011995	-4.6801e-05	0.00012867	-0.00034067	0.0001281	-0.00033613	-0.00015437	-0.00058429	-0.00070508	-0.00079241	0.00021121	-0.00021256	0.00013242	0.00072125	0.0022168	-0.0001021
N.S.		-0.00013347	-0.0012142	0.0015883	-0.0004528	0.00028827	0.0017685	0.0008044	0.00069154	0.00025667	0.0003712	0.0010006	0.0002315	-0.00054854	0.0017226	0.0001451	-0.00020931	0.0008254	0.00029998	0.0020403	0.0012998	0.0022291	0.00016558	0.0013216	0.00081041	0.0014544	0.0019724	0.00074388	0.00084984	0.0018396	0.00034569	0.0006679	0.00062437	-0.00088343	-0.00076029	-0.00033415	0.0006811	0.00016269	0.0010414	0.00066958	0.00012988	-0.00091202	0.00017666	-7.3266e-07
N.S.		0.00087661	-0.00047847	-0.00086829	-0.00069528	0.00012594	-0.00048998	-0.00012742	-0.0019525	-0.0018849	0.00042469	0.00072161	4.3821e-05	-0.0011764	0.00052442	-2.6451e-06	-0.0013258	-0.00081736	0.00084012	0.00082051	0.0021871	0.0015552	0.0013071	0.0011912	0.0017352	1.2417e-05	0.001302	0.00077173	0.0020406	-4.7061e-05	0.0016181	0.00041067	0.00062097	-0.00020534	0.0014326	0.00018288	0.00096713	-0.0020272	-5.6161e-05	0.00013442	0.0007816	0.00018687	0.002	0.00041584
N.S.		-0.00069839	-0.002292	-0.00026982	-0.00027768	-0.00034574	-0.00085431	0.00016328	-0.00017696	3.4573e-05	0.00048175	0.001408	0.00097868	0.00083086	-0.00016029	-0.0026366	-0.0016189	0.0011602	-0.0012988	0.00080273	-0.00017966	0.0011373	0.0041065	0.00020642	-0.00017989	0.0025521	0.00056169	-0.00011422	0.0008841	-0.00042113	0.00050027	-0.00072822	-0.0012143	0.00038505	-0.0015987	-0.00073841	-5.9663e-05	0.00013369	-0.00021422	0.00062632	-0.00038148	-0.0012943	0.0032485	0.00041791
N.S.		-0.00039272	-0.00057534	-0.00096136	0.0004714	0.0002101	-0.0012741	0.00026219	-0.0011216	0.0010353	0.0005351	0.00027703	-0.0012034	0.0017853	-0.00087216	0.0025998	0.0013817	0.0016037	0.0021499	0.00083795	-0.00099897	0.0026677	0.0026419	-0.00019515	0.0014894	0.00069194	0.00054119	-0.00010307	6.4847e-05	0.00049272	0.0008578	-0.002597	-0.00055356	0.0011788	0.00037137	-0.00019719	0.001471	0.0015484	6.6988e-05	-0.00014568	-0.00066102	-0.00051496	0.00051346	-0.00046629
N.S.		-8.6762e-05	-0.0017157	-0.00037029	0.0017347	0.00070276	0.00047827	0.0017985	0.0034149	-0.00096051	-0.00045776	-0.0030834	-0.0016826	-0.00065081	-0.00073121	0.0009685	0.0017607	-0.0022063	-0.0017585	-3.3465e-05	-0.00028167	0.004702	-0.0013196	0.00052488	0.0019581	0.0013752	-0.00010385	-0.0015832	0.0015982	0.00030848	0.00025653	-0.0017194	-0.00029128	0.00057612	0.0012517	-0.00074815	0.0005285	-0.00010183	-0.00046105	0.002272	-0.00037408	0.0013954	0.0022781	-0.00030277
N.S.		-9.138e-05	-0.00023084	-0.00056792	0.00025105	0.0016892	0.00047187	0.001371	-0.0010924	-0.0010133	-0.00031191	-0.00077342	-0.00051143	-0.0001816	-3.0383e-05	-0.00070612	-0.00080005	0.00098056	-0.00047033	7.1427e-05	0.0066517	0.0023887	-0.00064127	-0.0006303	-0.00078414	-0.0003813	-4.419e-05	-0.0012378	-0.00041362	0.00077765	-0.00019377	-0.00074255	-0.00017861	-8.0203e-05	-0.00028295	4.822e-05	-0.00033095	0.00036417	0.0010827	0.00014686	-0.00036955	5.1446e-05	-0.00059069	-7.3939e-05
N.S.		0.00025434	0.0013275	0.001331	-7.5539e-06	0.0011835	-0.00016865	0.0017185	-0.0013255	0.00024315	0.00037509	0.00058699	-0.00030115	0.00037013	0.0023173	0.0015416	0.00025049	-0.0012305	0.0013062	0.0025265	0.0023442	0.00038698	-0.0023159	0.00080978	0.0017478	0.0011745	0.0021429	0.0013626	-0.00012287	0.00026639	0.0010224	0.0018824	0.00064786	0.0010409	-0.00021804	0.0014227	-0.00030443	-0.0031543	-0.00084228	-0.0018137	0.00083202	-0.00054436	-0.00048676	0.0011716
N.S.		-0.001079	0.0032161	0.0027373	0.00019314	-0.00024947	0.0013289	0.0034535	0.00025473	0.0021984	0.0037156	0.0027135	0.0021915	0.003334	0.0014163	-0.00022024	0.00084404	-0.00081249	0.00113	-0.00034703	-0.0026793	-0.00066592	0.0010991	0.0068871	0.001723	7.0547e-06	-0.00079401	0.00031577	0.0025932	0.003574	0.00016517	0.0014501	-0.00058092	0.0024406	-0.00037533	-5.603e-05	-0.00040029	0.0010184	0.00038474	-0.000924	-0.001214	0.0010519	0.00054611	-0.00064804
N.S.		0.00046902	0.0014098	0.00073721	-0.001753	-4.0877e-05	-0.0016528	0.0019672	-0.001603	-8.9998e-05	0.00034395	0.0004577	-0.00064243	0.0005899	0.0013526	0.00098308	0.0012278	-0.002506	-4.9713e-05	0.00098516	0.0018388	0.0010612	-0.00016699	0.0003744	0.00048185	0.001234	0.0013199	0.00085836	-0.00021272	0.00082267	0.00013044	0.0014041	0.0002128	0.00078879	0.00075891	0.00064164	-0.0009237	-0.0019935	-0.0009892	-0.0010939	0.0010423	0.00066724	-7.3621e-06	0.00078423
N.S.		-0.00089176	-0.00090549	-0.00060575	-0.0025245	0.00161	0.0011102	0.00063455	-0.00027212	-0.0010631	-0.00066044	-0.0015731	-0.00022082	-0.0011656	-0.00059783	-0.00014799	-0.00052579	-0.00060264	0.00037688	-0.00040896	0.00519	0.0017731	0.00039195	-0.00041059	-0.00090925	-1.5069e-05	-0.00017423	-0.0011658	-0.00024031	0.0010023	0.00015259	0.0004459	-0.00012412	-0.00016178	-0.00043645	0.00064216	-0.00031511	0.00065462	0.00046162	-0.00030319	-9.0745e-05	-0.00043821	1.7646e-05	-0.00045076
N.S.		0.00045028	0.0011847	0.0012813	0.0027707	-0.00064483	0.00063458	-7.5436e-05	0.0001672	0.0001187	0.00046315	0.00096795	0.001031	0.00057456	-0.0014469	0.002213	0.00090639	0.00022614	-0.00034435	-8.1053e-05	0.00084426	0.00053121	0.0019785	0.0011501	0.0010776	-0.0005652	-0.0017705	-0.0023754	-0.0011611	5.0424e-05	0.0015712	0.00080754	0.0019776	-0.00069486	0.0010614	-0.0012527	0.00054801	-0.0015688	0.0007226	0.0005813	0.001569	0.0015803	0.0019472	0.00025169
N.S.		-0.0010653	-0.00010598	0.00070637	0.00044023	-0.00015753	-0.002815	-0.00027069	0.00050611	0.00014998	0.00088614	0.00024299	0.0010526	0.00035909	1.6164e-05	0.00086352	-0.00080989	0.00053898	-0.0020467	0.001555	0.0023823	0.0009313	-0.00028768	0.00027218	8.4296e-05	-0.00032774	0.0016427	0.0021057	-8.7854e-05	0.00010379	-0.0011408	-0.00080698	-0.00073432	0.00071361	-0.00094276	-0.00079893	-0.0012101	0.00021763	-0.0016125	-0.00033809	0.0004843	-4.6641e-06	0.0025428	-0.0012476
N.S.		0.00037729	0.0018314	-0.00046475	0.0024351	0.00058572	0.00074426	0.0023285	-0.0012407	-0.00065871	0.00034889	9.1407e-05	-0.00050009	0.00087642	0.00086866	-0.00056993	-0.00051372	0.00086963	-0.00098924	-0.00013922	0.0064177	0.0010354	-0.0011456	-0.00059229	-0.0007006	-0.00035929	-0.00052603	-0.0013916	-0.00044205	0.00013814	-0.00037169	-0.00082636	-6.3211e-05	-6.6268e-05	-0.00068645	-0.00060741	-0.00032992	-9.5328e-05	0.0012329	0.00046526	-0.00030579	0.00015569	-0.00061826	0.0006676
N.S.		0.0016442	-0.0020678	-0.0007985	0.0015559	-0.00013578	0.00042604	0.0013789	0.0015432	-0.0016011	0.0006266	-0.0030996	-0.0020061	-0.0016848	-0.0005769	0.00036114	0.00022434	-0.00064211	-0.0015949	-0.00086857	-2.4753e-05	0.0047502	-0.0013071	-0.00037147	0.0017242	0.00058383	-6.4319e-05	-0.00081065	0.00018354	-0.00014964	0.00089382	-0.0014638	-0.00107	0.0003238	0.00030743	-0.001436	-0.00038786	-0.00051713	-0.00095671	0.00083304	-7.9719e-05	0.00061571	0.00097621	-0.00088849
N.S.		0.00042283	0.0016397	0.0018909	0.0033917	-0.00068785	0.0019458	0.00061464	0.00084691	0.0013193	0.0010015	0.0015223	0.0021878	-8.334e-05	-0.00074033	0.0025705	0.0010532	-0.00024144	-0.0014255	-0.00062753	0.00057712	0.00072969	0.00070434	0.001915	0.0011784	-0.00018687	-0.0011436	-0.0013994	-0.0023759	-0.00096511	3.4184e-05	0.0022615	0.00095717	-0.00094956	0.0015351	-0.00064545	-0.00029063	-0.00087673	0.001378	0.00099347	0.00078093	0.0018275	0.0016474	-0.00024466
N.S.		0.002673	-0.0012743	-0.0010555	0.00063122	-0.00080559	-0.00045772	-0.00037081	-0.00046971	-0.001414	0.0015406	-0.00089587	-0.0023501	-0.0018009	-0.00037998	2.1836e-05	-0.00048186	0.0029184	-0.001499	-0.0016946	0.00013293	0.0055836	-0.0017432	-0.00035071	0.0017272	0.00012428	-8.1682e-05	-0.00032516	-0.00079435	-0.00080324	0.0025024	-0.00053438	-0.0015335	0.00035442	-0.00066305	-0.0017287	-0.0007381	-0.00024276	-0.001332	-0.00037965	0.00067301	0.00064998	-0.00020174	-0.00097491
N.S.		0.00038077	0.00026401	0.0047856	0.0023438	-0.00091225	8.9956e-05	0.00074533	-0.00032342	-0.0015811	-0.00098051	0.0004006	0.0011848	0.00090423	0.00026391	0.00060255	0.0012578	0.0017503	0.0025301	0.00062747	-4.221e-05	0.00026669	0.0014774	0.00057894	0.00083855	-4.0564e-05	7.6021e-05	0.00077956	0.0013491	0.00042171	0.0001294	-0.0010991	0.0019023	0.00059913	-0.00057711	-0.00028046	1.1394e-05	-0.00036873	-0.00025755	-0.00054598	-0.00073467	0.0012719	-0.0010813	0.00072891
N.S.		1.2593e-05	-0.00097327	-0.00030108	0.0026028	-0.00019396	0.00012428	0.00083812	-0.0010551	0.0017283	0.0021587	-0.0008121	0.0007112	-0.0011021	-0.00019808	0.00023272	-0.00099052	-0.00079999	-0.00042397	0.0001631	0.0012027	0.00019924	0.00038382	0.00082112	0.00024853	0.00053404	-0.0003447	-0.00031857	-0.00036425	0.00037694	9.0576e-05	-0.00047259	0.00063169	-0.001065	-0.00077599	-0.0020733	-0.0001586	-2.9879e-05	0.0004625	0.002016	-0.00059442	-0.00083492	8.0769e-06	-0.00030455
N.S.		-4.4324e-05	1.1578e-05	-0.00025969	0.0014624	0.0013174	0.00015404	0.00051671	0.0020871	5.5301e-05	-0.0009136	-0.00096409	-0.0012728	-8.6772e-05	-0.00074506	0.00085646	0.0017905	-0.0019456	-0.0012023	-3.8727e-05	0.000102	0.0019935	-0.0013074	0.0012828	0.000653	0.00085241	-0.00077863	-0.0020159	0.0013527	0.00079039	0.00056366	-0.00087641	0.00024267	8.4097e-06	0.00044999	0.00024046	0.00092172	0.00096266	-0.00050559	0.0022127	-0.0012959	0.0020153	0.0016863	0.00013268
N.S.		-0.00046649	-0.00049472	0.00051556	0.0014188	0.00032699	-0.0015048	-0.00013243	0.00049138	0.00051335	-0.00041775	-0.00083597	0.0011381	0.0027846	-0.00018738	0.0015854	4.6684e-06	0.00038721	-0.00060949	-0.00075715	0.00063298	0.0015512	0.0011382	0.0011558	-0.00059652	0.00030008	-0.00039869	0.0023512	0.00024558	0.00028313	-0.00015633	0.00022617	0.00010681	0.0013015	0.00061576	0.00023289	-0.0014311	0.00062015	-0.00075778	0.0013768	-0.0007289	0.00046097	-0.00028257	-0.00058794
N.S.		-0.00014264	0.00039241	-0.00021455	0.0016306	-0.0012926	-0.00025184	-0.00056026	-0.00032142	-0.00082772	0.00044125	-0.00025133	-5.6666e-06	-0.00030497	0.0011302	0.0023929	-0.00077332	-0.00069653	-0.00025887	0.00097092	0.0010186	-2.1149e-06	-0.00026513	-0.00022385	0.0017161	4.1829e-05	-0.000534	0.0010427	0.00012385	-0.00044901	0.00020397	-0.00099227	-0.00094834	-3.5246e-05	0.00090069	-0.0015866	0.00019198	0.00083279	0.000945	0.00035198	-0.00052309	0.0015073	0.00084947	-0.0022852
N.S.		-0.0011059	-0.0016348	-0.00098003	-0.0037398	0.00045193	0.00052626	2.1219e-05	0.00019224	-0.00083495	-0.00049168	-0.0020477	0.0010066	-0.0014622	-0.00075647	-8.1149e-05	-0.00014637	-0.0022693	0.00097911	-0.00071011	0.0024455	0.00093634	0.0010505	-0.00015432	-0.00059447	0.00011503	-0.00071134	-4.9739e-05	-0.00015068	0.00046449	0.0004617	0.0018504	-0.00035493	-0.00037539	-0.00076833	-1.8486e-05	5.9801e-05	-0.00039542	5.9162e-05	-0.00012975	4.6201e-05	-0.00082083	0.00047971	-0.00074899
N.S.		-0.0010215	-0.0023371	-0.0004848	0.0010497	-0.00085841	-0.0011486	0.00073168	0.000702	-0.00020267	0.00069568	0.00010745	0.00027022	0.0015699	-0.00030462	-0.002009	-0.0010504	0.0011051	-0.0018717	-0.00010013	-0.00025803	0.0011839	0.00028612	-0.00061685	-0.00079636	0.0033766	0.0001952	-0.0012398	0.00050993	-0.0011133	0.00090127	-0.00037993	-0.0015502	0.00023603	-0.0015021	-0.00051811	-6.9158e-05	-0.00074052	-0.00077679	0.0010095	-0.0009319	-0.00090872	0.0048158	0.00086689
N.S.		0.0006823	7.1173e-05	-0.00064164	-0.00043224	-0.00025846	-0.0010798	-0.0013677	-0.00092608	-0.00068127	0.0018212	0.0011258	-0.0024099	-0.0016109	0.00017181	-0.0001352	-0.00013771	0.0048929	-0.0014894	-0.0012463	-0.0004801	0.0071321	-0.0038087	-4.1835e-05	0.0011494	0.00019358	2.6519e-05	0.00022736	-0.0006994	-0.0013563	0.0026802	-5.5682e-05	-0.0014677	0.00041882	-0.00035205	-0.0022131	-0.00035626	0.00014735	-0.0012205	-0.0006614	0.00085168	0.00046415	-0.00049377	4.5066e-05
N.S.		6.2305e-05	0.00037667	0.00029945	0.003291	-0.00051665	0.00031018	-4.2426e-05	-0.00070574	0.00096637	0.00132	-0.0004997	0.00037817	-0.0013201	0.00034886	0.0021392	-0.0016737	-0.00090135	-0.00078081	0.00085799	0.0008249	-0.00058516	-0.0014116	0.00022615	0.0015535	0.0013911	-0.00092416	-5.2002e-05	-0.00027192	0.00028226	0.00015424	-0.0012955	0.00030596	-0.00062571	0.00011333	-0.0017698	4.4948e-05	0.0009155	0.00099189	0.001685	-0.0011975	0.00054277	0.00034624	-0.0011326
N.S.		-0.00065116	0.00044916	0.003704	0.00037203	-0.00029206	0.00010291	-0.00026123	-0.0005084	-0.0019174	-0.0011418	0.00046388	0.0035122	0.00094529	-0.0010494	0.00026884	0.00090427	0.00094818	0.00061235	0.00030056	-0.00032702	0.0003685	0.00056062	0.00043492	0.00092644	0.00037691	0.0004858	-0.00077056	0.0019546	0.00071304	-0.00028694	-0.00078316	0.00053234	-0.00059259	-0.00064899	-0.00061093	0.00064025	0.00032353	4.3308e-05	-2.2829e-05	-0.00097958	0.0022664	-0.0026648	0.0010597
N.S.		0.00091047	0.00046427	-3.0911e-05	9.3982e-05	-0.0013734	-0.00067542	1.7986e-06	-4.2219e-05	-0.0016337	0.00072498	0.00022853	-0.00057305	0.00058168	0.00072911	0.0015778	-0.00021225	-0.00065243	0.00031304	-0.00024037	0.00052348	0.00050043	0.00084108	-0.00068611	0.0011862	0.00023598	-0.00084861	0.00057377	-0.0009238	-0.00087653	4.8114e-05	-0.00072366	-0.0012066	0.00047289	0.0011423	-0.0016778	0.00046272	-0.00033981	0.00016501	-0.00064722	0.00021631	0.0019157	0.00099975	-0.002528
N.S.		0.00047458	0.00072284	-0.00063222	0.001839	0.00094401	-0.00044406	0.00021063	0.00015726	-0.00041578	-5.3616e-05	-0.00068346	-0.00058338	0.00072693	-0.0014691	0.00012652	-0.00067714	0.00041675	0.00016446	-0.00051346	0.0004043	0.00022597	0.0026418	-6.2206e-05	0.0004037	-0.00091307	-0.0019689	-0.0023086	-1.2303e-05	8.474e-05	0.0013759	0.00027885	0.0014898	-0.00049882	-0.00096936	-0.00053538	0.0012759	-0.0018384	-0.00061044	0.00049241	0.00063447	-0.00014525	0.0016479	-0.00031466
N.S.		0.00093638	-0.00064483	-0.0011902	-0.00092326	-0.0010405	-0.00024537	-0.00049124	-0.0012603	0.00098258	0.00078384	0.0017805	0.00012299	0.00089763	-0.0011812	-0.001459	0.00026091	-0.00021799	-0.0017953	-0.00017367	0.00096423	-0.00038195	-0.00023944	-0.00033033	0.001087	0.0011725	-0.00035088	-0.00068873	-0.0011174	0.00034512	-0.00043197	-0.00059492	-0.00020967	0.001086	0.0010605	0.0021653	0.0019872	-0.0031898	-0.00050283	0.0021423	0.0024032	0.0049246	0.00012574	0.0014641
N.S.		0.0014734	-0.00090455	-0.0015066	-0.0015473	-3.7018e-05	0.00010414	0.00039963	-0.00054164	0.0011195	6.3934e-05	0.0016444	0.00043088	0.00086787	-0.0010719	-0.00082044	9.1161e-06	2.6963e-05	-0.001802	-0.00027681	0.00078086	4.6815e-06	0.00029386	-0.00048966	0.00046662	0.0012885	-0.0017453	-0.0010103	-0.00043002	0.000535	-0.00040785	-0.0010733	-0.00026311	0.00082562	0.0018712	0.00098886	0.0015757	-0.002558	-0.00038183	0.0036803	0.0016335	0.0041345	-0.00019287	0.00075347
N.S.		0.00039998	0.0011931	0.0015619	0.0026977	-0.00070852	0.0018624	0.00093317	0.0012452	0.0011044	0.0015012	0.0013966	0.0018802	-0.00070078	-0.00050024	0.0013676	0.00015139	-0.00022353	-0.0022029	-0.0013205	-0.00036321	0.00061971	4.6077e-06	0.0018862	0.00093186	3.0855e-06	-0.00069095	-0.00015891	-0.0022852	-0.0018425	-0.00055507	0.0027042	0.00044337	-0.0012401	0.0012706	-5.5466e-05	-0.00061791	-0.0010104	0.0018467	0.0012963	-0.00051566	0.00093437	0.00011891	-0.00040348
N.S.		-0.00066641	0.0020309	0.0031959	-0.00033017	-0.00081027	-0.00017842	0.0040771	-0.00072201	0.00077447	0.0037353	0.0014954	0.0012882	0.0031177	0.0013632	-0.00022992	0.0010664	-0.00037129	0.00013197	-0.00049408	-0.0015818	-0.00081749	0.0004575	0.0045244	-7.291e-06	-0.00052281	-0.0011144	-8.4872e-06	0.00052912	0.0020488	1.4319e-05	0.0014598	-0.00010171	0.002817	-0.0019837	-0.0010047	-0.0012663	0.0019132	0.0007044	-0.00030949	-0.00051517	0.0015889	0.0001787	-0.0013029
N.S.		0.00045851	0.0005399	0.00060407	0.00054486	-0.0008556	0.00071675	0.00014418	0.0012087	0.0002618	0.0014844	0.00078314	0.00055971	-0.00064153	-0.0010645	0.0010859	-0.00066162	0.00043821	-0.0016017	-0.0005016	-0.0010696	0.00081579	0.00042262	0.0011172	0.00017039	0.00048447	-0.0010552	0.00090715	6.1585e-05	-0.00084365	4.0156e-05	0.0016715	0.00012471	-0.0019034	0.00044819	-0.00049862	-0.00080245	-0.0010864	0.0019582	0.00052729	-0.00093808	-0.00066427	-0.0016455	0.00077348
N.S.		-0.0027698	0.00073479	0.0012196	-0.0012507	0.0023965	1.7384e-05	0.00017265	0.00017864	0.0023999	-0.0039557	0.0017052	-0.0011706	-0.0013999	0.0011086	0.00010693	-0.00024174	-0.00084283	-0.0013639	-0.0017891	0.00014259	0.0025865	-0.00058342	0.0003537	0.0016359	-0.0011607	-0.0014189	0.00091331	-0.00030922	0.0019682	-0.0025199	-6.2877e-05	0.00085326	0.00062036	0.0028441	0.00055529	-0.00021287	-0.0022994	-0.0010438	0.0033234	0.0031703	-0.00052582	-2.1945e-05	-4.8277e-05
N.S.		0.00084971	0.002596	5.9733e-05	-0.00044945	0.00059305	-0.00012564	0.00028903	-0.00087029	0.0018057	-0.0012318	-1.4664e-05	-0.00071363	0.0004081	-0.00030954	-0.00099473	-0.00037037	0.00013882	-0.00059243	-0.0003286	0.00015551	0.0014292	-9.85e-05	-0.0007557	0.0007458	-0.00024781	-0.00036951	-0.001179	0.00021655	0.00017895	0.00012847	0.00058181	-0.00019289	-0.0018454	-0.0011584	-0.0003272	0.00091716	0.001742	0.0014075	0.001799	-0.0027341	0.00043077	-0.00028057	0.00086034
N.S.		-0.0010705	-0.0014154	-0.00099388	0.0018747	-0.00065028	-0.0022644	-0.00035788	0.00040982	0.00186	0.0032317	0.0019416	0.0015978	0.00020394	0.0051297	-6.3495e-05	0.00013523	-0.001884	0.0035067	-0.00042469	-0.0018168	-0.00087621	0.00068098	0.00045672	-0.0026564	0.0054388	-0.0025097	-0.0013781	-0.0017389	8.6825e-05	-0.0018703	-0.0024595	-0.0022412	-0.0010524	-0.0018658	-0.00040067	-0.00041804	-0.00081601	-0.0020534	-0.00082824	-0.0010282	-0.0016566	-0.00090382	-0.0023981
N.S.		-0.00093631	0.00068018	0.0021343	0.00057442	-0.00013453	4.9407e-06	5.3506e-05	-0.00017139	-0.00078464	-0.00031121	0.00029074	0.0064137	0.0010214	-0.0013735	0.0006345	0.001047	0.00013638	-0.0003466	-0.00017782	0.00017694	-0.00068685	-0.00071241	0.00073926	0.00072323	0.00067588	0.0002199	-0.00092165	0.0027442	0.0010001	-0.00033723	-0.00018127	-4.5734e-05	-0.00023704	-0.0010306	-0.0010893	-0.00035835	0.00083353	0.00015179	-0.00048312	-0.00034665	0.0014364	-0.0014262	0.00030258
N.S.		0.0007141	0.0020788	0.00021345	0.0009578	0.0010989	7.5545e-05	5.1549e-05	0.00022371	0.0015186	-0.0012901	0.00048975	-0.0010951	-0.00014883	-0.00028671	-0.00011543	0.00038307	-0.00078306	-0.0005532	0.00026932	0.00047767	0.00072806	-0.00062387	0.0002666	-0.00040161	-0.00029738	-0.0011154	-0.001829	0.00075337	0.00089997	0.00053651	0.00024166	0.00015535	-0.0010704	-0.0011337	3.5838e-05	0.0012128	0.0017243	-0.00024826	0.001708	-0.0025345	0.001284	0.00090428	0.00089241
N.S.		-0.00083968	-0.00095418	-0.00026216	0.0015494	-0.0019309	-0.0017	0.00067316	0.0011872	-0.00023608	0.0010498	-0.0012277	-8.6278e-05	-0.00014337	0.00019247	-0.00019965	0.00055833	0.00045217	-0.0010667	-0.00012606	0.00033586	0.00034929	7.6302e-05	-0.001411	-0.0012332	0.0023654	0.00040696	-0.001284	-9.2908e-05	-0.0013292	0.00058094	0.0007601	-0.0018161	0.00043234	-0.00072486	0.00049095	0.00023339	-0.00091326	-0.00073181	0.0018172	-0.001554	-0.00026942	0.0030428	0.00028183
N.S.		-0.00102	8.8465e-06	0.00096006	0.0016783	0.00082137	-0.0021874	-0.0004601	0.00041087	0.00034255	0.00044228	0.00024711	0.0012146	0.0022026	-3.4212e-05	0.001632	-1.9933e-05	0.00050727	-0.0025503	-0.00016483	0.00037286	0.0011434	-0.00043989	6.6607e-06	-0.00028471	-0.00030463	0.00016962	0.0020321	-0.00039633	0.00020981	-0.00082232	-0.00026043	-0.00041814	0.0015281	-0.00037514	-0.00026098	-0.00098106	0.00022821	-0.0023385	0.00032617	-1.0873e-05	-0.00026436	0.0017239	-0.001768
N.S.		6.4748e-05	0.0011576	0.00091964	-0.0020829	-0.0015385	-0.0019581	0.0011845	-0.0004821	6.4973e-05	-1.6373e-05	0.00056883	-0.001339	0.0011368	-0.00031672	0.00061894	0.0015725	-0.0026566	0.00079562	-0.00045408	-0.00029274	0.00050103	0.001156	0.0001833	-0.0007635	-0.00052977	-0.0006538	0.00087018	-0.0010452	0.0001163	-3.7558e-05	-0.00011113	-0.00024469	0.00031477	0.00096146	-0.00040208	-0.0010395	-0.00028433	-0.0015425	-0.000635	0.001094	0.0015336	0.00053663	5.6953e-05
N.S.		-0.00090614	-0.0019356	-0.00074457	-0.00178	-6.8988e-05	-0.00078565	-0.00042842	-0.00015087	-0.00025888	-0.00054177	-0.0017302	0.0016515	-0.0012312	0.0001244	-0.00010704	-6.8262e-06	-0.0018467	0.00069856	-0.00090555	8.8555e-05	0.00064779	0.00047398	-0.00039766	0.00012282	-0.00023617	-0.00080446	0.0014938	-4.4858e-05	-0.00019754	0.00014988	0.0017312	-0.00064753	-0.00047914	-8.0826e-05	-0.00044138	0.00024414	-0.0010556	-0.00061572	-0.0001031	0.00048734	-0.00081705	-2.6385e-05	-0.001099
N.S.		-0.0014008	-0.00037524	-7.329e-05	-0.0013048	1.3122e-05	-0.0001234	-0.0012726	-0.00034383	-0.00032322	-0.0032347	0.00059768	-0.0012556	6.1349e-05	0.0010536	0.00051873	-0.0011412	0.00010773	0.00067503	0.00027624	0.00080904	-0.00048584	-0.00086741	-0.0001677	-0.00046209	0.00068347	0.0014223	0.00081018	0.0018226	-0.00046981	0.0010706	0.00084649	0.0010487	0.00014631	0.00048253	0.00093094	0.001349	-0.0018188	0.00010306	0.0033275	-0.0009867	-0.0012113	-0.00012625	0.0011549
N.S.		0.00032334	1.1667e-05	-0.0010422	-0.0010558	-0.00022617	-2.4733e-05	-6.5535e-05	0.0016117	0.00044265	0.0012636	-0.00026429	9.8569e-05	-0.00047019	-0.00085674	0.0012402	-0.0011242	0.00071267	-0.00036862	0.00015462	-0.00064046	0.00059091	0.00099153	-0.0006728	-0.00081191	0.00015038	-0.0021374	0.00095174	0.0015138	0.00063255	-0.00016835	0.00011756	-0.00018816	-0.0022846	-0.001032	-0.0015506	-0.00079448	-0.00086965	0.0014784	-0.00039211	-0.0010901	-0.00095757	-0.0024451	0.0013726
N.S.		0.00077786	0.0010924	-0.0014933	0.00089176	0.0022398	-0.00056123	0.00061435	-0.00043913	0.00026672	-0.00072493	-0.0010523	-0.00087956	0.0005455	-0.00068809	-0.00071515	-0.0015122	0.00067453	-0.00013584	-0.00097038	-3.8375e-05	0.00032227	0.0015319	-0.00080432	0.00017339	-0.0005206	-0.0017493	-0.0017127	0.0006118	1.3722e-05	0.00045173	0.00033565	0.00022175	-0.00077167	-0.001865	0.0015662	0.0014754	-0.0010798	-0.0019437	0.00014785	-0.00056519	-0.0015465	0.0025787	-0.00035475
N.S.		0.0013478	0.00061142	0.0025474	-0.0006543	-0.0014261	0.00040999	-0.0005813	-4.0378e-05	0.00014867	0.00041101	0.0019101	-0.0014335	-0.00063199	-0.00096084	0.0011053	-0.00043539	0.0015803	-0.00044237	-1.7167e-05	-0.001139	-0.00074566	-0.00047588	0.00017961	0.0013473	0.00025796	0.00071437	-9.8162e-05	-1.8698e-05	-0.00012521	-0.00011489	0.00060654	-0.00060981	-0.00046389	0.00011139	0.0023724	0.00033373	-0.00017794	0.00037297	0.00073935	-0.00034763	0.00068789	-0.00090008	-0.00022888
N.S.		-0.0013878	7.3481e-05	-2.0831e-05	-0.0014597	0.0017891	-0.00032569	-0.00051391	-0.00041275	0.00053557	-0.0041381	0.00057605	-0.002504	-0.00066777	0.0008517	-0.000963	-0.00074126	6.5558e-05	0.0006388	-0.00034196	0.0013392	-0.00048142	-0.00094306	-0.00060843	0.00037917	1.9618e-05	0.0012051	-0.00010392	0.0019035	-0.00044524	0.00057614	0.00050841	0.00093062	-0.0002195	0.0010583	0.00041232	0.00017419	-0.0015858	0.00026658	0.0044893	-0.0008965	-0.0013349	4.7684e-05	0.00016771
N.S.		-0.0025847	-0.0022633	0.00026558	-0.0020317	0.0007316	0.0014451	0.00035784	-3.862e-05	-0.00021129	-0.0030091	0.0012258	-0.00067565	-0.0018627	0.00038477	0.0018201	-0.00080249	-0.0020188	-3.0503e-05	-0.0012187	0.0014283	0.002326	-0.0029837	-0.0018218	0.0028992	-0.00139	-0.00046982	-0.00032186	-0.0024867	0.0028542	-0.00074079	0.0013092	-0.0019637	0.00041114	0.0047672	0.0044968	-0.0003785	-0.0038484	-0.00021575	0.0021223	0.001198	-0.00015193	-0.00030761	-0.00065153
N.S.		0.001192	0.0012505	-0.0013278	-0.0020216	0.00086486	-0.0001445	0.00034663	-0.0016809	0.00085438	-0.0011471	2.8222e-05	2.0613e-05	0.00072314	-0.0007322	-0.00075255	-0.00029588	3.1316e-06	-0.0016122	-0.0013369	-0.00060118	0.0017777	-0.0025943	-0.0020165	0.0026751	0.00080907	0.00012897	-0.00055451	-0.00046468	-0.00040833	-0.00069305	0.00013967	-0.00085667	-0.0014857	0.00024869	3.8936e-05	0.0008092	0.0011099	0.0027104	0.0023141	-0.0020987	0.00037117	-0.0017621	-0.0001651
N.S.		-0.00056005	-0.00032803	-4.9582e-05	-0.00015813	-0.00018226	-0.0010234	-0.000264	-0.0006248	-9.4345e-06	-0.00068296	-0.0010523	0.00073176	-0.00092948	0.0012581	0.0004502	-0.00015431	-0.00065337	0.00014946	-0.00035213	-0.00079459	0.00012103	-3.9074e-05	-0.00065467	0.00057788	-0.00035292	-0.00057587	0.0010718	-4.6022e-06	-0.00033987	-0.00039844	0.00040045	-0.00066471	-0.00027452	0.00072783	-4.8593e-05	-0.00029481	-0.00054688	-0.001267	-0.00066996	0.00079347	-0.00069687	-0.00035537	-0.00073066
N.S.		-0.0012894	0.0019023	0.0016026	0.00079783	-0.00043386	0.0017593	0.0020863	0.00064071	0.0023262	0.0029764	0.003314	0.0016039	0.0016766	0.0014521	-0.0011612	-8.1062e-05	-0.0013368	0.001248	-0.00019651	-0.0029576	-0.0015982	-0.0003407	0.0029011	0.00031138	0.00023405	-0.0020468	-0.00070798	0.0010056	0.0019776	-0.001066	-0.00060139	-0.0019673	0.00038812	-0.00028149	0.00044766	0.00010436	0.00027711	0.00045244	-0.0010024	-0.0009534	0.00013332	0.0013948	-0.00077028
N.S.		0.00018628	0.00050539	-0.00053405	0.00075183	-0.0032244	-0.0016686	-4.2824e-05	-0.00018179	-0.00066915	0.0011089	-0.0011525	0.00047855	-0.0013331	2.6478e-05	0.0011594	0.0012895	0.00071785	-8.5828e-05	-3.6862e-05	0.0014732	-0.00065192	0.00049922	-0.0024765	-0.00084084	0.00029711	7.0821e-05	-0.00034335	-9.3652e-05	-0.0013485	-0.00019902	0.001593	-0.0014577	0.00084643	-8.8005e-06	0.0016954	0.00033053	-0.0004668	-4.1039e-05	0.0013727	-0.0018819	-4.5548e-05	0.0010913	-0.00099851
N.S.		0.0015319	-0.0014676	-0.00098195	-0.00061655	0.0027486	0.0015225	0.0011571	0.00065995	0.00013342	-0.00089353	0.0017854	0.0008709	0.00022956	-0.0018039	0.00026645	-0.00051618	-0.00023693	-0.00089856	0.00045968	-0.0011677	-0.00082387	1.0268e-06	-0.0006927	-0.0012562	0.0016991	-0.0013107	8.1268e-05	-0.00046423	-0.00021567	-0.00061939	0.00094675	-0.00019473	-2.764e-05	0.0023895	0.00045306	0.0013268	-0.0015749	-0.00088485	0.0036267	0.00068673	0.002018	0.00040079	0.0010765
N.S.		-0.00070445	-0.0016703	0.00062772	0.00028733	-0.00033848	0.00028683	0.0010777	0.00032167	2.9306e-05	1.286e-05	0.00092131	-0.0006932	-0.0011533	0.0011634	-0.00085891	-0.00088441	-0.00086206	-0.0010981	2.703e-05	-0.0011896	0.00029378	-0.00025395	-0.0007249	0.00026888	-0.00030808	0.0015122	0.00025752	0.00030228	0.0021351	0.00055577	-0.00049539	0.0003304	-0.00031023	0.00043717	-0.00010452	-0.00010109	-3.4067e-05	0.0003084	0.00029969	-0.00035657	0.00070526	-0.00028884	0.00073317
N.S.		0.0010045	0.0016871	0.00032593	-0.00055943	-0.0028158	0.00046196	-0.00039128	-0.00017891	0.00049172	0.0010011	0.002362	-0.00018362	-0.0011787	-0.00072859	0.0012479	-0.0010513	0.001345	0.0002061	-0.00055421	-9.3454e-05	-0.0011311	0.00055038	-0.0012426	0.00053266	-0.00052481	-0.00021031	0.00022987	0.00017917	-0.00046364	-0.0010443	0.0011776	-0.00032916	-0.00034413	-8.331e-06	0.0021019	8.5466e-05	-0.00068752	0.0011715	0.00052141	-0.00088176	0.00082982	-6.2958e-05	-0.0010211
N.S.		0.00091073	-0.00034749	-0.00047975	0.00038397	-0.00076161	-1.2767e-05	-2.3248e-05	-0.00015812	-4.4406e-05	0.0018157	0.0020522	0.00067185	0.00048864	-0.0017751	-0.0014037	0.0002912	-0.00041776	-0.00083033	-0.00084038	-0.00067517	-0.001053	-0.00043916	-0.00057043	0.00097566	-0.00041756	0.00083812	0.00019256	-0.0012811	-0.00054874	-0.00048199	0.00090758	-0.00022913	0.00030035	7.0271e-05	0.0019493	0.0011625	-0.0031713	-0.00037534	0.0001438	0.00258	0.003299	0.00032732	0.0018023
N.S.		0.00018806	0.00055142	-0.0001145	0.00014379	-0.0012579	-0.00036005	-0.00039778	0.00038693	0.0026489	-0.00018693	0.0010898	-0.00088469	0.0013958	-0.00044117	-0.00019001	0.0018351	0.0017364	0.0020811	-0.0010127	-2.9106e-05	0.00023046	-0.0010781	0.00080165	-0.0020798	-1.7246e-05	-0.0023844	-0.0016623	-0.0025304	-0.0014428	0.0012192	-0.0022824	-0.0014615	7.2149e-05	0.00013057	0.00050523	-8.1127e-05	0.0017097	-0.001377	-1.8742e-05	-0.00024888	0.00023779	0.00045609	-0.0015884
N.S.		0.00020114	0.0034156	0.00029412	0.00254	-0.00027932	0.0013607	0.0015828	-0.00080148	-0.00022943	0.00049751	0.00087571	-0.00060703	0.0015055	0.0021186	0.00017698	-0.0002363	0.00062183	-0.0013214	-0.00036047	0.0025384	-0.0009224	-0.0022108	-0.0010087	-0.0011734	-0.0001034	-0.00092588	-0.00099689	-0.00035232	-0.00012631	-0.00013692	-0.00017227	6.2502e-05	-1.8909e-06	-5.96e-05	-0.00039472	-0.00071521	0.0005295	0.0010172	0.00063366	-2.9831e-06	-0.00010514	-5.645e-05	0.0016574
N.S.		0.00053293	0.0013361	-0.00017156	-0.0019859	-0.00012292	0.00016405	-0.00012669	-0.0012272	-0.0015646	-0.0014751	-0.00041532	0.00060604	-0.0020892	-0.0025002	-0.0013303	-0.0018379	-0.00040426	-0.0018945	-0.0024922	-0.00094485	-0.0022257	0.0027727	0.00023896	0.0012035	-0.0018771	-0.0013016	-0.0014749	0.00010143	1.0588e-05	-0.00024045	-0.00039833	-0.00094848	-0.002724	0.0010753	-0.0014565	-0.00056523	-0.0022117	0.0030101	0.00075617	2.9334e-05	0.0016187	0.0010585	0.00016798
N.S.		0.00080487	0.0015467	-0.00068	-0.00012273	-0.0036399	-0.00046137	-0.00041834	-0.00073109	-9.0046e-05	0.0011155	0.00078639	0.0010399	-0.0011899	-0.00038262	0.0012998	0.00017286	0.001321	0.00014424	-0.00059666	0.00151	-0.0014243	0.00068923	-0.0027443	-4.3921e-05	-0.00078333	-0.00073193	0.000261	9.9051e-05	-0.0010972	-0.0010814	0.0015667	-0.00048891	0.00067475	3.2231e-05	0.00148	0.00014186	-0.00063951	0.0010128	0.00037173	-0.0014638	0.00040246	0.00077106	-0.0016769
N.S.		-0.00017708	0.0005892	0.00056809	-0.00042484	-0.0021797	-0.00052369	0.00020769	0.00033412	0.0011298	-0.00013211	0.0012175	-0.0014009	0.0014017	-0.00064118	0.00023015	0.0016243	-0.00045654	0.0026351	-0.00063131	-0.00072934	0.000438	0.00010389	0.00015699	-0.0016091	-0.0011617	-0.001813	0.00038296	-0.0021251	-0.0014257	0.00080289	-0.0019633	-0.0014614	-0.00023013	0.00041103	-0.00020772	-0.00050899	0.00067671	-0.0017491	-0.00063802	0.00014915	0.0011374	0.00089594	-0.0008792
N.S.		-0.0010803	0.00073299	0.00099287	-0.00086864	0.0033	-0.00036567	7.0676e-05	0.00093109	0.00074716	-0.0026951	-0.00067594	-0.0024191	-0.00079105	-7.2456e-05	-0.00065469	-0.00017217	0.00061066	0.00027078	-0.0008496	-0.00011066	-0.00095567	-0.001194	-0.0018567	0.0014013	0.00011375	0.0013396	-0.0013854	0.00056942	0.00010057	-0.00021673	-0.0010584	0.00054613	-0.00060881	0.00061053	0.00014663	0.00038289	-0.00060494	-6.7805e-05	0.0022484	-0.0014661	-0.0014206	0.0016151	-0.00017518
N.S.		0.0010898	-0.0018047	8.8269e-05	0.00031081	0.0044005	0.0027287	0.0011191	0.00040994	-0.00061694	-0.00067737	0.0029827	0.00064327	4.001e-05	-0.0024297	0.00063437	-0.00029322	-0.00067499	-0.00015809	0.0015705	-0.0026593	-0.00060865	-0.00051415	-0.0013444	-0.0023477	0.0023679	-0.00066737	0.0012057	-0.0012391	-0.00073356	-6.4788e-05	0.0021818	0.00051814	0.00022438	0.0018734	0.00061838	0.00053258	-0.0012721	-0.00090414	0.002524	0.00095966	0.001307	0.0015307	0.0026027
N.S.		-0.00028785	0.00076473	0.0018608	-0.00081175	0.0024646	-0.00025825	0.00017698	0.0041423	0.00032289	-0.0003841	-0.00063407	-0.00070328	-0.00079587	-0.00063441	0.00068977	0.00025897	0.00097088	-0.00025586	-0.00082016	-0.0013743	-0.00058755	-0.0010446	-0.0020518	0.0015664	0.00059419	0.0011191	-0.0016271	-0.00044859	0.00033766	-0.00070577	-0.0013343	0.00012184	-0.0010633	6.2601e-05	4.8561e-05	0.00056743	-0.00067948	-0.0012705	-0.00035486	-0.0018896	-0.0012075	0.0010821	0.00081219
N.S.		-0.00067149	-0.00021265	0.0001254	-0.00017419	-0.00084828	-0.00045918	-0.0015264	0.00048148	-0.0005682	-0.0017826	-2.929e-05	-0.00076075	0.00059672	0.00088129	0.0013588	-0.0012599	4.3517e-06	0.0008112	0.00044493	-0.00055109	-0.00067988	-0.0028878	-0.00143	-0.0004899	0.00092421	0.00080099	0.00070521	0.0010287	-0.00052816	0.00075464	0.00010465	0.0010302	-0.00058425	-9.1539e-05	0.00085635	0.0025969	-0.00078995	0.0012144	0.0012218	-0.0012778	-0.0011245	0.00055226	0.0014682
N.S.		-0.0014247	0.00083909	0.00025987	-0.0013308	-0.00033414	-0.00096615	2.4481e-05	-6.0134e-05	-0.0001286	0.00093728	-0.00097072	-0.00020798	-0.0013228	0.00030014	-0.0010506	-0.00040616	0.00018484	-0.0016893	-0.00083763	0.00087036	-0.001291	-0.002105	0.00028099	-0.00082909	-0.00093061	-0.0013653	0.00024515	-0.0025861	-0.00089279	-0.0016148	-0.00038178	0.0002661	0.0015404	-0.0012039	-0.00097936	-0.00057242	0.0015381	-0.001021	0.0016319	0.00037806	0.00048228	-0.00094549	-0.00018726
N.S.		-0.001204	-0.00046214	-8.1487e-05	0.0013057	-0.00061304	-0.00069336	0.00081912	0.00057883	0.00069007	0.0029877	0.0024521	0.0012642	0.00056568	0.0029308	-0.0011516	-0.00039838	-0.0018452	0.0022511	-0.00049196	-0.0025597	-0.0018442	-0.00085521	-0.00013812	-0.0021271	0.0030745	-0.0030306	-0.0011704	-0.0011006	0.00045009	-0.0018175	-0.0022806	-0.0026724	-0.00091171	-0.0011192	0.00025666	-0.00013191	-0.00079633	-0.00024739	-0.0010309	-0.00087353	-0.0010661	0.0012413	-0.001722
N.S.		-0.00081592	0.0011444	0.0022825	-0.00074661	-0.0010083	-0.00075649	0.0023571	-0.0010687	0.00019815	0.0027374	-3.0807e-05	0.00029107	0.00062619	0.00083301	-0.00088981	0.00053978	8.7894e-05	-0.0011722	-0.00052307	-6.8188e-05	-0.0013885	-0.0010384	0.00062105	-0.001248	-0.0014564	-0.0015261	-0.00044652	-0.0019828	-0.00033142	-0.001054	0.00031853	-0.00036797	0.0017411	-0.0025039	-0.0014009	-0.0014166	0.0024295	-0.00021772	0.000657	0.00051409	0.0012247	-0.00036579	-0.0013245
N.S.		0.00017583	-0.001192	0.00042395	-0.00013024	0.0031818	0.0025308	0.00029211	-0.00059661	-0.001316	-0.00037429	0.0033822	-0.00012476	-0.00041781	-0.0024966	-0.00021221	0.00012921	-0.00057997	-0.00033046	0.00074716	-0.0025467	-0.00039714	-2.8856e-05	-0.0016248	-0.0021181	0.00082896	-0.00080745	0.00047896	-0.0016789	-0.00014904	0.00041862	0.0013219	0.0011665	-0.00018909	0.00027233	-0.00057597	-0.00037679	-0.0014929	0.00012102	0.0023145	0.0024735	0.0017422	0.0027502	0.003073
N.S.		-0.0012561	-0.00021612	-0.0013724	-0.0021145	0.00079203	-0.0011208	-0.0012183	0.00089998	-0.00027594	-0.00069096	-0.00077379	-0.00023795	-0.0021328	0.00047915	-0.0005718	-0.0013945	0.00041198	-0.0023249	-0.0003313	0.00098392	0.00059871	-0.0064436	-0.00013417	-0.0010902	0.00055258	-0.00067647	9.2991e-05	-0.0018655	-0.00058403	-0.001637	-0.00073619	0.00064136	0.0011572	-0.00032851	-0.00064147	-9.3186e-06	-0.00026046	-0.00080515	0.0026835	-0.00077202	0.0010174	-0.00074037	0.00025596
N.S.		-2.0839e-05	0.00042385	0.00043187	-0.0011341	0.0014631	0.0011277	-0.00045496	-0.0013575	-0.0018439	-0.0010417	0.001326	-0.00016656	-0.0016586	-0.002594	-0.0011117	-0.00078455	-0.00014669	-0.0014194	-0.0015399	-0.0016227	-0.0016471	0.0020241	-0.00078735	-0.00091903	-0.0015364	-0.0012545	-0.0011524	-0.00092592	0.00042743	5.2972e-05	0.00012416	0.00024907	-0.0017761	-0.00012865	-0.0020214	-0.0010372	-0.0022647	0.0017047	0.0022385	0.0022462	0.0021816	0.0025804	0.0012062
N.S.		-0.00077434	0.0022282	0.0015101	-0.0013121	0.0036629	0.00087051	0.00012192	1.9903e-05	0.0024854	-0.0031418	0.0015032	-0.0013391	-0.00078094	0.0022882	-0.0019134	-0.00026409	-0.00079735	-0.0054739	-0.0054972	-0.0046041	-0.00040491	-0.0088881	-0.0038558	-0.0016416	-0.002602	-0.0030271	0.0011724	0.0010475	0.001604	-0.0045242	-0.0017335	-0.00028051	0.00092061	0.00018116	-0.00069076	0.00058972	-9.3261e-05	-0.0014101	0.0027676	0.0043635	-0.0002646	0.00055078	0.00057179
Negative		0.0007437	0.0022776	-0.00017282	-0.0022716	0.0016634	0.0014777	-0.00018745	-0.00014179	4.3478e-05	0.0017807	0.00041804	-0.0021372	0.00047151	0.0020442	-0.0035478	-0.0013898	-0.0010913	-0.0081343	-0.0078981	-0.0082289	-0.0048541	-0.03211	-0.015814	-0.0043445	-0.0033036	-0.0038966	-0.00018506	0.00081431	-6.2724e-05	-0.0030257	-0.006218	-0.0023568	-0.00037303	-0.00016637	-0.00094151	0.00057127	0.000234	0.00020158	0.0013238	0.003517	0.00024174	0.00074191	0.00090387
BLA-STIA Pre-cond NREM
Peak significance	Time (ms)	-420	-400	-380	-360	-340	-320	-300	-280	-260	-240	-220	-200	-180	-160	-140	-120	-100	-80	-60	-40	-20	0	20	40	60	80	100	120	140	160	180	200	220	240	260	280	300	320	340	360	380	400	420
N.S.		-0.00015416	-0.0014428	-0.00039715	0.00036706	-0.00059101	0.0012035	0.00034613	-0.00034847	0.0007363	8.0119e-06	0.0011478	0.0019165	0.0004632	-0.0012454	-0.0010244	0.00033297	-0.0012533	-0.0013561	-0.0036432	-0.00029323	-0.00041895	-9.1035e-05	0.0021309	-0.00031594	0.0039937	0.0013243	-7.3323e-05	-0.0018108	0.00030993	-0.00052924	-0.0012794	0.00039071	0.0014484	-0.00060522	-0.0013333	0.00090557	0.00045759	5.6783e-05	-0.0016335	0.00073199	0.00050651	-0.00094294	0.000348
N.S.		-0.00094603	8.8565e-06	0.00085643	0.00021052	-0.0010479	-0.0014833	0.00047518	0.00029364	0.00060011	-0.00026393	-0.0016023	-0.001392	0.0001867	0.0018873	0.00033683	0.00092425	-0.0026146	-0.0037534	-0.00047204	-0.00036598	0.0057833	-0.0054994	-0.0036602	-0.0032938	0.0035624	-0.0014742	-0.0061511	-5.0878e-05	6.9327e-05	0.00077211	0.00025674	0.00056837	-0.00065059	-0.00022081	0.0016406	-0.00072719	-0.00023428	-0.0029259	-0.0006431	0.0010461	0.00061753	0.0023721	-0.0011431
N.S.		0.0027363	0.00027668	0.00047464	6.621e-05	0.0004646	0.0029737	5.1203e-05	0.00087164	0.0011375	-0.00075028	-0.000554	0.00016248	-0.00083847	0.00083693	-0.00083884	-0.00087937	0.0016565	0.0021935	0.001034	0.0040677	0.0040104	0.00075131	0.0029519	0.0023032	-0.00014516	0.0014689	0.0028288	0.0021038	-0.00010548	0.00034788	0.00061661	-0.00091611	0.00089535	-0.0011536	0.0014719	0.0020193	-0.00098063	-0.0024552	-0.0018817	3.6173e-05	0.0016949	-0.00039613	0.0015581
N.S.		0.0011066	0.0020174	0.00061101	-0.00062855	-0.00090957	0.0006435	0.00038179	-0.0004812	-0.0015352	-0.0027187	-0.0024558	-0.0014033	-0.001408	-0.0013284	-0.0018028	-0.0017043	-0.001723	-0.0012259	-0.0025726	-0.0019243	-0.0017051	-0.0094623	-0.0028429	-0.0024619	-0.0021326	-0.0020438	-0.0034842	-0.0037177	-0.00028043	-0.0022783	-0.0020704	-0.0029784	-0.0012897	-0.0013443	-0.0025766	0.0008001	0.00031864	-0.001502	-0.00077884	0.00070553	-0.00064066	0.0004821	-0.00028979
N.S.		0.0015792	0.0007795	0.00046749	0.00017773	-0.00037641	0.0021288	0.00038063	0.0013054	0.0015692	0.00017628	-0.00056994	0.0017557	-0.0011293	0.0015334	-0.00071934	0.00016419	0.0017173	0.00064056	2.4319e-05	0.0011571	0.0021285	-0.0074558	0.0031907	0.00057284	-0.0024922	0.0013982	0.0032025	0.0012856	0.00029854	0.00032539	0.0012177	-0.0018555	-0.000389	-0.0015951	0.0038636	0.0016098	-0.00072098	-0.0052879	-0.001304	0.0012187	0.0010421	0.0011087	0.00077216
N.S.		0.0041589	0.00070913	0.0027686	-0.00019483	0.00099362	0.0010913	-0.00041933	-0.00010172	0.00036549	-1.8015e-05	0.00019787	0.00095208	0.0018372	0.0028242	0.00061896	0.00047423	0.0027454	0.00041408	-0.00067414	0.0014568	0.00063301	0.0042823	0.0011194	0.001501	0.0011804	0.0027908	0.0017891	0.0019538	-0.00069191	0.0014627	-0.00033301	-0.0014117	0.0010501	-9.7849e-05	0.0018868	0.00093483	0.00072676	-0.00089043	0.0005406	-0.00022584	0.00050856	0.0005913	0.00085122
N.S.		1.3052e-05	-0.0015262	4.6893e-05	-9.5194e-05	-0.00031142	0.0013641	0.00010802	-0.0017208	-0.00016429	-0.0018257	0.00011816	0.00052921	0.00048898	-0.0013844	-0.0011234	0.00016123	-0.0005006	-0.001194	-0.0017643	-0.00029657	-0.00019543	0.0016712	0.003428	0.00057499	0.0044896	0.0014244	-0.00063971	-0.00057454	0.00039964	-0.00031287	-0.0012749	0.0016016	0.0019457	-0.00043714	-0.00089154	0.0013684	0.00056055	-0.00021435	-0.0011734	-0.00016839	0.0016602	-0.0019071	0.00062432
N.S.		0.0005332	0.0014434	0.00065504	-3.403e-05	-0.0013953	-0.0015954	0.00088651	0.00075702	0.00066186	-0.00078878	-0.0028735	-0.0014724	7.4454e-05	0.0009313	0.00025686	0.00060803	-0.0016965	-0.0012092	-0.00037052	0.0014992	0.0051331	0.0028741	-0.00067093	-0.0026236	0.002296	-0.0018475	-0.0040464	0.00038302	0.00035648	0.00051783	0.00029265	0.00021428	-0.00079567	0.00034942	0.001467	-0.00032829	0.00056812	-0.00041886	0.00063842	0.001989	0.00081724	0.0027886	-0.00017486
N.S.		0.00010893	-0.0010923	0.00052853	-0.00043767	0.0019845	-0.00078032	-0.00036062	-0.00035164	0.0052592	0.00097484	-0.00097174	-7.6324e-06	-0.00030586	0.0036801	-0.0011615	0.0022041	-0.00026803	-0.00043444	0.0038944	0.0024426	0.00020914	0.0017705	-0.0004923	-0.0013354	-0.00021798	0.0021065	0.00057676	0.0011245	-0.00023152	0.00046136	-0.00056201	0.0023496	-0.00051307	0.00084101	-4.2483e-05	0.00029863	-0.0003011	0.0027452	-0.00056527	-0.00090363	-0.00070627	0.0001881	-0.00014246
N.S.		-0.00033075	4.0136e-05	-0.00029381	-8.6298e-05	0.0019205	-0.00066288	-0.00045422	-0.00066709	0.00042904	-0.0012021	-3.7599e-05	-0.0002661	-0.00042997	-0.00023473	-0.0012161	0.00081148	0.00012445	-0.0007592	0.0018533	-0.00017819	-0.001289	-0.00065363	-0.00025925	0.0013639	0.0010933	-0.0012962	-0.00071668	0.00015775	0.00080181	-0.00080266	-0.00061529	0.001256	-0.0013923	0.00042341	0.00088135	-0.00046828	-0.00028453	-0.0023393	-0.0012907	-0.00051028	-0.00068167	0.00065707	-0.00038365
N.S.		-0.0011198	0.0012151	-7.5138e-05	0.00020135	0.004361	-0.00082235	-0.0008977	-0.00094124	0.00049208	-0.00067837	2.1564e-05	-0.0011834	-0.00020082	-0.00054324	-0.00058724	0.00028152	0.00028582	0.0005423	0.0013842	-0.00052947	-0.0011176	0.00032204	0.00026529	0.0013487	0.0006606	-0.00067988	-0.0010185	0.00025198	0.00040211	-0.00013304	-0.0011726	0.00098929	-0.00097456	0.00028598	-0.00037149	-0.00046478	-0.00042446	-0.0023758	-0.00082445	-0.000127	-0.00010869	0.00014155	-0.00028168
N.S.		-0.00013997	-0.00049953	-0.00056213	-0.00061884	0.00014784	0.00014757	0.00082037	0.00043195	0.00082728	-0.00062896	-4.6257e-05	0.00053402	-0.00023786	0.00022733	-0.0013136	0.00096147	-0.00026374	-0.0015036	0.0008542	-0.00049311	-0.00013694	-0.0031142	-0.0021315	-0.00099705	-0.0003128	-0.00083159	0.00051542	0.0002933	0.0010653	-0.0014186	0.00099038	0.00099105	-0.00090781	0.00015845	0.001613	-0.00097267	0.0003292	-0.0017717	-0.0011431	-0.00033268	-0.00099669	0.0005549	-0.00013683
N.S.		0.0016358	6.8403e-05	-0.0001517	-0.00099119	-0.00050314	0.00050159	-0.00048749	-0.00054955	0.00025699	0.00023311	-0.00038392	-0.00076118	-0.00078048	0.00051776	-0.00095157	0.00051356	-0.000398	-0.00069584	0.0016424	0.00054556	0.0014147	-0.0059176	-0.0027533	-0.00067604	-0.00096059	-0.0022781	-0.0027236	-0.0012438	-0.0016259	-0.00022496	-0.00049146	-0.00095906	-0.0014824	-0.00046745	0.00069827	0.0001226	-0.0015525	-0.00023862	0.00095521	-0.00027231	0.00089829	-1.2708e-06	-0.00047084
N.S.		0.00067694	-4.3191e-05	0.00022167	-0.00016822	-0.00059832	-0.00059348	-0.001308	0.00011896	0.00061947	-0.00029831	-0.00021598	0.00013297	0.00053293	-0.00043933	-0.00037442	0.00030437	0.00050473	-0.00039213	-0.00048487	-0.0013533	0.0014567	0.00085395	0.0010736	-0.00016564	-0.001671	0.00079501	0.0016115	0.00030824	-0.0012072	-0.00039997	-0.00044589	-0.0013336	1.2885e-05	-0.0012718	-0.00057317	-0.0004307	-0.00063232	-2.7398e-05	-0.00041584	-0.0010977	-0.00060999	8.239e-05	0.00049454
N.S.		-0.0017441	0.0016211	-0.0009289	-0.00022862	0.0028104	-0.00018857	-0.00043517	-0.00023537	0.00052245	-5.9725e-06	-0.00015407	-0.0009694	0.00025147	-0.00032343	0.00018378	0.00024598	0.00021714	0.0008932	6.2888e-05	-0.0015586	-6.801e-05	0.0010046	4.6906e-05	7.946e-05	-0.00057892	0.00029489	-0.00098716	0.00029981	0.00082042	0.00066443	-0.0017931	0.00049064	-0.0010318	-0.00025163	-0.00171	-0.00047227	-2.7192e-06	-0.0020957	-0.00086985	5.8351e-06	0.00046428	-0.00043388	0.00034723
N.S.		0.00081647	-0.00064813	0.0015249	-0.00098444	0.00086571	0.00052736	-0.0007142	-0.00028174	0.00045718	-6.4265e-05	-8.5105e-05	0.0019549	0.00084005	0.00092932	-0.00059585	0.0007852	0.0015852	-0.001203	-0.0025462	-0.0012847	-0.0014541	0.0066519	0.0010328	-0.00056625	-0.00041914	-0.00010806	0.00073431	0.00024258	-0.0017436	0.00021895	-0.001563	-0.0007214	0.00077008	-0.0013182	0.0011129	0.00065235	-0.0009259	-0.0010285	8.1098e-06	-0.00021819	-0.00015612	0.00031124	-2.6315e-05
N.S.		0.0016652	-0.000685	0.00060503	-0.00038444	0.00049298	2.4953e-06	-5.1398e-05	-0.0011987	-0.00028102	0.0015303	-0.0012962	-0.00030523	-0.00090967	0.00017565	0.0001823	-0.0006748	-0.00033671	-0.00062732	-0.00046065	0.00025244	0.00038409	-0.003713	0.0011972	-0.0018363	0.00034929	-0.00061603	-0.00089128	0.00065357	-6.4067e-05	0.0013446	4.9641e-05	8.605e-05	0.00011346	0.00030406	-0.00014873	0.00059932	0.0011357	-0.00046906	-0.00015738	-0.00022601	0.0015908	0.00020383	-0.0014861
N.S.		0.0005989	0.00040629	-0.00080632	-0.00067659	0.00084834	3.5077e-06	0.00010049	-0.00010494	0.00029167	0.0010369	-0.00071942	0.00019492	0.00044159	0.00066059	0.0010716	0.00025315	0.00020404	-0.0014996	-2.4775e-05	0.00020411	7.2322e-05	0.00081742	0.0016228	-0.00088575	0.0012157	0.00072168	0.00081105	0.0003731	0.0015195	-0.00063614	-0.00017908	0.0016317	0.0011969	-0.00012221	0.0013499	0.0010698	0.00062985	-4.393e-05	0.00068327	0.0015022	0.00037703	0.00066066	-2.3046e-05
N.S.		-0.00050103	0.00046469	-0.00059641	-0.001363	0.0013155	0.00035731	-0.00050248	-0.00015441	0.0010351	0.00071757	-0.002082	-0.00035574	0.00038239	0.00044096	0.00071915	-0.00011644	0.0014159	-0.0031877	0.00012287	0.00034933	2.2386e-05	0.0013127	0.0016594	-0.00047765	0.00039583	0.0012639	0.00089828	-0.00025963	0.0016699	-0.00067706	-0.00049262	0.00053127	0.00074089	-0.00049912	0.00084644	0.0024225	0.00049679	0.00012525	-0.00011553	0.00075454	-0.00025753	0.00069695	-6.8452e-05
N.S.		0.00061987	4.5868e-05	-0.00047286	0.00025857	-6.9211e-05	0.0005067	0.00012253	9.1917e-05	0.00084294	0.0011615	-0.00045502	-0.00015905	0.0011541	0.00088345	0.00025046	7.3254e-05	0.00032607	0.0008381	0.0013954	0.00065756	-0.00012887	-6.4027e-06	0.0020634	-0.0010572	0.0012869	-7.8169e-05	0.001212	0.00085629	0.0015176	-0.0010991	0.00018128	0.0025335	0.002191	0.00048192	0.0016316	0.00052011	-4.8958e-05	-0.00048667	0.0010879	0.0018691	0.0007615	0.00061893	0.00050042
N.S.		5.4503e-05	-0.00057368	-0.00010726	-0.00053488	0.0017647	-0.00036075	0.00085507	-0.00026503	0.0025487	0.0018046	0.00054422	0.00010889	-0.0006552	0.0039069	-0.00033481	-0.0015539	0.0011618	-0.0037071	0.0054165	-0.00068971	-0.002373	0.0019045	-0.0019733	-0.0045902	-0.00063796	-0.00031819	0.0012287	0.0013901	-0.00020823	0.00093988	-0.00061034	0.0006141	-0.0012855	-8.0819e-05	0.00040805	0.0001978	0.0014186	0.00086825	0.00013447	-0.00114	0.00051667	0.00012691	0.00044846
N.S.		-0.0014953	0.00016852	-0.00084527	-0.00069478	0.0010746	0.001111	-0.0013467	0.00022829	0.0019494	0.00088318	-0.0030355	-0.0010599	0.00057237	0.00069569	-0.00046099	0.00024403	0.0029946	-0.0019964	1.1943e-05	0.0014316	0.00015804	0.0011316	0.0010784	-0.00066155	-0.00096371	0.00053714	0.00062149	-0.00065869	0.00074492	-0.0016407	-0.0010485	0.00047291	0.00077912	7.1036e-05	0.00042277	0.002216	0.00067869	-0.00012071	-0.00060356	0.00056813	-0.00055798	0.00089718	0.00026581
N.S.		-0.00025376	8.3367e-05	0.00040639	-0.00082879	-0.00062044	-0.0014633	-0.00043981	-0.00093435	-0.00061355	0.00011515	-0.0010362	2.0151e-05	0.0053719	-0.00071367	-0.0011324	0.0011531	-0.0011775	-0.0014165	0.00031881	0.00028205	0.00091917	-0.0020101	0.0014215	-0.00029354	-0.00044577	0.0017565	0.0020969	-0.0015425	0.00019957	-0.00090053	0.00044616	0.00099701	-0.00050806	-0.0016791	8.4178e-05	-0.00016767	-0.00013191	-0.00036709	0.00045755	0.0004186	-0.0019028	-0.0011362	-7.5051e-05
N.S.		0.0002478	-0.00062025	0.00039541	-0.00065708	-0.0011062	-0.001224	-0.001135	-0.0010695	0.00024444	0.00034275	-0.00071059	0.00034228	0.0029616	-0.00058435	-0.00051063	0.00060054	-0.00051341	-0.00092153	-0.00018265	-0.00011685	0.0011823	-0.00047581	0.0011301	-0.00019492	-0.00068667	0.0013781	0.0019539	-0.00066956	-0.00018506	-0.00072136	-0.0002178	-0.00034573	-0.00034643	-0.001663	-0.00047537	-2.6588e-05	-0.00066637	-0.00026438	-8.0071e-05	-0.00030944	-0.001151	-0.00037689	-3.1929e-05
N.S.		0.0017244	0.0011701	0.0008583	0.00027556	0.0014294	-1.6096e-05	0.00094572	0.00036802	-0.0011401	-1.6925e-05	0.0011515	-0.00055183	-0.00033062	-0.00026177	-0.00037156	3.7911e-05	0.00061243	-0.00099449	-0.0016386	-0.0032551	-0.0015777	-0.00058675	-0.00040158	-0.0008486	-0.0010516	0.00021885	0.00057538	0.00084276	0.00037278	-0.0011325	0.00034029	-0.00045209	0.0014596	-5.2799e-05	8.9623e-05	0.00087029	-0.00060143	0.021766	0.0075017	9.2352e-05	-0.0010523	1.933e-05	-0.00074293
N.S.		-0.00043593	0.0022566	-0.00013447	-0.00037439	-0.0001013	-0.00089852	0.00037969	0.0002351	-0.00095924	-0.00046274	-0.00067279	-0.00015539	0.0039538	-0.00073094	-0.0011207	0.00080785	-0.001343	-0.00023992	0.00070082	0.00072951	0.0008079	-0.0061092	0.0017166	-0.00017063	0.00020331	0.0010019	0.0018612	-0.0019925	0.00010734	-0.0004619	0.00085823	0.00096849	1.3702e-05	-0.0012013	-0.00017686	-0.00027708	0.00095877	-0.00078787	0.00055537	-0.00013312	-0.0015069	-0.0017375	0.00010609
N.S.		0.001877	-3.8928e-05	-4.8156e-05	-1.2142e-06	0.00083091	0.00013544	0.00058461	-0.0018399	-0.00059806	0.00033187	-0.0014153	0.00015613	-0.00067263	0.0012361	-0.00037047	-0.0003618	-0.00092143	-0.00026501	8.0207e-05	-0.00010894	-0.00089964	-0.0076805	-0.001057	-0.0019331	0.00010825	-0.00015787	-0.0019127	0.00023619	-0.00023003	0.0007398	0.00034018	-0.0002794	-0.0003802	0.00045231	-0.00028335	0.00067262	0.0012583	-1.9123e-05	0.00032261	0.00053688	0.0019082	2.7931e-05	-0.00032607
N.S.		0.0026913	-0.00092379	-0.000837	-0.0015165	-0.00030278	-0.00012454	4.8178e-05	-0.0012407	2.5829e-05	0.00080895	-1.2416e-05	-0.00089157	-0.0022697	-0.00019509	-0.00070798	0.0032599	0.00056247	0.0005316	0.0032766	0.0021266	0.0018212	-0.0023828	-0.00035227	-0.00085501	-0.0014523	-0.00013449	-0.00031696	-0.0016919	-0.00068658	0.00019173	-0.00073496	-0.00094337	0.00022039	-0.00051039	2.3021e-05	0.0016326	-0.0010149	-0.00022313	7.6013e-05	-0.0010967	-2.6728e-06	-0.0014658	-0.00054627
N.S.		0.0015914	0.00045767	-0.0013556	0.0014502	0.00015191	0.00038659	0.0028626	0.0013478	0.0024795	0.0013648	0.0011166	0.0011027	0.0012252	0.0023844	-0.00097014	0.0018215	-0.00023408	0.0033763	0.0010815	0.0022556	0.00020647	0.0010229	-0.0022383	-0.0013515	-0.001045	-0.00091701	0.00038885	-0.00078631	-0.00042618	-0.00016829	0.00080581	0.00089858	-0.00036851	0.00019377	0.0023886	0.00085576	0.0013148	0.001423	-0.00053	0.0014797	0.00075438	0.0017608	7.6338e-06
N.S.		0.00044713	-0.00031281	-0.0022453	-2.4308e-05	0.00026207	-0.00059629	0.001292	0.0015756	0.0019178	0.00099589	0.00080459	0.0012292	0.0022828	0.0023392	-0.00041797	0.0026935	-0.00080451	0.0037475	0.0011471	0.0030663	0.002354	0.0028423	-0.0020115	3.9393e-05	-0.0010542	-0.00046247	0.00048526	0.0005071	0.00054506	-0.001095	-8.5591e-05	0.00024108	-0.0011089	-0.0011967	0.0015087	-0.0009297	0.0002392	0.00058938	-0.001828	0.0021183	0.00040669	0.001216	7.0872e-05
N.S.		0.0013893	-0.00083441	0.00087693	-0.001341	0.00047226	0.00070945	-0.00095194	-0.00066961	-0.00024799	0.00067518	-0.0012004	-0.00014942	-0.00083213	-8.3618e-05	0.00085155	-0.00092517	-0.00046688	-0.0010929	-9.926e-06	-0.00049399	0.00080372	-0.011869	0.0031757	-0.00092298	0.0011764	-0.00019122	0.00026807	0.00094395	0.00028964	0.0010938	1.583e-06	9.1589e-06	5.5545e-06	0.0010699	4.4207e-05	-0.00014615	0.0017253	-0.00073524	-0.00057345	-0.00013031	0.00057325	0.00097165	-0.0022265
N.S.		0.00066482	-0.00032465	-0.00037834	-0.00027795	8.3261e-05	-0.0012636	-0.00078222	0.00021811	-0.0012827	-0.0010935	-0.00088118	-0.0016445	-0.00054875	-0.0001246	-0.0007684	-0.0026867	-0.00088977	-0.002079	-0.0021962	-0.0029437	-0.0015049	-0.0014618	-0.00098218	-0.0027618	-0.0010365	-0.0016452	0.0001021	-0.0009922	-0.0011903	-0.0018445	-0.0003243	-0.00052658	0.00046607	-0.00097365	0.0010233	0.00090809	-0.00024255	0.034531	0.011278	0.00067368	-0.0010993	-0.00057572	-0.00061117
N.S.		-0.0010559	0.00045088	7.5302e-05	-0.00075829	-0.0018701	-0.00067449	0.00015394	-0.00090486	-0.0018887	-0.0024456	-0.0023408	-0.0015648	-0.0026499	-0.001989	-0.0031952	-0.0031509	-0.0048583	-0.0067292	-0.0076485	-0.0097143	-0.012167	-0.039254	-0.012519	-0.011614	-0.0094185	-0.0065158	-0.0075185	-0.0063048	-0.0035688	-0.0037564	-0.0039079	-0.0036648	-0.0015143	-0.0013946	-0.0022153	-0.00051169	-0.00037222	-0.0019269	-0.0010986	-0.00040031	-0.0011746	-0.0017656	-0.0011714
N.S.		0.0012434	-0.0011635	-0.00021712	-0.0013681	0.00022454	0.00086766	-0.0015884	-0.00043437	-0.00097606	-0.0012456	-0.00033995	0.00067071	8.527e-05	-0.00039762	0.0014701	-0.00050459	-0.00048757	-0.0019393	0.0012322	-0.0029477	-0.00049251	-0.046435	0.0028543	0.0016341	0.003495	9.7421e-05	0.0016744	0.00076096	0.0015309	-0.00036036	0.00030386	0.00027839	-0.00036513	0.0022884	0.00082391	-0.00036155	0.0022253	-0.00083545	-0.00018815	0.00098686	-0.00018054	0.002232	-0.0020971
BLA-STIA Post-cond NREM
Peak significance	Time (ms)	-420	-400	-380	-360	-340	-320	-300	-280	-260	-240	-220	-200	-180	-160	-140	-120	-100	-80	-60	-40	-20	0	20	40	60	80	100	120	140	160	180	200	220	240	260	280	300	320	340	360	380	400	420
N.S.		-7.3743e-05	0.0012254	-0.0018189	-0.0057917	-4.0478e-05	0.0011286	-0.00025918	0.0006712	0.0013047	0.00040316	0.0024041	0.0030871	0.0033785	0.0027938	0.0059362	0.00057559	0.0044651	0.0088748	0.018096	0.03437	0.036158	0.021348	0.012012	0.012355	0.010192	0.0055654	0.0062653	0.0046123	0.0039062	0.0048521	0.0057686	0.0086363	0.0052645	0.0013684	0.00078855	0.00055094	0.0014678	0.001875	0.0045741	0.0025947	-0.00021413	6.9335e-05	0.0013053
N.S.		0.00044817	0.0075099	-0.00011588	-0.0024212	-0.0022043	-7.6376e-05	0.00088737	-0.001147	0.00092948	0.00061858	0.0053065	0.00029037	0.00084864	0.0020547	0.00036146	0.0010577	-4.072e-05	-0.00096925	0.0073928	0.011222	0.025436	0.073079	0.015672	-0.0022129	-0.0074389	-0.0017202	0.0121	0.007489	0.00096732	0.0047115	-0.0029171	0.0015403	0.0043527	0.00045797	-0.0015744	-0.00018877	-0.00025285	-0.00082553	0.001907	-0.0024216	0.0027585	0.00027889	0.00084471
N.S.		0.0064192	0.001565	0.0039665	0.016228	-0.0018148	0.0012885	0.0019403	0.00015839	0.00070619	0.0011496	0.0037977	0.0045693	0.0035379	0.003687	0.0021011	0.004368	0.006642	0.010962	0.017368	0.019643	0.017988	0.013216	0.00052281	0.00099495	-0.0012569	0.0029552	0.0040567	-0.0012105	0.0027507	0.0045449	2.0148e-05	0.0053216	0.001657	0.00043573	0.00081125	0.00037535	-0.00030369	0.0040843	0.0084513	0.001594	0.00080229	0.0017778	0.0016514
N.S.		0.0051399	0.0015559	0.00055873	0.0004435	-0.00036177	0.0035904	-0.0013636	-0.0013685	-0.00055621	-0.00108	-0.00089541	0.001243	0.00091679	0.00093701	-0.00050115	0.00097346	0.00014117	0.002379	0.0062394	0.011891	0.014855	0.011497	0.0097002	-0.00081389	-0.00015486	0.0025144	0.0014474	0.0035814	0.002336	0.004196	-0.00020152	0.0025717	0.002246	0.0029537	0.0013595	0.00033102	0.0025882	-0.0010173	0.0003434	0.0033466	0.00022919	0.00033273	-0.0013429
N.S.		0.0028748	0.003734	0.004458	0.010102	0.00058441	0.0027003	0.0012392	0.0024518	0.00079533	0.00081425	0.0023098	0.0029868	0.0023874	0.0052091	0.0024753	0.00052638	0.0045318	0.0038136	0.0014506	0.0020037	0.0075674	0.028474	0.0068071	0.0031664	0.0029801	0.0024556	5.8601e-05	-0.0011836	0.001996	0.0011745	-0.0020769	0.0012313	0.0011219	-0.0014916	-0.00044041	0.00033327	-0.0003913	0.0022567	0.0026274	0.00022388	-0.00063908	-0.00052896	0.00015447
N.S.		-0.0019311	-0.0028951	-0.0025947	-0.0014619	-0.00095418	-0.0025163	-0.0010663	-0.0013238	0.0022879	0.0046595	0.0056275	0.0089019	0.0043015	0.0036727	0.0038466	0.0031249	0.0060671	0.0026431	0.0050128	0.0033818	0.0071439	0.0072	0.0054587	0.010641	-0.00075724	-0.00020419	-0.0013231	-0.0013538	-0.0027847	-0.0017238	0.00028204	-0.0038497	-0.0018553	-0.0018971	-0.00034546	0.00031918	-0.0010452	-0.0027184	-0.0032228	-0.0014645	-0.0034611	-0.0038387	-0.0018548
N.S.		0.00012849	0.00032464	0.00099577	-0.001854	-0.00019379	0.00051251	-3.3803e-06	0.00068622	0.0012365	-0.00011021	0.0016988	0.001382	3.0572e-05	0.00021305	0.002495	-0.0015171	0.0019765	0.0013215	0.0040634	0.0077396	0.011779	0.0029492	-0.00038611	0.0035565	0.0026376	0.0014738	0.0052843	0.0021493	0.00093364	0.0015184	0.00047758	0.0029563	0.0027713	8.5987e-05	0.00074026	0.0035235	-0.00064007	0.0010291	0.0013542	0.001056	9.1598e-06	-0.00034326	-0.0016377
N.S.		0.0011819	0.004546	-0.0010645	-0.0056352	-0.0036223	0.0016958	0.00097804	-0.0015596	0.00082482	0.00069181	0.0014035	0.0020076	0.0026506	0.0023919	0.001804	0.0024586	-0.0019241	-0.0046548	0.00243	0.0037195	0.010507	0.017492	0.00571	-0.0057259	-0.0093347	-0.0029092	0.0055991	0.010581	-0.0013931	0.0016779	-0.00078624	0.00032533	-0.0001555	-0.0018959	-0.0044239	-0.0010693	-0.001829	-0.00035358	0.0023116	-0.0036191	0.00027381	0.00050659	0.0022095
N.S.		-0.00073184	0.00019188	0.00032053	0.0028297	-0.0021679	0.0067583	-0.00082113	-0.0002139	0.0025662	-0.00044037	-0.00050308	0.00025846	-0.0003694	0.002308	-0.00049338	-0.0010863	-0.00033891	0.00080563	-0.0024207	0.0042308	0.00039228	-0.0024038	0.0024534	0.0092254	0.0018948	0.00018289	0.0087712	-6.1686e-06	0.0022866	0.00033915	0.0088447	0.0015552	0.0025673	-0.00080636	0.010711	-0.0002608	0.002245	0.0017587	0.0023273	0.0031842	0.0043376	0.0034398	-0.00035147
N.S.		0.0003902	-0.0001522	0.00025382	-0.0016266	-0.0011957	-4.0065e-05	0.0015734	0.0017243	-0.00044138	-0.00087843	0.0005091	0.00078082	-0.00090914	0.0010221	-0.0003107	-0.00071807	0.00035126	0.00089916	-0.00018422	0.0032196	0.0012237	0.0022469	0.0010399	0.0011285	-2.6346e-05	-0.001345	0.00030454	0.00018384	-0.00054577	-8.5155e-05	-0.00031715	-0.00055894	0.00067102	-0.00094797	-0.0001394	-0.00099885	-0.00085918	-0.0010143	-0.0011304	-0.00076669	0.0011531	-0.00070094	0.0017391
N.S.		0.00036825	-0.00044528	0.0002233	-0.0013266	-0.00026092	-0.00036369	0.00059226	0.0043068	-0.00028309	-0.00045652	0.00010071	0.00079688	-0.00098873	0.00037479	0.00012966	0.0006468	1.1036e-05	0.0014837	9.5495e-05	0.0014752	0.0018206	0.0014226	-3.9604e-06	0.00088269	0.0010095	-0.00078407	-0.00032718	-0.00024195	-0.000242	-0.00045251	-0.00048379	-7.2715e-05	0.00016796	-0.00053407	-0.0005041	-0.00046542	-0.0010515	-0.0012365	-0.0015211	-0.00060487	0.00066726	-0.0007907	0.0038482
N.S.		0.00027503	0.00052445	0.0010991	-0.00074617	-0.00085857	-7.8107e-05	0.0013568	0.00011834	0.00012996	-0.00063251	0.0007467	0.00086893	-0.001036	9.902e-07	0.00015528	-0.0013466	0.00024613	0.00043574	0.00045717	0.0025859	-0.0018815	0.00025202	0.0011266	0.0010752	-0.0010325	-0.0012921	0.0013177	0.00019372	-0.00096674	0.0011066	0.00035879	0.00011237	0.0012271	-0.00085561	0.00030414	-0.00058558	-0.00064472	-0.0015215	-0.0010203	-0.00057273	9.2039e-05	-0.00059528	-0.00016306
N.S.		0.00030762	0.0031085	-0.00020138	0.0029307	4.7437e-05	0.00024	0.0024386	0.0021038	-0.0010293	0.0025274	-0.0024115	0.0019216	0.0010631	-0.0029601	-0.00039942	-0.00010131	-4.6252e-05	-0.001434	2.6115e-06	0.0022617	-0.0019795	-0.0025867	-0.00060389	0.00079128	0.0037251	0.0016807	-0.00011452	-0.00013068	-0.00083465	-0.0068525	-0.00058195	-0.00080066	0.00082933	-4.8142e-06	0.0011269	-5.4887e-05	0.0010589	-0.0010487	-0.0014674	0.0031095	-3.0292e-06	0.00092084	0.0015476
N.S.		0.0004408	0.0013253	0.00053811	0.00059469	0.00052526	0.00058076	0.0010706	0.00043406	-0.00034377	-7.7688e-05	0.00027445	0.00070552	-0.00045542	0.00047883	0.00132	0.00060043	-2.5236e-05	6.2235e-05	0.0003698	-0.0023192	0.00026174	0.00061333	0.0016635	-0.00084413	0.00036127	-0.001497	0.0012964	-0.00068631	-0.0014433	-0.00062532	-0.0016804	-0.00083911	-0.0010702	0.0013666	-0.00016446	-0.00089173	-0.00058204	-0.00059028	-0.00049539	-0.0013992	-0.00084266	0.00061234	0.00039306
N.S.		0.00021121	-6.0657e-05	0.0010994	-0.0010995	0.00091168	-0.00060799	7.1232e-06	0.006409	6.6082e-05	0.00022471	-0.00014161	0.0007358	-0.0010489	-0.00066975	0.00090951	0.00074319	0.00019546	0.00057247	-0.00014168	-0.00075955	0.00067725	-0.00027188	-0.0013933	0.001008	0.00090388	5.0445e-05	-0.00090677	-0.0005125	-0.0001668	-0.00067088	-0.00080485	0.0002024	-0.00078145	-1.5397e-05	-0.00036169	0.0002206	-0.00096115	-0.0017998	-0.0012644	-0.0011346	-0.00047413	-0.00048362	0.0028585
N.S.		-0.0019661	-0.0031235	-0.002056	-0.0026674	0.00082845	-0.002005	-0.0012864	-0.00093607	0.00053167	0.0014795	0.00069013	0.0023559	-0.001041	0.00035449	9.0973e-05	-0.00062358	0.0016104	-0.0013947	0.00047396	-0.0012862	-0.00084136	0.0021921	0.00048522	0.0027393	-0.0037581	0.00033506	-0.0022506	-0.00040163	-0.0013575	-0.00081773	0.0008785	-0.0028897	0.00027796	0.00038968	-0.001237	0.0010555	-0.0024862	-0.002025	-0.0028302	0.00096592	-0.00099317	-0.0012142	-0.00066529
N.S.		-0.00032857	-4.1416e-05	-0.001299	-0.00055856	-0.00067352	-0.00044562	0.00024247	-0.00076646	0.00025387	0.00042793	-0.00056008	0.00034923	-0.00037308	-4.5325e-05	0.00049942	-0.0026562	-0.00037989	-0.00045633	0.00096844	-0.00058555	-0.00016915	0.0013562	9.0415e-05	-0.0016605	-0.00021865	-0.00071663	0.00065679	0.00097019	-0.0018868	0.00012513	0.0022362	-0.0022003	-0.0015693	0.0015433	-0.00082025	0.0008644	-0.00039383	-0.00066252	0.0016869	-0.00022243	0.00033767	0.0016887	-0.00025986
N.S.		0.001152	0.00036659	-0.00046274	-2.3636e-05	7.3256e-05	-0.00079973	0.0010079	0.0010027	7.5468e-05	-0.0010171	-0.001114	-0.00055767	0.00030664	-0.00091279	0.00086455	0.0013762	0.00026379	0.0002655	-0.00047863	-0.00042553	0.00090396	-0.0009127	0.00029013	0.00051466	-0.00044287	-0.00012384	0.00017657	-0.001853	0.00054401	0.001063	-0.00063372	0.0010691	0.00029151	0.00094373	0.00098705	-0.0011765	0.0011907	0.00058141	0.0011057	0.00020712	0.0038043	-0.0022494	-0.0010824
N.S.		0.0012158	0.0011166	0.00043505	-0.00072182	0.00058517	-0.00062773	-0.0003363	0.0010785	0.0013905	-0.00072273	-0.00070143	-0.00073179	0.00072726	-0.00061699	0.00086943	0.0020449	0.0010116	0.00042037	-0.000583	0.00011589	0.00068573	-0.0015303	0.00077794	9.055e-05	-0.00073489	-0.00094051	-0.0016706	-0.0034421	0.00028086	0.00060666	-0.00095659	0.00090638	7.6807e-05	-6.8251e-05	0.0011621	-0.00066132	0.0011508	0.00060508	0.0018743	0.00093184	0.0019947	-0.0018275	-0.0018742
N.S.		-2.7994e-06	-0.00068947	-0.00042647	0.0006185	-0.00065391	-0.00037265	0.0017531	0.00052674	-0.00023468	-0.00020201	-3.7688e-05	-0.00035353	-0.00038712	0.00032555	4.9021e-05	0.00011716	-0.00055873	-0.00028531	-0.00026318	-0.0012505	0.00017809	-2.9627e-05	-0.00052022	0.00039338	-0.00021657	0.00072992	0.00076632	-0.00019488	0.0014296	0.0012915	-0.0005117	0.00097299	0.00024401	0.0011912	0.00057166	-0.00070378	0.00066844	0.00023117	4.0593e-05	-0.0004049	0.0028638	-0.0009522	0.0005215
N.S.		0.00018932	0.00016728	9.6155e-05	0.001511	-0.0010058	0.0033545	-0.0006615	0.00037677	0.0056708	0.0009098	-0.0019616	0.0015893	-0.00096223	0.0040248	-0.00021209	-0.0028759	-9.7342e-05	0.0020811	-0.0051357	0.0028428	-0.0045286	-0.0062849	0.006542	0.006361	-0.0017956	1.5293e-05	0.0055599	-0.0013332	0.00035396	-0.00079564	0.0056816	0.0007764	0.00015809	0.00024199	0.0057308	-0.00085773	0.00046849	0.0024989	2.4492e-05	0.0007987	-0.0034429	0.0006461	-0.00064352
N.S.		0.00066065	0.00094072	0.00038924	-0.0006554	9.8235e-05	-0.00055192	-0.0009319	0.0006778	0.0027804	-0.00017801	0.00023754	-0.00058324	0.0012442	-8.3884e-05	0.00033009	0.0021622	0.0018188	0.00096844	-0.00087911	0.00012566	0.00010378	-0.0014429	0.0010041	-0.0012013	-0.00011348	-0.0020465	-0.002914	-0.0031425	-0.00021033	0.00067591	-0.0014422	0.00012049	0.00030319	-0.00032348	0.0011718	1.5256e-05	0.0016423	-0.00025518	0.0012227	0.00075645	0.00033688	-0.00054459	-0.0018438
N.S.		-0.0011107	-0.00036206	-0.00019766	-8.8214e-05	-0.00011211	0.00041949	0.002809	0.001235	-0.00062666	-0.00061623	0.00065719	3.7424e-05	0.0018072	0.0021561	0.00060351	-5.1124e-05	0.00078487	0.0007038	0.0018325	-0.0016861	-0.0008143	-0.00037586	-4.5251e-05	-0.00090318	-0.0011787	0.0018065	0.0023521	0.0029468	0.0041853	0.00010188	0.0022717	0.002042	0.00065425	0.00030854	-0.0004392	6.3276e-05	-0.00036365	-0.00024684	-0.00036414	0.00045793	-0.0003236	-0.00024816	-0.00037237
N.S.		-0.00074026	9.6164e-05	-0.0002491	-0.00040821	-0.00051106	-0.00031298	0.0014789	0.00067369	-0.0010055	-0.001103	2.6319e-05	-0.00075245	0.00032031	0.00051988	0.00010625	-0.0003113	-0.00023283	-7.3765e-05	0.00062645	-0.0022918	-0.00047019	-2.6589e-05	9.3131e-05	-0.0011288	-0.00046653	-0.00040156	0.00061899	-0.0003873	0.0012509	-0.00023396	0.00012686	-4.256e-05	-0.00028339	0.0009786	-0.00063231	-0.00027021	-0.00069131	-0.00067472	-0.00080988	-0.00074213	-0.00069577	1.7451e-05	-0.00073919
N.S.		0.0021708	-0.00079751	-0.001009	-0.00053258	-0.001526	0.00059002	-0.0008438	-0.00054659	-0.00062228	-0.00088328	-0.00074511	1.0413e-05	0.00017614	-0.0015687	-0.00057356	0.00051727	0.00080043	-0.0020617	0.0022643	0.00077558	-0.004214	-0.0013803	-0.0029401	-0.0014742	0.0015482	0.00035871	0.00090062	0.0034522	0.012937	-0.00042576	0.0038755	0.00034194	0.0016483	0.0012875	0.0011666	0.0051716	0.0029572	0.0034857	0.0092192	0.0053244	0.0035007	0.0022115	0.00096082
N.S.		-0.00023763	-0.00028025	0.00011094	0.00051921	0.00053407	0.00157	0.002285	0.00062976	9.0938e-05	0.00058348	0.0017198	0.0010531	0.0019659	0.0038246	0.0017001	0.0010195	0.0021969	0.0016774	0.0025378	-0.00016535	-0.0012119	-0.0046482	-0.00038912	-0.00014468	-0.0019381	0.0027854	0.0044512	0.0068873	0.0036082	0.00026752	0.0023343	0.0033861	0.0007946	0.00054919	-8.7095e-05	-0.00019849	0.00015639	9.1904e-05	0.0006901	0.0014062	0.00040941	-0.00039482	0.00035819
N.S.		0.00049306	-0.0003827	-0.00062115	-0.00012526	-0.0004637	0.00091609	0.0012238	-9.7067e-05	-0.00034804	0.00021776	-0.00066241	0.000322	-0.00077417	0.00044505	0.00070998	-0.0017147	-0.0011036	-0.0012076	0.0018178	-0.00033804	-0.0018395	-0.004097	-0.0015683	-0.0010195	0.00049417	-0.0006741	-0.00029808	3.9435e-06	-0.0020715	-0.00010931	0.00024335	-0.0014918	-0.0014174	0.00068988	-0.00018321	0.0014201	0.000718	-0.00059645	0.0012327	-0.00039267	0.00020251	0.001037	0.001002
N.S.		-0.00078982	0.0016669	0.00036808	0.0064077	-0.00013404	-7.4081e-05	-0.0006228	-0.00010527	-0.0017114	0.0034578	-0.0017483	-0.00078063	-0.0013315	-0.0026741	-0.00076193	-0.0013476	-0.001234	-0.0015198	-0.0013153	-0.00018363	-0.0042834	-0.0022783	-0.0010285	-0.0002734	0.001402	0.0005706	-0.00040275	-0.0017902	-0.0017479	-0.0023796	-0.00074278	-0.0012837	0.0010762	0.00049194	-0.0010583	-0.00058203	0.00090613	-0.0015261	0.0017496	0.001061	0.00021282	0.0040194	0.0075204
N.S.		0.0080185	0.0075751	0.00023077	0.00030329	0.00017176	-0.00066802	0.00834	0.0034238	-0.00036122	-0.0012847	0.0007283	-0.0011598	0.0051624	0.0021502	-0.00095042	0.001804	-0.002324	0.0033528	0.0022773	-0.0015813	-0.0021776	-0.0026925	-0.0028026	-0.002238	-0.001033	-0.00063375	-0.0029629	-0.00036933	9.0009e-05	0.0031069	-0.0010241	1.0437e-05	0.00093199	0.0011613	0.006551	-0.00082311	0.00057781	0.00034622	0.0040923	0.0012105	0.0038471	-0.00093759	0.0002205
N.S.		0.0055768	0.005131	-0.0017409	0.0008424	0.0022601	0.0034264	0.016813	0.0050507	0.00085032	-0.0010063	-0.00093054	-0.0015148	0.0043911	0.002154	-4.5435e-05	0.0017825	-0.0016165	0.0037196	0.001339	-0.00095618	-0.0026158	-0.0045462	-0.0041197	-0.0023161	-0.0025573	-0.001649	-0.0045276	-0.00094775	0.00058152	0.0040722	-0.0029498	-0.00059593	0.0053496	-6.118e-05	0.0033372	0.00019357	0.00145	0.0064066	0.0066123	0.0011193	0.0046805	0.00035156	0.0002617
Positive		-0.00050277	-0.00053442	-0.0016957	-0.0015094	-0.0011409	-0.0017269	-0.00168	-0.0015732	-0.00036873	-0.00020664	-0.00057282	-0.00034925	0.00014422	-0.0011508	-0.00071558	-0.0037036	-0.0017833	-0.002537	-0.0002649	-0.00065624	-0.0011171	-0.010058	-0.00099442	-0.0025208	-0.00031524	-0.00024029	0.00023766	0.00055623	-0.0023995	-0.00018081	0.0026898	-0.0023402	-0.0034289	0.0010029	-0.00054019	-0.0015333	-0.00039366	1.8621e-05	0.0018835	-0.00090703	0.00040595	0.0013718	-0.0016858
N.S.		0.0021545	0.001535	0.00087291	-0.00095251	-0.00049253	0.0062941	0.00013942	-0.00070441	-0.00034248	-0.00046328	-0.00088586	-0.0012062	-0.0013701	-0.00080386	-0.0020489	0.00151	0.0013514	-0.0039931	0.0013273	-0.0014537	-0.0080954	-0.0049042	-0.0037173	-0.0016553	5.8058e-05	-0.00070371	-0.0016638	0.0015721	0.0057903	-0.0013025	0.0031271	-0.00029277	0.00091798	0.0015261	-0.0018172	0.0020749	0.0017082	-0.0026117	0.0009567	0.0017634	-0.00016021	-1.0733e-05	0.00017904
N.S.		0.0027832	-0.0015817	-0.0019436	-0.00061649	0.0013231	0.0035835	-0.0023819	-0.0013728	-0.0010302	-0.0028011	-0.002157	-0.0013359	-0.0018786	-0.0015092	-0.0029936	-0.0029989	-0.0044643	-0.0043094	-0.0035498	-0.0040418	-0.0062451	-0.02932	-0.0070809	-0.0075991	-0.0080077	-0.0034529	-0.003949	-0.0018165	-0.0017458	-0.0017426	-0.0034625	-0.0014975	-0.0031777	-0.0027672	-0.0016873	-0.0020875	-0.001629	-0.0024769	-0.0016582	-0.0016866	-0.0011834	9.1169e-05	-0.0046595
Negative		0.0003612	-0.0015129	-0.0019878	-0.0020402	-0.0014809	-0.0024458	-0.0035348	-0.0023378	-0.0027812	-0.0015521	-3.8758e-05	-0.0012565	0.00012608	-0.0021227	-0.00201	-0.0039787	-0.0041316	-0.0061787	-0.0018188	-0.0010262	-0.0064748	-0.053847	-0.0078584	-0.0030485	-0.00010084	-0.00011717	-0.00082117	-0.00052889	-0.0029549	-0.00081461	8.7313e-05	-0.001135	-0.0051676	-0.0022898	-0.00049806	-0.0033316	0.00045972	0.0012841	0.0016693	-0.0016126	-0.00041612	0.00043408	-0.0014798
CeA-PL5 Pre-cond NREM
Peak significance	Time (ms)	-420	-400	-380	-360	-340	-320	-300	-280	-260	-240	-220	-200	-180	-160	-140	-120	-100	-80	-60	-40	-20	0	20	40	60	80	100	120	140	160	180	200	220	240	260	280	300	320	340	360	380	400	420
N.S.		0.00069297	-0.0028319	-0.0010997	-0.00039146	0.0017764	-0.0013585	-0.00052348	-0.00051933	0.00055902	0.0018521	0.00015728	0.00026131	0.0028776	-0.00092223	0.0011873	0.0012905	0.0020173	0.0024656	-0.00011086	0.0072552	0.011034	0.095428	0.0083951	0.0076703	0.001519	0.0042818	0.0021225	0.0028626	0.0034621	0.00087299	0.0026803	0.0017297	0.00155	0.0022368	0.00079206	0.00081729	0.0012596	-0.0013212	-0.00098459	-5.638e-05	0.00017971	-0.00050731	-0.0014513
N.S.		-0.0015349	-0.00080643	-0.0013641	-0.0010676	-0.00025834	0.00011643	0.00035945	0.00068065	-0.00043292	0.0013717	0.0007771	0.0012759	0.0027732	-0.00039623	0.00029817	0.0046607	0.0032601	0.0047039	0.0072212	0.0047309	0.0068391	0.051769	0.017846	0.010787	0.0042419	0.0023854	0.0024105	0.0047476	0.002076	0.0010991	0.0017328	0.0021564	0.0025264	0.0029029	0.0015234	4.1554e-05	-0.00025491	-0.0016183	-0.00099159	2.3538e-05	-8.902e-05	-0.00096953	-0.00031954
N.S.		-0.00097267	0.0006222	0.00071948	-0.00064887	0.0029705	-0.00010683	0.0021285	0.0017465	-0.00015955	-0.00058823	0.00012919	0.0024458	0.0031875	0.0015067	-0.00072618	0.0034467	0.00024153	0.0046783	0.0031444	0.0033418	0.0052982	0.031727	0.012713	0.0064825	0.0017452	0.00065651	-0.00025595	0.003142	0.00067655	0.0015157	0.00074844	0.0029295	0.0025739	0.00036737	0.00048204	-0.00062176	-0.0015045	-0.0012071	0.00089814	-0.00046816	0.0013991	-0.00093113	0.0004894
N.S.		0.0011891	-0.00060478	-0.00065782	-0.0021084	0.00031097	-0.0016713	0.00040526	-0.0012051	0.0023548	0.0019432	-0.0001699	0.00013816	0.0031107	-0.00011007	0.00099444	0.001518	0.0029903	0.003166	0.00031986	0.0032165	0.007456	0.051129	0.0082982	0.010068	0.0011609	0.0018119	0.001015	0.0023211	0.00060647	0.00096972	0.0020525	0.00066909	0.00014635	0.00023211	0.00075334	0.00063629	0.0012333	-0.0019348	-0.00013212	-0.0014254	-0.0010557	-0.00085346	1.9017e-05
N.S.		0.00035721	0.00032358	0.00097945	-0.0014599	-0.0012191	-0.00024024	5.8169e-05	0.0009449	0.00024316	0.00021952	-0.00091511	0.0012406	0.0018203	-4.1473e-05	0.0014886	0.0019373	0.0023122	0.0029321	0.0010253	0.0028913	0.0065812	0.052992	0.0070064	0.0076552	0.0016417	0.0029921	0.0016676	0.0021977	-0.00047083	0.0012552	0.0017563	0.0012473	0.0011575	0.00057651	0.00015584	-0.0011002	0.00092451	0.00025692	-0.0009333	0.00010527	-0.00058202	-0.0019083	-0.0014108
N.S.		0.00052864	-0.0020013	-0.0011462	-0.00040787	0.0015281	-0.0011238	-0.00087846	-0.00089813	0.00027971	0.00051743	-0.00022501	-0.00093834	0.0011898	-0.00084956	0.0015154	0.00087598	-0.00017228	-0.00018982	-0.001249	0.0020478	0.0021808	0.018578	0.00165	0.0018597	-5.9525e-05	0.00042797	0.00067901	0.0013025	0.0034333	0.00063967	0.00039318	0.00025169	0.00064758	0.00083121	0.00052928	0.0013846	0.0013658	-0.00042239	-0.00017153	0.00057485	-0.00058372	5.4714e-05	-0.00073571
N.S.		0.00023319	-0.00056929	-0.0017828	-5.1236e-05	-0.0015766	-0.00022278	1.7261e-05	-0.0011029	-0.0014433	0.00070749	0.00097285	0.00023925	-4.896e-05	-0.00096291	-0.00047841	0.0013913	0.00083055	0.0018886	0.0014187	0.0018321	0.00021768	0.010832	0.002977	0.00078633	0.00082088	-0.00079531	0.00035976	0.000865	0.00082129	0.0001971	0.0006889	0.00036198	0.00065544	0.0004378	0.0012526	-2.2749e-05	-0.00024449	-0.0021852	-0.0012523	0.0011869	-0.00063641	0.00033527	-0.00052656
N.S.		0.0016416	-0.00094995	-0.00095331	-0.0022226	0.00059097	-0.0014609	0.00018479	-0.0018323	0.00039968	0.0010303	-0.00081631	-0.0013979	0.0011548	-0.00037316	-9.6014e-05	0.00020754	0.00060054	6.476e-06	-0.0010238	-0.00074137	0.0002827	0.010941	0.00098644	0.0038545	-0.0003286	-0.0010481	-0.00038091	0.00057414	0.0024766	0.00093837	0.00052857	-0.00099085	0.00045048	7.4879e-05	-0.00026722	0.0012461	0.001438	-0.0011602	0.00037621	-0.0013149	-0.0004427	-0.0011596	0.00025913
N.S.		-0.00015567	-0.00022813	0.00055048	-0.00069016	-0.00071849	0.00012049	-0.00047369	0.00056036	-0.00093181	-0.00032062	-0.0015075	-0.0002315	-0.0001306	-0.00037239	0.00054793	0.00025246	-0.0006821	0.000368	0.00023559	-0.00059378	-0.00019483	0.011805	-0.00044991	0.0016425	-0.00026665	0.00040359	2.2095e-05	0.0015966	-0.0010157	0.0010271	-0.00027736	-0.00031304	0.00040517	-0.00034095	-0.0012636	-0.00064671	-0.00013252	-0.00022979	-0.0011517	0.00045382	-0.00068605	-0.0019602	-0.00038163
N.S.		-0.00046918	-0.00039251	0.00066935	-0.00018624	0.001599	0.00024449	0.00095318	-0.00017336	-0.0015813	-0.0001413	-0.00027234	0.0016419	0.0010527	0.0010548	-0.00031812	0.0013126	-0.00014918	0.0016513	-0.00058095	0.00057153	0.0013936	0.0052808	0.0028345	-6.7831e-05	-0.00047687	-0.0016189	-0.00092685	-0.0002167	-0.00023132	0.00045321	-0.0013797	0.0013397	0.00091239	-0.00043951	-0.00040174	-0.00042967	-0.0012769	-0.0010719	0.0020854	-0.0012121	0.0013997	-0.0010681	8.9585e-05
N.S.		-0.00082349	-0.0017125	-0.0016594	-0.0011423	0.00047823	-0.0018526	-0.00033926	1.6441e-05	-0.00010956	-0.0018929	-0.0013452	-0.00054978	-0.00020575	-0.001565	0.0011885	-0.00081575	0.00060251	-6.1828e-05	-0.00080254	0.00058216	0.00031251	-0.00041569	-0.0012316	0.00079855	0.00064844	0.00079986	8.8653e-05	-0.0005591	0.0013533	0.00046302	0.00038964	-0.0013879	0.00049575	0.0009202	0.0015467	-0.0015162	-0.00084924	-0.001453	0.0011276	-0.00097339	-0.0032765	-0.00067288	-0.00056456
N.S.		-0.00088551	-0.00048614	0.00014013	0.0002014	-0.0013381	-3.6109e-06	0.0015553	-4.4816e-05	-0.00074264	-0.00020645	-0.00013904	-0.001209	-0.00093193	0.00062087	0.00046207	-0.0010571	-0.0010414	-0.0018059	0.00013495	-0.00018049	-0.0001917	-0.0017237	0.00019218	-0.0010219	0.00085113	-0.00020115	0.00044343	0.00019516	6.0979e-05	-0.0006271	7.6583e-05	-0.00011036	-0.0015351	-0.001379	0.00018481	-0.00055546	-0.00063083	-0.00061053	-0.00077211	-0.00023078	0.00063338	-0.00024491	0.0010577
N.S.		0.00086298	-0.00059259	-0.00033757	-0.00074013	-0.00078861	-0.0016299	0.00042733	-0.0023717	0.00016831	5.709e-05	0.00073425	0.0023172	0.0011639	0.000296	-0.00020441	-0.00047818	0.001265	0.00028684	0.0012621	0.00044795	0.0030151	0.0022251	0.00082054	0.00015444	0.00092881	-0.00031127	-0.0015806	0.0021522	7.5753e-05	0.001099	-0.0015185	-0.0010893	-0.001149	-0.00027943	-0.00086263	-0.0012588	-0.00077771	-0.00072109	-0.0014216	-0.00055593	-0.00058841	-0.0017027	0.00017209
N.S.		0.00018011	-0.00088386	-0.0014335	-0.00059972	-0.00085662	-0.00099172	0.0005879	-0.0015569	0.00019896	0.0010101	0.00074723	0.0019923	0.00052286	-0.00011079	-0.00033806	-0.00069353	0.0011745	-0.00043992	0.00060372	4.3486e-06	0.0019342	0.001272	0.00030883	0.00014148	0.00012983	-0.00042795	-0.0011562	0.0020434	-0.00095548	0.0001423	-0.0017458	-0.0010394	-0.00082482	0.00026481	-0.0020953	-0.00044305	-0.00099922	-0.0010616	-0.0016812	-0.00068998	-0.00017571	-0.0013329	-0.00011942
N.S.		-0.0016016	-0.0013798	0.00044287	0.00068299	-0.0012847	-0.00036626	0.00029286	0.00046576	-0.0017472	0.00013949	0.00034741	-0.00036545	-0.0006221	0.00034662	0.0018005	-0.00083016	-0.0010797	-0.001418	-0.00062446	0.000191	-0.00076646	-0.001247	0.00025822	-0.00079971	-0.00031884	-7.246e-05	-7.5318e-05	-0.00016873	0.00018383	-0.00058776	-0.00037109	-0.0005195	-0.00092532	-0.0014592	0.00054557	-0.00068033	-0.0017567	-0.001022	-0.00047946	-0.0007235	0.00013655	-0.0016912	-0.00017951
N.S.		-6.4375e-05	-0.00087109	0.0003894	-0.0014665	-0.00099248	-0.0015226	-0.001372	0.00059578	0.00035732	-0.00044914	-0.00018538	-0.0025857	-0.00046198	1.3327e-05	-0.00012509	-0.00051811	-0.0014663	-0.0016112	0.0015956	-0.00051529	-0.00060752	-0.0018221	-0.0021485	-0.0018249	-0.00056125	-0.00059148	0.00031687	0.0017653	-0.00017916	-0.00089083	0.00013285	-0.00064298	-0.00057234	-0.00090448	-0.00022079	-0.00019411	0.00081417	0.00072807	-4.2604e-05	-0.0010756	-0.00079638	-0.0012969	-0.00066921
N.S.		-0.00069101	-0.0012311	-0.00025349	-0.0011524	-0.0012374	-0.0020774	-0.0015341	0.0013125	0.00021886	-9.2581e-05	-0.0011577	-0.0023828	-0.00071538	-0.00040921	-0.00011992	-0.0012079	-0.0013644	-0.0016805	-0.0010185	0.00090663	-0.00060971	-0.0024597	-0.0019196	-0.0012917	-0.00044062	-0.0010862	0.00025878	0.00053916	-0.00039932	-0.0018875	-0.00029503	-0.00035495	-0.0010202	-0.00097195	-0.0014292	-0.00095867	0.00044361	0.00030188	-0.00022554	-0.0010022	-9.4669e-05	-0.0015331	-0.00052811
N.S.		0.0010247	0.00059887	-0.00042799	-0.00074402	-0.00050497	0.00091579	0.00073482	-0.0008904	0.0013953	-0.0008926	0.00076124	0.0017973	0.00053889	-0.0001737	-0.0017793	-0.00071792	0.00028111	0.00085567	-3.9783e-05	-0.00052458	0.00040548	0.00027242	0.001418	-0.001437	0.0011836	-0.00069999	0.00027187	-0.00052077	-0.00068913	0.00070957	-0.00022723	0.0024097	0.0014633	-0.00050504	0.00031802	-0.00077555	-0.001519	-0.0021665	0.00024042	0.00074755	-0.00091811	-0.00019094	0.0060457
N.S.		-0.00047302	-0.0010695	-0.0015248	-0.00036321	-2.8708e-05	-0.0015315	-0.00051342	-0.0002262	-7.6488e-05	-0.0021649	-0.00082161	0.00031726	0.00036058	-0.0023639	0.00087207	-0.00044834	0.00021261	0.00018195	-0.00078598	0.00090103	0.00026922	-5.8274e-05	0.00030973	0.00050342	0.00039604	0.00087762	0.00085174	0.00059934	0.0011177	9.5368e-05	0.00049003	0.00043524	0.0017555	0.00078114	0.00064867	-0.00059204	-0.0011232	-0.00082588	0.00066207	0.0002063	-0.0027831	-0.00039944	-0.00014458
N.S.		-0.00010642	-0.00083422	-0.00087042	-0.00028536	-0.00056457	-0.00023331	0.00012917	-0.00039488	-0.00057751	0.00057591	-0.00058049	0.00013149	-0.00047387	-0.00067426	-0.00027534	-0.00063095	-0.00064596	-0.00089678	-0.0001567	-0.00083617	-0.00055809	0.00075759	-0.0014207	-0.00034082	-0.00097499	-0.00061873	-0.00085816	0.0013438	-0.0016214	-9.0149e-05	-0.0013509	-0.0012189	-0.00047804	-0.00026654	-0.0022764	-0.00023183	-0.0010748	-0.001257	-0.0017588	-0.00037197	-0.000431	-0.0013257	-3.1496e-05
N.S.		0.00017285	0.001196	-0.0010168	-0.00017823	0.00031973	0.0011766	-0.00037656	-0.0011179	0.0007816	-0.0010723	0.00022265	0.0010325	-5.7239e-05	-4.0346e-05	-0.0017289	-0.00051595	-7.423e-06	0.00094533	0.00090568	0.00046907	-7.2954e-05	0.00054278	0.00014826	-0.0011915	0.0010815	-0.0002249	0.00024181	-0.00033663	-0.0016448	-0.00025401	4.0895e-06	0.0014798	0.00066717	-0.00049311	-0.00088452	0.00015139	-0.00084022	-0.0013934	-0.00054575	-0.00016262	-0.0005774	-0.00075665	0.0036844
N.S.		0.00064605	-2.3646e-05	0.00070593	-3.7687e-05	-0.00048646	0.0018541	-0.0010346	-0.00034071	-0.00078217	0.0012285	0.00048441	-0.00079531	9.249e-08	-0.00090117	-0.0011461	0.00040706	0.0016412	-2.0637e-05	-0.00038061	-0.0013789	0.0044459	0.00025453	0.00090654	-0.0001102	8.5309e-05	0.0013234	0.00075477	0.00094028	-0.00066889	-0.00035532	-9.4391e-05	0.00050076	-0.00066943	-0.0012205	0.00097334	-0.00030738	-0.00011534	-0.0010663	0.00078579	-0.00029616	-0.0002716	-0.00038382	0.00093733
N.S.		0.00049574	0.00070393	0.00072951	-0.00064974	0.00052735	0.0031951	-0.00078189	-0.001062	-0.0013867	0.0012659	0.00036989	0.00097512	-0.00044921	-0.00048488	-0.0011708	0.00073697	0.00048326	0.0011532	-0.0002939	-0.00046327	0.0052611	0.00084879	-0.00064945	-0.0011388	0.00042086	0.0014726	0.0015929	0.00055368	-0.0014088	-0.0014972	-0.00016262	-0.00037698	-0.00016634	-0.0010567	1.7471e-05	-0.001302	-0.00098028	-0.00067026	0.00012504	-0.00052901	-0.00058822	-0.00080144	0.00069939
N.S.		-0.00011091	-0.00056001	0.00042226	-0.0016414	-0.00032553	-0.00037787	-0.000783	-8.3928e-05	-0.0003915	-0.00085057	-0.00056198	-0.0026975	-9.7856e-05	9.1291e-05	-7.7001e-05	0.00010168	-0.0012731	-0.001004	0.0010565	-0.0015107	-0.0010734	9.5274e-05	-0.0024665	-0.0017477	-0.00048417	-0.00054298	0.00020413	0.0010988	-0.00016378	0.00043311	-0.00033504	-0.00075277	-0.00032899	-0.00085339	0.00054906	-0.00037488	0.00029778	0.00086815	-0.00021251	-0.0012104	-0.00069942	-0.00063254	-0.00093814
N.S.		0.0023529	6.1953e-05	-0.00097946	0.0010029	-0.0007727	0.00036487	0.0007675	-0.000738	-0.0013891	0.00018188	0.0012724	0.002813	-0.00022467	-0.00074957	-0.0010323	7.7088e-05	0.0011339	0.0013988	0.00050933	0.0016667	-0.00033016	0.0019854	0.00044385	-0.0011774	-0.00032484	-0.0021098	-0.00034279	-0.00038135	-0.00033171	-0.00047955	0.0012099	0.00025221	0.00012938	-0.00048815	0.00068439	-7.3552e-05	3.2854e-05	-0.0020304	-0.0017241	0.001951	-0.0010741	0.00089073	-0.0003581
N.S.		-0.00042803	-0.00022383	0.00031256	7.0644e-05	-0.00024764	0.0008632	0.0026702	-9.4776e-05	0.00010321	-0.00040679	2.9213e-05	-0.0012387	-0.0012212	0.00028915	-0.0014938	-0.0013769	-0.0013618	-0.0010465	0.00058938	-0.0012351	-0.0013503	-0.0021364	0.00011586	-0.0019272	0.0003568	-0.00088363	-3.4463e-05	4.0971e-05	0.00085282	-0.0013453	0.00077902	-0.0002768	-0.0013551	-0.00024753	-0.00039371	-0.00046517	0.00036176	0.00041704	-0.0011931	0.00011086	0.00014663	0.0013827	0.0011457
N.S.		0.00032237	-0.0014675	-0.00065076	-0.001007	0.0008665	-0.00087988	-0.00029332	-0.00077053	-9.3064e-05	0.0001414	-0.00060895	-0.0011528	0.00041174	-0.00045866	0.0017341	0.00075884	-0.00043793	-0.00051774	-0.0014804	0.00094471	-4.6946e-05	0.0015801	0.0002968	-0.00034612	-0.00029625	-0.00025771	0.0018021	-5.8647e-06	0.0015186	-0.00049774	-0.00070141	-2.5369e-05	0.00081721	0.00090316	0.00039898	0.0032628	0.0010787	0.00025431	-0.00031654	0.0016372	-0.0007647	0.00036166	3.568e-05
N.S.		0.00070944	0.0012006	4.7678e-05	-0.00093032	0.0010508	0.0027733	7.4549e-05	-0.0003042	-0.0013585	-9.8961e-06	0.00047139	0.0034708	-0.0002943	4.5065e-05	-0.0010336	-0.00029009	3.3413e-05	0.00098698	-0.00010612	0.00071906	0.0034937	0.0015202	-0.00084761	-0.0013437	-0.00036267	-0.00023869	0.00038371	-0.0009769	-0.0020175	-0.002388	0.0003537	-9.5914e-05	0.00033017	-0.00045251	-0.00022453	-0.0018333	-0.0011356	-0.00062225	-0.0012613	0.00030221	-0.0011514	-0.00062688	0.00047287
N.S.		-8.375e-05	-0.00095174	8.9768e-05	-0.0010983	0.00019826	-0.00022255	0.00057344	-0.00017853	-0.0014422	-0.0012162	-0.0013175	-0.002385	9.7207e-05	0.00016046	-0.0006978	-9.8438e-05	-0.0010401	-0.00043035	-0.00037805	-0.0012068	-0.00013545	0.0015902	-0.0018415	-0.00074046	0.0008827	-0.0003381	0.00049484	0.00016697	-8.8829e-05	0.00054332	-0.0010037	0.00022163	-0.00032241	-0.00055895	0.0009167	-0.00075201	-0.00050337	0.00097022	-0.0008583	-0.0013377	-0.00073742	-0.00054138	-0.000631
N.S.		-8.1267e-05	-0.0012377	0.00019216	-0.00099198	0.0003252	-0.00010555	0.0013313	0.00028619	-0.00047022	-0.0018384	-0.0014123	-0.00132	-0.00035037	0.00068902	-0.0010911	-0.00080487	-0.00092845	-0.00081155	-0.00033168	-0.00093556	0.000906	0.001616	-0.00088502	0.00027206	0.0017443	-9.6062e-05	-0.00015186	-0.00011968	-0.00081502	-0.00059968	-0.0011266	0.00166	0.00084725	4.2707e-05	0.0016522	-0.00052606	-0.0014529	1.2771e-05	-0.0013216	-0.00053575	-0.00059732	-0.00062801	0.00020569
N.S.		0.00011389	-0.0013223	-0.00098591	-0.00056247	-0.00059236	-0.00091704	5.3595e-05	0.00055887	-0.0014133	-0.00036174	-0.00015939	0.0015248	-0.00069052	0.00046915	-0.00030729	-0.00020959	0.00054385	-0.00061411	-0.0014364	0.0005941	0.00045962	-0.00082233	0.0012211	-0.00066319	0.00033693	-0.00058705	0.00083347	0.0017276	-0.00035388	0.00070222	-0.0012393	0.00071625	-0.0016286	0.00031574	-0.0011186	0.00058895	0.00035245	-0.0020332	0.0005231	-0.00029413	0.00087928	-0.0021396	-0.00083223
N.S.		0.0006291	-0.00073312	0.00065487	-0.00085076	-0.00023159	0.00029575	-0.00016058	0.00076946	-0.0006979	-0.00048165	-8.5366e-05	-0.001987	0.00068789	-0.0013286	-0.0007688	-0.0010158	0.0016133	-0.0012651	-0.00050011	-0.0013562	0.0029721	-4.2871e-05	0.0019762	-0.00050509	-0.00022613	0.00011086	-0.00075614	7.2844e-05	2.6921e-05	0.00012572	-7.674e-05	0.0011401	-0.00075893	-0.00095369	0.001481	0.0011398	0.00029191	-0.0015879	0.00045298	-0.00044077	3.239e-05	0.0001198	0.00084413
N.S.		0.0011641	-0.00047664	0.0011712	-0.001079	0.00044418	-0.0022855	0.00047333	-0.0019744	-0.00059297	-0.0010769	-0.00013736	0.0002239	0.00060264	-0.0010563	-0.00016608	-0.00098608	-0.00039486	-0.00041752	0.00047361	0.00035808	0.0017446	0.0010953	0.0010656	-0.0011273	-0.0001287	-0.0006088	-0.0020278	0.00050529	1.1033e-05	0.000357	-0.00063865	-0.00084355	-0.0016095	-0.0010718	0.00012662	-0.00088607	-0.00061062	-0.0012325	-0.00086806	-0.00099522	-0.00068002	-0.0010315	0.0005329
N.S.		-2.2809e-05	0.00076551	-0.0011155	-0.00025689	0.0012027	0.00084981	-0.00092588	-0.0010463	-0.00043392	-0.00025046	-0.00025307	-0.00046702	-0.00046238	-0.00028615	-0.00092976	-0.000757	-0.00040079	0.0011029	0.00082059	0.00068307	0.0001167	0.0010865	-0.00027189	-0.00092561	0.0006528	0.00053261	0.00080587	-0.00051349	-0.0014783	-0.0011299	-0.00069216	0.00065195	0.00044731	0.00014374	-0.00079013	0.0014998	9.003e-05	-0.00018615	-0.00084597	-0.0001566	-0.00034671	-0.0011609	0.0021838
N.S.		0.0013762	0.00023783	0.00054385	-0.0010476	-0.00090354	0.00066693	0.00038421	-0.00023862	0.00010269	-0.0012219	0.00067383	0.0013821	0.0011653	-0.00064369	-0.0012977	-0.0013872	-0.00032092	0.00047124	-0.00037234	-0.0013615	0.0015243	0.00073486	0.0021098	-0.0011978	0.00087161	-0.0005971	0.00019139	-0.00086023	0.00065652	0.00074496	-0.00055384	0.0012064	0.001597	-0.00013582	0.0014385	-0.00053215	-0.0013014	-0.0019358	0.00092547	0.0004105	-0.00093849	0.00035026	0.0055489
N.S.		0.0020832	-0.0012759	-0.00054468	-0.00158	3.8648e-05	-0.00013695	0.0006806	-0.0010118	-0.0015525	0.00049422	-0.0011426	-0.0010274	0.00056536	-0.00027753	-0.00043892	-0.00060067	0.00054362	-0.0015645	-0.0013916	-0.00041387	-0.0012179	0.0010437	-0.00082568	0.00053629	-0.00053656	-0.0010343	-0.00031455	-0.0012424	0.0027665	-0.00042717	-0.00010864	-0.0012461	0.0020379	0.00073403	-0.00033524	0.00068142	0.0010826	5.4876e-05	-0.0001853	-0.0005798	0.00023462	-0.00075733	-0.00034769
N.S.		-0.0011514	-0.0029235	-0.0017446	-0.0010652	0.00096665	-0.0017983	-0.00024499	-0.00018761	-0.0010297	-0.00079603	-0.0013592	-0.00065535	-0.001067	-0.0010547	0.00091838	-0.0012287	0.00086697	0.00036905	-0.0006045	8.4994e-05	-0.00049565	-0.00079744	-0.0011257	0.00095241	-0.00064922	-9.3489e-05	-0.00033222	-0.00095524	0.00013577	0.00014866	5.0468e-05	-0.0023337	0.00010735	0.001852	0.0016948	-0.0017024	-0.00035017	-0.0010925	0.00044939	-0.00094419	-0.0020049	-0.00052483	-0.0015425
N.S.		0.0023604	0.0008596	-0.00029029	0.00025049	0.00046546	0.0013348	0.00081232	-9.256e-06	-0.0011816	-0.00032227	0.00097432	0.0053408	-3.0132e-05	-0.00027218	-0.0012272	-0.00061068	0.00077459	0.00074591	0.00043969	0.0015965	0.0012259	0.0021297	0.00045595	-0.00095239	-0.00092341	-0.0019099	-0.00058947	-0.0013455	-0.001795	-0.0020545	0.0013994	0.00043649	0.00040499	-0.0002949	-4.1949e-05	-0.00096908	-0.00035164	-0.0012281	-0.0022256	0.0016049	-0.0014078	0.00013206	0.00011777
N.S.		0.00018535	-0.0011113	-0.00021584	-0.00011202	-4.8405e-05	-0.00018989	0.00043809	0.00091036	-0.0013282	-0.0012545	0.00039437	0.00076995	-0.00065644	0.00022664	-0.0010543	-6.296e-05	0.0007185	-0.0005185	-0.00034941	0.0012332	0.00046606	-0.00074349	0.0011421	-0.00088514	0.00074656	-0.00059398	0.00046548	0.0022847	0.00010341	-0.0001966	-0.00090485	0.00030807	-0.00092302	0.0013058	-0.0014834	-5.8028e-05	0.00043887	-0.0026821	0.00039089	0.00042449	-0.00023335	-0.0010301	-0.00037011
N.S.		8.8028e-05	-0.0011365	-0.00035503	-7.0416e-05	9.279e-05	-7.8943e-05	0.00014382	-0.00011672	-0.0018191	0.00054346	-0.00013398	0.0015002	-8.5357e-05	0.00093384	-0.00011515	0.0003187	6.7173e-05	-3.558e-05	-0.0013941	-5.3299e-05	0.00041978	-0.00020387	0.001107	-0.00088838	-0.00061569	-0.0012348	9.4088e-05	0.00034014	-0.00052629	0.00053317	-0.0016625	0.0010408	-0.00089444	-0.0003779	-0.00058411	0.00022025	-0.00064496	-0.0012782	0.0017444	-0.0011502	0.0016386	-0.0018438	-0.0006287
N.S.		-0.00033344	-0.0008302	7.566e-05	-0.0010082	-0.00059178	0.00061263	0.00068064	0.00018995	0.00095937	-0.0015411	-0.0013365	-4.4882e-05	-0.00060022	0.00075702	-0.00099271	-0.0012314	-0.0011594	-0.0008854	0.00024512	-0.00066996	0.00057207	0.00082294	-0.00035239	0.00027176	0.0010473	-0.00012276	-0.0012867	-0.00032917	-0.0018983	-0.0012723	-0.00095771	0.0017463	0.0017372	-0.00035356	0.0016636	-0.00067007	-0.0022215	-0.00095909	-0.0011431	0.00037465	5.5069e-05	-0.00063383	0.00072075
N.S.		0.0012175	-0.00075685	-5.1799e-05	-0.00062131	-0.00096214	0.00065575	0.00050564	9.6042e-05	-0.0027153	-0.00017494	-0.00072992	-2.5974e-05	0.00079162	-0.00076908	-0.00077782	-0.00050087	0.0010931	-0.00090723	-0.00037991	0.00059835	-0.00083946	-0.00066567	-0.00047211	-0.00058201	-0.00020402	0.0001209	-1.1509e-05	-0.0018435	0.0012635	-0.0015671	-0.00045327	-0.00084256	0.0022815	0.00051391	-0.00030939	-0.00020373	-0.00011494	0.00053397	-0.00069773	0.00039275	-0.00011332	-0.0012381	-0.00051146
N.S.		-0.0020491	-0.0025927	0.00061739	0.00049622	3.3264e-05	-0.00041017	0.00010912	0.0011571	-0.0020539	0.00023764	0.00047993	0.00021383	-0.0010429	-0.00089826	0.0015191	-0.00056565	-0.00030259	-0.0001457	-0.00054054	0.00068783	-0.0012749	-0.00090068	0.00054087	-0.00026442	-0.0015156	-0.00032512	-0.00030652	0.00024287	0.00013639	-0.00021609	0.000103	-0.0011204	0.00079421	0.00035636	0.00098566	-0.00030769	-0.0015279	3.8772e-05	0.000111	-0.00066221	-0.00033181	-0.0011515	-0.0010818
N.S.		0.00026075	-0.00057568	-0.0007259	-0.00077311	0.0011012	-1.8038e-05	-0.00023151	-0.00097575	-0.00077547	0.00067375	-0.00067262	-0.0012054	-0.00036628	-0.00034506	0.00058144	-0.00022777	-0.00033578	0.00047684	-0.00042534	0.00057715	-9.8705e-05	0.00093602	0.00016564	-0.00088264	0.00020275	0.00035955	0.0021432	-0.0007467	-0.0005092	-0.0012983	-0.0013185	0.00042648	0.001052	0.00091636	-0.00015551	0.0030812	0.00063062	0.00048108	-0.00077942	0.0013663	-0.00063421	-0.00044419	0.0011437
N.S.		0.00055299	-0.00011383	0.001234	0.00019299	0.0003757	0.0011909	0.00031017	0.0004441	-0.0014109	-0.0015871	0.0012125	-0.00017002	0.00017539	-0.00016955	-0.0015034	-0.00071871	-0.00014595	-0.00064833	0.00026697	0.00027244	0.00042873	1.4447e-05	0.0010144	-0.00098723	-0.00024242	-0.00068321	7.337e-05	0.00096684	0.00044261	-0.0012099	-0.00090991	-0.00012184	-1.0885e-05	0.0017385	-0.00091995	-0.00037636	-0.00028913	-0.0022379	0.00088492	6.4232e-05	-0.00060014	0.00046073	0.00067731
N.S.		0.00083763	0.00040267	0.0014708	-0.00040661	-0.00050616	0.0010336	-0.00026962	-8.7192e-05	-0.0011798	-0.0016007	0.00088709	0.0001774	0.001236	-0.00073941	-0.0012559	-0.0015249	-0.00088289	-0.00022495	-0.00010617	-0.0011035	0.0011905	0.00093983	0.0015535	-0.0010121	-7.9693e-05	-0.00055381	0.00013781	-0.00058829	0.00098712	-0.00041801	-0.00073528	-0.00010878	0.00092741	0.00077844	0.00051876	-0.0002082	-0.00073062	-0.0016795	0.0010931	-0.00031465	-0.00076457	0.00084622	0.0026323
N.S.		0.00083103	-0.00090599	0.0015985	-0.001625	0.00077998	-0.0014975	0.00071817	-0.00029555	-0.0010389	-0.0012898	-0.00053854	-0.0016513	0.00057477	-0.0020133	-0.00032687	-0.0015572	-4.3904e-05	-0.0012303	-0.00040376	-0.00034811	0.0017222	0.00024407	0.0020052	-0.0015325	-0.00048818	-0.00067375	-0.0017253	-0.00053243	-8.6958e-05	-0.00025906	0.00013022	0.00042853	-0.0011572	-0.00098043	0.0008934	0.00085721	-0.00015492	-0.0017175	-7.5608e-05	-0.00098127	-0.00010858	-5.4131e-05	0.00071445
N.S.		0.00073292	-2.4077e-05	0.00012721	0.00017961	0.0003355	0.0014886	0.001944	-0.00029767	0.00030477	-0.001028	0.00090722	-9.3237e-05	-0.00032508	-0.00032302	-0.0022121	-0.0014987	-0.0016993	-8.2027e-05	0.0003854	-0.0022333	-0.0018816	-0.0016137	4.075e-05	-0.0026294	-0.0006074	-0.0012674	-0.0011119	-0.0011543	0.00072263	-0.0021082	0.00091931	-0.00088442	-0.00090794	0.00087792	-0.0011276	-0.00022669	8.0696e-05	-0.00052925	-0.0013772	-0.00024928	-0.00093513	0.00077863	0.00026981
N.S.		0.00023374	-0.0010958	-0.0014472	0.00065897	-0.00028368	-0.00064676	-0.0008741	-0.0009636	-0.00074357	-0.0012964	6.3971e-06	0.0010345	-0.00030203	-0.0022723	0.00017414	-0.00031243	-0.00029213	0.0010236	-0.00046565	0.00081649	0.00055814	0.00044185	0.0017723	-2.0724e-05	-0.00060308	0.00037865	0.00077682	0.00020826	-0.00089965	-0.00057085	-0.00061267	0.00086655	0.0016279	0.00062868	-0.00056711	-0.00048151	-0.0010517	-0.00015134	-0.00062767	0.0011755	-0.0019692	-0.00021404	-0.00043948
N.S.		0.00030784	2.7966e-05	0.00063945	-0.0006746	-0.002623	3.7409e-05	-0.00038678	0.00042465	-0.001664	-0.0010393	0.00012943	0.00023439	0.001002	-0.0017165	-0.0013709	0.0002794	0.0010233	0.00061715	-6.0724e-05	-7.0764e-05	-0.0014153	-0.0017629	-0.00071197	-0.00067235	-4.4622e-05	0.00073007	-0.00069826	-0.0011208	4.1333e-05	-0.0010722	-0.00042405	-0.00039372	0.0012075	-0.00031517	-0.00070098	-0.00095081	-0.00095352	0.0003077	-0.00056561	0.00056896	-0.00097894	-0.002221	-0.00045182
N.S.		5.645e-05	-0.0012224	-0.00075621	6.4833e-05	-0.0015848	0.00086648	-0.00057175	-0.0007984	3.1731e-05	-0.0012098	-0.001083	0.00073785	-0.00023408	-0.00026913	-0.001259	-0.0011984	-0.0015706	0.00033106	0.00070813	-4.3204e-05	0.00049927	0.00021072	1.1911e-05	-0.00034319	-0.00025865	-0.00028732	-0.0014587	-0.00091362	-0.0025161	-0.0010461	-0.0015219	0.00065929	0.0012828	-0.00089812	0.00065077	-0.0011684	-0.0020116	-0.0010318	-0.0010526	0.00062075	-6.8633e-05	-0.00041162	0.00046014
N.S.		-0.0015282	-0.0010822	-0.00050068	-0.001706	-0.0011776	-0.0015181	-0.002003	0.0013272	-0.00051533	-0.00048919	-0.0019535	-0.0017131	-0.00065248	-0.00080139	7.3977e-05	-0.0014215	-0.0017511	-0.0013626	-0.0027275	0.00061056	-0.0010498	-0.0018103	-0.0019522	-0.0009329	-0.0010777	-0.0022048	-0.0010322	-0.00073144	-0.00050193	-0.0016997	-0.0012804	-0.0010921	-0.0004504	-0.0013715	-0.0019405	-0.0013937	-0.00020143	-0.00024808	-0.00026584	-0.00059821	0.00020551	-0.0010632	-0.0007455
N.S.		-0.001585	-0.0034879	-0.00071315	-0.0005067	0.00077213	-0.0010286	0.00014265	0.00047234	-0.0018491	-0.0001845	-0.0004934	-0.00017656	-0.0013154	-0.0014545	0.00078696	-0.0010857	0.00062436	0.00076319	-0.0003622	0.00048934	-0.0011169	-0.00099322	5.1068e-05	0.00064149	-0.0016124	-0.0006222	-0.00023667	1.6879e-05	-0.00027974	5.2804e-06	0.00033937	-0.0018794	0.0012454	0.0019974	0.001377	-0.00071733	-0.00055458	-8.744e-05	0.00036657	-0.00049995	-0.00055177	-0.00031739	-0.0016467
N.S.		0.00059628	-0.0014142	-0.0013557	0.00094798	-0.0012067	0.00032325	-0.001033	-0.0014462	-0.0010739	-0.0010677	-0.00013913	0.00092593	-0.00039997	-0.0015785	-0.00085161	-0.00078561	-0.0012061	0.0015469	0.00032868	0.00047292	0.0009055	0.00046641	0.0011728	-0.00047904	-0.0010406	-2.1014e-05	-0.00044019	-0.00090695	-0.0023226	-0.0008316	-0.0017299	0.00032456	0.00086909	-0.00028972	-0.00063193	-0.0010324	-0.0012254	-0.00046936	-0.0011399	0.00086385	-0.0010467	-0.00022605	-5.2518e-05
N.S.		0.0011952	-0.00047879	-8.1009e-05	-3.8487e-05	0.00049908	0.0005848	0.00041017	-0.00099184	-0.00036755	-0.0022649	0.0010078	0.00078065	0.00037353	-0.0011142	-0.0013723	-0.00065325	-0.0011521	0.00045129	-0.00019948	-0.0020047	-0.00030352	-0.00097193	0.00029573	-0.0017918	-0.00099341	-0.00047109	-0.0014455	-0.0017247	-0.0010495	-0.0012087	0.00043199	-0.0015286	-0.0005202	0.0011088	-0.00098459	0.00027951	-0.0009398	-0.0021484	-0.00083275	-0.0005077	-0.0017758	-0.0006438	0.00020806
N.S.		-0.00050184	-0.00053301	0.0012676	-0.0013471	-0.0032849	-0.00038224	-0.00051288	-0.00017447	0.00044046	-0.0015506	0.00054484	0.00040526	0.00044648	-0.0018483	-0.0015937	-0.00013751	0.00055265	0.00094052	-0.00080448	-0.0011225	-0.0014375	-0.0014841	-0.00058957	-0.00038112	0.0003889	0.00074652	-0.0019353	-0.00031514	-0.00054181	-0.00028585	-0.00048851	3.7532e-05	0.0008684	-0.00044835	-0.0010864	-0.0018223	-0.0010691	-0.00056237	1.5228e-05	-0.00065995	-0.001573	-0.002744	-0.00045367
N.S.		0.00041536	-0.0017919	0.00018797	-0.00088887	-3.6459e-05	-0.00026808	-0.00015026	-0.0012659	-0.00019109	-0.0029148	0.00041247	0.00065622	-0.00014877	-0.0011886	-0.00095299	-0.00057607	-0.00019655	0.00079251	-0.00083639	-0.0015485	0.0013085	-0.0010271	0.00070035	-0.00020511	-0.00046222	0.00057235	-0.0014889	-0.0011999	-0.0024438	-0.00020828	-0.00065337	-0.0014353	-2.9235e-05	0.00065528	-0.00058646	-0.00060446	-0.0016996	-0.0026055	-9.8498e-05	-0.0011482	-0.0021372	-0.0018816	0.0008682
N.S.		-0.00065867	-0.0018256	0.00096016	-0.0015597	-0.0018465	-0.00026972	-0.00015158	-0.00081436	0.0010485	-0.0021806	0.0004641	0.00066991	-0.00022115	-0.0012505	-0.0013692	-0.00090112	0.00031883	0.0010188	-0.0012864	-0.0013634	0.00049489	-0.0010074	0.00039516	4.8087e-05	0.00026732	0.00076908	-0.0019479	-0.00038321	-0.0018892	-3.4941e-05	-0.00088139	-0.00035238	0.00048795	0.00011332	-0.00095682	-0.001865	-0.0013677	-0.001802	0.00038656	-0.0017739	-0.0020215	-0.002687	0.00046428
N.S.		-0.0015854	0.00018972	-0.00036924	-0.0025862	-0.0010016	-0.00082478	-0.0018043	-2.0591e-05	-0.00087009	-0.00069552	-0.0020193	-0.001048	-0.00056044	-0.0014729	-0.00041653	-0.0017949	-0.0023454	-0.0012173	-0.0028253	-0.00081296	-0.0013867	-0.0012364	-0.0014988	-0.00073483	-0.00181	-0.0029311	-0.0023989	-0.0010792	2.1161e-05	-0.00096636	-0.0019792	-0.0019999	-8.727e-05	-0.0017662	-0.001672	-0.0021267	-0.00044921	-0.00053266	-0.00082377	-0.00012742	-0.00061503	-0.0007147	-0.0008999
N.S.		-0.00074619	0.0012674	-0.00097383	-0.002542	-0.0004631	-0.00042344	-0.0011468	-0.0018114	-0.00072263	-0.0010675	-0.002221	-0.00061275	-0.001362	-0.0019405	-0.0017386	-0.0028379	-0.0019406	-0.0015879	-0.0026153	-0.0019905	-0.0023347	-0.0015719	-0.001086	-0.00061599	-0.0019989	-0.0024702	-0.002348	-0.00074919	-0.00027387	-0.00085258	-0.0025203	-0.0014756	-0.0013086	-0.001443	-0.0011396	-0.0027993	-0.00086074	-0.0010507	-0.0016704	-0.00035463	-0.0011406	-0.0010791	-0.0013833
CeA-PL5 Post-cond NREM
Peak significance	Time (ms)	-420	-400	-380	-360	-340	-320	-300	-280	-260	-240	-220	-200	-180	-160	-140	-120	-100	-80	-60	-40	-20	0	20	40	60	80	100	120	140	160	180	200	220	240	260	280	300	320	340	360	380	400	420
N.S.		0.00080848	0.0013502	-0.0020938	0.00039406	0.00042278	-0.00048265	0.0001302	-0.00064309	-0.00050144	-0.00049239	0.0030807	-0.00041701	-0.00077968	0.0019926	0.0038007	0.00027628	0.0098531	0.0049811	0.0098435	0.0093865	0.018595	0.11039	0.021941	0.013845	0.0048443	0.0040322	0.0064671	-1.8671e-05	0.00041913	0.00077387	0.0040463	0.00054725	-8.6782e-07	0.00042841	0.0019593	0.00031239	0.0029016	-0.00074	0.00084367	0.0040804	-0.00010526	0.0010179	0.0014578
N.S.		0.00038123	0.00081373	-0.00035438	-0.002217	-0.00094291	0.00021027	0.0003477	0.00037472	-0.0022048	-0.00019784	0.00030416	0.00038365	0.0015569	9.3316e-05	0.0070233	0.0046883	0.002484	0.0041519	0.0058437	0.013554	0.015961	0.075096	0.02083	0.010064	0.008336	0.0037838	0.007855	0.0019661	0.00047113	-0.0010741	0.0018461	-0.0019231	0.00053083	0.00044155	-0.0008169	-0.00021278	0.0013273	0.00062578	0.0041338	0.0028771	0.0010865	-0.0011574	0.00026289
N.S.		-0.00012091	-0.00014095	-0.0020296	0.00028373	0.0014019	0.00011265	-0.00051661	-0.00070074	0.00044	-0.0011417	0.0010654	-0.0022224	0.0020237	-0.00025393	0.0026757	0.00069351	0.0023917	0.0025939	0.0044306	0.010077	0.014812	0.042079	0.015802	0.0058286	0.0067572	0.0040524	0.0093759	0.0034007	0.0039495	0.00092827	0.00069106	0.00029876	-0.00063302	0.004491	0.0010117	0.0038425	0.00227	0.0017854	0.00047022	0.0024663	0.0013662	0.00087718	-0.00068257
N.S.		0.00076475	0.00081125	-0.00027173	0.00022344	0.0019647	0.00088458	-0.00033927	0.00013153	0.00043894	-0.00066792	0.00089247	0.0023117	-0.0018716	0.00040618	0.0016954	0.0030189	0.0060238	0.004323	0.0041472	0.0054685	0.0083715	0.044744	0.010053	0.0088642	0.0059213	0.00074489	0.0056339	0.00020829	0.00090642	-0.0010317	0.0020815	-0.00066053	-8.52e-05	-0.00077294	0.0016764	-0.0018625	0.00028328	-0.00022215	0.0007199	-0.0011274	-0.0021009	2.0036e-05	0.0014867
N.S.		0.00092094	-0.00046176	-0.00018454	0.0021881	0.0010676	0.00087629	0.001739	0.00025746	0.0010605	0.00035352	0.00071749	0.00031831	-0.00095265	0.0033936	0.0014773	0.0011546	0.0037525	0.003281	0.0037009	0.0062031	0.0077534	0.045407	0.0073599	0.0079226	0.0048262	0.0017108	0.0051672	0.00043618	0.0013078	-0.00046819	0.00051829	-0.001213	-0.0011405	0.00016649	-0.0015966	3.8953e-05	0.0014391	-0.00030627	-0.00056233	-0.00091359	-0.0010008	-0.0010051	0.0014756
N.S.		-0.00044973	0.0014831	-0.0021319	-0.0010198	-0.00079332	-0.00038959	-0.00034358	-0.00067617	-0.00078776	-0.0011581	0.0013705	-0.00083349	-0.0020878	0.00034948	0.00041254	0.00014967	0.001523	0.00029925	0.0014539	0.0019419	0.003482	0.021848	0.0042169	0.0021878	4.0129e-05	-0.00039194	-0.00014986	0.00015324	0.00032138	0.00022987	0.0019212	-0.0008998	0.0010101	0.00083284	0.0010367	-0.00011019	0.0024667	-2.3485e-05	0.00098701	0.0025367	-0.0013356	0.0009617	0.00075472
N.S.		-0.00072546	-0.00095678	-0.00021889	-0.0019985	0.00095714	-0.0010671	0.00043498	-6.5491e-05	-0.0016382	-0.0012642	-0.0015368	0.0015939	0.00021581	-1.9933e-05	0.0022762	0.0027917	-0.0016234	0.00024088	0.0013383	0.0030491	0.002116	0.016044	0.0039729	0.0013308	0.0023775	0.00063043	0.0023583	-2.6442e-05	-0.00034242	-0.0018198	0.0012674	-0.0014555	0.00027074	0.00089671	-0.00080866	-0.00062559	0.001949	0.0008945	0.0028287	0.0040036	0.00047352	-0.0011799	-8.7051e-05
N.S.		0.0012659	0.00063002	-0.00084196	-6.6058e-05	0.0011715	-0.0002239	-0.002452	-0.00059425	-0.00078291	-0.0011914	-0.00077709	0.00085936	-0.0030625	-0.0017137	-0.0017858	0.0016779	0.001853	-0.00026854	0.00048255	0.00021872	0.0013763	0.0085457	0.0023105	0.0012716	0.00013174	-0.002132	0.00074311	-0.0012911	6.883e-05	-0.0025109	0.00038139	-0.0016063	-0.00075453	-3.5429e-05	4.2777e-05	-0.002943	-0.0024673	0.00077889	-0.00016405	-0.0010262	-0.0018003	-0.0011982	0.0009506
N.S.		0.0027264	0.00095714	-0.00046206	0.00084755	0.0011616	0.00072776	0.0028412	-6.7834e-05	-0.00017717	6.6113e-05	-0.00030234	-0.00062544	-0.0015984	0.0025674	-0.0012556	-0.00067517	-0.00028443	0.00057288	0.00023065	0.0019879	0.0008764	0.0096969	-0.0009387	0.0010684	0.00039025	0.00044164	0.0001592	0.00044814	0.00024899	-0.00091578	-0.00052548	-0.0017496	-0.00069789	0.00026763	-0.0017005	0.00050555	-0.00076657	-0.00026672	-0.00069651	0.00052137	-0.00088729	-0.0010186	0.00020097
N.S.		-0.0010183	-0.00068374	-0.0029358	0.00063968	-0.0002909	0.00038091	-0.0018942	-0.00055232	0.0007123	-0.0017678	-0.00013354	-0.0016433	0.00096499	-9.1253e-05	0.00011068	-0.0012494	0.00057612	-0.0017163	0.00036699	-0.00035064	0.0031788	0.0064398	0.0024568	-0.0017068	0.00095217	0.00018609	0.0028182	0.00063428	0.0013694	0.00046609	-0.00089834	8.8809e-05	-0.0026575	0.0029625	0.00080298	0.0035123	0.00032805	0.0020809	-0.0016546	0.00038636	-0.00044589	2.0042e-05	-0.0017815
N.S.		-0.00075149	0.00072025	0.00041036	-0.00064493	0.00052174	-0.0013142	-0.00073267	0.00084801	0.00033397	-0.00017302	2.6574e-05	0.0011133	0.0022119	0.00061833	0.0016455	0.00097614	-0.00052321	-0.001588	7.7118e-05	0.00023474	0.00073538	-0.00050165	0.00085431	0.0011045	0.0015926	0.0013079	-8.4679e-05	0.0020487	0.0015775	-1.7227e-06	0.00074596	0.0010076	0.0019808	0.0010769	-0.00095734	0.00050599	0.002153	0.003135	0.0043616	0.0027322	0.00026695	0.0017519	0.0014146
N.S.		-0.0021203	-0.00054077	-0.002287	0.00087851	-5.3987e-05	-0.00040845	0.0014426	0.0014616	0.00047872	-0.00063199	0.00088843	-0.00074122	-0.00046097	-0.00044097	4.764e-05	0.00042003	0.00026218	-0.0013067	-9.8463e-05	-0.00010554	0.0010885	0.0012533	0.0013644	-0.0006156	0.0010755	-0.00055752	0.0016498	0.00048927	0.0025387	-0.00058337	4.2653e-05	0.00047901	-0.00088128	0.0030514	0.00079158	0.00059435	0.00087383	0.00061286	0.00070573	-0.0007058	-6.8371e-05	0.0006087	-0.00026386
N.S.		-0.000295	0.00053981	-0.0017145	-0.0011441	-0.00014563	-0.0003499	0.0011727	0.0010361	-0.00021819	0.00029372	0.0018245	0.00024823	0.001588	0.00026635	0.00055945	0.00017961	-0.001114	-0.00024714	0.003539	0.002574	-0.00089548	0.00081251	-0.0031514	0.0016503	-0.00078132	0.0020563	-0.0030713	-0.0016038	-0.00046262	-0.00055657	-0.00044063	-0.0006082	-0.00034715	0.0011768	-0.0002094	-0.00091282	0.001053	-0.00097557	0.00085677	0.0023349	-0.0010577	-0.00053785	-0.0019167
N.S.		0.0022883	0.0016827	-0.00091817	-0.0013491	0.00050398	-0.00094264	0.001812	0.00080787	-0.00024319	-0.00031498	0.0017541	0.00069754	-0.00039566	0.00029681	0.00015893	-2.4036e-06	-0.00093596	0.000482	0.0032031	0.0022226	-0.00088913	0.001261	-0.0027657	0.0012428	-0.00055682	0.00055986	-0.0030568	-0.00063865	-0.00059454	-0.00025924	-0.001004	-0.0007952	8.1096e-05	0.00095717	-0.00046919	-0.0011	-0.00024008	-0.00088476	0.00075059	0.0022708	-0.00077597	-0.00053499	-0.0017547
N.S.		-0.0026689	6.5593e-05	-0.0021477	0.0008723	0.000291	-0.00084656	0.00053971	0.0018839	0.00021222	-0.00024629	0.0015444	0.0010732	-0.001095	-3.6337e-05	0.0009256	0.00087697	0.00052363	-0.0015913	0.00094312	-0.00047701	0.00041747	0.00084502	0.00015732	-0.00069966	0.00078211	-0.00043583	0.0021652	0.00052609	0.0023997	-0.00094567	0.00019032	0.00060628	0.00012291	0.0032918	0.0013502	0.0013993	-0.00039892	0.0011908	-9.8708e-05	-0.00083806	-0.00043181	-0.00036596	-0.00047898
N.S.		-0.00012623	-0.00066524	-0.00043265	-0.00086394	-0.0016012	0.00065955	-9.5561e-07	0.0012658	-0.00052546	0.00083665	-0.0012876	-0.00052134	-3.3052e-05	-0.001658	-0.0026131	-0.0015405	0.00039507	-0.00050658	-0.0011693	-0.0013948	0.0020315	0.00072214	0.0021268	-0.00055812	-0.00051302	-5.0159e-05	-0.002055	1.4447e-05	-0.0011765	-0.0012923	-0.0019182	0.00039635	2.6976e-05	0.00056981	-0.0016764	-0.00052372	-0.00037482	-0.0013339	0.0001325	-0.0014242	-0.00099624	0.00069104	-0.0012934
N.S.		-0.0011622	0.00032112	-0.00072153	-0.00084789	-0.0020366	0.00017627	-0.00079437	0.00062719	-7.511e-05	0.00078652	-0.00017421	0.0003225	-0.00047429	-0.0012961	-0.0017739	-0.0022601	-2.0368e-05	0.00018431	-0.00068894	-0.0011688	0.00067233	0.0010888	0.0013013	-0.00077303	0.00062343	6.0067e-05	-0.0017088	0.00060068	-0.00066505	-0.0014161	-0.0016623	0.00017256	0.00076466	0.0010476	-0.00017667	-0.00042395	-0.0015798	-0.0013515	0.00026558	-0.00064396	-0.00064327	0.0011162	0.00034409
N.S.		-0.00046151	0.0002113	0.00086199	0.00010876	0.0014749	0.00099924	-0.00050806	3.2317e-05	-0.00039539	0.00023733	-1.2482e-05	0.0012615	0.0021252	0.0006108	0.00052389	0.0018286	0.0024098	-0.00046745	0.0038234	-0.001155	-0.00058641	-0.00032431	0.00061701	-0.0018908	-0.00044728	0.0012632	-0.00090845	0.0018371	-0.00046481	-0.0009295	0.00020522	-0.00042507	-0.00022211	0.00086615	0.001892	0.00086769	0.0013973	0.0019112	5.167e-05	0.00019271	0.00022331	0.00082122	-0.0016164
N.S.		-0.00050574	-0.00030283	0.0004368	-0.00027659	0.0015618	0.0003838	-0.0010425	0.001251	0.00092284	0.0010993	-0.00070192	-0.00024747	0.0013928	0.0004497	0.0014346	0.00078017	-0.00033434	-0.0016129	0.0003626	6.0222e-05	0.00011021	-0.0017191	-0.00040553	0.00047341	0.00096239	0.00036432	0.00046549	0.000386	0.00030814	-0.00043127	0.00041815	0.0010181	0.0016978	0.00065058	-0.0014779	0.00048726	0.0020438	0.0020467	0.0022091	0.0029335	-5.7893e-05	-0.00017452	0.00091227
N.S.		0.0042183	0.0028631	-3.1519e-05	-0.00065834	0.00077286	-0.00042252	0.0025178	4.7875e-05	-0.00062687	-0.00043751	0.00035109	-2.1409e-05	-0.0014489	0.0011306	-0.0010722	-0.0008344	-0.00051316	0.00025006	0.0010967	0.0015281	-0.00085762	0.00093664	-0.0027661	0.00014406	-0.00029837	1.8055e-05	-0.0021269	0.00024483	-0.00046004	-0.00032347	-0.0011863	-0.0014267	-5.5945e-05	0.00041254	-0.0011006	-0.0004907	-0.0014972	-0.00051539	0.00024991	0.0017161	-0.00070591	-0.00061154	-0.00088319
N.S.		-9.6383e-05	-0.00032998	0.0013324	0.00082968	0.00034152	-0.0006189	0.00013343	-3.8057e-05	-0.00064138	-0.00087984	-0.0001581	0.00046067	0.00076986	0.00076468	0.0004278	0.000986	0.0013418	-0.00046729	0.0038794	-0.00018382	-0.0015752	-0.00049127	-3.0465e-06	-0.0017762	-0.00035166	0.00082029	-5.1895e-05	0.00042987	-0.00025174	-0.00044471	0.0014057	-0.00025521	-0.00052827	0.0011138	8.4336e-05	-0.00027113	0.0013397	0.00090763	0.00012167	4.6474e-05	0.00024885	-0.00029067	-0.001495
N.S.		0.00029337	0.00080391	-0.0016708	0.0018687	-0.000848	-0.00060059	-0.00067361	-0.0001507	9.2778e-05	-0.0010945	-0.0016303	0.00088387	0.0005076	0.00029865	0.00033274	-0.0010495	1.4007e-05	0.0014244	0.0002443	0.0006378	-8.327e-05	-0.0014044	-0.0011027	-0.0012839	0.002471	0.0010523	-0.00038621	-8.1741e-05	-0.0013287	-0.00031485	0.00086275	3.6132e-05	-0.00098499	-0.00082658	0.00090569	0.0014267	-0.00017926	-0.0008421	0.00022524	0.00047329	0.0013258	0.00045276	-0.0014407
N.S.		-0.00044807	0.0013424	-0.000146	0.00060097	0.00019021	-0.0020333	-0.00051058	-6.8305e-05	0.00068427	-0.0019182	-0.00092478	0.00063643	0.00011136	-0.00021914	-0.00039532	-0.00097705	-0.0016688	0.00076782	0.0016684	0.00076086	-0.001701	-0.0019082	-0.00095126	-0.0017198	0.0027877	0.0010209	-0.00064619	0.0014184	-0.0009163	0.00017382	0.00044662	-0.00054936	-0.001875	-0.0007391	0.00036327	0.00071976	-0.0019652	-0.0004818	-0.00041365	-8.884e-05	0.0017404	0.00057527	-5.0854e-05
N.S.		1.4377e-05	-0.00037158	0.00074804	-7.7215e-05	0.00039504	0.0017833	0.0022332	0.0017799	-0.00076236	0.0012949	-0.0021892	-0.00098705	0.00057448	-0.0011368	-0.0024388	-0.00098197	0.00057168	-0.0016213	-0.0011267	-0.0012415	0.0015396	-0.00040365	0.0019343	-0.00085605	-0.001015	-0.00045938	-0.002201	-0.00021296	-0.0015339	-0.00078936	-0.0019659	0.00040593	0.00032392	-0.00019287	-0.0026113	-0.0014117	8.4493e-06	-0.00059381	-2.708e-05	-0.0019473	-0.0010969	0.00048181	-0.002525
N.S.		-0.00035515	-0.00042152	0.0016096	-0.00156	0.0023354	-0.0024838	0.0026699	-2.1316e-05	0.00032239	-0.0016148	-0.0014227	0.0015016	-0.00014604	-0.00077166	-0.00039673	0.0016241	-0.0033365	-0.00030024	0.00099559	-0.00048655	-0.0015095	0.00017779	-0.00020681	-0.0017317	0.0013327	0.00011672	0.0011352	0.00026103	-0.00022596	-0.0018639	0.0030029	-0.00030015	-0.00066547	0.0018153	0.00063519	-0.00021482	0.0014468	0.00044745	0.00089924	0.0028525	-0.00029199	-0.00082785	-0.00055311
N.S.		0.00025379	-0.00060665	-0.0022986	-6.4377e-05	-0.00075781	-0.00019652	0.0011437	0.00078571	0.0002915	-0.00094842	-0.001023	-0.00090072	-0.00060117	-0.00048127	-5.6522e-05	0.00038886	-1.6401e-05	-0.00038246	-0.00094189	-0.00081368	0.00044186	0.00045148	0.00059891	-0.00072216	-0.00078189	-0.00049496	-0.00043152	-0.00028814	0.0013351	-0.00038691	-0.00043967	-0.00034751	-0.0010091	0.00066914	0.00041883	-0.0002697	0.0013528	0.0007269	0.00070404	-0.0012879	0.0001252	6.8004e-05	-0.0015235
N.S.		-0.00017878	8.7987e-05	-0.0017738	-0.00033138	-0.0015235	-0.00095194	-0.0009163	-0.00023404	-0.00041755	-0.0016116	0.00097375	-0.00063038	-0.0022518	0.001197	-0.0014217	-0.000597	-8.2503e-05	-0.00061386	-0.00017133	0.00062659	-0.0010805	-0.00019763	-0.00030011	-0.00020949	-0.00058553	-0.0012356	-0.00089136	0.00070262	0.00047068	0.00057815	0.0010607	-0.0017044	0.00094679	0.0014346	0.0011753	-0.00056171	0.0012853	0.00030401	0.000832	0.00091786	-0.001556	-0.00029804	-0.00072024
N.S.		-0.00047697	0.0016865	0.0021156	-0.0011818	0.00014242	-0.0034358	0.00099469	-0.00015787	0.001397	-0.0017218	4.0721e-05	0.00026896	0.00013843	-0.00092825	-0.0017534	-0.00087888	-0.0028775	-0.00062553	0.0031548	-0.00026216	-0.0021211	-0.0022867	-0.00016086	-0.0019964	0.0015815	0.00070906	-0.00061915	0.0017033	0.00031424	0.00021032	0.0018002	-0.00029755	-0.0021477	-0.00016392	0.00060717	0.00038337	-0.0025691	-0.00056461	-0.00043745	0.00038475	0.0013779	0.00041642	0.0010352
N.S.		-0.0007643	0.00015247	0.0013644	0.00097962	0.0021797	0.0020198	0.0025525	0.0016916	-0.00092523	0.0015355	-0.0017826	-0.0007487	0.0011348	-0.00023824	-0.0017783	-0.00096929	0.0006568	-0.0023463	-0.00068375	-0.00074899	0.00045885	-0.0010161	0.00081628	-0.00046113	-0.00050348	-0.00018502	-0.0020486	0.00053605	-0.00078426	-0.00054851	-0.0016808	0.00087402	0.00097715	-0.0010128	-0.0014102	-0.0010507	-0.00041084	0.00040194	-0.00035973	-0.0016732	-0.001099	0.00079632	-0.0016213
N.S.		-0.0018605	0.00018806	0.00020567	0.00080867	0.0018731	0.00047829	7.9176e-05	0.0011548	-0.00077018	0.0011298	-0.0017669	0.00032433	0.0015342	-0.00039778	-0.0010485	-0.00021945	0.0014032	-0.0017225	-0.00036177	-0.0007212	-0.00011298	-0.0020467	-0.00027996	0.00046085	0.00049326	0.0010355	-0.0011854	0.00092645	0.00049639	-0.0001632	-0.0013039	0.00070966	0.00066863	-0.0013787	-0.00011865	0.0006778	-0.00029079	0.00073464	-0.00068353	2.5413e-05	-0.00092	0.0012436	-0.00086457
N.S.		3.6495e-05	-0.00078709	-0.0014629	-0.00064043	-0.0015797	-0.0015608	0.00076619	-0.00015596	-0.0018065	-0.00054161	-0.00030362	-2.0157e-05	-0.0007942	-0.0022124	-0.00052893	-0.00015118	0.0010654	-0.0012014	0.00031624	-0.00018003	-0.0002604	-0.00064966	0.0006279	-0.0019528	-0.00074561	-0.00086035	-4.5893e-05	-0.00065313	0.0012677	0.0016354	0.00028498	-0.00057809	-0.0010568	0.0027059	0.00041327	0.00060549	-0.00056206	0.0016107	0.0017078	-0.00030715	-0.00023882	0.00094859	0.00059574
N.S.		8.1711e-06	0.001994	-0.0025396	0.0018675	-0.0015775	0.00077612	-0.0011079	-0.00060683	-0.0002034	0.00038496	-0.0020556	0.00023606	0.0008471	0.00038899	-0.00030022	0.00024353	0.0011147	-0.00021606	-0.00043097	-0.00052765	0.00083642	-0.0013641	-0.0010987	-0.00095771	0.00066598	0.0014546	8.8583e-05	-0.0012797	-3.4941e-05	0.00034742	0.00075077	6.7757e-05	-5.7817e-05	-0.0011178	0.0010256	0.001268	0.00089021	-0.0018264	0.00045615	0.00035492	0.00033641	-2.991e-06	-0.0022599
N.S.		-0.0015797	0.0023301	-0.0019219	-0.0001123	-0.00059597	0.00091965	0.00059845	0.00023426	-0.0002069	0.00094602	-0.00010939	-0.00081752	0.002366	0.00029834	0.0001487	0.00076887	-0.00033256	-0.0017782	0.00054675	0.00043206	-0.00062265	-0.00065559	-0.0032502	0.00093392	-0.00056205	0.0025767	-0.001899	-0.0020094	0.00014541	0.00014548	-7.7755e-05	-0.0010421	-0.00047398	0.00095629	-0.00025267	-0.0005571	0.000754	-0.0012673	0.00034482	0.0014368	-0.001078	-0.00032448	-0.0013574
N.S.		0.0006768	-0.00092238	0.001142	0.00097995	-0.0011517	-0.0011011	0.00019956	-4.4997e-05	-0.0005544	-0.0022062	0.00029589	0.00019427	-8.4104e-06	0.0021973	-0.00093895	-0.00048574	0.00038797	-0.00063656	0.0033905	-1.4851e-05	-0.0023519	-0.0016867	-0.00054261	-0.0015744	-0.00060192	0.00068507	0.0011838	-0.00037977	0.0002726	0.00039833	0.0011616	-0.00049036	-0.00034758	0.0010975	0.00047785	-0.001152	0.00089897	-7.0225e-05	0.00041872	6.0988e-05	-0.00039206	-0.0016894	-0.0017666
N.S.		-0.00016201	8.4362e-05	0.00046712	-0.00023341	0.0015694	0.0018372	9.5304e-05	-0.0002879	-0.00025519	0.0015588	-0.00021456	0.002241	0.0024449	0.0012993	-0.00037783	0.00031131	0.0022194	-0.0015555	0.0023945	-0.0024175	-0.00031282	-0.00086597	0.00046293	-0.0017952	-0.00091733	0.0026307	-0.00063858	0.0016685	-0.00025779	-0.00052641	-8.4911e-05	-0.00053688	-0.00014653	-0.00018451	0.0031221	0.001182	0.0014227	0.0016977	-0.00078645	-0.0010164	-0.00054999	0.0012225	-0.001729
N.S.		0.0015129	0.00051006	-0.0007593	0.00027669	-0.0002919	-0.0010169	-0.0033049	-0.0011459	-0.00057777	-0.00041153	-0.00094512	0.00040339	-0.0021877	-0.0010504	-0.0013834	0.0004883	6.169e-05	-0.0021678	0.00020061	-0.00051559	-0.00050528	0.00015812	-0.00096438	-0.00036716	-0.0014917	-0.0022445	-0.0010974	-0.0019699	0.00074399	-0.0015436	-0.0014597	-0.0012944	-0.00061839	0.0013109	-0.0012129	-0.0024339	-0.0029541	0.00094332	-8.9866e-05	-0.00059731	-0.00084336	-0.0022496	0.0015309
N.S.		-0.00062831	0.00097198	-0.00060505	-0.00088555	-0.001026	-0.0034447	-0.001197	-0.00030441	0.00012619	-0.0012362	-0.0008332	2.8353e-05	0.00088846	-0.00032504	0.00022	-3.6177e-05	-0.00093625	-0.0021005	-0.00055982	-0.001457	-0.00075312	-0.00093218	-0.00042296	0.00032237	0.00020706	8.3828e-05	-0.00088021	0.0012091	0.0010119	-0.0014489	-0.00022084	-0.00032945	0.00091605	0.00070262	-0.00084047	-0.00096574	-0.00060779	0.0030293	0.0039717	0.0014038	-0.0011534	0.001742	0.001023
N.S.		-5.8209e-05	0.00076518	0.0036708	-0.0016394	0.0010381	-0.0033436	0.0037382	4.9059e-05	0.0019059	-0.0015163	-0.00010902	0.00057476	4.0836e-05	-0.0012302	-0.0019108	4.4437e-06	-0.0038213	-0.00049081	0.0027221	-0.0011264	-0.001703	-0.0019264	-0.00037693	-0.0020186	0.00078826	0.00029108	5.696e-05	0.0009356	0.00041237	-0.0011185	0.003855	-6.5416e-05	-0.001661	0.0014626	0.0014403	0.00039294	-0.00083842	-0.0001173	-5.6163e-05	0.0014611	0.00031792	3.7454e-05	0.00039318
N.S.		0.00050068	-0.00094367	-0.0016251	-0.0017283	-0.00046477	-0.0015426	0.00020648	-0.00079421	-0.0022123	0.00025103	-0.0006067	-3.8549e-05	-0.00041992	-0.0022532	0.00058074	0.00079695	0.0021576	-0.00047155	-0.0008653	-0.00014415	0.00018026	-0.00014801	4.0562e-05	-0.0012269	-0.001701	-0.00068772	-0.00056752	-0.00042344	0.00072578	0.0011913	-6.2065e-05	-0.0014362	-0.00069042	0.0017556	-0.00039001	-0.00094404	-0.00013321	0.00055882	0.0029407	7.0657e-05	-0.00055347	0.00075731	-0.00013382
N.S.		-0.00094739	-0.00024785	-0.0021361	0.00022447	-0.001473	-0.00040272	-0.00022965	-0.00024036	-0.00035736	-0.0012842	-4.13e-05	-0.00060416	-0.00011919	-0.00076979	-0.00075062	-0.0014447	0.00040845	-0.0021033	0.00051651	-0.0014954	-0.00038617	-0.00055029	0.00045708	-0.0028093	0.00029973	-0.00077495	0.0007908	-0.00031684	0.00060664	0.00085699	-0.00034274	-0.00036022	-0.0021599	0.0024112	0.00091378	0.0023828	-0.00064527	0.00234	-0.0010262	-0.00058573	-0.00057744	0.00034853	-0.0010853
N.S.		-0.0020879	-0.00016929	-0.00062862	0.00027441	0.00068467	-0.00034651	-0.0012204	0.00066695	0.00041736	0.00085643	-0.0021471	0.0010217	0.00081362	-0.0013988	-0.00016724	0.001101	0.0015886	-0.00058967	-1.8397e-05	-0.0012099	-0.00093049	-0.0025097	-0.0010931	8.674e-05	0.0015857	0.0013456	-0.00059568	0.0003767	0.0011335	0.0007258	-0.00097373	0.00019323	-0.00054708	-0.00090446	-0.00088795	0.00079082	0.00040898	-5.9394e-05	-0.00086358	0.0016747	-0.0005247	0.0018366	-0.00062527
N.S.		0.0011124	0.00034375	-0.00065173	0.0002979	-0.0010463	-0.00043922	-0.0026621	-0.0011623	0.00075736	0.00037168	-0.00058785	0.0001516	-0.00071289	-0.00022055	-0.0001054	-6.9664e-05	-0.00027001	-0.001182	0.00080849	-0.00064568	-0.00099409	-0.00033317	-0.002459	-0.00010428	-0.0010015	-0.001394	-0.0018908	-0.001597	0.0014849	-0.00051332	-0.0023881	-0.00062692	-0.0003159	0.0012498	-0.001889	-0.0016598	-0.001377	0.00053128	0.00070272	-0.00019167	-0.00011205	-0.0020601	0.002653
N.S.		-0.0011388	0.00071509	-0.0021177	-0.00030281	-0.00050222	-0.0019299	-0.0017564	0.0011476	-0.00053089	-0.00020619	4.097e-05	0.0016841	-0.0016737	0.00020672	0.0012627	0.00097614	5.9135e-05	-0.0017147	0.00022271	-0.0021297	-0.00061308	0.00052724	-0.0015046	-0.00079649	-0.00057301	-0.00047768	0.00084099	3.9518e-05	0.0018518	-0.0013918	-5.6469e-05	0.00024649	0.00066822	0.0020873	0.00093463	0.00025675	-0.0017522	0.0019313	-0.00022116	-0.0008624	-0.0013789	-0.0002348	-0.00065791
N.S.		0.00071813	-0.0010198	-0.00038568	0.00039189	-0.0018472	-0.0010481	-0.00087879	-1.978e-07	-0.00016414	-0.0021021	0.00092372	-0.00030544	-0.0009506	0.0025886	-0.0020828	-0.00094823	3.601e-05	-0.00056897	0.0013832	0.00014674	-0.0020992	-0.0025273	-0.00075229	-0.00079625	-0.00060508	-0.00066731	0.00080704	0.00040317	0.00049043	0.00066101	0.00060549	-0.0015157	0.00031202	0.001348	0.0016845	-0.0010723	0.00051669	-8.032e-05	0.00076389	0.00029666	-0.0011188	-0.0016176	-0.0017235
N.S.		0.00065442	0.00011696	-0.0012618	-0.0015866	0.0013362	-0.00028625	0.00042256	-0.0008294	-0.0012221	0.0020708	-0.00013853	0.00036827	0.00037186	-0.00044569	0.0012063	0.00028501	0.0019197	-0.001105	-0.00087343	-0.0012108	-0.00061839	-0.00040486	-0.00059483	-0.00099228	-0.0012841	0.00070364	-0.00038009	0.00022084	-0.00027867	0.0004627	-0.00018179	-0.0019704	-0.00022812	0.00053353	-4.4012e-05	-0.0012127	-9.3453e-05	0.00014219	0.0012264	-0.00062292	-0.001124	0.0012656	-0.0017515
N.S.		0.00061799	0.00032865	-0.00014955	-0.00037031	0.0019307	0.0013024	0.00088687	-0.0004523	-0.00043599	0.002976	-0.00013211	0.001592	0.0014272	0.0011845	9.1306e-05	-0.00055869	0.001415	-0.0021466	0.00045198	-0.0023873	-0.00070193	-0.00083639	-0.00043045	-0.0013469	-0.000763	0.00253	-2.1134e-05	0.00089754	-0.00037039	-1.3845e-05	0.00020109	-0.0011823	-3.7914e-05	-0.0004497	0.0019814	0.00016186	0.00065051	0.00062326	-0.00068357	-0.001526	-0.0011437	0.0015715	-0.0019825
N.S.		-0.0012824	0.0036043	-0.0023055	0.0012501	-0.001062	0.0018691	-0.0003666	-0.00062165	-0.00018888	0.0012684	-0.0018094	-0.00075911	0.0014835	0.00029393	-0.00034648	0.0014124	0.00060451	-0.0019529	-0.00087759	-0.0012732	0.00028522	-0.0014139	-0.0024141	-0.00019349	-0.00036023	0.0021137	-0.00036197	-0.0018313	0.00077646	0.00095901	0.00033547	-0.00086459	7.3437e-05	-0.00035371	0.00024226	0.00037781	0.00044978	-0.0018932	0.00014963	0.00041668	-0.00061069	-9.7114e-05	-0.0016748
N.S.		0.0029958	-0.00042987	-0.00072105	0.0001601	0.00030395	0.00047431	0.0020123	-3.7978e-05	0.00035465	-0.0009575	-0.001704	0.0002965	-0.00080454	-3.8493e-05	0.00018923	0.00079682	-8.5291e-05	0.00034467	-0.00020129	-0.001057	-0.0010419	-0.0010579	-0.00052405	-0.00079395	-0.0021358	-0.00057449	-0.0014909	-8.4761e-05	0.00041479	-0.00027	9.8907e-05	-0.0011342	-0.00052049	-0.0010208	8.2015e-05	-0.00027041	0.00025499	0.00096527	0.00012882	-0.0025019	-0.00081171	-0.0011092	-0.0024315
N.S.		-3.6259e-05	-0.0014439	0.00019088	4.7868e-05	0.0013588	0.00037814	-0.00039311	0.00077176	0.0018347	0.0012146	-0.00078478	-0.0017699	-2.6406e-05	-0.00034914	-0.00028272	-0.00028566	-0.00039595	-0.0016717	0.00088075	-0.00093437	-0.0014184	-0.0034921	-0.0015957	-8.6592e-05	-0.00056261	8.2529e-05	0.0018105	-0.00065665	-0.00040917	-0.00080093	-9.5231e-05	0.00030936	0.00077393	-0.00025083	-0.0016691	-3.3358e-05	0.00032407	0.00073099	0.00055727	0.0022009	-0.0011447	-0.0015908	0.00098885
N.S.		0.00059772	0.00012702	-0.00074809	0.00064643	-0.0014967	-9.2034e-05	-0.00076574	-0.0012556	0.0021825	0.00011975	-0.00010859	-0.00017729	2.3242e-05	-0.00044441	0.00069068	-0.00018881	0.0010149	0.00027013	0.00055421	-0.00080806	-0.0017714	-0.0016734	-0.0025771	-0.00024224	-0.0011817	-0.00094392	-0.0021126	-0.00049679	0.0014984	-0.00089413	-0.0012048	-0.00046016	-0.00021046	0.0012943	-0.0015717	-0.00097243	0.00087497	0.0015365	9.9949e-05	-0.00062371	-0.00094926	-0.0016425	0.002974
N.S.		-0.0011649	-0.0014062	-0.00034681	0.00013257	-0.0002577	-0.0011489	-0.00047067	0.00017772	0.0016979	0.0010951	-0.0019791	0.00020042	-0.00044514	-0.0021256	-0.00086038	0.00049336	0.00056348	-0.00098906	0.00058236	-0.001724	-0.0021846	-0.0025463	-0.0017086	-0.00083384	0.00071227	0.00076492	-6.3017e-05	-0.00030272	0.00069073	0.0008658	-0.00055641	-8.4877e-05	-0.0014561	-0.00062315	-0.0023106	-0.00067322	0.00033203	-0.00063362	-0.00093452	0.0013718	-0.00049883	0.00093085	0.00021579
N.S.		-0.0022154	0.0011344	-0.00061773	-0.00039662	-0.00093525	0.00075332	-0.00078592	-0.00058152	0.00039699	0.001153	-0.00099636	0.00078017	-0.001216	-0.0014564	-0.0012954	-0.0022898	-0.0006039	-0.0010968	-0.0010731	-0.0022286	-0.0020644	-0.0013734	-0.00028081	-0.0013089	0.00035871	-0.00021912	-0.0017205	8.4302e-05	-0.0011698	-0.0017103	-0.00082514	-0.00099968	0.00074312	0.00071081	0.00016811	0.00015825	-0.0027052	-0.00093262	4.3301e-05	-0.00023789	-0.00093843	-0.00029047	-0.00095167
N.S.		-0.00021934	0.0010376	-0.0015048	-0.00083826	-0.0014339	-0.0037467	-0.0021695	-0.00017004	-0.00042717	-0.00089125	-0.0014702	0.00013902	-0.0010551	-0.00039321	0.00017265	7.3102e-05	-0.00081797	-0.0020879	-0.00051613	-0.0027304	-0.0015123	-0.00027815	-0.0019854	-0.00056752	-0.00094686	-0.00070998	-0.00065124	7.6857e-06	0.0010904	-0.0020258	-0.0006581	-0.00063458	0.00033161	0.0011839	-0.00043614	-0.0012674	-0.0025228	0.0023797	0.0013049	-0.00022616	-0.0020459	0.00078927	0.00016876
N.S.		-8.5191e-05	-0.0020838	3.4756e-06	0.000244	0.00018418	-0.0010649	0.00021019	0.00031748	0.0020573	0.0011193	-0.0010609	-0.0013018	-0.00065397	-0.0015159	-0.0013529	-0.00064109	-0.00020478	-0.0016206	0.001189	-0.0015319	-0.0024113	-0.0033932	-0.0019366	-0.00057205	-0.0008441	0.00063051	0.0016628	-0.0005356	0.00026556	5.5611e-05	-0.00028713	-0.00014025	-0.00057717	-0.00071621	-0.0022368	-0.00067658	-0.00027177	-0.00029015	-0.00045632	0.0012198	-0.0010241	-0.001008	0.0012467
N.S.		0.0039746	-0.0012875	0.0010054	0.0012904	0.0014384	0.0016413	0.0025856	-0.001426	0.00012365	-0.0010893	-0.0012456	0.0013933	-0.00068441	-8.7567e-05	0.00019747	0.00062263	0.00038513	-1.6939e-05	-0.00045847	-0.0013324	-0.0014232	-0.0016631	-0.00086659	-0.0016174	-0.002353	-0.0012058	-0.0011859	0.00017258	0.00033187	-7.2802e-05	0.0010338	-0.001613	-0.00026685	-0.00060509	0.00019359	-0.00043313	-0.00032138	0.00067889	-0.00042447	-0.0029966	-0.0018348	-0.0010437	-0.0017335
N.S.		0.00020598	0.00012888	-0.0011893	0.00086733	-0.0014939	-0.00069088	0.0011403	-0.0014787	0.0020858	-0.0002422	0.00015644	-0.00010341	4.9063e-05	-0.00090928	0.0010488	0.00090161	0.0024763	0.00026209	-0.00090277	-0.00075085	-0.0017504	-0.002234	-0.0017904	-0.00087114	-0.0025804	-0.0013409	-0.0019548	0.00067404	0.00049048	-0.0010175	0.00069163	-0.00067807	0.00078884	0.0019335	-0.00044686	-0.00047998	0.0022638	0.0025092	-0.00081441	-0.0010219	-0.0018198	-0.0009549	0.00077372
N.S.		0.002076	-0.0017481	0.00026301	0.00098664	0.0002744	0.0011319	0.0017521	-0.0024075	-0.0002784	-0.0017442	-0.00061347	0.0015937	-0.00044579	-0.00066872	0.0002963	0.0010071	0.0018152	-0.00099484	-0.0012851	-0.0014247	-0.001268	-0.0015545	-0.00088303	-0.0024891	-0.0031061	-0.0014963	-0.0014269	0.00052509	-0.00026848	-0.00013838	0.0014152	-0.0017275	0.00063628	0.0012784	0.00030658	-0.00047791	0.00081415	0.00070665	-0.0010961	-0.0021452	-0.001727	-0.0010552	-0.0013281
N.S.		0.00038251	-0.00054156	-0.0012597	0.00058495	-0.00094161	-0.00042181	0.0013871	-0.0021553	0.00032847	-0.0013717	-7.2848e-05	0.00061734	6.0139e-05	-0.0010668	0.00086004	0.0018782	0.0027251	-0.00090489	-0.0015531	-0.0011789	-0.0013765	-0.0017503	-0.0011343	-0.0019226	-0.0035979	-0.001562	-0.0019578	0.0012562	-0.00061567	-0.00052391	0.0014804	-0.0010351	0.0015138	0.002408	0.000135	-0.00023921	0.0022141	0.0016018	-0.0011082	-0.0011399	-0.0017042	-0.00077728	-0.0010649
N.S.		-0.0023859	0.00044725	-0.0011073	-0.00021434	0.00010363	0.0011404	-0.0015834	-0.0018708	3.4102e-05	0.0011908	-0.0025902	-0.0006661	-0.0017169	-0.0022707	-0.0014123	-0.0031881	-0.0013601	-0.0038617	-0.0022466	-0.0040266	-0.0046611	-0.0037841	-0.0023897	-0.0019154	-0.0015499	-0.00064265	-0.0020932	-0.0013943	-0.0019593	-0.0021296	-0.0008724	-0.0026602	-0.00074043	0.00019931	-0.00058887	0.0017866	-0.0028373	-0.00088521	-8.3696e-05	-0.00027001	-0.0017908	-0.0023933	-0.0029485
N.S.		-0.0023025	-0.00072362	-0.0017521	-0.0013319	-0.0011686	-0.0002495	-0.002353	-0.0023442	-0.0022068	0.00021191	-0.0038676	-0.0031366	-0.0026452	-0.0034908	-0.002623	-0.0050942	-0.0028448	-0.005794	-0.0034511	-0.0052977	-0.0061427	-0.0046112	-0.0047268	-0.0038061	-0.0041862	-0.0019462	-0.0034613	-0.0037479	-0.0030725	-0.0031369	-0.0032499	-0.0041048	-0.0028911	-0.00086782	-0.0021949	0.00090247	-0.002939	-0.0017443	-0.0011491	-0.0012386	-0.0025916	-0.0038016	-0.0033399
LA-CeA Pre-cond NREM
Peak significance	Time (ms)	-420	-400	-380	-360	-340	-320	-300	-280	-260	-240	-220	-200	-180	-160	-140	-120	-100	-80	-60	-40	-20	0	20	40	60	80	100	120	140	160	180	200	220	240	260	280	300	320	340	360	380	400	420
N.S.		-0.00050616	0.00088276	-0.00084759	0.00034359	0.0017509	-0.0009917	-0.00079572	-0.0004867	-0.0016036	-0.002074	-0.0014383	0.0013016	7.1228e-05	-0.00094692	-0.00032565	0.0016404	0.0023247	-0.0015366	-1.3185e-05	0.0003717	0.00048204	-0.0011449	-0.0022129	0.0016694	-0.0002564	-0.0012114	-0.00021069	0.001856	0.00048181	0.0011427	-0.0014157	-0.00055271	0.00019578	-0.0015263	-0.00070639	0.00024565	-4.4413e-05	0.00099829	-0.00021928	-0.00050258	-0.00013748	0.0016697	0.00082948
N.S.		-0.00013705	0.00021847	-0.00065125	0.00023908	0.00087597	-0.0015905	-0.0010774	-0.00039483	-0.001406	-0.0012277	-0.00079491	0.0007743	-0.00079114	-0.00081178	-0.00020254	0.0010121	0.002032	-0.0013903	9.8547e-05	-0.00018513	-0.00096959	-0.0010868	-0.0011771	0.00098497	-0.00034974	-0.0016287	-0.00074006	0.0021939	0.00034137	0.0016115	-0.0019087	-0.001484	0.00020584	-0.0010341	-0.00013746	0.00081037	-0.00067075	0.0011821	-0.00068771	-0.00057953	-0.00038035	0.0012622	0.00060542
N.S.		0.001214	0.00069807	-0.00052904	0.0011939	0.00029538	-0.00022348	-0.00055943	2.2902e-05	-0.00042103	0.00032737	0.00066917	-0.0006432	-0.0010465	0.00089835	0.0017652	0.00023917	0.00037587	-0.00046195	0.001033	0.00077006	0.00052837	-0.00027329	-0.00013419	0.002016	-0.0003827	-0.0019296	-0.0014818	0.00070697	0.00057818	0.00076488	-0.0030472	-0.00087704	0.00049284	0.00017492	-0.00032184	0.001617	-0.00056736	0.0019612	-0.00036262	-0.00091266	-0.00027136	0.0002779	-0.00086393
N.S.		0.00019336	2.969e-05	-0.00061244	0.00024226	4.3505e-05	-0.00085248	-0.00094655	0.00021855	-0.00086195	-0.00024991	7.0614e-05	-0.00035863	-0.00085023	-0.00030971	0.00069292	0.00068869	0.0014281	-0.00043478	0.00076186	-0.00021119	-0.001427	-0.00056859	-0.00018315	0.00088301	-0.00040107	-0.0022867	-0.00048288	0.0011533	0.00054685	0.0012049	-0.0024525	-0.0014705	0.00045202	0.00016873	7.9668e-05	0.0015299	-0.00075167	0.0019244	-0.00058913	-0.00085041	-0.00072769	0.00083204	7.2898e-05
N.S.		-0.00039465	-0.0008616	0.0011186	0.0002239	9.9477e-05	0.00024904	-0.00031548	-0.0012436	-0.0004637	-0.0002634	0.00038614	-0.00042095	0.0010214	-0.00021173	0.00204	-0.0014629	-0.00059794	0.00071485	0.00039159	0.00070074	-0.00086524	-0.0010669	-0.00079922	-0.00047593	-0.00043141	-0.00042542	-0.00041076	-0.00096217	0.0018508	0.0022222	0.0014144	-0.0022033	0.00071832	0.0012345	-5.1666e-05	0.00067354	-0.0011791	0.0010894	-0.00028577	-0.00054487	-0.00064607	-0.0016055	-0.00021679
N.S.		0.00048339	0.00017303	0.00081273	0.00031274	7.8675e-05	0.00022862	6.8604e-05	-0.00061999	-0.00064428	-0.00053929	0.00069339	0.0001933	0.0010932	-0.00013027	0.001696	-0.0027454	-0.00060267	0.001011	0.00031519	0.00027678	-0.0010353	-0.001633	-0.00035696	-0.00018145	-0.00028114	-0.00022137	-0.00040104	-0.0013446	0.0019812	0.00207	0.0025712	-0.0021409	0.001411	0.000425	0.00048502	0.0024169	-0.00099173	-8.0658e-06	1.1259e-05	-0.00094167	-0.0014006	-0.0015451	-0.00074442
N.S.		0.00014312	-0.00032937	-0.00055316	-0.00019864	0.00082766	-0.0012944	-0.0004438	-0.00027617	0.0021329	-0.00029578	-0.00038877	0.00088176	-0.0015087	0.0015815	8.962e-05	-0.00020282	0.00026899	-0.00082023	-0.0017177	-0.0018181	-0.00069888	-0.0007646	-0.0011098	-0.00086963	-4.0333e-05	-0.000894	0.00134	-0.00091162	-0.00034525	-6.9334e-05	-0.00081589	-0.00026056	-0.0010089	0.00056825	-0.0012837	-0.00061979	-0.001313	-0.0013661	0.0012629	-0.0012042	-1.9605e-05	-0.0002917	-0.00097106
N.S.		0.00046289	0.0013196	-0.00087062	-0.00028882	0.0003589	-0.0013391	0.00061449	-0.00013457	0.0035401	-0.00011202	-0.00021451	0.0026067	-0.0014032	0.0012186	-0.00033209	-0.00010197	-0.00083629	1.2053e-05	-0.00053962	-0.0014895	-0.00037395	-0.0010276	-0.00094487	-0.00073587	0.00033182	-0.00027636	0.0016944	-0.00019283	-0.0010522	0.00034213	0.0005739	-0.00055138	-0.00080937	3.7789e-05	-0.00064344	-0.00042746	-0.0022807	-0.002412	0.0027281	-0.00019531	-0.00028158	6.0083e-05	-0.0012878
N.S.		-0.00015921	0.003168	0.00051059	0.00015084	-3.482e-05	-0.001836	0.0005862	-7.8564e-05	0.0038776	-0.00068929	4.1672e-05	0.0046714	-0.0018765	0.001301	-0.00046271	-0.0001053	-0.0019156	0.0013455	0.00091538	-0.0013151	-0.00029219	-0.0046502	-0.00027748	-0.00035177	0.0007164	0.0009677	0.0026752	0.00056752	-0.00074171	-0.00027091	0.0012151	-0.00090275	0.00017176	-0.00062847	0.00077352	-7.8976e-05	-0.0027169	-0.0020123	0.00094821	0.00029068	-0.00043012	0.00084374	-0.0012796
N.S.		0.00091237	0.00089716	0.0012804	0.00064169	0.00083048	-7.2501e-06	-0.00065537	0.0010712	-0.00035064	0.00018678	0.0011304	0.00045744	0.0008615	-0.00022762	0.001365	-0.0021727	-0.0004035	0.0010735	0.00024085	0.00068665	-0.0007512	-0.0031087	0.0002304	-0.00041216	-0.00020905	0.0011201	-0.00018974	-0.00082537	0.0013009	0.0018947	0.0028272	-0.0010576	0.0022856	0.00030881	0.0012596	0.0027301	-0.0004668	-0.00087362	-0.00071675	-0.001291	-0.0020223	-0.0016904	1.3304e-05
N.S.		-0.0019548	0.00021209	-0.00022051	-0.00111	2.2267e-05	-0.00015413	0.0014354	3.191e-05	-0.0019653	0.0015448	3.1232e-05	0.00023144	-0.00011938	0.001784	-0.00073103	-0.00070665	-0.0002275	-0.00056292	0.001169	0.0032415	0.0049455	-0.00071039	-0.0011326	0.00041887	0.0016199	-0.0011949	-0.001172	0.0017029	-0.00042488	-0.00048415	-0.0001274	-0.00039158	-0.00057127	0.00017837	-0.0012135	0.0042212	-0.00035137	-0.00095733	7.2723e-05	-0.00066918	3.1712e-06	-0.00011503	-0.00037613
N.S.		-0.0017227	0.000423	-0.0011201	-0.0010108	-6.2561e-05	-0.00052783	0.00091446	0.0005234	-0.0013701	0.0011632	6.2805e-05	9.7062e-06	-0.0006191	0.0017718	-0.0017541	-0.00030993	-0.00060202	-0.00072813	0.00077177	0.0027424	0.0044872	-0.0020127	-0.00057124	7.1186e-05	0.00050906	-0.0011634	4.0586e-05	0.0012133	-0.00042584	-0.0018755	0.00055956	-0.00074668	-0.00033541	0.00045387	-0.00098991	0.0034498	-0.00066484	-0.00073193	-0.00038916	0.00038934	0.00078101	0.00023772	-0.00059751
N.S.		-0.0014698	-0.0009848	0.00042463	-3.4653e-05	-0.00032778	-0.00047564	0.00073561	-0.00016893	-0.0020448	0.0017269	-0.00029722	-0.00022601	0.00065183	0.0017711	0.00055592	-0.0010056	-0.00035336	-0.0005193	0.0013736	0.0027462	0.0037748	-0.0004733	-0.0011383	0.0012181	0.0025085	-0.0016228	-0.0010599	0.0020495	-0.00060668	-0.00050512	-0.00026302	5.7186e-05	0.00024559	0.00046048	-0.00043946	0.0036471	-0.00013855	-0.0011367	0.00027891	-0.00038409	1.1219e-05	0.00030071	-0.00020616
N.S.		-0.00083746	-0.0019333	0.00025046	0.00050654	-0.0014458	-0.00078316	-0.00058031	-0.00013628	-0.0016147	0.00090119	0.00031079	-0.00060927	0.00075706	0.0014496	0.00070667	-0.00072726	-0.00099427	-0.00079187	0.00077476	0.0010915	0.0017084	-0.00022308	-0.0009897	0.0016694	0.0021846	-0.0017767	0.00032505	0.001648	-0.00067104	-0.00088026	-0.00047965	-0.00016762	0.001012	0.00086155	-0.00018279	0.0023356	-0.00054967	-0.00072907	-6.5205e-05	-0.0002506	0.00036551	0.001024	-0.00031861
N.S.		0.00018594	0.00082955	0.0013548	0.0015534	0.001181	6.4458e-05	-0.0014993	0.002536	-0.00070682	0.001362	0.0012855	0.00063231	0.00056802	-0.00033632	0.0017568	-0.0016271	-0.00020003	0.00042779	7.5076e-05	0.00066644	-0.00054796	-0.010503	9.0182e-05	-0.0011401	-0.00057115	0.0018508	0.00031982	-0.00023962	0.0011939	0.0011791	0.0026129	-0.00031921	0.0026974	0.00056848	0.0011878	0.0017735	0.00042774	-0.00066644	-0.00040581	-0.00082865	-0.0016895	-0.0016309	0.00039547
N.S.		-0.00084795	0.0035638	0.0018234	-8.7866e-07	-0.00029035	-0.00050197	0.00021635	0.00048235	0.0031285	-0.00118	0.0012663	0.0042982	-0.0022942	0.001099	0.0005914	0.0003126	-0.0018254	0.00044018	0.0011723	-0.001977	-0.00056109	-0.016397	-0.00067429	-0.0002739	0.00010295	0.00094412	0.0034249	0.00061135	0.00051458	-0.00058846	0.00073918	-0.0003832	0.0014247	-0.0011354	0.001461	0.00015653	-0.00193	-0.0010425	-0.001326	-0.00025601	0.00026208	0.0016506	-0.0013689
LA-CeA Post-cond NREM
Peak significance	Time (ms)	-420	-400	-380	-360	-340	-320	-300	-280	-260	-240	-220	-200	-180	-160	-140	-120	-100	-80	-60	-40	-20	0	20	40	60	80	100	120	140	160	180	200	220	240	260	280	300	320	340	360	380	400	420
N.S.		-0.00071661	0.00045423	0.0010829	0.00022184	0.001414	-0.00042444	0.0014751	-0.00040713	0.00037105	-0.00047076	-6.1381e-05	0.00011325	-0.00093239	-0.0020418	-0.0002817	-0.0021851	-0.00088644	-0.00027603	0.0024554	0.00039637	0.00073282	-0.00061415	0.00020067	-0.0007275	0.0013699	-0.0011037	0.0006085	-0.0010987	-0.0001359	7.2178e-05	-0.0022795	-0.0011587	-0.0012046	-0.00012887	-4.1127e-05	0.00076849	0.0014916	-0.00013398	-0.0022425	0.00094141	2.68e-05	-0.00023744	-0.00018705
N.S.		-0.00037061	0.0013801	-4.6305e-05	-0.00023851	0.00016247	-0.00073004	0.0011905	0.00013778	-0.00048021	-0.00010318	-0.00044891	-0.00014969	-0.0011763	-0.0021525	-0.00069689	-0.0034147	-0.0023261	-0.000911	0.0015542	0.001789	-0.0011126	-0.00055096	-0.00039967	-0.001346	0.0021423	-0.0015918	1.6765e-05	-0.0014439	-0.0011295	-0.0007957	-0.0020564	-0.0016121	-0.0018896	0.0009501	-0.00073178	0.00057835	0.0013165	0.00016888	-0.00177	-0.00056782	-0.00069071	-0.0016004	-0.0001699
N.S.		-0.00038004	0.00092902	-0.0006754	0.0001442	-0.00018497	0.0026383	-0.00010754	0.00058867	-0.0017212	-9.1146e-06	-0.001101	-0.001362	-0.00098307	-0.00093679	0.00058753	-0.0018801	-0.0011043	0.0008857	-0.00046752	0.00044952	0.00037782	0.00033352	0.00078755	-0.00049561	-3.2469e-05	-0.001119	-0.00024278	-0.0035348	-0.001208	-0.000314	-0.0021745	4.9951e-05	-0.0018531	-0.00028628	-0.0015617	-0.0010723	0.0012674	-0.0021753	0.0032072	-0.0021428	-0.00034802	-0.0010037	-0.0003542
N.S.		-0.00038881	0.0018992	-0.00074458	-0.00010134	-0.00026588	0.0005112	0.00087607	0.0010984	-0.0011779	-0.00021508	-0.00095399	-0.00060585	-0.0015285	-0.0014614	-0.00093146	-0.0036038	-0.0026073	-0.00030537	0.00032801	0.0010924	-0.0017585	-0.00058491	-0.00041174	-0.0012523	0.0010833	-0.0016189	-0.0010331	-0.0022331	-0.0014243	-0.00046143	-0.0023504	-0.0010259	-0.0015076	0.00079148	-0.00043394	0.00063792	0.0013541	-0.00089661	0.00044634	-0.0017036	-0.00093171	-0.001741	0.00041657
N.S.		0.001119	0.001781	-0.00066909	0.0018472	-0.00017352	-0.00021994	0.00051453	-0.00017453	-0.00063443	0.00012946	-0.0027494	-0.0016377	-0.00021929	0.001761	-0.00060087	0.00060979	0.0012429	8.795e-05	0.00047298	0.0001121	6.331e-05	-0.0012257	-0.00033896	-0.0016182	0.00088413	-2.1239e-05	-0.002016	-0.0005552	5.264e-05	0.0016457	0.0010099	-0.00061534	-0.00079276	-0.00010965	0.0017216	0.0018557	-0.0022337	5.318e-05	-0.0015548	0.00027173	-0.00096664	0.00099167	-0.00031209
N.S.		0.00044823	0.0013907	0.00029574	0.0013449	-0.0014238	-0.00058912	0.00047578	-0.0010226	-0.0004295	0.00022141	-0.0016844	-0.0015884	-0.00042779	0.00072221	-0.0005646	0.00066745	0.00044413	-0.0004043	0.00075775	-0.00015084	-0.00035306	-0.00096122	-2.3498e-05	-0.0017079	0.00073149	-0.00093119	-0.0022891	-0.0013957	8.4723e-05	0.0026026	0.0015986	-0.0017235	-0.00091842	-0.00065952	0.002209	0.0029548	-0.0015521	0.00079725	-0.0017353	-0.00012756	-0.00014327	-0.00015247	-0.0005605
N.S.		0.00032594	-0.0013322	-0.00072666	0.00013844	-0.00030485	0.0063977	0.0015306	-0.00040371	0.00040068	-0.00054054	0.0010142	0.00052546	-0.0012613	0.0026005	-0.0010709	-0.0002104	-0.0017739	0.0012109	0.00039065	-0.00077127	-0.00043244	-0.00093142	0.0004114	-0.0013692	0.00024972	-0.0012248	-0.00056223	-0.00024835	-0.00091652	-0.00037853	-0.00069923	-0.0011954	0.0013089	-0.00047182	-0.00062811	0.0015365	-0.0020878	-0.00045937	-0.00039111	0.0017472	1.5037e-05	0.0005116	-0.0012703
N.S.		-0.00052163	-0.00092882	-0.00032883	-0.00038924	-0.00040163	0.006161	0.001953	-0.00066017	-0.00077756	0.0012489	7.7491e-05	0.0014497	-0.00042246	0.00042394	-0.0013614	-0.0010269	-0.0013283	0.0018734	0.0001543	-0.0012458	-0.0009084	0.00047415	-0.00013702	-0.0012298	0.00020349	-0.00056456	-0.00075465	0.00012736	-0.00023361	0.00040535	-0.0007289	-0.00094179	0.0016314	-0.00066617	-0.00048033	0.0027419	0.0013076	0.00026841	-0.0012336	0.0014532	2.4443e-05	0.00089571	-0.0014893
N.S.		-0.00095237	-0.0013479	-0.00023419	-0.0004032	-0.00071044	0.0043101	0.0011595	-0.00058856	-0.0017864	0.0017341	-0.00073226	0.001741	-5.0725e-05	-0.0016522	-0.00085686	-0.0014854	-0.00032385	0.0013312	4.7203e-05	-0.00083208	-0.0007206	-0.0010334	-0.00059294	-0.00079665	0.00018547	-0.00036235	-0.00038473	-0.00042538	0.00019535	0.001281	-0.00084293	0.00030316	0.0018286	-0.0006763	-0.00052815	0.0039823	0.0037153	0.00033783	-0.0011171	0.00021228	-0.00056601	0.00037151	-0.0014315
N.S.		0.00027215	0.00019018	0.0009957	0.00042626	-0.0015153	-0.00052374	0.00019114	-0.001052	-0.00048362	8.3654e-05	-0.00088179	-0.0011907	3.029e-05	-0.00011245	-0.00031613	0.00043272	-0.00026602	-0.00043811	0.00088018	-0.00030356	-0.00090935	-0.0024313	-0.0010122	-0.00068184	-9.4873e-05	-0.0010198	-0.0018686	-0.0021773	-0.00017746	0.003194	0.0009861	-0.0017574	-0.00074278	-0.00032232	0.0027402	0.0029718	-0.00060709	0.00093035	-0.0011786	-0.00039196	-0.00016218	-0.0014661	-0.00098632
N.S.		-9.59e-05	-7.6013e-05	-0.00064338	-0.00035469	-0.00054061	0.00034219	0.0022172	0.00057884	-0.0026171	-0.00092061	-0.0014356	-0.00080113	-0.0025015	-3.5282e-05	-0.00077446	8.6934e-05	-0.0013207	0.00011931	-8.929e-05	-0.00065276	0.00056239	-0.0013333	-0.0012343	-0.00045861	-0.0015101	-0.0018042	0.0013874	0.00092383	-0.00077074	-0.0017186	0.00060673	-0.0013052	0.00069865	-0.00028293	-5.7249e-05	-0.0018556	0.0013328	0.00057429	-0.00090704	0.0013184	-9.3525e-05	0.00022881	-0.00030794
N.S.		-0.00031912	-7.6188e-05	-0.00084848	3.0136e-05	-0.0003927	-0.00054673	0.0020389	0.00095894	-0.0015056	6.3749e-05	-0.0015684	-0.00043209	-0.0021284	0.00054967	0.0006079	0.00052863	-0.00016777	0.00015432	0.00016218	0.00041264	0.0014222	-0.0035282	-0.0020885	-0.00076435	-0.0006918	-0.0013656	0.001118	0.0014728	-0.00058129	-0.00082399	-0.00041826	-0.00014286	0.00030911	-0.00049924	-0.00051803	-0.0015216	0.0011177	0.0012759	0.0001005	0.001769	-0.00079655	-0.00036913	0.00015588
N.S.		-8.728e-05	0.0006887	-0.00058459	2.1587e-05	-0.00052271	0.0027335	0.002274	0.00070815	-0.0018791	-0.0012148	-0.0016979	-0.00084965	-0.0011956	-0.0016336	-0.001361	-0.00014758	-0.0011694	-4.1678e-06	-0.00059511	-0.00091493	-0.00046017	-0.0015797	-0.00039025	0.00013896	-0.0013243	-0.0029481	0.0022875	0.00069016	-0.00098955	-0.0023531	0.001373	-0.0012687	0.00060715	-0.00044447	-0.00085644	-0.0014899	0.00078292	0.00018091	-0.0014959	0.00041734	0.000549	3.7716e-05	-0.00024733
N.S.		-0.00017911	0.0018243	-0.00082278	0.00036746	-0.00022037	0.0032366	0.0018372	0.00068331	-0.0005198	-0.00090046	-0.0010987	-0.00024188	-0.00017217	-0.002626	-0.0012456	-0.00056721	-0.00098213	-0.00029068	-0.00088282	-0.00026058	-0.00037349	-0.002366	-0.00031643	0.00076445	-0.0018591	-0.0040718	0.0016391	0.0001454	-0.0013202	-0.0016803	0.0015667	-0.00023524	-0.00011136	-0.00068525	-0.0015971	-0.0004024	-0.00044534	-0.00050367	-0.0018475	-9.4771e-06	0.0011546	-0.0012129	-0.00011641
N.S.		0.00098857	0.00027589	0.0009085	-0.00034108	-0.0013223	0.00085726	-0.00071626	-0.00081019	-0.00089451	-0.0002282	-0.00058001	-0.00050491	0.00065805	0.0005701	-2.2416e-05	-6.2457e-05	-0.00035501	-0.00065448	0.0015572	4.8562e-05	-0.0013366	-0.011646	-0.0033949	-0.00054558	-0.0010533	-0.00088539	-0.0007247	-0.0025456	0.00059724	0.0031759	0.00064756	-0.0015443	-8.9927e-05	0.00092951	0.0026669	0.0012668	-0.00012804	0.00069836	0.00054011	-4.8539e-05	-0.0011511	-0.0020349	-0.00095901
N.S.		-0.00074965	-0.0018142	5.322e-05	7.4038e-05	0.00036168	0.0023334	-0.000561	-0.00013845	-0.0013913	0.00075423	-0.0011247	0.001537	0.00017515	-0.0018227	-0.00073815	-0.00066184	-0.00030565	0.00088646	4.9723e-05	-0.00027726	-0.00061067	-0.014484	-0.00081383	-0.00067728	0.0001697	0.00050132	-2.1292e-05	-0.0019772	-8.3403e-05	0.0014013	-0.0012864	0.00067865	0.0022395	0.00034701	-0.0002617	0.0045052	0.0025887	0.00064025	0.00045849	5.712e-05	-0.0013154	-0.00048745	-0.0018134
LA-PL2/3 Pre-cond NREM
Peak significance	Time (ms)	-420	-400	-380	-360	-340	-320	-300	-280	-260	-240	-220	-200	-180	-160	-140	-120	-100	-80	-60	-40	-20	0	20	40	60	80	100	120	140	160	180	200	220	240	260	280	300	320	340	360	380	400	420
N.S.		0.0019447	0.00058803	-0.00019169	0.00055419	0.00087506	0.0019748	0.00011933	0.00063474	-0.002503	-0.00019451	0.0015444	0.0032205	0.0003965	0.0016503	0.00054415	0.0001117	0.0010101	-0.00033042	0.0017942	0.0017608	0.0020326	-0.0046041	0.0025034	0.0013891	0.0010711	0.0013397	0.0021582	0.00036852	0.0015015	0.0012176	0.0040017	-0.0005525	7.8072e-05	0.00058196	0.00072068	0.0038368	1.7799e-05	-4.9369e-05	-0.00040522	0.00021664	0.00036983	-0.00046963	0.0018474
N.S.		9.0001e-05	0.00024836	-0.0012878	-0.0011228	-0.00098126	0.00099437	0.00058313	-0.00067697	-9.6537e-05	-0.0010924	-0.00055793	-0.0020344	-0.0014659	-0.00024421	0.00033465	-0.0012792	-0.0015276	-0.0015272	-0.0023459	-0.00086191	-0.0011832	-0.0076082	-0.0012814	-0.0007489	-0.00072089	-0.0014572	0.00059901	-0.00086471	-0.00030282	0.00055472	-0.00033861	-0.00047168	-0.0014551	6.3246e-05	-0.0010207	-0.00099179	-0.0002777	-0.0013543	-0.0023335	7.505e-05	-0.0013225	-0.00011298	-0.00044892
N.S.		0.0014396	0.0017445	0.0006283	0.00093901	0.00067645	0.0026252	-0.00021729	0.0019524	-0.0016343	0.00025607	0.0024455	0.0015647	0.00045863	0.0026185	0.0012002	-0.00074906	0.0023663	-0.0004097	0.0022991	0.0012948	0.0024566	-0.025463	0.0019038	0.0023912	0.0004461	0.0016316	0.0010151	0.00084131	0.001838	0.00089699	0.0025048	-5.5437e-05	-0.00014598	0.00057444	0.00068418	0.0013676	8.4011e-05	0.00044908	-0.00086087	1.2985e-05	-5.7391e-05	-0.00083047	0.0012842
N.S.		-0.00059526	8.691e-05	5.6344e-05	-0.0007028	0.00060015	-0.0014553	-0.0032722	0.00062318	-0.000106	0.00043142	4.6748e-05	-0.00030201	-0.00014448	-2.0447e-05	0.00012457	-0.00010153	-0.00012295	-0.00069483	0.00080756	-0.0018442	0.000876	-0.02917	-0.00064753	-0.00022384	-0.00028396	0.00077932	-0.00011165	-0.00072281	-0.00022019	-0.00056987	8.358e-05	0.0010337	-0.0011816	0.001505	-0.0010007	0.0011741	0.002544	-8.3827e-06	-3.8019e-05	0.0006053	-0.00058407	0.00056905	-0.001721
N.S.		-0.0019965	0.00015182	-0.00043413	-0.0021083	0.00030848	0.0002893	-6.0711e-05	-0.00059244	-0.0021792	0.0007732	-0.00027118	-0.0014202	0.0010436	0.00031551	0.00022929	0.0020456	-0.00094655	-0.0016559	0.0012468	-0.0014558	0.0015278	-0.028752	-0.00062563	-0.0028172	-0.0013348	-0.00059706	0.0014658	-0.0012291	-0.00013697	0.000756	-0.0019768	-0.00020851	-0.00066304	7.2693e-05	-0.00020173	-0.00018711	0.0014003	-0.00086038	-0.00035672	-0.0006345	-0.001269	0.00093026	-0.00097825
N.S.		-0.00013235	0.0021358	-3.4064e-06	-5.8608e-05	-0.00013872	-8.2328e-05	0.00060077	0.00081065	0.0010273	-0.00086453	0.0013627	0.00019344	0.0011447	0.0007086	-3.3118e-07	0.0012387	0.0019387	0.0006446	-8.506e-06	-0.0012501	-0.00092281	-0.075868	-0.0041875	-0.0015016	-0.0016318	0.00051533	0.00051359	0.0015148	0.0032034	-0.00017626	0.0029898	0.0011333	0.00027664	0.00053555	0.00070981	-0.00022199	0.0014687	0.00033144	-0.0015567	0.00060481	-0.00075878	-0.0007494	0.00032298
LA-PL2/3 Post-cond NREM
Peak significance	Time (ms)	-420	-400	-380	-360	-340	-320	-300	-280	-260	-240	-220	-200	-180	-160	-140	-120	-100	-80	-60	-40	-20	0	20	40	60	80	100	120	140	160	180	200	220	240	260	280	300	320	340	360	380	400	420
N.S.		-0.00070621	0.00061925	-0.0012895	-0.00059343	-0.00060906	-0.00045487	0.00084774	0.00012646	0.00042339	0.0011633	0.0020162	-0.00016873	0.0022859	-0.00019792	-0.00040763	0.0012109	9.8046e-05	-0.0011008	-0.00020539	0.0015904	-0.00085925	-0.0041201	-0.00010268	-0.0010631	-0.0010449	0.0011629	0.001368	0.00049868	0.0002628	0.0013625	-0.00067308	-0.0018382	-0.0010251	-0.0013284	0.0024005	0.0013452	-0.001711	0.0012784	-0.00037991	-0.00029556	-0.0011774	0.00087268	-0.001251
N.S.		0.00084365	0.0011962	-0.0011915	0.0012052	-0.0013719	6.7821e-05	-0.00102	-0.00048138	-0.00052364	0.0003271	0.00079836	-0.001354	-0.00053815	-0.00016268	0.0010582	0.0010993	-0.00044912	-0.00098164	-0.0018396	-0.0024592	0.0010652	-0.0072822	-0.00013681	-0.0014887	-0.0013092	0.00077907	-0.0011974	0.0030134	-0.00062187	-0.00087948	-0.001278	-0.0010855	0.001413	-0.0016467	-0.0001457	0.0015186	0.0011921	0.0010522	0.00047398	0.00088278	0.00079495	-0.00075552	-0.0024509
N.S.		0.00032963	0.00053624	-0.000567	-0.00058815	-0.00076274	-0.00051577	0.00084229	-0.00029492	6.5942e-05	0.00061643	0.0019634	-0.00072058	0.003578	0.00076238	-0.0003225	0.00094772	-0.00066	0.00026715	0.00077621	0.0019475	-0.00060195	-0.017699	-0.0006046	-0.00068379	-0.0017871	0.0012096	0.0016554	0.00071119	-0.00040988	0.00098656	-0.00082795	-0.0024329	0.00012242	-0.0013277	0.0015454	0.0017437	-0.0019406	0.00083842	-0.00072792	-0.00023632	-0.00044779	0.00048459	-0.0019294
N.S.		-0.00030939	-0.00065545	0.00030203	0.0021923	-0.00087186	0.00040214	0.00066124	0.00077158	-0.0013033	-5.5409e-05	0.00021791	-9.8032e-05	-0.00015957	-0.00019715	-0.00099672	-0.00053218	0.0014992	-0.0007216	0.00019659	-0.00071799	-0.00011771	-0.021212	0.0007081	0.0008692	0.00063663	-0.00046788	0.0010192	0.00039337	0.00075714	-0.00087106	-0.00011474	-0.00083763	8.1068e-05	0.00062861	0.0031801	-0.00064375	0.00069461	0.0010713	-0.00044072	0.00012916	-0.00020306	0.00021591	-0.0003527
N.S.		-0.00015206	-0.00051073	-0.00078	0.0012636	-7.8189e-05	-0.00070074	5.5192e-06	-0.00066896	-0.0013803	-0.00049692	-0.001113	-0.0010972	0.0016702	0.0003165	-0.0010404	-0.0014416	0.0007838	-0.0022196	-0.00056114	-0.0025722	-0.0050387	-0.028292	-0.0025365	-0.0013051	-0.00031705	5.1004e-05	0.0015821	-0.00083886	-4.9904e-06	0.00023725	-0.00030621	0.00017717	-0.00097871	0.00011295	-0.0013914	0.00029545	-0.0020192	0.0012502	-0.0031878	0.00014537	-0.0016397	0.00017257	0.0017121
N.S.		0.00028573	-0.00074883	0.0023243	0.0022764	-0.0014823	-0.00071136	-0.0019708	0.0011393	0.00049063	-0.0019933	0.00061118	-0.0021096	0.0006768	0.0015634	-0.0036938	0.00026873	-0.0013789	-0.0014031	0.00060907	-0.00054638	-0.0010804	-0.061247	-0.0048406	0.00081122	0.00038298	0.0012961	0.00077152	0.002968	-0.0037425	-0.0016562	-0.0020384	-0.0018032	0.0029517	-0.00071957	0.0019288	-0.0011721	-0.0003298	-0.0013718	0.0034546	7.7214e-05	-0.00019943	0.0015198	-0.00055852
LA-PL5 Pre-cond NREM
Peak significance	Time (ms)	-420	-400	-380	-360	-340	-320	-300	-280	-260	-240	-220	-200	-180	-160	-140	-120	-100	-80	-60	-40	-20	0	20	40	60	80	100	120	140	160	180	200	220	240	260	280	300	320	340	360	380	400	420
N.S.		0.00086388	0.0018015	0.0012392	-0.00074334	-0.00022544	0.00049532	-0.00070197	0.00057537	0.0010357	0.0016174	0.00097371	0.0010568	0.0014944	0.00036332	0.00032794	0.0050759	-0.00019391	0.003445	0.0020335	0.0082508	0.016617	0.069309	0.0063265	0.0020819	0.0051402	0.003015	0.0026839	0.0035984	0.00079608	0.00046765	0.004535	0.00023271	-7.1708e-05	-0.00016828	0.0017524	0.0022693	-0.00056743	0.0016213	-0.00027077	-0.00073257	0.001105	0.00073177	-0.0006587
N.S.		0.0024379	0.0022373	0.0014183	-0.00076889	0.00064172	-4.1481e-05	-6.7844e-06	0.00085058	0.00086226	0.0012997	0.0010301	-0.0011422	0.00066833	-0.00039614	-0.00025057	0.0014367	-0.0010239	0.0013376	0.0010111	0.00206	0.0037762	0.012409	0.00084051	-3.0562e-05	0.00108	-0.0001824	0.00099527	-0.00035181	0.00030866	0.00098167	0.00024282	6.618e-05	-0.00052989	-0.00047617	0.00085257	0.00038606	-0.0010522	0.0006675	-0.00083969	-0.0011978	0.00084763	0.00044476	-0.0012672
N.S.		0.0024426	0.0015023	0.0018998	-0.00044392	0.00055908	-0.0007835	9.6036e-05	0.0010659	0.0019768	0.00097141	-0.00020224	-0.0011468	0.0007625	-0.00041566	2.7168e-05	0.00044291	6.8133e-05	0.0016231	0.0012514	0.0014657	0.0010303	0.00045387	-0.00058697	0.00013411	-0.0001883	-0.00071172	0.00058415	-0.0014311	0.00034559	-0.00080367	-0.0011153	-0.00019611	-0.00045224	-0.00049019	0.00026718	-0.0001388	-0.0012824	0.00012625	-0.0007674	-0.001806	0.00011524	6.365e-05	-0.0020464
N.S.		4.2446e-06	0.0010267	0.0013784	0.00079567	0.00083553	-0.0010229	5.5146e-05	0.00046767	0.0021968	0.0014022	-0.00084661	-0.0017225	-0.0003668	5.9435e-05	-0.00011707	0.0013983	0.0018773	0.003905	0.00021599	0.0012966	-8.8231e-05	0.0017706	0.00092961	0.0029318	-0.0015627	-0.00089455	-0.00012931	-0.0011108	0.002196	-0.0010374	0.00037984	1.6221e-05	0.0020198	-0.00070299	0.00070774	0.00060292	0.00066596	0.00061674	-0.0013259	-0.00048927	0.00066431	0.0011266	-0.00035582
N.S.		0.0014606	0.0013353	0.0018185	0.00020736	0.00024321	-0.0011344	-5.847e-05	0.00069079	0.0027602	0.0011628	-0.0011395	-0.0014291	0.00062291	-3.3224e-05	-0.00037561	0.00075546	0.0012565	0.0030748	0.00097474	0.0016061	0.00073484	0.0006675	0.00024686	0.001538	-0.00079862	-0.00046725	0.00027278	-0.0012597	0.001052	-0.002277	-0.00039887	-4.4585e-05	0.00084239	-0.00061317	0.00054701	0.00035801	-0.0006183	0.00052099	-0.00071077	-0.0016433	7.4147e-05	0.00042456	-0.0015923
N.S.		-0.00096155	-0.0012518	-0.00058809	0.00023495	-0.0015493	0.00029453	-0.00030708	0.00035747	-0.0014322	-0.00016838	-0.00092969	0.000793	-0.00027675	-0.0016019	0.00046654	-0.0014254	-0.00088266	0.00043261	0.00055424	-0.00028443	0.0027522	0.018915	0.0043827	0.0008209	3.1654e-05	0.00079309	-2.7661e-05	0.0017369	-0.0023242	-0.00068656	-0.00054246	0.00072554	0.0014826	-0.00014047	-0.0005048	-0.00046723	0.0014992	0.00017135	-2.9759e-05	-0.0002802	-0.0006717	-0.0014204	-0.0016855
N.S.		-0.00076462	4.0613e-05	0.0010595	0.00079435	0.0012131	-0.00066726	0.00012626	3.8598e-05	0.00082586	0.00094252	2.2366e-05	-0.00058289	-0.00093858	0.00026382	0.00063294	0.0011874	0.0022139	0.0029119	-0.00022915	0.00087845	-0.00052275	0.0011792	-0.00018044	0.0023218	-0.0013086	-0.0014324	-0.00033209	-0.00076141	0.0026333	0.00033493	0.00027997	-1.2936e-05	0.0015192	-0.00019375	0.00055741	0.00031777	0.0011711	0.00060933	-0.0016278	0.00025264	0.00068071	0.0010101	0.00034052
N.S.		0.0020556	0.0027869	0.00040453	-0.00054491	0.00032642	0.0010778	0.0014325	-0.0018616	0.004312	-0.00061621	-0.0010802	0.0021061	-1.8443e-05	-0.00063019	-0.00074394	-7.1703e-05	6.7688e-05	0.00095944	-2.9184e-05	0.00030535	5.1513e-05	7.6094e-05	-0.00072636	-2.0348e-06	0.0012154	-0.00077522	0.0010686	-0.00053126	-0.0006306	0.0010498	0.0016444	-0.0012003	0.00089614	0.0008121	0.00010993	0.0013261	0.00080277	-0.0011621	0.00050732	-0.0004356	0.0018013	-0.0011916	-0.00019271
N.S.		-0.0011436	0.00037379	-0.0007617	-0.00090481	0.00091077	-0.0013371	0.0032903	6.7193e-05	-0.00034298	0.0015575	0.0010219	-0.001077	-0.0010769	-0.00057801	-0.00097584	-0.0010638	-0.00071233	-0.00077202	-0.00032955	0.0004095	0.0023672	-0.0016497	0.0035206	-0.0014155	0.0012866	0.00167	0.0017126	0.00093646	-0.00045077	0.00039744	-0.00012876	0.00062605	0.00075067	0.0011617	0.0029632	0.00017475	0.001173	0.0010134	-7.3305e-05	0.0010088	0.0016484	0.0012946	0.0023367
N.S.		-0.0015259	-0.00081849	0.00031916	0.00016083	-0.001141	-0.00029094	-0.0011864	-0.0001702	-0.001589	0.00049094	0.00015382	-0.00038842	-0.00018123	-0.0013534	0.00036167	-0.0018282	-0.00068623	0.00086591	-0.0019352	-0.0010013	0.00088949	0.0049686	0.0021441	-0.00078173	-0.00089982	-4.4433e-07	-0.0004319	0.0015633	-0.0018328	-0.00017354	-0.00076495	0.0009724	0.00047315	0.00036458	-0.00033094	-0.0012132	0.0016554	-0.00051297	-0.00061666	-0.0013646	-0.00082638	-0.0014713	-0.00097854
N.S.		-0.00011329	0.0016222	0.00025313	-0.00013641	0.0018689	0.0017426	8.8211e-08	-0.00050131	4.9065e-05	-0.0016042	-0.0012807	-0.00040588	0.0018029	0.00024163	0.0016879	0.00074747	-0.00039823	-0.00041566	-0.0010417	0.001142	0.0012998	-0.00023356	-0.0022708	-9.7148e-05	-0.0015302	-0.00068301	-5.4708e-07	-0.00046145	5.797e-05	0.00024745	0.00075853	0.0010595	0.00056187	-0.00048193	-0.00057722	-0.00015326	-0.00059147	0.0012245	5.1952e-05	-0.00083576	0.0007142	0.0014107	0.00065092
N.S.		0.0012295	0.00159	-0.00020322	-0.0019144	-0.00010201	0.00093031	0.001271	-0.0012666	0.0012642	-0.0020679	-0.0011567	0.0025038	0.00038134	-0.00061854	-0.00044689	-0.000448	-0.00035265	0.00086445	0.00026694	-0.00040689	0.00059761	0.0005703	-0.0004222	0.00087274	0.00086614	-0.0016163	0.0010416	-0.00035246	-0.00025606	0.00060879	0.00067887	-0.00080167	0.00053503	0.0015525	-0.00026915	0.00037451	9.1538e-05	-0.0009934	-0.00076409	0.00012663	0.0010414	5.1327e-06	0.00041999
N.S.		-0.00074776	0.0015109	-0.00037583	0.00015646	0.0024296	0.00077844	-0.00020463	-0.00027896	-0.0007265	-0.002402	-0.0016423	0.00075763	0.0014874	-0.00062861	0.00037971	0.0018315	0.0013933	-0.00063892	-0.00050298	0.001024	0.0016176	-0.00063698	-0.0028346	0.0010393	-0.00091937	-0.0012709	0.00078373	0.00051943	0.00059417	0.00084533	-0.00028138	0.00062848	0.00047289	-0.00082684	-0.00072436	-0.0001975	0.00018551	0.0011944	0.00033833	-0.00065126	0.00011312	0.0019696	0.0010557
N.S.		-0.0015856	-4.1586e-05	-1.9583e-05	-0.0012326	-0.00022969	-0.0016084	0.0029367	0.0010539	-0.00034347	0.0024405	0.0024105	-0.00074933	-0.0006825	-0.0010437	-0.00075506	-0.00084756	0.00013869	-0.00012191	0.00050241	0.00074849	0.0030103	-0.00085602	0.0036228	-0.0017403	0.0014414	0.0017539	0.0021727	0.00078544	-0.00052513	-0.00071496	-0.00017892	0.0015952	0.00018902	0.00016624	0.002365	5.824e-05	0.00058061	0.0012347	0.00082675	-0.00033297	0.00082672	0.0020716	0.00036857
N.S.		-0.0018514	-0.001093	0.00023598	-5.0244e-05	-0.00053198	-0.00060703	-0.0016608	-0.0013126	-0.00076754	0.00081913	0.00038016	-0.0006544	-1.578e-05	-0.00031935	0.00039974	-0.00067705	7.66e-05	0.00095275	-0.0015967	-0.00095811	9.8596e-05	0.00038382	0.00085	-0.00066759	-0.0011143	-0.0014487	0.00020681	0.00076561	-0.00044891	0.0011496	-0.00057513	-3.6654e-05	-0.00072576	0.0005861	-0.0003501	-0.0014073	0.0013217	-6.1896e-05	-0.00079381	-0.0013311	-9.8299e-06	-0.0013131	-0.00019644
N.S.		0.0022495	0.0012486	-0.00065994	0.0023709	0.0021542	-0.00014496	-0.00024366	-0.00082787	0.00044721	0.0007634	0.00046295	-0.00024272	-0.00086071	0.0029199	0.0024065	-0.00057163	-1.2842e-05	-0.00044197	0.0010249	0.0019386	0.0025226	-0.00079771	-0.0006299	0.0025151	-0.00044606	-0.0012667	-0.0024248	0.00047809	0.00061426	-6.9358e-05	-0.0024706	-0.00060121	0.00023301	-0.00072044	-0.00075401	0.00046802	-0.00086569	0.00060107	-0.00058557	-0.0013836	0.00064775	0.00023766	-0.001284
N.S.		0.0013486	-0.0016071	-0.00054522	0.0002069	-0.0015557	-0.00018854	0.0004413	0.0013109	0.00046032	-0.0039778	0.00054282	0.00066631	-0.00065272	0.0014641	-0.001017	-0.0023207	-0.0015033	-0.0017925	-0.00051051	-0.00072355	-0.00049495	-0.00089723	-0.00125	0.00065543	0.0010699	-0.0017735	-0.00058763	0.00014596	0.00073498	9.7827e-06	-0.000692	0.0013074	0.0008776	0.0015364	9.332e-05	0.00093601	0.002074	0.00043016	-0.0015046	-0.0020537	-0.00052477	-0.00096584	-0.0004823
N.S.		5.0731e-05	0.00046548	-0.0013171	-0.00037773	0.0020026	-0.00011218	0.0013711	-0.00085611	-0.0011014	0.00035349	-0.00047152	-0.00098349	-0.00036986	-0.00032002	-0.000608	-0.0013427	-0.0016054	-0.00125	-0.00068458	-0.00076274	0.0010733	-0.002471	0.0031605	3.2971e-05	0.0011655	0.00018104	0.0021178	0.0013119	-0.00086731	0.0016112	0.00012324	-0.00028852	0.00092892	0.0021655	0.0027511	-4.3669e-05	0.0020138	0.0011316	-0.00018222	0.0015437	0.0010748	0.00063601	0.0039606
N.S.		0.00064301	-0.00014529	-0.00057226	-0.0014231	-0.00030581	0.00032334	0.00089806	-0.00093449	-0.00060589	-0.0014815	-0.0001389	0.0019353	0.00029287	6.3723e-05	-0.00077207	-0.0013466	0.00052745	0.00079649	0.00016087	-0.00091105	0.0010127	0.00080686	-0.00056828	0.00072827	0.00035844	-0.0023007	0.00016878	-2.3426e-05	0.0008811	0.00030714	-6.6843e-05	0.00032896	0.00025459	0.0018114	-2.4042e-06	-0.00012852	-0.00017706	-0.00014055	-0.0010021	0.00065744	0.00034165	0.00065917	0.00065858
N.S.		0.00016333	0.00053343	9.6121e-05	-0.00071715	0.00057192	0.0012366	-0.00030605	-0.00050257	-0.00041078	-0.0004152	-0.0013431	-0.0014422	0.0010822	0.00041578	0.0024607	-1.1706e-05	-0.0012591	-0.00042558	-0.00085243	0.00035512	1.0876e-05	-6.381e-05	-0.00033879	-0.00041996	-0.00082343	0.00024946	-0.0010827	-0.00071265	-0.00050465	-0.00068574	0.0011469	0.00066254	0.00032697	0.00020547	-0.00016297	-0.00014677	-0.0010746	0.00046997	-0.00076621	-0.0006038	0.00079514	0.0013141	-0.0003735
N.S.		-0.0019907	0.00032829	-0.0023221	-0.0017626	-0.00080972	-0.0015199	5.2681e-06	-0.00091272	-0.0018654	-0.00055804	-0.00055567	-0.00013484	-0.00050608	-0.0012469	0.0011444	0.00041665	0.0001282	0.0010605	-0.0015347	0.0013979	0.00096959	-0.0011323	0.00088721	0.0017484	0.0014597	0.00096592	0.00077696	-0.00069783	-0.00103	8.543e-05	0.00029708	0.00055445	0.0020476	0.0002313	-0.001185	-0.00098088	-0.00018322	0.00032222	-0.00061417	-0.00014082	-0.0010183	4.1596e-05	-0.0022849
N.S.		0.0014185	0.0025059	0.0009647	0.0019303	0.00074274	0.00035416	0.00091148	-0.0021793	0.0044974	0.00099308	9.4192e-05	0.00078877	-0.00023739	0.00021804	-0.0017204	-0.00031342	-0.00013181	0.0020037	-0.00019925	6.9971e-05	-0.00075219	0.00048058	-0.0010902	-0.00068881	0.0016845	-0.00090825	-0.0010864	-0.00045541	-0.00040558	0.0013712	0.0012155	-0.0006473	0.00083646	0.00074989	1.4495e-05	0.0018142	0.00054199	-0.00097648	0.0017393	-0.00079548	0.0017983	-0.0014471	-3.0597e-05
N.S.		-0.0020733	-0.0014863	-0.00064635	-0.0012155	-0.00044736	-0.00092212	-0.0019982	-0.0014375	-0.00018104	7.3693e-05	-0.0005103	-0.00039344	-0.00054594	0.00052292	0.00060859	0.00038892	-0.00018453	0.00082225	-0.0011812	-0.00060262	7.935e-05	-0.00062919	-2.3724e-05	-0.00030943	-0.0013126	-0.0015102	0.00088391	0.00059196	0.00030087	0.0022562	8.3938e-05	-0.00097694	-0.0018661	0.0016808	-0.00076216	-0.0012265	0.00046541	0.0011939	-2.2097e-05	-0.00067334	0.00060029	-0.001321	-0.00013023
N.S.		-0.00011038	-0.00063049	0.00011601	-0.00016144	0.00032504	-0.00027274	0.00037117	-0.00059563	-0.00023719	8.379e-05	0.00060108	0.0009518	-0.00028014	0.0006349	-0.0002413	-0.00055248	0.0017997	0.0012608	-0.00018405	-0.00012054	0.0001946	0.00065857	-0.00081114	0.00077997	-0.0001622	-0.0019887	-0.00022559	-0.00017371	0.0020453	0.00037649	-7.1911e-05	0.00028784	0.00051063	0.0008913	0.00047941	2.8295e-05	0.00054439	0.00057727	-0.001312	0.00047865	0.00022367	0.00065126	0.00041333
N.S.		-0.0015708	0.0012613	-0.0025972	-0.0017672	-0.0016325	-0.00056039	0.00081353	-0.0012275	-0.0025155	-0.00038351	0.00010953	0.00070347	0.00038476	-0.00080341	0.0015563	0.00082424	-0.00015962	0.0016558	-0.0014434	0.0018565	0.00015784	-0.00025766	0.00064391	0.0017122	0.0014909	0.0013388	0.0019169	-0.00031565	-0.0010504	0.00086709	0.00050678	0.0013508	0.0029797	-0.00041825	-0.0014374	-0.0015761	-2.4424e-06	0.00048363	-0.00055626	-0.0010614	-0.0023629	0.00014344	-0.0025754
N.S.		0.00066486	-0.0023225	2.362e-05	0.00034607	-0.0013147	0.00033541	-0.000856	0.0011884	-0.0011743	-0.0028424	0.00097572	0.0014489	-0.00030021	0.00098442	-0.00096092	-0.0022792	-0.0022688	-0.0016014	-0.00092839	-0.0013048	-0.0016453	-0.0013065	-0.00062685	0.0010863	0.0014918	-0.0028634	-0.00065679	0.00089769	0.0007344	5.5626e-05	-0.0010761	0.00087304	0.0016497	0.0010722	-0.0003892	0.00049693	0.0011559	0.0019099	-0.0016587	-0.0016709	-0.00018154	-0.00044219	-8.221e-06
N.S.		-0.0013696	-0.00017908	-0.00054876	-0.0012407	-0.0010924	-0.00079009	0.0014852	0.00036065	-0.0012472	0.0016636	0.0020809	-0.00044915	-0.00012714	-0.0011407	0.00027944	-0.00049343	0.00010325	0.00075538	0.00050467	0.00021112	0.0013467	-0.00047897	0.0018807	-0.00097299	0.0011514	0.00045467	0.0017937	0.0008184	-0.0010607	-0.00072526	-0.00033497	0.0016741	0.00010203	-0.00034783	0.001129	-0.00051978	0.00026694	0.0012143	0.0011105	-0.0019361	-0.0010403	0.0010304	-0.00072223
N.S.		0.0015398	-0.00083131	-0.0011585	5.9182e-05	-0.0017573	-0.00014737	0.00081242	0.00054331	0.0010088	-0.0031814	0.00062535	-9.001e-05	9.3132e-05	0.0017799	-0.0011813	-0.00085449	-0.00010216	-0.0014416	-0.00016264	-0.00017255	9.3391e-05	-0.00077589	-0.00089169	-0.00012504	0.0004293	-0.00083385	0.00018884	-0.0009914	0.00023318	-9.5634e-05	8.2128e-06	0.0009591	-0.00037268	0.0013243	0.00080592	0.0010708	0.0025527	-0.0012698	-0.00073251	-0.0014188	-0.00068453	-0.00042325	-0.0017333
N.S.		-0.0012844	0.00068685	-0.0019653	-0.0014305	-0.0016057	-0.00016274	0.00095986	-0.00098116	-0.0023311	7.8666e-05	0.00085651	0.00012976	0.00025949	-0.00089372	0.00075993	4.0564e-06	-0.0002072	0.0013671	-0.00075945	0.0005902	-0.00057398	-0.00023356	0.00044579	0.00032905	0.0012112	0.00066145	0.0018904	0.00060106	-0.001269	0.00026542	-3.2381e-06	0.0016345	0.0015258	-0.00074715	-0.0003874	-0.0013353	0.00031129	0.0013206	0.00040154	-0.0019079	-0.0024501	2.5493e-05	-0.0016269
N.S.		0.0003782	4.8906e-06	-0.00072613	-0.00048938	0.0017924	0.00082125	-0.00034558	-0.00088218	-0.0010617	-0.00038689	-0.0016235	-0.00083303	0.00055858	-0.00031107	-0.00056076	-0.0015311	-0.0019406	-0.0013277	-0.00066188	-0.00086576	-0.00012578	-0.0028792	0.0032501	0.0016515	0.00086421	-0.00076443	0.0029925	0.001782	-0.00074071	0.002322	0.00063212	-0.00016653	0.00091341	0.0023252	0.0016479	-0.00058792	0.0024686	0.0012246	3.7455e-05	0.0017772	0.00029432	0.00063219	0.0033584
N.S.		-0.0015385	-0.00070461	-0.0018733	-0.0009118	6.1106e-05	-0.0015433	-0.00028955	-0.0010259	-0.0010917	-0.0016209	-0.00066106	-0.00089941	-0.001086	-0.0011911	-0.00076019	-0.0010786	-0.00022755	-0.00042009	-0.0013423	-0.0003575	-0.00038594	-0.0020837	0.00050676	0.0001833	0.00060642	0.0015486	-0.00032637	-0.0010294	-0.0011287	-0.00086889	-0.00017225	0.00023672	0.00076812	0.0008448	0.00034783	-0.00040335	0.00011087	0.0010653	-0.00015701	0.0011416	0.00078713	-0.00034516	-0.00053592
N.S.		-0.0015095	-0.00086615	-0.00049852	-0.0017764	-0.00031857	-0.0014084	-0.0016647	-0.00043271	-0.00021853	-0.0011445	-0.00088369	-0.00029944	-0.00078541	0.00063603	0.0010841	0.00088208	-0.00073929	0.000575	-0.0012093	-0.0003142	0.00015582	-0.0012349	-0.00094065	-0.0010272	-0.0014297	-9.0844e-05	0.00049335	0.00056688	-0.00025084	0.0017658	0.00045004	-0.0010909	-0.0021266	0.0019803	-0.0013009	-0.00079122	-0.00041089	0.0012906	0.00068078	-0.00043468	0.00038842	-0.00065511	0.00010481
N.S.		-0.00032411	-0.00056104	0.00028876	0.0020815	-0.0019581	-0.00033492	-0.00046534	-0.00053145	-0.0012187	-0.00033078	-0.00019263	-0.00088739	0.00044624	0.00061056	-5.785e-05	-0.00074234	0.0016213	0.00023472	-0.00074364	-0.00057302	-0.0012313	-0.00041655	0.00052786	0.0012791	0.00075768	-0.00025467	-0.00079457	-0.00094295	-0.0006984	-0.0010461	-0.0002764	0.00095684	-0.0019315	-0.00021825	0.00011651	0.00071781	0.00097491	-0.00032341	-0.0010045	2.9252e-05	-0.0013251	-0.00068773	-0.0019903
N.S.		0.00018827	-0.00038709	0.000105	-0.0013793	-0.0004548	0.0006402	-0.00031936	3.4053e-05	-0.00045526	-8.623e-06	-0.0011007	-0.0013317	0.0005354	0.0016192	0.001899	-0.00026479	-0.00099317	-0.00038388	-0.00053198	-0.0011919	-0.00063964	-3.2245e-05	0.0027202	-0.00059242	0.00012518	0.0011724	-0.00075382	-0.00022488	-0.00086872	-0.00090614	0.0011462	-0.00031125	-0.00073573	0.0025569	0.0011798	-8.0157e-06	-0.0012192	-0.00038784	-0.0015466	-0.00077448	6.1342e-05	0.0020001	-0.0015028
N.S.		-0.00044714	4.0819e-05	0.00093844	0.002926	-0.001704	-0.0007416	0.00028828	-0.00096459	-0.00066579	0.00065292	-1.3387e-05	-0.0016106	2.3464e-05	2.1253e-05	0.00037379	-0.00066455	0.0007681	-0.00067015	-5.2027e-06	-4.5425e-05	8.0581e-05	-0.0006075	0.00010614	0.0010827	-0.00018703	-0.00024752	-0.0015842	-0.0010632	-0.00076418	-0.0016828	-0.0002379	0.00012367	-0.0022063	0.00032042	-0.0015007	0.00099084	0.0009161	-0.00083796	-0.0016398	-0.00023536	-0.0007632	-0.0005456	-0.00070408
N.S.		0.00054336	-0.00072528	-0.00044514	0.00077034	-0.0018569	-7.2413e-05	-0.00019362	-0.00031805	-0.00050236	-0.001438	0.0002383	-0.00038594	0.00073532	0.00098989	-0.00076945	-0.00037835	0.0013191	-0.00040066	-0.00077953	-0.00027247	-0.00093626	-0.00087221	0.00020521	0.00013344	0.00070649	-0.00041743	-1.4231e-05	-0.0013458	-0.00029143	-0.00041204	-0.00017765	0.00084666	-0.0010776	0.00019067	0.0013834	0.00070131	0.0021139	-0.0010287	-0.00045541	-0.00045957	-0.0011129	-0.00043576	-0.0026394
N.S.		-4.4344e-05	0.0017706	0.00069806	0.0022153	0.0012102	-0.00076191	0.00047661	-0.0018089	0.0021029	0.00098288	0.0014028	0.0008002	0.00027258	0.0013445	-0.0021737	-0.00046535	-0.00082529	0.0027812	4.5226e-05	0.00027914	-0.0019083	0.00093542	-0.0013942	-0.00090857	0.0013354	-0.0015546	-0.0022929	-0.0004817	0.00050962	0.0013691	0.00021904	-0.00084276	0.00071386	0.0012452	-0.00019401	0.0010968	-0.00021714	-0.00083527	0.0013413	-0.0012553	0.00099365	-0.00084436	-0.00026113
N.S.		-0.00016491	-0.00022223	0.00018478	-0.00082992	0.0004425	-0.0016439	-0.00072828	-0.00050432	-0.00040774	-0.0013547	-0.00011794	-0.00041092	-0.00058267	-3.6412e-06	0.0022797	0.00096855	1.8716e-06	0.00041288	-0.00080389	-0.00011176	8.9053e-05	-0.0017924	-0.0015793	-0.0017806	-0.0017524	6.2079e-05	-0.00025516	-0.00026663	-0.0010623	-0.00020052	0.00045395	-0.0012347	-0.0013887	0.00069003	-0.0017677	-0.00061172	-0.00075802	-7.9091e-05	3.9057e-05	-0.00027281	-0.00014679	0.00063498	9.6369e-05
N.S.		0.0010211	0.00015608	0.00070911	0.0013683	0.00041537	-0.0015994	0.00020204	-0.001221	-0.00044932	-0.00021218	0.00023699	-0.0011549	0.00010601	-0.00063661	0.0030228	0.00063612	0.00071021	-4.5577e-05	-0.00041648	0.00033627	0.0003184	-0.0019135	-0.0013894	-0.0014659	-0.0017904	-0.00014624	-0.0009008	-0.00098379	-0.0010575	-0.0016428	0.00034428	-0.0017193	-0.00090902	-0.00020244	-0.0018295	0.00022807	-3.6838e-05	-0.001627	-0.0010294	-0.00010825	0.00021141	0.0008538	0.00012647
N.S.		-0.00029952	-0.0010432	0.00051597	0.00082643	0.00076375	-0.001891	-0.0016133	-2.5335e-05	0.00034571	-0.00083936	-0.0010885	-0.00026645	-0.0012974	0.0013475	0.00028487	1.3341e-05	0.00087748	-0.00038822	-0.0015481	-0.0013074	-0.00063151	-0.0010698	-0.00080539	-0.00062123	-0.00033254	-0.0010205	0.00029008	-0.00070392	-5.2997e-05	-0.00048907	-0.0012356	1.6958e-06	-0.0004535	0.00044068	-0.00044796	-0.00063931	-0.00062951	-0.00010043	-0.00062667	-0.0012274	-0.00050165	-7.4367e-05	-0.00074543
N.S.		0.00054239	0.00033598	0.0010675	0.0031384	-0.00068312	-0.0014325	0.00079804	-0.0016647	-0.00037068	0.00089682	0.00022164	-0.0018841	0.00033365	-0.00076402	0.0018121	8.1637e-05	0.00048418	-0.0009487	-3.822e-06	0.00070801	0.00077089	-0.0014709	-0.00070725	-0.00024524	-0.0012189	-0.00011994	-0.0016709	-0.0012715	-0.00079878	-0.0020849	-0.00010772	-0.0013587	-0.0014676	0.00019459	-0.0018713	0.0011021	0.00098287	-0.0019352	-0.0016855	-0.00035587	0.00036971	1.0489e-05	0.00012163
N.S.		-0.00015282	-0.002283	-8.7338e-05	0.00042327	-0.0016027	-5.1618e-05	-0.0012558	0.00036391	-0.0014881	-0.00082297	0.00098801	0.00040494	0.00036164	0.0010679	-0.00040421	-0.0010143	-0.0018331	-0.0011311	-0.00029296	-0.00067838	-0.00062833	-0.00066332	-0.00074504	0.0013915	0.0014369	-0.0024415	0.00050068	0.0010115	-3.0326e-05	-0.0004894	-0.00077537	-0.00019793	0.0012663	0.00079328	-0.00046098	0.0010252	-0.00029258	0.00081459	-0.00083316	-0.00066838	0.00042041	0.00082989	-0.00024692
N.S.		-0.00093744	-0.0014453	0.0017294	3.2312e-05	-0.00021506	0.00044479	-0.0012473	-0.00070829	-8.9618e-06	0.00015282	-0.00015834	-0.0010779	0.00032144	-0.00099022	0.0011601	0.000177	-0.00046509	0.00045147	0.00011978	0.0018865	-0.00020829	0.00011236	-0.00096917	-0.00091515	-0.00026632	0.00019281	-0.00063289	1.7894e-05	0.0010426	0.0021111	-0.00014678	-0.0015155	-0.00023184	0.0013537	-0.00023938	-0.00061814	-0.0010715	0.0013088	-0.00042786	4.9349e-05	-0.00093019	-0.0016103	0.00058047
N.S.		-0.00019671	-0.00058322	-0.0011919	0.00069651	0.00010797	-0.0012287	-0.00018806	-0.00089087	-0.00052422	-0.0020799	-0.00010504	0.00011067	-3.1936e-05	-4.0134e-05	-0.0011897	-0.0018136	-0.00016805	-0.0015481	-0.0002366	-0.00061951	-0.00037421	-0.0033786	0.00020044	-0.0006101	-0.00020817	0.0020682	-0.00031474	-0.001052	-7.3673e-05	-0.00045333	1.847e-05	0.00049874	-0.00012022	0.0013566	0.0012999	0.00026225	0.0011087	0.00070109	0.00059422	0.0016416	0.0018113	-0.00035298	0.0011052
N.S.		0.0015831	0.0011381	-0.00082581	0.0021318	0.0036035	-0.00060095	-3.3977e-05	-0.0010935	0.00094385	0.00078018	0.00032962	0.00054604	5.9759e-05	0.0038423	0.0016849	-0.00072958	0.00072376	0.00040562	0.0013779	0.0016281	0.0011698	-0.00063391	-0.001323	0.0012924	-0.00042447	-0.00078159	-0.0018258	-0.00046128	0.00079997	-0.0018149	-0.0014615	-0.0010691	0.00024768	-0.00065795	-0.00078959	-0.00073889	-0.00092115	-0.00077887	-0.00061551	-0.0021243	0.00052633	0.00034471	-0.0011022
N.S.		-0.0010664	-0.0010402	0.0005316	-8.3076e-05	0.0016022	0.00084756	-0.00082031	-0.00056962	-0.00046652	9.1328e-05	-0.002337	-0.00059006	0.00051499	-0.00034256	-0.00031947	-0.00063328	-0.0015393	-0.00092057	-0.00073568	0.000736	-0.00048034	-0.0021813	0.0028185	0.0021945	0.00035262	-0.00098833	0.0019092	0.0016141	6.5583e-05	0.0020751	6.5026e-05	0.00054972	0.00085953	0.0016083	0.00034664	-0.0011268	0.0014841	0.00035543	-0.00066722	0.00099197	-0.00072514	0.00093701	0.0018073
N.S.		-0.00025814	-1.3421e-05	4.7651e-05	-5.5187e-05	-0.0015484	0.00035336	-0.0017061	0.00082683	-0.0015104	0.00017861	-0.00039383	-0.001001	-0.00088498	0.00064991	-0.00068873	0.00064725	0.0001015	-0.00033451	0.0011721	0.0005589	-0.00032637	-5.6179e-05	0.00074909	4.2915e-05	-0.00046398	0.00065047	0.00010579	-0.00038744	-0.00078362	4.5514e-05	0.0013007	-0.0015592	0.0004279	-5.6867e-05	-0.00044329	-0.0020813	-0.001368	-0.0014936	-0.00034521	0.00014674	-0.00043417	0.00010185	-0.00036566
N.S.		-0.0009461	-0.001082	0.001662	-0.00031257	-0.0013408	0.00052021	-0.0018869	-7.3239e-06	-7.9967e-05	0.00027096	-0.00066991	-0.0011321	-0.00074082	-0.0006422	-1.7922e-05	0.00082795	-0.00022028	0.00048294	0.00017363	0.0017717	-0.00013578	0.00057488	-0.00055941	-0.00049203	0.00024407	0.00063626	-0.00060209	-9.8781e-06	1.8426e-05	0.0012074	-0.00028244	-0.001488	-0.00045572	0.00046547	-0.00040006	-0.0016142	-0.0010566	5.4424e-06	-2.0801e-05	7.6318e-05	-0.0011304	-0.0010367	0.00020309
N.S.		0.00025129	-0.00056862	-0.00011686	-0.0011413	-0.0010363	0.00014234	-0.00037126	0.00023067	-0.00028093	-0.00064915	-0.00028406	-8.3955e-05	8.3002e-05	0.0039421	0.00064434	-0.0010799	0.00031352	-0.00081211	-0.00065356	-0.0024171	-0.000524	-4.0712e-05	0.0048902	-0.00094204	0.00035626	0.0017986	6.5557e-05	0.00089897	-0.0010075	-0.00050119	0.00079814	-0.0010739	-0.0012706	0.0044344	0.0022541	0.00059873	-0.00093508	-0.00039196	-0.0019249	-0.0012109	-0.00056343	0.0016466	-0.001713
N.S.		0.00062384	-0.00036732	-0.0023597	-0.00047797	-0.0011841	0.00015825	-0.0012042	0.0013386	-0.0028101	-1.9949e-05	0.00033543	-0.0013461	0.00010618	0.00085108	-0.0011161	-0.00037937	0.00028306	-0.0017268	0.0019833	-0.00035057	-0.00030621	-0.00028369	0.0014126	-0.00098988	-0.0015513	0.00062976	0.0012714	-0.00031567	-0.00039439	-0.00026095	0.0023033	-0.00082801	0.0010832	-7.7304e-05	3.6631e-05	-0.00081228	-0.00095125	-0.0016967	-0.00089446	0.00073308	0.00019199	0.00067674	-0.00021716
N.S.		0.0001322	-0.0012372	-0.00022093	0.00016765	-0.0013305	-0.00017232	-0.00062935	0.0011513	-0.00068978	-0.0011956	4.9787e-05	0.00085096	-0.00087421	0.0029599	-0.00043429	-0.0011815	0.0013882	-0.000884	-0.0011907	-0.001951	7.0779e-05	0.00041221	0.0032615	-0.0011881	-5.007e-05	0.0011702	7.1608e-06	0.0015189	-0.0012909	-0.00024013	0.00065698	-0.00088505	-0.001267	0.002891	0.0021696	0.00084176	0.00027878	-0.00019988	-0.0011772	-0.0011343	-0.00046785	0.00054093	-0.00055491
N.S.		0.00029288	0.0010773	-0.00034551	0.0015597	0.0025509	-0.0012621	0.0003484	-0.0012184	0.00083852	0.00055141	0.0011506	0.0012017	0.00059327	0.0025327	-0.00075049	-0.0003871	0.000267	0.0017412	0.00085732	0.00095047	-0.0014127	0.00054535	-0.0017154	-0.00024709	0.00013169	-0.0010371	-0.0016159	-0.00075211	0.0011392	-0.0008117	-0.00059654	-0.0014147	0.00070117	0.00059198	-0.00024456	-0.00013757	-0.00055916	-0.00095432	0.00012346	-0.0020617	0.00043513	8.9225e-05	-0.00094742
N.S.		0.0015182	-0.0013995	-0.0022989	-0.0011623	-0.0013704	6.438e-05	-0.00081521	0.0013769	-0.0018887	-0.00039077	0.0004759	-0.0010672	0.00044464	0.00019222	-0.0006226	-0.0011324	0.00014492	-0.0020607	0.0018171	-0.00065349	-2.783e-05	0.00025934	0.0011418	-0.0019393	-0.0012792	0.00016702	0.0018193	-0.00025799	0.00060544	6.4199e-06	0.0018482	3.5854e-05	0.00089231	-0.00023937	0.00073877	0.001061	-0.00044068	-0.0011614	-0.0011744	0.0012607	-0.00015998	-6.594e-05	0.00054363
N.S.		0.00017983	-0.001314	0.0010414	0.0012567	-0.00069292	0.00024492	-0.00065174	0.002492	-0.0011618	-0.0003899	-0.0003832	0.00051538	-0.0009594	0.00076934	-0.0013867	0.00025827	0.00086992	0.00010394	-0.0019519	-0.001378	0.00098112	0.0010302	0.0016635	-0.0010707	-0.0004486	-0.0002753	-0.00048924	0.00057082	-0.0012649	0.00011471	0.00041065	-3.241e-05	-0.0013587	0.00098573	0.0017532	0.00033507	0.0007642	-0.00069911	0.00025867	-0.00048879	9.2229e-06	-0.00037235	0.00068574
N.S.		-0.0010867	-0.001348	0.00068192	0.0011202	0.00053693	-0.0015065	-0.0017584	0.00032306	-0.00037308	-0.00046512	-0.0017572	-0.00082673	-0.00096014	0.00062402	0.00030184	0.00078883	0.0004444	-0.0005183	-0.001051	0.00040345	1.0039e-05	-0.00078434	0.00058732	0.00038506	-0.00015867	-0.0014092	-0.00012494	-6.0105e-05	-1.4052e-05	-4.4256e-05	-0.0011144	0.00037986	6.2955e-05	0.00011777	0.00042524	-0.0010382	-0.00013222	-0.00038237	-0.0012257	-0.0010809	-0.001135	0.00075943	-0.00034935
N.S.		0.0012926	-0.0013473	-0.00098463	-0.00047539	-0.0017383	0.00067617	-0.00080918	0.0009024	-0.00091238	-0.00049721	-0.00028872	-0.0001551	0.00067687	-0.00042019	4.0416e-05	-0.00060085	-0.00025326	-0.0014488	0.00016082	-0.00046949	0.00044601	0.00069279	0.00099735	-0.0011095	-0.00069581	-0.00074361	0.0014834	-0.00032203	0.0010778	0.00068839	0.0014145	0.00091931	0.00029008	-0.00040114	0.0006689	0.0013277	-0.00052621	-0.0011311	-0.001155	0.00087698	-0.00032243	-0.00099235	0.0010215
N.S.		-0.0019919	-0.001482	0.00077912	0.00076356	0.001376	-6.7312e-05	-0.0011867	-0.00018488	-0.00040352	0.00056896	-0.0022796	-0.00063792	-0.0003261	3.4393e-06	0.00010344	0.00076695	-0.00071407	-0.00066314	-0.00091629	0.0017545	5.4177e-05	-0.00093004	0.0023126	0.0016	0.00023366	-0.0013892	0.00061566	0.00085995	0.00022146	0.00093075	-0.00091229	0.00081003	0.00056322	0.00052235	9.285e-05	-0.0014225	0.00050477	-0.00069528	-0.0012774	-0.00044296	-0.0013855	0.001291	0.00046265
N.S.		0.00040079	-0.00052168	0.001498	0.001133	-0.00032662	0.00096309	-0.0010557	0.0019082	-0.0014573	0.00029801	-0.00091016	0.00031152	0.00047157	0.00012297	-0.0016691	0.001333	-0.00015513	0.00071137	-0.0022518	-0.00095041	0.0016372	0.0017985	0.0021114	-0.00038432	-0.00044237	-0.0012447	-0.00045212	-0.00015477	-0.00033861	0.0010197	0.0001462	0.00085098	-0.00091201	0.00040097	0.0015093	-5.3749e-05	0.00029747	-0.00108	0.0005688	0.00028563	0.00017873	-0.00079985	0.0010669
N.S.		0.00067753	-0.00056938	0.0003809	0.00046007	-0.0013928	0.0011646	-0.0011131	0.00089079	-0.0012185	-8.1156e-05	-0.0010361	0.00044178	0.0012107	-0.00020976	-0.00061468	0.000723	-0.00056796	-0.00022922	-0.0016832	-0.00053291	0.0011621	0.0014832	0.0019736	-0.00011324	-0.00050528	-0.0014867	0.00050948	-0.00040222	0.00073638	0.001439	0.00070301	0.0013133	-0.00024375	-0.00010628	0.00094521	0.00035893	-0.00026039	-0.0012237	-0.00027544	0.00050403	3.5229e-05	-0.0011125	0.0010134
N.S.		0.00026815	4.0172e-05	-0.00019901	0.0022448	-0.00035194	-0.0011301	-0.00078892	0.00063767	-0.0011053	-0.0007627	8.765e-05	0.0011198	0.0012163	0.00055043	1.2105e-05	-0.0019604	0.00025707	-0.0019987	0.00042009	-4.5505e-05	0.00057133	-0.0099174	-0.00010543	-0.00077962	-0.00092806	0.0013551	0.00015878	-0.00054449	0.0014453	-3.8666e-05	0.0006982	0.00053586	-0.00069158	0.0010274	0.00067528	0.00096717	0.0016396	-0.00014938	0.0017475	0.001212	0.0012451	-0.00030165	0.001152
LA-PL5 Post-cond NREM
Peak significance	Time (ms)	-420	-400	-380	-360	-340	-320	-300	-280	-260	-240	-220	-200	-180	-160	-140	-120	-100	-80	-60	-40	-20	0	20	40	60	80	100	120	140	160	180	200	220	240	260	280	300	320	340	360	380	400	420
N.S.		0.0011223	0.0017465	0.0029504	0.0018403	0.0023583	0.0015117	-0.0003372	0.0023719	0.0011999	0.002528	0.0052094	-8.1325e-05	0.0023559	0.0041077	0.0033587	0.0049468	0.012261	0.006976	0.012001	0.010586	0.014374	0.076115	0.015131	0.013487	0.0082717	0.0084026	0.0045877	0.0037504	0.0042444	0.0014378	0.0042775	0.00012794	0.003407	0.0025557	0.0036837	0.0020597	0.0020244	0.0016338	0.0015001	0.00053063	0.0021408	0.0032207	0.00012811
N.S.		-0.00040135	0.0037341	0.0024883	0.0016988	0.0024558	0.003164	0.0017039	0.0024212	0.0022655	0.0027672	0.0029679	0.00097455	0.002376	0.0045785	0.0015459	0.0034905	0.0036689	0.0012251	0.0043098	0.0045055	0.0035606	0.017671	0.0030348	0.0034964	0.006032	0.003875	0.0036037	0.0027432	0.0034663	6.9405e-05	0.003224	0.00079689	0.0019207	0.002745	0.0042426	0.0031337	0.0029171	0.0024474	0.00064003	0.0001846	0.001821	0.0037062	-0.00017818
N.S.		-0.00030903	0.0045495	0.0024476	0.0010053	0.0022646	0.0035919	0.0020124	0.0028471	0.0033225	0.0034149	0.0020656	0.0014394	0.0023911	0.0042067	0.002003	0.0016648	0.0007939	-0.00057577	0.0010706	0.0024547	0.0015	0.0051577	0.00072165	0.001376	0.0048617	0.0024027	0.0038288	0.0016435	0.0035774	0.00026766	0.0024018	0.0006803	0.00091547	0.0033063	0.0031013	0.0044798	0.0028194	0.0017396	-0.00081667	0.00083931	0.00029316	0.0026843	-0.0005431
N.S.		0.00059782	0.00080482	0.0018087	-0.00022097	0.0016621	0.0015273	0.00092592	0.001289	0.002215	0.0030679	0.0020018	-0.0002423	0.0006466	0.0006137	0.00099464	-0.0019828	0.0010803	-7.9301e-05	0.00029443	0.003013	0.0012685	0.003389	0.0017319	0.0020526	0.0036727	0.0009958	0.0013913	0.0013177	0.0013279	0.00085676	0.00054221	0.0012	0.0023856	0.0017197	0.00018078	0.0026379	0.0010963	-0.00031362	-0.0018378	0.00064158	-0.0020942	0.0021197	2.8842e-05
N.S.		0.00037994	0.0030041	0.0021362	0.00020566	0.0019669	0.0029357	0.0016672	0.0023832	0.0034511	0.0032428	0.0018358	0.00081685	0.0014165	0.0021146	0.0017595	-0.00050072	0.0001784	-0.00034864	-0.00010336	0.002414	0.0018411	0.0040384	0.00097525	0.0014594	0.004079	0.0012126	0.0029322	0.0014563	0.0029123	0.00090055	0.0017068	0.00093014	0.0010797	0.0027977	0.0013461	0.0042809	0.0024187	0.00049213	-0.0018897	0.0011897	-0.0015832	0.0026655	-0.00045053
N.S.		0.0017566	-0.0010677	-0.00030415	0.00039895	0.0018707	0.0003973	1.6625e-05	-0.00020885	-9.976e-05	-0.00043059	0.0021957	-0.00053576	0.0020577	-7.2597e-06	-0.00028283	0.00085008	0.0010609	0.00036981	-0.00036116	0.001163	0.00067631	0.0078239	0.0024503	0.00087325	1.2841e-05	-0.0013247	-0.00072384	0.00042968	-0.00027998	-0.001838	0.00056801	6.8733e-05	5.2455e-05	-0.00068098	-0.0013124	0.00075361	-0.00037562	0.0010542	0.00091797	0.0025955	-0.0003893	0.00087941	0.00044114
N.S.		0.00026761	0.00026957	0.0013859	-0.00075995	0.00024857	-0.00045003	-0.00032798	0.00049544	0.0010072	0.0027371	0.001665	-0.00064533	-0.00029586	0.00016321	0.0011083	-0.0023857	0.0020652	-0.00023586	0.00046138	0.0018552	-0.00066709	0.001507	0.00086846	0.0020045	0.0026793	0.0019688	0.00099506	0.00035742	-0.00035042	-0.00018613	-0.00039023	0.00065869	0.0024827	0.00083381	0.00061927	0.0010666	-0.00078471	-0.00086325	-0.00016973	0.00069709	-0.0012194	0.00064426	-7.7283e-05
N.S.		0.00064261	0.00078799	0.00040883	0.00072521	0.0018207	0.00012209	0.00090688	-0.0022298	0.0010602	-0.00052679	0.0013711	-0.000476	0.0013628	0.0036703	0.0015654	0.0014482	0.0019775	-0.00058084	0.0022028	0.0014544	-0.00072593	0.00077361	-0.00037777	0.00082887	0.0033419	-0.00014023	0.0024423	-0.001865	0.00096282	-6.2879e-06	-0.00012918	-0.00082507	0.00064968	-0.0021418	-0.0010095	-0.0016391	-0.00067165	0.00060864	0.0013765	0.0010041	0.0026637	0.0011818	0.0024859
N.S.		-0.0012625	0.00024965	-0.00089392	-0.0014139	0.00028388	-0.00083378	-0.0011753	0.00067547	0.0010135	0.00091945	-0.0006917	0.0004107	-6.1865e-05	0.0008658	-0.00057297	0.0016019	0.00035709	0.0012287	0.00085639	0.00031736	0.0011109	-0.0014147	0.0036156	0.0026368	5.942e-06	-0.00013704	0.0017427	0.0024511	0.0012845	0.00019759	0.0014378	0.002335	0.0029143	0.0017526	0.0013355	0.0017812	0.0016238	0.00091443	-0.00039856	-0.00091979	0.00023105	-0.00095346	-0.00017008
N.S.		0.0013852	-0.00010663	-0.00030257	0.00059354	0.0012801	0.0017892	-0.00018316	0.00048296	-0.00028546	0.00081383	0.0044312	0.0018754	0.0004611	0.00058713	-0.00057968	0.0015596	0.0015216	0.00046364	0.00025053	0.0014071	0.0023163	0.0014425	0.001125	-2.8666e-05	-0.0001412	-0.00032964	-0.00052646	0.00039101	5.2477e-05	-0.0009154	0.0010328	0.0006375	0.00027007	-0.0012817	-0.0014741	0.0014716	0.00029962	0.0001859	0.0011934	0.0020122	-0.00010409	0.0013559	0.001025
N.S.		-0.00060492	-0.00067175	0.0010923	0.00025	0.0020173	0.0028708	0.00060721	0.00069436	0.001227	0.00011313	0.00063306	-0.0015744	-0.00015203	-5.7086e-05	-0.00014133	0.00078895	0.0010792	0.0011745	0.0012404	-0.0011983	0.0020676	0.0025309	0.0012118	0.0011318	-0.0006684	0.00032284	-0.00035763	-0.0013983	-0.0004666	0.0010751	-0.00055775	9.4041e-05	-0.0015494	0.0021109	0.0028273	0.004077	0.00030986	-0.0020446	-0.0024978	0.0035413	-0.00083456	0.0017576	-0.00014115
N.S.		-0.0007859	0.00092714	0.00018947	0.00010878	0.0016355	-0.00034339	6.6281e-05	-0.0015739	0.00098446	9.7441e-05	0.001144	-0.00043695	0.0014046	0.002544	0.00047088	0.00052254	0.0010575	-0.0018346	0.0022623	0.00185	-0.00020534	-1.5603e-05	-0.00027569	0.00085682	0.0018423	-0.00109	0.0021152	-0.0016808	0.00031299	-0.0015856	-0.0012874	-0.0017427	0.00026569	-0.0017229	4.8891e-05	-0.00079857	-0.00014351	0.0030589	0.0022208	0.0013563	0.0019139	0.00025278	0.0011155
N.S.		-0.00067335	-0.00045017	0.0010806	0.00048555	0.0025609	0.0015786	0.0014372	2.9282e-05	0.0011174	-0.00069464	0.00046642	-0.00068967	-0.00052376	-0.00058655	-0.00010935	-0.0009135	0.0010331	0.00072678	0.0026997	-0.0010334	0.0025212	0.00063035	0.0013338	5.144e-05	5.0976e-05	-0.00023045	-0.000332	-0.0012478	0.00016973	0.0013891	-0.001747	-0.00019096	-0.0006844	0.00065226	0.0018102	0.0027082	0.0014336	-0.001247	-0.0023573	0.0024521	-0.00012345	0.0015943	0.00046624
N.S.		-0.0010601	-0.00097197	-0.0011659	-0.0011355	0.00019902	-6.558e-06	-0.00075966	0.0010887	-0.0003698	0.0014918	-0.00051606	-0.0010949	4.4454e-05	0.0011755	-8.4998e-06	0.00088918	0.00017719	0.00023261	0.0011977	0.00044249	0.0013318	-0.0012781	0.0020081	0.0023111	-0.00071121	-0.00065616	0.0005033	0.0030794	0.0007722	0.00091129	0.00020438	0.0047371	0.00063849	0.001097	5.9551e-05	0.0002855	8.2233e-05	0.00012495	-0.0009368	0.00065032	0.00013317	-0.0013373	-0.00027325
N.S.		0.0011796	0.00093091	-0.00020395	-0.00014683	0.00014385	0.0022971	-0.00077494	0.00049319	0.00028406	0.0021203	0.0054019	0.0039616	0.00023129	0.00011637	-0.00080591	0.0017572	-6.0877e-05	0.00040251	0.00068535	0.0012048	0.0019397	-0.00038477	0.00014271	0.0006373	0.00051556	4.9964e-05	-0.00055526	0.00033121	-0.0003353	0.00044775	0.001007	0.00032256	0.0011143	-0.0013646	-0.00047684	-0.00018971	-0.00015831	0.0012938	-0.0001131	0.00091835	-0.00037267	0.000882	0.00058849
N.S.		0.00012546	-0.001362	-0.0015723	-0.0002433	0.00032381	0.0034537	-0.0012215	-0.0011495	-0.0015365	0.00091072	-0.0006605	-0.0023541	-0.0004758	-0.00035259	0.0018329	0.00027324	0.00017322	0.001461	-0.00040568	0.00085241	0.0026626	0.0011911	0.0014505	-0.0004966	-0.0010233	-0.00014379	0.00035697	-0.0041625	-0.0011273	-0.0010696	-0.0015864	0.00052886	-0.0025864	-0.0013735	-0.0030701	-0.0028888	0.00062727	-0.0037758	0.0020513	-0.0023946	-0.00034058	-0.0007631	-0.0017915
N.S.		-0.0010894	0.0014834	-0.00022573	-0.0011388	-0.00032011	0.0023324	-0.0010131	-0.00024385	-0.00048995	0.0016156	0.0025766	-0.00028031	-0.0013341	-0.0035784	-0.00061246	0.00042834	0.0012992	-0.00048655	0.00029846	0.0011576	-0.00049288	0.0002551	-0.0002446	0.0047437	-0.0017035	-0.001559	-0.0031195	0.00063258	-0.000431	-0.00040688	-3.216e-05	0.00052168	4.9594e-05	0.00061171	-0.00086453	-0.00012466	-0.00094504	-0.00062715	-0.0010392	-0.00066631	-0.0013517	-0.00087768	-0.0014802
N.S.		-0.00071585	0.0011785	-0.0004978	-0.0010313	-0.00032596	0.00021778	-0.00017037	-0.00045915	0.0020617	0.00057764	-0.00052095	0.0017261	-0.00044372	-0.00013421	-0.0010245	0.0022139	0.00038813	0.0016465	6.5654e-05	0.00036691	0.00013837	-0.0021333	0.0037495	0.001243	0.00056792	0.0003004	0.00089229	0.0017695	0.0007244	-0.00017783	0.0013778	0.00069857	0.0043557	0.0020832	0.0021728	0.0010903	0.0026791	-6.133e-05	0.00090545	-0.0020055	0.0014343	-0.00034588	0.00032228
N.S.		-0.0012468	0.0011722	0.00025227	0.00032745	2.3961e-05	-0.0013122	-0.00025529	-0.0002204	0.001264	0.00028045	0.00059971	0.00032401	0.00051822	0.00093479	0.00023695	-0.001153	0.00082344	-0.0023879	0.0022965	0.0014642	-0.00059726	-0.0010877	-0.00059126	0.00098046	0.0011983	-0.00076121	0.0021257	-0.0012646	6.2279e-06	-0.0026175	-0.00063373	-0.0014906	0.00021439	-0.00054025	0.0012283	0.00018133	0.00012874	0.00314	0.0029597	0.0018044	0.00070021	-0.00045144	-0.00032101
N.S.		-0.00076912	0.00016779	0.0020674	-9.4154e-05	0.00083376	0.0022956	-0.00017762	0.0010943	0.00045323	0.00077969	-0.00036513	-0.0018023	0.00050263	-0.00039859	-0.00011651	0.0022832	-0.00035365	0.0010408	-4.3343e-05	-0.00084042	0.0010059	0.0026797	0.00051863	0.00068849	-0.00057705	0.00020665	0.0012373	-0.00019625	-0.00085512	-0.00035308	-0.00041245	-0.00043875	-0.0013111	0.0019069	0.0027868	0.0025087	-0.00045297	-0.0016053	-0.0017111	0.0036458	-0.00047584	0.00078151	-0.00091926
N.S.		0.0011931	-0.00063239	-0.00099453	-0.0010373	-0.00087338	-0.00013288	0.0026616	0.0013661	-0.0010203	0.00087308	0.0024306	-0.00020191	-0.0010637	0.0014576	-0.00090529	-0.00023895	0.00063556	-0.00024558	0.00073566	-0.00169	0.00066906	0.0019473	0.0021593	-0.00092838	0.00036709	-0.00038053	-0.0016184	-0.0024247	0.00028134	-0.00031673	0.001475	-0.00027138	-0.0028981	-0.00083324	0.0019194	0.00040956	0.0012602	0.00072153	3.0448e-05	0.0013765	-0.00033165	0.00047657	0.0023449
N.S.		0.0010706	0.00034017	0.00016144	0.00040677	0.0010103	-2.2582e-05	0.0014008	-0.000501	0.0012404	-0.00073005	0.00095662	-0.00025815	0.001796	0.0021571	0.00074224	0.0013946	0.0018174	0.00039129	0.0022484	0.00040345	-0.0016727	6.7203e-05	-0.00030903	0.00028705	0.0021676	0.0010281	0.0024748	-0.0020131	0.001876	-0.00018808	0.00037329	-3.2079e-05	0.00029692	-0.0012588	-0.0023683	-0.0015763	-0.0007147	-0.0012838	0.00055794	0.00039005	0.0026396	0.00057908	0.0021955
N.S.		0.00064232	0.00032	-0.00048594	-0.00075697	-0.00086269	0.0018234	-0.00075289	0.00083775	0.00065128	0.0025043	0.003758	0.0023399	0.0018735	-0.00069747	-0.0012204	0.0010011	-0.0018042	0.00020346	0.0010689	0.00020658	0.00089299	-9.7624e-05	-0.0004775	0.00092739	0.00051148	-0.0008991	-0.0010204	3.3943e-05	-0.00092686	0.001448	0.000341	-0.00035682	0.0016363	-0.0011613	0.00056732	-0.0025205	-0.00051193	0.003946	-0.00081361	0.0012611	-0.00068092	0.00066502	1.6863e-05
N.S.		-0.00072277	0.0010582	0.00083893	-0.00041634	-0.00095177	-0.0017403	-0.0006585	0.00024633	0.00086708	0.0012645	0.0006641	-2.9312e-05	-0.00074171	0.00013292	0.00092907	-0.0019828	0.0016985	-0.0013139	0.001124	0.00084487	-0.0011615	-0.0005541	-0.00052626	0.0015191	0.0017141	0.0011939	0.0017744	-0.00056866	-0.00057211	-0.0017492	-0.00037255	-0.00034449	0.0012636	0.00019566	0.0015047	0.00037133	-0.00086257	0.00048545	0.001983	0.0015014	-6.5023e-05	-0.00010164	-0.00049403
N.S.		0.001009	-0.00094172	-0.0017111	-0.0010219	0.00018722	-0.00024909	0.0015959	0.00023518	-0.0019365	0.0022364	0.0018323	-8.4799e-05	-0.00071641	0.00022906	-0.0014922	-0.00043892	0.0019027	-0.00019251	0.0022706	-0.0014949	0.00080133	0.0012716	0.0013634	-0.0015209	-0.00040381	0.00015708	-0.0019333	-0.0023951	0.00087452	-2.1825e-05	0.0011601	-0.0010211	-0.0026799	0.0001084	-0.0006022	-0.0015198	0.00067762	0.00046014	0.0013858	0.0019274	-0.00079795	-0.0011736	0.0011567
N.S.		-0.0013285	0.0011506	-0.0011877	-0.0017611	-0.00071022	0.0026986	-0.0010967	0.00041795	-0.00084346	0.0016453	0.0024777	0.00080083	-0.0017897	-0.0025107	-0.0013514	6.3826e-05	0.0011515	-4.5335e-05	0.0003366	0.0023113	0.00041773	-0.0014648	-0.00053081	0.0034405	-0.002842	-0.0019854	-0.0031883	0.0010103	-0.0021094	-0.00036252	0.0008345	-0.0003188	0.00044285	-0.00071809	-0.0011713	-0.00088225	-0.001612	-0.0015394	-0.0021687	-0.00029228	-0.0010559	-0.0024801	-0.00099381
N.S.		-0.00048698	-0.0019098	-0.0013398	-0.00073729	3.3335e-05	0.00085386	0.00012064	0.00064209	-0.0011023	0.0012953	-0.00041154	-0.0012526	-0.00056321	-0.00024086	-0.00061225	0.00057602	0.00060173	-0.00074623	0.0014397	0.00019636	0.00090586	-0.00083157	0.00073738	0.00034817	-0.0014422	-0.00056627	-0.00097938	0.0019968	-1.8665e-05	0.0012783	-7.8456e-05	0.0033735	-7.0388e-05	0.00076696	-0.0013948	-0.0016927	-0.00056362	-0.001047	3.221e-05	0.0023274	0.00093882	-0.0017022	0.0007044
N.S.		0.0015094	0.0017216	0.00060795	-0.00044141	-0.00030004	0.0019851	0.00023844	-0.00012037	0.00073024	-0.00014594	0.0013895	-0.0013149	0.00028843	-0.0034998	0.00048868	-0.0001579	0.00095977	-0.0006433	0.00018444	-0.00052907	-0.0017295	0.00086156	7.6548e-05	0.0027642	-0.00051938	-0.0016001	-0.0024949	0.00013115	0.00079705	-0.00074333	9.807e-05	0.0010609	-0.00034176	0.001841	-0.0011151	0.00018678	-0.0010785	0.00052757	0.00085987	-2.6884e-05	-0.00042385	-0.00021565	0.00019185
N.S.		0.00047047	-0.0018286	-0.0016517	-0.00090611	0.0005106	0.00020339	0.00056478	1.9605e-05	-0.0016731	0.0017973	0.00024112	-0.00047053	-0.0011104	-0.00056973	-0.0013652	8.1192e-05	0.0017758	-0.0004606	0.0022643	-0.00059975	0.0011787	0.00025168	0.00080569	-0.0014258	-0.0016575	-4.2795e-05	-0.0019763	-0.00051566	0.0003865	0.0011285	0.0004298	-8.1777e-05	-0.0010022	0.0007157	-0.0025229	-0.0019375	-0.00014497	-0.00058351	0.001479	0.0028387	-1.0006e-05	-0.0015498	0.0010297
N.S.		0.00059963	0.0021423	-4.1147e-06	0.00029768	-0.0013444	0.0017817	0.001114	-0.00078805	0.0015405	0.00054402	8.5664e-05	0.0012227	-0.00066814	-8.9753e-05	-2.3191e-05	0.0020243	0.00037363	0.0016323	-6.3166e-05	0.0013765	-0.000138	-0.0028441	0.002071	8.7832e-05	0.00027988	0.00047597	-0.00080892	0.00064572	0.00083569	-3.3521e-06	-0.00093817	0.00027207	0.0014374	0.00011397	0.0022902	-0.00029228	0.0024631	-0.00090073	0.0018516	-0.0026136	0.00095933	0.0011551	-3.4531e-05
N.S.		0.0022417	-0.00082878	-0.00056229	-0.00041892	-0.00083865	-0.00064228	0.0019261	0.0015922	-9.3385e-05	-0.00010453	0.0014337	-0.00012309	-0.0018354	0.0020173	0.00016645	-0.00050859	-0.0003436	0.00050226	-0.00049681	-0.0016654	0.00042101	0.0011937	0.0023836	-0.00060088	-0.00073097	-0.00026225	-0.0012673	-0.0011088	-0.00014879	0.00088528	0.00053409	0.0009584	-0.00087689	-2.8001e-05	0.0020374	0.0034332	0.0016026	0.0010428	-0.00082382	0.0020881	8.0542e-05	0.0020989	0.0031518
N.S.		0.00033434	-0.00052072	-0.0007124	-1.753e-05	-0.001698	0.00077541	0.00036108	0.001602	0.0013449	0.003364	0.0037943	0.0005228	0.0027999	-0.001087	-0.002062	-0.00057049	-0.0015193	0.0012705	0.00081691	-0.00064672	-4.7914e-06	0.0005484	-0.00056441	0.00031006	-3.3148e-05	-0.00074451	-0.00077004	-0.00034871	-0.00078008	0.001829	-0.00039812	-0.00012509	0.0013372	0.00046532	0.0022748	-0.0026364	-8.2686e-05	0.0056326	0.00029503	0.0018562	0.00013839	0.00075351	4.1557e-05
N.S.		0.0018629	0.0011558	-0.00083845	-0.00081679	-0.00047526	-0.0017213	2.7631e-05	-0.00016047	0.00020926	-0.00011476	-0.00047157	-0.00082917	0.0021322	-0.0012687	0.00055494	1.5095e-05	0.0022527	0.00049027	0.00033299	-0.0012223	-0.00020808	-0.0002403	0.0014941	-2.221e-05	-0.0002242	-0.0007697	0.00050594	-3.5335e-05	-0.0010208	0.00045482	0.0011641	-0.00044434	-0.00081067	0.00042868	-0.00024086	-0.00092948	0.0010507	0.0011772	0.0082166	0.00068306	0.0011868	-0.0010852	0.0011375
N.S.		-0.00074876	0.00050914	0.001173	-0.0011574	0.00019042	0.0018304	-0.00067028	0.0016616	-0.00031088	0.001115	-0.0020029	-0.0018013	0.0011814	0.00022014	-6.7226e-05	0.0023058	-0.00032552	0.0010958	-0.00038102	-0.00085784	0.00041852	0.00087658	0.00028909	-0.00064807	-0.00049484	-0.00032409	0.0020382	0.0011591	-0.00031727	-0.0011196	-0.00014437	-0.00072969	0.00038729	0.0019398	0.0026305	0.00060424	-0.00055865	-0.00041901	-0.00096968	0.0025789	-0.00018936	0.00029908	-0.0010961
N.S.		0.00030133	0.00094732	-0.0016723	-0.00042867	0.00014283	-0.0017207	-0.00054924	0.00033906	-0.00081933	0.00011031	-8.8945e-05	-0.00084392	0.0016246	0.00025251	0.0013762	-0.00040039	0.00050627	7.2537e-05	0.00021715	-0.0018716	0.00061874	-0.001028	0.0011702	0.0005117	-0.00079536	-0.0012155	0.00099903	-0.0012191	-0.0022579	0.0013492	0.0011533	2.7182e-05	-0.001608	0.0003489	0.00063897	-0.00073681	0.0009389	-0.00079949	0.0048559	-0.00072838	-8.9373e-06	-0.00056267	-0.00027331
N.S.		0.0033361	0.0015494	0.00029855	-0.0005573	-0.00072012	7.2138e-05	0.00063422	-8.1113e-05	0.00092907	-0.00077142	0.00012567	-0.001238	0.0017604	-0.0027108	0.00040502	-0.00021651	0.0016652	8.0709e-05	0.00020821	-0.0011407	-0.001635	0.0003769	0.00053256	0.00026329	3.6311e-05	-0.0010889	-0.0011242	0.00015374	0.00021445	-0.00052579	0.00059668	0.00024326	-0.00037632	0.0010704	-0.0010408	-0.00079479	-0.00011961	0.0016012	0.005175	0.00085074	0.00095419	-0.00049158	0.0017976
N.S.		-0.00019781	-0.00097548	-0.00087649	-0.0012684	0.00079581	-0.00021505	0.00045792	0.0010729	0.00027767	0.00076292	0.00050195	-0.0010246	0.0014905	0.0005995	-0.00096891	0.0024097	0.00087781	0.0012102	0.0017224	-0.00076422	-0.0014545	-0.0016802	0.00040543	-0.00039609	0.00062191	0.0017849	0.0015197	-0.0021257	0.0020982	-0.0017476	-0.0010075	-0.00022715	-5.9138e-05	-0.00013414	-0.0033585	-0.0010946	-0.0011177	-0.0024123	-0.00057591	-0.00019967	0.0030561	-5.4229e-05	0.00060437
N.S.		-4.8675e-06	0.00015887	-0.0011853	0.00098367	-0.0014615	0.00065171	0.00093335	0.0012266	0.0010765	0.0039751	0.0036651	-0.00011376	0.001816	-0.00039441	-0.001689	-0.0018338	-0.001332	0.0020366	0.00031125	-0.0013106	-0.00064601	0.00068865	-0.00036498	0.00029243	-0.00052417	-0.00030258	-8.5017e-05	-0.00087136	-0.00084265	0.0015696	-0.0013863	0.00015478	0.00031552	0.0018938	0.0037408	-0.0015798	0.00020763	0.0031614	-0.00043229	0.00061689	0.00073514	0.00096868	0.00015245
N.S.		-0.00019833	0.00081753	-0.0019012	0.00095497	-0.00046688	0.00015628	0.00021739	0.00086865	-0.00089583	0.0031908	0.0020704	-0.00064654	0.00070095	0.00087377	-0.00022578	-0.0023145	-0.0026871	0.0011909	-0.00015164	-0.0018515	-0.00023863	-0.00025117	0.00023266	0.00057779	-0.00037816	-0.00040511	0.00017769	-0.0019031	-0.0019094	0.0012521	-0.0015047	0.00019639	-0.0013988	0.0013468	0.0026401	-0.0012653	0.00085849	-0.00053141	-0.001415	-0.00087823	-0.00037356	0.0012851	-0.00031622
N.S.		0.00070476	-0.0014044	-0.0013672	0.00049975	-0.00099457	0.0031582	-0.00052334	-0.0013074	0.00022185	-0.0014841	0.00063773	-0.00086564	-0.0015401	0.0012307	-0.00080056	-0.00028892	-0.00047337	-0.00054118	0.0003775	-0.00039372	-4.2041e-05	-0.0017557	0.0007173	-0.001489	0.00028751	-0.0019489	-8.0525e-05	-0.00047738	-0.0011043	-0.00078418	-0.00097585	-0.00074999	0.00065219	-0.00074545	-0.00084407	5.9315e-05	-0.0022958	-0.0014591	0.00020042	0.00083992	-0.0010392	-0.00040554	-0.0010937
N.S.		0.00017448	0.0010385	-0.0020729	0.00025581	0.00028327	-0.00087422	-0.0006666	0.0009664	-0.001755	0.0010878	0.00092792	-0.00097925	0.00086411	0.001174	0.0011363	-0.0016195	-0.0024494	0.00011649	-0.00016073	-0.0022249	0.00045996	-0.0011336	0.0006767	0.00065149	-0.00062509	-0.0010308	0.00049414	-0.0022811	-0.0027307	0.0013781	-0.00011056	0.00050446	-0.0021166	0.00030584	0.0012929	-0.0011457	0.0010383	-0.0017101	0.00020694	-0.0013281	-0.0010291	0.00088763	-0.00061527
N.S.		-0.00040709	0.0016956	-0.0011545	-0.00073903	-0.00041486	0.0027401	0.00045272	0.00056776	-0.00035601	0.00014043	0.0008448	0.00071787	-0.00092217	-0.0022816	-0.0011274	-0.00067698	-0.00025714	-0.00014268	-0.00025504	0.0012802	0.00023563	-0.0024192	-0.00041242	0.0017249	-0.0028634	-0.0032456	-0.0011141	0.00053318	-0.0019534	-0.0006478	0.0018697	-0.00021183	5.1924e-05	-0.00083777	-0.0014762	-0.00027216	-0.001674	-0.0014023	-0.0023383	8.7539e-05	0.00040502	-0.0027316	0.0001627
N.S.		0.0010054	-2.9967e-05	-0.00081502	0.0019773	0.00083533	-0.00072852	0.0014017	0.0011503	-0.0011043	-0.00047068	-0.0029054	-0.0010792	0.0010434	0.00045626	-0.00062171	0.0005327	0.0011074	0.00016282	3.712e-05	-9.0885e-05	0.00076323	-0.0017658	-0.00073176	-0.0019161	0.00050767	0.00049719	-0.0018301	-0.0001003	-0.00041267	0.00012473	-0.00076499	0.00022667	-0.0002114	-5.018e-05	0.00029339	0.00079198	-0.0022574	-0.00078044	-0.001	0.00022657	-0.0010349	0.0018127	-0.00025663
N.S.		0.0022242	-0.00055876	-0.00032901	0.00068762	-0.00062711	-0.00037337	0.0010197	0.0012422	-0.0006672	0.00025228	0.00015303	0.00012652	-0.0010804	0.0014532	0.00016938	-0.0008901	-0.00086766	0.00023832	-0.00077953	-0.0014466	0.0003371	-0.0020231	0.0024359	-0.0003348	-0.0015654	0.0011903	5.2233e-05	-0.00041919	0.00096666	0.0017121	0.00013217	0.0022143	0.00053646	0.0015909	0.0019212	0.003857	0.0014299	0.0019713	-0.0013679	0.0018226	0.0001892	0.0017378	0.0023517
N.S.		-0.00045167	-0.0028329	-0.0030835	-0.0013745	0.00026249	0.0014951	-0.0019655	-0.0017089	-0.0014437	0.0015174	-0.00044126	-0.0031075	-0.0013698	-0.00034488	0.00031883	0.0015923	-0.00058741	0.00094007	-0.00018844	-2.9173e-05	0.0011725	-0.0006289	5.2825e-06	-0.00161	-0.0021204	-0.00031816	-0.00071495	-0.0038543	-0.0011337	-0.0016589	-0.0019549	-0.00096602	-0.0021133	-0.0019053	-0.0036628	-0.0035564	-0.0010803	-0.0049335	-0.0013083	-0.0021554	-0.00069519	-0.0013675	-0.0025101
N.S.		0.0013284	0.0026998	7.278e-05	0.0017207	-0.0019862	0.0017625	0.00018567	-0.00086153	-0.0001599	-0.00035046	0.00030347	0.00030498	-0.00053917	-0.00053891	0.0014652	0.0014699	0.00049003	0.0010337	-0.00031344	0.0020404	0.00036901	-0.0029685	-0.00094709	-0.00085366	-0.00076653	0.00037055	-0.0017766	-0.00050999	0.0018183	0.00011603	-0.0022387	-0.0008994	-0.0013168	-0.0020752	0.0022166	-0.0012469	0.0023364	-0.00056361	0.0028851	-0.0021833	-0.00082979	0.0017822	-0.00039521
N.S.		-0.0015422	-0.0017118	0.00049896	0.0018682	0.001699	-0.0024773	0.0032263	0.001254	-0.00088921	-0.00042578	0.0013106	0.0010621	-0.00055165	-0.00066169	0.0013368	0.00080661	0.0012044	0.00066968	0.0014575	-0.00055274	0.00030669	-0.0017017	-0.00061777	-0.0020515	-0.00079501	-0.0016334	-0.0007641	-0.00063622	-0.0026168	-0.0019083	-0.0013978	0.0011475	0.00033124	-0.0017798	-8.3975e-05	0.00042615	-0.00065209	-0.00088269	0.0011614	0.00050366	0.0013699	0.0018312	-0.00021068
N.S.		5.3425e-05	-0.0015174	-5.7086e-05	0.0020648	0.0011298	-0.0021575	0.0025653	0.0019142	-0.0013255	-0.00098954	-0.00073423	0.00013844	0.00090117	-0.0010135	0.00025209	0.00035654	0.00086999	0.00042659	0.00056229	-0.00049114	0.00099509	-0.0021411	-0.00084513	-0.0024702	0.00028096	-0.00094783	-0.0018553	-0.000425	-0.000866	-0.0013993	-0.0018345	0.00064843	0.00017168	-0.00070257	-0.00070669	0.00051888	-0.0018368	-0.00099066	0.00024371	0.00011318	-0.0001547	0.002237	-0.00011322
N.S.		-6.8615e-05	-0.00022725	-0.00064229	-0.0019526	-0.00053306	0.0024007	-0.00079308	0.0015659	-0.00046369	0.00095502	-0.0022357	-0.0012558	0.0014816	0.00091745	0.00017056	0.00096856	0.0011833	0.0014251	-0.0006045	-0.0016002	1.0677e-05	-0.00028463	0.00018913	-0.0010222	-0.00098363	-0.00075257	0.00069883	0.00065803	0.00061164	-0.001327	-2.8721e-05	-0.00046944	0.0014071	0.0012307	0.002004	0.00039005	-0.00091946	0.00010733	-0.00070078	0.0010556	-0.00080246	-9.9725e-05	-0.00092465
N.S.		-0.0021164	-0.0021685	-0.00013686	0.00090983	0.0011786	-0.0007612	0.0037736	0.00038586	-0.00031253	0.00057589	0.0012664	0.00052778	-0.0012509	8.5526e-05	0.000464	0.001137	0.00055517	0.00015929	0.0012134	-0.00097789	-2.684e-05	-0.0020261	6.1921e-05	-0.0010111	-0.0017973	-0.0012754	0.001033	0.00042556	-0.0040023	-0.0014322	-0.0006114	0.0010764	0.00063857	-0.0023322	0.00074255	0.00012053	0.00080296	-0.00066461	0.00010153	0.0009673	0.0017382	0.00097104	-0.00073555
N.S.		0.00099107	0.00045601	-0.0023631	-0.0017123	-0.00090065	0.0026409	-0.001005	0.00084359	-9.3355e-05	0.00047952	-0.0012407	-0.00016429	0.0019882	0.0008924	0.00093397	-0.00010198	0.0015656	0.0018917	-0.00096644	-0.0023082	0.00037609	-0.00047399	0.00040033	-7.225e-05	-0.0017606	-0.0009173	-0.0011286	-0.00059335	0.00085304	-0.0014754	0.0001022	0.0002129	0.0011195	0.0014803	0.00056678	-0.00025924	-0.00138	-0.00020257	-0.00053876	0.00017107	-0.00077262	-0.0013132	-0.00055305
N.S.		-0.0010319	-0.0025226	-0.0026528	-0.001796	0.0006738	8.295e-05	-0.0011311	-0.0001548	-0.0010105	0.0017917	-1.8335e-05	-0.0024004	-0.00053033	4.1671e-05	-0.0011009	0.0026568	-0.00027511	0.0010404	0.00085332	-0.001082	-0.0004154	-0.002445	0.00019565	-0.0011884	-0.00088533	0.00034628	-0.00022594	-0.0028137	0.00052789	-0.0019431	-0.0017831	-0.0012897	-0.00069008	-0.00071797	-0.0034813	-0.0021542	-0.0018542	-0.004038	-0.0019188	-0.00072386	0.0012298	-0.00081702	-0.0013771
N.S.		-0.0012989	-0.0026862	-0.001194	-0.00063558	-0.00056676	0.0003875	0.0029338	-5.9599e-05	-0.00054409	0.0011776	0.00049521	-0.00071549	-0.0014164	-0.00034717	-0.00089929	0.00063621	-0.00056003	-0.00062572	5.9541e-05	-0.0018179	5.2092e-05	-0.0023009	0.00042276	-0.00067663	-0.00075831	-0.0013916	0.00092763	0.0014938	-0.0026818	-0.00042242	0.0011655	0.00078983	0.00035349	-0.00098247	0.0015062	0.00058199	0.0015188	0.00027992	-0.0018728	0.0014325	0.0012557	0.00065958	-0.0016414
N.S.		0.00039563	0.001774	-0.0029642	-0.0010691	-0.00084642	0.0011352	-0.0015383	-1.458e-05	-0.00059067	0.00060086	-0.00068261	0.00064446	0.0017448	0.00085614	0.0016898	-0.00026863	0.00034783	0.0016826	-0.0020954	-0.0019289	0.00092548	-0.0010229	4.414e-05	0.00076714	-0.0021842	-0.00091375	-0.0014448	-0.0010781	0.00036141	-0.00056822	0.0011602	0.00076992	0.00025485	0.0032182	-0.00083479	-0.00095715	-0.0015309	-0.0013422	-0.0009511	-0.00050861	0.00096225	-0.0017551	0.00027238
N.S.		0.00033379	-0.00017324	-0.0015739	0.00038211	-0.0015183	0.00068715	-0.0024771	-0.0021364	-0.0011845	-0.0016922	-0.0008723	-0.001333	-0.0014024	-0.0012386	0.00050886	-0.00018999	0.00070673	-0.0010625	-0.00030744	0.00030409	-0.00017669	-0.0026665	-0.00077291	-0.0016757	-0.0011149	-0.0016657	-0.00050872	-0.00075647	-0.00027623	-0.00061854	-0.0011884	-0.0012434	-0.00051901	-0.0015469	-0.00045778	-0.00084871	-0.00088005	-0.0015013	0.0017048	-0.00021725	-0.0020998	-0.0008572	-0.00093988
N.S.		-0.0010362	-0.0023441	-0.0016093	-0.001342	-0.0013605	-0.0005647	0.0009498	-0.00052408	-0.0010857	0.0011638	0.0001628	-0.0012777	-0.0009167	-0.0013121	-0.00084371	-0.0001743	-0.00079416	0.00025364	-0.0012706	-0.0019072	-0.0008079	-0.0012055	1.9574e-05	-0.0016009	0.00026475	-0.0014252	9.1413e-05	0.0014357	-0.0008287	-2.5945e-06	0.0031754	0.00010543	0.00037657	0.00082161	0.0018062	0.0015666	0.00086845	1.8007e-05	-0.0024035	0.0013885	0.0023837	0.00069184	-0.0012749
N.S.		0.00070718	0.0017759	-0.00081046	0.0010159	-0.0018389	0.00083677	-0.0020194	-0.0015293	-0.0015466	-0.0011836	-0.000643	-0.0005251	-0.00072739	-0.0016699	0.0020053	0.00067298	0.00093998	9.6182e-05	-0.00069491	0.0017122	0.00030002	-0.003006	-0.002238	-0.0014719	-0.0017774	-0.00047053	-0.0014692	-0.00088475	0.0012414	-0.00020858	-0.0015083	-0.0017263	-0.0016827	-0.0023715	0.00092553	-0.0013227	0.001004	-0.00067046	0.0035277	-0.0013475	-0.0020853	0.0001304	-0.00057753
N.S.		-0.0011233	0.00065025	-0.0022459	-0.00081074	-0.00042144	-0.00046393	-0.0014546	-0.00026003	-0.0015736	0.0013139	-0.00066118	0.00027593	0.0010809	0.00048982	0.0011401	-0.00031508	-0.00079798	0.0011437	-0.0026794	-0.0013233	-4.0941e-05	-0.0011697	-0.00043849	-0.00028255	-0.0015289	-0.00098402	-0.00064205	-0.00073168	-2.6996e-05	0.00031835	0.0022237	0.00045586	0.00026374	0.0036176	-0.00076361	-0.00046073	-0.0013049	-0.002851	-0.0016484	-0.00013158	0.0032812	-0.00068748	0.0006783
N.S.		-0.0014783	-0.0013325	-0.0016891	-0.0010756	-0.00055857	-0.0011472	-0.00071792	-0.00055523	-0.001702	0.001408	-0.00027523	-0.00089612	0.00026796	-0.00071165	-5.174e-05	-0.00058802	-0.00086462	0.0011785	-0.0022909	-0.0014451	-0.0013641	-0.00060489	-0.00025988	-0.0018638	-0.00040766	-0.0012688	-0.00012077	0.00047244	-8.9425e-05	0.00014555	0.0031161	-0.00016613	0.00061696	0.0021106	0.00075206	0.0010315	-0.0004694	-0.0020152	-0.0020236	0.00070989	0.0040467	0.00046858	-0.0001141
N.S.		0.0014166	-9.0515e-06	0.0003294	0.00061528	-0.0011494	0.0012516	0.00026964	0.000695	-0.0015088	0.00025032	-0.00060189	0.00032088	0.00068295	0.001099	-0.00039589	-0.00036603	-0.00092225	-0.0012823	-4.8619e-05	-0.00066876	0.00014711	-0.011842	0.00043297	-0.00083782	-0.00098721	0.0019071	0.0013914	-0.0010462	0.0019828	0.0017271	0.00053959	0.0012271	0.00090226	0.0019305	0.0023435	0.0015645	0.0010463	0.0021438	-0.00060972	0.00076629	-0.00024064	0.00021606	0.00097284
PL2/3-Pir Pre-cond NREM
Peak significance	Time (ms)	-420	-400	-380	-360	-340	-320	-300	-280	-260	-240	-220	-200	-180	-160	-140	-120	-100	-80	-60	-40	-20	0	20	40	60	80	100	120	140	160	180	200	220	240	260	280	300	320	340	360	380	400	420
N.S.		-0.00012666	-0.00064508	-0.00055218	0.00082337	-0.00087925	0.0002882	-0.00037263	-0.00053229	0.00030366	-0.0017493	0.0010936	0.00088433	0.00018272	-0.00038355	0.0016925	0.00056266	-0.00094547	0.00055663	0.0014809	0.00031438	0.0013968	0.0032629	-0.00038566	0.00075846	0.00070416	0.0012244	-1.2388e-05	-0.00071758	0.0010469	-0.00094039	0.0012609	0.00081853	0.0021235	0.0040526	0.0010127	0.0016615	-0.00058502	-0.00020804	-0.00017817	-0.00068196	-0.00022643	-4.9303e-05	0.000885
N.S.		0.0010007	-0.0025713	-0.0013708	0.0010802	0.00023704	0.00018789	-0.00061119	0.00045749	-0.00083303	-0.00016788	0.00074025	0.0027765	0.00050451	-0.0010451	0.0016982	0.00035937	-0.0026218	0.00011424	-0.001767	-0.0012036	0.00057474	-0.0001894	-0.00017443	0.0015287	0.00013605	-9.075e-05	0.00092606	8.4593e-05	0.0022055	-0.0014376	0.00012003	-0.00012296	-0.00011221	0.0018281	-0.00035722	-0.0006609	-0.00034218	-0.00059244	-0.001369	-0.00080428	-0.0013899	-0.0012809	-0.0016816
N.S.		-0.00070773	0.00099466	-0.00025994	0.00051241	-0.00080985	0.0003485	0.00039248	-0.0017642	-0.00036549	-0.0017556	0.0016201	0.00093807	0.00018571	-0.00069917	0.00087793	0.00076069	-4.589e-05	0.00073391	0.0020454	-3.3439e-05	0.0016472	0.0017009	-0.00013817	0.00036176	0.00027197	0.00098566	-0.00011404	-0.001188	0.00027801	-0.00048152	0.0013594	0.00097471	0.0025874	0.0036697	0.0021498	0.0016628	-0.00061558	-0.00030791	-0.00065114	-0.00078598	-0.00097295	-0.00054647	0.00026699
N.S.		1.6085e-06	-0.0011864	-0.00049679	-0.00012051	-0.0016524	0.00062221	-7.5621e-05	-0.00010675	-0.00043265	-0.00081191	-0.00086233	-0.00036434	0.0010144	0.00085894	0.0017733	0.00050364	0.00066715	0.0010625	0.00074344	0.00019022	-0.00025904	-0.0037222	0.00060688	-0.0015361	-0.00072835	0.00062221	-0.00031585	0.00092983	-0.00030209	-0.00064142	-0.00091999	-0.00041058	-0.00026112	0.00093926	-0.00085913	0.0001774	-0.00066196	-0.00023263	-0.00017123	-0.0006971	-0.00024282	-0.00022974	0.0005921
N.S.		-0.00064885	0.001575	7.4336e-05	0.00020978	0.00019386	0.00074378	0.00057982	-0.001495	-0.00019815	-0.0013901	0.00019011	0.0009571	0.00067873	-0.00044481	0.0013758	0.00096905	0.00027313	0.0009513	0.00095319	-0.0005213	0.00071788	0.00012723	-2.9068e-05	-0.00064164	-0.0005125	0.00090525	-0.00030724	-0.0010316	0.00052775	1.009e-05	0.0012134	0.00078932	0.0015975	0.0024035	0.0029473	0.0020361	9.428e-05	6.4239e-06	-0.00088285	-0.00097914	-0.00012766	0.00011219	-0.00039705
N.S.		-0.0024749	-0.00096493	0.00046023	-0.00086614	-0.00025887	-0.0010914	-0.00087311	-0.0010724	0.0007263	0.0017331	-0.000432	0.00048331	0.0007953	0.0022497	0.00076571	0.00057744	0.00039799	0.00091078	0.0018555	-0.00016634	0.00049749	0.0022547	-0.00086187	0.0010853	0.0011946	0.00030719	-0.00066074	-0.0016508	-0.00033229	0.00075821	0.00042628	0.0002923	-0.00044102	-1.9511e-05	0.00041823	9.8019e-05	0.0014108	0.0023921	-0.00047186	0.002026	0.0011823	-2.7886e-06	0.00099327
N.S.		-0.0013967	-0.0001258	0.00074718	-0.00039703	-0.00049507	0.00016464	-0.00086894	0.001473	0.00036079	0.0023316	0.0013587	7.0552e-05	0.0015017	0.0011889	-0.00014208	0.00014815	0.00074641	-0.00049781	0.00084223	0.0006383	0.0015004	-0.00061525	-0.0010391	0.00041396	0.00063743	0.0017138	-3.1066e-05	-0.00083702	0.00080837	0.00046261	0.00027478	-0.00023263	-0.00089739	0.00036949	0.0008322	0.00068593	0.00061747	0.0019276	-0.00088937	0.0023097	0.0010014	-0.00046287	0.0007658
N.S.		0.0011917	-0.00088312	-0.00051071	-0.00017011	-0.00093757	0.0012798	0.00039685	0.00072554	0.00086922	0.00034998	-7.7997e-05	0.00036909	-0.00047688	0.00035169	0.00074124	0.00044009	0.00010259	0.00072284	-8.5173e-05	-0.00052262	0.00012542	-0.0060202	-0.0015029	-0.00011424	0.00015094	0.0014351	0.00068043	0.0017831	0.0016381	-9.1639e-05	0.00036943	7.0029e-05	-0.00056416	1.5462e-05	-0.00048334	-0.00016549	0.0012991	0.00075374	-0.00033893	0.0011179	0.00011584	0.00016832	-0.00090729
N.S.		0.0020545	-0.00093445	-0.0010362	0.00080607	-9.7186e-05	1.9732e-05	-0.00026201	0.00051342	-0.0016836	0.00054622	-0.00018163	0.0023084	0.00017981	-0.00090957	0.00072628	0.00054781	-0.00088367	-0.00034258	-0.0019362	-0.0016074	-0.0012823	-0.011922	-1.6549e-05	0.00044987	-0.001113	-0.0007511	0.00024879	5.2734e-05	0.00083946	-0.00061223	-0.00024494	-0.0009235	8.7192e-05	0.00078308	-0.0002906	-0.0013372	-0.00056185	-0.0013174	-0.0011879	0.00030042	-0.0011238	-0.00085749	-0.0019809
N.S.		0.00018918	-0.0012474	-0.0015357	0.00010799	-0.001504	0.00093129	-0.00019882	-0.00043731	0.0007042	-0.00066753	-0.00068402	-0.00082612	0.0012097	0.0017765	-0.00053223	0.00021876	-0.00097568	6.4195e-05	0.00082272	-6.5265e-05	-0.00010027	-0.0093239	0.00020335	-0.0021823	-0.00067367	0.0021752	0.00030699	0.00043108	-0.00038645	-0.00057294	-0.001796	-0.001305	-0.00053518	0.0011445	-1.0265e-05	-0.00062439	-0.0010506	-0.00025181	0.0009968	0.00022188	0.00069476	0.00034294	0.00021488
N.S.		0.00078713	-0.00080282	-6.9197e-05	0.00049433	-0.0014835	0.0017741	-0.00071446	0.00068336	0.001144	0.0010338	-0.00064253	0.00016762	-0.00050113	0.00047609	0.00027771	-0.0010402	-0.0010321	0.0010131	-0.00091255	-0.0015989	-0.00088975	-0.0056879	-0.0017083	-0.00017634	0.00086927	0.0011873	0.00060733	-0.00048088	0.0019159	0.00027524	0.00040896	-0.00061942	-0.00012251	-0.0009638	2.8759e-05	-0.00039477	0.00077362	0.001225	0.00025232	0.0015733	0.00031836	-0.0003627	-0.0003776
N.S.		-0.0001899	0.00032259	-0.00049375	-0.00020435	-0.00015868	0.0015511	-4.3692e-05	-0.00023521	-0.0002482	-0.00013275	0.0010842	-0.00017622	-0.0024054	-0.0008616	-0.00032161	-0.0013726	0.00096029	-0.00032013	-0.00070649	-0.0014675	-0.0005861	-0.0080482	0.0016031	-0.00063719	-0.00018604	-0.0021048	-0.0011689	-0.00048392	-0.00045302	0.0002115	-0.00063539	-0.00074286	-0.00032134	0.00033375	0.0002676	-0.0013403	-0.00026157	0.0031144	-0.00056857	0.0041327	8.9459e-05	-0.00010143	-0.0013799
N.S.		-0.00040064	0.00080153	0.00016546	-8.7876e-05	0.0010142	0.001145	4.9743e-05	-0.00076227	0.00024069	-0.0011141	-0.001441	0.000969	0.00099103	0.00018509	0.0022874	0.0010844	0.00051265	0.0012141	-2.2908e-05	-0.0010662	-0.00042725	-0.0038764	0.0010991	-0.0011273	-0.0012313	0.00063727	-0.00085191	-0.00069717	0.00096459	0.000443	0.0009436	0.00065255	0.00084653	0.0012609	0.003125	0.0017925	0.001112	0.00053037	-0.00058309	-0.00061693	0.0009699	0.0010227	-0.00052198
N.S.		-0.00017562	0.00074585	-0.0014813	0.001314	0.00062764	0.0018768	-0.00044377	-0.0013023	0.00031523	-0.00045504	-0.00064475	-0.00065485	-0.0020702	-0.00090166	-0.00014939	-0.00067875	0.0013749	-0.00041182	-0.0026008	-0.0014411	-0.0015221	-0.013942	0.0010033	-0.00062119	-0.00011328	-0.0004981	0.00013828	-0.00073995	-8.4756e-05	0.0012122	-4.012e-05	-0.0011532	0.00075122	0.00069308	-0.00066086	-0.00067831	-0.0010854	0.0023541	-0.00098618	0.0018856	0.0009146	0.0012826	-0.0021182
PL2/3-Pir Post-cond NREM
Peak significance	Time (ms)	-420	-400	-380	-360	-340	-320	-300	-280	-260	-240	-220	-200	-180	-160	-140	-120	-100	-80	-60	-40	-20	0	20	40	60	80	100	120	140	160	180	200	220	240	260	280	300	320	340	360	380	400	420
N.S.		-0.00126	7.8537e-05	0.00032311	0.0016566	0.00057888	0.0010327	-0.0012888	0.00051525	9.9737e-05	-2.4849e-05	0.00064762	0.0021594	-0.00011992	0.00094686	-0.0022318	-0.00077994	0.00055828	-0.0013145	-0.00081285	0.00078251	0.0031962	-0.0029648	-0.00072984	0.00072485	0.00059494	0.00069466	0.00036308	-0.0015712	-0.0002455	0.0028786	-0.00022799	-0.0001037	0.001016	-0.00032344	-0.00078328	0.00048897	0.00089728	-0.0010246	0.00099287	-0.00073958	0.00049573	0.0016183	0.00068291
N.S.		6.3413e-06	0.00022844	0.00094821	4.7769e-05	0.00072769	0.0013702	-0.001514	-0.00093672	-0.00074694	3.6e-05	0.0012259	0.00028782	-0.000698	0.0015199	-0.00086199	-9.1437e-05	0.00055813	-0.0016122	0.0013295	3.241e-05	0.0029624	-0.0037214	-0.00010194	0.00039776	-0.00059702	0.00094005	3.6976e-05	4.4949e-05	0.00084201	0.00088412	0.00065729	-0.00059289	-0.00067865	-0.0017325	-0.0014883	-8.2104e-05	-0.00056991	-0.00044225	3.9857e-05	-0.0013667	-0.0009706	0.00026061	-0.0018795
N.S.		-0.0012197	-0.00032202	0.00064244	0.0023389	0.00065937	-0.00053209	-0.00045679	0.0014861	0.0012804	-0.0002802	0.00072641	0.0022648	-0.00039311	0.00075211	-0.0014456	-0.0013343	0.00036473	-0.0017478	-0.00095836	-0.00011615	0.0023458	-0.0007398	-0.00011791	-0.00037854	-0.00018164	7.5405e-05	-9.0679e-05	-0.0009218	-0.00080028	0.0012373	-0.00045112	-0.00052245	0.00035114	-0.00073773	-0.00070172	-0.00062881	0.000132	-0.0016258	-0.00010578	-0.00031381	0.0036089	0.0017748	0.0028972
N.S.		-0.00052749	-0.0010833	-0.00064445	-0.00098897	-0.00056394	0.0003642	-0.00028275	-0.00020459	0.00068147	-0.00041061	0.00039629	-0.00043168	-3.0749e-05	0.0005502	-0.00015682	0.001302	-0.00067078	-0.0012335	-0.001241	3.3986e-05	0.00018421	-0.0032534	-0.00052875	-0.00055924	0.00018473	-0.0010348	0.00026521	-0.00014609	-0.00064595	0.00069916	-0.00048857	-0.00035428	-0.0004715	0.00054173	-0.00034908	-0.0009313	-0.0014652	-0.00055447	-0.00022721	0.0011763	-0.00034546	0.00050077	-2.1415e-05
N.S.		-0.00085931	-0.00065507	0.0008085	0.0019299	1.0885e-05	-0.0010251	0.00040697	0.0011967	0.0017214	-2.5675e-05	0.00030026	0.0011119	5.5159e-05	0.001209	-0.00098448	-0.0015529	-4.2312e-05	-0.0016608	-0.00099512	-0.00091026	0.00121	-0.0021999	-0.00082081	-0.001508	-0.0013531	-0.00090732	0.00020386	0.00051074	-0.00017762	0.00033275	0.000439	-0.00036079	0.00064361	-0.00098756	0.00013723	-0.00094438	0.00060303	-0.00054025	-0.00062816	0.00043128	0.0064216	0.00040558	0.0029132
N.S.		0.00058642	0.00014702	8.8419e-06	0.0019864	0.00094025	-0.0012822	-0.0010635	0.00049445	-0.00010572	0.00075116	-0.00032602	2.7035e-05	0.00059761	0.00095341	0.00023616	-0.0011333	-0.00069541	-9.4932e-05	-0.00065954	0.00011276	0.00058304	-0.0064703	-0.00050607	0.0014182	-0.0015067	0.0002808	-0.0001514	0.00015432	-0.00029535	-0.00041692	-0.0017795	-0.00016682	0.0016627	-0.0010673	0.0020742	0.0015602	0.00063273	0.0028419	-0.00065955	0.00071676	-0.00050004	0.0004887	-0.0013432
N.S.		0.00017532	0.00033829	3.3265e-05	0.0026232	0.0010785	-0.00077215	-0.00040932	-0.000607	-0.00037807	0.00064759	0.0006335	-0.00048352	0.00054502	0.0002657	0.0008614	-0.0004843	0.00070316	-0.00012363	0.00065167	9.6137e-05	0.00066996	-0.010989	-0.00018456	0.0020357	0.00034553	0.00085655	0.00064174	-0.00061193	-0.00077155	-0.00039062	-0.00089963	1.6213e-05	0.00085546	-0.0016128	-0.00012093	0.0010868	0.00011966	0.0017913	-0.00063629	0.0008954	-0.0004373	0.00038658	0.00033283
N.S.		0.00081042	0.0022839	0.0016836	0.00059058	-0.00035284	0.00074197	-0.00026859	0.0013721	0.0010482	-0.0013639	0.00025252	-0.0006835	0.0018512	-0.00092529	-8.6612e-05	-6.1992e-06	-0.0011708	0.0012751	-0.0030019	-0.00030146	-2.468e-05	-0.008765	0.0026665	-0.0006013	0.00024612	7.6737e-05	0.00068011	-0.00098488	0.00070392	0.0019838	0.00036139	0.0014956	0.00066975	-0.00046985	7.0556e-05	0.002308	0.00043288	0.00056269	0.00017813	0.0013307	0.0012897	-0.00011639	5.279e-05
N.S.		-0.00018414	8.5506e-05	0.00036618	0.00040135	0.00067515	-4.2589e-05	-0.00064096	-0.00048506	0.00047458	-0.00068067	0.0013112	0.00059792	-0.0019585	0.0006862	7.5661e-05	-0.00025028	-0.00026756	-0.0014737	0.00094394	-0.00083728	0.00033108	-0.0089143	0.00024215	-2.8178e-06	-0.0021126	-0.0005026	-0.00044086	0.00058458	0.00030147	-0.00047216	-1.2671e-05	-0.0011918	-0.00040089	-0.0016414	-0.0010851	-0.00051819	-0.00026165	-0.00079298	-0.0004619	0.0001413	0.00013789	0.00024414	-0.00032324
N.S.		-0.00010867	-0.0011036	-0.00062838	0.000132	-0.00042184	0.00054673	-0.00085888	-0.00033744	0.0021051	-0.0012222	0.00015631	-0.0014273	0.00026849	0.0010717	0.0002575	0.0028279	2.5075e-05	-0.0017541	-0.001543	0.00035505	0.00027261	-0.011772	0.00073128	-0.0014914	0.0024945	-0.0014441	-3.7445e-05	-0.0001368	-0.00092738	0.0010757	-0.00031695	-0.00065422	-0.001319	-9.6249e-05	-0.00041657	-0.0014794	0.00045586	-0.00045703	0.00011155	-0.00054889	-0.00027315	0.0011517	-0.00065824
N.S.		0.0013302	0.0021146	0.00057697	0.0015752	0.0002532	0.0012242	-0.000172	0.0029834	0.00094414	-0.0014737	0.00044481	-0.00029033	0.0022066	-0.00097718	-0.00063191	0.000295	-0.00072852	0.0012887	-0.0027879	-0.00092576	-0.0017597	-0.0052957	-0.0001554	5.8337e-05	-0.0001586	0.0004403	0.00067269	-7.6004e-05	0.00073468	0.0003279	0.00015418	0.0012666	0.0004152	0.00067255	0.00088836	0.0045642	0.00059423	0.00033506	0.0020732	0.00097954	-0.00041476	-0.00093645	-0.00061835
N.S.		0.003527	-0.0015728	0.0012625	-0.0010519	4.3837e-05	-0.0017084	0.00088088	-0.00025162	0.00048225	-0.00090801	0.0012124	-0.0015811	-0.00061128	-0.0015063	0.0012309	0.00088975	-6.7219e-05	0.0003895	4.4493e-05	-0.0015771	-0.00015026	-0.010078	-0.003023	0.00050348	-0.00045772	-0.00031953	-0.00020457	0.0017192	0.0007251	0.0020956	-0.00069284	-0.00051338	0.00034708	0.00046574	0.0013381	0.0001821	-0.0012914	0.00071422	-0.0006341	-0.0014292	5.368e-05	5.5907e-05	-0.0011622
N.S.		-0.0011539	-0.00078869	0.00089773	0.0013998	-0.00085103	3.4003e-05	0.00065578	5.3428e-05	0.0014132	0.00029268	0.00024186	0.00070567	0.0010113	0.0018399	-0.00070437	-0.0009048	-0.00040579	-0.0012275	-0.00075608	-0.00081533	0.00045502	-0.0095386	-0.0014425	-0.0023451	-0.002259	-0.0015777	0.00039811	0.0010168	0.00060921	0.0011039	0.0025176	0.00019878	0.000952	-0.0003429	0.0012262	-0.0004333	0.0016083	0.00034619	0.00038515	0.0011104	0.0041864	-0.00096254	0.0011892
N.S.		0.0019863	-0.00091217	0.00071954	-0.00082091	0.0011639	-0.0013503	0.0010978	-0.00086904	0.00049597	-0.0012181	-4.248e-05	-0.00061885	-0.0017111	-0.0027177	7.9122e-05	-8.9511e-05	-0.00074289	-4.0716e-05	-0.0018434	-0.0021861	0.00021147	-0.013943	-0.0010967	0.0015873	-0.0011622	-0.00063902	0.00022811	0.0013798	0.00025184	0.0017355	-0.00023101	-0.00061656	0.0011848	0.00033328	0.0010599	0.00065867	-0.00051374	-0.00037558	-0.0010795	-0.0014089	4.9719e-05	-0.00030862	-0.00089665
PL2/3-STIA Pre-cond NREM
Peak significance	Time (ms)	-420	-400	-380	-360	-340	-320	-300	-280	-260	-240	-220	-200	-180	-160	-140	-120	-100	-80	-60	-40	-20	0	20	40	60	80	100	120	140	160	180	200	220	240	260	280	300	320	340	360	380	400	420
N.S.		4.3496e-05	0.00031377	0.00070405	0.00026682	0.00094639	-0.0006691	0.00019945	-0.0012908	0.00018788	0.0020503	-0.0016475	0.00034671	0.00048005	-0.0012306	0.00022245	0.00014791	-0.0012545	0.0005103	-0.00079895	-0.00048503	-0.00025851	0.00025471	0.0009146	0.0029454	0.00017036	0.00097216	0.0015852	0.0014871	0.00052262	-0.0002596	0.0029004	-0.00073944	-0.00076382	-0.00078167	-0.00040241	0.0010603	0.00022318	-0.0006797	-0.00039434	0.0019131	0.002196	0.00035478	0.00073488
N.S.		0.0010669	0.0014981	0.0014777	-7.1992e-05	0.00015295	8.062e-05	-0.00035132	-0.00057585	-0.00059344	0.00104	0.00032252	-0.00014796	-0.00073367	-0.0017053	0.0005708	-0.0011291	0.0017382	-0.0010882	-0.00010298	0.00045253	0.0020417	0.00028326	0.0012021	-9.5428e-05	-0.00051316	-0.00081909	0.00042253	0.00053455	-0.0016533	0.00093882	0.0001186	-0.00053695	-0.00030806	-0.0018724	-0.00044355	0.0014934	-0.00047964	0.00076997	-0.00073294	0.00017882	-0.00022658	-0.0003101	-0.0012122
N.S.		0.0016342	-0.0011997	0.00078863	4.6108e-05	0.0014357	0.00079255	0.00044282	-0.001615	0.0004065	0.002927	-0.002017	-0.00024019	0.0011463	-0.00085335	-0.00067941	0.00048493	-0.0011649	0.00020059	-0.00040689	-0.0010114	0.00027731	-0.0029279	0.0025797	0.0011702	-0.00042755	0.00074817	0.00012031	0.0024506	0.0011668	-0.00051903	0.0011187	-2.3703e-05	-0.00046376	-0.0011757	0.00094459	-0.00054769	-0.00060533	-0.00088628	0.001502	0.00141	0.0023388	-0.0004824	0.00113
N.S.		0.0013615	0.00026243	0.0010904	-0.00048789	0.00021215	-0.001156	-0.00035668	-0.0008426	-0.00044517	-0.00043027	0.0006172	-0.0019485	-0.00021849	-0.0016378	0.001125	-0.0014446	0.0011506	-0.0015415	-0.00010878	-0.0005628	0.0011259	-0.00015576	0.0019903	-0.0014343	-0.00060433	-0.0011525	0.0015074	0.00012516	-0.0013075	0.0014401	-0.00028322	8.3794e-05	0.0002379	-0.0013758	-0.00068269	0.00071913	2.9219e-07	0.00075567	-0.00042674	-0.00012172	0.00064638	0.0011455	-0.0011918
N.S.		-0.00040662	0.0012304	0.00047377	0.00065471	0.00034367	-0.00047818	0.00065928	-0.00075804	-0.00036827	0.0013304	-0.00069072	0.00093943	-0.00017104	-0.0011736	8.668e-05	-0.00034792	-0.00049377	0.0005872	-0.00099862	0.00025348	0.00025073	0.0010122	-0.0002124	0.0045213	0.00010309	0.00073381	0.0017317	0.001006	-0.00024791	-0.00037917	0.0032705	-0.00093625	-0.00084514	-0.00082839	-0.00072364	0.002328	0.00036898	-2.8769e-05	-0.0004725	0.00048203	0.00035413	9.2733e-05	0.00037616
N.S.		-0.00047012	0.00081579	-0.00059805	0.00010066	-0.00061532	-0.0029232	-0.00097473	0.00021469	0.00044878	0.00020456	0.00017971	0.0015906	0.0013544	-0.00052419	0.00021296	-0.00030996	0.00033886	0.00012743	-8.9862e-05	0.00018886	2.3444e-05	-0.001308	-4.5705e-06	0.00059278	-0.00060151	-0.00057977	0.00097868	0.00019762	-0.00035995	0.00049327	-0.0014098	-0.00013048	0.00018546	0.00097598	-0.00011696	0.0017147	-0.00049369	-4.4224e-05	6.4958e-05	0.00010574	0.00087447	-0.00028949	0.00021282
N.S.		0.00014305	0.0016592	0.0010684	0.00044552	-4.687e-05	0.00047815	0.00044356	-0.00051255	-0.00077944	0.0011451	0.00010722	0.00091062	-0.00091017	-0.0014689	-0.000456	-0.00073088	0.00097518	1.1743e-05	-0.00043838	0.00081441	0.0011935	0.00073193	5.7637e-05	0.0025072	-0.00029662	-0.00012634	0.00057425	0.00087396	-0.0013417	3.8199e-06	0.0017257	-0.00091936	-0.00074063	-0.0016406	-0.00031568	0.0024284	-0.0004629	0.0004235	-0.00038021	-0.00037884	-0.00089123	-0.00084853	-0.00037594
N.S.		-0.00091307	0.00012602	-0.00050867	-0.00073876	-0.00085583	-0.00098323	-0.0020075	-0.00020771	0.00038245	0.00090214	0.00097935	0.00058584	0.00084472	-0.00151	0.00098703	0.00017109	2.3021e-05	-0.00052603	0.00032156	0.00028292	-9.8144e-05	-0.0026516	0.00044936	0.00024144	-0.00031805	0.0001596	0.0018797	0.00038032	0.00018296	0.00059254	-0.00022918	0.00047139	0.00032753	0.00052529	-1.1156e-05	0.00058425	1.0181e-05	-7.7865e-05	-0.00081396	0.00018868	0.00044754	-0.00042647	0.0015332
N.S.		-0.0001993	-0.0014271	-0.001079	-0.0010856	0.0027003	-0.00080632	0.00076111	0.0011757	0.00029236	-0.00054313	0.00044959	0.00056585	0.0010323	-0.00069585	-2.2204e-05	-0.00037504	-0.0013255	0.00072296	0.00031769	-0.00012837	-0.0013022	-0.0079772	0.0005352	0.0013475	0.00020677	0.000736	-0.0010974	-0.00056095	-0.00044489	0.0001163	-0.0015832	0.00014024	0.00032758	-0.00084058	0.0011721	-0.00025337	0.0010552	-0.001504	-0.0001434	0.00015524	-0.0015953	-0.00096698	-0.00057491
N.S.		-0.00071456	-0.0013337	-0.0017576	-0.00080004	0.0047207	0.00054658	0.0012108	0.00063329	-0.00032981	-7.8246e-05	0.00034703	0.0020912	-3.314e-05	-0.00029744	-0.00059439	-0.0005542	-0.00081095	-0.00066897	0.00035097	0.00066835	-0.00026246	-0.0018257	0.00046471	0.0016269	-0.00018166	0.00038939	-0.0018063	-0.00088878	0.00023981	-0.00055451	-0.00052383	0.00062623	2.0571e-05	-5.7075e-05	0.0015361	-0.00050142	-0.00028923	-0.00015631	-0.00032308	-0.00024071	-0.0013162	-0.00060046	-0.00022326
N.S.		0.00039735	-0.0011907	6.483e-05	-0.0013267	-0.00081458	0.00093073	0.00057458	-0.00026208	-0.00014381	-0.00044597	0.00010466	1.4529e-06	-0.00096397	0.001173	-0.0015658	0.00072575	0.00012926	-0.00017789	0.0010599	-0.00052649	0.00087112	-0.0033082	0.00024113	-0.00033081	0.00012168	-0.0003915	-0.0010612	0.00018474	-0.00067372	0.00051566	-0.00057059	0.0007735	-0.0015313	-0.00063271	-0.00037846	-7.3186e-05	-0.00090949	0.0001296	-9.1157e-05	-0.00027224	-0.00053403	0.00029352	0.00075356
N.S.		-0.00034497	0.0008167	-0.00043525	0.00045692	-0.00022788	-0.0040565	-8.0549e-05	0.0010717	0.00031782	-0.00044437	0.0004178	0.0028075	0.0019053	0.0007253	6.7602e-05	-0.00056611	9.1105e-06	0.00053463	0.00088433	7.9895e-05	6.1117e-05	-0.0055653	0.00019855	7.1418e-05	-0.0012649	-0.00095809	-0.00024558	0.00047222	-0.00057062	0.00062715	-0.0021232	-0.00025575	0.00031265	0.0025495	-0.00040751	0.0024478	-0.00066082	0.0003824	0.0013067	0.000111	0.0016234	0.00038976	-0.00058625
N.S.		0.00092526	-0.00085542	0.00034857	-0.00015206	-0.00073667	-0.0020384	-0.00016512	-0.0010024	-0.0010253	-0.0018952	0.00024914	-0.0023192	-0.0002137	-0.00088197	-1.9662e-05	-0.0019589	0.00012409	-0.0016613	-9.7332e-05	-0.00062279	-0.00015624	-0.0039459	0.00093101	-0.0019683	-0.00053535	-0.0013561	0.0024883	8.4732e-05	-0.0013943	0.0009485	-0.00034114	0.00066199	0.00061348	0.00032901	-0.00054663	0.00060503	0.00042796	0.0001014	0.0010702	-0.00024723	0.00067399	0.0013805	-0.00069728
N.S.		0.0004651	-0.00036652	-0.00064174	-0.0016129	-0.0013126	0.00049292	-7.0604e-05	0.00039539	-0.00024603	-0.00024261	0.0014187	0.000278	-0.0010133	0.00079588	-0.0020036	0.00074737	-0.0006953	0.00030016	0.0007486	0.00023654	0.0013008	-0.0011299	0.0008334	-0.00018829	0.00060258	-2.5051e-05	-0.00099601	0.0017204	-0.00038194	0.00084391	-0.00010763	6.4753e-05	-0.0021037	-0.0011274	-2.4291e-05	0.00016896	-0.00072692	8.9571e-06	-0.000667	8.8653e-05	-0.001035	0.00042882	-0.00046722
N.S.		0.00092606	-0.0020407	0.00085184	-0.00034895	-0.00013208	-0.00011447	0.0014013	-0.00023401	0.0006803	-0.0011304	-0.00081318	0.00018605	-0.00042468	0.0013658	-0.00094784	-5.9586e-05	0.00072609	0.00011428	0.00041238	-0.0019544	0.00027836	-0.014689	-0.00097644	-0.0017841	-0.00038485	-0.00053	-0.00014175	0.0001754	-0.00054646	-0.00037047	0.00026588	0.00097288	-0.0013036	-0.00075541	1.3598e-06	-0.001128	-0.00046062	0.00022177	-7.4303e-05	2.1672e-05	0.00031641	-0.00028677	0.0015019
N.S.		0.00018054	-0.00044464	1.6489e-05	-0.0014559	-0.0016143	-0.00055955	0.00031015	0.0018692	0.00066712	-0.00054383	0.001923	2.1803e-05	-0.001547	-0.00014153	-0.0016227	0.00012054	-0.00085986	0.00050906	0.0010325	0.00078508	0.0015822	-0.0052319	0.0019778	0.00027193	0.00017895	0.00068105	0.00034905	0.0029469	0.00078257	0.00078685	0.0014564	-0.00011406	-0.0015702	-0.0013209	0.0010876	-0.00061509	0.00026271	0.00033818	-0.00075037	0.0014383	-0.00095076	0.00068059	-0.0013286
N.S.		-0.0015867	-0.001663	-0.0016078	0.00015372	0.0031784	0.0018746	0.0012748	0.00066597	-0.00063362	0.0002406	0.00027608	0.0029052	-0.00083678	-0.00065587	-0.0010792	-0.00048651	-0.00062055	-0.0016607	-0.00063299	0.00042007	-0.00062156	-0.0064555	-0.00072763	0.0018098	-0.0001735	-0.00050226	-0.00078532	-0.001378	0.0014741	-0.0001341	0.0005633	0.0013655	0.00040406	-0.00010036	0.0015773	-0.0010782	-0.0010062	0.00063834	-0.00087883	0.00020896	-0.00086909	-3.8596e-05	-0.00032671
N.S.		-0.00027263	-0.0020295	-0.00062205	-0.00073214	0.00049569	-0.001494	0.00015235	0.0017832	-0.00011878	-0.0004252	0.00093001	0.0004519	0.0017852	-0.0011163	0.0006736	7.9881e-05	-0.001619	0.0023587	-0.0012801	-0.002421	-0.0037165	-0.036956	-0.00062161	0.0013661	0.0012417	0.00099257	-0.00082	-0.00034507	-0.00082089	0.00057746	-0.0016302	-0.00034404	0.00080008	-0.0013515	0.00044704	-0.00018957	0.0010151	-0.0019218	-0.00036734	0.00051933	-0.00056982	-0.00044775	0.00033747
N.S.		4.1795e-05	-0.00034005	0.00019192	0.00018569	-0.00069322	-0.0034901	-0.00035211	0.00049379	-0.00045552	-0.00095801	0.00066957	0.0024448	0.00077134	0.0014295	0.00070788	-0.00045936	-0.00066358	-0.00036729	0.0011047	0.00067435	-0.000716	-0.020752	0.0003089	-0.00072029	-0.0019751	-0.0001683	-0.00027833	0.0010417	-0.00063834	0.00017747	-0.002317	-1.0661e-05	0.00076596	0.0042351	-0.00044996	0.0012539	-0.00031761	0.00087323	0.0017765	0.0010537	0.00088669	0.0010328	-0.00058445
N.S.		0.0011101	-0.0013405	0.00027015	0.00027266	-0.0014016	-0.0022535	-0.00016664	-0.0012989	-0.0018701	-0.0025271	-0.00020403	-0.00071297	-0.00063346	0.0003566	-0.00071866	-0.0017152	-0.00046393	-0.0024575	2.8905e-05	0.00031375	-0.00090499	-0.019127	4.2723e-05	-0.0012363	-0.00074443	-0.00044863	0.0020958	0.00057331	-0.0012902	0.00030142	-0.001108	0.00076171	0.0010839	0.0028202	-7.6302e-05	8.5682e-05	0.00073879	1.3185e-05	0.0022948	0.00090545	5.6265e-05	0.0014852	-0.0002264
PL2/3-STIA Post-cond NREM
Peak significance	Time (ms)	-420	-400	-380	-360	-340	-320	-300	-280	-260	-240	-220	-200	-180	-160	-140	-120	-100	-80	-60	-40	-20	0	20	40	60	80	100	120	140	160	180	200	220	240	260	280	300	320	340	360	380	400	420
N.S.		0.00039926	-0.00075678	-0.0008589	-0.00033643	0.00011471	0.0013629	-0.00033202	-0.00017549	-0.0015715	0.0009459	-0.00023921	-0.00083173	0.00020571	-0.0020979	0.0014923	0.0012969	0.00042093	7.0265e-05	-0.00047884	0.0011256	-0.00052958	-0.0021659	0.0040651	0.0028916	0.0010245	0.00055228	-6.7235e-05	-0.00065804	4.0192e-05	-6.4664e-05	-0.001393	-0.00045782	0.0016255	0.00049621	-0.00011385	0.00083632	-0.00098609	-0.00095156	-0.0014422	-0.0021749	0.0018517	0.00020103	-0.0016483
N.S.		0.0031286	0.00027025	-0.00067095	-0.0002328	0.00075435	-0.0011555	-0.00063158	0.001254	-0.0005708	0.00067051	0.0016527	-0.00031047	0.00097899	0.0014591	-7.2556e-06	0.0018531	0.00062126	0.0007165	0.00091045	0.00011079	-0.00029291	-0.00063701	0.00093678	-0.00020462	0.0039984	-0.00058513	-0.00026632	0.00047752	0.00040135	-0.0010322	0.0027502	0.0015886	0.00093177	0.00020937	-0.00057468	0.0001189	0.0014919	-0.00013515	0.0023011	0.0032048	0.001109	0.00094366	-0.0018131
Positive		-0.001131	-0.0015505	-0.0008653	-0.00060391	-0.00025226	0.00078917	-0.00066043	-0.00047671	-0.00011787	0.00049309	0.00043189	-0.00065723	-0.00042432	-0.0020326	0.0021237	0.0013268	0.00091658	-0.00027591	-0.00072123	-0.00025708	-0.00085431	-0.0054348	0.0065393	0.0033597	0.0012301	-0.00042663	0.00041307	-0.001486	-0.00055351	-0.0001568	-0.0017087	1.6374e-05	0.0010094	0.00067149	0.00055788	0.0013394	-0.00094278	-0.001159	-0.00050038	-0.001984	0.0011168	0.00052105	-0.00112
N.S.		0.0026547	-0.00012223	-0.00060428	-9.8213e-05	0.0015573	-0.00082688	-0.00015698	0.0011419	0.00028914	0.0017286	0.001296	-0.0010939	-0.0007242	0.0017639	-0.00071437	0.0026862	0.00065636	7.2159e-05	0.00064877	-0.00028849	-0.0014278	-0.0019047	0.0021914	-0.00064327	0.0038936	-0.0011687	-0.001548	-0.0010035	-0.0010323	-0.001513	0.0022977	0.001321	0.0013532	0.0012316	-0.00056323	-0.00060437	0.00013475	-0.00067136	0.001083	0.0033217	-0.00016543	-5.1108e-05	-0.0011073
N.S.		0.0017886	0.00024078	-0.00054894	-0.00047444	-0.00032492	0.00030241	-0.0014858	0.00046725	-0.0019531	0.00058321	-0.00059373	-0.0011685	0.00077414	-0.0012152	0.00047084	0.00021162	-0.00052821	-0.00030362	-0.00012001	0.0011805	0.00011123	-0.0010641	0.00022766	0.00075954	0.00046287	0.00029228	0.00033984	-0.00054929	0.00037959	-0.00053391	-5.6996e-05	-0.00051932	0.0018422	-0.00025899	-0.00085237	4.7778e-05	-0.00028388	-5.6133e-05	-0.0017115	-0.0010442	0.0017471	0.00034629	-0.0016664
N.S.		-0.0036639	0.000101	0.00016797	-0.00090417	-0.00055353	-0.0016403	0.0011098	-0.0011001	0.00084226	-0.0010494	-0.00046857	0.00058634	0.00051454	-0.00017705	0.00016365	0.0022427	-0.00049856	-0.00078622	-0.00065292	-0.00052926	-0.00078458	-0.0011508	0.0048224	-0.0003997	1.8267e-05	0.00066837	0.00042994	0.001681	0.0016819	0.00041736	-0.00022489	0.00030904	-0.00032938	-0.00067168	-0.00056327	-0.001877	0.00038105	-0.0010214	0.0010105	-0.0085785	-0.0011071	0.00076975	-0.0005025
N.S.		0.0022872	0.00037682	-0.00066607	-0.00046361	-0.00044251	-0.0009231	-0.0017412	0.00091701	-0.0012353	0.00011034	0.00035027	-0.00048534	0.0013768	-8.5256e-06	0.00024791	4.8102e-06	-0.00058366	-3.388e-05	0.00047323	0.00036118	0.00035613	-0.00049592	-0.00086019	-0.00013984	0.0016211	-0.00051095	0.00046227	0.00015835	0.00078165	-0.00086506	0.0015957	0.00035927	0.00099565	-0.00069317	-0.0006632	0.00019809	0.00090062	0.00021407	0.0002713	0.0013899	0.0015681	0.00091986	-0.0016052
N.S.		-0.0026096	0.0012335	0.00049556	-8.2637e-05	-0.00046566	-4.2457e-05	0.0019194	-0.00096412	0.00088647	-0.00078021	-0.00061864	0.00011597	-0.00027097	-0.00086998	-0.001031	0.0038115	0.0004596	-0.00048019	0.00036119	-0.00077558	-0.00051958	-0.0053518	0.0046414	-0.00093764	0.0010657	-0.00013948	-0.00012878	0.0020063	0.0022641	0.0019972	-0.00017153	0.0010906	0.00086869	-0.00035231	-0.0010834	-0.0030111	0.0014887	-0.0011766	0.0012882	-0.0051729	-0.0010466	0.00031305	-0.0012541
N.S.		-0.0018682	0.0015752	-0.00053794	-0.00010257	-0.0020246	-0.00097231	0.001897	-0.00060845	0.001467	-0.00061773	0.0016244	-8.4023e-05	-0.0018338	-0.00013332	-0.0011022	0.0017701	-0.00097526	0.00027234	0.00020306	0.00068198	0.00039641	-0.0057165	-6.344e-05	0.0014669	0.00013097	-4.4829e-05	0.00032558	1.5069e-05	0.00070509	-0.00069687	-3.2886e-05	0.00044365	-0.0011044	0.0020751	0.00060136	-0.00051789	-0.000815	-0.00095064	-0.0015963	0.0021613	-0.00055174	-0.0001549	0.0010423
N.S.		-0.00167	0.0011469	-0.00055762	-0.0006321	-0.00071134	0.00054505	0.00076619	-0.00077139	0.00089986	-0.00012673	0.00132	0.00065652	-0.0010266	-0.00042364	-0.0013397	0.00063326	0.00039204	0.00020945	-0.00028715	0.0005888	-0.00051435	-0.0038194	0.00023888	0.00090156	-2.517e-05	-0.0008379	7.2812e-05	-0.0001079	0.0019155	-0.00071159	-0.00055344	-0.00054053	-0.00065992	0.00048305	-3.7485e-05	-0.00068358	-0.0010009	0.00067506	-0.0014317	0.0015572	0.00051426	1.2539e-05	0.00073196
N.S.		-0.0015376	-0.00023188	0.00038939	-0.0018245	0.00049774	0.0011827	-0.00027886	-0.00086658	-0.00095545	-0.00085154	-0.00025109	-0.00015855	0.00026712	0.00031701	0.0032938	-2.9914e-05	-0.0016396	-0.00063274	0.00031169	-0.0012005	0.00086393	-0.0016974	-0.00098047	-0.003502	0.00018207	0.00097282	0.00041199	-0.0021635	0.00041095	-0.0018975	-8.4627e-05	0.00077145	-0.00216	4.0211e-05	-0.00059578	-0.0021758	0.00046641	0.00044623	0.00081214	0.00092212	-0.00088176	0.0010733	-0.00029391
N.S.		-0.0022138	-0.00051831	0.00054345	-0.0015657	-0.00090789	-0.0025677	-0.0011763	-0.001458	0.00054393	-0.0009809	-0.00029993	0.00050951	0.0008151	0.00041162	0.0012704	-0.00025045	-0.0008398	-0.00055755	-0.001901	0.00064654	-0.00075741	-0.0047709	0.0026491	-0.00090574	-0.0014567	0.001269	0.00087192	0.0011932	0.00089285	-1.0439e-05	-0.00022423	-0.00014089	-0.00042374	-0.00098508	-0.00036477	-0.00052294	-0.0015948	-0.0014092	9.7731e-05	-0.0061531	-0.00063874	0.00092501	9.5578e-05
N.S.		0.0008093	-0.00033759	-6.3165e-05	-4.8658e-05	0.000795	6.0485e-05	0.00012164	0.00018224	0.00040983	0.00088406	0.00027789	-0.0010861	-0.00091993	0.0010742	-0.00090954	0.0013926	-0.00033169	-0.0010008	-9.0096e-05	-0.00099755	-0.0017765	-0.0054195	0.0014846	-0.00086476	5.3777e-05	-0.00092007	-0.0017188	-0.0011993	-0.0010252	-0.0012647	0.00086032	0.00082246	0.0009052	0.00099266	-0.00049908	-0.00023023	-0.00093638	-0.0010859	-0.0008157	0.0019202	-0.0009411	-0.00084677	7.0186e-05
Negative		-0.00090103	0.00033707	0.00017898	-0.0025549	0.00075844	0.00067817	-0.00028557	-0.0011806	-0.0015898	-0.0014521	-0.00052078	-0.0010079	0.00043184	-0.0012679	0.0019531	-0.00032905	-0.00072215	-0.00096903	0.00030908	-0.0017606	0.0012548	-0.0022471	-0.0016529	-0.0044941	0.00096034	0.00077872	0.0006005	-0.0023008	-0.00015228	-0.0019309	-0.00028012	0.0013161	-0.0005617	-0.00050612	0.00015561	-0.0024514	0.001365	0.0010428	-8.2341e-05	-0.00059531	-0.00062679	0.00085882	0.00088268
N.S.		-0.0017988	-0.00077442	0.00039326	-0.0012176	-0.00036638	0.00024854	0.00047838	0.00047508	-0.00057211	-0.0010136	7.1606e-05	8.9848e-05	0.00033539	0.0013298	0.0018886	0.00076693	-0.0015691	-0.00048788	-0.00011362	-0.0013318	-0.0012409	-0.0065406	-0.0013341	-0.0014705	-0.0013143	0.00064629	0.00054742	-0.0027199	0.00018592	-0.0008271	-0.00019731	0.00072253	-0.0011145	0.00014492	-0.0012034	-0.0013721	-0.00078723	0.00062715	0.0016475	0.00097684	-0.0014393	0.00064955	-0.0010882
N.S.		-9.2586e-05	0.0012464	-0.00026872	-0.0018866	0.0010245	-0.00016778	0.00078911	-9.7608e-05	-0.0013629	-0.0017116	-0.00096045	-0.0015177	0.00030734	-0.0027024	3.1309e-05	0.00071473	0.00012566	-0.00045586	-0.00032396	-0.0015014	0.00053479	-0.0091499	-0.0025462	-0.0027022	0.001853	0.00073114	0.00068341	-0.002409	-0.00098861	-0.00081393	-0.00037711	0.0021051	-2.9947e-05	-0.0012808	-0.00022163	-0.0017303	0.0011563	0.0012643	9.2546e-05	-0.00064119	-0.00041801	-0.00083647	0.00013551
N.S.		-0.00082957	0.0003782	-0.00031683	-0.0005194	0.0012047	0.00075295	-0.00053551	0.00025867	1.3748e-05	-0.0001989	0.0016846	0.0003812	-0.00013539	-0.00011528	-0.0011228	-0.0014664	0.00050089	-0.00032595	-0.00094096	-0.0006452	-0.0021548	-0.017106	0.0006114	-0.00023917	0.00082956	-0.0011871	0.00017604	-0.00090948	0.0021033	-0.00084941	-0.00091216	-0.0015249	0.00021485	-0.00062441	-3.8191e-05	-0.00072261	-0.0007032	0.0018826	-0.00090138	0.00064425	0.001556	0.0010347	0.00032896
N.S.		-0.0014903	0.00069021	-0.00073096	0.00095026	-0.0016784	-0.0021763	0.0015762	9.5446e-05	0.00058017	-0.00089707	0.0013427	-0.00051827	-0.0012173	0.0007462	-0.00094387	0.0015412	-0.0014469	-0.00010449	0.00021188	0.00030625	0.00045059	-0.025002	-0.00046904	0.00075384	0.00033204	0.00092622	-1.3639e-05	-0.00016125	-0.00098712	-0.00092435	0.0005287	0.0013377	-0.0011794	0.0026097	0.0011669	1.0341e-05	-0.00033266	-0.0019652	-0.0010349	0.0016698	-0.0012673	5.9103e-05	0.0008031
N.S.		3.5286e-05	-0.00030311	0.0016179	-0.0014695	-0.0011133	-0.0016636	-0.0011894	-0.0014008	-0.00058908	0.00013486	-7.4122e-05	0.00031497	0.00077943	0.0012341	0.0014076	-0.0018637	-0.00079857	-0.00072297	-0.0019259	0.0015712	-0.0022701	-0.019491	-0.0008842	-0.0019419	-0.0026742	0.00060327	0.00055085	0.00035602	0.00031446	-2.1941e-05	-0.0004144	-0.00030058	-0.00059026	-0.00083227	-0.00056646	-0.00059038	-0.0030808	-0.0015123	-0.0016494	-0.0033409	-0.00047861	-7.9277e-05	0.00051021
N.S.		0.0004497	-0.00033587	0.0011031	-0.00050738	5.3146e-05	0.00025831	0.00055023	-0.00087635	-0.00099416	-7.3044e-05	-0.00016917	-0.00030056	-0.0002189	0.0010772	-0.00023524	-0.00012271	-0.0007699	-0.001539	-0.00078207	-0.00093767	-0.0028115	-0.01887	-0.0011708	-0.0018067	-0.0032489	-0.00015571	-0.0010243	-0.00097612	-0.00046544	-0.00081133	-0.00036556	0.0003299	-0.00057037	0.00047665	-0.0012076	-0.00017075	-0.0016651	-0.0014811	-0.0021368	-0.00038583	-0.0010686	-0.0015192	0.00064027
PL5-STIA Pre-cond NREM
Peak significance	Time (ms)	-420	-400	-380	-360	-340	-320	-300	-280	-260	-240	-220	-200	-180	-160	-140	-120	-100	-80	-60	-40	-20	0	20	40	60	80	100	120	140	160	180	200	220	240	260	280	300	320	340	360	380	400	420
N.S.		-0.00044902	-0.0026185	0.0015128	9.1003e-06	-0.00019981	0.0075905	-0.00022349	-3.5177e-05	-0.00020481	0.00026896	0.00049356	-0.00062704	-0.001206	0.00011942	0.0017704	-0.00011911	0.0037307	0.00072841	0.00061198	0.0020185	0.0012943	0.0022494	0.0091454	0.0025922	0.00038914	0.00010504	-0.00044986	0.00015659	0.0010184	0.0018426	-0.00064787	0.0010179	4.0416e-05	-0.00074938	0.00039497	7.9571e-05	0.00086189	-0.0018491	0.00055658	-0.00056888	0.00044603	0.0004721	0.00064175
N.S.		0.00025259	-0.00098541	0.00014699	2.3373e-05	-0.00076471	-0.0013632	-0.00033653	-0.00060015	-0.0014923	0.00023948	-0.0010893	-0.00027422	-0.00046603	-0.00011704	0.00036919	0.0014074	-0.0012502	0.00054283	-0.0014386	-0.00082422	0.0001897	-0.0096976	-0.0010117	2.2964e-05	0.0012472	-0.00014543	-0.0014163	-0.0007986	-0.00063067	-0.00065389	-0.0013298	-0.00056112	-0.0012892	-0.0010233	-3.4904e-05	-0.001465	0.0001444	-0.00062878	-0.00059929	-0.0017842	0.0015821	-0.00011032	0.0010067
N.S.		-0.00013828	0.0010402	-0.0016828	0.00061418	6.5727e-05	-0.0011296	0.0035532	0.0014986	-0.0015113	-0.0016656	-0.0029639	-0.0010237	-0.00051086	-0.00053875	0.00060068	-0.00099365	-3.4234e-05	-0.0015077	-0.0022498	-0.0017949	0.00057581	-0.0061597	-0.0025877	-0.00016235	0.00052451	-0.0009364	-0.0011907	-0.0011664	-0.0003446	0.0013691	0.00086187	-0.00065317	0.0009676	-0.0010957	-0.00069622	0.00041349	-0.0016534	-0.0002009	-0.0013268	-0.00044778	-0.0016848	-0.0017784	-4.4668e-05
N.S.		0.00066196	0.00050083	0.0010195	-2.1512e-05	0.0027174	-0.00086321	0.0010527	0.00026551	9.8493e-05	0.0015364	-0.00027438	0.00023202	0.00082544	-0.0015704	-0.0021691	-0.0014903	-0.0011282	0.00018891	-0.00029276	-0.0018253	-0.0004584	0.0025718	-0.0032885	-0.00096535	-0.00053685	0.00078023	0.0012374	0.0036854	0.00090269	3.3119e-05	-1.2358e-05	0.00076338	-0.00019846	-0.0010627	-0.00077144	-0.00061279	-0.00073922	-0.0015389	0.001216	-0.0013047	0.00013655	0.0010908	0.0016712
N.S.		-0.00057752	-0.0023141	-0.000925	-0.00022247	-0.0015163	0.0033553	-0.0003173	0.0011618	0.00071952	0.00045712	0.0010015	-0.00094287	-0.00024771	-0.00020001	0.00036928	0.00012845	0.001317	-0.00018385	0.00023627	0.0014481	0.0021769	0.0020729	0.0062273	0.0018102	0.00031254	-0.00012546	0.00027174	0.00010558	0.0001026	0.0015184	-0.0014163	-0.00022572	-0.00082519	0.00083246	0.00077888	0.0005224	3.642e-05	-0.0011819	0.00061793	0.00067925	-0.00068836	-0.0015322	-0.0010108
N.S.		-0.0010206	0.0012236	0.00082526	0.00052267	0.0008901	-0.00090986	0.00092301	-0.00099923	0.00064319	0.0018594	-0.00017364	0.00013461	-0.0010834	-0.001821	-0.0011793	-0.0020001	-0.0017169	-0.0014003	-0.00086026	-0.00089889	0.00017465	0.0012009	-0.0033544	-0.0003011	0.00029571	-0.0013803	-0.00016945	0.0003839	4.1814e-05	-0.00077318	-0.00041696	0.00088992	-0.0015442	-0.0012652	-0.00098029	-0.00066897	-0.0012038	-0.00048571	0.00042478	1.3564e-05	-0.00018407	-0.0015929	0.00015242
N.S.		0.00084814	0.001055	-0.0012214	0.0076623	-0.0014771	0.00010812	0.0019525	0.0007731	0.00031824	0.0019738	-0.0005548	-0.00055494	-0.00041669	-0.00079044	-0.00057971	0.00092622	-0.0014423	-0.0004785	-0.00039423	2.2586e-05	0.0028535	0.0013802	0.0036471	0.0014544	-0.00027034	0.0016867	0.00042489	0.00054102	0.0015325	0.00089382	0.0013027	0.00059767	-5.4941e-05	0.0027667	0.0034797	0.00074842	0.00052569	-0.0002304	0.001203	-0.00081124	0.00010317	0.001243	0.00062347
N.S.		-0.00017689	-7.1857e-05	-0.0013105	-0.00011561	8.3448e-05	-0.00087057	0.0014496	0.0015327	-0.00046747	0.00023389	-0.00014168	0.00085727	-0.0006506	-0.00085935	0.0006295	0.0012807	0.0003157	-0.0016638	-0.00252	-0.0029511	0.0010517	-0.0074093	-0.0030609	0.0021689	0.0010713	-0.00096875	-0.00096471	-0.0013768	-0.00025088	0.001467	0.0010547	-0.00074085	0.00097612	-0.00049287	-0.0018145	0.00041687	-0.0012363	-0.00028155	-0.00095924	0.00028766	-0.00035033	-0.0010569	-6.9557e-05
N.S.		-0.0011303	0.002277	0.0011767	0.00023249	0.0004052	-0.0022235	0.00066596	-0.00038033	0.0015078	0.0027196	0.00042233	0.0014077	-0.0012653	-0.0013991	0.0012701	0.0006969	0.00024788	0.000101	0.00098688	0.00081304	4.7149e-05	0.00065016	-0.0010635	-0.00056834	0.00057141	0.00027453	-0.00031685	-0.00078829	0.0015468	0.00032126	-0.00091438	0.0012879	-0.00066255	-0.00045385	0.00018729	-0.00063089	-0.00085619	0.0016856	0.0021337	0.0014821	0.00071868	-0.0027458	0.00029626
N.S.		0.00026208	0.001433	0.00061816	0.00046649	-0.00014611	0.0024733	-0.0023569	0.00093641	0.00060569	-0.00026644	0.0054602	0.0014554	-0.00052694	0.00018474	0.0011443	-0.001113	0.001815	0.0012327	-0.00090719	3.4684e-05	0.00029909	-0.0026267	-0.0020453	-0.00052193	-0.00041601	-0.0016297	-0.00031436	-0.00015444	-0.00059138	-0.0023451	0.00091411	-0.00015606	0.0024882	0.00054803	-0.0011711	0.00052345	0.00057047	0.00027735	-3.2741e-05	-0.0012346	0.00067558	0.00070162	0.00042839
N.S.		0.00060062	-0.00054448	-0.0011365	0.0023621	-0.00024382	0.0010124	0.0014377	0.00098268	0.0015858	0.0016489	0.00089152	0.0016527	0.0017671	0.00034856	-0.00040666	0.00014572	0.0039637	0.0019704	0.003796	0.0012872	0.0025158	0.0056422	0.0013789	0.0029273	0.0014333	-0.00063987	0.0013358	0.001933	-0.00014679	0.0013483	0.00035847	-0.00059471	-0.00086045	-0.00021762	7.3109e-05	0.00039185	-0.00082478	-0.00047659	0.00017573	3.7632e-05	0.00029948	-0.00045922	0.00099317
N.S.		0.00042597	0.0010678	-0.00045954	-0.0016309	0.0010877	0.00040699	0.00029586	-0.00022088	-0.00090376	-0.00081225	0.00048461	-0.00046267	-0.0013541	-0.0012494	-0.0016805	-0.0014842	0.001217	5.9261e-05	-0.0020028	-0.0028464	-0.0021526	-0.0052804	-0.0017085	-0.00077513	-0.00079742	0.0013175	-0.00067865	-0.00036368	0.0017358	0.00046321	-0.0012072	-0.0010438	-0.00017408	-0.0013867	-0.0016236	-1.4614e-05	-0.00031518	-0.00026856	-0.00010602	0.00080583	-0.00081746	-0.0019592	0.0038122
N.S.		5.0865e-05	-0.00068611	0.00045882	-0.00085504	0.00030248	-0.0021912	-0.0013909	-0.00012821	-0.0013166	-0.00074772	-0.00067724	0.0005993	-0.00072723	-0.00027312	9.0551e-05	0.003584	-0.0015651	0.0017291	-0.00096016	0.00015302	-0.00048076	0.0034055	0.0011257	-4.2262e-05	0.0014226	0.00067724	-0.0014502	-0.0018723	-0.0010376	-0.00074346	-0.00097676	-0.00054584	-3.4194e-05	-0.00096719	0.00046475	-0.00018646	0.00067739	-0.0008921	-0.00033132	-0.00087962	0.0012988	-0.00041878	0.00070113
N.S.		4.3089e-06	-0.001702	0.0024185	-0.00093818	-0.00048567	0.0013273	-0.0005893	-0.0014199	0.00040655	0.00064077	0.00036809	0.00011728	0.0015429	0.0010401	-0.0012323	0.0013412	0.0008195	-9.9561e-05	-0.00071114	-0.0012841	-0.0023898	-0.0035025	0.0010535	-0.00023967	-0.0016082	-0.0010155	0.0013715	-0.00044088	0.0020223	0.0022815	-0.00088928	-0.00082603	-0.001797	-0.0029781	0.00069969	-0.0012355	-0.00069962	4.5243e-05	-0.00027189	-0.00010296	-0.00064385	-0.00063407	-0.00047097
N.S.		0.00083606	-0.00040441	-0.0014911	0.00057247	-0.0012692	0.0010957	0.00023158	0.00015674	0.0024074	0.00038309	-5.6537e-05	0.0014471	0.0014155	0.00065254	-0.00054144	7.5498e-05	0.0025031	0.00054973	0.0012846	0.00061876	0.00088394	-0.00075361	-0.00027984	0.00042875	-0.0013004	-0.00077384	0.00052681	0.00098317	-0.00071814	0.00086047	-0.00083004	-0.0019413	-0.001166	0.0011684	0.00077376	0.00012563	-0.00027374	-0.00031859	0.00026684	-0.00094788	-0.00071287	-0.00024891	0.00021424
N.S.		-0.00078792	0.0019576	0.00035752	-0.00021741	-2.0081e-05	-0.00099701	0.00045988	-0.00043111	0.00010058	0.00022031	-0.00035418	0.00080829	-4.5882e-05	-0.0015351	0.0013187	0.0028323	0.0008674	0.0010307	0.00090046	0.00016192	-0.00032666	-0.0016375	0.00037205	0.00069459	-0.00024271	0.0013888	2.8206e-05	0.00055805	0.0018163	0.00020359	-0.00097059	0.00094353	0.00084597	-0.001826	0.00048872	-0.00072418	-0.00090007	0.0010862	0.002819	0.0003716	-8.2199e-05	-0.00043054	-8.9794e-05
N.S.		-2.2063e-05	0.00083151	0.0012363	-0.00025208	-0.00033606	0.004041	-0.0025869	0.00025716	-0.00029878	-0.00061248	0.0059865	0.001095	-0.0014508	-0.00046188	0.00030805	-0.00080951	0.0023504	0.00088964	-0.0015417	-0.0010834	-0.0037845	-0.0020015	-0.0031769	-0.00091041	-0.00052732	-0.001131	-0.00043396	-0.0005659	-0.00051337	-0.0024911	0.00064012	0.00030476	0.0008601	0.0010704	-0.0017907	0.0003746	0.00027716	0.0002079	-0.00012024	-0.00048524	-0.00030561	0.0012371	-0.00031724
N.S.		-0.00050602	-0.0002251	0.00015106	0.0040056	-0.0015429	0.00024029	0.00092975	0.0010837	-9.8848e-05	0.00042661	-0.00077111	-0.0014837	-0.00012244	-0.00086749	-0.00026297	0.00015364	-0.0016254	-0.00015192	-0.00052765	-0.0014391	-0.00037488	-0.0034029	0.00019565	0.00021144	-0.001059	-0.00037295	-0.0014868	0.00053835	0.0014125	0.0003231	0.00041666	-0.0004088	-0.00035875	0.00020181	0.0032424	0.0009099	-0.00040067	-0.00051122	0.0012673	-0.0015748	0.000223	0.00094085	0.00099574
N.S.		-0.0033832	0.00021023	-0.0007189	-0.00074155	-0.00094931	0.0008779	-0.00052811	-0.00051733	-0.0013677	-0.00039796	-0.00085208	0.00080529	0.00034722	0.0017626	0.00092914	-0.0003847	0.0021958	0.0079503	0.0021858	2.0761e-05	0.002025	0.0048185	0.00068099	0.00057929	0.00011456	0.00023956	-0.00085932	-0.0016836	-0.00092023	-0.00093575	-0.00097367	0.00086892	0.00062962	-0.00054329	-8.6716e-05	-0.0016496	0.0001829	-0.00075838	-0.00057896	0.00030053	-0.00087628	0.00010335	6.7091e-05
N.S.		-0.00058156	-0.0011999	-9.8037e-05	-0.00049525	0.00011653	0.0010225	-0.00067415	-0.0011025	-0.00028277	0.00026608	-0.0014167	-0.00090049	-0.0010865	0.00032625	0.00048363	-0.0010302	0.00093223	0.0053926	0.002179	0.00062251	0.00212	0.011808	0.0022736	0.002382	0.0010876	0.00025416	-0.00034904	-0.00066046	-0.00097408	-0.0010394	-0.0019713	-0.00066638	0.00142	-3.1065e-05	-0.00051181	-0.0014107	0.00044436	-0.00086924	-0.001077	-0.00088643	-0.00025864	0.00018983	-0.00037558
N.S.		0.00045251	4.3601e-05	4.5742e-05	0.00051932	-0.00077973	-0.00020688	-2.8343e-05	-0.00025093	-0.00086681	9.551e-05	0.00075938	8.1572e-05	-0.00062666	-0.00071525	0.0015344	0.0020431	8.1018e-05	0.00018426	-0.00029559	-0.0027939	0.0019827	0.0009068	0.00090659	-0.003816	-0.00071948	-0.00015808	0.0012841	0.001842	-0.00017906	-0.0015698	-0.0026442	-0.00071657	0.00059623	0.0034491	0.00073575	-0.00039871	2.1652e-05	-0.00023674	-0.00046365	-0.00065585	0.00050546	0.0010664	0.00010404
N.S.		-0.00062967	0.001965	-0.00088556	-0.00055719	-0.00081471	-0.00049663	0.00074444	0.00050047	-0.0010931	-0.0011346	-0.0010397	0.00082062	-5.654e-05	-0.0011673	0.00040503	0.0037438	0.00091796	0.0023966	0.00061925	-0.0010415	-0.0015669	-0.012634	-0.001839	0.0027665	-2.392e-05	0.00173	0.00080728	0.00048254	0.00060643	-0.00019475	-0.00073548	0.0005431	0.00070363	-0.0023103	0.00038385	-0.00045442	-0.00069871	0.00053628	0.0020074	-0.00091457	-0.0014942	0.00022737	5.3634e-05
N.S.		-0.00021055	-0.00097435	0.001449	-0.0015294	5.5309e-05	0.00066717	-0.00058443	-0.00041083	-9.8248e-05	0.00021941	0.00025267	0.0011915	0.0014121	0.0006099	-0.0010864	0.0028463	0.00064604	-0.00048904	-0.00016812	0.00045216	-0.00069924	0.00042069	0.0015531	-0.00050978	0.00038124	-0.0015438	0.00041202	-0.0003088	0.0012348	0.0016948	-0.00097392	-0.00075718	-0.00072428	-0.0026741	0.00084295	-0.0016635	-0.00054122	0.00063374	-0.0014794	-0.00074228	-0.00058847	-0.00045434	-0.00041175
N.S.		-0.00012773	0.00097876	-0.00014839	0.0009781	-0.00056531	0.00087582	0.00010614	-0.00015929	-0.00031956	0.0015464	-9.7756e-05	0.00071391	-0.00060814	-0.0014261	0.002806	0.0043174	0.0013684	2.0971e-05	0.00054516	-0.0017543	0.0034087	0.014138	0.002851	-0.0001538	-0.0010683	-8.1067e-06	0.0011863	0.0050432	0.00056967	-0.00045052	-0.0019494	-6.7685e-05	0.0012226	0.0035133	0.0011494	0.00029468	0.0017703	0.001291	-0.00098378	-0.00052915	0.00089467	-0.0006883	0.00026551
N.S.		0.00027981	0.0010651	-0.0011392	-0.0015591	-0.00056518	-8.6108e-05	0.00014139	-0.00036628	-0.0014542	-0.001285	-0.00051952	-0.00078558	-0.00012935	-0.0014224	-0.00077983	-0.0011422	0.00081319	0.0020428	-0.00031127	-0.00048586	0.00076057	0.012757	0.0011336	-0.00091386	0.001153	3.8102e-05	0.0011718	-0.0018968	0.00099832	0.00042726	-0.0018334	-0.00099404	-0.00018627	-9.3389e-05	-0.00081619	-0.00016004	0.00038644	6.0256e-05	-0.00068168	0.0019438	0.00073314	-0.0024507	0.0012705
N.S.		0.00070521	0.00055108	-0.00092235	0.0010036	-0.00048986	-0.0013712	0.001004	0.000138	-0.00098866	-0.00077434	-0.0014773	-0.0019861	-0.00093039	-0.00037612	-0.00078736	-0.00054391	0.0021548	-0.00039235	-0.0020306	-0.00048514	-0.001438	-0.0011651	-6.6462e-05	-0.0010896	0.0015602	0.00061916	-8.4665e-05	-0.0012579	0.0017351	0.00011378	0.00057778	-0.0016811	-0.0002607	-0.00089397	0.0007851	-0.0007143	-0.00083933	-0.00013964	0.00073089	0.0026005	4.3947e-05	0.00075528	0.0004024
N.S.		-0.00021621	0.0017165	-0.0026914	-0.00086982	-0.0014101	-0.00097602	0.00043571	0.0040103	-0.0012011	-0.0010717	-0.00080936	0.0012333	-0.00050711	-0.00049234	-0.00038327	0.0010736	0.0029739	0.0071469	0.00013394	-0.0036576	-0.0088453	-0.052562	-0.0093267	0.00074151	0.0015026	0.00021799	0.0015723	-0.0016151	-0.00040568	-0.00034643	0.00023567	-1.6743e-05	0.00038386	-0.0024934	-0.00027937	-0.00025334	-0.00035925	0.0010158	0.0012602	-0.0033676	-0.0032068	-0.00034009	1.9399e-05
N.S.		0.00062079	0.00055092	-0.0003148	0.0005438	0.0002302	0.00017623	0.0004484	-0.00085114	-0.00042246	9.9081e-05	-0.00068376	-0.0011256	0.0004278	-0.00090195	-0.00059402	-0.000113	0.0030931	-0.00090501	-0.0021382	-0.0018632	-0.0020449	0.0057666	0.001736	-0.0011301	3.1536e-05	0.00033233	-0.00019501	-0.0024908	0.00013977	-0.00095539	-0.00022563	-0.0020695	-0.0007393	-0.0016177	0.00018898	-0.0014592	-0.0009926	-0.00037036	-0.00010616	0.00057051	-0.00091333	-0.00064121	-1.9729e-05
PL5-STIA Post-cond NREM
Peak significance	Time (ms)	-420	-400	-380	-360	-340	-320	-300	-280	-260	-240	-220	-200	-180	-160	-140	-120	-100	-80	-60	-40	-20	0	20	40	60	80	100	120	140	160	180	200	220	240	260	280	300	320	340	360	380	400	420
N.S.		0.00068732	0.0015039	0.00087302	0.00065589	0.001851	-0.00013943	0.0022183	0.0025153	0.0039656	0.0038688	0.0030709	0.0052812	0.0057372	0.0092777	0.0069617	0.005843	0.010676	0.0149	0.022821	0.040351	0.061404	0.080672	0.048812	0.025192	0.012143	0.009785	0.010855	0.0087968	0.0082064	0.0064376	0.0046126	0.0039262	0.0061508	0.0040086	0.0040863	0.0035023	0.0017316	0.00083701	0.0020332	0.0023942	0.0010227	0.0017974	0.0005266
N.S.		-0.00097117	-0.00080771	0.00090727	0.0011394	-0.0019853	0.00028823	-0.00047773	0.0011278	0.00073193	0.0020136	0.0022942	0.0021986	0.0066133	0.0023883	0.00157	-0.0014473	0.0059093	0.010212	0.018308	0.049243	0.077742	0.044155	0.030301	0.019212	0.0090983	0.0071758	0.008406	0.01014	0.0085088	0.0051596	0.0036406	0.0079381	0.0036255	0.0035732	0.0035165	0.0028632	-0.0013191	-0.00072672	-0.0006077	0.0018842	0.00097385	0.0039608	0.0002118
N.S.		0.0034774	0.0016789	0.0016058	0.002543	0.0024063	0.001906	0.00109	0.0050838	0.0019274	0.0024519	0.0032678	0.0018729	0.0052895	0.0040804	0.0058203	0.0042561	0.005804	0.0075489	0.016102	0.027308	0.041969	0.046395	0.045483	0.030509	0.01375	0.0093584	0.007871	0.0035131	0.0046817	0.010606	0.0034026	0.0027678	0.0024142	0.0033092	0.0020615	0.0018385	0.0019889	0.0013662	-0.00085393	0.0026269	-0.0019402	-0.0017753	-0.00014357
N.S.		0.00099813	7.3767e-05	-0.00098619	0.00021077	0.0005781	0.0012431	0.0027187	0.0037117	0.0040647	0.0063097	0.0099218	0.011746	0.0059456	0.010032	0.006463	0.005975	0.0094132	0.01391	0.016669	0.014626	0.025007	0.043786	0.03459	0.023114	0.019402	0.014058	0.010068	0.0078686	0.0084892	0.0096942	0.0049724	0.0066018	0.004266	0.0042527	0.0032887	0.0005413	0.0015883	0.0023126	0.0029256	0.0042157	0.0037107	0.0019425	0.0018572
N.S.		0.0019057	0.00076889	0.00074306	0.00060365	0.0034776	-0.00052908	0.002039	0.0012272	0.0046554	0.001138	0.001062	0.0012981	0.0034232	0.0023034	0.0017218	0.0025592	0.0038783	0.0074817	0.0093517	0.016009	0.030165	0.03251	0.02619	0.017218	0.011761	0.0064257	0.013539	0.0083602	0.0093664	0.010381	0.0033031	0.0041498	0.0037615	0.0028238	0.0054617	0.0013763	-4.6875e-05	0.0010384	-0.0003454	0.00098646	-0.00022361	0.00020249	0.0027434
N.S.		0.00091463	0.0011374	-0.00020602	0.00080312	-7.2141e-05	-0.0005111	0.0010664	0.0049323	-0.00021295	0.0023734	0.002225	0.0030338	0.0015624	0.0059112	0.0044406	0.0030791	0.0074141	0.0073543	0.0078919	0.011978	0.013883	0.022658	0.013566	0.0061499	0.0057616	0.0060366	0.0014656	0.004184	0.0075171	0.0058267	0.002698	0.0050838	0.0044882	0.0021322	0.0048529	0.00027174	0.0013118	0.00098843	0.002152	0.0044024	0.0015659	0.0028377	0.0022103
N.S.		-0.00068064	0.001602	0.00040693	0.0014586	-0.00049236	-0.001368	0.00055432	0.00351	0.0030577	0.0046786	0.00097974	0.0031667	0.0057186	0.0044346	0.0083618	0.0071466	0.006638	0.00813	0.011177	0.010857	0.013408	0.0095984	0.018227	0.010037	0.008313	0.010419	0.0057038	0.0030258	-0.00086758	0.0006675	0.0012433	0.00010857	0.00099683	0.00041256	0.00088816	0.0017936	0.00049694	-0.0013406	0.00085768	0.00025273	0.00010728	0.002204	0.0011529
N.S.		0.00041712	0.00032575	0.00086284	0.0021698	0.00089566	0.00031226	0.0030307	0.0038161	0.00011424	-0.00028083	0.0002435	0.0016338	0.0028669	0.0013184	0.0013906	-0.0011643	0.00096746	0.0015831	0.0012843	0.0098189	0.014196	0.017491	0.013116	0.0061464	0.0005181	0.0010679	0.002914	0.0012117	-0.00051863	0.0066269	0.0017301	0.00015576	0.0022048	0.00078645	0.0011728	0.0014798	0.0011257	-0.0019663	-0.0017656	0.0034588	-0.0026448	-0.002896	-0.0015845
N.S.		0.00084434	0.0025408	0.00058822	0.0025864	0.0012534	-0.0011903	0.00029731	0.0053275	0.00102	0.0022082	0.0011004	0.0025474	0.0009892	0.00084544	0.0023698	0.0029327	0.0052573	0.0053925	0.0055997	0.0090669	0.0096183	0.015016	0.0069433	0.0017733	0.0043028	0.003999	0.00038982	0.0043409	0.010324	0.0032255	0.002111	0.00038785	0.0059435	-0.00054562	0.0043074	0.0021403	0.0015773	0.0016429	0.0015377	0.0031794	0.0019065	0.0023831	0.002612
N.S.		0.0015357	0.0018149	0.0012467	0.0037908	0.00060827	0.001352	0.0062379	0.0019385	0.0064059	0.0043614	0.0027265	0.0019407	0.0023114	0.004151	0.0024876	0.0046425	0.0029377	0.0036469	0.0037058	0.0059751	0.0050987	0.0071072	0.0093737	0.0089924	0.003231	0.0056109	0.0020621	0.0016676	-0.00019731	0.00097542	-0.0017118	0.00062631	-0.0017689	0.0041028	0.0018556	0.0030839	0.0052988	0.0011105	0.0019986	0.0033835	0.0017227	0.00064834	0.0016904
N.S.		-0.00057763	-0.0010607	-2.641e-05	-0.00050225	0.00071834	0.0021574	0.0024186	0.0090338	0.0026954	0.00747	0.0068925	0.0041098	0.0083551	0.0060153	0.0048168	0.0089442	0.0066937	0.0077332	0.0086059	0.0047684	0.0088923	0.010971	0.002905	0.0032114	0.0040355	0.0028156	0.0029539	0.011636	0.0030285	0.004376	-0.00035753	0.0034461	0.0052152	0.00058524	0.00041936	0.00053563	0.00017388	0.003378	0.0021917	0.0016807	0.0014929	0.00026343	-0.00080637
N.S.		-0.00073714	0.00021234	8.6511e-05	-0.0015971	0.00067143	0.00027966	0.0044632	-0.0028003	0.0025756	0.001851	0.0030428	0.0070242	0.001962	0.003748	0.0012148	0.003874	0.0041651	0.0043365	0.0056143	-0.0019246	0.0040048	0.0052164	0.0074969	0.0098894	0.006267	0.0073712	0.002936	0.0027759	-0.00023086	0.0012168	-0.00047227	-0.0015121	0.0048674	-0.0019152	-0.0056134	-0.0040526	-0.0018404	0.00010457	0.0013864	0.0010047	-0.00019835	-0.0013534	-0.0063857
N.S.		0.00022842	-0.0020785	-0.0010591	0.0015633	-0.0032302	-0.0018878	-0.0027007	-0.0028562	-0.0044965	-0.0023549	-0.0010242	-0.0011074	0.0017015	-0.001431	-0.001658	-0.0034384	0.00058678	0.0009673	-0.0007559	0.0071874	0.014472	0.0086211	0.0023008	0.0018487	-0.00090223	-0.00014098	0.00029419	0.0040138	0.0014324	-0.0016688	0.00056049	0.00059705	-0.0032126	-0.00061427	-9.4377e-05	0.00098749	-0.0028365	-0.0021198	-0.0020622	0.0004428	-0.0017471	0.00024119	-0.0020069
N.S.		0.00086637	0.0019507	0.00056349	0.0024057	-0.0017183	0.0037271	0.0010527	0.0016056	0.00065686	0.001703	0.0035947	0.0033606	0.0023168	0.0043052	0.0016088	0.0043323	0.0032356	0.0035723	0.0042089	0.0033108	0.004744	0.011142	0.0014243	0.00035895	0.0015513	0.0027225	0.0022863	-0.00011097	0.0061176	0.001231	-0.0011683	-0.00089081	0.0021425	-0.00020765	0.0011008	-0.0011484	-0.0016902	0.0051258	0.00068572	0.0038838	0.0027501	0.00077333	0.0047655
N.S.		-0.001027	-0.00064199	-0.00041246	-0.0010195	0.00019635	-0.00018178	-0.00010045	0.0071015	0.00055943	0.0015619	0.002423	0.0020498	0.0012493	0.00067825	0.00096078	0.0021134	0.001347	0.0021311	0.0041419	0.0013774	0.0013507	0.0034372	0.00079643	0.0033846	-0.0020602	0.00091925	0.00032864	0.004412	0.00077446	-0.00087121	-0.0013512	0.0012813	0.0020631	-0.00086629	0.00086181	-0.00050064	-0.0017193	0.00055764	0.0018275	0.001689	0.0030214	0.0010995	0.00046623
N.S.		-0.0015582	0.0017434	0.00074405	0.0013302	0.0018676	-0.0015028	-0.00058063	0.0023687	0.0023224	0.0016398	0.0015797	0.0032321	0.00052169	-0.0014513	-0.00054487	-0.00010736	-0.00024869	0.0017302	0.00026896	0.0012128	0.0012448	0.0040696	-0.0016548	-0.0013271	0.0036364	0.00023837	0.00056475	0.0052005	0.011482	7.2303e-05	0.0012405	-0.0030493	0.0035247	-0.0020594	0.0011028	0.0013458	0.00091772	0.00091128	-0.001554	-0.00050877	0.00079307	0.00049582	0.0014844
N.S.		-0.0022258	-0.00064477	0.0013087	0.0019151	-0.00036896	0.00041846	0.002828	0.00061696	0.0037717	-4.686e-05	9.3296e-05	0.00054376	0.0020531	0.00030114	0.00030191	0.0054204	0.0019251	0.0012033	0.0013089	0.00031005	0.00039455	0.001465	0.0015851	0.001647	0.00021872	0.0073285	-0.0011114	-0.00072129	0.00029131	-0.0012159	-0.0032088	0.0010439	-0.0015275	0.0018486	0.00040177	0.0009218	0.0075198	-0.00041855	0.00046647	0.0039318	0.0010427	0.0025774	-0.003627
N.S.		-0.0022847	-0.00054971	-0.00050307	0.00070641	0.0011395	-0.0024838	-9.1325e-05	0.0041962	0.0020628	0.0010797	0.001228	0.0019017	-0.00014728	-1.3642e-05	0.0011338	0.0025198	0.00036384	0.0020853	0.0027648	0.0020788	0.00019329	-0.010769	0.0060046	0.0042288	0.00029113	0.0061372	0.0035242	-0.0012151	-0.0003003	-0.0015077	0.0018449	0.00027604	-0.0016468	-0.0018363	-0.0016046	0.0020208	-0.002592	-0.0011759	0.00097818	-0.00021784	-0.0017523	0.0011622	-0.00087816
N.S.		0.0019302	0.00045268	-0.0015008	-0.0012595	0.0013876	-0.0016227	0.00017129	-0.0009057	-0.00055585	0.0033831	-0.00010514	0.0017513	-0.00050903	-1.3333e-05	-0.0016589	-0.00074538	0.00027755	-0.0013983	-0.00068624	-0.00049434	0.0010359	-0.00057995	-3.5435e-07	-0.0012878	0.00053724	-0.00038561	-0.0010797	-0.00033608	-0.0011912	0.0008912	0.00053135	0.0019329	-0.0018644	0.00035417	-0.00037515	0.00019363	-0.0013456	0.00031872	8.6768e-05	0.00092253	-0.0012188	-0.00019575	0.00030692
N.S.		0.00089524	0.0017543	0.00089626	0.0030107	0.0026246	-3.3972e-05	0.0002525	0.0017065	-8.8318e-05	0.0043156	0.0023051	0.0012213	-0.0028088	-0.00048562	-0.0019013	-0.0011609	0.00063931	-0.0014615	-0.0012411	-0.0019182	-0.0010006	-0.0014861	0.00070053	-0.001332	0.0012896	0.00020208	7.3433e-05	-0.0017748	-0.0029717	-0.0007994	-0.0016154	0.00062898	-0.0025936	-0.00095901	-0.00045751	0.0013334	-0.0015688	0.0011798	0.0010604	0.00057531	-0.00063767	0.00046096	0.0013578
N.S.		0.001325	0.00016322	-0.0013412	-0.0011081	0.0030067	-0.0029906	0.0027906	-3.8403e-05	-0.0013527	-0.00044984	0.0015653	0.0020897	0.0025814	-0.0010064	0.00022053	-0.0002373	-8.323e-05	0.00027249	-0.0021284	-0.0042976	-0.0026949	-0.0042808	-0.00098451	-0.0019183	0.00034808	-0.0021492	-0.0041613	0.0010793	-0.0009289	0.00035504	0.00061112	0.00062933	-0.0016146	-0.0013264	0.0015804	-0.00051896	-0.0018	-0.00044011	0.00018198	0.0017158	-0.0017873	-0.00088352	-0.0028424
N.S.		-0.0012897	-0.00011758	-0.00049223	0.00048696	0.00022042	-0.0015376	-0.00056555	0.0017011	0.0036504	0.0019459	0.0024999	0.0024486	0.0013524	-0.00024736	-0.0012037	-0.00024391	-0.0013279	0.00045481	-0.0019635	-0.00090418	-0.0013033	-0.0078398	-0.0055519	-0.0022195	0.003017	-0.00022453	-0.00061505	0.0058206	0.0093199	-0.0021991	0.0014692	-0.0018274	0.0021764	-0.0015592	-0.0016885	2.5001e-05	-0.00085377	-0.001081	-0.0022971	-0.0010178	-0.00010821	-0.0011846	0.0018704
N.S.		-0.0017962	-0.0010621	0.0018599	0.00026105	-0.0006479	4.2773e-05	-0.00062878	-0.00075658	-0.0017406	-0.0003339	-0.00055946	-0.0019849	0.002151	0.0016242	-0.001831	0.0049243	0.001117	0.0014856	0.00035653	-0.0024275	-0.0033473	-0.0034625	-0.005859	-0.0021774	-0.00034899	0.0023707	0.0014189	0.0012086	0.0037658	-0.00019262	-0.0035843	-0.0012372	0.0013639	-0.00099041	-0.00091467	1.1551e-06	-0.0026729	0.0018733	0.003955	0.0060366	0.0024836	-0.00022656	0.0018478
N.S.		-0.00099043	-0.00031405	-0.00098798	-0.0015314	0.00096246	-0.0027458	-0.00034325	-0.0030366	-0.0017407	-0.004296	0.00066661	0.0027429	0.0027681	-0.0030123	-0.0017874	-0.0021008	-0.0031478	-0.0020824	-0.0031169	-0.005225	-0.0013643	0.00016462	-0.0025141	-0.0045341	-0.0024701	-0.004386	-0.0042718	0.0025038	-0.00083568	-0.0012705	-0.0009349	-0.001729	-0.0022493	-0.0010839	0.0022364	0.001435	-0.00012431	0.0010625	0.00095644	0.0027256	-6.8257e-05	-0.001071	-0.0025836
N.S.		-0.0012126	0.0001773	0.00024992	-8.2156e-05	0.0017873	0.00019793	0.0045972	-0.00578	-0.00084974	-0.0020259	-7.2548e-05	-0.0013258	-0.0020406	-0.0010621	-0.001033	-0.00094794	-0.0010197	-0.0016009	-0.0035637	-0.0053945	-0.0089046	-0.0018958	-0.0067661	-0.0057002	-0.0043816	-0.0010813	-0.00089104	0.00023162	-0.00059145	-0.0019346	-6.7326e-05	-0.0036865	0.0057189	-0.0016855	-0.0032224	-0.0031934	-0.0021115	-0.0014766	0.0012923	0.00039101	-0.0011332	-0.001905	-0.0028545
N.S.		-0.0012304	-0.0016417	0.0017468	0.0024685	-0.0038047	-0.0005113	0.0010665	-0.0012973	-0.0021673	0.0014765	-0.0027162	-0.0020831	8.7186e-05	0.0011983	-0.0010587	-0.00055093	0.0013527	-0.003166	-0.0041659	-0.002397	-0.0051035	-0.012287	-0.0041154	-0.0085151	-0.004074	0.0002847	-0.0035376	-0.0031421	0.00098629	0.0002736	-0.0010646	-0.0022904	-0.0026323	0.00061836	-0.0016104	-0.0011949	-0.0023166	0.0018246	-4.5626e-06	-0.00019416	-0.00024505	-6.4748e-05	0.0023086
N.S.		-5.2837e-05	-0.0041702	-0.0013693	0.00014945	-0.00088796	-0.0010864	-0.00044701	0.0023357	0.0035807	0.0026121	0.0014276	0.00079615	0.0017022	0.0014186	-0.00079779	0.0011053	0.00017379	0.00031049	-0.0013249	0.00065234	0.0001888	-0.041442	-0.0040993	-0.00040996	0.0051593	0.00070235	-0.00034193	0.0032932	0.0058719	-0.0028397	0.0013711	0.00019901	0.00070155	-0.00052396	-0.0026264	-0.00040603	-0.0039192	-0.0022227	-0.0013136	-0.00022665	-0.00017522	-0.0087364	0.0010685
N.S.		-0.0035771	-0.0010996	-0.0015683	-0.00035709	-0.0041464	-0.0016704	0.0015538	-0.0012173	-0.0030749	-4.5045e-05	-0.0043495	-0.0045705	0.0014475	-0.0024094	-0.0012865	-0.0016206	-0.002355	-0.0055542	-0.004047	-0.0080712	-0.010326	-0.015232	-0.0091159	-0.0071501	-0.0085649	3.1649e-05	-0.0041634	-0.0022663	-0.0014075	-0.0019894	-0.00136	-0.0032521	-0.0022045	-0.0015981	-0.0048537	-0.0028146	-0.005	0.00062287	-0.002912	-0.0010672	0.00099777	-0.0013439	0.0025722
vCA1-CeA Pre-cond NREM
Peak significance	Time (ms)	-420	-400	-380	-360	-340	-320	-300	-280	-260	-240	-220	-200	-180	-160	-140	-120	-100	-80	-60	-40	-20	0	20	40	60	80	100	120	140	160	180	200	220	240	260	280	300	320	340	360	380	400	420
N.S.		-0.0015547	0.0014919	0.0025847	-0.0008685	-0.00013935	0.00152	0.0012423	-0.0013371	0.00083878	6.1188e-05	0.0018245	-0.00093702	-0.00027344	0.0021866	-0.0013355	0.00048054	0.00054438	0.00012501	0.0018312	0.0014456	0.00026722	-0.00070184	-0.00010572	5.4881e-05	0.00015631	0.00021975	0.001866	-0.00076402	-0.00011982	-0.00088021	-0.00028661	0.000845	-0.0005736	0.00029861	0.00048512	-0.0016845	0.0034711	0.00023658	-0.00070008	0.00062917	-0.00015095	0.0002105	0.0025523
N.S.		0.00049587	0.00027583	0.00075692	-0.00013822	0.00033575	0.00012436	0.00073315	0.00067671	-0.0013584	0.0017658	0.0019887	0.0017572	0.0021602	-0.00070462	0.00041811	0.00093757	0.0016477	0.00051403	0.001539	2.0401e-05	-0.001023	0.00024651	0.0012645	-0.00016231	0.0023281	0.0013914	-0.0012468	0.0092126	0.00080403	0.001624	-0.00081672	-7.22e-05	-0.00025464	0.0028295	-5.2509e-05	0.00071002	0.0012501	0.00051692	-1.0798e-05	-0.00041977	0.001497	-5.2878e-05	-0.00065474
N.S.		-0.0010639	0.0014094	0.0025867	-0.0010708	-0.00043099	-0.00015364	0.0013993	0.00021773	6.5215e-05	-0.0004798	0.0010758	-0.00035252	-0.00025078	0.00079804	-0.00094917	-0.00087651	-0.0004148	-0.00021725	0.00090703	0.00089209	-0.00048982	-0.00061002	0.00066344	-0.00062887	0.00061521	-0.0014414	0.0010333	0.00084443	-0.00064792	-0.0018444	-0.00061746	0.0015837	0.0013045	-0.00046827	-0.00019587	-0.00096124	0.0011905	-0.00039912	-0.0001813	0.00031176	-0.00079626	-0.0013351	-0.00083965
N.S.		0.0010508	-0.0012985	-0.0011266	0.001585	0.0016627	0.0010548	0.001661	0.00048691	-0.00025308	0.00021353	-0.00064099	0.00027484	0.0021358	0.0016467	0.00050407	0.0023769	0.0018279	0.00054675	0.0005551	0.0016882	9.3902e-05	0.00074811	-2.6484e-05	0.0021798	-0.00092636	0.00136	0.00065371	0.00061402	-0.001078	-5.3391e-05	0.00082535	-0.0029802	-0.00089954	-0.0018836	0.0015972	-0.00086036	0.0018567	-0.0022441	0.00019693	0.00099277	0.000241	-0.00098437	-0.00044417
N.S.		-0.0014159	0.00019327	-0.00058165	-0.00139	-0.00070537	0.0012915	-0.00055997	0.0032625	2.1061e-05	0.00057283	0.00052233	0.0011335	-0.00016802	-0.0017521	-0.0011071	3.1779e-05	9.2518e-05	-0.00015987	-0.0015404	0.0016073	-0.00068611	-0.00072905	-0.00034987	-0.0011642	0.0014675	0.00091299	-0.0019693	0.012338	0.00099292	0.00053076	-0.0011377	-0.00011438	0.00049319	-0.00097743	-0.0007774	0.00027363	-0.00016538	0.00052901	-0.000829	-0.00055861	0.00088101	0.00030014	-0.00088967
N.S.		-0.0010983	-0.00050012	0.0013395	-0.00026629	-0.00096236	0.00058062	-0.00076055	0.0035113	-0.00087023	0.00126	-8.3472e-05	0.00090876	0.00053575	0.00045173	-0.00032681	-0.00056694	-0.0012034	0.003205	0.0010382	0.00020108	-0.00013432	0.0015779	0.0010567	-0.00058381	-0.00036355	-0.00038785	0.00042787	0.00014502	-0.00062808	-0.00039189	-0.00018068	-4.288e-05	0.0033035	-0.0013613	-0.00034553	-0.00064171	-0.0010135	-0.0015601	0.0001507	-0.0010721	0.0015657	-0.00075166	0.00027627
N.S.		-0.0013479	-0.00079011	0.0018563	-0.0006782	-0.00097485	0.0012691	-0.0018792	0.0017581	0.0002063	-0.0002379	-0.0014924	0.0014117	-0.00015133	0.0012019	0.0013654	-0.00012533	-0.00042554	-0.00099085	-0.00066057	0.00097119	0.0022992	0.0006098	0.00051266	-0.0002481	0.0011009	0.0026032	-0.0025856	-0.00052643	-0.00035963	-0.00047974	0.0005919	0.00087901	-0.00046363	-0.00055944	-0.00038955	-0.0026657	0.0010145	-4.3838e-05	-0.00064402	-0.0013677	-0.0018268	0.0013992	7.6077e-05
N.S.		-0.001566	-0.0004353	0.00027159	-0.00067809	0.00012897	0.00022536	0.00081769	0.0025363	-0.0012699	0.0011502	0.0019627	0.0013392	0.00094212	-0.0012991	0.0001291	0.00058037	0.00083597	-0.00026495	-0.00033367	0.00019606	-0.002405	-0.00034937	0.00051947	0.00017634	0.0028487	0.0012705	-0.0026191	0.010764	0.00022657	0.0006038	-0.0016065	-4.4277e-05	-0.00044408	0.0011162	0.00040601	0.0011424	0.00012212	0.00013406	-0.00053539	-0.00047393	0.0018673	0.00011308	-0.0011189
N.S.		0.00041368	-0.00096185	-0.0012523	0.0015579	-0.0010812	7.464e-05	-0.0010274	-0.00043212	0.00025668	-0.00084496	-0.00045265	-0.00057452	0.00026803	0.00040407	0.00043947	0.0025674	0.00046089	0.00029262	-0.0019992	-0.00046937	-0.0007561	-0.0012733	0.00034986	-0.00053949	-0.0023764	0.0012154	-0.0017906	0.0009489	-0.0011483	0.00029558	-0.001265	-0.0015091	0.00025408	-0.0017556	0.00046246	-0.00080695	0.0011101	-0.0024035	-0.0014367	0.00033477	9.8821e-05	-0.0023659	-0.00043967
N.S.		-0.0011778	-0.00069683	0.0014077	-0.00042533	-0.0012359	0.0016317	-0.0013093	0.0010905	-0.00014354	0.00053259	-0.0013793	0.0020206	-0.0015038	0.00041533	0.0015886	9.9048e-05	-0.0024607	-0.0021054	-0.00031334	0.0019016	0.0027222	0.0011897	-0.00017693	-0.0003284	0.0024427	0.0023573	-0.0026458	-0.0002441	-0.0010135	-0.00012711	0.00095842	0.00077167	7.7782e-05	-0.00072666	-0.00037698	-0.0026538	0.00024547	-8.327e-05	-0.0013316	-0.001556	-0.0015833	0.0014448	0.0010476
N.S.		-0.0011116	0.00018353	0.0012962	-0.00065441	-0.0011736	0.0019915	-0.0010858	0.0013082	3.2199e-05	0.00050036	-0.00093173	0.0020058	-0.0009077	0.00075694	0.00079694	-8.1023e-05	-0.004098	-0.0018802	0.00015438	0.0014021	0.0017679	0.0014569	-0.00035659	-4.2203e-05	0.0029731	0.0013704	-0.0021729	0.00047676	-0.00072304	0.00039565	0.00099709	6.3528e-05	0.00016911	-0.0011527	0.00067864	-0.0019359	-0.00034024	-0.00028946	-0.0010825	-0.0011454	-0.001051	0.0016268	0.0021671
N.S.		-0.0009787	0.0029153	0.0026435	-0.0009632	-0.00041944	0.00033545	0.0014859	8.4305e-05	-5.3633e-05	0.00062271	0.00080273	-8.9255e-05	-0.00034389	0.0013306	-0.0010436	1.1717e-05	-0.00059424	-0.0012989	0.00073901	0.00074903	-0.00088029	-0.0012005	0.00012662	0.00018218	-0.00019937	-0.0003694	0.0019519	-5.514e-06	-0.0012514	-0.0019544	-6.7753e-05	0.0012441	2.2419e-06	-8.7957e-05	8.7103e-05	-0.0011881	0.0024949	-0.00052962	-0.00060274	0.00085064	-0.0011803	-0.0010893	0.00034707
N.S.		-0.0015239	0.00027254	0.0012169	-0.00058968	-0.0001048	0.00071672	-0.00069735	0.00057814	-0.00095951	0.0020012	0.00020566	0.00082836	0.0011154	0.0007663	-6.2287e-05	-0.0012367	-0.0012354	0.0020729	0.00070409	0.001003	-0.00087291	0.0019572	0.0011793	0.00010764	-0.00058709	-0.00034614	0.0002968	0.0008662	0.00089596	-0.00016457	-0.001081	-0.0011205	0.0032488	-0.0012635	-0.00027833	0.00055008	-0.000257	-0.0010748	0.0019502	-0.0013473	0.0020829	-0.0010921	0.00017486
N.S.		-0.001807	-4.6057e-05	-6.3006e-05	-0.00074175	-0.00017104	0.00098697	0.00013567	0.0035552	-0.00068599	0.00047308	0.0018531	0.00080893	0.00012701	-0.0014358	-0.0007513	5.8404e-05	0.0001666	-7.3403e-05	-0.00089532	0.0011568	-0.0014311	-0.0009257	-0.00024352	-0.00012901	0.0021872	0.0010373	-0.002387	0.012082	0.00054538	0.00012038	-0.0020837	-0.00012938	3.3593e-05	-0.00029381	0.00045409	0.00089259	7.6807e-05	9.7537e-05	-0.0007873	-0.0008396	0.0016334	0.00039584	-0.0011782
N.S.		-0.0012296	0.00099498	0.00012268	-0.00014072	0.0011129	0.00087227	-0.00035567	0.00027605	-0.0014362	0.003086	0.0009271	0.0010905	0.0016009	0.0030382	-0.00037408	-0.0014069	-0.00059693	0.00065372	0.00038828	0.00064249	-0.0012102	0.0015968	-0.00010735	0.0010566	-0.00095654	-0.0013071	-0.00011425	0.00090359	0.0013671	0.00053386	-0.001105	-0.0013477	0.0020667	-0.00023703	-0.00025345	0.0014107	0.0010232	-0.00018172	0.0034109	-0.0012918	0.0019382	-0.0010688	-0.00021384
N.S.		-0.0016345	0.00034558	0.0011604	-0.001225	-0.0011793	0.0007019	-0.0017082	0.001889	0.00099925	-0.0005256	-0.0012541	0.00061186	0.0014205	0.0014107	0.0012817	-0.0004044	-0.00030626	8.6878e-05	-0.00094116	-0.00032513	0.0006742	1.0281e-05	0.00089307	-0.00016466	0.00061571	0.0016797	-0.0017028	-0.00051204	9.7559e-05	-0.00058341	-0.00025518	0.0010016	-0.0011867	-0.00065218	0.00056989	-0.0017504	0.0013138	-9.8161e-05	0.00019543	-0.0004694	-0.00086403	0.001279	0.00011575
N.S.		-0.00097335	0.0009526	-0.0006081	9.4409e-05	0.00044757	0.00061183	-0.00040281	0.00039902	-0.0021201	0.0022161	0.0016749	0.00042974	0.0018445	0.0039457	-0.0006145	-0.00072405	0.0010737	0.00018283	0.0005134	0.00018406	-0.00162	0.00046062	-0.0010444	0.0021366	-0.0010244	-0.0019625	-0.00061593	0.00047149	0.00065664	0.0011875	-5.289e-06	-0.0014069	0.00096887	0.00084154	-0.00046343	0.0011342	0.0017919	0.00076656	0.0017833	-0.00068053	0.00093055	-0.0011229	-0.00020768
N.S.		-0.00094122	0.0036585	0.0028428	-0.00066848	-0.00018627	0.0011222	0.0013271	-0.00090442	-0.00022852	0.00077912	0.0012755	-0.00018253	-0.00051975	0.0019647	-0.0012553	0.00076165	-0.00021222	-0.0005707	0.0014588	0.0010767	-0.00053314	-0.0014127	-0.00036302	0.00025235	-0.00029207	0.00080099	0.0027631	-0.00043395	-0.0010039	-0.0018167	6.1239e-05	0.0010718	-0.00067177	-5.0818e-05	-1.5788e-06	-0.0015949	0.003565	-0.00030854	-0.00090305	0.0010801	-0.00085927	-0.00017204	0.002072
N.S.		0.0013967	0.0012267	0.00055312	-0.0012585	-0.0010024	-0.00045907	0.0003809	-0.00075406	-0.0015623	-0.00022574	0.0011179	0.00035221	0.0014573	0.001674	-0.00087667	0.0010297	-0.00061709	-0.00053799	-0.00082624	-0.0011716	-0.00016493	-0.00097428	0.0013593	0.0015866	0.00017296	0.00062665	0.00035637	-0.0008794	0.001565	-0.0014673	-0.000516	-1.6494e-05	-0.00035956	-0.00060267	0.0012688	0.0002685	-0.00076834	0.0036329	0.00039414	-6.3611e-05	0.00070606	0.00037859	-0.00097141
N.S.		-0.0022948	-0.00053331	0.0003969	0.00098706	-0.0010308	-0.00011308	-0.00085033	-0.0017444	0.00015269	-0.00025967	-0.0017005	-0.0010137	-3.0049e-05	-0.0010113	-0.0015822	-0.00075816	-0.00092454	0.00043348	0.0005355	-0.0017121	-4.224e-05	3.4792e-05	-0.00076746	0.00025266	-2.576e-05	-0.0023399	-0.00096618	-0.0015905	-0.0014872	0.0014313	0.00041677	-0.0015416	-0.00061713	9.9757e-05	-0.0012937	-0.00073644	7.557e-05	4.1451e-05	-0.001459	-0.00090913	-0.0013449	0.00062609	-0.00076968
N.S.		0.0020426	0.0018715	0.00087962	-0.00064655	-4.2065e-06	0.00022086	0.0008524	-0.0004762	-0.0010341	-0.00060983	0.0010332	0.0002333	0.0012329	0.0015825	-0.00093366	0.0012735	-0.0018804	-3.5894e-05	-0.00085575	-0.00075325	-0.0009515	-8.276e-05	0.0017078	0.0014194	5.5979e-05	0.00081547	-0.00049963	-0.0012173	0.00059598	-0.0014585	-0.00067768	0.00012574	-0.0010075	-0.00043917	0.0013456	0.00049437	-0.00087782	0.0032592	0.00054146	-0.00071665	0.00022301	0.00092101	-0.0006139
N.S.		0.00076981	-0.0015578	-0.0013861	0.0011514	0.00036932	0.0008378	0.00032234	-0.00068959	-0.00043266	-8.257e-05	-0.00071	-0.00043072	0.0018058	0.0010361	3.7549e-05	0.002578	0.0021577	0.00011435	-0.0007514	0.00014477	-0.0010056	-0.0001483	-0.00040646	0.0013349	-0.0021567	0.0015734	6.3086e-05	-0.00021793	-0.0025223	0.0005077	-0.00014608	-0.0027953	-0.00087252	-0.0020682	0.0010747	-0.00064009	0.0014832	-0.0023227	-0.00019382	0.00084512	-6.6046e-05	-0.0020742	-0.00060588
N.S.		0.0010982	-0.0010582	-0.0013411	0.0011644	-0.0011611	0.0001503	-0.00045063	-0.0010753	-8.7968e-05	-0.00070779	-0.0006639	-0.00076496	0.00073218	0.0004938	0.00057686	0.002576	0.0017296	0.00037678	-0.0021496	-0.00063653	-0.0012339	-0.0014309	-0.00017292	0.00021599	-0.0027644	0.0015597	-0.0014231	-0.00035598	-0.0024087	0.00063913	-0.0013854	-0.0022638	-0.00054107	-0.0022146	0.00061779	-0.00072288	0.001051	-0.0024543	-0.0009327	0.00080039	-0.00045156	-0.0025639	-0.00018779
N.S.		-0.0003094	-0.0010082	-0.00018927	0.00039943	-0.00083249	0.00087345	0.0004653	0.00097018	0.00017902	0.0012063	-0.00080059	-0.00084497	-8.7274e-05	0.00027103	-0.00082347	-0.00058821	-0.0032765	0.00020882	0.00094435	0.00024043	-0.0030918	-0.0010912	-0.00068398	-0.00016386	-0.0012076	-0.00073702	0.00075463	-0.0010112	8.7442e-05	0.00019327	-7.2179e-05	0.00063232	0.00033162	0.00092042	0.0014873	-0.00073425	-4.6343e-05	0.00087343	-0.0010092	0.0005718	0.0011332	-0.00049931	0.0001171
N.S.		0.0015082	0.0009721	0.00067836	-0.00043337	-0.00026128	-0.00015311	0.0008253	-0.00087698	-0.00072215	-0.00034981	0.00030395	-0.00046793	0.00063487	0.0012447	-0.0013896	0.00096104	-0.0028424	-3.7698e-05	-0.0013603	-0.00016823	-0.00068101	5.3287e-06	0.0015188	0.00071292	0.00018427	-0.00024818	-0.0014338	-0.0019239	-0.0001858	-0.00033912	-0.001144	0.00015051	-0.00092998	0.00049521	0.00079342	0.00077843	0.00034842	0.0032488	0.0012953	-0.00040327	-0.0010269	0.0013241	-0.0002486
N.S.		0.00045599	-0.00022873	0.00065273	-0.00061673	-0.0009011	-0.00056053	6.4046e-05	-0.0005833	-0.0010942	-0.0002876	0.00027625	-0.0010407	-6.3203e-05	0.00041582	-0.00083736	-9.281e-05	-0.0031537	-0.00056841	-0.0020186	-0.00072203	-0.00013927	-0.0010699	0.00063751	0.00081136	0.00027804	-0.0015791	-0.0016743	-0.0017384	-0.00038427	5.0615e-07	-0.0015329	0.00072981	-0.0003645	0.00095629	2.0547e-05	0.00052869	0.0020426	0.0030972	0.0017848	0.00064099	-0.0019079	0.00081637	0.00011882
N.S.		-0.00096031	-0.0011963	1.0875e-05	-0.0011087	-0.0013896	-2.7772e-05	-0.00044488	0.0011745	-8.1198e-05	0.00072492	-0.0006857	-0.0010908	-2.39e-05	-0.0006689	-0.0010078	-0.0011947	-0.0030367	0.00070185	0.0019755	0.00045839	-0.0024491	-0.0010704	-0.00040556	0.00014745	-0.00097223	-0.0020596	-0.0004272	-0.0015356	-2.3118e-05	0.00079104	-0.00034086	7.1946e-05	0.00031129	-4.3824e-05	0.00066288	-0.0004552	-0.00020791	0.00073067	-0.00090197	0.00013435	0.00085791	-0.00049064	0.00040347
N.S.		-0.0011125	-0.00060497	0.00086529	-0.00032423	-0.0011012	-0.00024474	-0.00053246	-8.0892e-05	-5.1024e-05	0.00022985	-0.00079104	-0.00075147	0.00012649	-0.0012599	-0.0015618	-0.00084189	-0.0014947	0.0008879	0.0019016	-0.00033485	-0.00098108	-5.1179e-05	-0.00016703	0.00036104	-8.4654e-05	-0.0024221	-0.00070574	-0.0019816	-0.00049187	0.0012415	0.00015401	-0.00090149	-0.00013806	-0.00050068	-0.00074537	-0.00049235	-0.00022393	0.00072629	-0.0006943	-0.00043745	-0.00012598	0.00040116	-1.9323e-06
vCA1-CeA Post-cond NREM
Peak significance	Time (ms)	-420	-400	-380	-360	-340	-320	-300	-280	-260	-240	-220	-200	-180	-160	-140	-120	-100	-80	-60	-40	-20	0	20	40	60	80	100	120	140	160	180	200	220	240	260	280	300	320	340	360	380	400	420
N.S.		0.0012776	2.4407e-05	0.001514	-0.00099365	0.00064999	0.00027457	-3.4532e-05	-0.00076357	-0.00079873	0.0017511	1.1091e-05	-0.001105	-0.00022755	0.00037915	-0.00059739	0.0010905	0.00059274	0.0012209	-0.00099181	0.002625	0.0019168	0.0010389	0.00048917	-0.00061723	0.00057469	-0.0006188	0.001153	0.00082854	-0.00072709	-0.0012919	-0.00045424	-0.00027564	-0.00036383	0.003597	0.0011141	-0.00010768	0.00020425	0.00095801	-1.7032e-05	-0.0012076	0.00071046	0.0011425	0.0010946
N.S.		0.00089447	0.0019371	0.0015816	0.00026368	0.0011421	0.0012524	-0.00086371	0.00023386	0.00048414	-0.0010353	-0.0001678	0.00093375	0.001228	-4.218e-05	0.0015263	-0.00036188	-0.00039887	-0.00084286	0.00058686	0.0028418	0.0014897	0.00060295	-0.00032582	-0.00053752	-0.0011857	5.7673e-05	-0.0019246	0.00096951	-0.00096551	-0.00056597	-0.003172	0.00066985	0.0023421	0.002349	0.00011435	-0.00096312	0.0017747	-6.5177e-05	-0.0018658	-0.00060214	-0.0010907	0.00020422	-0.00099464
N.S.		0.00048928	0.0019581	0.0012641	-0.00065148	0.0010105	0.00055441	-0.00051072	-0.00013434	-0.00069593	0.001361	-0.0020941	-0.0010805	0.00049679	-0.0013421	-0.0019498	-0.00054086	0.00038403	-0.0004093	8.0166e-05	-0.00019077	0.00016133	0.0014431	-0.0011036	0.0023431	-0.0001648	-0.00017246	0.001648	0.00052406	-0.0017957	-0.00092696	-0.0013136	0.00041907	0.0024254	-0.00097272	0.0015955	-0.0025869	0.0020716	-0.00037752	0.00045152	-0.0010998	0.00012437	-0.00074065	-0.001455
N.S.		0.0018193	-0.00021992	-0.00057275	-0.0018115	0.0017991	-0.00031792	0.00017697	-0.0002127	8.7219e-06	0.0012247	-6.84e-05	-0.001968	-0.0010188	-0.0022912	-1.5514e-05	4.1215e-05	-0.00073589	-0.0011611	0.0006107	-0.00051634	0.003133	-0.00047078	0.0012817	-0.00091206	-0.00064462	0.0016437	0.00048273	-0.0016162	6.7892e-05	0.00026854	0.0004944	-0.00048153	0.0011566	-0.00091298	0.00066933	0.0014652	0.00058585	-0.00089367	-0.0016696	0.000464	-0.0020006	0.00201	0.001285
N.S.		-4.9665e-05	-8.1491e-05	-0.00026851	0.00055099	0.0020979	-0.00024892	-0.0019306	-0.0010478	-0.0013788	-0.00068859	0.00028901	0.00016509	-0.0016949	-0.00057136	-0.0015692	0.00017534	-0.00014947	-0.0021443	2.4147e-05	0.0017176	-0.00069108	-0.0021155	0.001661	0.00069745	0.00094058	-0.0012578	-0.0013372	0.00048044	-0.00014331	0.00028288	-0.0001468	-0.00013702	-0.0002073	0.0018445	-0.00031989	-0.00086565	0.00030349	-0.00081877	-0.0012125	0.00022247	-0.0010243	0.0017981	0.00024517
N.S.		-0.001764	0.00067155	0.0020933	0.0013952	0.0024335	1.8204e-05	0.00033933	-0.00126	0.00038262	-0.0015473	-0.0021496	-0.00031819	0.0002308	0.00034345	-0.00028236	-0.00058412	-0.0023691	-0.0014206	-0.00079964	6.6296e-05	0.0017849	-0.00017025	0.0011076	-0.00068277	-0.00068453	-0.001506	0.00079508	-0.00099677	0.00065378	0.0014305	0.0020625	0.00074782	-7.0073e-05	0.0017842	0.00014224	0.0015828	0.00085642	-0.0004557	0.0011033	-0.0011804	2.6737e-05	-0.00055278	0.0020799
N.S.		-0.0016084	0.00065285	0.00067161	0.0013073	0.0022679	0.0015682	0.00046166	-0.00025334	-0.0010157	0.00082683	-0.0015276	0.0011722	0.00087058	0.0010821	0.00031033	0.0010471	0.00040492	-0.00083747	0.00055696	0.00056755	-0.00077583	0.00068208	-0.00096172	7.6547e-05	0.00040204	0.0014194	-0.0021903	-0.0030769	-0.0027185	-0.0019556	0.0030541	0.0010744	-0.00058346	-0.0022027	0.00048749	0.0011426	0.0029079	0.0016882	0.0018804	0.0019161	0.0014156	-0.0014908	-0.0014738
N.S.		0.00013153	0.0028747	0.00050798	0.0011656	0.0017799	0.00044163	-0.0014649	-0.00018499	0.00043085	-0.00067017	-0.00048199	0.0015662	-0.00019928	-0.00011227	0.00016734	0.00036093	-0.00025374	-0.0019803	-0.00052945	0.0028126	0.0013793	-0.0016956	-0.00032149	0.00029417	-0.0015815	-0.0014486	-0.0024352	-0.00042563	-0.00091264	-0.00069441	-0.0019618	1.1703e-05	0.0019078	0.0035851	0.00051135	-0.0010473	0.0013565	-0.00099133	-0.0018634	-0.00024592	-0.0018824	0.0015424	-0.0013414
N.S.		-0.00067702	0.0015092	-0.00016157	-0.00027988	0.00077222	-2.3396e-05	-0.00027597	-0.00076242	0.00030365	0.00038885	-0.00087742	-0.0022565	0.00027625	-0.00077203	-0.00017058	-0.0001537	0.00013563	-0.0017155	-0.0012309	-0.00033121	0.00030316	0.00089936	-0.00022348	-0.00053562	0.00064835	-0.0016769	0.00048082	-0.0016644	-0.0016977	0.00014098	0.00036794	0.00063618	-0.00068512	-0.00076776	0.00095946	0.0022964	0.0017465	-0.0014613	-0.00049834	0.0013425	2.2749e-05	-0.0010875	0.0022793
N.S.		-0.00051399	0.00046293	0.00015233	0.0025915	0.0016804	0.0021436	0.00038583	0.00015009	-0.0014372	0.0012294	-0.0033623	-0.00080641	0.0016888	0.0014377	0.00050508	-0.0023347	4.7018e-05	-0.0007423	0.0010804	7.6593e-05	-0.00084779	0.00042957	-0.0015081	0.00027804	-7.7282e-05	-3.9752e-05	-0.002174	-0.0033206	-0.0024414	-0.0024924	0.0028721	-0.00026944	0.00065776	-0.0024125	0.00059212	0.00047362	0.0024911	0.0021359	0.0014464	0.0027021	0.0014568	-0.0010043	-0.0023362
N.S.		-0.00011222	-0.00019154	0.000106	0.003527	0.0015802	0.0010372	0.0011726	0.00066718	-0.00060976	0.00097278	-0.0036875	-0.0024759	0.0017812	0.00040606	0.0013625	-0.0040003	0.00011999	-0.00078976	0.00067998	0.001023	-0.00019057	-0.00059382	-0.0014241	0.00032397	-0.00070163	-0.0015113	-0.001439	-0.0029505	-0.0017659	-0.0026661	0.0024413	-0.0011359	0.0017759	-0.0014804	0.00043651	0.00070825	0.001127	0.0025297	-0.00013923	0.0026689	0.0018102	-0.00058196	-0.0011486
N.S.		0.0013112	0.00069135	0.0012724	-0.0009958	-0.00012031	0.00065786	-0.00027868	-0.00011228	-0.0010261	0.0021857	-0.00073256	-0.0017284	0.00075608	-0.001328	-0.0014213	0.0006816	-0.00017116	-0.00011967	0.00024441	-0.0002216	0.0003935	0.00062162	-0.0016818	0.00038467	-0.00065998	4.3353e-05	0.0019004	0.00028812	-0.0015512	-0.0012395	-0.00094366	0.00037089	0.002056	-0.00022006	0.0017129	-0.0023187	0.0020547	-0.00077868	0.00053455	-0.00045123	-0.00029825	-0.00028766	-0.0017761
N.S.		-0.00085657	0.00084852	0.00089457	0.00073781	0.0026589	-0.00066066	0.00018792	-0.0015906	0.001498	-0.0012873	-0.00183	-0.00030872	0.0008491	0.00077824	-0.00034324	-0.00020875	-0.0021143	-0.00055059	-0.00083792	0.00016216	0.0017249	-0.00092216	0.000814	-0.0014562	-0.00070377	-0.0015727	0.00091951	-0.0015757	0.00062452	0.001809	0.0016841	0.002281	0.00087169	0.0025311	-0.00014542	0.001087	0.00017151	-0.00031625	0.00071896	-0.001288	-0.00030488	-0.00078125	0.0012929
N.S.		-0.00019497	0.0014397	0.00020575	0.00099022	0.0020434	2.2723e-05	-0.0014216	-0.0012605	-0.00074133	-0.00043259	-0.00057204	0.0010456	-0.001381	-1.2814e-05	-0.00093787	0.00020854	-0.00073148	-0.0024151	-0.00040736	0.0017228	0.00055009	-0.0031826	0.0003244	0.00010497	-0.00069073	-0.0017883	-0.0023682	-0.00022372	-0.00054136	-0.00078346	-0.00042988	-0.00045447	0.00070838	0.0032872	0.00042709	-0.00060471	0.00065324	-0.0013809	-0.0016439	-5.4439e-05	-0.0015597	0.0021687	-6.927e-05
N.S.		0.0003994	0.00032048	0.00051896	0.00074603	0.0024711	8.8987e-05	0.00040025	-0.0019371	0.0022614	-0.00069524	-0.0017478	-0.00016651	0.00036552	0.0006758	-0.00053164	0.00061157	-0.0010369	-0.00079813	-0.00064907	0.00086764	0.00099246	-0.00015062	-9.6306e-05	-0.0017458	-0.000804	-0.0011019	0.00038774	-0.0016692	-0.00081896	0.0015927	0.00060268	0.0020652	0.002565	0.0022968	0.0004008	0.0016133	-8.807e-05	-0.00051128	7.0706e-06	-0.00092776	-0.00084349	-0.00068602	-0.00054461
N.S.		-0.002242	0.00075977	0.0018734	0.0012596	0.0021582	0.00091888	0.00023294	-0.0011478	4.8921e-05	-0.00030314	-0.0011905	0.0015172	-0.00035034	-0.00029677	0.00087755	0.0015676	-0.00016943	-0.00073654	-0.00012453	0.00026755	-0.0002754	-0.00025839	-0.00019004	-0.00077813	-0.00060533	0.00059329	-0.0018069	-0.0031203	-0.0021304	-0.0011359	0.0025981	0.0012261	-0.00051167	-0.0017239	-0.00015521	0.0012279	0.0015311	0.0013899	0.0010428	0.00076313	0.00034421	-0.0013198	-0.00050892
N.S.		0.00092897	-0.00018201	0.00079782	0.00017514	0.002273	0.001401	0.00071434	-0.0018446	0.0018286	-0.00073871	-0.00080746	-0.00032179	-0.00011695	-2.9723e-05	-0.00054646	0.00079986	-0.00012722	-0.0015055	-0.00059744	0.0011145	0.00027246	-0.0002343	-0.0005089	-0.0017704	-0.00053549	-0.00028974	-0.00034638	-0.00060932	-0.0016405	0.0011772	7.3786e-05	-0.00052847	0.002175	0.0017945	0.00054793	0.0024757	-0.00048717	-0.0006452	-0.00041557	-0.00055791	-0.00083517	-0.00084235	-0.0013353
N.S.		0.0021748	0.00011831	0.0012508	-0.0010791	-0.00079899	0.00032613	0.00011326	-8.1199e-05	-0.0010629	0.0021794	-0.00040538	-0.0017985	3.4081e-05	-0.00082827	-0.0011674	0.0016577	-0.00032855	0.00049083	-0.00049235	-0.00015968	0.00094072	-3.042e-05	-0.00093402	-0.00091693	-0.00083167	-0.000357	0.0014954	0.00057115	-0.0012552	-0.0010649	-0.00024946	0.00034493	0.00055161	0.00086865	0.0015255	-0.00132	0.00089362	-0.00016378	9.3043e-05	-0.00051064	-0.00012017	0.00063488	-0.00051355
N.S.		-8.0644e-05	0.0015035	-0.0014493	-0.001273	-0.0014949	0.001844	-1.9127e-05	0.00073026	-0.00012044	0.00012016	-0.0016323	-0.00058351	0.00036145	-0.0011269	0.0019505	0.00016625	-0.0023742	-0.0012265	-0.00072373	-0.002024	-8.2054e-06	0.0018814	-0.00036006	-0.00093123	-0.00098893	-0.00047733	0.0020531	0.0011889	-0.0019615	5.5533e-05	0.0019304	0.0020994	0.0013246	0.0028849	0.0010294	0.00020759	0.00019797	0.00026195	-0.0016453	-0.0013859	0.00078036	0.00027647	-0.00070446
N.S.		-0.0010216	-0.00092432	0.0010745	0.00051665	-0.00074235	-9.1974e-05	-0.00075415	0.00023323	2.002e-06	0.00073763	-0.00020488	8.767e-05	0.0020156	0.0010647	-0.0015073	-0.001601	0.0003163	0.0013933	-0.0011849	-0.0018703	-0.00065824	-9.0408e-05	0.00039204	-0.00058816	0.00065929	0.00036205	-0.00027316	7.911e-05	0.00154	0.0017346	-0.00023066	0.00026002	-0.0014171	-0.00073271	0.0011388	0.0023258	-0.0011943	-0.0017653	0.00012924	8.8551e-05	-0.00020705	-0.00055014	0.0014502
N.S.		-0.00053733	0.00039239	-0.001759	-0.0021238	-0.0008794	0.00055355	-0.00024894	-6.7181e-05	0.00047229	-0.0009342	-0.0021337	-0.00088078	0.00018467	-0.0018168	-0.00012385	-0.00027074	-0.0020204	-0.0015549	-0.0022465	-0.0016353	-0.00046849	0.0027064	-5.7764e-05	-0.00081284	-0.0017121	0.00048582	0.0032959	0.0019741	-0.0023815	0.00044327	0.0028715	0.0032017	0.0014209	0.0031434	0.0013506	0.0021201	0.0015006	0.00044634	-0.00095836	-0.0016521	0.00092388	0.00021313	-0.00027547
N.S.		0.00043856	0.0002629	-0.00067964	-0.0015416	0.0022573	6.3688e-06	-0.001159	-0.0011026	-0.00029359	0.001138	-0.00056483	-0.0020484	-0.00086491	-0.0017363	0.00013769	0.0008019	-0.00028712	-0.0016187	-0.00080314	-0.0022409	0.0014622	-0.00083675	-0.00013097	-0.0013539	-0.00068541	0.0011142	-0.00020172	-0.0023806	-0.00081314	0.0011016	0.0020065	-0.00055403	0.00076412	-0.0016944	0.0017146	0.0022008	0.0018127	-0.0011758	-0.0017953	0.00049439	-0.0010647	0.002378	0.0023553
N.S.		-0.00041025	0.0009707	-0.00034597	-0.0009077	0.0016194	-0.00031758	-0.00093078	-0.0012452	2.0505e-05	0.00048849	-0.0010098	-0.0022807	-0.00031927	-0.00096289	6.0102e-05	0.00039161	-0.00037238	-0.001709	-0.0016339	-0.0016178	0.00045707	-0.00040684	-0.0006804	-0.001105	0.00029118	-0.00054242	-0.00026983	-0.0026055	-0.0021297	0.000795	0.0012809	-2.7413e-05	-0.0001143	-0.0017057	0.0019476	0.0028913	0.0020092	-0.0012612	-0.0012621	0.0011099	-5.7881e-05	0.00073844	0.0026629
N.S.		-0.00066736	-0.0011444	-0.0017029	-0.0020448	-0.00046554	0.00020669	-0.0010056	-0.00089813	-0.00097116	-0.0016199	-0.0021138	-0.0029999	-0.0021691	-0.00068479	-0.0021456	-0.0020041	-0.00060512	0.00031999	-0.0034854	-0.0019003	0.00029617	-0.00062376	-0.0013636	0.00019246	0.0012387	-0.00062513	0.0018739	-0.00042652	-0.00055926	-0.00082798	-0.0010044	4.1612e-05	-0.0027726	-0.0018243	0.0015711	0.00070544	-0.00050666	-0.0019409	-0.0021307	-0.00056691	-0.00080973	-0.00063426	0.0012666
N.S.		4.1415e-06	0.00036079	-0.0016226	-0.0029681	-0.001446	-0.00064667	-0.00015776	-0.0010463	0.00058495	-0.001074	-0.0027059	-0.0010776	-0.00032595	-0.0012992	-0.00047668	0.00011691	-0.0021903	-0.00080906	-0.0030142	-0.0007726	-0.00094917	0.00037134	-0.00012824	-0.0010017	-0.0021877	0.0012938	0.0034723	0.0025056	-0.001962	0.0011382	0.0028363	0.0033541	0.00034204	0.0023514	0.0012911	0.0027273	0.0016878	0.00077337	-0.00079444	-0.00054583	0.0016395	0.00038964	0.00053836
N.S.		0.00065721	0.0009825	-0.0011636	-0.0026668	-0.0020589	-0.00065132	0.00056891	-0.0010608	-0.00011868	-0.00015806	-0.0022354	-0.0012183	-0.0011208	-0.00082225	-0.00057199	-0.00038109	-0.0023421	-0.00032309	-0.0018348	-0.00094695	-0.0015134	-0.00086005	-0.00042061	-0.0011212	-0.0017553	0.001126	0.0018578	0.0020694	-0.00063247	0.0013055	0.0016523	0.0025676	-0.0011373	0.0014249	0.00062629	0.0023763	0.0016559	-0.00030293	-0.0018134	0.0017053	0.0018241	-0.00016895	0.00071517
N.S.		-0.00088954	-0.00065454	-9.7387e-05	-0.00073507	-0.0006882	0.0005341	-0.00068081	-0.00057643	-0.00053951	-0.0022174	-0.0021313	-0.00199	-0.0015937	-0.0002116	-0.0012519	-0.0013322	-0.00073378	0.00051406	-0.0035392	-0.0024909	-0.00065728	-0.0009557	-0.0017645	0.00046898	-0.00019006	-0.0004636	0.0011814	0.00032276	0.00057753	-0.00034851	-0.0021379	0.00031936	-0.0025805	-0.0018984	0.0011333	0.0010467	-0.0018772	-0.0019293	-0.0019259	-0.00095558	-0.00048515	-0.0011669	0.0015794
N.S.		-0.0017421	-0.0012659	0.00083826	0.00035917	-0.00094944	0.00037989	-0.00063209	-0.00063036	-0.00051895	-0.00077436	-0.0014227	-0.00076375	0.00032818	0.00059508	-0.00096645	-0.0019494	-0.00064412	0.00054779	-0.0026805	-0.0032839	-0.0011423	-0.0013179	-0.0014139	-0.00057947	-0.0004873	-0.00051394	-0.00013563	-0.00030425	0.0010199	0.00017487	-0.0020941	-0.00031626	-0.0022402	-0.0016483	0.0007124	0.0010312	-0.0023286	-0.00232	-0.0014405	-0.00088238	-0.00060055	-0.0013953	0.0012026
vCA1-LA Pre-cond NREM
Peak significance	Time (ms)	-420	-400	-380	-360	-340	-320	-300	-280	-260	-240	-220	-200	-180	-160	-140	-120	-100	-80	-60	-40	-20	0	20	40	60	80	100	120	140	160	180	200	220	240	260	280	300	320	340	360	380	400	420
N.S.		-0.0012323	0.00010344	-0.00090331	-0.0016638	5.7321e-05	0.00098675	-0.00032486	0.0014936	0.00081244	0.0017195	-0.0011264	0.00087694	-0.00056704	-0.0016263	-0.00080425	0.00022473	-0.00010289	-0.0011102	-0.0018468	0.0010525	-0.00044343	0.00014164	0.00015451	-0.0028393	0.00028369	0.0013458	-0.001293	0.0063233	0.00040928	0.00035126	-4.9125e-05	9.1289e-05	-0.00029326	-0.00093518	-0.0011872	-0.0011045	-0.001127	0.00029466	-0.00078712	0.00012689	0.0001215	-0.00036441	-3.6154e-05
N.S.		0.0017577	-0.00065765	0.002061	-0.00021208	-0.0013397	-0.00072568	-0.0013816	0.0004093	0.0027994	-0.0021149	-0.00052735	0.00063131	0.0013485	-0.00022825	0.00057348	-0.00063147	-0.00090149	0.00017648	-0.0012443	0.0010443	0.00056497	0.00012419	0.0022593	-0.0010269	3.6514e-05	-0.0010665	0.0018109	0.0005978	-0.0010774	-0.0011615	-0.00055741	-0.00032625	-0.0009307	-0.00036204	0.0017886	0.00043143	0.0007552	0.00091168	0.00093982	0.0017394	0.0007027	-0.0010235	-0.00084313
N.S.		0.00049032	0.00017142	0.0017158	-0.00011828	0.00016055	0.001552	-0.00090922	-0.00027377	-0.0010387	0.00018544	0.00095108	0.0012609	0.00084205	0.00067185	0.00047428	-0.00030054	-0.0024061	0.00041803	-0.00022833	-0.00045423	0.00033323	-0.0002982	0.00069091	-0.0013193	0.00027782	-0.00028845	-0.00052677	0.00091158	0.001037	4.1172e-05	0.00039324	-0.00031988	0.00047997	-0.0013845	5.1122e-05	-0.00053853	-0.00045308	0.00048919	0.00051756	0.00080856	-5.7029e-05	-0.0014384	0.0025143
N.S.		0.0029079	-0.00070619	0.0007343	0.00055663	-0.0018218	-0.00017587	-0.0014807	-0.00015196	0.0055608	-0.00043572	3.3622e-06	0.00039053	0.00018841	1.1967e-05	0.00020462	-0.00057188	-0.00020029	-0.00019572	-0.0014205	0.001769	7.6294e-05	0.00082653	0.0015593	-0.00069449	-0.00020764	-0.00042829	0.0009855	0.0004802	0.00012876	-0.0010995	-0.0007719	-0.00075494	-0.00098815	-0.00018922	0.0024938	0.00076973	0.0006636	0.0012346	0.00030569	0.0028792	0.0004694	-0.00062737	-0.0011692
N.S.		-0.00056669	0.00048316	0.0021129	-0.00017736	-0.00059457	0.0018441	-0.0013254	0.00089883	-0.00043516	0.00036804	-0.00022415	0.0016295	0.00022143	0.00088105	0.00027277	-0.00029473	-0.0035214	-0.00040413	0.0003779	0.00040238	0.00052305	0.00093181	-1.9217e-05	-0.00026831	0.0019088	0.00044403	-0.001592	0.00067809	0.00010148	0.00077748	0.0008211	-0.00018771	3.7254e-05	-0.0016209	0.00098251	-0.0010225	-0.00070746	-8.123e-05	-0.00012114	-0.00019155	-0.0007472	0.00014553	0.0029008
N.S.		-0.00049871	0.00042626	-0.00068551	-0.00098632	0.001071	0.00047941	0.00064371	-4.1819e-06	0.00080769	0.002255	-0.0014441	-0.000309	-0.00059512	-0.00064291	-0.00022616	-0.00029766	-0.00069406	-0.0020912	-0.0012742	0.00072971	-0.00023611	0.00035581	-0.00015957	-0.0038827	-0.0002256	0.0015474	-0.00021642	0.00090683	-0.00064274	-0.0004284	-0.00022955	-0.00032874	-0.0013417	-1.1059e-05	0.0010659	-0.0023816	-0.0018797	-0.00072174	-0.00098098	0.00035839	-0.00028237	-0.00066179	0.00053512
N.S.		-0.00080703	-0.0012398	-0.0012007	0.0012363	8.0785e-05	-0.00013715	-0.0015668	0.00027593	-0.00019546	-3.4448e-05	-0.00025894	0.00011272	0.00025744	5.0603e-05	-0.00084525	0.0018798	-0.00060372	-9.6266e-05	-0.00077788	0.00016646	7.0482e-05	0.00061394	0.00089756	0.00029636	-0.00085968	0.00032851	-0.0011603	0.0013061	-0.00037773	-0.00016905	-0.00052607	-9.8258e-05	0.00078444	-0.00093079	-0.00048199	-0.00026194	0.0015838	-0.001786	-0.0014286	0.00011911	0.00049961	-0.0014215	-0.000778
N.S.		0.0011629	-0.00074357	-0.00026937	-0.00064638	0.00029744	0.0010047	-0.00050397	-0.00059603	-0.00065518	0.00014575	0.0010515	0.00016334	0.00077394	0.00050495	0.00025305	-0.0011693	-0.0011664	6.1212e-05	-0.0013033	-0.0011044	0.0003123	-0.00067619	0.00097405	-0.0018975	-0.00083686	-0.00092185	0.00024379	-1.5009e-05	0.0014311	-0.0009165	-0.00030055	-0.0015693	0.00050213	-0.00053562	-0.0011498	-0.00029573	0.00057901	-2.7286e-05	0.00057769	0.00070219	0.00020155	-0.00079251	0.001039
N.S.		-0.00075157	-0.00084427	-0.00079624	0.00038123	0.00049609	-0.00048581	-0.0019361	0.00085045	-8.4382e-05	0.0013355	-0.00048344	0.00029709	0.00032136	-0.00027843	-0.0017438	0.00024314	-0.00075955	-0.00017812	-3.4882e-05	0.00073278	0.00078986	0.0010558	0.00083962	0.00096402	0.00018207	-0.0011521	-0.00078189	-9.4231e-06	-0.00048186	-0.00044973	-0.00030963	0.0009256	0.00030005	-0.00016121	-0.00095944	0.00090145	0.0018913	-0.0013044	-0.00072021	0.00019191	0.00018837	-0.00095847	-0.0010366
N.S.		-0.0011441	8.1998e-05	-0.00099477	0.00030887	-0.0017532	-0.00062158	-0.00094169	-0.00047929	-0.00090154	0.00055218	-0.0014073	-0.0012896	0.0010036	-0.0003469	-0.00078424	-0.00068253	-0.00081007	-0.00074999	-4.0764e-05	0.0031052	0.0020626	0.0070741	0.0011067	-0.00073505	-0.00014855	-0.00026284	0.00068162	-0.00062804	-0.00074862	-0.00063457	-0.00061323	0.0009213	-0.0001788	-4.1882e-05	-0.00088457	0.00086999	0.00061028	-0.0003379	0.0007102	-0.00024961	0.0011611	-0.00045113	-0.0013037
N.S.		-0.0010962	9.5515e-05	0.0020389	-0.00061247	-0.00040922	-0.00049577	0.0022847	-0.00011219	-0.00067217	-0.00072524	0.00067588	-0.00047579	5.04e-06	8.5603e-05	-0.00073314	-0.00048839	-0.00039158	0.002822	0.00095032	0.00076083	-0.00014524	-0.00086467	0.00083857	-0.00093237	-0.00015789	-0.00099267	0.00075517	0.00083527	-0.00036298	-0.0015886	-0.00099026	0.00053642	0.0024412	-0.00083898	-0.00012784	-0.00026316	-3.1382e-05	-0.00023907	-9.4981e-05	-0.0006422	-0.00015666	-0.0011405	-0.0016968
N.S.		-0.00061467	-0.00010143	-0.00091813	0.00019038	-0.00026691	-0.00059966	-0.0016262	0.00050829	-0.00013625	0.001606	-0.00095177	-0.00040268	0.00076301	-0.00027463	-0.0015496	-0.0008507	-0.00076728	-0.00025169	0.00013768	0.0012432	0.0012622	0.0019195	0.00063354	-3.9942e-05	0.00013976	-0.0012841	-0.00022113	-0.00079336	-0.00066991	-0.00056168	-0.00035312	0.0013574	-0.00046774	0.00040002	-0.0005499	0.0015275	0.0012787	-0.00058832	0.00054729	0.00017915	0.00046169	-0.00090376	-0.0011906
N.S.		0.0010749	-0.00026247	-0.00046169	2.176e-05	-0.0016374	0.00016981	-0.0016777	-0.00035763	0.0030903	-0.00043625	0.0001945	0.00036166	0.00019202	-8.0715e-05	0.00014581	0.00027666	0.00082569	-0.00019672	-0.00090496	0.0018942	-0.00082431	0.0004421	0.00080531	0.00024898	-0.00043899	-0.00021607	4.4273e-06	0.00017645	0.0009932	-0.0001565	-5.986e-05	-0.00057971	-0.00026874	0.00034465	0.0016648	0.00035798	0.00048182	0.001606	-0.00059626	0.0021734	0.00029311	-0.0008193	-0.00049922
N.S.		0.00052714	0.00072786	-0.00066331	-0.00044621	0.0013831	-4.685e-06	0.001058	-0.00031131	0.00011634	0.0014867	-0.00071377	-0.00067367	-0.00019871	6.6769e-05	-8.1597e-06	-0.00059337	-0.0010929	-0.0020587	-0.00064669	0.0012353	0.0011587	-0.0018293	-0.0010791	-0.0028025	0.00027463	0.0012013	0.0013969	-0.00091273	-0.00093194	-0.00068233	0.00016874	-0.001071	-0.00080781	0.00061739	0.003121	-0.0015815	-0.0013954	-0.0013633	-0.0014474	0.00031094	-0.00066194	-0.00032079	6.9324e-05
N.S.		0.00025951	0.00076777	-0.0010161	-0.00054772	0.0013184	-0.00028047	0.00033688	7.4439e-05	0.00010484	0.00092207	-0.00044349	-0.00044216	0.00032584	0.00035682	-9.5659e-05	-0.00046255	-0.00085219	-0.0017227	-0.00067655	0.0031219	0.007136	-0.010477	-0.0022981	-0.0012326	0.0010903	0.0009592	0.0022699	-0.0017523	-0.00071457	-0.00061059	0.0010874	-0.0017821	0.00020692	0.00040421	0.0016438	-0.00014313	-0.00036682	-0.0012264	-0.0021843	0.0002598	-0.001243	1.5262e-05	-0.0010518
N.S.		-0.00040259	0.00012562	2.5022e-06	-0.0019111	-0.0014014	-0.00036936	-2.751e-05	-0.00191	-0.00016551	0.0022297	0.00071901	-0.0011985	0.0010325	0.00070113	-0.0019174	0.0017525	4.9003e-05	-0.00043257	0.0011904	0.00077574	0.0004197	-0.0012083	-0.0010122	0.0010429	0.00025151	-0.00027099	-0.00097533	0.0010609	0.00019992	-0.0007634	0.00077454	-0.0011947	0.00013318	0.00079811	-0.00097302	0.00027426	-0.00042191	-0.00018119	0.00066495	0.00032337	0.0012312	0.00078465	-0.00062245
N.S.		-0.00075668	0.00039644	-0.00087924	-0.00035611	-0.00088025	0.00028537	-0.0011633	-4.0231e-05	-0.0010926	0.00011406	0.0011436	-9.6921e-05	0.0010475	0.0015293	-0.00012778	0.00029576	0.0016721	-4.2583e-05	0.00011465	0.00078228	-0.0014981	-8.9567e-05	-0.00043102	0.0013686	-0.00072027	-0.0009728	-0.0005889	-7.4408e-06	0.0007427	0.00088824	0.00072265	-0.00078857	0.00035473	0.00075527	1.7345e-05	0.00030877	0.0011582	0.001435	-0.00032818	0.00073105	0.00041323	-0.0010098	-0.00025939
N.S.		5.4932e-05	0.00038584	0.00032797	-0.0019049	-0.0017949	-0.0011082	0.00013108	-0.0018121	-0.0012249	0.00098235	0.00021428	-0.00030826	0.0014028	0.0012231	-0.0017317	0.0013338	0.00024844	-0.00079752	-0.00013061	-0.00036155	0.00058184	-0.0011306	6.9997e-06	0.0013533	0.00059296	7.6073e-05	6.938e-06	-1.9273e-05	0.0011454	-0.00087994	0.00018349	-0.00079054	0.00068309	7.3502e-05	0.00025115	0.00028094	-0.00045551	0.0022827	0.00031385	0.00034885	0.0008993	0.00018356	-0.0010228
N.S.		-0.0010253	-0.00056865	0.0010944	-0.00039557	-0.00081962	-0.00084179	0.0025134	-0.0004376	-0.00090372	0.00061277	-0.00074409	-0.0007749	0.00034796	-0.00010576	0.00039594	0.001628	-0.00060498	0.0041102	0.00042202	8.8884e-05	-0.00033967	-0.0011081	0.00045851	0.00016184	-0.0014409	-0.0006469	0.00078186	0.00031802	-0.00015267	-0.00099203	-0.00067802	-0.00086095	0.0016196	-0.00028313	0.00048848	0.0009844	-0.00024936	-5.8315e-05	4.751e-05	-0.0016641	-3.9659e-06	-0.00091089	-0.0027796
N.S.		0.00023453	0.00035614	-0.00012085	-0.0015377	-0.001183	0.00040398	-0.00054884	-0.0011451	9.9894e-05	0.0018317	0.0012304	-0.0017114	0.0009103	-9.4742e-05	-0.0011695	0.0012033	-0.00055822	-0.00026163	0.0010103	0.001102	0.00064339	-0.0028424	-0.0010136	0.00023409	-0.00091503	-0.00037689	-0.0011357	0.00028386	-0.00010203	-0.00072246	0.00089343	-0.00068988	-0.00034756	0.00091053	-0.0012749	0.0002418	-0.0016085	-0.00081129	0.00018472	0.00029498	0.0011234	0.00082268	-0.00060064
N.S.		-0.00023205	-0.00039465	0.00050015	0.0021611	-3.5548e-05	0.0012576	0.00095475	0.00057699	0.00082081	0.0012128	-0.00044797	-0.00015216	-3.129e-05	0.00029578	-0.00067902	0.00048972	-0.00087245	-0.00018489	-0.00040022	-0.00036701	-0.0022251	-0.0010177	-0.00072208	-0.00059214	0.00036072	0.00039434	0.0021017	-0.00073007	-0.00023479	-0.00045937	0.00022006	0.0013129	-0.00090035	0.0014978	0.001851	-0.0010755	0.00017712	0.0014057	-0.00082138	0.00080292	0.00072395	0.00030151	-0.00036495
N.S.		-0.00079849	-0.000745	0.00034074	0.0014271	-0.00019806	0.00081497	0.00022044	0.00062663	0.00067192	0.00040161	-0.00027765	4.9297e-05	-0.00013612	-0.00077885	-0.00025584	0.0011548	0.001192	-0.00084382	-0.0013423	-0.00054921	-0.00096847	-0.001515	-0.0017335	-0.00067601	0.0024333	0.00014567	0.0015892	-0.00038181	-0.0013606	-0.0010168	0.00081864	0.0011557	-0.0023103	0.0019606	0.0011237	-0.0011627	0.0003848	0.0019672	-0.00031586	0.00072702	-8.0233e-05	0.00054417	-9.9939e-05
N.S.		0.00055312	-0.0025956	-0.0023753	-0.00092534	-0.00024002	-0.00049675	-0.00065338	-0.0010471	-0.00019361	8.002e-05	0.00019401	-0.0017827	-4.4281e-05	-2.2133e-05	-0.0010178	-0.0024047	-0.00069186	-0.00047456	-0.0024524	-0.0015371	-0.00054267	-0.0011947	-7.6152e-05	-0.0012231	-0.0021164	-0.0017991	-0.00044263	-0.0027529	0.00080131	-0.001329	-0.00043154	-0.002195	-0.00015351	-0.0006645	-0.0014419	-0.00033078	0.00073904	-0.0014751	0.0003436	-0.00092412	-0.00094105	0.0002526	-0.00015898
N.S.		-0.00068709	-4.7744e-06	-0.00022873	-0.0001849	-0.0015073	-0.00058522	0.00014395	-0.00096822	-0.00026056	0.0013496	-0.0017455	-0.00068374	0.00017721	1.0706e-05	0.0010745	0.0029588	-0.00073803	0.002262	-7.6761e-05	-0.00055694	-0.0003681	-0.0026465	-0.00046463	0.0015638	-0.0012972	-0.00071411	0.0010709	-0.00012183	9.719e-05	-0.00075387	-0.00041769	-0.00083811	-4.3851e-05	3.5232e-05	0.00093409	0.00060639	0.00054278	9.5953e-05	-1.3897e-05	-0.0013212	-0.00013883	-0.00057169	-0.0015982
N.S.		0.00026471	0.00019521	-0.0011562	0.00065267	-0.0011123	0.00061922	-0.00094215	-0.001152	0.000641	0.001294	-0.0011506	-0.00022794	0.00062644	0.0002618	0.00095394	0.00094484	-0.00058584	0.00085453	-8.3517e-05	-0.00022888	-0.00030189	-0.011712	-0.0011531	0.0022385	-0.00034056	8.1114e-05	0.001177	-0.00045608	0.00036714	-0.0011256	-0.00059161	0.00033082	-0.00017455	-0.00066433	0.0012439	-0.00014662	0.0014292	-0.00025432	7.6724e-05	9.107e-05	0.00012635	0.00020651	0.00026627
N.S.		0.00057927	0.00068625	-2.0227e-05	-0.00096805	-0.0010288	0.0014205	-0.0010113	-8.3431e-05	-0.00039653	0.00062787	0.00087631	-0.0015852	0.0015401	-0.00082375	-0.00011833	0.0011806	-0.00037169	-1.1537e-05	0.00053962	0.0011009	0.0010582	-0.0072255	-0.00095738	-6.7638e-05	-0.00026157	-0.00029929	-0.00032165	-0.00076737	0.0001137	-0.00033761	0.000627	0.00055868	0.00084634	0.00066015	-0.00058283	0.00033497	-0.0029584	0.00095056	-0.00060085	0.0011138	0.00096203	-6.6111e-05	-0.00055183
N.S.		-0.00012374	-0.001159	-0.00044159	-0.00017786	-0.00053638	-0.00040052	-0.00079298	0.00051095	-0.00025906	-0.00012659	-0.00062149	8.6839e-05	-0.00012077	-0.0012306	0.00030984	0.0017267	0.0014886	-0.0018249	-0.0013172	-0.00042604	-0.00088626	-0.0033731	-0.0023473	-0.0010901	0.0014239	-0.00061443	0.00038875	-0.00050154	-0.0023365	-0.00099761	0.0016411	0.00016676	-0.002361	0.00055196	-0.00023986	-0.0015399	-0.00046781	0.0016493	-0.00016131	0.00017862	-0.00010426	0.00067269	0.00045826
N.S.		0.00020793	-0.0010124	-0.00095583	0.00029582	-0.00080819	-0.00090013	-0.0013292	0.00018147	-0.0006052	0.00051989	-0.0007571	-0.00020759	0.00020551	-0.00045467	0.00080353	0.0015309	0.0005619	-0.0018922	-0.00024802	9.6793e-05	-0.0019726	-0.010045	-0.0018078	-0.0018603	-0.00040244	-0.0011662	0.00031402	-0.0011281	-0.0021971	0.00058081	0.0015982	-0.0012709	-0.0018132	-0.0013369	-0.001305	-0.0021649	-0.0014805	-7.0658e-05	-0.00074377	-0.00069719	-3.9847e-05	0.00060466	0.00019662
vCA1-LA Post-cond NREM
Peak significance	Time (ms)	-420	-400	-380	-360	-340	-320	-300	-280	-260	-240	-220	-200	-180	-160	-140	-120	-100	-80	-60	-40	-20	0	20	40	60	80	100	120	140	160	180	200	220	240	260	280	300	320	340	360	380	400	420
N.S.		0.00016974	-0.00030941	-0.00037436	0.00024737	0.0020699	0.00032771	-0.0023601	0.00059942	-0.00086786	-0.00078826	0.0011498	-0.00019892	-0.00063992	-0.00048997	-0.00089509	0.00093665	0.0024812	-0.0016211	0.00025353	0.0021916	-0.0011406	-0.00014024	0.002017	0.00089794	0.0022548	-0.00045925	8.3638e-05	0.00073739	-7.5842e-05	0.0017054	0.00050477	0.00039237	-0.00030381	-0.00013698	-0.00089773	-0.0016532	1.5643e-05	-0.00059449	0.00015751	0.0002682	-0.0014568	0.00074632	-0.00031786
N.S.		-0.0018578	-0.00040048	-0.00071304	-0.0014989	0.0078307	-0.00086023	-9.5908e-05	0.0012491	0.00018218	0.00090092	0.00087859	0.0016875	-0.0015943	-0.00051086	-0.00013977	-0.0022617	0.00029453	-0.00069162	0.0011586	-0.00031215	0.0017539	0.0011773	0.0015917	0.00070013	-0.0017079	-0.0014624	-0.0021376	0.00045182	-0.0011059	-0.0015283	0.00082808	0.0010026	0.00057501	-0.00061338	0.00049712	0.0019259	0.0012012	0.00026435	-0.0019256	-0.00093498	0.0010322	0.00022869	0.00061457
N.S.		-0.00077952	0.00066529	0.0019148	0.00052604	0.001905	-0.00046861	0.0008804	-0.00066127	8.3558e-05	0.00071378	8.5331e-05	-0.0013673	0.0016874	-3.6147e-05	-0.00042704	-0.001424	0.00030686	-0.00077257	0.0011191	0.0034559	-0.0012613	-0.0003512	-0.00053825	0.00079764	0.0010654	0.00018497	0.00044444	-0.0029283	-0.0010298	-0.0019584	-0.0017671	0.0015809	-0.0019345	0.00094543	-0.0001294	9.4213e-05	0.00014633	0.0024934	-0.00049836	0.0012554	0.0023295	-0.00046423	0.0012323
N.S.		-0.0017171	-0.00065256	-0.0010748	-0.00090171	0.0051923	0.00011976	-0.00081538	0.00070059	0.00049565	0.00065128	0.00084137	0.00097094	-0.0023659	-0.00054763	-0.00014371	-0.0020727	-0.00027002	-0.0010753	0.0011628	0.0013657	0.0011735	-0.00095022	0.0013867	-5.2187e-05	-0.00065365	-0.00050267	-0.0021297	0.00085406	-0.0012009	-0.0013039	0.00095857	-0.001024	0.0029677	-0.00062097	0.00094369	0.0026117	0.00015054	-0.00077246	-0.00051951	-0.0010422	0.0015546	0.00057897	0.0016595
N.S.		-0.0003892	0.00015341	0.001104	0.0023237	0.0019302	-0.00028664	0.0015494	0.00056755	0.00010086	0.00063509	-0.0015274	-0.0022195	0.0014169	-0.00022315	0.0011236	-0.0029895	0.0010756	-0.00093136	0.00086865	0.00327	-2.361e-05	-0.0007912	-0.0008313	0.00054864	0.00019081	-0.00091774	5.5641e-06	-0.0023113	-0.0009525	-0.0022862	0.00070256	-0.00017845	0.00016369	2.3495e-05	0.00028227	0.0009052	0.00010997	0.0024641	-0.0007031	0.0020206	0.002663	-0.00058403	0.00039206
N.S.		0.0003065	0.00023106	0.00030133	5.442e-05	0.00096523	0.00068182	-0.0016457	0.0014856	0.00029847	-0.00016828	0.001163	-0.00021988	0.00064413	0.0017485	0.00082792	0.0018207	0.004197	-0.0009337	-0.0003768	0.0014221	-0.0010089	-0.00048266	0.0016409	-0.00011447	0.0020437	0.00063142	0.0012113	0.00038722	0.00078553	0.0031186	0.0016938	0.00026911	-0.0006192	-0.0015538	-0.00093219	-0.0019613	-0.00011892	-5.6015e-05	0.0018275	0.00025814	-0.00098453	-0.00048949	-0.00086395
N.S.		-0.0010848	0.0011036	1.1663e-06	-0.00011347	0.00065362	0.0017029	0.0010043	-0.0006041	0.0015901	0.00031948	-0.00024539	-0.0014831	0.00063114	-0.00068348	1.2006e-05	1.8411e-05	0.0013316	-0.0012345	-0.00040727	0.0005794	0.0010066	0.0019875	-0.00044212	-0.00052422	0.00020665	-0.0023412	0.00080521	-0.00043155	0.00035244	0.00086733	-0.00038777	0.00093171	-0.0009314	0.00016796	-0.0002342	0.00059173	0.001262	-0.0010208	-0.00024103	0.0012133	-0.00052619	-0.0016929	0.00035637
N.S.		-0.00071389	-0.00065525	0.00080951	-0.00056117	0.001678	-0.00035836	0.0001034	-0.0013061	2.8943e-05	-1.8529e-05	-0.00031453	-0.00081466	0.0019446	-0.0006811	-0.0010839	-0.001156	-0.0021457	-0.0014428	0.00056779	0.0018408	-0.0015347	0.0001703	-0.00029827	0.0010888	0.00010838	0.00089412	0.00030598	-0.0033569	-0.0016863	-0.0014178	-0.0030599	0.0019313	-0.0020852	0.0010145	-6.4343e-05	0.00017399	-6.6668e-05	0.0020364	-0.00049389	0.00095626	0.00093324	0.00087279	0.0018815
N.S.		-0.0012594	-0.00010591	-3.2425e-05	-0.00026522	0.0011815	0.0034979	0.0024736	-0.0011724	0.0024565	-0.00040021	5.4584e-05	-0.0004743	0.0011019	-0.00059093	0.00040629	0.00040711	0.0016706	-0.00023111	0.0005783	0.00034233	0.001041	0.0012167	-0.0011774	-0.0010978	0.00042876	-0.0011341	0.0011422	-0.00022766	0.001311	0.0039137	-0.00034938	0.0007475	-0.00080246	0.00011939	-0.00076357	-6.7626e-05	0.00061966	-0.000684	0.00022127	0.00058983	-0.0010602	-0.0016358	-0.0017437
N.S.		-0.00090092	0.00096898	4.8504e-05	0.0012014	-7.9234e-05	0.0018697	0.0043825	-0.00035319	-0.0012045	-0.00053175	0.00076298	0.00060701	0.00079838	-0.00096711	0.00090165	0.00078657	0.0013279	0.00034	-0.00035394	-0.00065114	0.0017675	0.0017487	-0.00039234	-0.0017498	0.00079149	0.001991	0.0027112	-0.00092381	-8.9722e-05	0.0038357	0.00079322	0.0003353	-0.00094274	0.00010502	-0.0012319	0.0006214	-0.00045002	-0.0011386	-0.00048799	-0.00056682	0.00073477	8.3279e-05	-0.00030816
N.S.		-0.00034397	0.0026749	0.00079098	-0.00010605	0.0016445	-4.9411e-05	-0.00048138	0.0010822	0.00034628	0.00036809	-0.0032641	-0.00090247	-0.00089584	-0.00091649	-0.0018337	-0.00080123	0.0006388	-0.001341	-0.0010082	-0.00012206	-0.00012616	0.0012938	-0.00073093	0.001861	-8.4017e-05	-0.000486	0.00048901	0.00065943	-0.0015514	-0.00044358	-0.0013679	0.00028459	0.0012889	-0.0012309	0.00068458	-0.0018432	0.00094638	0.00041795	0.00043935	-0.0017104	-0.00016165	-0.001361	-0.00087013
N.S.		-0.0011092	-0.00013807	-0.00025005	0.00038586	0.0013237	0.0035987	0.0038528	-0.0013463	0.00065242	-0.00067695	5.0755e-05	0.00019224	0.0011147	-0.00074692	0.00072413	0.00060111	0.0015392	0.00054927	0.00077484	-0.00025678	0.0012096	0.00067921	-0.0011808	-0.0015373	0.0011831	0.0012152	0.0020429	-0.00077583	0.00066192	0.006009	0.00050219	0.00030703	-0.00081032	-8.0758e-05	-0.00093826	0.00036446	-0.00036951	-0.0011278	0.00025292	-0.00033837	-0.00045021	-0.00081739	-0.0019845
N.S.		-0.00082271	-0.00033143	-0.0007561	-0.00063259	0.0014717	0.0011222	-0.001199	0.00040786	0.0014203	-0.00037658	0.0010009	0.00017614	-0.001737	-0.00026746	-0.00043708	-0.0011121	-0.00037366	-0.0018749	0.00027411	0.001609	0.00013012	-0.0011898	0.00035868	-0.00042242	2.1458e-05	7.6278e-05	-0.0014549	0.00077643	-0.00080888	-0.00041978	0.0006923	-0.002689	0.0022185	-0.00027273	0.00047475	0.0014186	-0.00081236	-0.001272	6.153e-05	-0.0006986	0.0025004	0.00024911	0.0018187
N.S.		0.00050781	0.0011618	-0.00014494	0.00014725	7.441e-05	0.0008526	-0.0007143	0.0012587	0.00035584	0.00045385	0.0014294	0.000925	0.00060767	0.0036683	0.0019321	0.0031731	0.002516	0.0006153	-0.0010019	0.00072513	0.00035807	-0.002565	0.0012272	3.2138e-07	0.0014502	0.00057895	0.0008079	0.00028986	0.0019016	0.0036004	0.0015978	0.00027195	-0.00047738	-0.0017876	-0.00022305	-0.0019193	0.00039919	-5.9529e-05	0.0020981	-0.00010171	0.00073819	-0.0012632	-0.00096244
N.S.		0.0008351	0.0024937	-0.0010271	-0.00011195	0.00047311	0.0014111	-0.00016155	0.0010242	-0.00039856	0.00051129	0.0015072	0.0029215	0.00013641	0.0024344	0.0011773	0.0041259	0.0011883	0.0013307	-0.00020128	0.00065279	0.0041192	-0.0083434	0.0014825	0.00075261	0.0011897	-0.0006697	-0.00016458	0.00045419	0.001194	0.0020903	0.00050184	0.00072518	9.316e-05	-0.0012037	0.0010339	-0.0013099	0.00060464	-0.0019388	0.0012744	-0.00063795	0.002267	-0.00091094	-0.00023553
N.S.		0.0015115	8.6389e-05	0.0013139	0.00028564	-0.00079045	0.00076312	-0.00095407	0.00031187	-0.00056174	0.00096369	0.00024829	-0.00011786	-0.00019603	0.0015271	0.00070721	0.00093586	-0.0017253	-0.00073926	-0.00054669	-0.00058333	0.00082684	-7.7651e-05	0.0010202	-0.0011308	-0.00041691	-0.00018668	-0.0011303	0.00061017	-0.00020041	0.0008139	0.0008089	-0.00015628	-0.0003838	0.000118	-0.001434	-0.0016282	-0.0015267	-0.00049734	-0.00073563	-0.00096512	-0.00030216	0.000107	-0.00063185
N.S.		0.0004421	-0.00039361	0.00033434	-0.00069109	0.0013663	0.0016606	-0.00013574	-0.00050329	0.0017621	-0.0010501	0.00074332	-0.000587	-0.00063976	-0.00010381	-0.00046803	-6.6629e-05	5.3785e-05	-0.0019556	-0.00057105	0.0011439	-0.00028287	-0.00087422	-0.00057883	-0.0011556	0.00020863	0.00044076	-0.00074736	0.00027869	-0.00089159	0.00063394	0.00025688	-0.0025183	0.0013096	0.00081633	0.00033282	0.001411	-0.00089816	-0.00083978	-0.00026847	-0.00046853	0.00095181	-0.00072322	-0.00010509
N.S.		0.00075567	0.0014306	-0.00048137	-0.00018971	-0.0023931	0.0020248	-0.00063511	0.00058893	-0.00041838	0.0008807	-0.0010052	-0.00036244	0.00019004	0.00068177	0.0025372	0.0011026	-0.0024218	-0.00051454	-0.00032684	-0.0016799	0.00062641	0.00079037	0.00020809	-0.0010738	-0.00078893	-0.00062976	0.0005365	0.00062044	-0.0011063	-0.00014049	0.00088068	0.00059731	0.00083837	0.0010016	-0.00017409	-0.0011469	-0.0010344	-0.00023279	-0.0017753	-0.00071961	0.00053407	0.00047384	-0.00067611
N.S.		-0.00049689	0.0011846	0.00043079	0.0004964	0.0023749	-0.00078589	-0.0010585	0.0020784	0.0018424	0.00043374	-0.0020129	-0.00028462	0.0013419	-4.867e-05	-0.0018169	-0.00020736	0.00098038	-0.0028034	-0.0014599	0.00038291	-0.00064791	0.00030771	-0.0017979	-0.00023172	-7.007e-05	0.00030704	-0.00090497	0.0003187	-0.0015635	-0.00075178	-0.0019828	-0.00059334	-0.00046726	-0.0008127	0.00022586	-0.00014452	-0.00037167	0.00046713	6.0353e-05	-0.0012904	-0.00070324	-0.0013777	-0.0009997
N.S.		0.0016115	-0.00022469	0.0019289	-0.0015954	0.002013	-0.00066062	-0.00069489	0.00078757	-0.0017384	0.00058788	0.0023223	0.00058989	3.5655e-06	0.001604	-0.00090632	-0.0011856	-0.0011386	-0.0010039	-0.00045699	-2.6562e-06	0.00043475	-0.0026445	0.00027181	-0.0014293	0.00025841	9.1518e-05	-0.0013276	0.0014356	0.0011001	0.0021149	0.0010527	7.9957e-07	-0.0014881	-0.0001107	-0.00098472	-0.0013008	-0.00095327	-0.00014313	0.00087602	-0.0017769	-0.00062345	-0.00065279	-0.00031324
N.S.		-0.00082686	-0.0017923	-0.0025197	-0.0027269	-3.3149e-05	-0.00061585	-0.0018288	-0.002494	-0.0012091	-4.3937e-05	-0.0012855	-0.0025346	-0.0009688	-0.0013535	-0.0021541	-0.0025075	0.00044129	-0.00054481	-0.0018563	-0.0023132	0.00082655	-0.00098889	-0.0017955	-7.6876e-05	0.0022103	-0.00096619	0.0013888	-0.0016576	-0.0023496	-0.0029243	-0.00037423	-0.000724	-0.002473	-0.0022088	0.00043689	-0.0007539	5.8213e-05	-0.0017853	-0.0025108	-0.00034115	-0.0020402	-0.0011676	-0.00049193
N.S.		-0.00015469	-0.0010054	-0.001497	-0.0028168	0.0002856	-0.0013463	-0.0026897	-0.002229	-0.00021298	0.0001316	-0.00040234	-0.0013129	-2.788e-06	-0.0018066	-0.0013092	-0.0020273	0.0011702	-0.0001347	7.1753e-05	-0.001911	0.00025891	-0.0016007	-0.0029581	0.00037542	0.0012294	-0.0014518	0.00050017	-0.0019746	-0.0025072	-0.0039164	-0.00061133	-0.00064019	-0.001282	-0.0026495	-0.00026308	-0.0008774	-0.00033204	-0.0010646	-0.0019812	-0.0012974	-0.0026848	-0.0022835	-0.00237
N.S.		-0.0013557	-0.0024519	-0.0012944	-0.0013956	0.00033587	-0.00057408	-0.00063055	-0.0017839	-0.0012735	-0.002264	-0.0014765	-0.0012805	0.00071987	-0.0016344	-0.0015543	-0.0022284	-0.0038664	-0.0024735	-0.001047	-0.0003717	-0.0016611	-0.00040173	-0.001458	0.00012619	-0.0016493	-9.179e-05	-0.00030493	-0.0024385	-0.0016442	-0.0012627	-0.0030815	0.00015571	-0.0010446	-0.00063448	-5.9704e-05	0.00017337	-0.00091148	0.0001892	-0.0004393	0.00054171	-0.00065897	0.0021734	0.0011484
N.S.		0.0021333	0.0013339	-0.00024414	0.00044835	0.0031846	-0.00067516	-0.0012326	0.0014867	0.0028185	0.00022886	-0.00031071	0.00027861	0.0084283	0.00011809	-0.0020984	2.4051e-05	0.00024233	-0.0032517	-0.00054185	0.00010368	-0.0012907	-0.0014868	-0.0023502	-0.0016005	8.5379e-05	0.0011689	-0.0014629	-0.0003602	-0.0018749	-0.001363	-0.0017517	-0.00040341	-0.0014095	-0.00075603	-0.00011757	0.00098372	-0.00082767	-1.6628e-05	-0.00065607	-0.00062373	-0.00058973	-0.00045349	-0.00045248
N.S.		0.0041272	0.0028809	-0.00074691	-0.00034288	0.0031109	-7.2414e-05	-0.00050675	5.3055e-05	0.0029048	-0.00080193	0.00028013	0.0009741	0.011829	-0.00075458	-0.0018591	-0.00016893	-0.0015053	-0.001922	-0.00016176	-0.00094281	-0.0024502	-0.0053211	-0.0015581	-0.0013729	0.00090808	0.00089003	-0.00097121	-0.00033937	-0.0020041	-0.0020554	-0.00064457	-0.00049597	-0.0011538	-0.00090894	-0.0011957	0.0010514	-0.00072359	-0.00053128	-0.00056276	0.00032043	-0.00010684	0.00078676	0.00081973
N.S.		0.0014504	0.00012282	0.0010464	-0.0033388	0.0024685	-0.00075204	-0.00037476	0.0018252	-0.0027958	0.00079722	0.0031033	0.0010886	0.00028006	0.00055859	-0.00034279	-0.0020882	-1.6866e-05	-0.0002432	-0.00036762	-0.00018837	0.00014123	-0.0087487	-0.0015374	-0.0012625	8.0795e-05	0.00036583	-0.00032146	0.0016511	0.0018832	0.0014424	0.0013338	0.00092869	-0.00099254	-0.00014265	0.00060944	-0.00011022	-0.00014606	-0.00017061	0.0019078	-0.0010206	2.5398e-05	-0.00068522	0.00018627
N.S.		-0.00011594	-0.0011751	-0.00089334	-0.0018278	-0.0010444	-0.0010557	-0.0026902	-0.00075063	6.7272e-05	-0.00093609	-0.00042697	-0.00097395	-0.00058395	-0.0015501	-0.0013067	-0.0016343	0.00033752	0.0019489	-0.00010943	-0.0015099	-0.0016545	-0.0050731	-0.002638	0.00018398	-0.0011053	-0.0019351	-5.6782e-05	-0.00216	-0.00016668	-0.0020169	-0.0010073	-0.0010082	-0.001246	-0.0032038	-0.00059466	-4.8817e-05	-0.00094821	-0.00077199	-0.0019063	-0.0026694	-0.0028254	-0.0025086	-0.0034494
N.S.		-0.0015854	-0.0022897	-0.0019751	-0.00041844	-0.0016336	-0.00079687	-0.0023442	-0.00077603	-0.00077485	-0.0021099	-0.0013345	-0.00090165	-0.0013369	-0.0013251	-0.0017392	-0.0017737	-0.0011461	0.0025573	-0.0014683	-0.0020184	-0.0047678	-0.018959	-0.0015168	-0.00016451	-0.0035892	-0.002567	-0.0012327	-0.0031861	0.0014235	1.6027e-05	-0.0014382	-0.0020778	-0.0019361	-0.003429	-0.0016107	-0.00052472	-0.001199	-0.00061948	-0.0022023	-0.0035585	-0.0029191	-0.0019565	-0.0030324
vCA1-PL2/3 Pre-cond NREM
Peak significance	Time (ms)	-420	-400	-380	-360	-340	-320	-300	-280	-260	-240	-220	-200	-180	-160	-140	-120	-100	-80	-60	-40	-20	0	20	40	60	80	100	120	140	160	180	200	220	240	260	280	300	320	340	360	380	400	420
N.S.		0.001121	0.0010256	0.0020667	0.00036617	-0.0008056	-3.1896e-05	2.5112e-05	0.0010001	0.00077696	-0.00046216	0.00057837	-0.00012408	0.0006142	0.00073867	-0.00045896	0.00054369	-0.0017937	0.00013704	-0.00038636	-2.2253e-05	-0.0012759	0.00042671	7.9897e-05	0.00042215	-0.00041197	-0.00059324	0.0013238	0.00095452	0.00045038	-0.00037007	-0.00050888	0.0043219	-0.0010434	0.0011064	-0.0011589	-0.00094628	-0.00056719	0.00021856	-5.9105e-05	-0.00038319	0.00033038	-0.001894	0.00015214
N.S.		0.00025909	0.00046117	-0.001074	0.00037318	0.00048535	-0.00091726	0.0010752	-0.0022461	-0.00015138	7.6646e-05	-8.2423e-06	-0.00146	0.0021748	-0.00047174	-0.00048615	6.7019e-06	-0.0016601	-0.0003608	0.00035669	0.00049258	0.0012091	-0.00091557	-0.00041626	-0.0015057	-0.00019148	-9.7357e-05	0.0018514	0.0007187	-0.00087217	0.00094803	-0.00059016	-0.00097415	4.052e-05	-0.0011421	-0.00094915	-0.00073538	0.0020351	-0.00039883	-0.0011228	6.1019e-05	-0.0020709	-0.00056715	0.0008874
N.S.		0.0011146	0.00057654	0.0016078	-2.1561e-05	-0.00034017	6.3958e-05	0.00039827	0.0013788	0.00042605	-0.00093057	0.001839	0.00021492	-0.00051167	0.0011865	-0.00044703	0.0020997	-0.0028799	0.00060925	-0.0015402	-0.0004121	-0.0011437	0.00031029	-2.4028e-05	-0.00037046	-0.00060132	-0.00024419	0.001582	0.0010217	0.00015006	0.00019269	-8.2424e-05	0.0028076	-0.00061573	0.00036488	-0.00053447	-0.0011389	-0.00075849	-0.00031887	0.0001198	0.00010724	0.00055054	-0.0014526	-0.00058689
N.S.		0.0003313	0.00066153	-0.00020236	-0.00015566	0.00023853	-0.00025551	0.00077375	-0.0010336	-0.00036218	-0.00067159	0.0015132	-0.0010023	0.00034517	-0.00035065	-0.00020145	0.00070383	-0.0020666	-0.00049293	-0.00085215	0.00017125	0.00092554	-0.00043547	-8.3241e-05	-0.0012706	-0.00045205	-0.00020468	0.0011302	0.00021709	-0.00056575	0.00071391	-0.00054287	-0.00024509	3.9886e-05	-0.00053338	-0.00032194	-0.00070995	0.0021946	-0.00042481	-0.00091559	0.00036018	-0.0011979	-0.00031727	-0.00024056
N.S.		0.00059621	3.4506e-05	0.00080908	-0.00051476	0.00033789	0.00036477	0.00072159	0.00068899	-5.3369e-05	-0.0010392	0.0025902	-0.00018177	-0.0010361	0.00060157	-0.00017856	0.0025527	-0.0027849	0.00027479	-0.0019467	-0.00032127	-0.0002323	5.0089e-06	-7.3305e-05	-0.0011121	-0.0006047	-0.00018478	0.0010838	6.1182e-05	-0.00013931	0.00058117	-4.4048e-05	0.00066429	-0.00030915	-0.00029901	-0.00030069	-0.0006904	0.00045059	-0.00055984	-0.0001804	0.0004266	0.00017217	-0.0005087	-0.00093007
vCA1-PL2/3 Post-cond NREM
Peak significance	Time (ms)	-420	-400	-380	-360	-340	-320	-300	-280	-260	-240	-220	-200	-180	-160	-140	-120	-100	-80	-60	-40	-20	0	20	40	60	80	100	120	140	160	180	200	220	240	260	280	300	320	340	360	380	400	420
N.S.		-0.00093557	-0.000311	0.00027594	-0.00022487	-0.00032946	-0.001023	-3.5743e-05	-0.0014894	-0.00024358	-0.00052129	-0.00070006	0.00041434	0.00097272	0.0013257	0.001175	-0.00031374	-0.0014688	-0.00040205	-0.00019656	-0.00063369	-0.00078985	0.00066627	0.00068306	0.00031613	0.0017256	0.00021801	-0.000653	0.00027605	0.0030592	0.00015577	-9.2104e-05	0.0025629	-0.00051183	0.00088839	0.00095443	0.0027569	0.00095048	-0.0011235	-0.0018522	0.0021781	-0.00069696	-0.00021214	-0.00049578
N.S.		0.00017368	0.000712	0.00070415	0.0018012	-0.00074512	0.00064818	0.0005569	-0.0018128	-0.0014114	0.00064018	-0.00093209	0.0013587	0.0017946	0.0031673	0.0006244	0.0019368	0.0001204	0.00024507	-0.00048492	-0.0014391	0.00042597	-0.00012312	0.0024411	-0.001872	0.00070109	0.0021326	1.3304e-05	-0.00035144	-3.4144e-05	0.00032011	0.0021418	-0.00070638	0.00016453	-0.0011436	0.002001	0.0017988	0.00073091	5.9705e-05	-0.00021242	-0.0016595	-0.00069793	-0.00099705	-0.00026765
N.S.		-0.0017961	-0.00042663	0.00045125	-0.00044355	-0.0010674	-0.0010189	0.0011139	-0.0013343	-0.00034097	-5.2163e-05	-0.00051151	-0.00055577	0.0022685	2.4635e-05	0.002053	-0.0011281	-0.000997	-0.00076488	-0.00014605	-0.0016682	-0.0010581	-5.6788e-05	0.00033556	-0.00052203	0.00079723	0.00056365	0.00047194	3.5437e-05	0.0026464	-0.00094811	0.00034506	0.0018571	-0.00067746	-0.00012327	-0.00011347	3.001e-05	0.0016546	-0.00016081	-0.0006891	0.0017612	-0.00097465	-0.00047216	-0.00049046
N.S.		-2.5512e-05	0.00090994	0.0012335	0.00043506	-0.0011988	0.00051437	0.00078318	-0.0021116	-0.0011445	0.00064365	-0.00057946	-0.00017334	0.0037965	0.0032152	0.0010504	4.68e-05	0.00024492	0.00023212	-0.0008384	-0.0021503	0.00069356	-0.00015205	0.00081002	-0.001275	0.00057839	0.0015814	0.00027085	-0.0010036	-0.00073393	-0.0010437	0.0018548	0.00016445	-0.00013869	-0.00096345	0.0015508	0.00083805	0.0020997	0.00020108	-5.798e-05	-0.0014743	-0.00079645	-0.002092	0.00043153
N.S.		-0.0014473	0.00028921	0.00090084	-0.00074249	-0.0015962	-0.00026363	0.0016299	-0.001487	-0.00079004	0.00038364	-9.8245e-05	-0.0011356	0.0043757	0.00063576	0.0017887	-0.0011823	4.1987e-06	-0.00051017	-0.00059266	-0.002637	-0.00024939	-0.00025918	-0.00024013	-0.0011928	0.00075662	0.00058705	0.00095642	-0.00076971	0.00041254	-0.0015103	0.00072636	0.00080607	-0.00018779	-0.00039476	0.00035964	-0.00032044	0.0023435	0.00038779	0.00024316	-0.00028563	-0.00087525	-0.0017231	0.00019876
vCA1-STIA Pre-cond NREM
Peak significance	Time (ms)	-420	-400	-380	-360	-340	-320	-300	-280	-260	-240	-220	-200	-180	-160	-140	-120	-100	-80	-60	-40	-20	0	20	40	60	80	100	120	140	160	180	200	220	240	260	280	300	320	340	360	380	400	420
N.S.		-0.0001349	0.00089427	0.0006447	-0.00034621	0.00068714	-5.3697e-06	0.00052469	4.2893e-05	0.0005779	0.00049076	0.00032262	0.0016917	-0.0008065	-0.0010022	0.0017494	-0.00072126	0.0023307	0.0015363	-0.0014831	-0.0009057	-0.0026432	-0.00070855	-0.00031371	0.00068304	0.00089065	0.00079876	0.00013961	-0.0021835	-0.0010295	0.00054564	-0.0013368	0.00079069	-0.0013982	-0.00055182	2.5733e-05	-0.00032629	-0.00072824	0.00134	0.00013814	-0.00046127	-2.0156e-05	0.00012939	-0.00064409
N.S.		-0.00042995	-0.0012755	-0.00047773	-0.001271	-0.0015737	-0.0010208	0.00051548	-0.00028731	-0.0016905	-0.000591	-0.001743	-0.00056256	5.7444e-05	6.1648e-05	0.00029459	0.0011926	-3.2632e-05	-0.0011229	-0.00016847	-0.0019333	0.00054385	-0.001918	-0.0006684	-0.00087623	-0.00062242	-0.00039569	-0.0016571	0.00014128	-0.0015726	-0.0020264	-0.00096505	-0.0011955	-0.0010282	-0.0020944	-0.0010475	-0.00038856	-0.001472	-0.00029223	-0.00063602	-0.00058522	-0.0019802	-0.00046929	-0.0017694
N.S.		0.00047703	-0.00043632	0.00057039	-0.00059983	-0.0011432	-0.00061286	0.00014146	-0.00012318	0.00066617	-0.00049658	0.00081474	0.0015856	0.0012706	-0.0002618	0.00010264	0.00049284	0.0008121	-0.0005536	-0.00045958	0.0024311	-0.0012986	-0.000128	-0.00087585	-0.0012027	-0.00045478	-7.8362e-05	-0.00027007	-0.00061279	0.00066708	-0.00039719	-0.00064936	-0.00066707	-0.0014489	-2.0926e-05	0.0023258	-0.00063658	0.002698	-0.00011128	-0.00030417	-0.0010719	0.00027623	-0.00027195	0.00059853
N.S.		0.0001031	0.00047662	0.00065458	-0.00070727	-0.0001562	-0.00028581	0.00016249	-0.00058309	-2.7709e-05	-0.0013843	0.00025351	0.0014679	-0.00068715	-0.00019966	0.00076391	-0.0019903	0.0030823	0.00081052	-0.0012639	-0.00095225	-0.0014297	-0.0013971	-0.00090022	-0.00072651	-0.0010037	0.0007065	0.00049775	-0.00166	-0.00020242	0.00043022	-0.0022465	-0.00067136	-0.0019392	0.00017854	-0.00073364	-0.00032185	-0.0016049	0.0014355	-0.0010055	-3.4451e-05	-0.00024525	-0.00020002	-0.00017576
N.S.		-0.00075896	0.0012996	-0.00063801	0.0013632	-0.002535	4.671e-05	-0.0001164	-0.0005578	-0.00074342	-0.0014957	0.00098525	0.00019707	-0.00056662	0.00091082	-0.0010855	-0.00023611	0.0030344	0.0046641	0.0043505	-0.0019286	0.0014307	0.001407	4.5347e-06	0.00017436	0.00032394	-0.00024059	0.0013602	0.00048332	0.00023426	-0.0001584	0.00018534	-0.0017342	-0.0012252	0.00024074	-0.00015439	-0.00085902	0.0021157	0.00042475	-0.001335	-0.00040898	-0.00031296	0.00060353	0.00049399
N.S.		-0.00065265	-6.5319e-05	-0.00082538	-0.0014433	-0.0014732	-0.00093687	0.00040153	0.00018482	0.0012251	-7.0451e-05	0.00073741	0.002011	0.0010808	-0.00022352	0.0003856	0.001935	0.000373	-0.00033464	0.0001048	0.0014639	-5.1076e-05	0.0087817	-0.00044865	-0.00029508	0.00052809	0.0010285	0.0012636	-0.00058682	-1.4537e-05	0.0012163	0.0010384	0.00063388	-0.0014123	9.3966e-05	0.0014927	0.0004745	0.0013642	0.0004928	-0.00029042	-0.0012149	-0.00012229	0.00013353	0.00051401
N.S.		0.00037774	-0.0002656	0.0037797	0.0019032	-0.00076736	0.00041031	-0.001086	-9.2606e-05	-0.00089319	-0.00014803	-0.0011041	-0.00015684	-0.0015281	-0.0014607	-0.0008499	-0.0023842	-0.0010243	-0.0010824	0.00029473	5.0264e-05	-0.00083098	-0.0047844	-0.00030213	0.00098888	0.00044471	-0.00018467	-0.0020509	-0.00022105	-0.00061615	-0.00049395	-0.0010589	-0.00092472	-0.00091334	-0.0018119	0.0011479	-0.0011249	-0.00065778	0.001461	-9.0919e-09	-0.00084271	-0.00096452	-0.0003089	-0.00057402
N.S.		0.00075785	0.00050321	0.0011198	0.00026978	-0.0004879	-0.00014211	-0.00041221	0.00023114	0.0016021	-0.00047098	-7.3495e-05	-0.00065897	0.0009367	1.1158e-05	-0.00033554	-9.4408e-05	-0.0005395	-9.1601e-05	1.1078e-05	0.00023583	-0.00060884	-5.9483e-05	-6.3886e-05	0.00026345	-0.0003352	-0.00062947	0.00069902	-0.00021489	0.00047102	-0.00033593	-0.00040728	0.0027214	-0.0011891	0.00022755	-0.0012172	-0.00053968	-0.00036981	0.00013282	-4.6871e-05	-0.00067982	0.00017453	-0.0011475	0.0003031
N.S.		-0.0003795	0.00026437	2.496e-05	0.00046315	-0.00072918	-0.00078901	3.0883e-05	-0.0014917	-0.00039407	3.1561e-05	0.00015713	-0.00032756	-0.00078879	-0.00040181	-0.0016002	-0.0011092	0.002391	0.0023385	0.0012707	-0.0014743	0.0037739	0.0030905	0.004673	0.0018581	7.5881e-05	1.5332e-05	0.00065399	-0.0011253	0.00019029	-0.0010846	-0.0011822	-0.0021013	-0.00048465	-0.00057098	-0.00054264	-0.0020592	0.00063163	5.1953e-05	-0.0013744	0.00024746	-4.026e-05	-0.00041185	0.00062432
[truncated: 409 more rows]
