# Supplementary material for: De novo inter-regional coactivations of preconfigured local ensembles support memory
Source: Nat Commun. 2022 Mar 11;13:1272. doi: 10.1038/s41467-022-28929-x (PMC8917150; doi:10.1038/s41467-022-28929-x)
Supplement: Supplementary file 6 — Source Data [file 41467_2022_28929_MOESM6_ESM.zip › SourceData/supplementary_fig12.csv]

Supplementary Fig. 12
SWR
Pre-cond	15.8693	10.4101	24.8911	20.9709	14.0586	19.2144	9.3689	23.5407	18.5619	19.5154	19.759	20.1422	18.9312	14.4006
Post-cond	25.122	12.1193	24.4291	25.6896	26.5005	12.9726	17.436	20.2193	21.2478	15.1574	22.6846	24.4863	18.1023	12.4771
HFO
Pre-cond	12.2014	28.8551	20.1448	16.8708	17.6422	18.9573	11.7957	33.8187	23.445	19.1614	9.3392	30.0548	33.3021	44.5095	17.1168
Post-cond	21.2195	34.9528	25.0739	13.8101	15.7069	21.8535	19.5916	40.3948	22.3729	20.5637	8.1517	31.6408	30.5762	39.9407	23.582
cRipple
Pre-cond	4.9399	4.4303	1.5923	3.6623	3.0434	2.3018	2.514	2.9076	2.823	1.3989	4.5705	4.1292	4.3252	6.9985	3.2625
Post-cond	4.9268	6.3365	1.9943	2.5609	4.0854	3.1855	3.0189	4.0219	3.0269	1.2651	6.1663	5.0046	4.2925	8.4507	3.1668
