# Supplementary material for: De novo inter-regional coactivations of preconfigured local ensembles support memory
Source: Nat Commun. 2022 Mar 11;13:1272. doi: 10.1038/s41467-022-28929-x (PMC8917150; doi:10.1038/s41467-022-28929-x)
Supplement: Supplementary file 6 — Source Data [file 41467_2022_28929_MOESM6_ESM.zip › SourceData/supplementary_fig02_b.csv]

Supplementary Fig. 2b
vCA1
Spike width (ms)	0.98	0.595	0.75	0.57	0.815	0.77	0.68	0.74	1.12	0.92	0.76	0.605	0.645	0.87	0.79	0.81	0.24	0.815	0.765	0.7	0.785	0.75	0.765	0.245	0.22	0.815	0.845	0.885	0.235	0.745	0.78	0.625	0.86	0.59	0.73	0.215	0.785	0.73	0.83	0.79	0.27	0.765	0.8	0.71	0.29	0.35	0.31	0.73	0.295
Mean FR (Hz)	2.5267	1.5699	0.26236	0.11611	0.1647	0.29848	0.55194	0.57656	1.6815	1.3485	0.9523	0.83062	0.72205	0.67305	0.61241	0.59372	17.2776	1.2641	1.5105	1.1431	0.90721	3.0892	2.0293	5.7999	11.7601	2.0685	0.72619	3.2139	3.6259	0.43347	3.741	2.8648	3.5621	1.82	0.23189	26.3831	0.18315	0.97692	1.3551	0.51329	19.7707	2.6703	3.5434	1.1121	12.8609	5.4263	15.4322	4.5123	4.6435
CCG based classification	Excitatory	Not classified	Not classified	Not classified	Not classified	Not classified	Not classified	Excitatory	Excitatory	Excitatory	Excitatory	Not classified	Excitatory	Excitatory	Excitatory	Excitatory	Inhibitory	Excitatory	Excitatory	Excitatory	Excitatory	Excitatory	Excitatory	Inhibitory	Inhibitory	Excitatory	Excitatory	Excitatory	Not classified	Not classified	Excitatory	Not classified	Not classified	Not classified	Excitatory	Inhibitory	Not classified	Excitatory	Excitatory	Not classified	Inhibitory	Not classified	Not classified	Not classified	Not classified	Excitatory	Not classified	Excitatory	Not classified
vCA3
Spike width (ms)	0.53	0.615	0.43	0.41	0.71	0.665	0.525	0.67	0.65	0.66	0.26	0.75	0.74	0.82	0.665	0.265	0.715	0.735	0.675	0.765	0.86	0.745	0.245	0.39	0.335	0.275	0.9	0.685	0.74	0.76	1.06	0.82	0.26	0.79	0.22	1.04	0.25	1.02	0.24	0.21	0.455	0.725	0.76	0.76	0.735	0.24	0.21	0.985
Mean FR (Hz)	1.2354	1.1289	0.16953	0.9526	2.4499	8.0549	2.0111	2.2155	0.42804	0.87124	29.3817	2.5244	1.4889	1.3422	2.3117	2.2168	14.3243	2.1379	2.877	3.688	1.2714	0.50706	38.6877	3.1614	38.5886	6.9245	6.8699	2.546	1.7916	3.2985	3.0771	0.69621	2.357	0.85875	5.1594	1.9585	2.0717	1.686	26.6101	29.8445	11.6905	1.4203	0.92128	3.1084	9.2748	10.5907	8.0435	6.6449
CCG based classification	Not classified	Not classified	Not classified	Not classified	Excitatory	Not classified	Not classified	Not classified	Excitatory	Excitatory	Inhibitory	Excitatory	Excitatory	Excitatory	Excitatory	Inhibitory	Excitatory	Excitatory	Excitatory	Excitatory	Excitatory	Not classified	Inhibitory	Inhibitory	Inhibitory	Inhibitory	Excitatory	Excitatory	Not classified	Excitatory	Excitatory	Excitatory	Inhibitory	Excitatory	Inhibitory	Not classified	Inhibitory	Not classified	Inhibitory	Inhibitory	Inhibitory	Excitatory	Excitatory	Excitatory	Excitatory	Inhibitory	Not classified	Not classified
vSub
Spike width (ms)	0.695	0.635	0.32	0.5	0.64	0.745	0.81	0.72	0.785	0.79	0.955	0.75	0.69	0.705	0.715	0.72	0.68	0.77	0.745	0.765	0.755	0.745	0.71	0.71	0.625	0.71	0.355	0.37	0.265	0.545	0.655	0.265	0.625	0.675	0.73	0.715	0.645	0.715	0.645	0.275	0.745	0.685	0.73	0.76	0.235	0.72	0.765	0.745	0.4
Mean FR (Hz)	8.0651	1.5909	5.618	2.6348	7.3888	4.6796	2.3509	1.2195	1.9867	2.0348	2.7159	2.322	1.7444	1.9736	1.7361	2.7332	2.2778	1.7662	2.1209	3.2685	3.3081	0.91166	0.45539	2.8024	4.5573	1.537	14.8632	5.3021	7.4438	0.79734	1.6462	12.1073	3.1992	2.6133	4.82	2.1508	0.91991	6.1829	1.4562	1.7555	0.11394	1.4403	1.4011	0.95461	0.27836	0.14315	10.9179	0.54993	10.0357
CCG based classification	Excitatory	Excitatory	Inhibitory	Inhibitory	Not classified	Excitatory	Not classified	Not classified	Not classified	Not classified	Not classified	Not classified	Not classified	Inhibitory	Excitatory	Not classified	Not classified	Excitatory	Not classified	Not classified	Not classified	Not classified	Not classified	Excitatory	Not classified	Excitatory	Not classified	Inhibitory	Inhibitory	Not classified	Excitatory	Inhibitory	Not classified	Excitatory	Excitatory	Not classified	Not classified	Excitatory	Excitatory	Inhibitory	Not classified	Not classified	Not classified	Not classified	Inhibitory	Excitatory	Excitatory	Excitatory	Not classified
BLA
Spike width (ms)	0.4	0.685	0.725	0.755	0.395	0.76	0.775	0.865	0.8	0.76	0.695	0.76	0.425	0.69	0.69	0.695	0.81	0.785	0.775	0.605	0.745	0.72	0.865	0.755	0.76	0.79	0.785	0.72	0.775	0.78	0.895	0.815	0.695	0.77	0.52	0.505	0.84	0.785	0.75	0.745	0.785	0.79	0.435	0.805	0.285	0.77	0.73	0.655	0.725
Mean FR (Hz)	25.9283	0.77728	7.1804	0.25748	24.8013	3.0466	0.53473	0.3508	1.0202	2.0173	1.1443	0.59915	11.9173	3.7978	1.9879	1.4983	0.256	0.46055	0.37937	21.4644	0.25187	1.1778	0.24323	0.25005	0.24009	0.90625	1.7549	0.626	2.5946	1.3035	6.9954	1.6735	0.59418	0.096258	0.91197	5.0216	0.567	1.5403	2.1222	1.2171	1.7778	0.60861	7.8101	0.69546	10.451	0.49143	0.65154	1.3881	0.45249
CCG based classification	Not classified	Excitatory	Excitatory	Excitatory	Inhibitory	Excitatory	Not classified	Not classified	Not classified	Excitatory	Excitatory	Not classified	Inhibitory	Not classified	Excitatory	Excitatory	Not classified	Excitatory	Excitatory	Not classified	Not classified	Not classified	Not classified	Excitatory	Not classified	Not classified	Excitatory	Excitatory	Excitatory	Not classified	Excitatory	Not classified	Not classified	Not classified	Not classified	Not classified	Excitatory	Excitatory	Not classified	Excitatory	Excitatory	Not classified	Inhibitory	Not classified	Inhibitory	Excitatory	Excitatory	Excitatory	Excitatory
LA
Spike width (ms)	0.81	0.7	0.76	0.825	0.765	0.36	0.915	0.865	0.855	0.91	0.78	0.835	0.89	0.86	0.88	0.865	0.91	0.89	0.675	0.9	0.87	0.825	0.745	0.76	0.73	0.685	0.785	0.76	0.675	0.68	0.79	0.745	0.72	0.655	0.68	0.79	0.705	0.705	0.775
Mean FR (Hz)	0.60327	1.7317	1.8351	2.8928	0.75773	14.1326	2.5856	0.16137	0.33213	0.16533	0.41047	1.0514	0.12974	0.2189	0.40808	0.21545	0.21398	0.38606	3.1525	1.8064	0.6129	1.0624	0.38998	0.5804	0.41241	0.66269	0.21317	0.87893	0.17392	1.8142	0.59763	1.3276	1.3398	2.2779	1.7427	2.2288	1.3183	0.32853	0.11734
CCG based classification	Not classified	Not classified	Not classified	Not classified	Not classified	Inhibitory	Not classified	Excitatory	Not classified	Not classified	Excitatory	Not classified	Not classified	Excitatory	Not classified	Not classified	Not classified	Not classified	Not classified	Not classified	Excitatory	Not classified	Not classified	Not classified	Not classified	Not classified	Not classified	Not classified	Excitatory	Not classified	Not classified	Excitatory	Not classified	Not classified	Not classified	Excitatory	Not classified	Not classified	Not classified
CeA
Spike width (ms)	0.64	0.695	0.685	0.505	0.73	0.56	0.84	0.785	0.805	0.685	0.665	0.79	0.755	0.755	0.81	0.69	0.665	0.67	0.685	0.69	0.64	0.76	0.685	0.69	0.385	0.435	0.655	0.82	0.75	0.665	0.76
Mean FR (Hz)	5.2559	4.5893	0.63851	11.5582	0.29069	6.2825	0.96037	0.48857	1.9038	0.88815	0.33748	0.69148	1.2687	4.826	2.2957	0.9084	0.27319	0.29286	0.66229	0.14352	1.0523	0.46975	2.2954	0.82131	0.19372	6.1367	0.29399	1.1639	0.3391	0.53971	0.85463
CCG based classification	Not classified	Not classified	Not classified	Not classified	Not classified	Not classified	Not classified	Not classified	Not classified	Not classified	Not classified	Not classified	Not classified	Excitatory	Excitatory	Not classified	Not classified	Not classified	Not classified	Not classified	Not classified	Not classified	Not classified	Not classified	Not classified	Not classified	Not classified	Not classified	Not classified	Not classified	Not classified
PL2/3
Spike width (ms)	0.91	0.825	0.69	0.85	0.89	0.85	0.335	0.9	1.04	0.82	0.72	0.69	0.365	0.875	1.005	0.865	0.925	1.04	0.84	0.78	0.775	0.905	0.79	0.54	1.01	0.925	0.41	0.825	0.875	1.09	0.825	0.84	0.8	0.885	0.735	0.89	0.775	0.875	0.735	0.81	0.94	0.365	0.9	0.78	0.96	0.82	0.865	0.825	0.81
Mean FR (Hz)	0.30506	0.79055	0.49881	0.083648	0.141	0.028302	0.13866	1.4341	0.52915	1.1612	1.3431	1.2021	9.9304	2.1818	1.0728	0.5593	1.4516	1.125	2.2401	3.7668	2.2498	1.0165	1.0269	1.1926	0.38607	0.55755	13.5548	0.97675	1.0461	0.21279	0.41172	1.0095	2.1557	0.27242	0.3095	2.3708	0.72721	1.1268	0.55456	0.70131	1.5499	12.2208	1.1131	0.77904	0.32189	0.91889	1.018	0.707	2.1286
CCG based classification	Not classified	Not classified	Not classified	Not classified	Not classified	Not classified	Not classified	Not classified	Not classified	Not classified	Not classified	Not classified	Inhibitory	Not classified	Excitatory	Excitatory	Not classified	Not classified	Excitatory	Excitatory	Not classified	Excitatory	Not classified	Excitatory	Not classified	Not classified	Inhibitory	Not classified	Not classified	Not classified	Not classified	Excitatory	Not classified	Excitatory	Not classified	Not classified	Not classified	Excitatory	Not classified	Not classified	Not classified	Not classified	Excitatory	Not classified	Not classified	Not classified	Excitatory	Excitatory	Not classified
PL5
Spike width (ms)	0.765	0.78	0.83	0.73	0.8	0.74	0.655	0.81	0.675	0.87	0.82	0.675	0.88	0.85	0.73	0.655	0.69	0.81	0.85	0.76	0.845	0.82	0.915	0.275	0.79	0.755	0.255	0.7	0.835	0.72	0.485	0.675	0.245	0.895	0.9	0.36	0.75	0.79	0.725	0.84	0.87	0.78	0.225	0.76	0.685	0.79	0.82	0.82	0.74
Mean FR (Hz)	1.0063	0.88979	1.1564	2.6479	0.85848	4.4844	3.3101	1.7054	2.7153	1.4495	1.8146	2.9311	2.3768	2.3505	3.7017	4.3643	4.0495	1.533	2.0524	4.0469	1.4336	2.2511	1.947	14.2945	2.2149	4.7357	10.3248	4.9103	2.51	3.9657	6.9909	5.7176	12.3018	2.3206	1.2476	3.9054	4.6704	1.6984	4.058	1.207	2.8157	1.7813	8.9048	3.4155	5.0504	1.8474	2.6939	2.8141	3.2633
CCG based classification	Not classified	Excitatory	Not classified	Excitatory	Not classified	Not classified	Not classified	Not classified	Excitatory	Not classified	Not classified	Not classified	Not classified	Excitatory	Not classified	Not classified	Not classified	Excitatory	Excitatory	Not classified	Excitatory	Not classified	Not classified	Not classified	Excitatory	Excitatory	Not classified	Excitatory	Excitatory	Excitatory	Inhibitory	Not classified	Inhibitory	Excitatory	Excitatory	Not classified	Not classified	Excitatory	Excitatory	Excitatory	Not classified	Excitatory	Inhibitory	Not classified	Not classified	Not classified	Excitatory	Not classified	Not classified
Other regions
Spike width (ms)	0.9	0.765	0.745	0.555	0.795	0.755	0.275	0.775	0.715	0.72	0.65	0.73	0.715	0.685	0.755	0.705	0.715	0.75	0.83	0.4	0.805	0.7	0.695	0.83	0.725	0.495	0.825	0.81	0.815	0.59	0.57	0.515	0.77	0.44	0.71	0.17	0.76	0.795	0.71	0.79	0.755	0.795	0.81	0.705	0.46	0.845	0.42	0.44	0.725
Mean FR (Hz)	0.18926	1.6763	1.0966	8.0884	0.51778	3.2727	10.2079	0.77009	0.40725	1.5952	3.9253	2.098	2.2093	1.2575	0.70561	0.64758	0.21505	2.1155	0.53314	3.343	0.14631	0.27956	0.15137	0.43388	0.12615	1.4345	0.60028	1.0712	0.7856	4.625	0.1189	0.26115	0.78191	2.9067	0.41079	0.24666	0.092774	2.3831	1.2606	1.7126	1.2567	0.16278	1.1976	0.8146	9.9768	0.4197	4.4674	16.7172	0.25504
CCG based classification	Not classified	Not classified	Not classified	Not classified	Not classified	Not classified	Not classified	Not classified	Not classified	Not classified	Not classified	Excitatory	Not classified	Excitatory	Not classified	Not classified	Not classified	Not classified	Not classified	Not classified	Not classified	Not classified	Not classified	Not classified	Not classified	Not classified	Not classified	Not classified	Not classified	Not classified	Not classified	Not classified	Not classified	Not classified	Not classified	Not classified	Not classified	Excitatory	Excitatory	Excitatory	Excitatory	Excitatory	Excitatory	Excitatory	Inhibitory	Not classified	Not classified	Not classified	Not classified
[truncated: 421 more columns]
