# Supplementary material for: De novo inter-regional coactivations of preconfigured local ensembles support memory
Source: Nat Commun. 2022 Mar 11;13:1272. doi: 10.1038/s41467-022-28929-x (PMC8917150; doi:10.1038/s41467-022-28929-x)
Supplement: Supplementary file 6 — Source Data [file 41467_2022_28929_MOESM6_ESM.zip › SourceData/supplementary_fig24_c.csv]

Supplementary Fig. 24c
PL5 excitatory cells
Coupled with BLA/Wakefulness	0.58722	0.70138	0.99318	1.2229	5.8399	2.7917	1.37	3.1014	2.5998	4.3832	6.0618	1.8459	2.255	1.9034	2.6991	4.428	3.6096	6.804	2.7397	5.1599	1.1594	1.0092	2.612	1.2772	5.4981	1.9589	3.3068	0.75561	1.5469	1.4194	0.79656	2.2001	5.2583	1.2668	1.5635	1.5613	1.0657	0.94845	2.5013	1.7905	2.5321	1.3967	0.38859	1.5331	1.1151	1.9331	1.3248	1.4132	6.292
Coupled with BLA/NREM	0.99571	0.74089	1.2316	0.5855	3.527	2.1773	1.1884	2.0902	2.7881	3.0602	3.2447	2.0307	1.8587	1.4491	2.0599	3.5343	2.8758	4.1199	1.6749	2.963	1.6042	1.2749	3.1735	1.179	3.4635	1.7543	2.2365	0.94255	2.0091	1.4962	1.4384	1.1793	2.5366	1.6985	1.3303	1.5599	1.7591	0.79316	1.6543	1.2628	1.4789	1.1337	0.49513	0.84962	1.82	2.2306	0.80909	1.6878	3.0467
Coupled with BLA/REM	2.0898	1.4527	1.6363	1.1812	4.1045	4.3986	1.9247	2.1302	2.2648	3.9942	5.3134	3.28	2.6296	2.5354	2.7828	5.6702	6.704	8.0624	2.2899	5.8037	2.66	2.4923	2.0759	2.378	3.7599	2.1757	3.6234	1.0965	0.90952	2.9432	1.2451	2.586	3.7771	3.3157	1.4236	1.2233	0.86438	1.2822	1.5402	2.0778	0.89848	1.6785	0.94779	1.6982	3.3193	2.4442	0.99002	2.7689	1.9051
Coupled with vCA1/Wakefulness	4.7202	4.4685	4.3419	3.0844	3.4821	3.7828	2.3329	0.75561	1.5469	1.4194	0.79656	0.98383	0.96962	2.2001	5.2583	5.8352	4.855	6.3735	4.412	0.9297	1.1151	1.3248	1.4132	6.292	7.872	1.2374	0.68085	0.53299
Coupled with vCA1/NREM	3.0777	4.2563	3.6908	2.8504	2.3754	1.9828	1.4282	0.94255	2.0091	1.4962	1.4384	1.3271	1.1104	1.1793	2.5366	4.2256	2.8495	3.5397	2.8011	0.76262	1.82	0.80909	1.6878	3.0467	3.8735	1.2369	0.88338	1.098
Coupled with vCA1/REM	4.3899	5.4001	6.1426	4.5177	2.7765	3.9175	1.6756	1.0965	0.90952	2.9432	1.2451	1.9381	1.0597	2.586	3.7771	1.8014	2.0668	1.5854	1.2847	0.80926	3.3193	0.99002	2.7689	1.9051	1.9876	1.4115	1.113	2.8139
Others/Wakefulness	3.2548	4.3409	2.2079	2.2921	2.778	1.6511	3.5513	1.5746	2.6882	1.0235	3.3997	2.2399	1.0437	3.2329	1.5924	4.1222	1.3122	0.86167	1.3798	2.2377	0.64629	2.8351	0.91713	3.6498	0.92946	0.95599	2.1926	0.71883	1.9555	2.2913	2.3929	3.0569	0.68983	6.2446	0.62501	0.9038	0.059509	0.48752	2.1762	2.0137	2.1048	4.9453	0.48498	0.22558	1.8169	0.76589	1.8864	0.39028	0.87199
Others/NREM	2.2487	2.2556	1.0935	1.2036	2.0012	1.1384	3.462	1.124	2.3028	1.2094	2.4442	1.299	0.96207	1.5365	1.4742	2.1783	1.1941	0.57878	0.99601	1.4676	0.57283	2.0915	0.95634	1.6518	1.749	2.1238	1.5494	1.6703	1.3067	2.4969	2.4806	1.3749	0.49177	4.5119	1.0256	0.68716	0.37977	0.61479	1.354	1.294	1.7603	2.3973	0.45787	0.45549	1.3095	0.69201	0.7974	0.68734	0.91831
Others/REM	4.1136	3.788	3.2376	1.2939	1.9201	2.1914	4.2724	2.4185	4.2298	1.2373	2.8771	2.0606	2.6095	1.6387	2.9073	3.2794	1.9495	1.093	1.2279	1.0289	1.0632	2.1241	1.0292	2.1241	2.8832	1.6213	2.8886	4.5083	3.3994	2.9762	3.874	1.6203	0.52317	6.0702	3.8924	1.5067	0.27365	2.181	1.9194	1.6076	1.287	5.147	0.55143	0.95651	2.2987	2.1825	0.84667	1.0959	0.44032
PL5 inhibitory cells
Coupled with BLA/Wakefulness	15.42	7.5347	1.7984	9.1385	5.4293	21.6976	6.6643	1.9009	10.1607	10.3645	2.6794	10.1412	5.6651	11.0921	16.4518	30.1099	5.3811	13.6315
Coupled with BLA/NREM	10.8018	9.7808	4.405	9.2011	8.1352	19.2733	5.5273	2.089	10.0823	14.8763	6.528	0.78729	3.3311	7.9811	5.0272	22.4161	5.983	7.826
Coupled with BLA/REM	10.292	12.046	7.8724	13.3975	15.1673	29.9726	7.3233	1.3997	11.6427	18.4275	5.8331	9.3104	4.7975	8.6195	13.0758	33.873	3.7643	18.2877
Coupled with vCA1/Wakefulness	7.5347	1.7984	9.1385	5.4293	16.4518	5.3811
Coupled with vCA1/NREM	9.7808	4.405	9.2011	8.1352	5.0272	5.983
Coupled with vCA1/REM	12.046	7.8724	13.3975	15.1673	13.0758	3.7643
Others/Wakefulness	13.6561	4.3336	16.4192	5.0093	7.9136	3.8112	20.7897	7.6246	9.7392	0.73944	4.2103	6.449	5.7597	12.2747	15.5323	17.8142	28.0777	17.006	7.806	3.8186	6.266	11.5107	11.0439	7.3075	3.2796	9.7837	2.6887	17.846	6.818	12.8103	8.0411	11.2453
Others/NREM	10.3731	6.7661	9.9724	4.0901	9.4107	3.4785	10.3926	5.2686	4.9298	0.32648	4.4646	3.5244	7.4754	7.1055	15.2046	15.9586	27.9306	11.5029	8.4209	6.4121	8.9891	14.2423	8.3739	3.2716	4.4059	3.2674	0.97032	11.8803	4.4574	6.9839	1.6783	4.2308
Others/REM	14.3082	7.271	15.16	5.6362	10.9711	3.7194	17.979	8.8822	14.6219	0.37302	7.4366	13.6347	6.6002	6.0605	15.5032	21.5179	17.2973	18.9365	17.0065	4.9807	9.4666	11.3061	6.5918	5.308	3.1108	5.1531	4.0821	18.0314	4.6948	5.0515	9.7186	3.9288
BLA excitatory cells
Coupled with PL5/Wakefulness	2.1508	0.95005	3.1766	2.5662	0.96083	3.2805	0.44981	1.6656	1.3134	0.91101	1.4621	0.46234	0.25427	0.30891	0.14765	0.47945	0.6583	0.81662	0.031802	0.38326	0.2998	0.1685	0.21952	1.6957	3.2971	6.1186	5.0956	1.8473	2.4944	4.6018	2.3551	0.66488	0.092197	3.5063	0.1919	0.11986	0.14244	0.49056	0.098761	0.44255	0.2998	0.14177	1.4292	0.21776	3.4162	3.6221	0.42067	0.28185	0.15453
Coupled with PL5/NREM	1.5844	1.7231	1.368	2.1521	1.502	2.3288	0.98987	1.2357	1.5099	0.68207	0.70078	1.1237	0.49404	0.20849	0.32722	0.62811	1.3329	1.6026	0.36395	0.27989	0.89741	0.57957	0.52262	2.3188	2.6115	1.0224	2.4152	1.725	2.0795	2.9089	2.1053	0.60106	0.49639	4.0466	1.4766	0.43435	0.29909	0.4421	0.069066	0.54229	0.35533	0.081797	1.0538	0.12506	3.5296	4.0958	0.76416	0.7452	0.33079
Coupled with PL5/REM	1.9726	2.2123	1.5174	1.0606	1.0269	2.9906	1.8724	1.1871	2.3964	1.0669	0.62742	2.4052	0.51214	0.32232	0.34753	0.72425	1.7433	2.4132	0.64254	0.94667	1.7876	0.37206	0.38413	2.969	1.5327	0.9817	2.0803	1.9522	2.5592	2.1615	1.151	1.219	0.64482	2.9908	2.295	1.024	0.34736	0.33603	0.19148	0.74515	0.1308	0.14914	0.44903	0.35976	3.1718	2.4148	0.89558	1.1219	0.75547
Others/Wakefulness	0.32905	12.5072	0.15747	2.2871	0.32174	0.25842	0.68433	0.85041	1.0011	0.19913	3.6622	1.6395	1.5513	0.04897	0.29089	0.386	18.5373	0.22484	1.5299	0.09506	0.078353	0.071537	0.31074	2.8626	0.13058	0.65264	0.63625	8.8319	1.09	0.48113	0.071284	0.20905	0.82349	2.7593	0.68305	0.90398	0.30892	0.34866	0.5262	0.29675	1.464	0.21106	0.071279	0.94638	0.081059	1.0622	0.11765	1.5554	3.0106
Others/NREM	1.3373	4.8411	0.4338	1.5231	0.7764	0.45035	1.2897	1.9933	1.5499	0.84583	3.3958	1.8214	1.6962	0.36324	0.58765	0.37302	24.2797	0.19559	1.4221	0.36232	0.35801	0.40462	0.67375	1.4339	0.556	1.6367	1.7821	4.2645	1.9844	0.5399	0.089562	0.28168	2.1722	1.8967	1.5787	1.5183	0.77083	0.9479	0.41309	0.91721	1.1234	0.53864	0.56412	0.87543	0.15396	1.3059	0.26738	1.4393	1.5931
Others/REM	1.92	5.1756	0.16235	1.8619	1.2079	0.50202	2.5209	2.7228	0.6971	1.4848	4.4567	2.004	2.1555	0.96571	1.1639	0.56784	24.4411	0.37844	0.61735	0.59791	0.59424	0.48021	1.1374	2.0145	0.93259	1.9986	3.0457	13.4468	2.7858	1.0907	0.3114	0.33472	2.6651	1.6931	2.0206	2.5742	1.1444	1.5118	1.1516	1.1925	1.3372	1.3433	1.2425	1.4314	0.26514	1.5756	0.42936	1.3448	2.2343
BLA inhibitory cells
Coupled with PL5/Wakefulness	20.6114	26.2487	2.8818	7.3685	20.8681	25.7247	5.1729	20.9484	22.8331	27.8614
Coupled with PL5/NREM	21.3201	24.3788	1.5671	6.1915	19.1022	18.5353	3.4059	25.678	24.758	28.809
Coupled with PL5/REM	30.8497	29.8695	4.5517	9.2663	27.8894	29.2581	2.8471	33.8104	26.8185	27.2662
Others/Wakefulness	23.886	29.3491	15.4758	9.7428	13.0098	8.9507	18.1104	3.9675
Others/NREM	26.7183	16.0824	5.5847	5.8228	7.213	10.009	19.7349	2.0667
Others/REM	28.6203	36.2606	13.6903	8.8061	12.2208	16.8558	16.8378	3.9894
vCA1 excitatory cells
Coupled with PL5/Wakefulness	1.0241	1.1179	1.1113	6.2167	7.2224	1.5074	0.4225	1.3947	7.9014	10.9862	0.27091	0.29309	2.6084	2.5584	6.2647	8.3479	4.2732	1.2337	2.6715
Coupled with PL5/NREM	2.1222	1.0905	0.82354	2.315	3.0465	1.1749	0.76271	0.9764	2.5569	4.7163	0.57135	0.59707	1.8797	1.1235	4.1905	3.355	1.0277	0.24237	0.97595
Coupled with PL5/REM	2.3346	1.4224	1.4451	1.8305	1.4422	1.7387	1.6324	1.3838	1.5346	4.5556	1.1341	0.72738	2.0744	1.3201	2.0369	1.8584	1.252	0.35248	1.3069
Others/Wakefulness	1.893	0.32263	0.10473	0.28458	0.24343	0.36024	0.90282	0.43439	0.36421	0.36722	0.22662	0.19578	0.70999	0.87993	0.86686	0.44921	5.6452	2.4141	5.0401	0.55331	4.5565	0.17717	3.8009	3.1792	6.1282	0.12494	0.055963	1.0464	0.56234	0.2871	3.0952	5.5241	5.6593	0.3958	0.069455	1.741	2.8979	1.088	0.77441	0.69627	0.32049	0.13545	1.0262	1.8961	0.4311	2.1678	1.2352	0.80536	0.54985
Others/NREM	2.8455	0.19596	0.21263	0.29103	0.70682	0.80066	1.5253	1.1996	1.1947	0.86172	0.98353	0.99245	0.37849	1.8056	1.0705	1.0971	2.3376	2.0152	1.2699	0.44543	2.2182	0.51905	1.7441	2.8147	2.163	0.25406	0.3084	1.1275	1.2705	0.67528	2.2277	1.3887	3.7999	0.95648	0.25992	1.6544	1.9562	0.34435	1.8317	1.6625	0.87958	0.4277	1.1835	1.4483	0.6619	1.5766	2.1055	0.87301	0.61163
Others/REM	3.3083	0.10609	0.3734	0.54148	0.84045	0.65616	2.3076	1.7994	1.4505	0.83	1.3816	0.5767	0.68921	3.2212	1.4729	2.4939	1.427	2.3898	0.56225	0.66124	2.4705	1.2067	1.3707	3.5091	1.6313	0.60575	0.23378	0.84338	1.6551	0.95911	0.26381	2.034	3.9917	1.6375	0.03873	2.2816	2.2104	0.37	2.0983	3.8927	0.80773	0.46164	1.2918	1.6537	1.2764	1.0369	3.8209	0.49914	0.45178
vCA1 inhibitory cells
Coupled with PL5/Wakefulness	13.4287	7.5179	25.5104	11.9214	12.3234	3.452	5.0686	7.3134	18.1765	1.3589	18.3049	3.7079	7.2726	13.1341	4.0148	8.3945
Coupled with PL5/NREM	17.6404	13.2286	24.7224	10.0791	16.1336	3.8358	3.9856	4.5983	9.5451	0.35426	13.5768	1.505	9.076	11.0804	1.7349	6.0788
Coupled with PL5/REM	25.6683	17.8219	30.36	16.1438	25.1629	10.0819	4.5619	6.5684	19.1079	0.91963	18.7371	4.528	14.5922	16.2586	3.6187	16.0124
Others/Wakefulness	8.001	2.6691	16.7593	3.8664	7.3325	8.4029	9.5329	35.3358	12.7345	0.3904	5.7877	1.872	18.5696	2.0663	5.6513	3.2605	11.8792	6.6902	14.2301	5.15	4.1691	4.4013	16.93	11.685	5.4051	5.3661	30.034	5.3463	5.8199	22.3002
Others/NREM	4.6406	4.1865	22.7615	3.4413	4.8761	7.7297	12.961	18.5451	8.9786	0.62078	8.4419	0.8839	18.5078	1.7571	5.3361	3.6924	10.4125	7.1995	13.2799	4.3417	7.8798	2.29	18.1919	9.9684	4.7115	4.6119	25.1686	5.0888	3.8834	24.6702
Others/REM	9.6792	6.194	29.0329	4.8822	10.8818	12.0553	17.801	31.02	17.2005	0.8769	16.2635	2.0861	28.5644	2.8279	9.2718	6.9283	14.1734	14.7319	22.9687	10.9299	10.3042	4.1332	20.5353	14.5574	5.8222	5.3921	38.1164	10.9446	11.2741	32.2672
[truncated: 280 more columns]
