# Supplementary material for: De novo inter-regional coactivations of preconfigured local ensembles support memory
Source: Nat Commun. 2022 Mar 11;13:1272. doi: 10.1038/s41467-022-28929-x (PMC8917150; doi:10.1038/s41467-022-28929-x)
Supplement: Supplementary file 6 — Source Data [file 41467_2022_28929_MOESM6_ESM.zip › SourceData/supplementary_fig24_b.csv]

Supplementary Fig. 24b
PL5
Coupled with BLA	0	0	20	0	0	20	0	80	0	40	0	40	60	0	40	20	0	0	40	40	0	20
Coupled with vCA1	0	80	0	0	0	0	40
Others	0	20	40	0	0	0	20	0	20	0	20	0	0	0	20	40	0	0	0	0	0	0	0	0	0	0	20	0	0	20	40	40	40	0	0	0	0	0	40	0	20	0	20	0	0	0	60	40	0
BLA
Coupled with PL5	0	0	0	20	20	0	40	40	0	0	0	40	20	60	0
Others	40	40	20	0	0	0	0	0	0	0	0	0	0	0	40	0	0	0	0	0	0	0	0	0	0	0	0	0	40	0	0	0	0	40	20	20	0	20	0	0	0	20	0	0	0
vCA1
Coupled with PL5	60	0	40	80	20	20	80	60
Others	0	20	20	20	40	20	0	20	0	20	0	40	0	60	40	0	20	60	80	60	80	20	80	80	80	40	20	80	60	100
[truncated: 19 more columns]
