# Supplementary material for: De novo inter-regional coactivations of preconfigured local ensembles support memory
Source: Nat Commun. 2022 Mar 11;13:1272. doi: 10.1038/s41467-022-28929-x (PMC8917150; doi:10.1038/s41467-022-28929-x)
Supplement: Supplementary file 6 — Source Data [file 41467_2022_28929_MOESM6_ESM.zip › SourceData/fig09_d.csv]

Fig. 9d
Cells in BLA modulation by HFO
Excitatory Coupled with PL5 pre-cond	155.8254	272.3549	74.8763	150.6488	133.6757	81.3763	301.7827	109.0979	124.9702	288.7006	305.5126	150.0287	67.8392	407.9317	224.2787	306.8592	193.4537	195.2969	111.7604	391.7839	373.6109	91.576	122.8466	172.0371	325.6677	186.0518	358.2811	510.147	238.0882	136.2206	174.4978	399.7521	146.4524	191.9479	96.941	216.2706	171.9703	633.7478	400.4818	341.4154	642.5674	128.1638	197.2793	202.0943	216.2811	104.2053	201.9631	113.9066	356.8102
Excitatory Coupled with PL5 post-cond	108.3341	290.799	208.3582	193.6929	142.9297	169.1806	332.4429	153.322	122.5394	509.5661	304.7835	164.1361	70.8468	586.7325	236.1547	365.9156	220.6798	325.7809	127.866	251.9784	416.5788	93.534	75.1982	300.6205	419.529	250.6719	432.783	584.9852	269.1172	292.7548	97.4633	373.9276	442.9072	216.875	132.0654	120.8892	159.1433	737.06	455.8671	427.2001	532.0302	2599.8684	156.9451	141.6939	137.0973	62.9731	179.0085	245.9318	413.8329
Inhibitory Coupled with PL5 pre-cond	296.4815	200.546	254.8499	388.7941	330.6059	332.6239	516.3717	217.8827	219.1652	190.9049
Inhibitory Coupled with PL5 post-cond	219.3859	222.4086	307.3494	458.3325	290.2864	353.5548	407.0919	239.6771	213.7474	177.0343
Excitatory Others pre-cond	246.9316	194.2337	427.6971	139.1182	113.1984	174.1495	108.9316	205.9627	123.4962	226.4855	124.7036	156.8535	113.412	239.7077	196.8319	175.5008	153.0696	146.8611	109.1587	125.8866	136.6622	179.8811	208.3464	268.7072	137.036	389.3192	249.2147	220.2934	194.5926	185.1088	106.9105	178.6753	238.9804	307.4831	222.7498	273.5408	308.0937	153.6322	109.7835	184.8779	55.1012	91.1428	227.2503	87.6047	47.1744	242.1734	134.8251	104.5688	113.475
Excitatory Others post-cond	290.3271	211.0417	333.2624	301.244	140.815	275.9911	98.3398	253.3107	126.2418	182.3494	144.0327	118.6927	114.3927	132.7487	123.9864	201.5937	183.0024	167.5288	136.7792	90.0515	97.2914	169.642	795.1503	227.5048	526.7902	654.6965	223.3099	194.2066	307.662	153.3871	192.5072	0	155.9427	248.7587	231.0799	238.614	133.8499	183.2958	220.2447	159.243	154.8775	150.1755	224.9411	76.6066	187.062	178.4089	15.032	108.5552	103.5983
Inhibitory Others pre-cond	132.9588	479.1198	157.1583	327.7316	241.5919	339.8962	207.2635	364.9189
Inhibitory Others post-cond	167.404	473.1324	125.7546	313.0998	228.2176	329.8111	221.8159	399.6054
Cells in BLA modulation by SWR
Excitatory Coupled with PL5 pre-cond	85.1625	121.3057	65.4092	144.2195	135.4177	71.3893	122.8392	84.9629	173.015	139.6881	93.1285	192.5636	91.3309	31.7117	70.9338	165.8438	114.8893	95.4799	209.0138	151.3399	207.6099	73.3676	138.9122	120.2256	256.2968	192.0415	188.5744	180.5497	169.0407	72.3629	96.7669	160.5449	136.9246	133.5122	114.0331	181.3525	205.8119	176.3121	151.2227	131.2263	102.4849	124.1406	117.2322	138.6322	143.0775	67.3248	190.2233	132.7609	230.1482
Excitatory Coupled with PL5 post-cond	85.7392	102.7824	178.6276	196.2949	147.9225	88.5124	173.63	115.7615	86.5648	165.0894	146.7048	197.4495	91.5691	98.6362	213.5899	96.4704	115.8107	103.0165	225.876	93.3402	164.631	115.9591	142.9184	208.0405	290.6962	148.5901	204.446	242.2945	202.2268	168.4304	51.9605	188.8121	191.7615	106.686	147.4367	149.1173	115.0742	177.1367	117.9884	109.227	194.0182	390.4591	95.5471	191.1756	61.5658	64.6006	226.9415	304.5355	429.2314
Inhibitory Coupled with PL5 pre-cond	166.613	156.0749	174.5117	173.761	195.1914	210.8297	177.526	125.8264	119.0195	122.2758
Inhibitory Coupled with PL5 post-cond	140.3592	160.4438	171.5842	181.6607	178.9997	232.525	155.0381	130.8804	103.5019	116.7798
Excitatory Others pre-cond	140.106	101.9682	194.2729	NaN	NaN	NaN	NaN	NaN	NaN	NaN	NaN	NaN	NaN	NaN	NaN	NaN	NaN	NaN	NaN	NaN	NaN	97.5024	77.9491	118.7655	52.6952	126.0037	114.0182	98.3933	80.8187	95.1248	182.5991	62.6661	119.3429	131.1038	100.9427	132.8977	126.2611	147.2832	73.0993	276.6744	80.0007	124.6574	140.2566	112.7302	77.3618	246.839	229.5967	150.1657	57.2216
Excitatory Others post-cond	132.5335	92.7263	331.2536	NaN	NaN	NaN	NaN	NaN	NaN	NaN	NaN	NaN	NaN	NaN	NaN	NaN	NaN	NaN	NaN	NaN	NaN	102.6531	70.4971	63.9195	82.0122	95.5184	92.379	105.7474	106.9278	74.9076	176.1872	0	83.2204	79.3036	102.8251	104.7695	53.6897	141.724	127.5103	127.056	150.1694	152.8584	100.8892	57.624	170.1189	142.6488	90.7217	107.6083	65.3476
Inhibitory Others pre-cond	109.2902	122.4368	NaN	132.6443	83.3544	127.2351	107.3232	238.1917
Inhibitory Others post-cond	133.155	154.4358	NaN	126.3806	87.1425	121.5027	108.258	230.9118
Cells in vCA1 modulation by HFO
Excitatory Coupled with PL5 pre-cond	153.124	113.0112	82.153	112.0834	173.5774	189.0376	122.4086	84.3679	39.1904	128.2106	224.8526	146.7788	97.5451	39.9787	142.123	188.0457	181.1384	93.7576	95.1083
Excitatory Coupled with PL5 post-cond	130.9523	117.7445	154.4849	206.4042	151.8389	274.0363	131.2009	119.3175	158.7243	124.3772	0	137.207	118.9602	44.8866	166.3567	187.3452	173.5861	547.7944	218.7825
Inhibitory Coupled with PL5 pre-cond	129.8464	138.1658	121.6909	44.1916	75.4957	243.246	252.0981	13.8357	169.0728	99.7492	93.0476	17.4946	44.0528	137.9628	70.8854	45.9596
Inhibitory Coupled with PL5 post-cond	129.1889	122.2439	121.1932	219.3037	139.5518	233.0312	186.5874	107.61	184.2406	124.9714	177.5218	386.058	56.5978	66.6779	308.9	88.4498
Excitatory Others pre-cond	194.6672	9.5172	71.7135	149.0073	95.2377	116.7648	160.4482	135.1686	148.8783	135.9597	120.3698	188.469	418.9305	171.567	108.4892	149.3593	144.6666	133.4136	93.5829	118.0613	90.3376	129.3087	104.1511	90.0208	152.7447	142.0601	62.4642	167.622	129.8323	195.1179	8.5983	285.9325	39.898	15.6609	316.5636	91.7356	57.8697	257.8548	171.5182	127.3835	59.2311	203.5114	51.3901	148.0802	189.4524	140.4684	145.1219	75.0452	70.3493
Excitatory Others post-cond	121.2559	52.7639	59.9487	34.5404	105.2184	109.8382	137.3537	161.8173	164.7885	99.0999	129.0933	130.9651	158.5462	158.7417	128.5402	102.8422	43.908	166.9206	41.6467	118.9127	96.1328	148.2937	155.3742	144.3227	94.4753	178.7132	137.2288	109.9324	109.7611	123.2281	175.287	142.591	202.9132	112.2557	110.8947	72.9788	41.5275	10.6459	99.9392	103.89	70.4947	175.766	16.1039	109.4408	144.3475	103.4274	149.9537	86.9345	78.2629
Inhibitory Others pre-cond	172.4013	127.1661	141.6116	52.015	86.1665	94.6282	34.4604	101.2336	261.6087	229.4836	148.5786	131.2675	127.6686	92.935	121.675	131.4134	137.8397	91.6925	117.0357	155.6046	121.8281	136.5997	115.081	210.9597	435.8441	173.8712	205.4732	103.6027	106.3512	195.379
Inhibitory Others post-cond	57.3935	128.1764	126.0073	110.0382	84.7501	134.6407	51.3957	186.1492	240.1909	167.434	146.5703	220.0864	164.5979	55.1639	49.1971	84.6258	62.5929	48.8945	134.1986	67.6621	155.1839	66.2572	94.75	280.0882	106.651	219.0409	200.8992	136.7668	153.7834	141.1903
Cells in vCA1 modulation by SWR
Excitatory Coupled with PL5 pre-cond	988.735	626.4084	362.1246	107.1117	239.8798	450.4594	216.4638	233.543	33.8768	222.1364	325.2476	293.6421	317.9439	48.118	59.5574	126.7133	419.6036	264.0036	190.6449
Excitatory Coupled with PL5 post-cond	747.2739	461.6161	546.8635	254.0879	261.398	484.4116	248.9818	287.3629	216.4274	219.1	0	356.656	297.5944	87.6155	83.1705	183.4274	716.9118	1470.2289	550.6532
Inhibitory Coupled with PL5 pre-cond	463.2423	517.8286	370.4096	130.3726	207.7888	674.4314	450.4087	51.3457	513.3426	172.2615	289.8348	36.299	149.9348	225.3757	204.5555	120.4647
Inhibitory Coupled with PL5 post-cond	433.0327	437.5334	348.6579	593.8299	429.4645	727.0646	264.4289	356.4027	571.6314	216.4946	414.0437	684.9751	217.1336	145.7142	530.5287	233.2033
Excitatory Others pre-cond	1177.7027	15.6342	358.266	180.1786	318.0833	287.4516	882.6659	284.2616	375.33	418.0133	264.5497	259.3182	963.7053	656.8839	405.0193	212.8377	305.13	296.791	279.6328	340.5651	248.4421	216.5952	339.9069	254.9424	453.6406	988.9142	187.2981	397.069	356.653	392.8927	0.79882	350.7098	71.8903	37.0885	352.6274	287.9136	229.6352	390.6509	265.961	200.758	242.5537	468.2774	195.676	183.5071	670.2708	204.5904	223.2699	176.6272	159.794
Excitatory Others post-cond	418.2328	166.6276	185.8228	188.0359	365.5731	312.3142	701.8604	330.021	280.3973	350.2427	266.669	158.4889	602.4503	431.8562	317.4464	168.0884	80.1803	288.0591	112.7127	458.2303	343.8304	277.676	423.5079	436.0487	250.0405	424.1231	296.2863	316.599	319.1561	237.2782	205.6855	245.8994	302.012	342.8367	58.1689	255.2559	257.8364	69.141	203.8988	165.6539	237.4616	188.6067	76.6297	141.8686	907.0696	146.6812	206.6307	217.0066	143.566
Inhibitory Others pre-cond	362.5037	459.8033	361.7521	209.6396	364.7449	449.3861	182.0866	121.5126	370.2716	467.6818	182.3049	275.105	246.3269	353.3692	411.7769	209.3076	553.4633	508.5234	578.8733	531.8862	360.5945	232.7354	389.9376	320.0945	609.3373	378.6062	286.6533	241.8652	230.4655	395.3137
Inhibitory Others post-cond	118.0591	460.7926	295.4435	389.5003	295.8036	532.9107	252.6021	216.2759	309.9126	400.1856	184.3237	330.3775	302.0063	243.4933	237.0831	154.7353	254.5342	244.2658	711.4134	293.7824	458.7872	148.975	349.2013	455.796	205.8807	413.8547	305.2576	305.3421	450.1453	255.2786
Cells in PL5 modulation by HFO
Excitatory Coupled with BLA pre-cond	161.2402	27.6984	105.7398	137.0699	101.9491	119.949	129.9545	198.5764	68.8452	144.2371	113.8979	145.8729	118.9244	79.4144	38.7682	137.2632	125.626	139.4454	100.2323	105.09	165.2379	101.0047	30.0219	156.4478	123.7107	240.4338	114.9761	224.5797	153.4574	164.8557	309.1532	176.5111	212.6928	204.0551	127.4177	115.3495	79.97	190.4189	97.9122	101.8576	119.0959	209.1761	60.0017	131.9519	172.8662	213.3851	243.9647	181.35	117.8937
Excitatory Coupled with BLA post-cond	217.651	169.8587	114.8445	368.5152	126.0766	70.3639	190.183	317.8623	94.3957	144.5918	115.1929	149.799	105.5847	168.7133	45.6313	144.4748	149.1622	181.5186	119.7993	111.5237	183.8442	122.6449	24.4428	107.6849	121.0438	191.5371	132.1876	227.1934	215.6642	279.1771	280.3945	200.9666	211.0783	158.7338	103.5949	122.1794	103.7875	154.8382	110.9576	135.1838	158.2468	187.6351	199.9351	225.4579	156.3923	181.9782	327.578	115.8954	241.1354
Inhibitory Coupled with BLA pre-cond	34.1641	182.0723	153.3784	178.6294	162.5528	143.7409	239.0477	190.6072	117.2286	101.903	270.4458	178.9279	361.5513	193.8129	156.9693	85.844	265.3972	229.8359
Inhibitory Coupled with BLA post-cond	313.6541	217.5642	195.7243	198.8892	188.6158	139.4803	242.4338	204.9191	164.5721	134.0102	308.607	82.7827	364.5254	199.0459	333.4007	112.5881	373.2196	204.043
Excitatory Coupled with vCA1 pre-cond	91.6703	121.555	116.7871	184.3692	54.7092	136.049	69.6528	224.5797	153.4574	164.8557	309.1532	82.5943	101.8086	176.5111	212.6928	67.4548	150.6409	58.285	113.515	170.9019	172.8662	243.9647	181.35	117.8937	93.1354	133.7931	103.4189	103.8799
Excitatory Coupled with vCA1 post-cond	112.2221	133.0479	143.1416	160.3229	157.7009	110.9235	86.4921	227.1934	215.6642	279.1771	280.3945	285.916	366.4992	200.9666	211.0783	129.4874	208.3418	113.7311	153.8649	112.9115	156.3923	327.578	115.8954	241.1354	207.7915	81.9338	122.5746	250.4052
Inhibitory Coupled with vCA1 pre-cond	182.0723	153.3784	178.6294	162.5528	156.9693	265.3972
Inhibitory Coupled with vCA1 post-cond	217.5642	195.7243	198.8892	188.6158	333.4007	373.2196
Excitatory Others pre-cond	130.5743	118.7845	125.9627	106.2027	131.9653	169.6081	99.2096	145.6951	196.487	61.6384	94.2603	129.3089	71.2563	91.2397	59.8495	149.6403	125.1915	150.7299	139.0012	67.6704	82.4622	153.4357	111.3372	112.3578	144.0053	127.9146	124.257	120.282	146.3635	114.6296	61.573	122.9255	162.0211	69.9729	44.936	109.5422	0	73.0365	173.6319	117.716	185.9116	211.4296	6.145	199.505	257.0534	158.8765	7.3475	216.2227	118.6272
Excitatory Others post-cond	146.638	127.2948	61.3424	123.6811	148.4478	112.8478	172.6437	199.2398	231.3588	90.2691	164.2237	126.9887	89.1438	144.3144	87.5306	123.7608	168.5893	117.6243	78.4538	158.798	115.7995	126.2606	133.9608	106.2942	145.5563	190.7685	142.3971	105.8598	146.221	153.2205	140.1305	134.627	172.4711	91.9711	92.1309	87.1166	172.82	92.7372	158.2104	131.7927	140.1339	166.8467	395.4507	168.9518	118.6104	158.6573	155.5333	219.3219	141.1946
Inhibitory Others pre-cond	50.3953	14.8897	311.7512	25.198	208.0136	38.336	185.7891	111.9258	207.8587	0	61.7881	43.8472	16.816	361.6461	179.4089	154.4046	138.1661	152.2594	104.6715	198.6184	116.4771	105.996	68.3772	195.7913	326.3187	207.3671	162.9033	244.0439	10.5994	266.249	30.1844	173.5315
Inhibitory Others post-cond	42.9708	348.1928	67.5069	17.9959	183.3318	62.2422	174.6182	134.0487	198.2838	468.0846	33.9446	105.902	177.9306	259.0644	164.5844	146.38	146.3159	172.7632	224.3117	151.8617	129.3104	120.6208	127.6974	77.2785	127.9765	245.9194	155.0394	181.9315	189.0612	50.1792	512.7869	184.1651
Cells in PL5 modulation by SWR
Excitatory Coupled with BLA pre-cond	188.4307	5.3192	103.1178	110.1849	92.294	191.2621	180.2848	198.8395	67.9248	94.122	119.6481	108.4781	123.6628	59.2961	41.959	113.4837	94.1479	137.1331	90.9477	135.3496	74.9776	122.531	25.8506	129.1854	102.3014	132.3861	100.7581	123.8544	138.919	161.0337	186.2111	120.8687	106.0863	124.3691	97.9434	92.3413	75.6039	124.7139	97.6316	92.8681	93.0911	187.8005	75.3453	127.5977	99.8897	121.1641	98.1403	103.4821	103.9815
Excitatory Coupled with BLA post-cond	212.4378	76.6857	84.4236	210.6781	128.9643	81.7813	169.4195	263.0532	82.5842	121.7437	112.3373	120.4009	116.5025	158.5103	41.7786	120.2757	121.6352	184.8128	115.0263	139.0001	171.7458	140.6663	18.6248	143.751	111.3054	163.7477	101.9739	132.4387	176.2837	253.4339	144.3466	136.4366	115.3676	119.3003	85.962	88.8651	89.6067	107.6297	91.7546	112.8589	127.8749	152.0042	183.2029	45.1217	116.2718	95.975	110.8266	45.9813	143.2913
Inhibitory Coupled with BLA pre-cond	34.7308	131.8581	135.5814	142.8833	136.615	103.8736	163.1491	115.4983	76.8402	91.0152	139.7089	113.2054	202.8133	163.7811	80.99	95.9137	140.9227	155.5265
Inhibitory Coupled with BLA post-cond	265.2649	156.3717	139.904	156.6473	145.9367	110.9117	178.5785	120.0992	116.5995	109.8311	162.0688	8.945	172.3149	174.9021	146.8362	117.4815	159.1813	168.3331
Excitatory Coupled with vCA1 pre-cond	97.2285	128.7358	109.5083	197.5981	84.1423	113.0929	84.8059	123.8544	138.919	161.0337	186.2111	96.9155	97.5542	120.8687	106.0863	47.7951	79.5246	41.2052	58.5028	133.727	99.8897	98.1403	103.4821	103.9815	65.1232	130.413	145.145	188.499
Excitatory Coupled with vCA1 post-cond	113.9941	109.9927	135.8093	191.2388	125.6012	118.5764	87.486	132.4387	176.2837	253.4339	144.3466	176.4051	257.9504	136.4366	115.3676	150.6924	112.1479	95.9362	101.8349	75.1332	116.2718	110.8266	45.9813	143.2913	101.9355	69.3226	120.7045	298.8267
Inhibitory Coupled with vCA1 pre-cond	131.8581	135.5814	142.8833	136.615	80.99	140.9227
Inhibitory Coupled with vCA1 post-cond	156.3717	139.904	156.6473	145.9367	146.8362	159.1813
Excitatory Others pre-cond	145.0482	93.6444	171.3342	71.441	76.5331	226.78	89.6391	185.7426	116.0668	70.1955	99.1804	114.9024	154.3417	53.9178	89.1338	89.7141	94.7333	168.3704	165.3565	30.3598	81.1403	121.1616	84.6555	112.3911	155.6016	110.6847	80.7106	154.1407	127.5692	122.504	53.2233	87.1828	183.2561	69.7229	125.7681	106.3009	3.3434	161.5743	143.948	107.676	106.669	155.5297	2.8498	173.2205	261.1888	125.035	3.686	151.053	79.4512
Excitatory Others post-cond	167.3463	77.615	70.0044	92.3892	99.8388	115.8451	146.6475	214.2559	183.3959	64.6996	102.9328	105.325	116.2629	108.3063	96.4663	81.8232	114.7684	113.3124	97.4445	129.1532	109.2208	97.6784	75.5865	102.6734	138.6792	146.9298	87.5498	137.9098	123.0894	119.1651	75.5063	66.6737	90.6471	84.2755	204.3239	80.8434	224.3432	172.5262	115.3571	111.0986	109.121	129.2266	416.7393	97.8666	140.3093	119.4873	111.8344	207.2936	75.2738
Inhibitory Others pre-cond	46.4325	16.4292	303.8907	22.8043	186.9384	44.6172	139.347	107.6296	215.1012	0	71.4132	56.5649	15.9986	138.5245	132.0021	80.446	94.6125	95.0224	56.0752	151.0859	87.214	82.5542	55.0021	108.8952	216.5675	172.3703	95.468	142.8632	11.2964	221.2901	12.1641	143.8411
Inhibitory Others post-cond	43.8736	303.3976	72.4631	18.6328	185.2363	41.7157	115.0869	120.9966	195.2015	275.4753	50.3886	128.4481	274.5392	116.0724	121.0661	90.2657	109.7182	112.1588	128.8529	117.848	98.0707	93.6301	101.6252	55.7846	83.7669	169.3009	85.5484	114.0828	122.0797	81.2319	234.7327	141.9639
[truncated: 280 more columns]
