# Supplementary material for: De novo inter-regional coactivations of preconfigured local ensembles support memory
Source: Nat Commun. 2022 Mar 11;13:1272. doi: 10.1038/s41467-022-28929-x (PMC8917150; doi:10.1038/s41467-022-28929-x)
Supplement: Supplementary file 6 — Source Data [file 41467_2022_28929_MOESM6_ESM.zip › SourceData/fig09_a.csv]

Fig. 9a
BLA
Coupled with PL5 pre-cond	N.S.	N.S.	N.S.	N.S.	N.S.	N.S.	N.S.	Significant	N.S.	Significant	N.S.	N.S.	N.S.	Significant	N.S.
Coupled with PL5 post-cond	N.S.	N.S.	N.S.	N.S.	N.S.	N.S.	N.S.	Significant	N.S.	N.S.	N.S.	N.S.	N.S.	Significant	N.S.
Other ensembles pre-cond	N.S.	N.S.	Significant	N.S.	N.S.	N.S.	N.S.	N.S.	N.S.	N.S.	N.S.	N.S.	Significant	N.S.	N.S.	N.S.	N.S.	N.S.	N.S.	Significant	N.S.	N.S.	Significant	Significant	Significant	Significant	N.S.	N.S.	N.S.	N.S.	N.S.	N.S.	N.S.	Significant	N.S.	Significant	N.S.	N.S.	N.S.	Significant	N.S.	Significant	N.S.	N.S.	N.S.
Other ensembles post-cond	N.S.	N.S.	Significant	N.S.	N.S.	N.S.	N.S.	Significant	N.S.	N.S.	Significant	N.S.	Significant	N.S.	N.S.	N.S.	N.S.	N.S.	N.S.	Significant	N.S.	N.S.	Significant	Significant	Significant	Significant	N.S.	N.S.	N.S.	N.S.	N.S.	N.S.	N.S.	Significant	N.S.	Significant	N.S.	N.S.	N.S.	Significant	N.S.	Significant	N.S.	N.S.	N.S.
vCA1
Coupled with PL5 pre-cond	Significant	N.S.	N.S.	N.S.	N.S.	N.S.	N.S.	N.S.
Coupled with PL5 post-cond	Significant	N.S.	N.S.	Significant	N.S.	Significant	N.S.	N.S.
Other ensembles pre-cond	N.S.	N.S.	N.S.	N.S.	Significant	N.S.	N.S.	N.S.	N.S.	N.S.	N.S.	N.S.	N.S.	N.S.	N.S.	N.S.	N.S.	N.S.	N.S.	N.S.	N.S.	N.S.	N.S.	Significant	Significant	N.S.	N.S.	N.S.	N.S.	N.S.
Other ensembles post-cond	N.S.	N.S.	N.S.	N.S.	N.S.	N.S.	N.S.	N.S.	N.S.	N.S.	N.S.	N.S.	N.S.	N.S.	N.S.	N.S.	N.S.	N.S.	N.S.	N.S.	N.S.	N.S.	N.S.	N.S.	Significant	N.S.	N.S.	Significant	N.S.	N.S.
PL5
Coupled with BLA pre-cond	N.S.	N.S.	N.S.	N.S.	N.S.	N.S.	N.S.	Significant	Significant	Significant	N.S.	N.S.	N.S.	N.S.	N.S.	N.S.	N.S.	N.S.	N.S.	N.S.	N.S.	N.S.
Coupled with BLA post-cond	N.S.	Significant	N.S.	N.S.	N.S.	Significant	N.S.	Significant	N.S.	N.S.	N.S.	N.S.	N.S.	Significant	Significant	Significant	N.S.	N.S.	N.S.	N.S.	N.S.	N.S.
Coupled with vCA1 pre-cond	Significant	Significant	Significant	N.S.	Significant	N.S.	N.S.
Coupled with vCA1 post-cond	N.S.	Significant	N.S.	N.S.	Significant	N.S.	N.S.
Other ensembles pre-cond	N.S.	N.S.	N.S.	N.S.	Significant	N.S.	N.S.	Significant	N.S.	N.S.	N.S.	Significant	N.S.	Significant	N.S.	N.S.	N.S.	N.S.	N.S.	Significant	N.S.	N.S.	Significant	Significant	N.S.	N.S.	Significant	Significant	N.S.	N.S.	Significant	N.S.	N.S.	Significant	N.S.	N.S.	N.S.	N.S.	N.S.	N.S.	N.S.	N.S.	N.S.	N.S.	Significant	N.S.	N.S.	Significant	Significant
Other ensembles post-cond	N.S.	N.S.	Significant	N.S.	N.S.	N.S.	N.S.	N.S.	N.S.	N.S.	N.S.	N.S.	N.S.	Significant	Significant	N.S.	N.S.	N.S.	Significant	Significant	N.S.	N.S.	N.S.	Significant	N.S.	N.S.	N.S.	N.S.	N.S.	N.S.	Significant	N.S.	N.S.	Significant	N.S.	N.S.	N.S.	N.S.	N.S.	N.S.	N.S.	N.S.	N.S.	N.S.	N.S.	N.S.	N.S.	N.S.	Significant
[truncated: 19 more columns]
