# Supplementary material for: De novo inter-regional coactivations of preconfigured local ensembles support memory
Source: Nat Commun. 2022 Mar 11;13:1272. doi: 10.1038/s41467-022-28929-x (PMC8917150; doi:10.1038/s41467-022-28929-x)
Supplement: Supplementary file 6 — Source Data [file 41467_2022_28929_MOESM6_ESM.zip › SourceData/supplementary_fig19_g.csv]

Supplementary Fig. 19g
Left panel
Triplet participating
Time (s)	-1	-0.98	-0.96	-0.94	-0.92	-0.9	-0.88	-0.86	-0.84	-0.82	-0.8	-0.78	-0.76	-0.74	-0.72	-0.7	-0.68	-0.66	-0.64	-0.62	-0.6	-0.58	-0.56	-0.54	-0.52	-0.5	-0.48	-0.46	-0.44	-0.42	-0.4	-0.38	-0.36	-0.34	-0.32	-0.3	-0.28	-0.26	-0.24	-0.22	-0.2	-0.18	-0.16	-0.14	-0.12	-0.1	-0.08	-0.06	-0.04
	0	0	0	0	0	0	0	0	0	0	0	0	0	0	0	0	0	0	0	0	0	0	0	0	0	0	0	0	0	0	0	0	0	0	0	0	0	0	0	0	0	0	0	0	0	0	0	0	0
	0	0	0	0	0	0	0	0	0	0	0	0	0	0	0	0	0	0	0	0	0	0	0	0	0	0	0	0	0	0	0	0	0	0	0	0	0	0	0	0	0	0	0	0	0	0	0	0	0
	1.2749	1.3537	1.3893	1.4231	1.4991	1.6499	1.856	2.0078	1.9414	1.5815	1.0468	0.55816	0.26333	0.18611	0.29043	0.51879	0.77978	0.9802	1.1158	1.2781	1.5077	1.6789	1.6104	1.2836	0.89005	0.66165	0.68966	0.8917	1.112	1.2397	1.2379	1.1013	0.84777	0.54986	0.31558	0.22678	0.30662	0.51341	0.73557	0.83323	0.74274	0.54062	0.38234	0.38262	0.54275	0.75403	0.88052	0.89198	0.923
	1.1254	1.2153	1.2744	1.2468	1.1028	0.84623	0.54066	0.27906	0.1143	0.036796	0.0092663	0.0018181	0.00027881	3.33e-05	0	0	0	0	0	3.33e-05	0.00027881	0.0018181	0.009233	0.036517	0.11248	0.26983	0.50411	0.73347	0.83113	0.73347	0.50411	0.26983	0.11248	0.036551	0.0095118	0.0036362	0.0095118	0.036551	0.11248	0.26983	0.50411	0.73347	0.83113	0.73347	0.50411	0.26983	0.11251	0.036796	0.011084
	1.4783	1.3392	1.0129	0.65342	0.42065	0.40078	0.57896	0.85546	1.1028	1.2379	1.2377	1.1015	0.84965	0.55965	0.35573	0.35773	0.64949	1.2424	2.0084	2.6708	2.9342	2.6723	2.0161	1.2715	0.73441	0.54977	0.69326	1.0223	1.3389	1.4675	1.3353	1.0033	0.61662	0.30666	0.12381	0.049387	0.055262	0.15085	0.38262	0.77425	1.2394	1.5738	1.6011	1.3501	1.044	0.88823	0.8917	0.9134	0.85704
	1.6199	1.1562	0.92293	0.8917	0.87873	0.74508	0.50805	0.27937	0.14903	0.149	0.27906	0.50592	0.73375	0.83123	0.73403	0.50774	0.28833	0.18583	0.26358	0.55994	1.0558	1.6162	2.0446	2.2409	2.2459	2.1049	1.7935	1.3309	0.8747	0.64771	0.80351	1.3331	2.0186	2.5106	2.5703	2.2569	1.823	1.4749	1.3013	1.333	1.5203	1.6795	1.6017	1.2487	0.78499	0.41911	0.26151	0.31561	0.51547
	0	0	0	0	0	0	0	0	0	0	0	0	0	0	0	0	0	0	0	0	0	0	0	0	0	0	0	0	0	0	0	0	0	0	0	0	0	0	0	0	0	0	0	0	3.33e-05	0.00027881	0.0018181	0.009233	0.036517
	0	0	0	0	0	0	0	0	0	0	0	0	0	0	0	0	0	0	0	0	0	0	0	0	0	0	0	0	0	0	0	0	0	0	0	0	0	0	0	0	0	0	0	0	0	0	0	0	0
	0	0	0	0	0	0	0	0	0	0	0	0	0	0	0	0	0	0	0	0	0	0	0	0	0	0	0	0	0	0	0	0	0	0	0	0	0	0	0	0	0	0	0	0	0	0	0	0	0
	0.73347	0.50411	0.26983	0.11248	0.036517	0.009233	0.0018181	0.00027881	6.6599e-05	0.00027881	0.0018181	0.0092663	0.036796	0.11433	0.27934	0.54244	0.85518	1.1375	1.3501	1.508	1.6087	1.5982	1.4469	1.2485	1.2038	1.4638	1.971	2.4745	2.714	2.5747	2.1045	1.4626	0.84697	0.40078	0.15267	0.046587	0.012969	0.011609	0.038648	0.12175	0.30638	0.61687	1.0052	1.345	1.5071	1.4662	1.3462	1.3457	1.5795
	0.61687	0.53972	0.61687	0.77181	0.8496	0.77181	0.61687	0.53972	0.61687	0.77181	0.8496	0.77181	0.61687	0.53969	0.61659	0.76999	0.84036	0.73529	0.50439	0.2699	0.11276	0.038335	0.018466	0.038335	0.11276	0.26986	0.50411	0.73347	0.83113	0.73347	0.50411	0.26983	0.11248	0.036517	0.009233	0.0018181	0.00027881	3.33e-05	0	0	0	3.33e-05	0.00027881	0.0018181	0.009233	0.036517	0.11248	0.26983	0.50411
	0.00027881	3.33e-05	0	0	0	0	0	0	0	0	0	0	0	0	0	0	0	0	0	0	0	0	0	0	0	0	0	0	0	0	0	0	0	0	0	0	0	0	0	0	0	0	0	0	0	0	0	0	0
	0	0	0	0	0	0	0	0	0	0	0	0	0	0	0	0	0	0	0	0	3.33e-05	0.00027881	0.0018181	0.009233	0.036517	0.11248	0.26983	0.50411	0.73347	0.83113	0.73347	0.50411	0.26983	0.11248	0.036517	0.009233	0.0018181	0.00027881	3.33e-05	0	0	0	0	0	0	6.6599e-05	0.00055763	0.0036362	0.018466
	0.26983	0.11248	0.036517	0.009233	0.0018181	0.00027881	3.33e-05	0	0	0	0	0	0	0	0	0	0	0	0	0	0	0	0	0	0	0	0	0	0	0	0	0	0	0	0	0	3.33e-05	0.00027881	0.0018181	0.009233	0.036517	0.11248	0.26983	0.50411	0.73347	0.8312	0.73403	0.50781	0.28892
	0	0	0	0	0	0	0	0	0	0	0	0	0	0	0	0	0	0	0	0	0	0	0	0	0	0	0	0	0	0	0	0	0	0	0	0	0	0	0	0	0	0	0	0	0	3.33e-05	0.00027881	0.0018181	0.009233
	0.73347	0.50411	0.26986	0.11276	0.038335	0.018499	0.038614	0.11458	0.2791	0.54062	0.84595	1.101	1.2376	1.2376	1.101	0.84595	0.54062	0.27906	0.1143	0.036796	0.0092663	0.0018181	0.00027881	3.33e-05	0	0	0	3.33e-05	0.00027881	0.0018181	0.009233	0.036517	0.11248	0.26983	0.50411	0.73347	0.83113	0.73347	0.50411	0.26983	0.11248	0.036517	0.009233	0.0018181	0.00027881	6.6599e-05	0.00027881	0.0018847	0.0098573
	1.2376	1.2376	1.101	0.84595	0.54066	0.27937	0.1164	0.047847	0.05505	0.1511	0.38441	0.7832	1.2741	1.6771	1.8344	1.7417	1.5074	1.2138	0.88457	0.56094	0.32694	0.26567	0.43019	0.82895	1.3884	1.9472	2.3386	2.4752	2.3385	1.9469	1.3866	0.81972	0.39364	0.15291	0.055296	0.047602	0.11458	0.27014	0.50414	0.7335	0.83141	0.73529	0.51334	0.30635	0.22496	0.30635	0.51334	0.73529	0.83141
	0	0	0	0	0	0	0	0	0	0	0	0	0	0	0	0	0	0	0	0	0	0	0	0	0	0	0	0	0	0	0	0	0	0	0	0	0	0	0	0	0	0	0	0	0	0	0	0	0
	0	0	0	0	0	0	0	0	0	0	0	0	0	0	0	0	0	0	0	0	0	0	0	0	0	0	0	0	0	0	0	0	0	0	0	0	0	0	0	0	0	0	0	0	0	0	0	0	0
	0	0	0	0	0	0	0	0	0	0	0	0	0	0	0	0	0	0	0	0	0	0	0	0	0	0	0	0	0	0	0	0	0	0	0	0	0	0	0	0	0	0	0	0	0	0	0	0	0
Others
Time (s)	-1	-0.98	-0.96	-0.94	-0.92	-0.9	-0.88	-0.86	-0.84	-0.82	-0.8	-0.78	-0.76	-0.74	-0.72	-0.7	-0.68	-0.66	-0.64	-0.62	-0.6	-0.58	-0.56	-0.54	-0.52	-0.5	-0.48	-0.46	-0.44	-0.42	-0.4	-0.38	-0.36	-0.34	-0.32	-0.3	-0.28	-0.26	-0.24	-0.22	-0.2	-0.18	-0.16	-0.14	-0.12	-0.1	-0.08	-0.06	-0.04
	0	0	0	0	0	0	0	0	0	0	0	0	0	0	0	0	0	0	0	0	0	0	0	0	0	0	0	0	0	0	0	0	0	0	0	0	0	0	0	0	0	0	0	0	0	0	0	0	0
	0	0	0	0	0	0	0	0	0	0	0	0	0	0	0	0	0	0	0	0	0	0	0	0	0	0	0	0	0	0	0	0	0	0	0	0	0	0	0	0	0	0	0	0	0	0	0	0	0
	0	0	0	0	0	0	0	0	0	0	0	0	0	0	0	0	0	0	0	0	0	0	0	0	0	0	0	0	0	0	0	0	0	0	0	0	0	0	0	0	0	0	0	0	0	0	0	0	0
	0	0	0	0	0	0	0	0	0	0	0	0	0	0	0	0	0	0	0	0	0	0	0	0	0	0	0	0	0	0	0	0	0	0	0	0	0	0	0	0	0	0	0	0	0	0	0	0	0
	0	0	0	0	0	0	0	0	0	0	0	0	0	0	0	0	0	0	0	0	0	0	0	0	0	0	0	0	0	0	0	0	0	0	0	0	0	0	0	3.33e-05	0.00027881	0.0018181	0.009233	0.036517	0.11248	0.26983	0.50411	0.73347	0.83113
	0	0	0	0	0	0	0	0	0	0	0	0	0	0	0	0	0	0	0	0	0	0	0	0	0	0	0	0	0	0	0	0	0	0	0	0	0	0	0	0	0	0	0	0	0	0	0	0	0
	0.0018181	0.009233	0.036517	0.11248	0.26983	0.50411	0.73347	0.83113	0.73347	0.50411	0.26983	0.11248	0.036517	0.009233	0.0018181	0.00027881	3.33e-05	0	0	0	0	0	0	0	0	0	3.33e-05	0.00027881	0.0018181	0.0092663	0.036796	0.1143	0.27906	0.54062	0.84595	1.101	1.2376	1.2376	1.101	0.84595	0.54062	0.2791	0.11458	0.038614	0.018499	0.038335	0.11276	0.26986	0.50411
	0.11251	0.036517	0.009233	0.0018181	0.00031211	0.00031211	0.0018181	0.009233	0.036551	0.11276	0.27165	0.51334	0.76999	0.94361	1.0033	1.0082	1.0033	0.94392	0.77208	0.52439	0.3174	0.26176	0.41886	0.78317	1.2394	1.5649	1.5646	1.2376	0.77394	0.38231	0.149	0.04575	0.011051	0.0020969	0.00031211	3.33e-05	0	0	0	0	0	0	0	0	0	0	0	0	3.33e-05
	0	0	0	0	0	0	0	0	0	0	0	0	0	0	0	0	0	0	0	0	0	0	0	0	0	0	0	0	0	0	0	0	0	0	0	0	0	0	0	0	0	0	0	0	0	0	0	0	0
	0	0	3.33e-05	0.00027881	0.0018181	0.009233	0.036517	0.11248	0.26983	0.50411	0.73347	0.83113	0.73347	0.50411	0.26983	0.11248	0.036517	0.009233	0.0018181	0.00027881	3.33e-05	0	3.33e-05	0.00027881	0.0018181	0.009233	0.036517	0.11248	0.26983	0.50411	0.73347	0.83113	0.73347	0.50411	0.26983	0.11248	0.036517	0.009233	0.0018181	0.00027881	3.33e-05	0	0	3.33e-05	0.00027881	0.0018181	0.0092663	0.036796	0.1143
	0	0	0	0	0	0	0	0	0	0	0	0	0	0	0	0	0	3.33e-05	0.00027881	0.0018514	0.0095118	0.038335	0.12171	0.30635	0.61659	1.0033	1.3352	1.4669	1.3352	1.0033	0.61659	0.30635	0.12171	0.038335	0.0095451	0.0021302	0.0020969	0.0092663	0.036517	0.11248	0.26983	0.50411	0.73347	0.83113	0.73347	0.50411	0.26983	0.11248	0.036517
	0	0	0	0	0	0	0	0	0	0	0	0	0	0	0	0	0	0	0	0	0	0	0	0	0	0	0	0	0	0	0	0	0	0	0	0	0	0	0	3.33e-05	0.00027881	0.0018181	0.009233	0.036517	0.11248	0.26983	0.50411	0.73347	0.83113
	0	0	0	0	0	0	0	0	0	0	0	0	0	0	0	0	0	0	0	0	0	0	0	0	0	0	0	0	0	0	0	0	0	0	0	0	0	0	0	0	0	0	0	0	0	0	0	0	0
	0	0	0	0	0	0	0	0	0	0	0	0	0	0	0	0	0	0	0	0	0	0	0	0	0	0	0	0	0	0	0	0	0	0	0	0	0	0	0	0	0	0	0	0	0	0	0	0	0
	0	0	0	0	0	0	0	0	0	0	0	0	0	0	0	0	0	0	0	0	0	0	0	0	0	0	0	0	0	0	0	0	0	0	0	0	0	0	0	0	0	0	0	0	0	0	0	0	3.33e-05
	0	0	0	0	0	0	0	0	0	0	0	0	0	0	0	0	0	0	0	0	0	0	0	0	0	0	0	0	0	0	0	0	0	0	0	0	0	0	0	0	0	0	0	0	0	0	0	0	0
	0	0	0	0	0	0	0	0	0	0	0	0	0	0	0	0	0	0	0	0	0	0	0	3.33e-05	0.00027881	0.0018181	0.009233	0.036517	0.11248	0.26983	0.50411	0.73347	0.83113	0.73347	0.50411	0.26983	0.11248	0.036517	0.009233	0.0018181	0.00027881	3.33e-05	0	0	0	0	0	0	0
	0.00027881	0.0018181	0.009233	0.036517	0.11248	0.26983	0.50411	0.73347	0.83113	0.73347	0.50411	0.26983	0.11248	0.036517	0.009233	0.0018181	0.00027881	3.33e-05	0	0	0	0	0	0	0	0	0	3.33e-05	0.00027881	0.0018181	0.009233	0.036517	0.11248	0.26983	0.50411	0.73347	0.83113	0.73347	0.50411	0.26983	0.11248	0.036517	0.009233	0.0018181	0.00027881	3.33e-05	0	0	0
	0	0	0	0	0	0	0	0	0	0	0	0	0	0	0	0	0	0	0	0	0	0	0	0	0	0	0	0	0	0	0	0	0	0	0	0	0	0	0	0	0	0	0	0	0	0	0	0	0
	0	0	0	0	0	0	0	0	0	0	0	0	0	0	0	0	0	0	0	0	0	0	0	0	0	0	0	0	0	0	0	0	0	0	0	0	0	0	0	0	0	0	0	0	0	0	0	0	0
	0.009233	0.0018181	0.00027881	3.33e-05	0	0	0	0	0	0	0	0	0	0	0	0	0	0	0	0	0	0	0	0	0	0	0	0	0	0	0	0	0	0	0	0	0	0	0	0	0	0	0	0	0	0	0	0	0
	0	0	0	0	0	0	0	0	0	0	0	0	0	0	0	0	0	0	0	0	0	0	0	0	0	0	0	0	0	0	0	0	0	0	0	0	0	0	0	0	0	0	0	0	0	0	0	0	0
	0	0	0	0	0	0	0	0	0	0	0	0	0	0	0	0	0	0	0	0	0	0	0	0	0	0	0	0	0	0	0	0	0	0	0	0	0	0	0	0	0	0	0	0	0	0	0	0	0
	0	0	0	0	0	0	0	0	0	0	0	0	0	0	0	0	0	0	0	0	0	0	0	3.33e-05	0.00027881	0.0018181	0.009233	0.036517	0.11248	0.26983	0.50411	0.73347	0.83113	0.73347	0.50411	0.26983	0.11248	0.036517	0.009233	0.0018181	0.00027881	3.33e-05	0	0	0	0	0	0	0
	0	0	0	0	0	0	0	0	0	0	0	0	0	0	0	0	0	0	0	0	0	0	0	0	0	0	0	0	0	0	0	0	0	0	0	0	0	0	0	0	0	0	0	0	0	0	0	0	0
	0	0	0	0	0	0	0	0	0	0	0	0	0	0	0	0	0	0	0	0	0	0	0	0	0	0	0	0	0	0	0	0	0	0	0	0	0	0	0	0	0	0	0	0	0	0	0	0	0
	0	0	0	0	0	0	0	0	0	0	0	0	0	0	0	0	0	0	0	0	0	0	0	0	0	0	0	0	0	0	0	0	0	0	0	0	0	0	0	0	0	0	0	0	0	0	0	0	0
	0.27934	0.50774	0.74298	0.86768	0.84595	0.77394	0.77394	0.84595	0.86765	0.7427	0.50592	0.27011	0.11251	0.036517	0.009233	0.0018181	0.00027881	3.33e-05	0	0	0	0	0	0	0	0	0	0	0	0	0	0	0	0	0	0	0	0	0	0	0	0	0	0	0	0	0	0	0
	0	0	0	0	0	0	0	0	0	0	0	0	0	0	0	0	0	0	0	0	0	0	0	0	0	0	0	0	0	0	0	0	0	0	0	0	0	0	0	0	0	0	0	0	0	0	0	0	0
	0	0	0	0	0	0	0	0	0	0	0	0	0	0	0	0	0	0	0	0	0	0	0	0	0	0	0	0	0	0	0	0	0	0	0	0	0	0	0	0	0	0	0	0	0	0	0	0	0
	0.009233	0.036517	0.11248	0.26983	0.50411	0.73347	0.83113	0.73347	0.50411	0.26983	0.11248	0.036517	0.009233	0.0018181	0.00027881	3.33e-05	0	0	0	0	0	0	0	0	0	0	0	0	0	0	0	0	0	0	0	0	0	0	0	0	0	0	0	0	0	0	0	0	0
	0	0	0	0	0	0	0	0	0	0	0	0	0	0	0	0	0	0	0	0	0	0	0	0	0	0	0	0	0	0	0	0	0	0	0	0	0	0	0	0	0	0	0	0	0	0	0	0	0
	0.036517	0.009233	0.0018181	0.00027881	3.33e-05	0	0	0	0	0	0	0	0	0	0	0	0	0	0	0	0	0	0	0	0	0	0	0	0	0	0	0	0	0	0	0	0	0	0	0	0	0	0	0	0	0	0	0	0
	0	0	0	0	0	0	3.33e-05	0.00027881	0.0018181	0.009233	0.036517	0.11248	0.26983	0.50411	0.73347	0.83113	0.73347	0.50411	0.26983	0.11248	0.036517	0.009233	0.0018181	0.00027881	3.33e-05	0	0	0	0	0	0	0	0	0	0	0	0	0	0	0	0	0	0	0	0	0	0	0	0
	0	0	0	0	0	0	0	0	0	0	0	0	0	0	0	0	0	0	0	0	0	0	0	0	0	0	0	0	0	0	0	0	0	0	0	0	0	0	0	0	0	0	0	0	0	0	0	0	0
	0.036796	0.0092663	0.0018181	0.00027881	3.33e-05	0	0	0	0	0	0	0	0	0	0	0	0	0	0	0	0	0	0	0	0	0	0	0	3.33e-05	0.00027881	0.0018181	0.009233	0.036551	0.11279	0.27193	0.51516	0.77922	0.98016	1.1161	1.2802	1.5187	1.7247	1.7596	1.6675	1.6717	1.9283	2.3395	2.6502	2.6963
	0.77181	0.84064	0.73532	0.50439	0.26986	0.11248	0.036551	0.0095118	0.0036362	0.0095451	0.036829	0.1143	0.2791	0.5409	0.84777	1.1102	1.2741	1.3503	1.3726	1.3593	1.3109	1.2245	1.1268	1.0816	1.1256	1.2189	1.2929	1.3202	1.3298	1.3969	1.5946	1.895	2.1589	2.2777	2.2551	2.1064	1.7917	1.3199	0.82892	0.49846	0.4197	0.55205	0.75588	0.88108	0.89383	0.9322	1.1928	1.7324	2.3753
	0	0	0	0	0	0	0	0	0	0	0	0	0	0	0	0	0	0	0	0	0	0	0	0	0	0	0	0	0	0	0	0	0	0	0	0	0	0	0	0	0	0	0	0	0	0	0	0	0
	0	0	0	0	0	0	0	0	0	0	0	0	0	0	0	0	0	0	0	0	0	0	0	0	0	0	0	0	0	0	0	0	0	0	0	0	0	0	0	0	0	0	0	0	0	0	0	0	0
	0	0	0	0	0	0	0	0	0	0	0	0	0	0	0	0	0	0	0	0	0	0	0	0	0	0	0	0	0	0	0	0	0	0	0	0	0	0	0	0	0	0	0	0	0	0	0	0	0
Right panel
Baseline triplet participating	0	0	0.66667	0.33333	0.83333	1.3333	0	0	0	1	0.16667	0	0.16667	0.16667	0	0.16667	0.83333	0	0	0
Baseline others	0	0	0	0	0	0	0.33333	0.33333	0	0.16667	0.5	0	0	0	0	0	0.16667	0.16667	0	0	0	0	0	0.16667	0	0	0	0	0	0	0	0	0	0	0	0.83333	1.1667	0	0	0
Cue triplet participating	0	0	1.5	0.66667	1	1.1667	0.33333	0	0	0.83333	0	0	0.33333	1.1667	0.16667	0.83333	0	0	0	0
Cue others	0	0	0	0	0	0	0.5	1.1667	0.33333	0.5	0.16667	0	0	0	0.33333	0	0.16667	0	0	0	0	0	0	0	0	0	0	0.33333	0	0	0	0	0	0	0	0.83333	0.66667	0	0	0
[truncated: 102 more columns]
