# Supplementary material for: De novo inter-regional coactivations of preconfigured local ensembles support memory
Source: Nat Commun. 2022 Mar 11;13:1272. doi: 10.1038/s41467-022-28929-x (PMC8917150; doi:10.1038/s41467-022-28929-x)
Supplement: Supplementary file 6 — Source Data [file 41467_2022_28929_MOESM6_ESM.zip › SourceData/supplementary_fig20_a.csv]

Supplementary Fig. 20a
BLA - PL5
Post-cond first REM non-coupled	0	0	0	0	0.59113	0.29557	0	0.29557	0	0	0	1.1823	0	2.069	0.8867	1.1823	0.8867	0.59113	0.59113	0.8867	1.7734	0.59113	1.7734	5.9113	1.4778	1.1823	1.1823	0.29557	0.8867	2.6601	0.59113	0.8867	0.29557	1.1823	0.8867	0	0	0.29557	0.29557	0	1.1823	0.59113	0.8867	2.6601	1.1823	0.29557	0.29557	0.59113	0.8867
NREM following first NREM non-coupled	0.18927	0.18927	0.18927	0.18927	0	0	0.18927	0	0	0	0	0.56782	0.18927	0	0	0.18927	0.18927	0.18927	0.18927	0.18927	0.37855	0	0	0.18927	0.56782	0.18927	0.7571	0.7571	0.18927	0	0	0	0.7571	0.37855	0.18927	0	0.56782	0.7571	0.7571	0.7571	0.37855	0.18927	0.56782	0.7571	0	0.18927	0.18927	0	0.37855
Post-cond first REM coupled	6.5025	10.6404	0.59113	1.7734	0.8867	0.29557	1.4778	1.1823	0.8867	0	0.29557	0.67416	4.0449	1.3483	0	0	0	0.6	0.6	0	0	5.3333	2.6667	0	8	0	2.6667	1.3333	2.6667	0	1.3333	0	4	0	0	0	0.98361	0.4918
NREM following first NREM coupled	2.4606	0.56782	1.3249	1.5142	1.7035	1.1356	1.1356	1.1356	0.56782	3.0284	1.1356	0.76726	2.6087	0.61381	0.4878	0.97561	0.4878	2.1951	0.2439	1.5	9	3	6	16.5	10.5	4.5	12	7.5	7.5	3	1.5	12	0	6	6	4.5	0.60302	0.72362
vCA1 - PL5
Post-cond first REM non-coupled	2.3645	0	0.29557	1.1823	0.29557	1.1823	1.1823	0	1.1823	0.8867	0.8867	0.59113	1.4778	1.7734	0.8867	0	1.4778	0	1.1823	1.1823	0.29557	0	0.8867	2.069	0.59113	0	0	0.29557	0.29557	0	0	0	0	0	0	0	0	0	0	0	0.29557	0.59113	0.8867	1.7734	0.59113	0.59113	0	0	0.59113
NREM following first NREM non-coupled	0.56782	0.37855	0.7571	0.7571	0.7571	0	0.7571	0.18927	1.3249	1.5142	0.37855	0	0.94637	0.7571	0	0.37855	0.37855	0	0.56782	0.37855	0	0.56782	0.37855	0.18927	0.18927	0	0.37855	0.37855	0.56782	0.37855	0	0	0	0.18927	0	0	0	0	0	0	0.37855	0.18927	0	0.56782	0	0.37855	0.18927	0.18927	0.18927
Post-cond first REM coupled	0	0.67416	0	0	0	0	1.3483	1.3483	0	0	0	0
NREM following first NREM coupled	0.94637	1.3811	0.15345	0.15345	0.30691	1.688	2.1483	0.92072	0.33898	2.3729	3	1.5
vCA1 - BLA - PL5
Post-cond first REM non-coupled	0	0	0	0	0	0	0	0	0	0	0	0.29557	0	0	0.29557	0	0	0.29557	0	0.29557	0	0	0	0	0	0	0	0	0.29557	0	0	0	0	0.29557	0	0	0	0	0	0	0	0	0	0	0	0	0	0	0
NREM following first NREM non-coupled	0	0	0.18927	0	0.18927	0	0.18927	0	0	0.18927	0	0	0	0	0	0	0	0	0	0	0	0	0.18927	0	0	0	0	0	0	0	0	0	0	0	0	0	0	0	0.18927	0	0	0	0	0.18927	0	0	0	0	0
Post-cond first REM coupled	0	0	0	0	0	0	0	0	0	0	0	0.29557	0	0	0	0	0	0	0	0	0	0	0	0	0	0	0	0	0	1.3333	0	0	0	0	0	0	0	0	0	0	0	0	0	0	0	0	0	0	0
NREM following first NREM coupled	0	0	0	0	0	0	0	0.37855	0	0	0	0	0	0	0	0.18927	0	0	0.15345	0	0	0.15345	0	0	0	0	0	0	0	0	0	0	0	0	0	0	0	3	0	0	0	0	0	0	0	0	0	0	0
[truncated: 2,776 more columns]
