# Supplementary material for: De novo inter-regional coactivations of preconfigured local ensembles support memory
Source: Nat Commun. 2022 Mar 11;13:1272. doi: 10.1038/s41467-022-28929-x (PMC8917150; doi:10.1038/s41467-022-28929-x)
Supplement: Supplementary file 6 — Source Data [file 41467_2022_28929_MOESM6_ESM.zip › SourceData/supplementary_fig03.csv]

Supplementary Fig. 3
Baseline
Rats with implants in BLA and PL5
Time (min)	0.66728	2.0018	3.3364	4.2521	5.0532	6.1584	7.2637	8.0665	8.8777	9.9998	11.1219	11.9331	12.6138	13.4748	14.3358	15.0165	15.7666	16.7665	17.7664
	0	0	0	0	0	0	0	16.1477	6.169	17.0802	0	0	0	0	0	0	0	0	30.5664
	0	0	0	0	0	0	7.5374	20.6669	4.1584	0	16.3378	15.6529	6.3918	0	42.9464	100	55.502	0	55.3175
	0	0	0	0.82295	57.7852	89.4463	96.2308	7.5668	19.3081	0	0	17.4479	22.7707	0	0	61.6366	8.334	0	0
	0	0	0	26.7549	70.8636	32.1484	83.9567	77.1486	92.5736	100	63.3999	13.8597	17.1107	0	0	0	10.0008	14.1678	14.1678
	0	0	0	0	0	15.83	18.8452	38.3189	34.7832	18.685	0	44.9762	27.595	59.3506	54.3597	31.9781	79.1647	16.5103	8.3341
	0	0	0	0	0	0	0	0	0	0	0	0	0	0	0	0	0	0	15.981
	0	0	0	0	0	0	0	0	9.6544	12.3951	62.8678	100	75.804	100	89.3538	64.3893	0	0	17.5015
Rats with implants in vCA1 and PL5
Time (min)	0.66728	2.0018	3.3364	4.2521	5.0532	6.1584	7.2637	8.0665	8.8777	9.9998	11.1219	11.9331	12.6138	13.4748	14.3358	15.0165	15.7666	16.7665	17.7664
	0	0	0	0	0	0	0	16.1477	6.169	17.0802	0	0	0	0	0	0	0	0	30.5664
	0	0	0	0	0	0	7.5374	20.6669	4.1584	0	16.3378	15.6529	6.3918	0	42.9464	100	55.502	0	55.3175
	0	0	0	0	0	0	0	0	0	0	0	0	0	0	18.389	0	0	0	0
	0	0	0	26.7549	70.8636	32.1484	83.9567	77.1486	92.5736	100	63.3999	13.8597	17.1107	0	0	0	10.0008	14.1678	14.1678
	0	0	0	0	0	15.83	18.8452	38.3189	34.7832	18.685	0	44.9762	27.595	59.3506	54.3597	31.9781	79.1647	16.5103	8.3341
	0	0	0	0	0	0	0	0	0	0	0	0	0	0	0	0	0	0	15.981
	0	0	0	0	0	0	0	0	9.6544	12.3951	62.8678	100	75.804	100	89.3538	64.3893	0	0	17.5015
Rats with implants in BLA vCA1 and PL5
Time (min)	0.66728	2.0018	3.3364	4.2521	5.0532	6.1584	7.2637	8.0665	8.8777	9.9998	11.1219	11.9331	12.6138	13.4748	14.3358	15.0165	15.7666	16.7665	17.7664
	0	0	0	0	0	0	0	16.1477	6.169	17.0802	0	0	0	0	0	0	0	0	30.5664
	0	0	0	0	0	0	7.5374	20.6669	4.1584	0	16.3378	15.6529	6.3918	0	42.9464	100	55.502	0	55.3175
	0	0	0	26.7549	70.8636	32.1484	83.9567	77.1486	92.5736	100	63.3999	13.8597	17.1107	0	0	0	10.0008	14.1678	14.1678
	0	0	0	0	0	15.83	18.8452	38.3189	34.7832	18.685	0	44.9762	27.595	59.3506	54.3597	31.9781	79.1647	16.5103	8.3341
	0	0	0	0	0	0	0	0	0	0	0	0	0	0	0	0	0	0	15.981
	0	0	0	0	0	0	0	0	9.6544	12.3951	62.8678	100	75.804	100	89.3538	64.3893	0	0	17.5015
Conditioning
Rats with implants in BLA and PL5
Time (min)	0.66666	2	3.3333	4.2501	5.0697	6.2085	7.3472	8.1668	8.8641	9.7585	10.6528	11.3502	12.0614	12.9835	13.9056	14.6168	15.3086	16.1918	17.0751	17.7668	18.4558	19.3335	20.2112	20.9002	21.7114	22.8335	23.9556	24.7669	25.5309	26.5585	27.5862	28.3502	29.1087	30.1252	31.1417	31.9002	32.5919	33.4752	34.3584	35.0502	35.8586	36.9752	38.0917	38.9001	39.6697	40.7085	41.7473	42.5168	43.2725
	0	0	0	0	0	28.5426	0	0	0	0	0	0	0	0	0	0	0	0	0	0	0	0	0	0	0	0	0	0	0	0	0	0	0	0	0	0	0	0	0	0	0	0	0	0	0	0	0	0	0
	0	0	13.7499	0	0	0	45.8397	88.8968	27.0129	100	100	95.5251	16.5758	100	100	92.1948	60.0773	100	100	95.5244	28.4938	80.0616	100	95.5422	22.278	76.4876	100	95.5046	32.4353	53.7971	78.9171	92.1714	0	39.9046	64.7512	95.5242	0	53.7759	49.0587	68.2966	20.1507	72.1587	90.2978	67.1735	0	73.8191	71.121	70.5179	0
	0	0	0	0	66.2337	100	97.8046	93.5889	49.3842	95.5003	100	96.9012	0	85.1002	100	96.9006	60.2411	100	69.8074	55.2619	73.2829	100	100	95.2427	60.5337	100	97.0295	96.8992	33.3957	100	100	95.245	25.4114	64.6264	98.3606	96.9152	59.2917	100	100	96.8848	70.7964	100	100	96.9022	38.9217	100	100	95.222	55.3829
	0	0	6.2499	0	54.8829	82.3978	79.5104	82.8609	75.112	100	100	97.8521	73.1506	100	100	96.1714	84.2422	100	100	91.1627	20.5349	95.2526	100	96.1807	56.4026	100	100	96.1626	66.1898	95.1348	80.5391	96.159	74.5962	87.9464	100	97.8159	89.9154	100	100	96.1443	86.801	97.0147	100	97.7933	82.6119	94.3845	100	82.7952	78.0167
	0	0	0	0	0	0	8.7812	0	0	12.9422	87.687	79.952	9.037	85.4571	93.6741	57.9398	20.0384	17.7006	64.1562	61.6216	12.3432	21.7504	81.96	29.5967	65.298	100	100	76.2429	60.4794	100	100	96.2011	0	79.7256	81.9653	7.9265	50.2553	90.5651	84.9042	96.1907	64.3897	100	80.595	97.8739	23.2118	91.9781	100	96.1749	0
	0	0	0	0	0	0	14.6352	51.6292	0	0	31.567	95.1407	16.2671	96.9007	100	95.1373	0	4.6168	63.2029	70.1559	0	0	0	0	0	0	0	0	0	0	0	0	0	0	0	0	0	0	0	0	0	0	0	0	0	0	0	0	0
	0	0	0	0	58.0926	76.583	21.9259	0	0	27.9526	33.5431	0	64.1657	0	0	0	75.2162	100	93.3955	83.8006	92.1423	87.6571	100	88.3405	89.6031	68.7777	91.8624	66.6913	97.5673	80.5381	79.7272	90.4359	59.6203	90.3988	96.4847	17.163	69.8186	88.4132	64.4328	44.9726	44.5721	96.2683	83.0617	67.8427	84.7581	83.924	51.3413	82.8358	54.6657
Rats with implants in vCA1 and PL5
Time (min)	0.66666	2	3.3333	4.2501	5.0697	6.2085	7.3472	8.1668	8.8641	9.7585	10.6528	11.3502	12.0614	12.9835	13.9056	14.6168	15.3086	16.1918	17.0751	17.7668	18.4558	19.3335	20.2112	20.9002	21.7114	22.8335	23.9556	24.7669	25.5309	26.5585	27.5862	28.3502	29.1087	30.1252	31.1417	31.9002	32.5919	33.4752	34.3584	35.0502	35.8586	36.9752	38.0917	38.9001	39.6697	40.7085	41.7473	42.5168	43.2725
	0	0	0	0	0	28.5426	0	0	0	0	0	0	0	0	0	0	0	0	0	0	0	0	0	0	0	0	0	0	0	0	0	0	0	0	0	0	0	0	0	0	0	0	0	0	0	0	0	0	0
	0	0	13.7499	0	0	0	45.8397	88.8968	27.0129	100	100	95.5251	16.5758	100	100	92.1948	60.0773	100	100	95.5244	28.4938	80.0616	100	95.5422	22.278	76.4876	100	95.5046	32.4353	53.7971	78.9171	92.1714	0	39.9046	64.7512	95.5242	0	53.7759	49.0587	68.2966	20.1507	72.1587	90.2978	67.1735	0	73.8191	71.121	70.5179	0
	0	0	0	0	4.1809	63.874	19.0261	0	19.9069	100	100	96.5916	62.0873	100	100	96.6034	66.0729	100	100	96.5939	78.2057	100	100	94.8942	80.7399	100	100	94.921	15.7123	100	100	94.9134	30.329	91.8423	100	94.8896	58.5509	100	100	94.9029	86.6108	100	100	96.5656	29.4582	79.1436	100	96.5513	48.9556
	0	0	6.2499	0	54.8829	82.3978	79.5104	82.8609	75.112	100	100	97.8521	73.1506	100	100	96.1714	84.2422	100	100	91.1627	20.5349	95.2526	100	96.1807	56.4026	100	100	96.1626	66.1898	95.1348	80.5391	96.159	74.5962	87.9464	100	97.8159	89.9154	100	100	96.1443	86.801	97.0147	100	97.7933	82.6119	94.3845	100	82.7952	78.0167
	0	0	0	0	0	0	8.7812	0	0	12.9422	87.687	79.952	9.037	85.4571	93.6741	57.9398	20.0384	17.7006	64.1562	61.6216	12.3432	21.7504	81.96	29.5967	65.298	100	100	76.2429	60.4794	100	100	96.2011	0	79.7256	81.9653	7.9265	50.2553	90.5651	84.9042	96.1907	64.3897	100	80.595	97.8739	23.2118	91.9781	100	96.1749	0
	0	0	0	0	0	0	14.6352	51.6292	0	0	31.567	95.1407	16.2671	96.9007	100	95.1373	0	4.6168	63.2029	70.1559	0	0	0	0	0	0	0	0	0	0	0	0	0	0	0	0	0	0	0	0	0	0	0	0	0	0	0	0	0
	0	0	0	0	58.0926	76.583	21.9259	0	0	27.9526	33.5431	0	64.1657	0	0	0	75.2162	100	93.3955	83.8006	92.1423	87.6571	100	88.3405	89.6031	68.7777	91.8624	66.6913	97.5673	80.5381	79.7272	90.4359	59.6203	90.3988	96.4847	17.163	69.8186	88.4132	64.4328	44.9726	44.5721	96.2683	83.0617	67.8427	84.7581	83.924	51.3413	82.8358	54.6657
Rats with implants in BLA vCA1 and PL5
Time (min)	0.66666	2	3.3333	4.2501	5.0697	6.2085	7.3472	8.1668	8.8641	9.7585	10.6528	11.3502	12.0614	12.9835	13.9056	14.6168	15.3086	16.1918	17.0751	17.7668	18.4558	19.3335	20.2112	20.9002	21.7114	22.8335	23.9556	24.7669	25.5309	26.5585	27.5862	28.3502	29.1087	30.1252	31.1417	31.9002	32.5919	33.4752	34.3584	35.0502	35.8586	36.9752	38.0917	38.9001	39.6697	40.7085	41.7473	42.5168	43.2725
	0	0	0	0	0	28.5426	0	0	0	0	0	0	0	0	0	0	0	0	0	0	0	0	0	0	0	0	0	0	0	0	0	0	0	0	0	0	0	0	0	0	0	0	0	0	0	0	0	0	0
	0	0	13.7499	0	0	0	45.8397	88.8968	27.0129	100	100	95.5251	16.5758	100	100	92.1948	60.0773	100	100	95.5244	28.4938	80.0616	100	95.5422	22.278	76.4876	100	95.5046	32.4353	53.7971	78.9171	92.1714	0	39.9046	64.7512	95.5242	0	53.7759	49.0587	68.2966	20.1507	72.1587	90.2978	67.1735	0	73.8191	71.121	70.5179	0
	0	0	6.2499	0	54.8829	82.3978	79.5104	82.8609	75.112	100	100	97.8521	73.1506	100	100	96.1714	84.2422	100	100	91.1627	20.5349	95.2526	100	96.1807	56.4026	100	100	96.1626	66.1898	95.1348	80.5391	96.159	74.5962	87.9464	100	97.8159	89.9154	100	100	96.1443	86.801	97.0147	100	97.7933	82.6119	94.3845	100	82.7952	78.0167
	0	0	0	0	0	0	8.7812	0	0	12.9422	87.687	79.952	9.037	85.4571	93.6741	57.9398	20.0384	17.7006	64.1562	61.6216	12.3432	21.7504	81.96	29.5967	65.298	100	100	76.2429	60.4794	100	100	96.2011	0	79.7256	81.9653	7.9265	50.2553	90.5651	84.9042	96.1907	64.3897	100	80.595	97.8739	23.2118	91.9781	100	96.1749	0
	0	0	0	0	0	0	14.6352	51.6292	0	0	31.567	95.1407	16.2671	96.9007	100	95.1373	0	4.6168	63.2029	70.1559	0	0	0	0	0	0	0	0	0	0	0	0	0	0	0	0	0	0	0	0	0	0	0	0	0	0	0	0	0
	0	0	0	0	58.0926	76.583	21.9259	0	0	27.9526	33.5431	0	64.1657	0	0	0	75.2162	100	93.3955	83.8006	92.1423	87.6571	100	88.3405	89.6031	68.7777	91.8624	66.6913	97.5673	80.5381	79.7272	90.4359	59.6203	90.3988	96.4847	17.163	69.8186	88.4132	64.4328	44.9726	44.5721	96.2683	83.0617	67.8427	84.7581	83.924	51.3413	82.8358	54.6657
Context retention
Rats with implants in BLA and PL5
Time (min)	0.66666	2	3.3333
	97.0178	92.5001	85.6251
	0	0	8.1249
	49.9491	100	100
	100	100	100
	88.8636	73.6365	76.9884
	31.8928	83.1063	87.5189
	69.9998	66.8905	38.7503
Rats with implants in vCA1 and PL5
Time (min)	0.66666	2	3.3333
	97.0178	92.5001	85.6251
	0	0	8.1249
	43.8591	96.875	100
	100	100	100
	88.8636	73.6365	76.9884
	31.8928	83.1063	87.5189
	69.9998	66.8905	38.7503
Rats with implants in BLA vCA1 and PL5
Time (min)	0.66666	2	3.3333
	97.0178	92.5001	85.6251
	0	0	8.1249
	100	100	100
	88.8636	73.6365	76.9884
	31.8928	83.1063	87.5189
	69.9998	66.8905	38.7503
Cue-retention/extinction
Rats with implants in BLA and PL5
Time (min)	0.66667	2	3.3333	4.2501	4.9974	5.9918	6.9861	7.7334	8.4807	9.4751	10.4695	11.2168	11.939	12.8834	13.8278	14.5502	15.367	16.5002	17.6334	18.4501	19.178	20.1335	21.0889	21.8168	22.5031	23.3752	24.2473	24.9334	25.7307	26.8251	27.9195	28.7168	29.542	30.6919	31.8417	32.6668	33.0113	33.2001	33.3889	33.7335	34.1058	34.3502	34.5945	34.9668	35.3586	35.6418	35.9251	36.3169	36.7865
	0	12.4961	0	0	40.2549	18.4081	0	0	0	0	0	0	0	0	0	0	0	0	0	46.6407	60.5162	82.5566	100	100	100	68.4247	0	0	0	0	12.721	7.1557	32.4089	20.4922	81.677	100	100	100	100	100	100	100	100	100	100	100	100	100	81.0094
	0	0	58.2434	100	25.8863	56.1489	57.825	63.2896	87.537	82.5928	21.8664	93.3375	71.7619	96.4702	89.4107	66.685	57.2636	0	0	0	0	0	0	0	0	0	0	0	0	3.6425	84.7706	100	97.8259	96.2879	38.4089	33.5544	100	55.8631	100	80.0085	100	100	96.2022	88.5317	100	64.305	73.9042	91.6712	92.4036
	0	28.7453	9.3735	92.7046	100	100	35.0047	80.9285	1.1928	42.9322	98.3239	100	79.775	66.1842	89.6215	100	100	100	100	100	93.023	100	100	100	100	100	100	100	100	100	100	100	100	100	97.8259	100	100	100	100	100	100	89.7685	57.1036	95.9641	100	100	100	100	100
	65.3507	90.6251	100	100	100	78.2108	86.9602	94.2697	100	100	100	73.3452	46.1735	100	100	100	100	77.5064	20.2785	100	81.4572	26.9661	23.25	100	77.068	73.3222	0	71.6221	95.8992	95.4311	70.3019	100	100	92.0282	97.1012	100	100	7.5788	73.2307	77.3065	0	0	0	31.6404	35.3088	0	0	99.3176	100
	0	18.75	41.8749	95.2877	100	100	94.1336	100	100	85.8727	79.7668	100	58.939	0	51.3436	100	100	60.8813	0.13575	100	15.5098	0	0	59.9646	44.909	56.3751	52.7368	100	100	93.9082	93.9082	100	95.6518	83.1758	92.0359	97.0107	100	100	100	100	79.5372	100	100	100	64.0227	0	30.0264	100	100
	0	0	0	87.043	100	100	100	100	100	100	100	100	100	100	100	100	100	100	100	100	76.5148	76.3881	42.4368	100	100	94.2669	75.874	95.4181	100	98.477	96.1926	100	100	100	93.4778	100	100	100	100	100	93.1796	100	100	100	100	100	100	100	100
	0	0	0	0	0	0	0	0	0	0	0	0	0	0	0	0	0	0	8.0892	0	10.7197	11.0848	16.5715	0	0	29.6221	10.5111	0	26.6517	0	0	0	0	8.6965	0	0	0	0	0	0	0	0	0	0	0	0	0	0	0
Rats with implants in vCA1 and PL5
Time (min)	0.66667	2	3.3333	4.2501	4.9974	5.9918	6.9861	7.7334	8.4807	9.4751	10.4695	11.2168	11.939	12.8834	13.8278	14.5502	15.367	16.5002	17.6334	18.4501	19.178	20.1335	21.0889	21.8168	22.5031	23.3752	24.2473	24.9334	25.7307	26.8251	27.9195	28.7168	29.542	30.6919	31.8417	32.6668	33.0113	33.2001	33.3889	33.7335	34.1058	34.3502	34.5945	34.9668	35.3586	35.6418	35.9251	36.3169	36.7865
	0	12.4961	0	0	40.2549	18.4081	0	0	0	0	0	0	0	0	0	0	0	0	0	46.6407	60.5162	82.5566	100	100	100	68.4247	0	0	0	0	12.721	7.1557	32.4089	20.4922	81.677	100	100	100	100	100	100	100	100	100	100	100	100	100	81.0094
	0	0	58.2434	100	25.8863	56.1489	57.825	63.2896	87.537	82.5928	21.8664	93.3375	71.7619	96.4702	89.4107	66.685	57.2636	0	0	0	0	0	0	0	0	0	0	0	0	3.6425	84.7706	100	97.8259	96.2879	38.4089	33.5544	100	55.8631	100	80.0085	100	100	96.2022	88.5317	100	64.305	73.9042	91.6712	92.4036
	0	0	0	97.5936	100	4.2696	18.437	99.2609	20.4666	10.0564	0	95.9356	96.4702	90.9635	3.1426	100	92.6467	57.6647	0	18.3269	0	0	0	69.9705	21.976	42.0411	19.1096	97.6182	81.7242	100	84.0087	100	100	73.4926	0	97.6249	19.4287	0	11.3653	100	100	100	100	100	71.7998	0	0	0	0
	65.3507	90.6251	100	100	100	78.2108	86.9602	94.2697	100	100	100	73.3452	46.1735	100	100	100	100	77.5064	20.2785	100	81.4572	26.9661	23.25	100	77.068	73.3222	0	71.6221	95.8992	95.4311	70.3019	100	100	92.0282	97.1012	100	100	7.5788	73.2307	77.3065	0	0	0	31.6404	35.3088	0	0	99.3176	100
	0	18.75	41.8749	95.2877	100	100	94.1336	100	100	85.8727	79.7668	100	58.939	0	51.3436	100	100	60.8813	0.13575	100	15.5098	0	0	59.9646	44.909	56.3751	52.7368	100	100	93.9082	93.9082	100	95.6518	83.1758	92.0359	97.0107	100	100	100	100	79.5372	100	100	100	64.0227	0	30.0264	100	100
	0	0	0	87.043	100	100	100	100	100	100	100	100	100	100	100	100	100	100	100	100	76.5148	76.3881	42.4368	100	100	94.2669	75.874	95.4181	100	98.477	96.1926	100	100	100	93.4778	100	100	100	100	100	93.1796	100	100	100	100	100	100	100	100
	0	0	0	0	0	0	0	0	0	0	0	0	0	0	0	0	0	0	8.0892	0	10.7197	11.0848	16.5715	0	0	29.6221	10.5111	0	26.6517	0	0	0	0	8.6965	0	0	0	0	0	0	0	0	0	0	0	0	0	0	0
Rats with implants in BLA vCA1 and PL5
Time (min)	0.66667	2	3.3333	4.2501	4.9974	5.9918	6.9861	7.7334	8.4807	9.4751	10.4695	11.2168	11.939	12.8834	13.8278	14.5502	15.367	16.5002	17.6334	18.4501	19.178	20.1335	21.0889	21.8168	22.5031	23.3752	24.2473	24.9334	25.7307	26.8251	27.9195	28.7168	29.542	30.6919	31.8417	32.6668	33.0113	33.2001	33.3889	33.7335	34.1058	34.3502	34.5945	34.9668	35.3586	35.6418	35.9251	36.3169	36.7865
	0	12.4961	0	0	40.2549	18.4081	0	0	0	0	0	0	0	0	0	0	0	0	0	46.6407	60.5162	82.5566	100	100	100	68.4247	0	0	0	0	12.721	7.1557	32.4089	20.4922	81.677	100	100	100	100	100	100	100	100	100	100	100	100	100	81.0094
	0	0	58.2434	100	25.8863	56.1489	57.825	63.2896	87.537	82.5928	21.8664	93.3375	71.7619	96.4702	89.4107	66.685	57.2636	0	0	0	0	0	0	0	0	0	0	0	0	3.6425	84.7706	100	97.8259	96.2879	38.4089	33.5544	100	55.8631	100	80.0085	100	100	96.2022	88.5317	100	64.305	73.9042	91.6712	92.4036
	65.3507	90.6251	100	100	100	78.2108	86.9602	94.2697	100	100	100	73.3452	46.1735	100	100	100	100	77.5064	20.2785	100	81.4572	26.9661	23.25	100	77.068	73.3222	0	71.6221	95.8992	95.4311	70.3019	100	100	92.0282	97.1012	100	100	7.5788	73.2307	77.3065	0	0	0	31.6404	35.3088	0	0	99.3176	100
	0	18.75	41.8749	95.2877	100	100	94.1336	100	100	85.8727	79.7668	100	58.939	0	51.3436	100	100	60.8813	0.13575	100	15.5098	0	0	59.9646	44.909	56.3751	52.7368	100	100	93.9082	93.9082	100	95.6518	83.1758	92.0359	97.0107	100	100	100	100	79.5372	100	100	100	64.0227	0	30.0264	100	100
	0	0	0	87.043	100	100	100	100	100	100	100	100	100	100	100	100	100	100	100	100	76.5148	76.3881	42.4368	100	100	94.2669	75.874	95.4181	100	98.477	96.1926	100	100	100	93.4778	100	100	100	100	100	93.1796	100	100	100	100	100	100	100	100
	0	0	0	0	0	0	0	0	0	0	0	0	0	0	0	0	0	0	8.0892	0	10.7197	11.0848	16.5715	0	0	29.6221	10.5111	0	26.6517	0	0	0	0	8.6965	0	0	0	0	0	0	0	0	0	0	0	0	0	0	0
Retention of extinction
Rats with implants in BLA and PL5
Time (min)	0.66666	2	3.3333	4.2501	5.0169	6.0502	7.0834	7.8502	8.6364	9.7085	10.7806	11.5668	12.2697	13.1752	14.0806	14.7834	15.4696	16.3418	17.2139	17.9002	18.617	19.5502	20.4834	21.2001	21.9197	22.8585	23.7973	24.5168	25.253	26.2251	27.1973	27.9335	28.6837	29.6835	30.6834
	0	0	0	0	0	0	0	0	0	0	0	0	0	5.0661	33.5859	0	24.8439	60.691	44.4176	0	0	30.3582	0	0	66.4385	100	93.7867	80.0056	100	56.6976	0	0	0	19.1691	0
	0	2.5803	100	100	56.4489	95.9675	59.5964	0	70.7284	0	48.9658	76.8431	100	100	95.3985	100	53.1829	100	100	100	100	89.1781	0	0	0	0	0	0	0	0	11.1435	46.6498	84.2804	96.6665	95.8331
	19.3256	56.892	54.3559	90.0735	97.5804	100	100	91.8143	98.3791	100	88.3409	100	100	83.434	22.799	89.8123	100	36.716	43.8455	100	96.4283	100	97.3212	100	80.4724	93.5807	32.7469	100	83.7131	22.8515	96.5712	98.4479	51.6053	74.1642	100
	21.8473	74.3755	78.7763	100	100	100	96.7739	100	100	96.1137	61.9139	100	100	94.478	100	100	94.2668	93.3113	83.756	100	89.2845	91.0051	0	46.7986	12.342	11.9014	36.0322	46.6444	30.8592	0	0	80.1242	69.164	61.5998	53.3929
	0	9.9999	0	98.9361	58.5504	9.6785	47.5857	97.2775	54.1415	42.4825	29.7603	83.9587	97.2389	94.4778	95.3982	100	100	90.4447	88.5337	100	100	84.4764	0	77.308	21.8211	0	0	55.6608	37.3596	0	0	69	54.9964	12.1588	0
	32.4271	100	100	100	98.387	100	100	100	100	100	97.7513	98.156	100	100	97.239	100	98.089	94.267	100	100	96.4282	93.7493	100	96.6683	97.337	84.9099	77.8087	100	84.5704	84.3525	63.3583	90.0016	94.9998	94.9998	69.2399
	0	44.1368	53.3641	0	0	0	0	0	0	0	0	0	54.5917	3.3917	0	0	29.621	21.0213	32.4875	0	24.1105	0	0	0	0	0	11.5396	0	10.2864	0	0	0	0	8.3345	0
Rats with implants in vCA1 and PL5
Time (min)	0.66666	2	3.3333	4.2501	5.0169	6.0502	7.0834	7.8502	8.6364	9.7085	10.7806	11.5668	12.2697	13.1752	14.0806	14.7834	15.4696	16.3418	17.2139	17.9002	18.617	19.5502	20.4834	21.2001	21.9197	22.8585	23.7973	24.5168	25.253	26.2251	27.1973	27.9335	28.6837	29.6835	30.6834
	0	0	0	0	0	0	0	0	0	0	0	0	0	5.0661	33.5859	0	24.8439	60.691	44.4176	0	0	30.3582	0	0	66.4385	100	93.7867	80.0056	100	56.6976	0	0	0	19.1691	0
	0	2.5803	100	100	56.4489	95.9675	59.5964	0	70.7284	0	48.9658	76.8431	100	100	95.3985	100	53.1829	100	100	100	100	89.1781	0	0	0	0	0	0	0	0	11.1435	46.6498	84.2804	96.6665	95.8331
	0	0	9.9988	87.1492	91.1283	65.3196	97.3878	87.0711	12.2272	0	0	21.6549	0	0	0	28.3159	0	0	0	35.4475	68.7469	100	58.7029	98.7477	100	40.0004	0	0	0	0	0	0	0	0	0
	21.8473	74.3755	78.7763	100	100	100	96.7739	100	100	96.1137	61.9139	100	100	94.478	100	100	94.2668	93.3113	83.756	100	89.2845	91.0051	0	46.7986	12.342	11.9014	36.0322	46.6444	30.8592	0	0	80.1242	69.164	61.5998	53.3929
	0	9.9999	0	98.9361	58.5504	9.6785	47.5857	97.2775	54.1415	42.4825	29.7603	83.9587	97.2389	94.4778	95.3982	100	100	90.4447	88.5337	100	100	84.4764	0	77.308	21.8211	0	0	55.6608	37.3596	0	0	69	54.9964	12.1588	0
	32.4271	100	100	100	98.387	100	100	100	100	100	97.7513	98.156	100	100	97.239	100	98.089	94.267	100	100	96.4282	93.7493	100	96.6683	97.337	84.9099	77.8087	100	84.5704	84.3525	63.3583	90.0016	94.9998	94.9998	69.2399
	0	44.1368	53.3641	0	0	0	0	0	0	0	0	0	54.5917	3.3917	0	0	29.621	21.0213	32.4875	0	24.1105	0	0	0	0	0	11.5396	0	10.2864	0	0	0	0	8.3345	0
Rats with implants in BLA vCA1 and PL5
Time (min)	0.66666	2	3.3333	4.2501	5.0169	6.0502	7.0834	7.8502	8.6364	9.7085	10.7806	11.5668	12.2697	13.1752	14.0806	14.7834	15.4696	16.3418	17.2139	17.9002	18.617	19.5502	20.4834	21.2001	21.9197	22.8585	23.7973	24.5168	25.253	26.2251	27.1973	27.9335	28.6837	29.6835	30.6834
	0	0	0	0	0	0	0	0	0	0	0	0	0	5.0661	33.5859	0	24.8439	60.691	44.4176	0	0	30.3582	0	0	66.4385	100	93.7867	80.0056	100	56.6976	0	0	0	19.1691	0
	0	2.5803	100	100	56.4489	95.9675	59.5964	0	70.7284	0	48.9658	76.8431	100	100	95.3985	100	53.1829	100	100	100	100	89.1781	0	0	0	0	0	0	0	0	11.1435	46.6498	84.2804	96.6665	95.8331
	21.8473	74.3755	78.7763	100	100	100	96.7739	100	100	96.1137	61.9139	100	100	94.478	100	100	94.2668	93.3113	83.756	100	89.2845	91.0051	0	46.7986	12.342	11.9014	36.0322	46.6444	30.8592	0	0	80.1242	69.164	61.5998	53.3929
	0	9.9999	0	98.9361	58.5504	9.6785	47.5857	97.2775	54.1415	42.4825	29.7603	83.9587	97.2389	94.4778	95.3982	100	100	90.4447	88.5337	100	100	84.4764	0	77.308	21.8211	0	0	55.6608	37.3596	0	0	69	54.9964	12.1588	0
	32.4271	100	100	100	98.387	100	100	100	100	100	97.7513	98.156	100	100	97.239	100	98.089	94.267	100	100	96.4282	93.7493	100	96.6683	97.337	84.9099	77.8087	100	84.5704	84.3525	63.3583	90.0016	94.9998	94.9998	69.2399
	0	44.1368	53.3641	0	0	0	0	0	0	0	0	0	54.5917	3.3917	0	0	29.621	21.0213	32.4875	0	24.1105	0	0	0	0	0	11.5396	0	10.2864	0	0	0	0	8.3345	0
[truncated: 114 more columns]
