# Supplementary material for: De novo inter-regional coactivations of preconfigured local ensembles support memory
Source: Nat Commun. 2022 Mar 11;13:1272. doi: 10.1038/s41467-022-28929-x (PMC8917150; doi:10.1038/s41467-022-28929-x)
Supplement: Supplementary file 6 — Source Data [file 41467_2022_28929_MOESM6_ESM.zip › SourceData/supplementary_fig19_e.csv]

Supplementary Fig. 19e
Left panel
Coupled with BLA/vCA1
Time (s)	-1	-0.98	-0.96	-0.94	-0.92	-0.9	-0.88	-0.86	-0.84	-0.82	-0.8	-0.78	-0.76	-0.74	-0.72	-0.7	-0.68	-0.66	-0.64	-0.62	-0.6	-0.58	-0.56	-0.54	-0.52	-0.5	-0.48	-0.46	-0.44	-0.42	-0.4	-0.38	-0.36	-0.34	-0.32	-0.3	-0.28	-0.26	-0.24	-0.22	-0.2	-0.18	-0.16	-0.14	-0.12	-0.1	-0.08	-0.06	-0.04
	0.011084	0.0023757	0.0021302	0.0092663	0.036517	0.11248	0.26986	0.50439	0.73529	0.84036	0.76999	0.61659	0.53966	0.61659	0.77002	0.84064	0.73711	0.51362	0.30638	0.22496	0.30635	0.51334	0.73529	0.83141	0.7335	0.50411	0.26983	0.11248	0.036517	0.009233	0.0018181	0.00027881	3.33e-05	0	0	0	0	0	0	0	0	0	0	0	0	0	0	3.33e-05	0.00027881
	0.50411	0.73347	0.83113	0.73347	0.50414	0.27011	0.1143	0.04575	0.04575	0.1143	0.27011	0.50414	0.73347	0.83113	0.73347	0.50411	0.26983	0.11248	0.036517	0.009233	0.0018181	0.00031211	0.00031211	0.0018181	0.009233	0.036517	0.11248	0.26983	0.50411	0.73347	0.83113	0.73347	0.50411	0.26983	0.11248	0.036517	0.009233	0.0018181	0.00027881	3.33e-05	0	0	0	0	0	0	0	0	0
	0.0095451	0.003915	0.01133	0.045784	0.149	0.38231	0.77394	1.2376	1.5646	1.5646	1.2376	0.77394	0.38234	0.14928	0.047568	0.020284	0.038614	0.11279	0.26986	0.50414	0.73375	0.83295	0.7427	0.54062	0.38231	0.38231	0.54062	0.74274	0.83323	0.73557	0.51337	0.30635	0.22496	0.30635	0.51334	0.73529	0.83141	0.7335	0.50411	0.26983	0.11248	0.036517	0.009233	0.0018181	0.00027881	3.33e-05	0	0	0
	1.737	1.8394	1.7368	1.4477	1.0398	0.62582	0.30816	0.12199	0.038369	0.0095118	0.0018514	0.00027881	6.6599e-05	0.00027881	0.0018181	0.009233	0.036517	0.11248	0.26983	0.50411	0.73347	0.83113	0.73347	0.50411	0.26983	0.11248	0.036517	0.009233	0.0018847	0.00086974	0.0039483	0.020284	0.082268	0.26148	0.65214	1.278	1.971	2.3957	2.2981	1.7417	1.0438	0.49479	0.18555	0.055262	0.014687	0.011609	0.036863	0.11251	0.26983
	0.0018181	0.009233	0.036517	0.11248	0.26983	0.50411	0.73347	0.83113	0.73347	0.50411	0.26983	0.11248	0.036517	0.009233	0.0018181	0.00027881	3.33e-05	0	0	0	0	0	0	0	0	0	0	0	0	0	0	0	0	0	0	0	3.33e-05	0.00027881	0.0018181	0.009233	0.036517	0.11248	0.26983	0.50411	0.73347	0.83113	0.73347	0.50411	0.26983
	1.3481	1.4783	1.3721	1.1158	0.88642	0.81045	0.85522	0.86975	0.7448	0.51519	0.30666	0.22527	0.30816	0.52257	0.77181	0.94392	1.0036	1.01	1.0125	0.98013	0.88247	0.78317	0.77575	0.84623	0.86768	0.7427	0.50592	0.27011	0.11251	0.036517	0.009233	0.0018181	0.00027881	3.33e-05	0	0	0	0	0	0	0	0	0	0	0	0	0	0	0
	0.0018181	0.00027881	3.33e-05	0	0	0	0	0	0	0	0	0	0	0	0	0	0	0	0	0	0	0	3.33e-05	0.00027881	0.0018181	0.009233	0.036517	0.11248	0.26983	0.50411	0.73347	0.83113	0.73347	0.50411	0.26983	0.11248	0.036551	0.0095118	0.0036362	0.0095118	0.036551	0.11248	0.26983	0.50411	0.73347	0.83113	0.73347	0.50411	0.26983
	2.1332	2.3769	2.4201	2.1074	1.5187	0.8975	0.45562	0.27075	0.3174	0.51544	0.73563	0.83172	0.73532	0.51334	0.30635	0.22496	0.30635	0.51337	0.73557	0.83326	0.74305	0.54275	0.39364	0.42988	0.69886	1.1616	1.7197	2.2433	2.5839	2.6137	2.3302	1.9262	1.6696	1.6582	1.7231	1.6122	1.2489	0.77607	0.38262	0.14903	0.04575	0.011051	0.0020969	0.00031211	3.33e-05	0	0	0	0
	0	0	0	0	0	0	0	0	0	0	0	0	0	0	0	0	0	0	0	0	0	0	0	0	0	0	0	3.33e-05	0.00027881	0.0018514	0.0095118	0.038369	0.12199	0.30816	0.62582	1.0398	1.4477	1.7368	1.8393	1.7368	1.4477	1.0398	0.62582	0.30816	0.12199	0.038369	0.0095118	0.0018514	0.00031211
	3.3916	3.0499	2.4618	1.8006	1.3642	1.3899	1.9021	2.6954	3.4449	3.8721	3.8983	3.7055	3.6196	3.8375	4.2386	4.517	4.5133	4.3521	4.2565	4.3314	4.537	4.7589	4.8465	4.6408	4.0644	3.2528	2.5526	2.289	2.5058	2.9416	3.244	3.2286	2.9818	2.7313	2.6249	2.6439	2.692	2.7143	2.737	2.8575	3.1988	3.7853	4.4365	4.8359	4.7241	4.0626	3.0866	2.173	1.5722
	0.8123	0.78351	0.84839	0.87184	0.76302	0.58819	0.53159	0.76465	1.3146	1.9806	2.3994	2.3076	1.7782	1.1563	0.7649	0.69144	0.79769	0.88055	0.84861	0.7761	0.7832	0.88247	0.98013	1.0126	1.0103	1.0054	0.95288	0.80651	0.62582	0.54148	0.61687	0.77002	0.84036	0.73529	0.50439	0.26986	0.11248	0.036517	0.009233	0.0018181	0.00027881	3.33e-05	0	0	0	0	0	0	0
	0	0	0	0	0	0	0	0	0	0	0	0	0	0	0	0	0	0	0	0	0	0	0	0	0	0	0	0	0	0	0	0	0	0	0	0	0	0	0	0	0	0	0	0	0	0	0	0	0
	0	0	0	0	0	0	0	0	0	0	0	0	0	0	0	0	0	0	0	0	0	0	0	0	0	0	0	0	0	0	0	0	0	0	0	0	0	0	0	0	0	0	0	0	0	0	0	0	0
	1.0033	1.3352	1.4669	1.3352	1.0033	0.61659	0.30638	0.12199	0.040154	0.018745	0.038369	0.11276	0.26986	0.50411	0.73347	0.83113	0.73347	0.50411	0.26983	0.11248	0.036517	0.009233	0.0018181	0.00027881	3.33e-05	0	0	0	0	0	0	0	0	0	0	0	0	0	0	0	0	0	0	0	0	0	0	0	0
	0.94361	1.0033	1.0082	1.0033	0.94361	0.76999	0.51334	0.27165	0.11276	0.036551	0.009233	0.0018181	0.00027881	3.33e-05	0	0	0	0	0	0	0	0	0	3.33e-05	0.00027881	0.0018181	0.009233	0.036517	0.11248	0.26983	0.50411	0.73347	0.83116	0.73375	0.50596	0.27934	0.15085	0.15851	0.3174	0.62764	1.0401	1.4478	1.737	1.8412	1.746	1.4842	1.1523	0.89565	0.81227
	0.26986	0.11248	0.036517	0.009233	0.0018181	0.00027881	3.33e-05	0	0	0	0	0	0	0	0	0	0	0	0	0	0	3.33e-05	0.00027881	0.0018181	0.009233	0.036551	0.11276	0.27165	0.51337	0.77027	0.94543	1.0125	1.0447	1.1158	1.2134	1.2741	1.2471	1.1046	0.85578	0.57927	0.40259	0.42988	0.6899	1.125	1.6069	1.9714	2.0691	1.8365	1.3611
	0	0	0	0	0	0	0	0	0	0	0	0	0	0	0	0	0	0	0	0	0	0	0	0	0	0	0	0	0	0	0	0	0	0	0	0	0	0	0	0	0	0	0	0	0	0	0	0	0
	0.12171	0.30635	0.61659	1.0033	1.3352	1.4669	1.3352	1.0033	0.61659	0.30635	0.12175	0.038648	0.011609	0.012903	0.046029	0.14903	0.38231	0.77394	1.2376	1.5646	1.5646	1.2376	0.77394	0.38234	0.14928	0.047568	0.020317	0.038893	0.11464	0.27937	0.54244	0.85525	1.1381	1.354	1.5277	1.6873	1.8409	2.0242	2.2924	2.5987	2.7392	2.5341	2.0591	1.5939	1.3426	1.287	1.2946	1.2612	1.1499
	0	3.33e-05	0.00027881	0.0018181	0.009233	0.036517	0.11248	0.26983	0.50414	0.73375	0.83295	0.7427	0.54062	0.38231	0.38231	0.54062	0.7427	0.83295	0.73375	0.50414	0.26983	0.11248	0.036517	0.009233	0.0018181	0.00027881	3.33e-05	0	0	0	0	0	0	0	3.33e-05	0.00027881	0.0018181	0.009233	0.036517	0.11248	0.26983	0.50411	0.73347	0.83113	0.73347	0.50411	0.2699	0.11307	0.040432
	0	0	0	0	0	0	0	0	0	0	0	0	0	0	0	0	0	0	0	0	0	0	0	0	0	3.33e-05	0.00027881	0.0018181	0.009233	0.036517	0.11248	0.26983	0.50411	0.73347	0.83113	0.73347	0.50411	0.26983	0.11248	0.036517	0.009233	0.0018181	0.00027881	3.33e-05	0	0	0	0	0
	0.50439	0.7335	0.83113	0.73347	0.50411	0.26986	0.11276	0.038369	0.018745	0.040154	0.12199	0.30638	0.61659	1.0033	1.3352	1.4669	1.3352	1.0033	0.61659	0.30635	0.12175	0.038614	0.011363	0.011363	0.038614	0.12175	0.30635	0.61662	1.0036	1.3371	1.4762	1.3718	1.1158	0.8867	0.81227	0.86442	0.90602	0.85574	0.7776	0.78345	0.8825	0.98013	1.0125	1.01	1.0036	0.94368	0.77027	0.51519	0.28116
	0.11248	0.036551	0.0095118	0.0036362	0.0095451	0.036829	0.1143	0.27906	0.54069	0.84651	1.1046	1.256	1.3106	1.3259	1.3856	1.5488	1.746	1.7766	1.5037	1.0175	0.54179	0.22734	0.084119	0.064216	0.15267	0.38315	0.77582	1.2468	1.6011	1.6771	1.5074	1.2783	1.1176	0.98936	0.81574	0.62764	0.54175	0.6169	0.77002	0.84036	0.73529	0.50439	0.26986	0.11248	0.036517	0.0092663	0.0020969	0.0020969	0.0092663
	0	0	0	0	0	0	3.33e-05	0.00031211	0.0020969	0.011051	0.04575	0.149	0.38231	0.77394	1.2376	1.5646	1.5646	1.2376	0.77421	0.38413	0.15823	0.082268	0.12353	0.27193	0.50442	0.7335	0.83113	0.7335	0.50439	0.27165	0.12178	0.073592	0.12535	0.29011	0.57742	0.95847	1.3708	1.7417	1.971	1.9321	1.5794	1.0447	0.54889	0.22678	0.073314	0.018533	0.003915	0.002409	0.0095784
	2.7496	3.2518	3.535	3.5245	3.2562	2.8114	2.3045	1.8711	1.6008	1.5012	1.5544	1.7726	2.1545	2.5898	2.8409	2.6849	2.1274	1.4553	1.0426	1.1141	1.662	2.4762	3.2076	3.5022	3.2038	2.4559	1.5795	0.85078	0.3812	0.14046	0.042005	0.010069	0.0019513	0.00055763	0.0018514	0.0092663	0.036829	0.11458	0.28088	0.54986	0.88247	1.2135	1.5082	1.7471	1.8621	1.7867	1.6118	1.5945	1.9057
	0.39521	0.58693	0.89355	1.2246	1.5448	1.8578	2.1228	2.2545	2.2344	2.1635	2.1642	2.2423	2.286	2.2163	2.0866	1.9969	1.9636	1.9129	1.7571	1.4609	1.0787	0.7476	0.61454	0.73886	1.0435	1.354	1.5053	1.448	1.2732	1.1207	1.0398	0.95285	0.77184	0.5139	0.2735	0.12203	0.073347	0.12353	0.28088	0.5409	0.84602	1.1013	1.2397	1.2486	1.1467	0.99495	0.92293	1.053	1.3519
Others
Time (s)	-1	-0.98	-0.96	-0.94	-0.92	-0.9	-0.88	-0.86	-0.84	-0.82	-0.8	-0.78	-0.76	-0.74	-0.72	-0.7	-0.68	-0.66	-0.64	-0.62	-0.6	-0.58	-0.56	-0.54	-0.52	-0.5	-0.48	-0.46	-0.44	-0.42	-0.4	-0.38	-0.36	-0.34	-0.32	-0.3	-0.28	-0.26	-0.24	-0.22	-0.2	-0.18	-0.16	-0.14	-0.12	-0.1	-0.08	-0.06	-0.04
	0.009233	0.0018181	0.00027881	3.33e-05	0	0	0	0	0	0	0	0	0	0	0	0	0	0	0	0	0	0	0	0	0	0	0	0	0	0	0	0	0	0	0	0	0	0	0	0	0	0	0	0	3.33e-05	0.00027881	0.0018181	0.009233	0.036517
	0.26983	0.50411	0.73347	0.83113	0.73347	0.50411	0.26983	0.11248	0.036517	0.009233	0.0018181	0.00027881	3.33e-05	0	0	0	0	0	0	0	0	0	0	0	0	0	0	0	0	0	0	0	0	0	3.33e-05	0.00027881	0.0018181	0.009233	0.036517	0.11248	0.26983	0.50414	0.73375	0.83295	0.7427	0.54062	0.38231	0.38231	0.54062
	0	0	0	0	0	0	0	0	0	0	0	0	0	0	0	0	0	0	0	0	0	0	0	0	0	0	0	3.33e-05	0.00027881	0.0018181	0.009233	0.036517	0.11248	0.26983	0.50411	0.73347	0.83113	0.73347	0.50411	0.26983	0.11248	0.036517	0.009233	0.0018181	0.00027881	3.33e-05	0	0	0
	0.036517	0.009233	0.0018181	0.00027881	3.33e-05	0	0	0	0	0	0	0	0	0	0	0	0	0	0	0	0	0	0	0	0	0	0	0	0	0	0	0	0	0	0	0	0	0	0	0	0	0	0	0	0	0	0	0	0
	0	0	0	0	0	0	0	0	0	0	0	0	0	0	0	0	0	0	0	0	0	0	0	0	0	0	0	0	0	0	0	0	0	0	0	0	0	0	0	0	0	0	0	0	0	0	0	0	0
	0.036517	0.11248	0.26986	0.50439	0.73529	0.84036	0.76999	0.61659	0.53966	0.61659	0.76999	0.84036	0.73529	0.50439	0.26986	0.11248	0.036517	0.009233	0.0018181	0.00027881	3.33e-05	3.33e-05	0.00027881	0.0018181	0.009233	0.036517	0.11248	0.26986	0.50439	0.73529	0.84036	0.76999	0.61659	0.53966	0.61659	0.76999	0.84036	0.73529	0.50439	0.26986	0.11248	0.036517	0.009233	0.0018181	0.00027881	3.33e-05	0	0	0
	0.27281	0.65605	1.2876	2.0076	2.5082	2.5682	2.2476	1.7865	1.3624	1.0315	0.82892	0.7868	0.84833	0.86799	0.74274	0.50592	0.27014	0.11283	0.038614	0.020284	0.047568	0.14931	0.38262	0.77575	1.2468	1.6012	1.6774	1.5092	1.2873	1.1523	1.0926	1.0493	1.0211	1.0147	0.98072	0.88432	0.7924	0.81227	0.95871	1.1375	1.2468	1.2394	1.1012	0.84599	0.54062	0.27906	0.1143	0.036796	0.0092663
	0.0036362	0.00055763	6.6599e-05	0	0	0	0	0	0	0	0	0	3.33e-05	0.00027881	0.0018181	0.0092663	0.036796	0.1143	0.27906	0.54062	0.84595	1.101	1.2376	1.2376	1.1015	0.84959	0.55909	0.3521	0.3393	0.57677	1.0196	1.4798	1.7083	1.616	1.3905	1.3136	1.4625	1.6376	1.5831	1.2412	0.77449	0.38238	0.149	0.04575	0.011051	0.0020969	0.00031211	3.33e-05	0
	0.53994	0.61662	0.76999	0.84036	0.73529	0.50439	0.26986	0.11248	0.036517	0.009233	0.0018181	0.00027881	3.33e-05	0	0	3.33e-05	0.00031211	0.0020969	0.011084	0.046029	0.15082	0.39154	0.81045	1.3501	1.8347	2.0705	1.9803	1.6416	1.2283	0.92321	0.8215	0.86624	0.90626	0.8555	0.77579	0.77421	0.84599	0.86765	0.7427	0.50592	0.27011	0.11255	0.036829	0.01133	0.012869	0.046029	0.14903	0.38231	0.77394
	0.76999	0.84036	0.73529	0.50439	0.26986	0.11248	0.036517	0.009233	0.0018181	0.00027881	6.6599e-05	0.00027881	0.0018181	0.009233	0.036517	0.11248	0.26983	0.50411	0.73347	0.83113	0.73354	0.50466	0.27346	0.13095	0.10955	0.23423	0.54175	1.0103	1.4762	1.6988	1.5794	1.278	1.0438	0.95847	0.90444	0.75375	0.51698	0.3069	0.22503	0.30635	0.51334	0.73529	0.83141	0.73354	0.50439	0.27165	0.12171	0.073035	0.12171
	0.010103	0.038714	0.12381	0.3174	0.66234	1.1523	1.7175	2.2409	2.5728	2.5679	2.1815	1.5457	0.90488	0.45716	0.27099	0.31743	0.51544	0.7356	0.83144	0.73354	0.50439	0.27168	0.12199	0.074919	0.13157	0.31236	0.63897	1.0948	1.6333	2.2322	2.887	3.4987	3.8281	3.6973	3.2511	2.8753	2.7909	2.8446	2.7722	2.5378	2.2855	2.06	1.7502	1.2926	0.7868	0.38469	0.14938	0.046096	0.013148
	0	0	0	0	0	0	0	3.33e-05	0.00027881	0.0018181	0.009233	0.036517	0.11248	0.26983	0.50411	0.73347	0.83113	0.73347	0.50411	0.26983	0.11248	0.036517	0.009233	0.0018181	0.00027881	3.33e-05	0	0	0	0	0	0	0	0	0	0	0	0	0	0	0	0	0	0	0	0	0	0	0
	0	0	0	0	0	0	0	0	0	0	0	0	0	0	0	0	0	0	0	0	0	0	0	0	0	0	0	0	0	0	0	0	0	0	0	0	0	0	0	0	0	0	0	0	0	0	0	0	3.33e-05
	0.0018514	0.0095118	0.038369	0.12199	0.30816	0.62582	1.0399	1.448	1.7386	1.8486	1.7733	1.5602	1.3096	1.1299	1.0416	0.95312	0.77184	0.51362	0.27168	0.11276	0.036551	0.009233	0.0018181	0.00027881	3.33e-05	0	0	0	3.33e-05	0.00027881	0.0018181	0.009233	0.036517	0.11248	0.26983	0.50411	0.73347	0.83113	0.73347	0.50411	0.26983	0.11248	0.036517	0.009233	0.0018181	0.00027881	3.33e-05	0	0
	0.7335	0.83144	0.73557	0.51519	0.31586	0.26333	0.42834	0.82154	1.3614	1.873	2.1905	2.2774	2.2219	2.1209	1.9976	1.819	1.5713	1.3117	1.1302	1.0417	0.95344	0.77394	0.52467	0.31743	0.26176	0.41886	0.7832	1.2397	1.5667	1.5739	1.2747	0.89005	0.6706	0.72614	1.0042	1.3819	1.7441	1.9732	1.9414	1.6162	1.1591	0.82823	0.76922	0.92853	1.1563	1.3558	1.5193	1.6527	1.7377
	0	0	0	0	0	0	0	0	0	0	0	0	0	0	0	0	0	0	0	0	0	0	0	0	0	0	0	0	0	0	0	0	0	0	0	0	3.33e-05	0.00027881	0.0018181	0.0092996	0.037075	0.11612	0.28829	0.57714	0.95843	1.3708	1.7417	1.971	1.9321
	0.50411	0.26983	0.11248	0.036517	0.009233	0.0018181	0.00031211	0.00031211	0.0018181	0.009233	0.036517	0.11251	0.27011	0.50592	0.7427	0.86765	0.84595	0.77394	0.77394	0.84595	0.86768	0.74298	0.50774	0.27934	0.14903	0.149	0.27906	0.50592	0.73378	0.83144	0.73532	0.51362	0.30816	0.2342	0.34286	0.62582	1.0051	1.3355	1.467	1.3352	1.0033	0.61659	0.30638	0.12199	0.040154	0.018745	0.038369	0.11276	0.26986
	0.0095451	0.0036362	0.0095118	0.036551	0.11248	0.26983	0.50411	0.73347	0.83113	0.73347	0.50411	0.26983	0.11248	0.036517	0.009233	0.0018181	0.00027881	3.33e-05	0	0	0	0	0	0	0	0	0	0	3.33e-05	0.00027881	0.0018181	0.009233	0.036517	0.11248	0.26983	0.50411	0.73347	0.83113	0.7335	0.50439	0.27165	0.12171	0.073068	0.12199	0.27346	0.51365	0.7703	0.94546	1.0128
	0.50409	0.57924	0.75407	0.84431	0.77236	0.62589	0.57621	0.72935	1.0417	1.354	1.5074	1.459	1.3189	1.27	1.424	1.7363	2.0477	2.1999	2.1427	1.9672	1.8159	1.7378	1.6635	1.5303	1.3967	1.3927	1.5445	1.6882	1.6122	1.2836	0.88827	0.65245	0.65342	0.78104	0.85142	0.77212	0.61718	0.54151	0.62582	0.80654	0.95316	1.0072	1.0198	1.0509	1.1021	1.1906	1.409	1.8156	2.2942
	0.11248	0.036551	0.0095118	0.0036362	0.0095118	0.036551	0.11248	0.26983	0.50411	0.73347	0.83113	0.73347	0.50411	0.26983	0.11248	0.036517	0.009233	0.0018181	0.00027881	3.33e-05	0	0	0	0	0	0	0	0	0	0	0	0	0	0	0	0	0	0	0	0	0	0	0	0	0	0	0	0	0
	0	0	0	0	0	0	0	0	0	0	0	0	0	0	3.33e-05	0.00027881	0.0018181	0.009233	0.036517	0.11248	0.26983	0.50411	0.73347	0.83113	0.73347	0.50411	0.26983	0.11248	0.036517	0.009233	0.0018181	0.00027881	3.33e-05	0	0	0	0	0	0	0	0	0	0	0	0	0	0	0	0
	0	0	0	0	0	0	0	0	0	0	0	0	0	0	0	0	0	0	0	0	0	0	0	0	0	0	0	0	0	0	0	0	0	0	0	0	0	0	0	0	0	0	0	0	0	0	0	0	0
	0	0	0	0	0	0	0	0	0	0	0	0	0	0	0	0	0	0	0	0	0	0	0	0	0	0	0	0	0	0	0	0	0	0	0	0	0	0	0	0	0	0	0	0	0	0	0	0	0
	0	0	0	0	0	0	3.33e-05	0.00027881	0.0018181	0.009233	0.036517	0.11248	0.26983	0.50411	0.73347	0.8312	0.73403	0.50774	0.28829	0.18552	0.26148	0.54889	1.01	1.4672	1.6623	1.4669	1.0082	0.53966	0.22496	0.073035	0.018466	0.0036362	0.00055763	9.9899e-05	0.00031211	0.0020969	0.011051	0.045784	0.14928	0.38413	0.78317	1.2741	1.6771	1.8347	1.7435	1.5166	1.25	0.99523	0.8215
	0.036517	0.009233	0.0018181	0.00027881	3.33e-05	0	0	0	0	3.33e-05	0.00027881	0.0018181	0.009233	0.036551	0.11276	0.27165	0.51334	0.76999	0.94361	1.0033	1.0082	1.0033	0.94361	0.76999	0.51337	0.27193	0.11458	0.045817	0.046029	0.11612	0.27934	0.54069	0.84626	1.1031	1.2492	1.287	1.2687	1.3031	1.5491	2.0949	2.8106	3.384	3.5625	3.3603	3.0054	2.6981	2.4614	2.2267	1.9964
	0.29193	0.58665	0.99498	1.4833	2.0115	2.4752	2.6656	2.4106	1.7783	1.0536	0.50028	0.20454	0.12987	0.24706	0.57858	1.1213	1.7386	2.1756	2.2369	1.9518	1.543	1.2332	1.0763	0.96208	0.77362	0.5139	0.27171	0.11279	0.036829	0.011051	0.011051	0.036796	0.11251	0.26983	0.50411	0.73347	0.83113	0.73347	0.50411	0.26983	0.11248	0.036517	0.009233	0.0018181	0.00027881	3.33e-05	0	0	0
	0.58908	0.74939	1.1134	1.5713	2.0179	2.3821	2.5923	2.587	2.3994	2.1716	2.0352	2.0096	2.0362	2.0637	2.0772	2.0805	2.0755	2.0544	1.9997	1.8969	1.7639	1.6601	1.6389	1.682	1.7125	1.6892	1.6659	1.7342	1.9117	2.0931	2.1089	1.8532	1.3884	0.92325	0.66168	0.65677	0.78901	0.88058	0.85756	0.81258	0.89568	1.1523	1.4843	1.7463	1.843	1.7463	1.4843	1.1523	0.89565
	0.00027881	3.33e-05	0	0	3.33e-05	0.00027881	0.0018181	0.009233	0.036517	0.11251	0.27011	0.50592	0.74274	0.86793	0.84777	0.78317	0.81045	0.95843	1.1375	1.2469	1.24	1.1049	0.86445	0.61369	0.5043	0.65578	1.0542	1.5128	1.7768	1.7389	1.5219	1.3115	1.1778	1.1131	1.141	1.286	1.4848	1.616	1.6146	1.511	1.3596	1.174	0.96767	0.8123	0.78373	0.84962	0.87716	0.77925	0.61841
	1.5683	1.5744	1.2762	0.89747	0.69792	0.80238	1.1633	1.6254	2.0097	2.1815	2.1043	1.8544	1.5457	1.2319	0.9208	0.66262	0.55078	0.619	0.7724	0.85145	0.78104	0.65338	0.65217	0.88642	1.2741	1.5738	1.5664	1.2379	0.77397	0.38231	0.149	0.04575	0.011051	0.0020969	0.00031211	3.33e-05	0	0	0	0	0	0	3.33e-05	0.00031211	0.0020969	0.011051	0.04575	0.149	0.38231
	1.6958	1.8728	1.8547	1.7791	1.7271	1.6543	1.5027	1.321	1.2371	1.3195	1.4953	1.627	1.6511	1.6217	1.6202	1.6417	1.5889	1.3754	1.0224	0.65709	0.43044	0.43914	0.70067	1.1618	1.7194	2.2412	2.5728	2.5679	2.1812	1.5439	0.89565	0.42065	0.15851	0.047635	0.011609	0.0040149	0.010103	0.040187	0.13095	0.34286	0.72907	1.2731	1.8393	2.2004	2.1664	1.7368	1.1207	0.57617	0.2342
	0.0095118	0.038335	0.12171	0.30638	0.61687	1.0051	1.3445	1.5035	1.4477	1.2731	1.1207	1.0398	0.95285	0.77181	0.51362	0.27171	0.11307	0.038648	0.020284	0.047568	0.14931	0.38262	0.77575	1.2468	1.6014	1.6792	1.5185	1.3238	1.2648	1.3624	1.5532	1.7528	1.8368	1.6792	1.2834	0.81969	0.49661	0.41914	0.55017	0.74634	0.84246	0.7703	0.61662	0.53972	0.61715	0.77362	0.85886	0.80864	0.73148
	0.84218	0.77027	0.61662	0.53966	0.61662	0.77027	0.84218	0.74452	0.5409	0.38234	0.38231	0.54062	0.74274	0.83323	0.7356	0.51365	0.30816	0.2342	0.34293	0.62641	1.009	1.3558	1.5492	1.5967	1.6554	1.8946	2.2774	2.5178	2.3385	1.7622	1.0914	0.64407	0.56786	0.82892	1.2504	1.567	1.565	1.2379	0.77579	0.39182	0.18733	0.16746	0.3174	0.61868	1.0036	1.3353	1.4672	1.3371	1.0125
	2.0094	1.7268	1.4221	1.2697	1.3192	1.4606	1.5148	1.3813	1.1176	0.8867	0.81052	0.85546	0.87128	0.75222	0.54248	0.38262	0.38262	0.54244	0.75194	0.86947	0.84623	0.77397	0.77394	0.84595	0.86765	0.7427	0.50596	0.27039	0.11433	0.045784	0.046029	0.11612	0.27937	0.54094	0.84777	1.1102	1.2741	1.3501	1.3708	1.3504	1.2762	1.1213	0.8938	0.69175	0.67095	0.92685	1.3979	1.8894	2.2195
	0	0	0	0	0	0	0	0	0	0	0	0	0	0	0	0	0	0	0	0	0	0	0	0	0	0	0	0	0	0	0	0	0	0	0	0	0	0	0	0	0	0	0	0	0	0	0	0	0
	0	0	0	0	0	0	0	0	0	0	0	0	0	0	0	0	0	0	0	0	3.33e-05	0.00027881	0.0018181	0.009233	0.036517	0.11248	0.26983	0.50411	0.73347	0.83113	0.73347	0.50411	0.26983	0.11248	0.036551	0.0095118	0.0036362	0.0095118	0.036551	0.11248	0.26983	0.50411	0.73347	0.83113	0.73347	0.50411	0.26983	0.11248	0.036517
	0	0	0	0	0	0	0	0	0	0	0	0	0	0	0	0	0	0	0	0	0	0	0	0	0	0	3.33e-05	0.00027881	0.0018181	0.009233	0.036517	0.11248	0.26983	0.50411	0.73347	0.83113	0.73347	0.50411	0.26983	0.11248	0.036517	0.009233	0.0018181	0.00027881	3.33e-05	0	0	0	0
	1.0039	1.3389	1.4854	1.4083	1.2283	1.1562	1.3146	1.589	1.7027	1.4875	1.0558	0.68894	0.60731	0.84697	1.2561	1.5685	1.567	1.2469	0.81045	0.49479	0.41883	0.54986	0.74452	0.83323	0.73378	0.50414	0.26983	0.11248	0.036517	0.009233	0.0018181	0.00027881	3.33e-05	0	0	0	3.33e-05	0.00027881	0.0018181	0.0092663	0.036796	0.1143	0.27906	0.54062	0.84595	1.101	1.2376	1.2376	1.101
	0.94361	1.0033	1.0085	1.0054	0.95466	0.81574	0.66234	0.65396	0.8867	1.2741	1.5739	1.5667	1.2397	0.7832	0.41883	0.26151	0.31586	0.51698	0.7448	0.86796	0.84599	0.77397	0.77425	0.84808	0.87898	0.79027	0.66419	0.68921	1.0007	1.5532	2.1145	2.4124	2.3388	2.0115	1.6199	1.25	0.8917	0.55167	0.28116	0.11461	0.036829	0.0092996	0.0020969	0.0020969	0.0092996	0.036796	0.1143	0.27906	0.54062
	0.14931	0.38413	0.78317	1.2741	1.6771	1.8344	1.7417	1.5077	1.2155	0.89352	0.59561	0.42988	0.49689	0.81076	1.2468	1.5664	1.5649	1.2376	0.77397	0.38259	0.15082	0.054983	0.047568	0.11458	0.27014	0.50414	0.73347	0.83113	0.73347	0.50411	0.26986	0.11276	0.038369	0.018745	0.040154	0.12206	0.30694	0.62022	1.0218	1.4086	1.6938	1.8844	2.05	2.2069	2.2863	2.2637	2.2867	2.6412	3.6159
	0	0	0	0	0	0	3.33e-05	0.00027881	0.0018181	0.009233	0.036551	0.11276	0.27165	0.51334	0.76999	0.94361	1.0033	1.0085	1.0051	0.95285	0.80654	0.6261	0.54329	0.6261	0.80654	0.95285	1.0051	1.0085	1.0033	0.94361	0.76999	0.51334	0.27165	0.11276	0.036551	0.009233	0.0018181	0.00027881	3.33e-05	0	0	3.33e-05	0.00027881	0.0018181	0.009233	0.036517	0.11248	0.26983	0.50411
	1.9889	1.8859	1.7271	1.5476	1.3691	1.1777	0.97718	0.84882	0.89593	1.1176	1.372	1.4762	1.3371	1.0036	0.61662	0.30635	0.12171	0.038335	0.0095118	0.0018514	0.00027881	3.33e-05	0	0	0	0	0	0	0	0	0	0	0	0	0	0	3.33e-05	0.00027881	0.0018181	0.009233	0.036517	0.11248	0.26983	0.50414	0.73375	0.83295	0.7427	0.54062	0.38231
	0.83113	0.73347	0.50411	0.26986	0.11276	0.038335	0.018466	0.038335	0.11276	0.26986	0.50411	0.73347	0.83113	0.73347	0.50411	0.26983	0.11248	0.036517	0.009233	0.0018181	0.00027881	3.33e-05	0	3.33e-05	0.00027881	0.0018181	0.009233	0.036517	0.11248	0.26983	0.50411	0.73347	0.83113	0.73347	0.50411	0.26983	0.11248	0.036517	0.009233	0.0018181	0.00027881	3.33e-05	0	0	0	0	0	0	3.33e-05
	0	0	0	0	0	0	0	0	0	0	0	0	0	0	0	0	0	0	0	0	0	0	0	0	0	0	0	0	0	0	0	0	0	0	0	0	0	0	0	0	0	0	0	0	0	0	0	0	0
	0.76999	0.84036	0.73529	0.50439	0.26986	0.11248	0.036517	0.009233	0.0018181	0.00027881	3.33e-05	0	0	0	0	0	0	0	0	0	0	0	0	0	0	0	0	0	0	0	0	0	0	0	0	0	0	0	0	0	0	0	0	0	0	3.33e-05	0.00027881	0.0018181	0.009233
	1.1271	1.6179	2.0171	2.218	2.2186	2.1335	2.0864	2.0779	2.0218	1.9002	1.7883	1.7196	1.6163	1.381	1.0144	0.61868	0.30666	0.12175	0.038335	0.0095118	0.0018514	0.00027881	3.33e-05	0	0	0	0	0	0	0	0	0	0	0	0	0	0	0	0	0	0	0	0	0	0	0	0	0	0
	1.4842	1.6159	1.6143	1.5092	1.3503	1.1375	0.85522	0.54275	0.2815	0.12594	0.086216	0.17704	0.45926	1.0102	1.823	2.7218	3.4139	3.6741	3.4803	2.9647	2.2922	1.6339	1.1847	1.1017	1.4178	2.034	2.7579	3.3176	3.4361	3.029	2.3271	1.7061	1.3794	1.2979	1.3042	1.2909	1.2343	1.1892	1.2697	1.5522	1.9536	2.2372	2.1756	1.7386	1.121	0.57631	0.23503	0.080307	0.046444
	1.1553	1.1101	1.3296	1.7039	2.0076	2.1038	2.0591	2.0242	2.0742	2.1822	2.2593	2.1849	1.8718	1.3612	0.82178	0.43016	0.27256	0.35238	0.62771	1.0057	1.3374	1.4762	1.3718	1.1158	0.88642	0.81049	0.85546	0.87132	0.75249	0.54429	0.39182	0.41886	0.65311	1.0125	1.3371	1.4673	1.3355	1.0051	0.62582	0.34286	0.2342	0.30816	0.51362	0.73532	0.83141	0.7335	0.50411	0.26983	0.11248
	0.149	0.38231	0.77394	1.2376	1.5649	1.5664	1.2468	0.81073	0.49661	0.42806	0.58637	0.85704	1.1033	1.2397	1.2468	1.1375	0.95843	0.81045	0.78317	0.84777	0.86796	0.74302	0.50774	0.27934	0.14903	0.149	0.27906	0.50592	0.73375	0.83116	0.73347	0.50411	0.26983	0.11248	0.036517	0.009233	0.0018181	0.00027881	3.33e-05	0	0	0	0	0	0	0	0	0	0
	0	0	0	0	0	0	0	0	0	0	0	3.33e-05	0.00027881	0.0018181	0.009233	0.036517	0.11248	0.26983	0.50411	0.73347	0.83113	0.73347	0.50411	0.26983	0.11248	0.036517	0.009233	0.0018181	0.00027881	6.6599e-05	0.00027881	0.0018181	0.009233	0.036517	0.11248	0.26983	0.50411	0.73347	0.83113	0.73347	0.50411	0.26983	0.11248	0.036517	0.009233	0.0018847	0.00083644	0.0036695	0.018466
	0	0	0	0	0	0	0	0	0	0	0	0	0	0	0	0	0	0	0	0	0	0	0	0	0	0	0	0	0	0	0	0	0	0	0	0	0	0	0	0	0	0	0	0	0	0	3.33e-05	0.00027881	0.0018514
	0.83113	0.73347	0.50411	0.26983	0.11248	0.036517	0.009233	0.0018181	0.00027881	3.33e-05	0	0	0	0	0	0	0	0	0	0	0	0	0	0	0	0	0	0	0	0	0	0	0	0	0	0	0	0	0	0	0	0	0	0	0	0	0	3.33e-05	0.00027881
	0	0	0	0	0	0	0	0	0	0	0	0	0	0	0	0	0	3.33e-05	0.00027881	0.0018181	0.009233	0.036517	0.11248	0.26983	0.50411	0.73347	0.83113	0.73347	0.50411	0.26983	0.11248	0.036517	0.009233	0.0018181	0.00027881	3.33e-05	0	0	0	0	0	0	0	0	0	0	0	0	0
	0.038335	0.018466	0.038335	0.11276	0.26986	0.50411	0.73347	0.83116	0.73375	0.50596	0.27934	0.15082	0.15823	0.31558	0.61841	1.0036	1.3353	1.4669	1.3352	1.0033	0.61662	0.30662	0.12353	0.047568	0.046029	0.11433	0.27011	0.50414	0.73347	0.83116	0.73375	0.50592	0.27906	0.149	0.149	0.27906	0.50592	0.73375	0.83116	0.7335	0.50439	0.27165	0.12171	0.073035	0.12171	0.27165	0.50439	0.7335	0.83113
	0	0	0	0	0	0	0	0	0	0	0	0	0	0	0	0	0	0	0	0	0	0	0	0	0	0	0	0	0	0	0	0	3.33e-05	0.00027881	0.0018181	0.009233	0.036551	0.11276	0.27165	0.51334	0.76999	0.94361	1.0033	1.0082	1.0033	0.94368	0.77058	0.51725	0.29196
	1.8415	1.7391	1.4588	1.0856	0.7751	0.69229	0.90519	1.3127	1.6884	1.8455	1.7785	1.62	1.4836	1.3887	1.2944	1.1578	0.99705	0.92328	1.0533	1.3537	1.6107	1.6109	1.3555	1.0625	0.95976	1.1093	1.4258	1.7896	2.0877	2.2133	2.1299	1.9308	1.7808	1.8072	2.04	2.3926	2.6892	2.7434	2.4547	1.8876	1.27	0.85534	0.74071	0.81252	0.87023	0.81972	0.76827	0.9334	1.4384
	0	0	0	0	0	0	0	0	0	0	0	0	0	0	0	0	0	0	0	0	0	0	0	0	0	0	0	0	0	0	0	0	0	0	0	0	0	0	0	0	0	0	0	0	0	0	0	0	0
	0	0	0	0	0	0	0	0	0	0	0	0	0	0	0	0	0	0	0	0	0	0	0	0	0	0	0	0	0	0	0	0	0	0	0	0	0	0	0	0	0	0	0	0	0	0	0	0	0
	0.11248	0.26983	0.50411	0.73347	0.83113	0.73347	0.50411	0.26983	0.11248	0.036517	0.009233	0.0018181	0.00027881	6.6599e-05	0.00027881	0.0018181	0.0092663	0.036796	0.1143	0.27906	0.54062	0.84599	1.1012	1.2394	1.2468	1.1375	0.95843	0.81045	0.78317	0.84777	0.86793	0.74274	0.50592	0.27011	0.11251	0.036517	0.0092663	0.0020969	0.0020969	0.0092663	0.036517	0.11248	0.26983	0.50411	0.73347	0.83116	0.73375	0.50592	0.27906
	0	0	0	0	0	0	0	0	0	0	0	0	0	0	0	0	0	0	0	0	0	0	0	0	0	0	0	0	0	0	0	0	0	0	0	0	0	0	0	0	0	0	0	0	0	0	0	0	0
	0	0	0	0	0	0	0	0	0	0	0	0	0	0	0	0	0	0	0	0	0	0	0	0	0	0	0	0	0	0	0	0	0	0	0	0	0	0	0	0	0	0	0	0	0	0	0	0	0
	0	0	0	0	0	0	0	0	0	0	0	0	0	0	0	0	0	3.33e-05	0.00027881	0.0018181	0.009233	0.036517	0.11248	0.26983	0.50411	0.73347	0.83116	0.73375	0.50592	0.27906	0.149	0.14903	0.27934	0.50774	0.74298	0.86768	0.84595	0.77394	0.77394	0.84595	0.86765	0.7427	0.50592	0.27011	0.11251	0.036517	0.009233	0.0018181	0.00027881
	0	0	0	0	0	0	3.33e-05	0.00027881	0.0018181	0.009233	0.036517	0.11248	0.26983	0.50411	0.73347	0.83113	0.73347	0.50411	0.26983	0.11248	0.036517	0.0092663	0.0020969	0.0020969	0.0092996	0.036796	0.1143	0.27906	0.54062	0.84595	1.101	1.2376	1.2376	1.101	0.84599	0.5409	0.28091	0.12381	0.075165	0.13126	0.30998	0.6261	1.0399	1.4477	1.7368	1.8393	1.7368	1.4477	1.0398
	1.4762	1.6988	1.5794	1.278	1.0438	0.95843	0.90417	0.75194	0.50774	0.27039	0.11255	0.036517	0.009233	0.0018181	0.00027881	3.33e-05	0	0	0	0	0	0	0	0	0	0	0	0	0	3.33e-05	0.00027881	0.0018181	0.009233	0.036517	0.11248	0.26983	0.50411	0.73347	0.83113	0.7335	0.50439	0.27168	0.12199	0.074853	0.13095	0.3082	0.61715	1.0052	1.3445
	0.26983	0.11248	0.036517	0.009233	0.0018181	0.00027881	3.33e-05	0	3.33e-05	0.00027881	0.0018181	0.009233	0.036517	0.11248	0.26983	0.50411	0.73347	0.83113	0.73347	0.50411	0.26983	0.11248	0.036517	0.009233	0.0018181	0.00027881	6.6599e-05	0.00027881	0.0018181	0.009233	0.036517	0.11248	0.26983	0.50411	0.73347	0.83113	0.73347	0.50411	0.26983	0.11248	0.036517	0.009233	0.0018181	0.00027881	3.33e-05	0	0	0	0
	1.2227	0.88429	0.55014	0.28091	0.11458	0.036829	0.0092663	0.0018181	0.00027881	3.33e-05	0	0	0	0	3.33e-05	0.00027881	0.0018181	0.009233	0.036517	0.11248	0.26986	0.50439	0.73532	0.84064	0.77181	0.62582	0.57617	0.7291	1.0401	1.3463	1.478	1.3723	1.1176	0.89565	0.84697	0.9677	1.1396	1.2489	1.2487	1.1378	0.95847	0.81045	0.78317	0.84777	0.86793	0.74274	0.50592	0.27011	0.11251
	0.26983	0.50411	0.73347	0.83113	0.73347	0.50411	0.26983	0.11248	0.036517	0.009233	0.0018181	0.00031211	0.00031211	0.0018181	0.009233	0.036551	0.11276	0.27165	0.51334	0.76999	0.94361	1.0033	1.0082	1.0036	0.94543	0.77922	0.54986	0.38413	0.38259	0.54066	0.7427	0.83295	0.73375	0.50414	0.26983	0.11248	0.036517	0.009233	0.0018181	0.00027881	3.33e-05	3.33e-05	0.00027881	0.0018181	0.009233	0.036517	0.11248	0.26983	0.50411
	0.18583	0.39158	0.77575	1.2379	1.5646	1.5646	1.2376	0.77394	0.38231	0.14903	0.046029	0.012869	0.01133	0.036863	0.11279	0.27165	0.51334	0.76999	0.94361	1.0033	1.0082	1.0033	0.94361	0.76999	0.51334	0.27165	0.11276	0.036551	0.0092663	0.0020969	0.0020969	0.0092996	0.036796	0.1143	0.27906	0.54062	0.84599	1.1012	1.2394	1.2471	1.1393	0.96795	0.84879	0.90488	1.1541	1.4845	1.746	1.8412	1.737
	0.92297	1.5166	2.0705	2.2984	2.0693	1.511	0.90495	0.49245	0.38714	0.60786	1.1042	1.7437	2.3715	2.9398	3.5109	4.0937	4.5456	4.6626	4.3405	3.6832	2.9736	2.4599	2.1545	1.9108	1.6773	1.5629	1.6315	1.7505	1.7229	1.5187	1.282	1.1253	1.0167	0.8917	0.78499	0.77603	0.84626	0.86768	0.7427	0.50592	0.27011	0.11251	0.036517	0.0092996	0.0023757	0.0039483	0.018878	0.075756	0.24034
Right panel
Baseline coupled with BLA/vCA1	0.16667	0.16667	0.33333	0.5	0.16667	0.16667	0.33333	1	0.5	3.1667	0.33333	0	0	0	0.66667	1	0	1.1667	0.16667	0.16667	0.83333	0.66667	0.66667	1.1667	0.83333
Baseline others	0	0.16667	0.16667	0	0	0.33333	1	0.83333	0.83333	0.66667	1.8333	0	0	0.16667	1.1667	0.16667	0.5	0.33333	1	0	0.16667	0	0	0.83333	1.5	0.33333	1.5	1.1667	0.33333	1.1667	1.1667	1.3333	0.83333	0	0.33333	0.16667	0.33333	0.83333	1	0.33333	0.16667	0.16667	0	0	0	1.6667	0.66667	0.16667	0.16667
Cue coupled witn BLA/vCA1	0.16667	0.16667	0.16667	0.66667	0.16667	0.66667	0.16667	1	0.16667	2.8333	0.5	0	0	0	0.33333	0.33333	0.16667	9	6.1667	0	2.3333	0.66667	3.3333	3.5	2.1667
Cue others	0.16667	0.33333	0	0	0	0.16667	0.66667	0.33333	0.66667	0.16667	1.3333	0.33333	0.16667	0.16667	1.5	0.83333	0.66667	1.6667	5.1667	0	0	0	0	1.1667	0.83333	0.33333	0.66667	0	2.6667	1.1667	1	0.66667	1.1667	0	0	0	0	0.33333	5.3333	0.16667	0.5	1	0	0.16667	0.16667	1	0.16667	0.5	1.3333
[truncated: 102 more columns]
