# Supplementary material for: De novo inter-regional coactivations of preconfigured local ensembles support memory
Source: Nat Commun. 2022 Mar 11;13:1272. doi: 10.1038/s41467-022-28929-x (PMC8917150; doi:10.1038/s41467-022-28929-x)
Supplement: Supplementary file 6 — Source Data [file 41467_2022_28929_MOESM6_ESM.zip › SourceData/fig09_c.csv]

Fig. 9c
PL5
Coupled with BLA pre-cond 1st half	0.98309	0.091219	1.1209	0.47147	4.1282	1.7074	0.98705	3.1798	1.749	3.2279	3.8144	2.2111	2.1868	0.77041	0.69109	3.9135	2.6146	4.2853	2.0901	3.1927	1.8502	0.71786	0.55624	1.3584	3.8996	3.1129	2.1432	1.0896	2.1629	1.0486	1.767	1.1251	2.6737	2.1699	1.4843	1.7226	1.5421	0.82394	1.7047	1.2361	1.4543	1.2613	0.11246	1.118	1.8322	2.6063	0.77734	1.4467	3.4668
Coupled with BLA pre-cond 2nd half	0.94025	0.096348	1.3378	0.55715	3.2857	2.045	1.056	2.8596	2.7972	2.9891	3.066	2.1604	1.9521	0.74641	0.54039	3.4289	2.419	4.432	1.8756	3.0915	1.6844	0.81039	1.0572	1.3957	3.7755	2.4643	2.1756	0.74321	1.7463	1.1241	1.3772	1.1321	2.1802	2.1411	1.3834	1.5728	1.5578	0.84464	1.8591	1.3743	1.3226	1.1783	0.36475	0.92921	1.9985	2.3588	0.89409	1.2965	5.1331
Coupled with BLA post-cond 1st half	1.2038	0.82843	1.243	1.1352	5.0343	1.3683	1.6085	4.5581	2.2899	3.792	2.4314	2.1246	1.7059	2.1155	1.0525	4.3102	3.2787	5.4573	1.6218	3.944	2.4405	1.1029	0.71849	1.0385	4.2941	2.7339	2.5399	0.89937	2.2352	2.0786	1.4849	1.3038	2.8421	1.6599	1.0886	1.4414	1.521	0.76111	1.8432	1.1957	1.6709	1.2119	0.48353	NaN	NaN	NaN	NaN	NaN	NaN
Coupled with BLA post-cond 2nd half	1.5308	0.84576	1.4353	0.83925	3.9512	1.2442	1.707	3.4722	3.3763	3.1868	2.6172	1.9477	2.1342	1.9528	0.77148	3.7991	2.6693	4.8197	1.6519	2.8908	1.8211	0.93521	0.55354	0.97316	3.3204	1.8951	2.0515	0.89898	2.1238	1.6441	1.2733	1.5328	2.5942	1.6034	1.2474	1.5311	1.9955	0.82911	1.8755	1.2088	1.4829	1.1834	0.5562	0.61453	1.6731	1.7776	0.99036	0.87027	4.9348
Coupled with vCA1 pre-cond 1st half	3.1342	4.5451	3.7192	4.7077	1.402	2.5458	1.3768	1.0896	2.1629	1.0486	1.767	0.95005	0.73063	1.1251	2.6737	2.2473	2.8117	3.1733	3.1911	0.7401	1.8322	0.77734	1.4467	3.4668	2.7847	1.4219	0.78613	0.85171
Coupled with vCA1 pre-cond 2nd half	2.9217	4.0881	4.0101	3.8962	1.629	1.7432	1.3481	0.74321	1.7463	1.1241	1.3772	0.58704	0.71173	1.1321	2.1802	3.6566	2.0699	2.1264	2.3773	0.7589	1.9985	0.89409	1.2965	5.1331	3.2491	1.4107	0.85898	1.0469
Coupled with vCA1 post-cond 1st half	3.9636	5.2962	4.9916	4.3291	4.5635	1.6434	0.94465	0.89937	2.2352	2.0786	1.4849	2.5748	2.2459	1.3038	2.8421	7.762	4.4074	7.589	4.4828	0.70613	NaN	NaN	NaN	NaN	NaN	NaN	NaN	NaN
Coupled with vCA1 post-cond 2nd half	3.3817	3.881	4.6487	3.5752	3.3553	1.9218	1.2677	0.89898	2.1238	1.6441	1.2733	1.8809	1.6064	1.5328	2.5942	6.2544	3.6109	5.725	3.6507	1.0153	1.6731	0.99036	0.87027	4.9348	5.7887	0.92439	0.67235	1.3084
Others pre-cond 1st half	2.4188	2.7088	1.1551	0.68762	1.8839	1.695	2.8685	1.105	2.1065	0.78379	2.0411	1.3973	0.97712	0.97199	1.0051	2.6648	1.0266	0.65733	1.4099	0.52754	0.23156	2.6569	0.90196	1.6961	1.697	2.0584	1.5691	1.8329	1.5047	2.9477	1.4865	1.2152	0.97619	3.8361	0.57003	0.77638	0.00093371	0.51774	1.8655	1.4585	1.6937	3.6074	0	0.43557	2.4043	0.70868	0	0.66106	1.0163
Others pre-cond 2nd half	2.3737	2.649	1.2807	0.69348	1.4875	1.5732	2.7347	1.2217	2.1239	0.55486	2.2198	1.3383	1.1537	0.88333	0.93889	2.0932	0.93519	0.57531	1.4198	0.79815	0.76728	2.4531	0.48642	1.6302	1.9043	1.4111	1.3593	1.5111	1.2642	2.034	1.1704	1.4265	0.5358	4.013	0.8821	0.53827	0.024074	0.4037	1.6716	1.1975	1.4093	2.7049	0.11049	0.52593	2.3154	0.62037	0.064815	0.64568	0.81728
Others post-cond 1st half	2.5679	2.2857	0.61275	1.3711	1.5231	1.6408	4.4489	2.1877	3.3102	0.85644	3.0692	1.0994	0.71698	2.0201	1.8358	2.1465	1.0358	0.66478	0.98113	2.2421	0.71447	1.9925	0.73019	1.9	1.6597	2.2717	1.5352	1.7113	1.3792	2.644	3.9623	1.0692	0.30566	4.5484	1.0403	0.55786	0.58365	0.59057	1.9553	1.1698	3.7384	2.6403	2.1465	0.4327	1.4126	0.7327	0.80881	0.75094	0.86918
Others post-cond 2nd half	2.5335	2.2215	0.53944	1.0721	2.3063	0.88859	4.5126	1.4316	2.9027	1.0846	3.0035	1.1299	0.88496	1.8777	1.3045	1.9647	1.1177	0.56146	0.91533	1.7828	0.71912	2.0365	0.75445	1.6146	1.6029	2.1985	1.3895	1.5588	1.3077	2.6631	3.1039	1.2584	0.23007	4.7428	1.2009	0.63474	0.63416	0.6254	1.4569	1.433	1.5483	2.1364	0.92759	0.42891	0.81197	0.65577	0.79679	0.69927	0.87474
BLA
Coupled with PrL L5 pre-cond 1st half	1.1353	1.7277	0.86906	2.3444	1.5071	0.97912	0.9464	1.2131	1.6038	0.52104	0.96921	1.17	0.4903	0.16905	0.34059	0.69158	1.1378	1.1105	0.48273	0.30999	0.82773	0.53501	0.69421	2.5986	2.7239	1.1	2.183	1.3728	1.7865	2.7783	3.2261	0.71176	0.53262	4.225	1.3699	0.63019	0.35428	1.1092	0.11036	0.63099	0.55181	0.078373	1.5187	0.15035	7.2375	4.6275	0.42022	0.60104	0.22114
Coupled with PrL L5 pre-cond 2nd half	1.7872	1.6257	0.45394	1.7308	1.3637	1.7038	1.0454	1.0385	1.5218	0.49507	0.55829	1.104	0.48974	0.17632	0.33512	0.55638	1.264	0.96006	0.45432	0.25556	0.74444	0.56358	0.53272	1.6425	2.9513	1.1283	1.987	1.5421	1.8107	1.8855	2.1011	0.75749	0.56048	4.3044	1.4072	0.58787	0.3122	0.59384	0.11905	0.77926	0.4323	0.094817	1.6565	0.22967	4.8856	4.9845	0.6942	0.60378	0.24464
Coupled with PrL L5 post-cond 1st half	1.6324	2.0245	1.1793	3.4174	1.9321	1.9895	1.1057	2.014	1.2948	1.4118	0.76961	1.1849	0.51821	0.2514	0.37045	0.65896	1.4545	1.6835	0.35597	0.2478	0.88679	0.55912	0.37107	3.3229	3.3691	1.6287	2.6585	2.0385	2.1557	NaN	NaN	NaN	NaN	NaN	NaN	NaN	NaN	NaN	NaN	NaN	NaN	NaN	NaN	NaN	NaN	2.4068	0.74422	0.85978	0.44992
Coupled with PrL L5 post-cond 2nd half	1.4386	2.1778	1.4958	2.2754	1.3657	2.0249	1.0409	1.2038	1.0889	0.92518	0.71239	1.1233	0.42857	0.21469	0.34996	0.65302	1.3529	1.8891	0.4619	0.26657	0.77139	0.58657	0.45518	2.5592	2.6435	1.102	2.3204	1.7816	2.0877	4.2157	1.5189	0.79021	0.61527	3.4211	1.315	0.27947	0.29059	0.69311	0.080801	0.57821	0.37213	0.25574	1.0682	0.13788	3.1134	2.3534	0.74099	0.80347	0.36799
Others pre-cond 1st half	0.77522	6.0437	0.42366	1.531	0.65034	0.1547	1.5849	2.9869	1.5975	1.0199	3.2241	2.613	1.7134	0.69253	0.74006	0.37536	23.854	0.21872	1.3482	0.4452	0.51794	0.46076	0.31841	1.6713	0.24311	1.9477	1.3374	4.1414	1.3371	0.56904	0.091793	0.19255	2.5508	2.5637	1.5121	1.5483	1.0276	0.80081	0.25682	1.2002	0.95416	0.46613	0.56521	0.94135	0.11156	1.4007	0.28446	1.3967	1.2433
Others pre-cond 2nd half	1.3755	6.5563	0.49926	0.97362	0.73423	0.713	1.168	1.9131	1.4247	0.84363	3.4749	1.8951	1.388	0.34749	0.54891	0.4556	22.9015	0.1731	1.5644	0.33076	0.34234	0.38286	0.42472	1.5253	0.22953	1.8856	1.491	3.7035	1.3377	0.5329	0.065848	0.065378	2.1372	2.0935	1.5818	1.3678	0.70222	0.87933	0.29423	1.1173	0.86924	0.45818	0.5577	1.1808	0.077885	1.3438	0.32116	1.3644	1.5173
Others post-cond 1st half	NaN	NaN	NaN	3.3708	0.87415	0.45805	1.7794	2.6461	1.9689	0.98985	3.3985	1.8775	1.8593	0.28011	0.56901	0.39242	24.6495	0.22801	1.159	0.39581	0.3613	0.27595	1.0465	0.71816	0.72305	1.9267	1.8513	3.5642	1.8855	0.41497	0.071257	0	1.917	1.4496	1.9861	1.05	0.13972	0.96417	0.48232	0.77278	1.3136	0.46879	0.54515	0.3644	0.2431	1.0584	0.17833	1.4388	1.3387
Others post-cond 2nd half	1.2707	5.1252	0.58537	2.0167	0.75064	0.55432	1.1283	2.2143	1.3559	0.75235	3.7228	1.9765	1.6146	0.26433	0.52737	0.30753	25.9341	0.18648	1.6869	0.31223	0.358	0.40742	0.48594	1.0103	0.40873	2.3492	1.561	4.8417	2.0765	0.59174	0.061441	0.0029571	2.158	1.54	1.0843	1.5682	0.4038	0.91985	0.52814	0.74956	1.4636	0.48756	0.55402	0.26135	0.16646	0.90707	0.07061	1.3799	1.4704
vCA1
Coupled with PrL L5 pre-cond 1st half	2.1734	1.1244	0.69281	1.5219	3.43	1.4295	0.84454	0.83427	0.77171	4.9337	0.94963	0.59225	2.3889	0.38188	6.3669	6.1143	1.6255	0.34548	0.85091
Coupled with PrL L5 pre-cond 2nd half	2.1783	0.84771	0.81914	0.33086	4.1259	1.0623	0.7821	0.7216	0.32963	4.8907	0.68879	1.2257	2.2456	0.29343	6.7892	5.6038	1.4175	0.12291	0.38173
Coupled with PrL L5 post-cond 1st half	1.9398	1.0322	0.76415	2.2635	3.2164	1.1063	1.0547	1.0107	1.8736	5.0113	0.001227	0.65031	2.0871	0.56687	6.7847	7.1595	1.3687	NaN	NaN
Coupled with PrL L5 post-cond 2nd half	1.884	1.0819	0.7454	2.5947	2.9597	1.7854	0.80146	0.58569	3.9139	4.5828	0.0052707	0.88165	1.5587	0.33637	6.8404	5.7897	1.1457	0.72128	1.5419
Others pre-cond 1st half	3.3196	0	0.17283	0.49948	0.53393	0.72629	1.5408	1.1571	1.2002	0.85766	1.0456	1.5349	1.3395	2.4332	1.0416	1.2339	4.1802	2.3608	2.5541	0.44469	1.6439	0.42586	1.9929	2.5968	4.2477	0.27862	0.22309	1.3257	1.0852	0.84279	0.16433	2.1671	1.549	0.39169	0.79972	1.5993	1.5461	1.0544	2.3774	1.9343	0.48833	0.77094	0.8681	1.6631	0.69659	1.5985	1.9989	0.69194	0.36626
Others pre-cond 2nd half	3.4034	0.012699	0.060674	0.39697	0.4528	0.68091	1.5381	0.96501	1.2586	0.85152	1.0732	1.0956	0.6474	2.082	1.0374	1.3321	3.6034	2.1178	1.6139	0.31151	1.6158	0.4886	1.4418	2.4175	4.1437	0.27115	0.23116	1.3317	0.99585	0.77574	0.0049383	1.4346	1.9142	0.066049	0.17963	1.0241	0.95431	0.68587	2.7029	1.9096	0.82707	0.79753	0.81798	2.3264	0.82837	1.9109	2.0135	0.52649	0.0041137
Others post-cond 1st half	2.4849	0.046806	0.12575	0.12365	0.77101	0.78571	1.4181	1.1716	1.3992	0.90686	1.0448	0.7451	0.19678	1.813	1.07	0.76891	0.94608	2.0014	0.35574	0.38445	2.6471	0.58964	2.6127	3.2668	2.6036	0.15826	0.39426	1.2136	1.0343	0.57213	2.4969	2.6025	5.3226	0.82138	0.072956	1.1693	1.2933	0.052147	1.2669	1.1025	0.4816	0.43313	0.3546	1.9258	0.61534	1.4736	1.8362	0.71779	0.18995
Others post-cond 2nd half	2.5937	0.10185	0.17972	0.21554	0.61182	0.76471	1.3191	1.1784	1.305	0.72323	1.077	0.9634	0.30089	1.7899	1.0106	1.0388	0.79967	2.7924	0.44917	0.49986	1.9116	0.52155	2.415	3.2022	1.6419	0.21686	0.35592	0.9531	1.1472	0.53917	2.9226	0.48234	5.3343	1.0283	0.21693	1.1097	1.184	0.031145	1.6977	1.6804	0.88548	0.61811	0.46622	1.5343	1.2238	1.5903	1.9511	0.64638	0.21471
[truncated: 280 more columns]
