# Supplementary material for: De novo inter-regional coactivations of preconfigured local ensembles support memory
Source: Nat Commun. 2022 Mar 11;13:1272. doi: 10.1038/s41467-022-28929-x (PMC8917150; doi:10.1038/s41467-022-28929-x)
Supplement: Supplementary file 6 — Source Data [file 41467_2022_28929_MOESM6_ESM.zip › SourceData/supplementary_fig24_e.csv]

Supplementary Fig. 24e
BLA
Coupled with PL5	0.16825	0.031682	0.0697	0.13724	-0.031778	-0.54762	0.54762	0.13233	0.3218	-0.15107	-0.19987	-0.23697	-0.0020053	0.11932	-0.14835
Others	-0.5	1	-0.26316	-0.17028	0.16409	0.011352	0.017544	0.2838	-0.43235	0.43235	0.42059	0.33566	0.32867	0.020979	0.06993	0.63636	0.25455	-0.1383	-0.3569	0.21049	0.048819	-0.11665	0.2176	-0.075125	-0.2152	0.010897	0.15659	-0.28466	-0.096294	-0.78571	0.64286	0.3	0.6	0.11128	-0.40752	-0.40451	-0.018045	0.31278	-0.20521	-0.042112	-0.17781	0.15709	-0.0054945	0.2033	0.17582
vCA1
Coupled with PL5	0.11549	-0.065934	-0.41758	0.76374	-0.082707	0.21053	-0.2	0.28485
Others	-0.4	0.1538	-0.41544	-0.13519	0.43569	0.20635	0.13684	0.17679	-0.076923	-0.032967	-0.18797	0.23459	-0.58346	-0.59248	0.30075	0.2	0.2	-0.14286	0.25714	0.54286	-0.69697	-0.40606	0.22424	0.33333	-0.3697	-0.25714	-0.42857	0.71429	-0.88571	-0.82857
PL5
Coupled with BLA/vCA1	-0.38101	0.022822	0.053136	0.050871	-0.16742	0.60157	-0.21394	0.2622	-0.20998	0.23787	0.039576	0.29413	-0.10094	-0.066845	0.25267	-0.11564	0.058794	-0.027452	-0.07152	-0.10053	0.061073	0.049625	0.040122	-0.028418	-0.16172
Others	-0.28397	0.18101	-0.11524	0.15913	-0.12563	-0.071565	0.11722	-0.19952	0.020711	-0.146	0.50335	0.2682	0.0069465	-0.19194	-0.12987	-0.33736	-0.10012	0.31516	0.41438	0.0055239	0.15513	-0.085346	0.05241	-0.039941	-0.1822	0.0026509	-0.025783	0.018704	-0.11541	0.11517	0.14778	0.23927	-0.066983	0.014112	-0.085866	-0.11702	0.19963	0.30276	-0.095636	0.16978	0.10432	-0.081217	0.081551	-0.099933	0.096257	0.10963	0.2998	0.0010027	-0.23006
[truncated: 19 more columns]
