# Supplementary material for: De novo inter-regional coactivations of preconfigured local ensembles support memory
Source: Nat Commun. 2022 Mar 11;13:1272. doi: 10.1038/s41467-022-28929-x (PMC8917150; doi:10.1038/s41467-022-28929-x)
Supplement: Supplementary file 6 — Source Data [file 41467_2022_28929_MOESM6_ESM.zip › SourceData/supplementary_fig24_d.csv]

Supplementary Fig. 24d
PL5
Coupled with BLA pre-cond 1st half	2.1739	10.5177	3.775	9.261	8.8268	18.5998	5.5775	1.9344	6.4088	13.8804	9.392	1.3827	4.7304	14.6134	3.5476	18.972	7.2951	8.3099
Coupled with BLA pre-cond 2nd half	5.2546	9.7093	3.5895	8.3321	7.7488	19.314	5.5092	1.8695	6.9992	10.9228	8.0061	1.0311	4.416	8.8184	3.6673	18.146	6.2962	7.7368
Coupled with BLA post-cond 1st half	34.1324	12.2277	4.6516	10.0333	8.9421	19.6759	5.9799	2.3366	9.0837	14.8228	NaN	NaN	NaN	NaN	NaN	NaN	NaN	7.5855
Coupled with BLA post-cond 2nd half	28.7262	10.6926	4.4984	9.2307	8.1147	18.1474	6.2578	2.2124	11.8078	15.3913	6.4996	0.84729	3.5033	9.1527	8.7317	25.3944	6.8369	7.4925
Coupled with vCA1 pre-cond 1st half	10.5177	3.775	9.261	8.8268	3.5476	7.2951
Coupled with vCA1 pre-cond 2nd half	9.7093	3.5895	8.3321	7.7488	3.6673	6.2962
Coupled with vCA1 post-cond 1st half	12.2277	4.6516	10.0333	8.9421	NaN	NaN
Coupled with vCA1 post-cond 2nd half	10.6926	4.4984	9.2307	8.1147	8.7317	6.8369
Others pre-cond 1st half	4.149	0.88741	24.9773	1.3485	13.4385	1.1704	12.4454	4.972	5.7712	0	2.7449	1.485	1.2842	11.815	17.6027	15.6976	27.9409	10.481	1.9423	8.5218	8.2008	13.5378	5.5257	2.9654	10.3997	6.2328	0.91163	19.179	0	15.029	0	6.6838
Others pre-cond 2nd half	3.9248	0.92274	25.618	1.3036	11.8886	1.2969	11.8988	4.3136	4.508	0.0080247	1.9275	1.0111	0.48754	8.0214	17.1439	15.2816	27.2053	10.14	5.4707	8.8444	8.7554	10.8695	6.626	2.7918	8.011	5.6787	0.88307	15.3097	1.0174	3.9899	0.21168	4.3689
Others post-cond 1st half	3.2395	9.465	10.5525	0.95448	13.6471	1.1899	11.1597	5.3811	5.9679	0.98616	2.2384	1.6072	9.9828	8.0724	19.1472	15.7601	30.0644	13.5319	6.2571	8.6158	9.3992	14.7878	11.7441	NaN	NaN	7.2142	1.4052	11.6364	6.1186	3.9368	2.4561	5.9014
Others post-cond 2nd half	3.2616	25.2543	2.8599	0.71429	10.1605	1.3615	9.7743	5.28	4.6511	0.46628	0.71124	4.2887	11.4705	6.1883	14.8189	16.7278	29.7523	11.5597	10.0268	6.8195	9.4011	13.7066	8.7236	1.7472	2.7309	6.3762	1.4437	11.1135	6.1172	2.8947	2.1017	5.9152
BLA
Coupled with PL5 pre-cond 1st half	25.0482	24.6739	1.2876	5.1106	17.9928	16.4823	4.037	25.233	27.1444	33.08
Coupled with PL5 pre-cond 2nd half	25.7243	20.2598	1.1698	5.0494	19.6823	16.6132	3.7565	26.7982	28.6254	33.5447
Coupled with PL5 post-cond 1st half	22.6499	25.9391	1.2868	6.5874	17.4345	18.9506	NaN	NaN	NaN	NaN
Coupled with PL5 post-cond 2nd half	22.5056	25.7414	1.534	6.0123	17.0467	18.5853	2.639	24.1787	23.9674	28.1179
Others pre-cond 1st half	30.4897	18.0508	9.3317	5.3127	7.1419	9.6807	21.1986	2.2284
Others pre-cond 2nd half	35.4267	13.229	4.9247	5.3337	7.3044	9.6931	19.2586	1.8686
Others post-cond 1st half	NaN	NaN	7.4804	5.6898	6.9778	9.9489	21.5462	2.306
Others post-cond 2nd half	40.2301	18.2504	4.5458	5.3657	7.2051	10.2909	21.299	1.9714
vCA1
Coupled with PL5 pre-cond 1st half	18.5185	16.0943	27.11	1.936	9.0602	6.4809	8.6345	0.50819	11.7119	0.37587	15.7355	0.23432	5.1431	18.5289	1.1764	3.0822
Coupled with PL5 pre-cond 2nd half	18.1984	13.7203	29.2815	4.834	7.4765	5.6667	3.2142	0.77643	11.9948	0.25285	10.8148	0.19104	2.9049	13.5596	0.94501	1.9806
Coupled with PL5 post-cond 1st half	19.1611	15.7885	30.8957	17.1899	11.6151	6.9541	5.2006	6.146	16.0982	NaN	NaN	NaN	NaN	NaN	NaN	NaN
Coupled with PL5 post-cond 2nd half	17.772	12.1006	26.5947	15.6038	18.1702	5.96	3.1959	4.5376	13.4312	0.7828	20.7183	4.3062	4.722	9.3269	3.9489	4.4418
Others pre-cond 1st half	6.3526	4.2794	26.6762	1.4603	4.3641	7.0639	3.1742	16.1391	9.909	0.6495	7.8276	0.76324	16.318	0.81732	5.1974	6.501	14.6862	1.5131	16.4888	2.995	10.0742	3.1533	22.1037	9.4679	8.8965	4.55	27.8284	3.1759	2.0135	32.5221
Others pre-cond 2nd half	7.6778	4.2062	26.4509	1.6717	4.831	6.5747	5.3588	5.5707	7.0882	0.62907	7.2986	0.62612	13.6399	1.7348	5.5718	3.6399	14.3543	8.9146	13.6969	7.9654	7.5728	2.7511	18.8199	8.5037	8.518	4.322	23.6972	1.9225	0.95913	35.84
Others post-cond 1st half	2.3221	4.2717	24.944	3.8012	3.0172	9.3429	4.9883	19.2729	7.7537	0.56739	7.8715	1.069	20.6099	NaN	NaN	NaN	NaN	NaN	NaN	NaN	NaN	NaN	NaN	13.0077	3.1541	3.7858	27.2681	3.7458	3.1556	25.7057
Others post-cond 2nd half	2.3253	4.2535	22.5611	3.7633	4.6162	10.5927	8.6598	20.8917	7.9268	0.54748	8.3746	0.94418	19.3213	0.78947	2.7598	2.6168	6.2706	3.4388	15.4559	2.8028	9.4804	1.9904	16.3951	13.3338	1.9877	4.7296	27.539	4.1669	5.9521	20.7314
