# Supplementary material for: De novo inter-regional coactivations of preconfigured local ensembles support memory
Source: Nat Commun. 2022 Mar 11;13:1272. doi: 10.1038/s41467-022-28929-x (PMC8917150; doi:10.1038/s41467-022-28929-x)
Supplement: Supplementary file 6 — Source Data [file 41467_2022_28929_MOESM6_ESM.zip › SourceData/supplementary_fig04_a.csv]

Supplementary Fig. 4a
Freeze
BLA	Positive	Negative	Negative	Positive	Negative	Negative	Positive	Negative	Positive	Negative	Positive	Negative	Positive	Negative	Negative	N.S.	Positive	Positive	Negative	Positive	Positive	Positive	Negative	Positive	N.S.	Negative	Positive	Positive	N.S.	Negative	Positive	Positive	Negative	Positive	Negative	Negative	Positive	Negative	Positive	Positive	N.S.	Negative	Negative	Positive	Positive	N.S.	Positive	Negative	Positive
vCA1	N.S.	Positive	N.S.	Positive	N.S.	Positive	Positive	Positive	N.S.	Positive	Negative	Negative	Negative	Positive	N.S.	Positive	Positive	Negative	Positive	Positive	N.S.	Negative	Negative	Positive	Negative	Negative	Negative	Positive	Negative	Positive	Negative	Positive	Positive	Positive	Negative	Negative	Negative	Negative	Positive	Negative	Positive	Positive	Positive	Positive	Negative	Positive	Negative	Positive	Positive
PL5	N.S.	Negative	Negative	Negative	Positive	Negative	Negative	Negative	Positive	Positive	Negative	Negative	Negative	Negative	Negative	Negative	Negative	Positive	Negative	Negative	Negative	Negative	Negative	Negative	Negative	Negative	Negative	Negative	Negative	Negative	Negative	Negative	Positive	Positive	Negative	Negative	Positive	Negative	Negative	Positive	Negative	Negative	Negative	Negative	Positive	Negative	Positive	Negative	Positive
Cue
BLA	Positive	Negative	Negative	Negative	Positive	Negative	N.S.	N.S.	Positive	N.S.	N.S.	Positive	Negative	Positive	Positive	N.S.	N.S.	Positive	N.S.	N.S.	Negative	N.S.	N.S.	N.S.	Negative	Negative	Negative	N.S.	Negative	Positive	N.S.	N.S.	Positive	Negative	N.S.	N.S.	Negative	Positive	Negative	Negative	Negative	N.S.	Negative	Negative	Negative	Negative	Negative	Negative	Negative
vCA1	N.S.	Positive	N.S.	N.S.	N.S.	Positive	N.S.	N.S.	N.S.	Positive	Negative	N.S.	Positive	N.S.	N.S.	Negative	Positive	N.S.	N.S.	N.S.	N.S.	N.S.	Negative	Positive	N.S.	N.S.	Negative	N.S.	Negative	Negative	N.S.	Positive	Negative	Negative	Positive	N.S.	Negative	N.S.	Negative	Negative	Positive	Negative	Negative	Positive	Negative	Negative	Negative	N.S.	Positive
PL5	Positive	Positive	Negative	Positive	Positive	Negative	Positive	Positive	Negative	Positive	Positive	Positive	N.S.	Positive	Positive	Positive	N.S.	Negative	Negative	Positive	Positive	Positive	Negative	Positive	Negative	N.S.	N.S.	Negative	N.S.	Positive	Positive	Positive	Positive	Positive	Negative	Negative	Positive	Negative	N.S.	Positive	Positive	Negative	N.S.	Positive	Positive	Negative	Negative	Negative	Negative
[truncated: 310 more columns]
