# Supplementary material for: De novo inter-regional coactivations of preconfigured local ensembles support memory
Source: Nat Commun. 2022 Mar 11;13:1272. doi: 10.1038/s41467-022-28929-x (PMC8917150; doi:10.1038/s41467-022-28929-x)
Supplement: Supplementary file 6 — Source Data [file 41467_2022_28929_MOESM6_ESM.zip › SourceData/fig09_b.csv]

Fig. 9b
BLA
Coupled with PL5 pre-cond	14.7965	15.4038	6.2933	11.9147	7.7278	3.8915	7.9107	15.0024	7.0212	25.0512	8.7555	19.1215	23.9531	31.0981	4.0212
Coupled with PL5 post-cond	17.0139	16.6152	8.4542	11.5028	12.4057	3.015	9.4995	20.6273	12.1692	15.9229	8.5397	15.9674	16.5011	28.4655	5.088
Other ensembles pre-cond	2.6078	8.6608	9.8728	4.3639	14.0542	9.6239	12.9093	9.5409	10.6205	14.7223	6.1648	8.9281	22.4094	3.4	8.1553	3.5129	8.5634	4.0836	3.515	6.9395	8.2705	12.3024	9.0846	6.513	5.5826	10.8034	14.2279	4.3162	9.1622	1.54	5.4781	1.7963	0.7448	16.748	8.7571	5.9544	15.4485	2.1723	18.2284	8.9165	13.7335	29.0044	4.3854	7.83	5.7815
Other ensembles post-cond	3.5122	8.1463	11.7296	5.1415	14.1352	8.9623	12.8459	18.8994	6.5698	9.8279	13.1665	13.6411	4.9625	2.0081	6.659	3.6505	10.32	3.8108	3.9984	7.0823	9.4978	12.0188	9.7088	8.888	6.2732	10.0137	13.59	3.4239	9.3336	1.3554	5.8477	0.97083	0.61531	12.3595	9.4837	9.5048	17.3921	1.9559	11.6086	5.2039	12.2758	18.9029	5.1935	4.6024	9.1837
vCA1
Coupled with PL5 pre-cond	28.5204	3.9713	2.5518	3.9872	1.8612	10.6057	0.52709	4.1874
Coupled with PL5 post-cond	26.8282	10.7677	4.5703	21.009	2.6473	15.3188	3.8251	7.2498
Other ensembles pre-cond	2.0264	17.1484	18.8671	10.4157	20.9994	9.0588	9.9375	12.0052	1.4514	1.9617	5.6388	10.2863	6.3877	6.3767	12.1256	2.6506	6.3746	8.2334	10.493	4.3543	2.489	15.1391	7.8624	23.2064	26.4422	14.9165	4.2792	17.5417	3.8998	6.525
Other ensembles post-cond	2.9765	13.9183	13.7307	7.5748	0.58628	7.6568	5.4407	10.2951	8.7338	11.8564	3.5997	9.314	4.8103	14.2534	7.5545	2.7484	4.8131	8.4264	11.0802	7.6335	2.8466	7.0274	8.6286	4.848	9.1179	2.1534	7.8747	27.1499	11.8438	8.9303
PL5
Coupled with BLA pre-cond	3.4116	11.9406	5.0269	5.686	13.0648	7.8441	11.2427	22.4083	7.2887	24.9038	10.7936	8.7377	12.3646	17.2035	0.74671	15.5051	15.6662	10.9663	3.1186	3.3382	3.4901	5.0379
Coupled with BLA post-cond	9.5212	18.4561	19.9805	10.1427	15.0205	18.6203	14.8446	30.987	11.5095	13.8714	11.3868	12.8458	18.6925	22.639	5.4707	16.2342	13.5211	11.4752	11.2973	12.3647	5.4891	8.487
Coupled with vCA1 pre-cond	23.6743	22.4083	7.2887	7.0175	13.293	10.9663	3.3382
Coupled with vCA1 post-cond	14.4342	30.987	11.5095	16.4028	43.18	11.4752	12.3647
Other ensembles pre-cond	15.714	11.5012	6.8262	14.4498	21.0526	5.7895	0.39872	9.697	6.9059	13.2695	10.2871	15.7406	15	11.4381	7.6763	9.7335	12.4843	9.8511	6.5361	17.7313	4.4824	7.478	19.141	10.022	9.9009	13.5352	12.8855	17.9626	8.2599	7.3128	14.0088	14.3172	9.141	17.437	11.3801	10.6681	14.9945	16.0131	14.4578	13.4721	9.9014	9.5038	0.058187	11.4918	17.3299	10.4833	13.7805	17.1359	23.8214
Other ensembles post-cond	16.2752	11.2331	20.5543	19.0947	1.3878	12.6461	13.8664	12.9691	4.678	16.9053	8.7458	13.5413	15.5034	14.1997	16.0198	10.3787	12.6119	15.5551	15.9294	24.7942	8.41	8.7813	7.2316	12.9782	11.0896	18.3858	8.6199	15.109	8.6199	10.4116	11.025	16.6747	14.4471	16.5451	9.5579	12.1969	14.4394	16.3263	13.5232	8.1768	13.5232	7.348	4.7894	11.1436	15.2775	7.3269	15.9436	16.8952	14.0993
[truncated: 19 more columns]
