# Supplementary material for: De novo inter-regional coactivations of preconfigured local ensembles support memory
Source: Nat Commun. 2022 Mar 11;13:1272. doi: 10.1038/s41467-022-28929-x (PMC8917150; doi:10.1038/s41467-022-28929-x)
Supplement: Supplementary file 6 — Source Data [file 41467_2022_28929_MOESM6_ESM.zip › SourceData/supplementary_fig16.csv]

Supplementary Fig. 16
All rats pre-cond	0.012923	0	0.051691	0	0	0	0.025845	0	0.012923	0.038768	0	0	0	0.012923	0.025845	0.025845	0	0	0	0	0	0	0	0	0	0	0.0096978	0.0096978	0.014641	0.014641	0.029283	0.014641	0.029283	0.043924	0.014641	0.014641	0.014641	0	0	0	0.014641	0	0.029283	0.014641	0.10249	0	0.014641	0.043924	0.014641
All rats post-cond	0.12898	0.070354	0.093805	0.023451	0.023451	0.023451	0.035177	0.082079	0.046902	0.058628	0.011726	0.011726	0.17588	0.058628	0.011726	0.070354	0.023928	0.035892	0.047856	0.035892	0.11964	0.011964	0.023928	0.013674	0.013674	0.052863	0.052863	0.095154	0.044477	0.044477	0.044477	0.044477	0.22239	0.13343	0.088955	0.044477	0.088955	0.22239	0.13343	0.088955	0.088955	0.13343	0.088955	0.13343	0.088955	0.13343	0.088955	0.26686	0.044477
Without Hoegaarden pre-cond	0	0	0	0	0	0	0	0	0	0	0.0096978	0.0096978	0.014641	0.014641	0.029283	0.014641	0.029283	0.043924	0.014641	0.014641	0.014641	0	0	0	0.014641	0	0.029283	0.014641	0.10249	0	0.014641	0.043924	0.014641	0	0.11713	0.014641	0	0	0	0.043924	0.058565	0.014641	0.043924	0.043924	0.029283	0.029283	0.058565	0.029283	0.043924
Without Hoegaarden post-cond	0.023928	0.035892	0.047856	0.035892	0.11964	0.011964	0.023928	0.013674	0.013674	0.052863	0.052863	0.095154	0.044477	0.044477	0.044477	0.044477	0.22239	0.13343	0.088955	0.044477	0.088955	0.22239	0.13343	0.088955	0.088955	0.13343	0.088955	0.13343	0.088955	0.13343	0.088955	0.26686	0.044477	0.35582	0.31134	0.044477	0.044477	0.088955	0.044477	0.044477	0.044477	0.13343	0.13343	0.044477	0.044477	0.044477	0.044477	0.044477	0.13343
Without Innis pre-cond	0.012923	0	0.051691	0	0	0	0.025845	0	0.012923	0.038768	0	0	0	0.012923	0.025845	0.025845	0	0	0	0.0096978	0.0096978	0.014641	0.014641	0.029283	0.014641	0.029283	0.043924	0.014641	0.014641	0.014641	0	0	0	0.014641	0	0.029283	0.014641	0.10249	0	0.014641	0.043924	0.014641	0	0.11713	0.014641	0	0	0	0.043924
Without Innis post-cond	0.12898	0.070354	0.093805	0.023451	0.023451	0.023451	0.035177	0.082079	0.046902	0.058628	0.011726	0.011726	0.17588	0.058628	0.011726	0.070354	0.013674	0.013674	0.052863	0.052863	0.095154	0.044477	0.044477	0.044477	0.044477	0.22239	0.13343	0.088955	0.044477	0.088955	0.22239	0.13343	0.088955	0.088955	0.13343	0.088955	0.13343	0.088955	0.13343	0.088955	0.26686	0.044477	0.35582	0.31134	0.044477	0.044477	0.088955	0.044477	0.044477
Without Leffe pre-cond	0.012923	0	0.051691	0	0	0	0.025845	0	0.012923	0.038768	0	0	0	0.012923	0.025845	0.025845	0	0	0	0	0	0	0	0	0.0096978	0.0096978	0.014641	0.014641	0.029283	0.014641	0.029283	0.043924	0.014641	0.014641	0.014641	0	0	0	0.014641	0	0.029283	0.014641	0.10249	0	0.014641	0.043924	0.014641	0	0.11713
Without Leffe post-cond	0.12898	0.070354	0.093805	0.023451	0.023451	0.023451	0.035177	0.082079	0.046902	0.058628	0.011726	0.011726	0.17588	0.058628	0.011726	0.070354	0.023928	0.035892	0.047856	0.035892	0.11964	0.011964	0.023928	0.052863	0.052863	0.095154	0.044477	0.044477	0.044477	0.044477	0.22239	0.13343	0.088955	0.044477	0.088955	0.22239	0.13343	0.088955	0.088955	0.13343	0.088955	0.13343	0.088955	0.13343	0.088955	0.26686	0.044477	0.35582	0.31134
Without Maredsous pre-cond	0.012923	0	0.051691	0	0	0	0.025845	0	0.012923	0.038768	0	0	0	0.012923	0.025845	0.025845	0	0	0	0	0	0	0	0	0	0.014641	0.014641	0.029283	0.014641	0.029283	0.043924	0.014641	0.014641	0.014641	0	0	0	0.014641	0	0.029283	0.014641	0.10249	0	0.014641	0.043924	0.014641	0	0.11713	0.014641
Without Maredsous post-cond	0.12898	0.070354	0.093805	0.023451	0.023451	0.023451	0.035177	0.082079	0.046902	0.058628	0.011726	0.011726	0.17588	0.058628	0.011726	0.070354	0.023928	0.035892	0.047856	0.035892	0.11964	0.011964	0.023928	0.013674	0.013674	0.044477	0.044477	0.044477	0.044477	0.22239	0.13343	0.088955	0.044477	0.088955	0.22239	0.13343	0.088955	0.088955	0.13343	0.088955	0.13343	0.088955	0.13343	0.088955	0.26686	0.044477	0.35582	0.31134	0.044477
Without Nostrum pre-cond	0.012923	0	0.051691	0	0	0	0.025845	0	0.012923	0.038768	0	0	0	0.012923	0.025845	0.025845	0	0	0	0	0	0	0	0	0	0	0.0096978	0.0096978	0.015175	0.045524	0	0	0	0	0	0
Without Nostrum post-cond	0.12898	0.070354	0.093805	0.023451	0.023451	0.023451	0.035177	0.082079	0.046902	0.058628	0.011726	0.011726	0.17588	0.058628	0.011726	0.070354	0.023928	0.035892	0.047856	0.035892	0.11964	0.011964	0.023928	0.013674	0.013674	0.052863	0.052863	0.095154	0.021112	0.084448	0.021112	0.14778	0.084448	0.084448	0.021112	0.042224
Without Oberon pre-cond	0.012923	0	0.051691	0	0	0	0.025845	0	0.012923	0.038768	0	0	0	0.012923	0.025845	0.025845	0	0	0	0	0	0	0	0	0	0	0.0096978	0.0096978	0.014641	0.014641	0.029283	0.014641	0.029283	0.043924	0.014641	0.014641	0.014641	0	0	0	0.014641	0	0.029283	0.014641	0.10249	0	0.014641	0.043924	0.014641
Without Oberon post-cond	0.12898	0.070354	0.093805	0.023451	0.023451	0.023451	0.035177	0.082079	0.046902	0.058628	0.011726	0.011726	0.17588	0.058628	0.011726	0.070354	0.023928	0.035892	0.047856	0.035892	0.11964	0.011964	0.023928	0.013674	0.013674	0.052863	0.052863	0.095154	0.044477	0.044477	0.044477	0.044477	0.22239	0.13343	0.088955	0.044477	0.088955	0.22239	0.13343	0.088955	0.088955	0.13343	0.088955	0.13343	0.088955	0.13343	0.088955	0.26686	0.044477
[truncated: 51 more columns]
