# Supplementary material for: De novo inter-regional coactivations of preconfigured local ensembles support memory
Source: Nat Commun. 2022 Mar 11;13:1272. doi: 10.1038/s41467-022-28929-x (PMC8917150; doi:10.1038/s41467-022-28929-x)
Supplement: Supplementary file 6 — Source Data [file 41467_2022_28929_MOESM6_ESM.zip › SourceData/fig08_e.csv]

Fig. 8e
Significant drop
BLA-PL5
SWR	N.S.	Significant	N.S.	N.S.	N.S.	Significant	N.S.	N.S.	N.S.
aHFO	N.S.	Significant	Significant	Significant	Significant	Significant	N.S.	N.S.	N.S.
cRipple	Significant	N.S.	N.S.	Significant	Significant	Significant	N.S.	N.S.	N.S.
Slow gamma	N.S.	N.S.	Significant	N.S.	N.S.	N.S.	Significant	N.S.	N.S.
vCA1-PL5
SWR	Significant	Significant	Significant	Significant	Significant	N.S.
aHFO	Significant	Significant	Significant	Significant	Significant	N.S.
cRipple	N.S.	N.S.	N.S.	Significant	Significant	N.S.
Slow gamma	Significant	N.S.	Significant	N.S.	Significant	N.S.
Lost peak
BLA-PL5
SWR	Significant	Significant	N.S.	Significant	N.S.	N.S.	N.S.	N.S.	Significant
aHFO	Significant	Significant	N.S.	Significant	Significant	Significant	N.S.	Significant	Significant
cRipple	Significant	N.S.	N.S.	Significant	N.S.	N.S.	N.S.	N.S.	Significant
Slow gamma	Significant	N.S.	N.S.	Significant	N.S.	N.S.	N.S.	N.S.	Significant
vCA1-PL5
SWR	Significant	Significant	Significant	N.S.	N.S.	N.S.
aHFO	Significant	Significant	Significant	N.S.	N.S.	N.S.
cRipple	N.S.	N.S.	N.S.	N.S.	N.S.	N.S.
Slow gamma	N.S.	N.S.	N.S.	N.S.	N.S.	N.S.
