# Supplementary material for: De novo inter-regional coactivations of preconfigured local ensembles support memory
Source: Nat Commun. 2022 Mar 11;13:1272. doi: 10.1038/s41467-022-28929-x (PMC8917150; doi:10.1038/s41467-022-28929-x)
Supplement: Supplementary file 6 — Source Data [file 41467_2022_28929_MOESM6_ESM.zip › SourceData/supplementary_fig18_c.csv]

Supplementary Fig. 18c
BLA left panel
Pre-cond coupled with PL5
Time (min)	-67.5	-62.5	-57.5	-52.5	-47.5	-42.5	-37.5	-32.5	-27.5	-22.5	-17.5	-12.5	-7.5	-2.5
	16.4	14	14.4	14.4	16.6	15.6	14	18	14.8	15.4	13.4	14	13.8	16.6
	16.8	19	14.4	16.4	13.4	15.6	14.2	16.2	16.8	14	12.4	17	14.4	15.4
	10.6	10	8.6	9.6	8.6	6.2	9.4	9	9	8	7.2	10	9.6	9.4
	13	11.4	10.4	9	13.4	16.6	13.2	10.8	5.8	12.8	14.2	13.6	10	18
	11	11.8	14.4	11.8	12.6	6.8	8.6	9.2	9.4	4.4	6.8	4.4	6.8	7
	0	0.6	3.4	5	6.2	3.6	4.8	4.4	4.2	5.4	3.4	3.8	3.8	4.4
	0	5.2	8.8	7.6	6.4	8.4	8.8	8.8	10	8	6.8	4.6	8.2	6
	21.2	14	13.4	16.4	14.2	17.2	17.2	14.6	18.8	21.6	15.6	13.6	14.2	18.2
	11	7	7.2	8.8	5.2	7.2	6.8	7.6	6.8	9.8	9.4	8.6	6.6	7.2
	18.4	20.2	27.2	30.8	19	17	27.4	23	20.8	20.2	22	23.2	20.2	18
	6.2	7.6	11.2	8.6	7.8	11.2	10.8	10.4	12.4	12	9.8	13.8	9.6	8.8
	13.4	17.2	22.6	23.8	19.2	20	22.2	22.6	18.4	17.6	18.2	15	13.6	15
	24.2	27.2	42.8	40.6	37.6	35	28.6	26.8	26	25.2	28.6	24.6	22.4	22.8
	24.4	29.2	52.8	38.2	39	34.8	39	37.4	40.6	26.8	35.6	36.6	40.4	35.6
	0.4	3	3.6	3.2	6.2	3.2	4.2	4	4.8	2.8	5	2.6	2.6	3
Pre-cond others
Time (min)	-67.5	-62.5	-57.5	-52.5	-47.5	-42.5	-37.5	-32.5	-27.5	-22.5	-17.5	-12.5	-7.5	-2.5
	3.8	2.2	2.6	5.2	5	2.8	4	2.2	3.8	1.8	2.6	2.8	3.2	2.8
	12.2	13.6	7.8	12.4	11.8	14	13.4	7.6	5.8	8	6.6	7.4	9	7.6
	0	0.6	16	10	2	1	8.8	41.8	0	0.6	12.8	9.8	9	6.6
	0	0	6.6	3.6	4.6	3.8	3.6	2.6	4.6	5.6	3.8	3.6	3.6	3.8
	0	0.4	11.6	10.2	8.6	8.8	9	10.6	11.6	12.4	9.4	9	7.6	11
	0	0	13.6	12.6	9	6.6	11.4	7.6	15.4	7	6.4	7.8	11	7.6
	0	0	10.4	11.6	12	9.6	12.6	10.6	9.8	11	11.2	12.4	12.8	9.8
	0	0.8	30.4	11.2	6.6	6.6	11.2	13.6	5.4	4.6	5.6	8.6	4.8	4
	13	16.4	15.2	13.8	11	10	10.8	12.4	12	11.4	12	7.8	7	6.2
	18.2	16.4	18.6	14.2	16.4	17.8	13.8	15.4	15.8	15.8	10.6	6.4	7.2	9.4
	5.6	5.4	6.6	6.4	5.8	7.2	8.6	9	9.4	5.6	5.8	7.6	8.6	6.6
	7	9.2	9	10.4	5.8	7.8	8.4	7.4	10.2	12	8.2	8.4	8.2	7.8
	17	25.4	22.6	26.8	25.4	32	22.2	27.2	13.4	18.8	13.6	26.4	32.6	31.8
	2.6	4.2	3	7.4	1.4	2.4	3.4	2.8	3.4	3.6	4.2	3	4	3.6
	10.6	7.8	7.6	7.6	6.6	6.6	8.4	6.6	8.2	7.6	7.8	9.8	9.2	7.8
	2.8	2.8	4.8	3.2	2.6	3.6	3.4	3.8	4.4	3.2	3.2	3.6	3	4.4
	11.2	10	10.6	10.8	10.6	10.6	13	9.6	11	13.2	8.2	7.4	9.4	9.4
	3.2	4	4.8	3.6	2.8	4.2	4.8	5.6	6	3.2	5.2	5	4.2	3.8
	2.2	3.4	3.6	3.8	4.6	2.6	3.4	4.2	3.8	2.2	1.4	3.4	3.6	3.4
	5	7	6.2	5.2	16.8	7.8	8.4	9	5.6	10.8	7.6	8.2	9.4	7.8
	8	8	8.2	7.8	10.4	7	9.6	8.8	6	6.4	7	6.8	6.8	7.6
	10.6	10.6	11.4	9	13.4	7.4	11.4	12	11.8	8.2	10.2	9.4	10.6	9.2
	5.2	11.2	7.4	9	6.2	12.4	10.2	7.8	8.6	10	7.6	12.6	7	7.8
	6.4	8.8	9.2	6.8	9.6	5.6	6.4	7.8	5.2	4.2	4.6	4.2	5.4	6
	3.8	7.6	4.8	3.6	5.2	7.2	4.2	6.8	7	4.4	6.8	6.8	4.8	3.4
	8.8	13.6	10.2	7.8	9.6	11.6	9.6	15.2	10.4	8.8	8.8	13	12.6	9.4
	11.2	12.6	11.6	13.6	10	14.2	15.4	11.4	16	12.4	12	12.8	13.4	12.2
	4.2	3.2	4.2	3	6.6	7.2	2.8	6	3	5.2	5.8	3.4	3.8	9
	16.2	20.2	13.2	9	8.6	7	9.2	10.4	6.4	6.2	6.2	6.2	6.8	8
	2.2	1.8	1.4	0.4	2.6	2	1	0.2	1.8	1.4	1.6	0.8	1.4	0.6
	10	2.4	5.4	5	6	7.2	3	3	2.2	3.8	2.4	4	4.2	3.2
	1.2	1.4	2.6	1.2	1.2	0.6	1	0.8	0.8	1.4	1.2	1.4	1	2.2
	0.4	1.8	0.8	0.2	0.6	0	0.8	0.8	0.2	1	1.2	0.6	0.2	1.6
	11.8	14.6	19.2	15.6	16.2	22.8	18.8	21.6	20.8	22.2	16.4	12.4	18	21.8
	8.6	9.8	7.8	6.2	10.6	9	8.6	13	11	11	10	5.8	7.2	8
	8.6	6.8	4.2	6.8	5.6	10.8	3.8	1	0.6	3	2.8	9.4	10.2	9.2
	16	18.6	13.4	7.8	10.6	10.8	9.4	13.6	13.6	14	10.2	16	12	14.8
	2.6	0.8	1.4	1.6	2.8	1.8	2	1.8	1.4	1.6	0.8	1.4	2	0.8
	9.4	13.8	20.4	19.4	14.8	17.8	18.4	18.2	16	18	19	20	20.8	15
	6.8	8.8	4.6	6.6	7.2	6.8	8.6	9.4	10.6	12.6	12	12.2	9.2	7
	11.6	14.4	14.6	11.4	10	14.2	10.2	17.8	8.8	18.6	13.6	15.8	11.2	13.4
	11	31.4	29.6	27.2	23.4	22	23.6	28.2	27.6	36.4	37.6	32.2	25.2	20.6
	0.2	2.8	2.4	2.6	4	4.8	3.4	4.2	6	3.4	6.4	3.8	4	3.4
	0.6	3.6	4.8	5.6	9.8	11.4	4.6	9	9	10	6.8	5	9	5.2
	0.4	5.2	4.4	4	5	6	7.4	5.4	7.2	7	7.4	5.6	3.4	3.2
BLA middle panel
Post-cond coupled with PL5
Time (min)	2.5	7.5	12.5	17.5	22.5	27.5	32.5	37.5	42.5	47.5	52.5	57.5	62.5	67.5
	26.2	23.2	21.8	24.2	21.8	13.6	16.4	17	18.6	16.6	19.8	14.6	16	18.4
	19	19.2	18.2	18.6	16.6	16.4	15.6	17.8	17.4	14	15.2	13.8	16.4	18.4
	21.2	15.8	10	12.8	9.8	12.6	8.2	9.4	13.2	10.2	10.8	9.4	10	13.4
	14	16.2	13.6	13.2	16.4	12	12.6	9.8	12.8	10.6	19.6	11	14.4	15.4
	25.6	21.8	22.6	17	18.2	14.6	16.8	11	13	15	16	10.6	19	10.8
	2.2	1.8	3.8	3.2	2.2	2	4.6	3	4.2	4	1.6	3.4	4	2.6
	8.6	11	13.4	11	10.2	9	13	11.6	8.4	10.8	7.2	9.8	10.4	6.6
	47.2	31.2	23.6	21.8	27.8	20.4	21.2	26.6	21.6	15.2	19.4	19.4	18.8	22.2
	33.6	20.4	18.8	18.8	17.8	13.8	15.6	19.6	14	12.2	10.8	12.6	9	11.6
	11.8	16.6	15.8	6.2	7	0	0	0	0	0	0	0	0	0
	11	9.2	13.6	3.2	1.8	0	0	0	0	0	0	0	0	0
	20.4	24.4	25	6.8	6.6	0	0	0	0	0	0	0	0	0
	32	28.8	24.6	3.4	2	0	0	0	0	0	0	0	0	0
	52	44.8	43.8	7.6	8	0	0	0	0	0	0	0	0	0
	8.2	6.2	3.8	5.4	6	4.8	5	5.2	4.2	1.6	0	0	0	0
Post-cond others
Time (min)	2.5	7.5	12.5	17.5	22.5	27.5	32.5	37.5	42.5	47.5	52.5	57.5	62.5	67.5
	3.8	2.6	3.4	2.8	0.2	0	0	0	0	0	0	0	0	0
	17	12	11.2	8.8	1	0	0	0	0	0	0	0	0	0
	12.8	12.6	13.8	13.8	10.4	13.6	12.2	13	10.8	9.6	13	6.2	6.4	0
	7.2	5.2	6.6	7.2	5.2	3.4	3.8	3.6	3.8	4.2	5	6.4	2.4	0
	13.4	12.8	10.6	11.8	9.6	10.8	8.6	9.6	11.2	8.6	10.6	9.8	9.6	0
	10	10.8	9	14.2	9.8	6.6	8.2	9.2	8.2	9.4	7.6	8.6	4.6	0
	7.6	11.6	9	13.8	8	13.2	15.2	10	13.4	10.4	11.6	11	7.4	0
	34	31.6	27.6	21.8	16	13.6	10.2	11.6	14.4	13	15.2	17.6	8.6	0
	8.8	10	9.6	11.8	9.8	6.4	5	6	8.4	11	7.8	8	8	9
	9.4	10.2	11.8	8.4	11.4	6.8	8.4	8.8	9.4	11.4	14.6	12.2	14.6	17
	28.6	24.2	14.6	19.6	13.6	15.8	15.6	14	13.2	10	9	8.4	7.8	7.8
	15.2	11.4	9.6	13	15.6	12.4	14.8	15.6	15.4	13.4	16.6	14.4	13.8	12.6
	4.8	4.2	2.2	6.4	6	4.2	3.8	5.2	6.6	6.4	6.6	5.8	4.6	5.6
	5	6.6	2.8	1.8	2.4	1.2	0.8	1.2	1.2	1.6	2	1.2	1	1.4
	6.8	8	7	5	6.4	6	6.8	5.8	4.4	4.6	7	4	4.8	5.6
	2.6	3.4	3.8	3.4	4.4	5.2	3.6	4	2.6	3.6	2.8	3.4	2.4	2.8
	13.4	12.8	11.8	14.6	18.2	12.2	11.2	11.6	10.6	11.6	10	7.2	10.4	10.4
	2.8	3.2	4.4	5.4	4.2	4	5.2	5	3.4	4.8	5.4	2.6	5.2	3.6
	3.6	3	4.4	4	3	3.2	4	4	5.8	4.8	2.2	3.8	4	6.2
	3.8	5.8	9.6	7.2	7.8	7.6	4.6	11.2	14.2	9.4	7.6	6	9.8	9.2
	3.6	6	8	13	11.8	7.6	10.4	8.8	10.2	9.2	9	9.6	8.6	8.8
	10.6	13.4	13.6	8.8	8.6	12.4	13.4	11.4	10.4	13.4	11.2	7.2	9	13.6
	4.4	6.6	8.2	8.2	9.2	10.8	8.6	7.4	10.6	13.4	12.8	10.4	8.8	14.8
	5.4	10.4	11.4	7.8	8	8.8	6.6	10.4	13.8	10.4	7	6.8	9.8	13
	4.6	4.8	5.8	4	4.2	5.6	3.6	6.6	7.4	4.4	5	8.6	10	18
	11.6	12.2	8.8	10	7	10	8	8.4	11.8	11	17.4	9.4	9.2	10
	9.2	13.4	11.8	11.8	9.6	10.6	10.6	13	11.6	12.2	15.2	12.4	13.4	20
	2.8	4.6	3	3.4	3	4.4	5.2	3.4	4.2	3.4	4	3.2	3	3.8
	14.2	13.4	9.4	14.2	12.2	12.8	10.6	6.4	14.2	10	14.8	9.6	12	6.6
	2.2	1.2	1.6	1.4	2	1.4	1.4	0.8	0.6	0.4	1	0.6	1	0.8
	4.4	5.8	4.8	5.2	4	5	3.8	3.8	3.8	2.2	5.8	5.8	3.4	9.8
	0.8	1.4	1	1	1.2	1	0.8	1.2	1.2	0.8	1.8	1.6	1.4	1
	0.6	1.8	1.4	1.4	0.8	0.4	0.2	0.2	0.6	0.4	0.8	0.8	0	0
	11.8	14.4	9.4	11.6	10.8	11.8	9.4	13.6	10.8	11.4	11.2	17.2	14.2	9.6
	7	8	12	11.2	10.2	11.2	9.4	11.6	9.8	9	7.6	9.8	8.2	8.6
	10.4	5	12.8	9.8	6.6	10	6.4	8	10.4	13.8	7.8	14.6	8	7.4
	23.2	18	24.2	24.4	22.6	17.4	17	18.2	11.8	11	11.4	16.8	12.2	14.2
	1.6	2.2	4	1	3	2	1.4	1.6	1.4	1	1.6	1.4	1.8	1.4
	11.2	14.4	17.8	2.6	2.4	0	0	0	0	0	0	0	0	0
	7.6	9.6	5.2	0.8	0.2	0	0	0	0	0	0	0	0	0
	15	14.4	14.2	5.2	2.8	0	0	0	0	0	0	0	0	0
	28.8	24.6	24	2.4	4.6	0	0	0	0	0	0	0	0	0
	4	4.2	3.8	2.8	5.2	5.8	2.4	4.2	2.2	1.6	0	0	0	0
	7.4	4.4	3.8	5.4	5.8	8.2	3	3.8	3.2	2.8	0	0	0	0
	14.4	7.8	9.2	8.4	12	14.6	10.6	7.4	4.6	5	0	0	0	0
BLA Right panel
Pre-cond last NREM coupled with PL5	17.551	15.9184	10.6122	13.4694	5.3061	2.069	2.069	17.3214	7.1429	18.7842	8.5714	15.1368	22.0669	33.5562	3.3466
Pre-cond last NREM others	1.2245	8.5714	7.6847	4.7291	8.2759	7.6847	9.4581	2.9557	6.9545	7.8409	7.7045	7.1186	33.8136	3.0508	6.8644	4.56	8.16	4.898	3.6735	7.3469	8.5714	8.1633	7.7551	8.5714	3.6735	9.7959	14.2857	4.898	8.9796	1	1	1.4619	0.82627	21.9643	8.5714	10.1786	14.1071	1.0714	14.5897	7.4772	12.4012	19.3313	3.3466	5.498	3.5857
Post-cond first NREM coupled with PL5	23.3333	19.0698	16.3566	14.6512	22.5581	1.9934	9.7674	37.2321	25.8036	13.7677	11.0482	22.0963	30.4249	49.6317	6.7488
Post-cond first NREM others	7.8689	15.7377	7.2414	3.1034	12.4138	3.1034	7.2414	54.8276	6.9065	10.3597	31.0791	12.9829	3.8875	5.0611	7.4083	3.2356	12.6585	3.4109	3.4884	5.3488	5.2713	12.7132	6.2016	8.2171	5.2713	11.7054	11.8605	3.5659	13.3333	1.9898	4.898	0	1.0843	12.5	8.2143	7.9464	19.7321	2.3214	11.5581	7.6487	13.7677	28.5552	4.0678	5.6394	11.3713
PL5 left panel
Pre-cond coupled with BLA/vCA1
Time (min)	-67.5	-62.5	-57.5	-52.5	-47.5	-42.5	-37.5	-32.5	-27.5	-22.5	-17.5	-12.5	-7.5	-2.5
	6	5.4	7.8	6	6.8	4.8	7	6.4	6.8	8.2	4.8	5	8.4	4.6
	20.2	14.8	19.2	14.4	16.2	15.8	14.6	13.8	15.4	15.4	12.6	14.8	10.6	10
	7.6	6.8	6.4	7.8	4.4	5.8	9.2	9	7	9.6	7	7.4	5	6
	10	6	7.4	5	6.6	3.2	6	11.8	8.8	8.6	8.2	7	6.6	8.2
	20.4	17	22.8	21.4	19.2	15.8	18.8	18.4	20.8	16.2	11.2	17.4	14.2	13.6
	30.8	33.6	33.4	28.4	27.6	29	26.4	35.8	28.4	30.4	47.6	27.8	32.6	30.6
	8.4	9.2	5.8	9	9.6	7.8	9.2	9.4	7.8	7	5.8	7.8	5.6	7.6
	17.4	15.8	17.4	12.8	12.6	8.6	16.4	14	13.6	13.8	12.6	13	14.8	13.6
	0	11.2	27.4	35.2	30	21.2	26.2	21.2	20.6	23.4	20.2	24	19.4	20.4
	0	12	16.8	10.6	9	14.8	11.6	7	5.4	6.4	6.2	6.6	6	5.6
	0	4.6	9	5.8	6	10.8	9.2	9.8	5	6.2	9.8	7.4	7	8.2
	14.4	15.8	13.8	15.4	10.2	16	11.2	17.8	13.6	14	14.8	15	8.8	10.8
	24	20.8	33	38.4	34.6	32.4	27.2	33.2	31.2	15.2	15.2	14.8	10.8	16
	11.8	8.6	11.6	8.2	9	9.8	8.2	10	9.2	11.4	9.4	10	11.6	11.8
	8.8	7.2	7.2	5.6	7.6	6.2	7	6.8	6	8.6	9.8	5.6	6.4	6
	14	14	11.4	6.2	13	9.2	3.6	7.6	8.4	12.6	15.2	16.4	21.6	17.6
	25.2	22	21.8	22.8	18.6	18	17	20.8	17	16.6	16.6	13.8	11.2	15.4
	1	2.2	3.8	3.6	1.8	1.8	1.2	2.6	1.8	2	1.2	1.8	2.4	1.6
	12.2	16.4	21	20.4	19.8	14.2	19.4	20.4	21.8	17.6	19	20.8	13	14.6
	15.2	19.4	24.8	20.4	19.8	19.2	22.6	27	21.2	18.2	17.4	18.8	16	10.2
	13.4	17.8	17.8	15.4	17.8	13.6	13.8	19.8	13	15.2	16.8	14.8	11	14
	2.8	5.8	5	4.2	3.6	4.2	4.8	5.4	3.8	4.2	4.4	3.8	3.6	4.4
	2	3.2	3.8	4.6	2.4	3.8	4	2.6	2.8	4	2.6	5.2	3.4	7.4
	0.6	5.2	5.8	6.6	4.4	4.6	6.2	3	4.6	4.6	4	5	4.2	4
	2	10.8	8.8	7	8	5.6	7.6	6.8	6	7.8	3.2	4	2.8	4.4
Pre-cond others
Time (min)	-67.5	-62.5	-57.5	-52.5	-47.5	-42.5	-37.5	-32.5	-27.5	-22.5	-17.5	-12.5	-7.5	-2.5
	20	13.6	17.6	11.6	18.6	17.4	15.6	16.2	18	20	20.8	18	15.6	14.2
	18.2	16	17.8	13.6	23.4	12.2	17.8	17.2	11.8	18.4	16.2	19.8	15.4	15.6
	0	2.8	5.8	7.8	6.2	5.4	10	9	4.4	9	4.4	7.4	5.8	6.2
	0	6.2	15.2	16	16.8	12.2	11	12.4	9	14.2	15	12.4	12.6	13.4
	0	14	11.4	24.2	20	12.8	4.2	0	2	11.2	54	47.6	36	27.8
	0	4.4	8	7.2	7.8	6.6	5	3.6	3	5.6	6	6	5.2	6.6
	0	0.6	0	0	0.2	0.8	0	0.2	0	0.2	0.4	0.6	1	4
	0	7	12.8	9.8	10.6	13	8.6	7.2	8	9.8	9.8	11.4	11.4	8.2
	0	3.4	8.4	11.8	8.4	15.2	11.6	11.6	8.8	11	7.6	7.6	9.8	5.6
	0	6.8	12.4	17.8	14.6	15.8	11.4	14.2	15.4	10	10.2	13	14.4	11.4
	0	11	17.6	13.8	10.8	13.4	14	11.8	11	12.6	13.4	9.2	10.2	8.4
	18.8	11.4	18.4	18.2	18.2	15.4	19.4	16	17.4	18	20.6	15	15	16.8
	21.2	13	19.4	16	20.6	16.2	8.6	13.8	16.8	17.6	14.2	11.8	13.4	15.4
	5.4	7.2	6.8	8.2	9	8.2	5.8	8.2	6.6	6	7.2	6.2	6.2	5
	10.6	8.2	9.8	10.6	6.4	7.4	9.8	7.4	8.8	7	7.2	5.8	10.8	6.8
	9.2	7.8	13.2	9.4	8.4	10.4	7.4	5.6	9.2	8.4	5.6	4.8	4.2	8.4
	21.6	15	13.8	12	8.6	10	9.6	11.8	13	15.8	11.2	10.2	10.6	11.6
	15.6	10.6	11	13.2	8.8	9.4	9.4	9	6.2	11.8	7.6	10	8.8	8.6
	7.6	1.6	6.6	6.4	5.4	10.2	5.6	6.6	9.6	9.4	7.2	6.2	7.4	7
	9.2	14.2	7.8	15	19.4	29	26.6	27.8	30.8	26	24.8	29.6	34.4	25.4
	5.4	7.8	5.8	5.8	6.4	8.2	8.6	5.6	4	5.4	6.2	6.8	9	6.8
	7.8	7.4	8.6	6.2	5.4	8.8	7	4.2	10.2	9.4	8.6	6	2	7
	24.2	21.4	22	19.2	20.2	17.4	13	19	16.4	21.2	24	23.2	21.4	21.2
	10.4	8.2	9.8	9.8	10.8	13.8	8.6	10.6	10.4	11.6	9.4	9.4	12.4	13
	16.2	15.2	12.4	14.4	13	12.6	21.2	17.4	14.2	21.2	16.2	14.6	13	12
	14.4	14.8	12.6	14.6	16.2	16.6	13	14.4	14.6	14.8	15.6	19.4	15.4	10.6
	18.2	18.8	18.2	19.2	16.4	13.4	14.4	10.6	12.4	12	11	11.8	11.4	9.6
	17.8	16	16	17.2	18.4	15	15	14.6	14.4	15	18.8	19	13.6	13.4
	10	12.2	12.2	11	11.8	13.2	11.6	13	11.6	7.2	9	7.6	8	6.8
	8.2	9.4	8.4	5.4	10	9.2	8.8	7.4	8	9.4	8	9.2	7.4	8.6
	18.6	15.6	14.2	11.4	17.4	11.8	9.6	18.6	13	9.6	12.2	10.8	6	10.8
	15	11.6	16.2	11.2	12.2	12.6	14.6	15.6	13.4	17.6	16.6	17	13.2	11.6
	14.6	14.8	16	11	10.6	10.8	13.4	11.4	12.2	18.2	12.8	16.8	10.4	11.6
	17	20	22	19	19.8	18.4	19.8	12	19.2	18.4	12.6	17.6	20	23.2
	15.2	12.4	13.4	12.6	11.2	12.2	15.2	11	9.4	12.2	8.8	9.6	11	9.6
	7.4	11.2	7.4	10.4	14.8	6.6	11.6	12.8	9.6	14.4	10.2	9.2	12.8	14
	11.4	15.8	12.2	15.2	14	12.2	15.8	13.4	15.6	13.2	12	13.2	11	13.4
	12.6	15.2	12.6	14.2	12.4	14.2	10.6	11	14.8	11.6	13.8	15.2	15	11.2
	19.2	20.4	20.6	23	22.6	16.8	24	19.8	23.8	23.8	18	19.6	21.8	19.2
	11	11.6	10.4	13.2	7.8	10.8	11.4	10.4	13	9.8	9.2	10.6	10.6	9.6
	10.6	6.4	10	9.6	8	8.6	6.6	9.2	11	8.6	6	9	7.6	7.8
	12.2	9.6	6.4	11.6	10	7.8	8.8	6.8	10	6.8	12.6	11.8	8.6	8
	0	0	0	0	0	0	0	0	0	0	0.6	0	0.8	1
	10	9.8	9.2	7.4	11.2	11.8	10.8	10.4	11.2	14.6	15.2	13.8	13.2	17
	19.6	20.2	15.2	14.8	20.4	15.4	12.8	19.4	14.6	19.4	17.4	17.4	16.6	19
	10.2	14.6	12.6	7.6	13.8	12.2	7.4	11.4	9.8	12	16	17.6	10.6	14.4
	12.2	9.6	12	17.4	18.6	14.6	12	15.4	14.2	13.4	18.6	17	15.6	18.6
	15.6	19.4	18.4	12.8	20.6	18.4	12.8	13.8	13.4	19.2	15.2	13	15.6	13.8
	15.6	29	28	21	29	24	27.8	29.4	30	24.8	25.4	21.2	21.2	15
	30	24.8	29.4	25.2	27	24.8	27.2	28.6	21.8	27.2	22.8	21.8	22.4	16.6
	19.2	26.6	26.8	24	26.6	21.6	25.6	22	23.6	23.4	25.6	21.8	18.2	17
	8	13.6	11.8	11.2	9.4	10.4	12.2	12.8	7.6	8.8	10.6	6.6	10	9.2
	6.4	11.4	14.4	12	10.2	9.2	11	10.8	7	8.2	8	10.6	6.6	10.8
	12.2	17.6	20.6	20.4	17.6	18.2	16.8	19	15.4	15.2	13.4	15.6	15.6	9.4
	15	14	17.4	17.2	12.6	12.4	14.4	15.8	14	17.2	18.8	15.2	15.4	8
	3.6	13.4	14.4	18	4.4	1.8	2	1.2	0.4	1.6	1.2	1	0.8	1.8
	0	0	0	0	0.2	0	0.2	0.2	0.6	0.2	0.8	0.6	0.6	2.4
	4.6	17.6	19.6	14	11.8	14	11.2	11.6	14.8	13	17.6	15	13.2	16.4
	0	0	0	0	0	0	0.2	0	0	2.8	0.6	0.4	0.8	3.6
	2.4	12	16.4	7.6	7	6.4	9	6.8	7.4	8.6	7.6	6.6	7	3.4
	2.4	7.8	10.2	15.4	6.6	8.2	9.4	8.4	9.2	9	10.2	10.2	9.6	20.6
	1.8	7.4	7.4	8.6	6.2	6.4	12	5.4	6.6	9.2	5.8	7.8	4.6	6.2
	0.8	4.8	5	7	9	6.8	8.6	6.2	6.2	5.8	8.6	6.4	5.8	5.8
	4.4	26	24.2	20.2	13	9	15.2	8.8	11	9.6	7.6	7.6	8.2	10.2
	1.4	11.2	12.4	7	11.2	12.2	14	8.8	10.4	9	7.6	8.8	10.2	12.8
	0.6	6	6	12.4	6	3.8	4.4	4.2	4.2	4.8	5.6	5.2	5.8	6.2
	2.6	15.2	10.4	6.4	5.8	5.6	6.2	5	5	7.4	5	5.6	5	5
	3.2	12.2	10.2	8.8	7.6	7	15	5.4	4.2	10.2	11.8	10.6	4.8	8.2
PL5 middle panel
Post-cond coupled with BLA/vCA1
Time (min)	2.5	7.5	12.5	17.5	22.5	27.5	32.5	37.5	42.5	47.5	52.5	57.5	62.5	67.5
	16.4	23.6	15	18	17.2	12.2	9.2	10.4	11	16.6	23.4	14.8	14.6	13.2
	42.4	32.6	24.2	31	28.8	21.8	20.6	25.2	21	23.6	27.4	20.8	17.2	17.4
	23.4	31	25.2	26.6	21.8	24.8	23.2	22.2	28.6	33	45.6	26.2	22.2	27
	14.6	13.2	14.8	11.6	16.8	9.2	11	11.2	13.4	11.4	16.2	12.4	11.8	14.4
	21.8	25.8	22.6	27.6	28.8	17.6	15.4	17.6	18.6	18	26	17.6	16.4	15.4
	55	34.4	25.2	24	21.8	15.4	19.2	20.2	18.8	18.2	16.4	14.8	15	14.8
	28.4	31.2	25.8	28.4	27.8	24.4	27.2	27	26.8	27.6	32.8	24	16.4	24.4
	17.2	23	21.4	22.8	21	18.2	17.8	15.6	15.8	18.6	20.8	17.4	17.8	16.8
	35	37	37.8	43.4	24.4	32.2	35.6	25.6	29.6	28.6	28.6	37.4	34.4	27.8
	25	18.2	18.6	17.4	15.4	21.4	22.4	18	13.2	15	10.8	9.4	13	11.2
	30.4	21.6	19.8	20.6	17.2	25.4	24.4	22.4	18	15.6	16.2	15.4	14.2	10.4
	69.2	53.2	61.2	57.2	35.8	42.4	45	31	23.8	15.2	81.8	60.4	22	0
	8.8	15.4	14.6	10.4	13.4	14.4	9.6	7.6	12.2	9.8	11.2	9.6	16.8	14.2
	10	12.6	10.6	9.8	6.8	10.8	11.2	9.2	8.8	9.6	8.2	9.8	12.8	9.8
	14	11.2	11.2	9.2	14	9.8	9.6	10.4	10.2	10	10.6	8.6	9.6	10.6
	16.8	16.6	25	20.6	15.2	21.2	14	16.6	13.8	26.4	19.8	21.2	26.2	13.6
	36	39	31.8	7.8	4.6	0	0	0	0	0	0	0	0	0
	8	9.8	11.4	2.4	1.4	0	0	0	0	0	0	0	0	0
	21	26	26.6	7	3.8	0	0	0	0	0	0	0	0	0
	21.8	21.2	23	9.2	7.2	0	0	0	0	0	0	0	0	0
	27	17.2	19.6	6	6.2	0	0	0	0	0	0	0	0	0
	26.2	22.8	20.6	7.2	5.8	0	0	0	0	0	0	0	0	0
	24.6	21.4	17.6	3.4	1	0	0	0	0	0	0	0	0	0
	5.8	9	6.2	7.4	10	9.8	7.4	8.8	7.8	5.8	0	0	0	0
	17.2	10.2	5.6	8.4	9.4	10.2	12.6	5.8	8.6	7.4	0	0	0	0
Post-cond others
Time (min)	2.5	7.5	12.5	17.5	22.5	27.5	32.5	37.5	42.5	47.5	52.5	57.5	62.5	67.5
	26.6	29.6	25.8	22	17	17.6	18.8	15.8	13.2	19	24.6	11.8	15.4	19
	23.2	19.2	16	19.2	12.6	7.8	7.4	8.8	9.2	10.6	19.8	12.2	12.8	12.2
	23.6	22	26	25.6	22	22.6	25.4	23.4	21.2	16	15.8	17.4	19.2	19.2
	17.4	18.6	18.2	17.8	14.8	23	18.2	20.6	15.8	10	11.6	17.6	14.2	12.8
	1.6	1	2.2	1.2	1.4	1	1.6	2.4	1.2	1.8	1	2.4	1	1.6
	20	15.8	22.2	16.2	13.4	20.8	13	17	12.8	8.4	10.6	11	11	10.2
	29.4	24	20.8	19.8	15.6	21.2	24	9.4	11.6	12.2	10.2	6.8	11.6	7.4
	10	9.4	16.6	14.6	13.8	16.8	13.2	12.4	18.6	11.6	9.8	19.4	10	12.2
	8.8	8.2	8.2	7.2	7.6	7	9.2	6	7.8	5.6	5	6.6	3.4	3.6
	23	17.6	18.2	19.4	16.4	16.4	28.8	15.6	17.2	14.6	16	17.6	20.2	21.8
	12.2	13.8	14.4	13.8	7.8	13.4	8.6	6.8	5.6	6.6	6.4	8.2	7.8	6.2
	10.8	10.6	18	18.6	17	11	15.2	17.6	15	14.8	16	14.4	15.4	11
	12.8	14.4	17.8	21.2	17.6	14.8	22.8	20.2	20.6	11	7.8	7	7.4	10.2
	14.4	16.6	12.6	8.2	7.8	14	11.6	13.8	11.4	7.4	7.4	5	5.2	10.6
	23	23.6	26.4	19.6	17.8	22.6	19	12.6	16.8	18.8	16.6	14.4	14.4	16.4
	8.8	6.6	10.8	14.4	9.4	10.4	10.2	8.2	8.6	6.4	5	10.4	7.6	10
	11.2	11.2	12.6	13.2	13	12.4	9.8	12.6	11.2	12.6	20	16.8	7.6	14.4
	14.6	15.4	17.4	17	11.2	16.6	14	14.4	16.4	12.4	9.6	11.6	10.2	14.8
	13.8	16.8	20.4	14.6	19.4	17.4	16.2	15	19.8	14.2	18.2	12.4	14.4	24.4
	14.8	26.6	24	16.6	37.4	30	23.2	25.4	31.8	27.4	15.8	26.2	7.4	0
	13.2	10.2	6	13.8	13	12.8	8.8	14.6	15.8	14.8	8.2	12.8	3	0
	5.8	10	6.8	10.8	9	9.4	13.4	7.8	4.4	3.8	5.8	11.4	6.2	0
	7.4	9.8	8	8.2	9.4	9.4	4	6.6	5.2	4.2	6.6	4.2	2.6	0
	16.2	13.4	12.6	11.8	13.2	15.2	14.4	11.6	12.4	13.8	12	12.2	4.2	0
	32.6	22	15.2	11.4	17.4	12	11.8	19.2	9.6	5.4	13	12	7.8	0
	25.6	22.6	26.8	20.8	21	26.2	22.2	15.8	19.2	16.2	19.8	18	7.4	0
	10.6	10.4	14.6	9.6	11.2	10.6	12.6	9.4	8.2	9.8	9.8	12.6	2.8	0
	16.4	17.2	17	16.4	15.2	19.2	13.6	13.2	10	13.4	12.6	15.2	3.6	0
	12.4	14.8	12.4	9.6	14.2	14	10.8	11	6.4	8	6	12.2	1.8	0
	9.6	14	14.8	10.8	12.6	12.6	11	12.8	11.6	12	8.8	9.4	3.8	0
	11	12.4	16	12.4	10.8	12.2	12	10	10	14.6	10.4	12.6	4	0
	26.6	20	19	18	17.2	20.6	16.8	15.6	6.4	8.8	8.6	10	6	0
	31.6	26.6	21.6	15.4	29	20.8	14	14.8	9.2	13.4	15.8	14	6	0
	31.8	24.2	22	17.4	16.6	21.6	10.6	17.2	10.4	18.4	14.6	18.4	18.4	16
	11.4	7.6	9.6	11.8	8.4	13.8	4.6	7.8	9.6	9.6	8.6	9	9.8	12.4
	11.4	12.8	11.6	13.6	9	10.4	13.8	11.4	7.8	10.4	13.8	12.4	10.4	15
	18.4	15.2	18	14.4	14.6	12.8	10.2	12.6	9.4	11.2	10.4	16	16	11.6
	19.4	17.4	15.4	12.4	12.2	13	15	13.4	13.8	11.4	13.2	12.4	14.8	10
	32	28.8	24.2	26.4	19.4	18.8	16.4	22.4	15.4	17	18.4	18.6	17.2	15.8
	6.2	6	6.6	9.6	5	5.2	5	6	5.6	7.2	6.8	5.4	7	6
	16.2	14.4	15.2	11.8	10.2	11	11.8	8.4	6.6	8.8	9.4	12	10.8	11.4
	12.8	11.4	7.2	11.6	11.2	10.6	6.6	6.4	7.4	6	6.8	6.4	5.4	6.6
	9.2	7	5.6	6.2	8.8	5.6	6	5.4	5	4.2	3.2	3.8	4.2	4.2
	5.2	8.6	11.6	7.8	11.4	11.6	7.4	12.4	10	10	9.8	9.6	14.6	9.2
	14.4	21	16.2	15.2	14.6	16.4	13.8	15.2	15	17	16	13	17.6	12.6
	10.4	9.2	11.6	9	8	10.8	6.8	8	7	12.2	8.4	6	11	6.8
	21.4	21.2	19.2	18.6	14.8	17.4	14.4	13.8	13.4	15.6	14	15.8	16	13
	11	16.4	18.6	15	21	18.8	11	12.6	16	14.8	16	14.2	16.2	14.8
	17.2	20	17.4	3.8	2.8	0	0	0	0	0	0	0	0	0
	27.4	22	19	15.6	7.2	0	0	0	0	0	0	0	0	0
	15	14.8	15.4	3.8	4.8	0	0	0	0	0	0	0	0	0
	12.2	10.6	10	3	3.4	0	0	0	0	0	0	0	0	0
	20.2	13.2	15.4	4.4	3.8	0	0	0	0	0	0	0	0	0
	18.2	17	16.2	5	4.4	0	0	0	0	0	0	0	0	0
	12	13.2	11.6	6.4	3.4	0	0	0	0	0	0	0	0	0
	8.8	7	6.8	10.6	13	12	13.8	16	16	8.6	0	0	0	0
	5.4	7.2	4.4	12.2	8.2	11	10.2	13.8	20.2	6.2	0	0	0	0
	17.8	21.2	20.6	19.2	13	10.8	11.4	14.6	13.2	8.2	0	0	0	0
	9.6	9.8	9.2	14.4	5	7	4.6	6.2	6.2	5.4	0	0	0	0
	7.8	6.4	9.8	5.6	5.8	9	8.4	5.8	6.8	2.2	0	0	0	0
	10.6	12	12.4	14.6	10	11	10.6	11.2	9.8	4.2	0	0	0	0
	6.2	6.2	3.8	4.6	5.6	5.6	5.2	4.2	5.6	3.8	0	0	0	0
	5.6	6.2	5	7.2	9	11.4	9.2	8.8	7.2	6	0	0	0	0
	13.4	11	9.8	7.8	6.8	5.2	4.8	6.2	6.4	3.6	0	0	0	0
	12.4	12.6	7.2	12.4	10.8	9.6	10.2	8.4	6.8	5.2	0	0	0	0
	5.8	5.4	7	5.8	4.8	5	6.2	2.8	4.8	6.4	0	0	0	0
	6.4	6.2	8.8	5.8	7.8	8	9.4	5.4	6.4	4.2	0	0	0	0
	9.4	7.6	6.8	9.6	8.2	5.8	7.6	4.4	5.8	2.6	0	0	0	0
PL5 Right panel
Pre-cond last NREM coupled with BLA/vCA1	4.0816	11.4286	6.5306	8.1633	11.0204	28.9796	10.6122	13.4694	6.2069	8.9655	2.7586	10.9714	14.8214	11.6071	6.25	18.2143	14.4073	1.6413	14.2249	10.0304	12.766	4.3769	7.6596	4.7809	4.7809
Pre-cond last NREM others	11.4286	11.0204	3.4483	6.2069	81.3793	2.069	0	8.9655	3.4483	2.7586	9.6552	15	9	4	7	7	1	11	3	23.8286	8.7429	6.3429	21.9429	14.2286	13.2	10.6286	10.4571	12.8571	6.6857	8.4	10.4571	11.4857	11.1429	20.0212	9.9788	11.5042	12.3305	13.7288	20.0847	10.1695	7.8814	7.5	1.25	16.4286	17.8571	14.1071	17.8571	13.3929	14.5897
Post-cond first NREM coupled with BLA/vCA1	19.1473	35.1163	27.8295	14.6512	24.3411	40	29.0698	20.4651	35.8804	21.5282	26.113	35.7143	13.4821	10.8036	13.3036	18.4821	36.7139	9.8584	22.6062	21.4164	27.1955	26.8555	25.6657	7.396	13.4977
Post-cond first NREM others	27.7519	19.6899	22.8239	17.9402	1.2957	17.8405	26.6113	9.6678	8.4718	20.2326	12.9568	11.3265	12.8571	15.4592	23.4184	8.4184	11.9388	14.3878	14.6939	21.4286	14.2857	7.1429	2.8571	21.4286	15.7143	35.7143	22.8571	28.5714	18.5714	10	32.8571	14.2857	32.8571	33.9759	14.4578	14.4578	22.7711	22.7711	36.8675	6.1446	21.3253	11.6964	7.8571	7.1429	17.8571	10.3571	21.7857	14.5536	17.3371
vCA1 left panel
Pre-cond coupled with PL5
Time (min)	-67.5	-62.5	-57.5	-52.5	-47.5	-42.5	-37.5	-32.5	-27.5	-22.5	-17.5	-12.5	-7.5	-2.5
	27.4	32	35.2	32.4	29.8	24.8	25.6	27.6	34.2	35.8	30	36.6	30.2	23.6
	0	2.8	3.8	3	3	3.2	2.4	1.8	0.6	1.6	0.6	1.8	2.4	3
	0	3	5.2	2.2	2	5	2.4	1.6	4	2	2.6	3.4	2	1.2
	0	10.6	11.8	6	6	10.8	8.8	4.8	4	5.2	4.4	6	5.6	4
	1.6	0.4	1.2	2.6	2.6	2	6.2	4.2	5.8	7.8	4	4.8	2.6	4
	10	11.8	17.6	12.4	11	13	22.2	13	13.4	13.6	10.4	7.6	7.4	8.8
	0.8	0.2	0.4	0.6	1.2	0.8	0.2	0.2	0	0.2	0.2	0.4	0.4	1
	6.8	6.8	7	7.6	11	6.2	8.8	2.4	6.8	6	5.2	1.6	2.8	3.2
Pre-cond others
Time (min)	-67.5	-62.5	-57.5	-52.5	-47.5	-42.5	-37.5	-32.5	-27.5	-22.5	-17.5	-12.5	-7.5	-2.5
	4.2	2.4	2.4	3.2	1.6	2.2	2.6	0.8	0.4	1.4	1.4	2	4.6	2.2
	18.6	15.8	18.8	18.6	23.6	17.2	13.6	16.4	18.6	22.4	16.6	14.6	19.4	21.6
	19.4	19.8	23.6	21.2	21.8	26.4	19.4	21.4	18.6	19.4	18.8	20	19.8	17
	8.6	14	12.6	10	8.4	8.2	10.2	10.6	13.2	9.2	11.6	5.6	10.6	9
	32.8	23.4	21.8	22.6	33.8	34.6	31	11.2	17.6	22.6	29.2	20	20.8	23.8
	10	18.4	11.8	6	8.6	12.4	7	8.4	11	7.8	8.2	8.6	12.6	9.8
	20.6	19.4	14.6	13	11.8	9.8	13.6	10.2	14.2	10.2	11.2	7.6	9.2	6.6
	12.8	21	15.8	8.6	10.4	9.8	13.6	14.2	14.4	13	12	11.2	9.8	7.6
	0	2.4	3.8	1	0.8	0.8	0.6	0	0.2	0.2	0.2	1	1.2	1.2
	0	1.4	5.4	4	2	5.8	1.6	0.2	0.2	0.2	0.4	0.4	1	1.4
	8.6	3.8	9.8	11	8.6	9.8	6.8	10.2	5.8	6	7.2	5.4	8.4	9.2
	14.2	10.6	18.6	17.2	12.2	10.8	14	10.4	6.2	16.4	6.6	10.2	12	15.2
	9.6	7.8	7.2	9.2	7.8	10	6.2	5	5.8	6	5.4	5.4	5.2	9
	9.4	12.6	8.4	7.2	6.2	8.6	9.6	8.4	8.4	14	11.6	9.8	15	8.6
	8.4	7.8	9	7.6	9.6	9.2	10.2	7.6	5	8.4	7.4	6.4	10	10.8
	0.6	1.8	3.4	2.8	2	1.8	0.6	4.6	4.2	2.2	2.4	1.6	3.2	2.8
	4	3.6	2.2	3	2.2	11.6	3	2.8	3.8	0.8	3	1	2.4	1.4
	12	9.2	8.6	6	5.4	7	5.4	5.6	4	6.8	7.4	6.8	7	8.4
	14.4	6.2	4.6	5.4	4.2	5.6	4.2	3.6	2.4	6	3.2	7.8	5.2	7.8
	7.2	2.4	4	6.2	4.6	3.8	4.8	3	2	2	1.8	5.8	4.4	3
	2.2	5	3.4	4	4.8	3.8	5.2	1.6	3.6	3.4	3.8	2.8	3	3.2
	5	6.4	8.2	6.8	7.8	6.4	5.8	5.6	8.6	6.4	14	18.8	24	26.2
	7	13.4	10.8	10.4	13.8	12.6	15.2	9.4	9.6	12.8	4.8	3	2.8	2.4
	11	17.2	13.4	14.4	20.4	19.6	11.4	19	16.8	11.6	19	39	39.2	29.2
	17.8	39.2	41.8	38.4	59.4	47.8	52	28.2	38.4	45.6	31.2	0	0	0
	3.2	9.4	15.4	13.6	20.4	8.4	19.6	15	17	19.6	15.2	7.2	10.8	11.2
	1.4	4.6	5.6	3.4	4.4	5.2	4.8	7.8	3	2.4	4.6	1.6	3.4	3.4
	0.2	7.8	30.8	24.6	19.8	19.4	17	16.8	15.6	13	10	20.2	12.2	11
	3.4	9	5.4	6.8	8.4	6.8	4.4	5	3.6	5.4	6.4	4.8	4.6	10.4
	2	13.2	20.8	11.6	7.6	8.4	7.6	5.2	5.8	5.4	4.8	4	3.8	7
vCA1 middle panel
Post-cond coupled with PL5
Time (min)	2.5	7.5	12.5	17.5	22.5	27.5	32.5	37.5	42.5	47.5	52.5	57.5	62.5	67.5
	47.8	32.4	31.4	31.8	34.6	26.4	26.6	24	26	30.6	24.2	28	25.4	28.2
	11.4	7.4	4	2.8	4.8	8.4	8.2	9.8	9.6	9	4	5.4	1.6	2.8
	7.2	5	5.6	2.4	4	6.8	5	7.4	4.2	4	3.4	5	2.6	2.8
	43.4	39.8	33.8	20.8	23	42.4	52.8	34.8	23.8	50.8	25.2	27.2	17.4	16.8
	10.8	7	8.4	4.2	4.6	3.2	2.4	2.8	5.8	4.4	11.2	3.4	0.8	0
	21.2	17	17.4	17.8	22.4	15.8	15.6	29.2	25.2	17.8	8	13	4.4	0
	9.4	10.2	9	0.4	1	0	0	0	0	0	0	0	0	0
	13.2	15	21.8	2.6	1.6	0	0	0	0	0	0	0	0	0
Post-cond others
Time (min)	2.5	7.5	12.5	17.5	22.5	27.5	32.5	37.5	42.5	47.5	52.5	57.5	62.5	67.5
	8.2	7	5.4	6.2	7.6	9.8	9	8.8	9.6	10.6	8.6	11.2	7.6	8.6
	14.4	17	13.8	16.2	15.6	14.4	11.8	11.4	16.8	18.2	10.2	11.6	10.8	11.8
	12.8	11.8	15.6	17.4	13.2	17.4	17.8	9.2	14.8	11.6	17	16.2	11.8	18.2
	9.4	6.2	7.6	12.2	7.2	7.6	9.8	7.4	7.2	6.4	5.4	10	7.6	6.8
	1	1	1	0.6	0.4	0.4	0.2	1.8	0.8	0.4	1.2	0.4	0.4	0.6
	15.2	8.6	13.6	8.6	8.4	12.2	13	5.6	4.6	6.8	5.2	11.6	9.2	9
	9.8	9	8	7.8	6.4	8.6	9	9	1.8	7	6.2	4.8	3.2	4.2
	15.8	11.6	16	11.6	8.6	11.6	14.4	9.2	8.6	10	8.8	12.2	12.6	10.2
	7.8	4	11.4	10.8	5.6	4.8	4.4	5	4.4	6.4	7.2	7.8	8.4	6
	83.4	24.6	1.8	0.4	3.4	8.4	9.8	9.8	8.2	9	4	9.6	3.4	4.4
	3.6	4	3	3.8	5.6	5.2	3.6	7	3.8	3.8	6.8	8.2	0.8	0
	8.4	7	7.6	4.2	5	3.4	3.8	7.4	10.4	10.2	8	8.8	2.2	0
	4.2	2.6	3.2	3.4	5.2	5.6	5.6	5.2	5	6.8	6.8	7.2	2.4	0
	17.6	22.8	18.2	15	21	15.2	15.8	19.8	26.8	17.8	25.6	14	2.6	0
	2.6	3	2	2.2	4.2	4.6	5	8.6	5.4	5.8	4.4	5.2	1.4	0
	3.4	4	3.4	3.4	1.6	1.2	4	5.2	2.2	1.4	1.8	0.4	2.6	2.6
	4.8	6.6	3	4.2	3.6	1.4	7	5.8	5.2	5.2	4.8	3.6	3	2.2
	10.4	10.2	15	11.4	9.6	8.4	7.2	8.2	6.2	5.6	7.4	10	5.8	7.2
	11.2	9	11.8	11.6	7.6	6.4	7.4	6.2	7.4	7.2	8.6	9	8.2	6
	19	10	29.8	17.2	7.8	5.4	6.6	4.2	2.8	5	1.8	5	3.4	5.8
	3.8	5.6	4.2	2.6	1.4	0	0	0	0	0	0	0	0	0
	5.8	7.6	8.2	5.8	2	0	0	0	0	0	0	0	0	0
	11.2	10.8	12.4	6.6	5.2	0	0	0	0	0	0	0	0	0
	4.4	3.4	1	9.4	3	0	0	0	0	0	0	0	0	0
	13.6	17	11.6	4	4.8	0	0	0	0	0	0	0	0	0
	1.6	2	1.4	1	0.8	1.4	1.8	0.8	1	1.6	0	0	0	0
	5	6.4	9.6	10	10.6	11.4	5.6	4	6.2	4	0	0	0	0
	23.2	26.4	23.2	22.6	20.6	17.4	30.6	26.4	30.6	17.6	0	0	0	0
	8	22.4	33.2	22.2	13.2	15	15.4	4.2	4.4	1.2	0	0	0	0
	3	8.8	14.6	11.4	16.2	24.2	11.4	2.2	2.8	2.4	0	0	0	0
vCA1 Right panel
Pre-cond last NREM coupled with PL5	22.8571	5.5172	2.069	4.1379	3.9429	8.9143	0.91185	3.2827
Pre-cond last NREM others	3	17.9592	16.3265	7.7551	42.449	14.6939	8.9796	7.3469	2.069	1.3793	8.2286	15.0857	8.0571	10.1143	9.9429	2.5424	1.6525	8.3929	7.3214	3.3929	3.2827	25.7143	2.5532	29.9088	0	10.5179	3.3466	8.8446	10.5179	7.8884
Post-cond first NREM coupled with PL5	38.7597	9.4684	6.0797	41.6611	5.7143	24.2857	8.3286	14.2776
Post-cond first NREM others	8.2014	15.1938	12.7907	7.3643	1.0078	11.3178	8.9147	13.6434	5.9801	53.9203	5.7143	11.4286	7.1429	11.4286	5.7143	3.9759	5.0602	9.5536	9.375	13.8393	3.7394	6.7989	10.7082	4.5892	13.9377	1.9414	6.2866	24.1294	16.5485	6.4715
[truncated: 19 more columns]
