# Supplementary material for: De novo inter-regional coactivations of preconfigured local ensembles support memory
Source: Nat Commun. 2022 Mar 11;13:1272. doi: 10.1038/s41467-022-28929-x (PMC8917150; doi:10.1038/s41467-022-28929-x)
Supplement: Supplementary file 6 — Source Data [file 41467_2022_28929_MOESM6_ESM.zip › SourceData/supplementary_fig07_d.csv]

Supplementary Fig. 7d
BLA-PL5 Pre-cond NREM duration matched with REM
Peak significance	Time (ms)	-420	-400	-380	-360	-340	-320	-300	-280	-260	-240	-220	-200	-180	-160	-140	-120	-100	-80	-60	-40	-20	0	20	40	60	80	100	120	140	160	180	200	220	240	260	280	300	320	340	360	380	400	420
N.S.		0.0045719	-0.0018019	-0.00063426	0.0025732	-0.00075057	-5.9654e-05	-0.0062038	-0.00089059	-0.0010252	-0.0017753	-0.0033854	0.00013835	0.00085774	-0.0045954	-0.0069487	-0.0013392	0.0017256	-0.00199	0.0025056	0.0072099	0.0026656	0.0078242	0.0058866	0.006353	0.0037256	-0.0032551	-0.00052804	0.0024554	0.0021823	0.006054	0.00095704	0.0066768	-0.0075192	-0.00027904	0.0083977	0.0051927	0.0031841	0.006229	0.0015249	0.0018726	-0.0048207	0.0075304	1.6012e-05
N.S.		0.0017476	-0.00051641	-0.0010219	0.0038005	0.0012901	0.00016017	-0.0034136	0.0027406	-0.00093154	-0.0021754	0.00084871	0.00049882	0.0019361	-0.0029586	0.00092676	0.0012471	-0.00036354	-0.0047195	0.0017827	0.0039617	0.0075499	0.0018271	0.0058501	0.0027718	-0.0014916	-0.0018442	0.00039112	0.00035513	0.0019546	0.0031574	-0.00041827	0.0054499	-0.0076674	-0.00029043	0.0049463	0.0043444	0.0030877	0.0049842	0.0032663	0.0033007	-0.0021369	0.0062135	0.001408
N.S.		0.0052266	-0.00010362	-0.0015828	-0.00050515	0.00027363	0.0022872	-0.0041909	-0.0036226	0.00069495	-1.8822e-05	-0.0036988	0.0010294	-0.004019	-0.0036039	-0.011541	-0.0024653	-0.00092716	0.0012394	0.0027906	0.0060334	0.0015181	0.0098785	0.0047838	0.0054108	0.00976	-0.002812	-0.0024211	0.0042207	0.0019374	0.0072794	8.7549e-06	0.0030355	-0.003422	-0.0037654	0.0057608	0.0039088	-0.001774	0.0041681	0.00029045	-0.0017782	-0.0056968	0.0062134	-0.00015383
Positive		0.00058235	-0.0066201	0.0013691	0.0063349	1.1921e-05	0.0030455	-0.0016644	-0.0057639	0.005911	0.00081585	0.0051384	-0.00096875	0.0043533	-0.0030099	0.0092172	0.01015	0.0050258	0.0057679	0.0080302	0.013637	0.013843	0.0093328	0.0071507	0.0018113	0.0033663	0.00041309	0.0046662	0.0058552	-0.0026486	0.0018358	-0.0010039	0.0035979	-0.0042478	-0.0046862	-0.0014698	0.00044713	-0.00054368	0.0033203	0.004072	0.0004782	0.0044289	0.0021841	0.0017023
N.S.		-0.00041199	-0.00055435	-0.0029512	0.0030414	0.005258	0.00032455	-0.00017994	0.0038572	-0.00030273	-0.002329	0.0045976	-0.0019891	0.0020354	0.0023888	0.0054498	0.0036069	-0.0024647	-0.0025218	0.00064013	-0.0015727	0.0051808	-0.003669	0.0041719	-0.0016151	-0.001085	-0.0021155	-0.0011656	-0.00087878	0.00046232	0.002313	-0.0039282	0.0027015	-0.0023299	-0.0031682	-0.0047278	0.00095983	-0.00062896	0.0016505	0.0039047	0.0033746	-0.00011656	0.0029331	0.00028136
N.S.		-0.0039763	-0.0024214	-0.0013113	0.0051805	-0.0024337	0.0024358	-0.0013327	-0.0027719	0.0025635	0.00041679	0.0055921	0.0017237	0.0060274	-0.0001551	0.0070275	0.010012	0.0010644	0.00060319	0.0082564	0.012002	0.015013	0.0042391	0.0069603	0.0022253	0.0013194	0.0024695	0.006391	0.0051556	-0.0035517	0.0023127	-0.00261	0.0031721	-0.0068784	-0.0046502	0.00067523	0.0011728	0.00063562	0.0026149	0.0029053	0.00045452	0.0046032	0.0011377	0.0018946
N.S.		0.00015464	0.0024364	0.0022483	0.00033068	0.00035572	0.0027612	0.0015777	0.00057809	0.0056885	0.0041349	0.0042796	0.0034695	0.0031395	0.0011891	-0.0010874	0.0027723	0.0038182	-0.0010369	-0.010742	-0.00057284	0.0016058	0.00063465	0.00010864	-0.001558	-0.0014792	-0.001449	-1.1564e-08	5.9174e-05	0.00025485	-0.0010066	4.9534e-05	-0.0030593	-0.0020484	0.0012675	0.0015113	0.0039152	0.0016075	0.00043959	-0.001692	-3.2546e-05	0.00094381	0.0022202	-0.0012618
N.S.		-0.00034479	0.0020691	0.0047731	-0.00038329	0.0020585	0.0036098	0.005396	0.00010721	0.0062445	0.0024669	0.0067616	0.0038346	0.0057373	0.006359	-0.0010877	0.0021721	0.0030398	-0.0037267	-0.0043672	9.8256e-06	0.0034035	-0.00053869	-0.00072437	-0.0053229	-0.0016861	-0.0012702	-0.0018091	-0.0020292	-0.00056874	-0.0017361	-0.00070548	-0.0051949	-0.0029834	-0.00097618	-0.0023624	0.0031372	0.0038857	0.00098261	-0.0014432	0.0059198	0.0026243	0.0031547	-0.002863
Positive		0.036199	0.028492	0.034181	0.033821	0.027854	0.026505	0.022548	0.017773	0.022359	0.021078	0.026661	0.018132	0.020738	0.021524	0.021556	0.030646	0.036763	0.051569	0.072205	0.093243	0.10287	0.11132	0.09919	0.069402	0.04473	0.03441	0.026574	0.0237	0.019377	0.019344	0.01609	0.022956	0.01684	0.018188	0.0143	0.021496	0.022059	0.012692	0.019364	0.022664	0.026005	0.026464	0.02716
N.S.		0.002297	0.0087067	0.0074145	0.0029984	0.0063467	0.0074742	0.0085546	0.0051049	0.0049281	0.0043293	0.0027424	0.010028	0.0072776	0.0093648	0.0044736	0.003948	0.0056373	0.00899	0.0084441	0.0055662	0.0060889	0.0010143	0.0054797	0.0012456	0.0014145	0.00055781	0.0035839	-0.0024569	0.0043983	-0.0014422	-0.0014693	0.0033459	0.0041777	-0.00034088	0.003278	0.006514	0.0029565	0.0064956	0.0054035	0.0036452	0.0062806	0.0065949	0.007622
Negative		0.01771	0.012611	0.023935	0.016003	0.013008	0.012074	0.011986	0.0083194	0.011359	0.0055748	0.0084308	0.0064246	0.0063995	0.0088053	0.0076077	0.013367	0.01931	0.025387	0.033741	0.047715	0.050623	0.058944	0.044903	0.03454	0.020215	0.014994	0.0081765	0.0093904	0.0073303	0.0099394	0.0058937	0.0061016	0.0048077	0.0069306	0.0020043	0.0071177	0.0094944	0.00032102	0.0069041	0.011172	0.0048001	0.0086901	0.0094198
N.S.		0.0012698	0.010859	0.0032913	0.012736	0.006982	0.0028925	0.0019736	-0.0019846	0.0038843	0.00070076	0.0033634	0.00093412	0.003969	0.0072591	0.00022508	-0.0034604	-0.006686	-0.0045439	-0.0094541	0.00054878	-0.0088253	-0.004907	0.0010082	0.0011222	0.0022052	0.0018918	-0.00098223	0.00068822	0.00037665	0.0045746	0.0032057	0.0037606	0.001507	0.00054707	0.0025885	-0.00041741	0.0045213	-0.00064087	0.0060972	0.0096835	0.0092089	0.0059719	2.3312e-05
N.S.		0.0053624	0.011879	0.0014555	0.0080747	0.0099064	0.0055444	0.0038176	-0.00020409	0.0022012	-0.00016069	0.0028402	0.0019655	0.00585	0.0083539	0.0039267	0.0022045	0.001005	0.0051375	-0.0071086	0.007377	-0.0063758	-0.0076767	0.0027081	0.004058	0.0064492	0.0039571	0.0011173	0.0045804	0.0017056	0.0064012	0.0052405	0.0066683	0.00081521	0.0030084	0.0045051	0.0022531	0.0047686	-0.0012776	0.0077164	0.011049	0.011626	0.0096406	0.0040002
N.S.		0.0019832	-0.0056633	0.0046718	0.0045333	0.0040303	0.00026229	-0.0018406	-0.0043782	0.0055474	0.0040284	0.0032284	-0.0010111	0.0022929	-0.0054116	0.011647	0.0080894	0.0091857	0.0050082	0.0056034	0.0081614	0.0089861	0.0080329	0.0062796	0.0017053	0.0044514	-0.0022918	0.0031937	0.0027317	9.5392e-05	0.0015141	0.00089845	-0.00069468	0.00053699	-0.0037706	-0.0029873	0.00026578	-0.00035488	0.002742	0.0053127	0.0010671	0.0043504	0.0015013	-0.00089376
N.S.		-0.002635	0.0036324	0.0039305	-0.0010217	0.0022491	0.0021504	0.0070071	0.00021143	0.0035084	-0.0024886	0.0050361	0.0026112	0.00479	0.010637	0.0012928	0.0017476	0.0010191	-0.0035936	-0.0035456	0.0029398	0.0090133	0.0013467	-0.0017461	-0.0047788	0.00018272	-0.0010972	-0.00047627	-0.0046107	-0.0014146	-0.00070981	-0.003432	-0.0051464	-0.00026867	-0.0010394	-0.0061101	0.00096197	0.0049452	0.0023818	0.00063948	0.0090734	0.0039777	0.0021669	-0.0016693
N.S.		7.0617e-05	0.0090345	0.0093631	0.0033122	0.0039788	0.0079888	0.0031887	0.0041404	0.0019873	0.0015516	7.0995e-05	0.004929	0.0031824	0.0048509	0.0027477	0.0027605	0.0064929	0.0054669	0.0066105	0.0061295	0.009326	0.0026296	0.005779	0.001088	0.0017013	0.0016621	0.00095848	-0.0025209	-0.00014912	-0.0027787	-0.0047385	0.0019757	0.00058624	-0.0010622	0.0022426	0.0026049	0.0028865	0.006865	0.002531	0.00097511	0.0037022	0.0097605	0.0080418
N.S.		0.0010158	0.0011382	2.8002e-05	0.0020113	0.0055875	0.0051913	0.0085116	0.0036855	0.0047371	0.0084205	0.0055227	0.0052605	0.004398	0.012901	0.0015342	0.0021418	0.0044994	0.007807	0.0059973	0.0013545	-0.0027219	-0.017181	-0.0010946	-0.0047977	-0.002516	-0.0015002	0.002261	-0.0038844	0.0086816	0.0025172	0.00092473	0.0037943	0.0050578	0.0010536	0.0013485	0.0041659	0.00019272	0.0020757	0.0028856	0.0048259	0.0027352	0.00099429	0.0059648
N.S.		0.028672	0.01676	0.01925	0.024088	0.0186	0.018247	0.012072	0.0092259	0.011444	0.013234	0.019006	0.012555	0.012625	0.012644	0.01655	0.019217	0.020331	0.028792	0.040693	0.057901	0.06209	0.063508	0.058186	0.036471	0.026087	0.023654	0.021168	0.015144	0.013084	0.010884	0.0096657	0.015706	0.011438	0.011285	0.0086066	0.018099	0.01396	0.0088679	0.00853	0.013498	0.027134	0.018447	0.021916
N.S.		-0.0048601	-0.0047235	-0.0064819	-0.0055014	-0.0026147	-0.0020794	-0.0054832	-0.0038108	-0.0058447	-0.0032886	-0.0038705	-0.0063838	-0.0084111	-0.0049363	-0.0048572	-0.0083408	-0.0077946	-0.0010848	-0.0074056	-0.0016351	-0.00099724	-0.008502	-0.00039381	-0.0061182	-0.0003516	-0.0034539	-0.0047824	-0.0048932	-0.0027814	-0.0069749	-0.0035748	-0.0018098	-0.0050639	-0.0080426	-0.0048625	-0.0044864	-0.0035082	-0.0052713	-0.0060816	-0.0048985	-0.0065023	-0.0044218	-0.004229
N.S.		-0.0045718	0.0061369	-0.0027745	0.004023	-0.0021459	0.0011676	-0.0018884	-0.0011656	-5.2509e-05	0.0016159	0.0071384	0.0038748	0.0078848	0.002508	0.0086797	0.0063731	0.0015782	-0.0020527	0.0078847	0.010501	0.01415	0.0017087	0.0087671	0.0029679	0.0054526	0.0059232	0.0094525	0.0019301	-0.00041443	0.0053772	-0.0020844	0.0043083	-0.0043013	-0.0042458	0.0015842	0.0019412	0.0013397	0.0036699	0.00042133	0.00050149	0.003292	0.0020548	0.0019909
N.S.		-0.0023259	0.00058741	-0.0016691	-0.0022947	0.0022624	0.0023051	-0.0059904	-0.0015133	-0.0033417	0.00079659	0.0010597	0.00090912	-0.0022739	-0.0020744	-0.001939	-0.0063468	-0.0095619	-0.00037893	-0.0021641	0.000458	3.8758e-05	-0.0042005	0.00073442	-0.0067012	0.0062554	0.0027633	-0.0015624	-0.0049942	-0.00084623	-0.0038338	-0.0025337	0.0046048	-0.0026568	-0.0052655	-0.0012834	-0.0016689	-0.00081208	-0.0042944	-0.007215	-0.0024638	-0.0066042	1.6879e-05	-0.0011317
N.S.		-0.0018263	-0.0075216	0.0015737	-0.0049534	-0.007182	-0.0076605	-0.0062554	-0.0056827	-0.0066878	-0.010578	-0.01134	-0.0071226	-0.0087733	-0.0078302	-0.0068351	-0.0068393	-0.0042787	-0.005019	-0.0071582	-0.0019709	-0.0011254	0.00032058	-0.0093714	-0.0084511	-0.0085656	-0.0078409	-0.0088436	-0.0058916	-0.0076561	-0.0041241	-0.0081	-0.012111	-0.0099011	-0.0083941	-0.010847	-0.0079192	-0.0064213	-0.013072	-0.010439	-0.0067463	-0.011976	-0.0093435	-0.0085449
N.S.		0.0043358	0.0077466	0.011239	0.015117	0.0062811	0.0059005	0.0042136	0.0038689	0.0071449	0.0032332	0.005021	0.0052686	0.0059501	0.0078782	0.003091	-0.0022322	-0.0057803	-0.0029843	-0.00082819	0.0044374	0.0032557	0.010164	0.010814	0.006568	0.00013565	0.0048066	0.0033684	0.001954	0.0038922	0.0061313	0.0058956	0.0058999	0.0053053	0.0062423	0.0067472	0.0050458	0.0088433	0.005064	0.0055171	0.011135	0.013337	0.0053376	0.0019748
N.S.		0.0034123	-0.0047474	-0.0034264	0.0046657	-0.0011713	0.0024999	0.0046092	0.0022122	-0.00060125	-0.0025554	-0.0041545	-0.0018374	-0.0029743	-0.0014655	0.00052198	-0.0046941	0.0005578	0.00090623	-0.0022015	0.00090493	0.0018712	-0.0096629	-0.00054096	-0.0049603	-0.0002227	-0.0021663	0.00086545	-0.00033742	-0.003578	-0.001133	-0.0010182	-0.001703	0.00066762	0.0040288	-0.0057879	0.0022963	0.0028351	-0.0017587	-0.00032395	0.00064147	-0.0011471	0.0058228	0.0016309
N.S.		0.0038433	-0.0042252	-0.00080791	0.0060332	0.005399	0.0029003	0.0017655	0.0036785	-0.0034086	0.00017869	-0.0051814	-0.0015895	-0.0020288	-0.00022531	0.0033231	-0.003347	0.00075911	0.0032103	-0.0023027	0.012887	0.0073528	-0.0015346	0.0039481	-0.0035921	0.0018318	-0.0011927	-0.0016396	0.0012838	-0.0020918	-0.0044236	0.00031534	-0.0015796	0.000878	-0.0019423	0.00070251	0.00044114	-0.00045021	-0.00069293	0.0012019	-0.00025543	-0.00060147	-0.00043691	-0.0002177
N.S.		0.0010414	0.0074432	0.0036232	0.0025524	0.0058881	0.0069598	-0.0068893	-0.00033254	0.00041935	0.0030496	0.0079344	0.0088412	0.0030696	0.0033238	-0.0037736	-0.0047674	-0.0079306	8.7541e-05	0.0013369	0.0035972	0.0044196	-0.0029565	-0.00057299	-0.0054517	0.0077003	0.0064817	0.0016271	-0.0042241	0.00076196	0.00022812	-0.001124	0.0062726	0.0019544	-0.00059011	0.0017906	0.00040082	0.0012135	-0.0035964	-0.0094546	-0.0007606	-0.0039321	0.0024332	0.0016499
N.S.		0.0093904	0.0055488	0.0012408	0.0055657	0.0076627	0.0094126	0.0045351	0.00077481	-0.00029171	-0.0018584	4.266e-05	0.0029933	0.0025545	0.006863	0.0053113	0.0062899	0.0051381	0.0074113	-0.0074648	0.00908	-0.0046203	-0.0083514	0.00052501	0.0011091	0.0051999	0.0050974	0.0024929	0.0052734	0.0020367	0.0058319	0.0087144	0.0078114	0.0029636	0.0063448	0.0044192	0.0076603	0.0054542	0.00045035	0.0039501	0.0090084	0.015317	0.0071707	0.0062954
N.S.		0.021758	0.019246	0.027625	0.020667	0.018161	0.012951	0.016066	0.020251	0.011499	0.015117	0.023528	0.015968	0.018976	0.017013	0.015388	0.014763	0.025466	0.034138	0.048719	0.045513	0.061502	0.059097	0.058113	0.043773	0.029228	0.0345	0.034916	0.036154	0.023237	0.027883	0.021519	0.020958	0.017763	0.015371	0.015377	0.013963	0.016108	0.027517	0.028671	0.022682	0.02121	0.024592	0.024393
Positive		0.0019269	0.0090958	0.010207	0.0085786	0.0095198	0.012698	0.0080939	0.0088968	0.0014101	0.00056749	0.00048172	0.0086993	0.0099509	0.0095777	0.010729	0.0074545	0.0027207	0.0094198	0.014582	0.02143	0.020864	0.031333	0.021156	0.014553	0.018389	0.016809	0.011481	0.015588	0.0010192	0.012227	0.0056405	0.01119	0.0052019	0.013927	0.0049426	0.0077658	0.0014919	0.0046256	0.003282	0.012915	0.010807	0.00035306	0.0015259
Positive		0.013188	0.013692	0.019205	0.020119	0.01345	0.011656	0.012009	0.014725	0.011835	0.01263	0.017553	0.013898	0.018896	0.015252	0.014378	0.011009	0.019068	0.02928	0.048645	0.051506	0.066842	0.061036	0.059696	0.046984	0.021196	0.030946	0.025677	0.026151	0.017405	0.020225	0.014938	0.015748	0.011392	0.011199	0.012242	0.012792	0.015762	0.022096	0.022232	0.017983	0.0229	0.019511	0.018976
N.S.		-0.0011015	0.012032	-0.0020295	0.0065532	0.00020586	0.0014903	-0.00058942	-0.0016934	0.00010868	0.00052745	0.0086062	0.0018034	0.0086932	0.0032251	0.0080388	0.0034512	0.0019563	-0.00031092	0.003876	0.013521	0.0081269	0.0033178	0.0088156	0.0059397	0.013845	0.010851	0.0097109	-0.00011662	0.0023585	0.011728	-0.0012081	0.0068179	-0.00023111	-0.003952	-0.0011087	0.00070304	0.0016258	0.003829	-0.0032637	0.00079766	0.0026886	0.0027295	0.0030445
N.S.		0.0029127	0.00061225	0.01016	0.0074706	0.0084451	0.010082	0.0046905	0.010049	0.0046373	0.0050053	0.019645	0.0092523	0.010644	0.016513	0.011751	0.0082397	0.015021	0.011138	0.022666	0.018392	0.02135	0.023763	0.016466	0.019678	0.010098	0.01118	0.013929	0.014022	0.016099	0.014951	0.0077621	0.0064942	0.00096062	0.0043283	0.0040513	0.0079106	0.0065287	0.0036478	0.0032788	0.0023084	0.0059121	0.0065972	0.0059071
N.S.		-0.00055143	0.0021367	0.0054267	0.0044681	0.00096503	0.0044912	0.00054855	5.7595e-05	0.0026088	0.00076798	0.00034372	-0.0018086	-0.00022013	0.0041454	0.00011455	0.00083826	0.0044957	0.0026749	0.0023041	0.0012625	0.0040532	-0.00094547	0.0030499	-0.00093991	0.00030818	0.0026494	-0.00046855	-0.0006486	-0.0010642	0.00041988	-0.0068732	0.00069843	-0.0014292	-0.0012165	0.0010945	0.00057521	0.0018256	0.0041165	0.00034289	0.00024171	-0.0011147	0.00827	0.0041404
N.S.		0.0277	0.024449	0.033332	0.021068	0.023756	0.019028	0.022984	0.029875	0.018905	0.021861	0.029511	0.021518	0.021699	0.021229	0.02014	0.019612	0.028295	0.034595	0.043633	0.034965	0.045378	0.046115	0.040874	0.027927	0.025554	0.026439	0.032237	0.030887	0.02407	0.027544	0.025761	0.020035	0.022835	0.020487	0.024152	0.018474	0.017674	0.030397	0.027627	0.024246	0.022862	0.025775	0.021562
N.S.		0.0023812	-0.00033203	0.0035667	0.0091342	0.0020131	0.0028102	0.0029656	0.0013048	0.007894	0.0024074	0.0031332	-0.0026022	-0.0006659	0.0062508	0.00038034	0.00092145	0.0046005	0.00035095	-0.00096249	-0.0033284	-0.0012906	-0.0017301	0.00047792	-0.00050065	0.0018706	0.0040261	0.00094546	-0.00053166	2.5146e-05	0.0030364	-0.0055856	0.0024869	-0.00033392	-0.000825	0.0034305	0.0026457	0.0025987	0.005245	0.0034234	0.00089056	0.0027567	0.0053601	0.0013948
N.S.		0.0083759	0.0085421	0.01636	0.017561	0.010203	0.010551	0.0089607	0.011816	0.011664	0.0093495	0.011875	0.011831	0.01362	0.012112	0.010912	0.004706	0.0060766	0.013125	0.025582	0.028565	0.036508	0.036998	0.035432	0.026782	0.0074557	0.016666	0.013068	0.011275	0.011038	0.012203	0.0097213	0.0097917	0.007921	0.010865	0.01222	0.011704	0.014253	0.013728	0.011329	0.013578	0.021054	0.011691	0.009962
N.S.		0.010685	0.0078262	0.0078002	0.010751	0.0068685	0.0084983	0.0094811	0.011018	0.0081628	0.0098021	0.0074389	0.0041258	0.0042918	0.0064821	0.0028099	0.00046993	0.0081854	0.0076675	0.010347	0.0073133	0.0084765	0.014075	0.0133	0.013132	0.010509	0.0083244	0.013184	0.013383	0.010488	0.011941	0.01113	0.01296	0.0095342	0.0079258	0.012846	0.0072857	0.0096056	0.01061	0.0088501	0.0093489	0.0073334	0.010164	0.0098034
N.S.		0.0016027	-0.0016497	0.0052068	0.0054336	0.0051431	0.0070322	0.0030798	0.0066727	0.0031126	0.0027436	0.011871	0.0044888	0.007004	0.010356	0.0050053	0.003622	0.0070494	0.0051324	0.0097238	0.010081	0.0087228	0.0087764	0.010626	0.012794	0.0084688	0.0086567	0.013222	0.0061999	0.011501	0.014765	0.0070116	0.0029444	6.0917e-05	0.0027474	0.00087979	0.0055697	0.0041855	0.0014599	0.0047985	0.0024792	0.0052517	0.0059309	0.0046136
N.S.		0.010766	0.0086639	0.0069027	0.011188	0.0042803	0.0077089	0.0089782	0.0096706	0.0072893	0.0043564	0.007241	0.0018652	0.0029338	0.0042252	-0.00049023	-0.002255	0.0050159	0.0044365	0.006685	0.0053192	0.0039687	0.0066999	0.0065475	0.0061145	0.0041726	0.0051718	0.0091247	0.00649	0.0046441	0.0063489	0.0068277	0.0083386	0.0082561	0.00616	0.0094634	0.0049175	0.0060864	0.0068227	0.0066086	0.0081881	0.0061229	0.0061638	0.0084854
N.S.		0.0028557	0.0020736	-0.0023495	-0.00079159	0.00028771	0.0042893	-0.00081272	-0.0035716	0.0038747	0.001671	-0.00087083	0.0022553	-0.0071523	-0.0012034	-0.0062848	-0.0022712	-0.003308	-0.0014471	0.0026538	0.0011545	0.0033455	0.003473	0.0025646	-0.00022018	0.007719	-0.0012427	-0.00064667	0.0031688	0.0015595	0.0027995	-0.0020173	-0.0011473	0.0026148	-0.0012037	0.0038938	0.0028488	-0.0050468	0.0036892	0.0021817	-0.0035145	-0.0042872	0.0044232	0.00035218
N.S.		0.0023362	-0.0012965	0.0058974	0.0018595	0.0032611	-0.0023742	-0.000921	-0.0013126	0.0031844	0.0074106	0.004186	-0.0012258	-0.0010625	-0.0057186	0.0047569	0.0027195	0.0071363	0.0001188	0.0020482	0.0050539	0.0051877	0.0018033	0.002127	0.00055382	0.0044282	-0.0043631	0.00031037	-0.0011685	0.0001312	0.0027625	8.6618e-05	-0.0052809	0.0030668	-0.0023226	-0.0040641	3.7277e-05	-0.00041522	0.00068214	0.0031057	0.0017861	0.0026321	-0.00040029	-0.0013531
N.S.		-0.0015521	0.008728	0.001383	0.0095489	0.0051942	0.006143	0.0024415	0.001323	-0.00094857	-0.0021248	0.0048317	0.0017959	0.0083655	0.00083031	0.0076365	0.0046257	0.0012209	0.0012879	-0.00019694	0.013574	0.0031814	0.0062449	0.0071468	0.0099461	0.013625	0.010637	0.0089384	-0.0005647	0.0021811	0.015177	-0.00011492	0.0078225	0.0026945	-0.00057875	-0.0033868	0.00027846	0.0013134	0.0030866	-0.003847	0.0053976	0.0049074	-0.00059062	0.00050673
N.S.		-0.0020287	0.0060848	0.0061999	0.0095502	0.0095771	0.013267	0.0051201	0.0067417	-0.001205	-0.0026371	-0.00097968	0.0062181	0.0094964	0.0023731	0.0098372	0.0075912	0.0015555	0.0041142	0.004924	0.015399	0.0089796	0.015937	0.010863	0.011614	0.012653	0.0096869	0.0092606	0.0051314	0.0019293	0.012794	0.0021404	0.0093169	0.0050199	0.0080184	0.00033116	0.0034541	0.00025536	0.0042358	-0.00070173	0.011573	0.0089222	-0.0028544	-0.0011701
N.S.		0.001146	-0.0027634	-0.0044094	0.0074358	-0.0040919	9.072e-05	0.0040493	0.0022065	0.0020789	-0.00258	-0.0026555	-0.0014007	-0.0036219	0.00029206	-0.0027404	-0.0051184	0.0015063	0.0009755	-0.0012491	-0.0049462	-0.0025538	-0.010837	-0.0066953	-0.005558	0.0022033	-0.0020032	-1.784e-05	-0.0025881	-0.0038895	-0.0021332	-0.00021744	-0.00089699	0.0049657	0.0090181	-0.0037244	0.0058417	0.0043617	-0.0048505	-0.0021227	0.0012363	0.0026279	0.0093231	0.0013398
N.S.		0.0060229	0.0041002	0.011476	0.0068345	0.010962	0.011248	0.0093652	0.013127	0.0068965	0.0074847	0.018923	0.012377	0.013644	0.019037	0.013552	0.010696	0.018937	0.014368	0.025988	0.023533	0.02712	0.031236	0.02008	0.021936	0.01542	0.016516	0.014246	0.017701	0.017921	0.012762	0.0071064	0.01046	0.0029254	0.0061747	0.0064417	0.0089315	0.0070156	0.0056222	0.0043868	0.0060723	0.0093524	0.0060021	0.0089368
N.S.		0.0065903	0.0039448	0.0033637	0.011961	0.0084784	0.0058385	0.0051619	0.0088359	0.011974	0.0045848	0.0059248	0.0033967	0.0020108	0.010852	0.0049425	0.0015409	0.0073744	-0.00051264	-0.00044925	-0.0041484	-0.0023176	0.00042366	0.00068423	0.0017849	0.0033933	0.00572	0.0039518	-0.00040442	0.0017084	0.0045433	-0.0010415	0.0057353	0.0028362	0.0013292	0.0078401	0.0036624	0.0047103	0.0074981	0.0098776	0.0020005	0.0085487	0.002618	0.0024246
N.S.		0.00048325	-0.0034322	0.0030216	0.0098392	0.012117	0.0015275	-0.001761	0.00070505	-0.0014774	6.3232e-05	-0.0036912	-0.00057519	-0.0023096	0.00094946	0.0019201	-0.0029758	0.0028325	0.0043853	-5.5409e-05	0.017068	0.0058803	0.0053758	0.0039548	-0.001867	0.0050737	-1.181e-05	-0.0012429	0.00066223	-0.0016796	-0.0061318	0.0041768	0.0011955	0.00018567	-0.0031101	0.0057395	0.00084909	-0.0017136	-0.0029395	0.0018497	-0.00083696	0.0014976	-0.0012527	-0.00067102
N.S.		-0.00056392	-0.0012224	-0.0021037	0.0027898	0.0062167	-0.0010704	0.00071618	0.0050147	0.0021814	-0.00045594	0.0058945	-0.0039679	0.0024153	0.0063166	0.0074427	0.0061632	-0.0015532	-0.0015343	-0.00040332	-0.0061	-0.00036364	-0.004484	0.00304	-0.001205	-0.00080383	-0.0032024	-0.0013231	-0.0014471	-0.00038517	0.0018342	-0.0060597	2.7716e-06	0.0024199	-0.0024268	-0.0085589	-0.0027752	-0.0035719	0.00035208	0.0032499	0.0031231	-0.00024586	-0.0013244	-0.0041741
Positive		0.0041908	0.0011825	0.0052579	0.010339	0.011662	-2.5813e-05	0.0054241	0.0021433	0.0038936	0.0086464	0.0084658	0.0014071	0.0095526	0.0077242	0.0055441	0.006857	0.0055676	0.0039181	-0.00098747	0.019452	0.0036294	0.0061093	0.0036102	0.019962	0.0068198	0.0095788	0.004028	0.00092537	0.0025997	0.0037695	0.0016344	0.0029177	-0.00086243	0.0022677	0.00079519	-0.0047853	0.0019296	0.0051148	0.00037584	0.0070833	-0.0048474	-0.0013049	-0.0028591
N.S.		0.013327	0.0025859	0.004287	0.009178	0.0076091	0.010602	0.003733	0.0005245	-0.00040576	0.00050731	0.0037015	0.0042903	0.0010395	0.0042783	0.0068218	0.0069462	0.0046599	0.0067101	0.00026044	0.015513	0.0079936	0.0039833	0.0064589	0.0023688	0.0057137	0.0083216	0.0070037	0.0041356	0.003414	0.0033271	0.0066011	0.0059184	0.0046528	0.0045793	0.0017435	0.010092	0.0050722	0.0021625	-0.00074371	0.0050533	0.018815	0.0060156	0.0096638
N.S.		0.0054049	0.0048127	0.0047762	0.0074068	0.0022135	0.0048822	0.0055782	0.0074307	0.0043027	0.001482	0.0053122	9.7889e-05	0.0025335	0.0043047	-0.0020969	-0.0019774	0.0014842	0.0010065	0.0027529	0.0057962	-0.00065385	-0.00024457	-0.00065204	-0.0016238	0.0013662	0.0022862	0.0057596	0.00095402	-0.0001166	0.0040867	0.004565	0.0028339	0.0038878	0.003266	0.0028494	0.0019375	0.0023351	0.0017725	0.0045405	0.0069775	0.0059664	0.0014767	0.0045564
Negative		0.0017678	7.7338e-05	0.003154	0.004608	0.0027041	0.0045505	0.0035185	0.0063496	0.002841	0.0015748	0.0056617	0.00098987	0.0039948	0.0057752	0.00012337	0.00050136	0.00236	0.0015713	0.0025883	0.0062666	0.0007882	0.00036376	0.0021297	0.0015918	0.0045664	0.0045658	0.0088012	0.00043452	0.0040459	0.0083974	0.0055525	0.0013635	0.00091826	0.0020267	-0.00023614	0.0030917	0.0022974	0.00015458	0.0049533	0.0051746	0.0060926	0.0027168	0.0035927
N.S.		0.010488	0.0085435	0.0052881	0.010945	0.013498	0.0083923	0.0090999	0.0081351	0.011262	0.0068684	0.0085339	0.0098388	0.0079535	0.015796	0.0094212	0.0046421	0.0061965	0.0021531	0.0055716	-0.00019603	0.0022211	0.0030177	0.0046288	0.0049118	0.0065395	0.0074184	0.0070994	0.0038489	0.0053235	0.0063151	0.0056843	0.0078135	0.0079963	0.0052042	0.011088	0.0057949	0.0090479	0.0078388	0.016327	0.0053544	0.0091026	0.0027733	0.010563
N.S.		0.00068155	0.0047628	0.0077543	0.0090803	0.0072949	0.0046548	0.019953	0.0084462	0.0029296	0.0031805	0.0012915	0.010602	0.0098867	0.0098451	0.016413	0.0079441	0.0060706	0.0085236	0.0085311	0.0050317	0.012143	0.014818	0.0064365	0.005428	0.0078007	0.0030941	0.0041871	0.01136	0.0087121	0.020779	0.0064212	0.0095539	0.010778	0.0074067	0.0065637	0.010314	0.0099062	0.010262	0.011654	0.012418	0.004253	0.017116	0.004444
N.S.		0.009606	0.0083958	0.0053984	0.008578	0.012118	0.009073	0.012418	0.004829	0.0091809	0.0093681	0.009748	0.010733	0.012459	0.017314	0.0085875	0.0084471	0.0059976	0.0058875	0.010654	0.007082	0.0075786	0.0027681	0.0052998	0.0044948	0.0083736	0.0074011	0.009014	0.0071471	0.0091905	0.0088034	0.010962	0.0081265	0.011231	0.0085501	0.0098593	0.0096498	0.012451	0.0078948	0.015029	0.0083709	0.0085661	0.0058292	0.020428
N.S.		0.0057484	0.0026913	-0.00073662	0.0065217	0.0025554	0.007791	0.0082561	0.0069608	0.0037618	0.0080716	0.0079164	0.00080527	-0.005705	0.0049603	-0.0044452	0.00061656	-0.0018208	0.0020625	0.00022381	-0.003629	0.00028903	0.0012238	0.012375	0.006975	0.004088	0.0044315	0.0095415	-0.0016432	-0.001102	0.0079837	-0.001161	0.0036768	0.0012464	0.011088	0.0064886	0.0032026	-0.00082806	0.0028016	0.0037286	0.0023334	0.0068499	0.0063969	0.0042999
N.S.		0.0012011	0.010494	0.0038866	0.0026929	0.0022105	0.0070532	0.0054312	0.00697	0.0056539	-0.0024075	0.0036394	0.0091771	0.0069932	0.023738	0.012428	0.0093305	0.0096522	0.0075751	0.0050073	0.009452	0.020062	0.018782	0.011013	0.013847	0.013846	0.014694	0.0097399	0.019683	0.011091	0.0095213	0.0033852	0.0040463	0.0064874	0.0059793	0.0061849	0.0032221	0.014239	0.003185	0.0077493	0.013599	0.016183	0.010441	0.011285
N.S.		0.0023152	0.0066865	0.0031116	0.00074528	0.0031714	0.0039929	0.0013027	0.0090061	0.0072006	0.005505	0.0031051	0.0036427	0.010064	0.0095941	0.0072477	0.0092466	0.013807	0.012683	0.0041458	0.01127	0.015113	0.019933	0.0096104	0.012554	0.0075969	0.009522	0.0050221	0.004467	0.0042944	0.011184	0.0046229	0.0076565	0.0080198	0.0094268	0.0045536	0.0038488	0.0039774	0.0025704	0.0050373	0.00041332	0.0066831	0.0061789	0.0028638
N.S.		0.00077689	0.0068363	0.0040117	-0.0022132	0.0046372	0.0062547	-0.0008591	0.0040078	0.0012098	0.0014636	0.0063344	0.0050361	0.0026637	0.025831	0.0020906	0.0071206	0.012073	0.011209	0.008665	0.022836	0.012518	0.0057949	0.008027	0.010995	0.0089628	0.0087086	0.010135	0.007283	0.0011517	0.0070459	-0.0028791	0.0019333	0.0031786	-0.00089675	0.0041459	0.0062696	0.005792	0.005254	0.0077998	0.002505	0.0081467	0.0063016	0.0025472
N.S.		0.00086889	0.0094427	0.0031054	-0.0026364	0.003782	0.0091531	0.0019297	0.0050064	0.0025228	-0.0027796	0.0045689	0.0054122	0.0030116	0.035273	0.0070264	0.0097693	0.012705	0.011585	0.006846	0.015812	0.021584	0.011995	0.010021	0.013142	0.011037	0.01146	0.011748	0.016841	0.0062618	0.009363	0.00071709	0.0016293	0.0043667	0.0041698	0.0047463	0.0024835	0.0093549	0.0016228	0.0082064	0.0073274	0.015394	0.0085508	0.0068078
N.S.		-0.0045099	0.0012067	0.0018666	-7.744e-05	0.0017037	0.0017637	0.0033143	1.8453e-05	0.0030744	0.0038964	0.0013211	0.00063852	-0.0038672	0.0029682	0.0002422	0.0045385	0.0017989	-0.0032993	0.0013349	-0.0078294	-0.0051736	0.0011081	0.0049317	0.004574	0.0044395	-0.0048453	0.0095014	0.0038459	-0.0052247	0.0020157	-0.0031296	-0.0011791	0.0024501	-0.001425	0.0034568	0.0021666	0.011804	0.0043469	0.0040424	0.00036648	0.0045243	0.0032502	-0.00072649
N.S.		-0.0018322	-0.0025117	-0.002944	0.0064367	-4.4919e-05	-0.0025336	0.00035383	-0.0034925	-0.010326	-0.0050119	0.00090392	0.00053163	-0.0012353	0.0048842	-0.00056776	0.00065209	0.0061304	-0.00054481	-6.8153e-05	-0.0017879	-0.0055727	0.0030716	0.0088167	-0.0025016	-0.0027424	0.00016579	-0.001039	0.0006761	-0.0024262	0.0015554	0.0018059	-0.0023096	-0.0017645	0.0020022	-0.0006689	0.0011064	-0.0042979	0.0040614	-0.0018505	-0.0061645	0.0017487	-0.00032476	0.0037518
N.S.		0.0030307	0.0023582	0.0049317	0.0049423	0.0046768	0.0035251	0.0044085	0.0059201	0.0035468	0.0087267	0.0025992	0.0025833	0.0024205	0.0052055	0.0019228	0.0001055	0.0046815	0.0052571	0.0082048	0.0068309	0.0029633	0.008096	0.0075202	0.008821	0.0083437	0.005434	0.0087168	0.01048	0.005948	0.0083211	0.007681	0.0088893	0.0040256	0.0047111	0.0071621	0.0030681	0.0061747	0.0063157	0.0046991	0.0053328	0.0039631	0.0057842	0.0045816
N.S.		-0.00047326	-0.001328	-0.0012894	0.0053589	0.0006963	-0.00038212	0.00014305	-0.0041134	-0.0077516	-0.0025895	0.00043013	0.00061632	-0.000113	0.0016837	-0.0024609	-0.00012463	0.0044366	-0.00016408	0.0028763	-0.0012603	-0.002955	0.0019604	0.0051094	-0.0023021	-0.0022231	0.0012775	-0.0020681	0.00013118	-0.0012779	0.00040609	-6.3069e-05	-0.0018348	-0.0019675	0.00080685	-0.0026603	0.00017601	-0.0034345	0.0026213	-0.0032566	-0.0032395	0.0023983	-0.002491	0.001554
N.S.		0.0035409	0.0053156	0.0020807	0.0035834	0.0025899	0.004622	-0.0059227	-0.001334	0.0033777	0.0030016	0.010147	0.0065939	1.8818e-05	0.0023409	-0.0074993	-0.0056388	-0.0048632	-0.00062685	0.0030028	0.0068116	0.0081838	-0.0051065	-0.0020066	-0.0032998	0.0039328	0.0028543	0.00049744	-0.002447	-0.000604	0.0012594	-0.00068	0.00056795	0.0051127	0.00020957	0.00020954	0.0015209	-0.00010904	-0.0026966	-0.0069315	0.00022064	0.00027912	-0.0011731	0.00085622
N.S.		-0.00056489	0.0037916	0.0029935	0.00072603	0.0021653	0.00030742	0.00029102	-0.00031713	0.0033336	0.0052154	0.0029042	0.0038297	-0.00039958	0.0059131	0.0012831	0.0053399	0.003801	0.00062246	0.0032705	0.0016679	-0.0019462	0.0028999	0.0082236	0.0052225	0.0094275	0.00037152	0.0067145	-0.0033658	-0.0034302	0.0015729	-0.001105	0.0028733	0.0056527	-0.0034111	0.0030426	0.0062442	0.010541	0.0083337	0.0039033	-0.0030677	0.0035132	0.0050782	-0.00087534
N.S.		0.00040253	0.0046565	0.0042172	0.00087038	0.0036204	0.0018593	-0.0020145	0.0015217	0.002699	0.0055565	0.0071046	0.0061806	0.0031526	0.012289	0.00050055	0.0049466	0.0074269	0.0057639	0.0058223	0.015378	0.0030186	0.0037032	0.0079857	0.0067275	0.010271	0.0066029	0.006292	-0.0027008	-0.0025519	0.0025829	-0.0026022	0.0036079	0.0047827	-0.0040771	0.0030214	0.0090362	0.0078412	0.0099594	0.0054845	-0.0017431	0.0038951	0.0059006	0.00021986
N.S.		0.0030866	0.0069902	-0.00026611	0.005126	0.0036136	0.0058339	0.0065192	0.010183	0.0071551	0.0061201	0.0058657	0.0049365	-0.0056448	0.010205	-0.0017524	-0.0011742	0.00016199	0.011501	0.0061241	0.0014083	0.0061786	0.0035432	0.015102	0.0078941	0.0057266	0.004267	0.0091106	0.001175	0.003409	0.0063162	0.0025976	0.0081154	0.0045573	0.0058646	0.0076818	0.0066751	0.00083153	0.0041795	0.0049577	0.0042092	0.0057585	0.005118	0.0040151
N.S.		0.0093346	0.0055482	0.0089229	0.004798	0.012772	0.013427	0.013958	0.014318	0.0078148	0.0077144	0.01286	0.012916	0.011575	0.016172	0.0095138	0.0077938	0.014692	0.011708	0.01712	0.021031	0.019132	0.023841	0.019519	0.021527	0.019902	0.020784	0.014546	0.014904	0.017623	0.013756	0.0059682	0.011333	0.0041428	0.0078706	0.0074351	0.01042	0.0059585	0.0072729	0.0068033	0.01004	0.011954	0.0065794	0.010858
N.S.		0.0017048	-0.00067047	0.0042196	0.0018157	0.0013977	0.0057561	0.0056311	0.0088015	-0.0011868	0.0015346	0.0020148	0.00080196	0.0062478	0.015597	0.007514	-0.0016792	0.0036895	-0.003214	0.0048619	0.00476	0.013682	0.017374	0.01531	0.015642	0.025479	0.0079441	0.0029622	0.0050608	0.0069742	0.0073106	0.00056015	-0.0043208	0.011289	0.010045	0.0026824	-0.00057644	0.0049643	0.0022088	-0.0033487	0.0035471	0.002645	0.0011643	-0.0025229
N.S.		0.0023045	0.001384	0.0038303	0.0047108	0.0095728	-0.0040121	0.0047652	0.0015406	0.0041448	0.0012618	0.0080588	0.0010523	0.0081868	0.0053657	0.0038035	0.0039765	0.0039307	0.0025017	-0.00041078	0.011251	0.00073162	0.00057487	0.0036299	0.013076	0.0062946	0.0057465	0.005424	0.0011791	0.0038242	0.0018696	-0.00090734	0.0007824	0.00086651	0.0032433	-0.0006192	-0.0038693	0.00069881	0.0036397	0.0027343	0.003978	-0.0042753	-0.0034335	-0.0014789
N.S.		0.0031485	0.0032907	0.00035914	0.0035033	0.0064941	0.0069305	0.0090198	0.00024781	0.0029858	0.0043591	0.0050287	0.0060837	0.0091594	0.011583	0.0016008	0.0059902	0.0054686	0.0036516	0.0065485	0.0095886	0.0039111	-0.00082372	-0.00058413	-0.001329	0.0041199	0.0038308	0.0048933	0.0028205	0.0054996	0.005758	0.009351	0.0063542	0.0072218	0.0060967	0.0021793	0.0075023	0.0067468	0.0062953	0.0059727	0.0046441	0.0042306	0.0045235	0.016164
N.S.		0.0024671	0.00024931	0.0017553	0.010517	0.006062	0.0036306	0.0014474	-0.00081413	-7.7385e-05	0.01128	0.0050148	0.0016104	0.0057949	0.0062463	0.0011583	0.0048569	0.0028164	0.0034342	-0.0014769	0.015534	-0.0011051	0.0046774	-0.00089238	0.011537	0.0022558	0.008868	0.00075103	-0.0017717	-0.0025042	0.0024025	0.0047708	0.0023337	-0.0042143	0.00090405	0.00082144	-0.0058649	0.00049225	0.0030962	-0.0019419	0.0047337	-0.0036696	0.0021187	-0.00042243
N.S.		0.0021743	0.0031384	0.001254	0.0051383	0.0064583	0.0050036	0.0024656	0.00015983	0.0047977	0.0023932	0.0043371	-0.00062162	0.0041355	-0.00010928	0.0080874	-0.00015199	0.0010375	0.0059302	0.0079735	0.01091	0.0038411	0.017232	0.0065023	0.0017639	0.0051775	0.0082869	0.0099214	0.010836	0.015817	0.0074662	0.0068119	0.010315	0.014499	0.0084249	0.0070296	0.0058884	0.0070011	0.022453	0.010381	0.0053769	0.0022491	0.0033975	0.0026213
N.S.		-0.0003885	0.0010152	0.00057082	0.00087535	0.0017116	0.001105	-0.0011929	0.0035559	0.0059184	0.0011877	0.00102	0.0014291	0.0066172	0.0055177	0.0023402	0.0058871	0.0066073	0.0056328	0.0015593	0.0040416	0.0086844	0.010159	0.0033505	0.0056828	0.0024642	0.0051747	0.002395	0.0013318	0.0044986	0.0059133	-3.5672e-05	0.0033165	0.0069137	0.005109	0.0028215	-0.00096262	-0.0013452	-0.00088185	0.0025817	-0.001255	0.0074426	0.0045426	-0.00079917
N.S.		0.0013536	0.00031378	-0.00056307	0.0047904	0.0031406	0.0046694	0.0016135	0.00051996	0.0018085	0.0017091	0.0021172	-0.00019748	0.0044817	-0.0011537	0.0022088	0.0012918	-0.00091385	0.0031175	0.0067011	0.002582	0.0052051	0.015339	0.0050716	-0.00064695	0.004445	0.0039979	0.0067175	0.0092359	0.0071703	0.0038382	0.0045448	0.0055408	0.008201	0.005321	0.0017198	0.00057694	0.0037053	0.013693	0.0050388	0.004371	0.00035788	0.0027678	0.0003834
N.S.		0.004865	-0.0075876	0.0020685	-0.0077184	0.0030692	0.004021	-0.00081476	0.00019474	0.00096229	-0.0058173	-0.003686	-0.0031474	-0.003835	-0.0019169	-0.002244	-0.0020697	-0.0028943	-0.0037366	-0.0060144	-0.0082659	-0.0092845	-0.0092081	-0.010483	-0.0092712	-0.0053652	-0.0012114	-0.0028197	-0.004712	-0.0013464	-0.0012113	0.00050194	-0.0025704	-0.0016606	0.0026476	-0.0027035	-0.002924	-0.0039737	-0.0012409	-0.001567	-0.00023566	-0.0050355	-0.00088705	-0.00076928
N.S.		0.0019848	0.0037568	0.0025562	0.0034199	0.004782	0.005555	0.0024038	0.0026886	0.00088165	0.003291	0.0021584	0.0011013	-0.00027751	0.0037837	0.0019743	0.0028997	0.0069995	0.0020109	0.00061345	-0.0022298	0.0010009	0.0015953	-0.0023411	0.0014159	0.0063553	0.0027552	0.0070091	0.0010815	0.0010207	-0.0044314	-0.0018232	0.0014874	0.0049338	-0.00059128	0.0034881	0.0075089	-0.00060206	0.0044484	1.9552e-05	-0.0044937	-0.0028763	0.0034408	0.0017433
N.S.		0.0050019	0.0084164	0.0072941	-0.00027617	0.0051715	0.0041035	0.0030918	0.0091804	0.006583	0.0057735	0.004083	0.0048221	0.0083439	0.005175	0.0091089	0.0067407	0.015431	0.0098547	0.0030356	0.011286	0.014049	0.017376	0.009075	0.010407	0.010943	0.0092187	0.003803	0.0021158	0.0013587	0.010651	0.0059474	0.0076105	0.007403	0.0066479	0.0038535	0.0039377	0.0074324	0.0028256	0.00529	0.0029107	0.0057415	0.0052709	0.0050905
N.S.		0.0036165	0.0022802	0.0059205	0.002249	-0.00029471	0.0019953	0.0024517	0.0047311	0.0059174	-0.0022096	0.0029226	0.000399	-0.0035405	0.010682	0.0064377	0.0064752	0.0017255	0.0057741	0.0042229	0.00207	-0.0011936	-0.008112	0.0076816	0.0085405	0.0067422	0.0059816	0.0036355	0.0035381	0.0064651	-0.0002084	-0.00074413	-0.00090961	-7.6479e-05	0.0059171	-0.0010102	0.001892	0.014818	-0.001244	0.014489	0.0039085	0.0046493	0.001273	0.0013611
N.S.		0.01981	0.021106	0.023285	0.01482	0.017042	0.016609	0.019188	0.024879	0.020359	0.018826	0.021707	0.018875	0.019129	0.016347	0.017152	0.016029	0.02126	0.026312	0.032498	0.02597	0.028094	0.025375	0.019014	0.011926	0.012343	0.013009	0.017057	0.017018	0.015442	0.016786	0.019469	0.013824	0.017644	0.015156	0.021486	0.01673	0.014225	0.023391	0.017948	0.01701	0.020244	0.01753	0.01283
N.S.		-0.0033902	-0.00045273	-0.0044822	-0.0020369	-0.0011605	0.0021885	0.00055811	-0.0010307	-0.0024245	0.00018406	0.0013693	0.0027437	0.0034899	0.0025333	0.0038678	-0.0021135	-0.0014563	0.0018705	-0.0001347	0.002889	0.0016721	-0.0043743	-0.00041109	0.0012109	0.0029601	0.0001462	0.0031991	-0.0012039	0.004232	-0.000323	-0.0027463	0.0028294	-0.0024513	0.0020553	0.00062916	-0.0030532	0.0020643	-0.0010085	-0.0030009	0.00015234	-0.0021099	-0.0030964	-0.0017186
N.S.		0.0060001	0.0058959	0.0058379	0.011161	0.014713	0.011809	0.0097884	0.004691	0.0067418	0.0076532	0.0051324	0.0068905	0.0050393	0.004149	0.0091428	0.0061383	0.0029609	0.0039387	0.005031	0.0079071	0.0048662	0.0073475	0.0050179	0.0073418	0.006844	0.011716	0.013178	0.0050526	0.0066976	0.0045151	0.0041545	0.013375	0.0080967	0.0056166	0.0061984	0.0094233	0.0062643	0.013312	0.0070493	0.0090899	0.0050885	0.0012514	0.00693
N.S.		0.0029032	0.004756	0.004871	-0.0015269	0.0030434	0.0022608	0.0033704	0.0026258	0.0017466	0.0012983	-0.00034871	-0.0038	-0.004073	-0.0016724	0.0028665	-0.0020619	0.0046901	-0.0021674	-0.00057373	0.0022581	-0.011553	0.0082184	0.019994	0.0048628	0.0049107	0.0040998	0.0059629	0.0086267	0.011968	0.017156	0.010795	0.0028343	0.0052903	0.0032517	0.002887	-0.00060312	0.0040517	0.0021995	0.0008692	0.0034342	0.0019484	0.0012947	0.0031859
N.S.		0.0046682	-0.0057288	0.0016481	0.0049896	-0.0047451	0.0051465	-0.0047945	0.0030551	0.0054568	0.0079519	0.0028928	-0.0017236	0.00057422	-0.0027596	0.0003263	0.0064953	0.00055783	0.0023942	0.0012356	-0.002909	0.0054165	0.0092716	0.0025313	0.0019747	-0.0028431	0.013917	0.0067124	-0.00039636	0.0065488	0.0044955	0.0057781	-0.002003	-0.0021738	0.0010676	8.5066e-05	-0.0028172	-0.00024757	0.0046049	0.0019274	0.0068127	-0.0007585	0.0022835	0.0020956
N.S.		-0.0016267	-0.0013856	-0.0054547	-0.00056988	0.00033412	0.00072976	-0.0019108	0.0014198	-0.001749	-0.00059575	0.001021	0.00083884	0.0040468	-0.0010381	-0.0012267	-0.0015242	0.0010851	0.0037878	0.00041405	0.0023406	0.0037747	-0.0029887	-0.00024535	0.00067197	0.001711	0.0036247	0.0010494	0.0021724	-0.0014459	-0.00057173	-0.0022147	-0.0011105	-0.0035157	0.0017171	2.7164e-05	-0.00062032	0.0026442	-0.0014669	0.0047509	-0.0034352	-0.00030423	0.00037106	-0.0025618
N.S.		-0.0041135	-0.0053762	-0.0046919	-0.0044398	-0.0010239	-0.0025908	-0.0030464	-0.0046051	-0.0006445	-0.0014755	-0.006165	-0.0084688	-0.0071643	-0.0047077	-0.0066098	-0.0056033	-0.0060499	-0.0027617	-0.0016846	-0.0028725	-0.0011685	0.0007231	-0.00091798	-0.0062693	-0.0050692	0.002457	0.0011156	-0.002743	-0.0038992	-0.0047583	-0.0064692	-0.0016443	-0.0030595	-0.0026197	-0.0049482	-7.121e-05	0.0023647	-0.0045624	-0.00031732	-0.0075347	-0.00071205	-1.927e-05	-0.0012825
N.S.		-0.0027257	0.00079684	-0.0027731	-0.0037001	-0.0030149	0.00042162	0.00060349	-0.0018998	-0.0013065	0.0028101	0.00025574	0.0017184	0.0015074	0.0021453	0.0044318	-0.001649	-0.0014664	0.00030932	-0.0031669	0.0040746	0.0026754	-0.0057155	0.00047947	0.00041522	-0.00090702	-0.00010554	0.0033639	-0.0013467	0.0012972	-0.001067	-0.0021988	0.0034178	0.00074018	0.00066162	0.00021883	-0.0050286	0.001114	-0.00068311	-0.0025883	0.0020879	-0.00047843	-0.0028155	7.1581e-05
N.S.		-0.0076191	-0.0010283	0.0038334	0.0020022	0.0029154	0.0048523	0.0041849	0.001727	0.0035899	0.0040734	0.0040193	-0.0020673	-0.0040795	0.0014678	0.0012722	0.0014653	0.00099687	-0.0019907	-0.0042174	-0.012298	-0.0029789	-0.0015037	0.00066116	0.0017495	0.0019876	-0.0026586	0.0095388	0.0051635	-0.0068275	-4.7187e-05	-0.0044787	-0.0034242	-0.0030387	0.00070671	0.0059589	0.00090659	0.007614	0.0057195	0.0055253	0.0048066	0.0067643	0.0042466	0.0025115
N.S.		-0.0015655	-9.7577e-07	-0.0042653	-0.00078526	0.0020731	-0.00060408	-0.0041082	0.0032991	-0.0020936	-0.0011213	0.0008859	-0.0021598	0.0050946	-0.00066175	0.0016782	0.00026759	0.0017666	0.0031455	0.0015388	0.0015876	0.004744	-0.0037981	-0.0011484	0.0006395	-0.0015931	0.0051229	-0.0022649	0.0022268	-0.0031827	-0.0019293	-0.003345	-0.0038197	-0.00070209	0.0028125	-0.00039039	0.001559	0.001137	-0.0012245	0.0029686	-0.0023543	-0.00075808	0.003393	-0.00093998
N.S.		-0.0024316	-0.0014634	-0.0056508	-0.00023985	-0.00039528	0.0015641	0.00054215	-9.1057e-05	-0.002591	-0.00099408	0.0013491	0.0028491	0.0036091	0.00099616	-3.907e-06	-0.0021321	-0.00088509	0.0027766	0.00081772	0.0024202	0.0018314	-0.0026347	-0.0003856	0.0017255	0.0042807	0.0014317	0.0025261	0.00048238	0.003027	-0.00022789	-0.0028009	0.001451	-0.0045583	0.0016653	0.00027344	-0.0022398	0.0027255	-0.0010227	0.00083234	-0.002668	-0.0010931	-0.00186	-0.0035335
N.S.		-0.0016652	0.0013657	0.0057363	0.0040183	0.00073153	0.0014384	-0.00016641	-0.0012665	-0.0010399	4.977e-05	0.0015745	0.0056736	-0.0040283	0.0050481	-0.00040878	0.0001687	-0.0034341	-0.0023859	-0.0011047	-0.004365	-0.0044805	-0.004795	-0.0060321	-0.0029896	-0.0012905	0.00073559	-0.0031405	-0.00036042	0.0024448	-0.0011254	-0.0036629	0.0013862	-0.0045499	0.00064152	-0.00041119	0.0041346	0.005431	-0.00039438	-0.0043893	0.001847	-0.00070716	-0.0022762	-0.00063993
N.S.		0.0024198	0.0045067	0.005407	0.0064035	0.011083	0.0093956	0.0036469	0.0017016	0.0028198	0.0048801	0.0036706	0.0046507	0.0023221	0.0050352	0.0030725	0.0043397	0.0040767	0.0027588	0.0049017	0.0067226	0.0047252	0.0048338	0.0022605	0.0036105	0.0045961	0.0057249	0.010368	0.0034543	0.0029563	-0.0001964	3.3301e-05	0.0095724	0.0023639	0.0021379	0.0053721	0.0098057	0.00090815	0.0097785	0.0045196	0.0015476	0.0010758	0.0034807	0.0042129
N.S.		0.0052161	0.0057782	0.0028944	0.010252	0.012247	0.0075614	0.0096347	0.0077919	0.008175	0.0074503	0.0022992	0.0035547	0.0011636	-0.00048571	0.0081565	0.0038604	0.00039006	-0.0016917	0.0011074	0.0034921	0.0020306	0.0050239	0.0054936	0.0077647	0.0073655	0.0070011	0.0093891	0.0026934	0.0077409	0.0064233	0.0053978	0.0052827	0.0083402	0.0037887	0.0035264	0.0060191	0.004778	0.01024	0.0024658	0.0092239	0.0047599	-0.0024072	0.0064858
N.S.		0.0022392	0.0019382	-0.0022405	0.0012315	0.0041275	0.0049506	0.0044424	-0.0013843	0.00054811	-0.00056484	0.0011951	0.0043588	0.0045698	0.0023777	-0.002286	0.0020684	0.0033385	-0.0015469	-0.00087397	0.0039179	-0.0028756	-0.0067264	-0.0057223	-0.0006587	0.002734	0.0047928	0.0013349	0.0019929	0.0017201	0.0004246	0.0069826	0.0077814	0.0067761	-0.00025184	-0.001715	0.0050347	0.0022243	0.0051046	0.0018379	0.0021139	0.00093715	0.0022865	0.0087648
N.S.		0.0010626	-0.0021837	0.0046405	0.0013224	-0.0038491	0.0025976	-0.0043167	-0.00059187	0.0032898	0.0031554	0.0018221	0.00055352	-0.0002232	-0.004462	-0.00057215	0.0030481	-0.0017382	-0.00095997	0.00057661	-0.0043376	-0.00081068	0.0049633	-0.0024203	-0.0025524	-0.0013723	0.0055537	0.0020717	-0.0029637	0.0043396	0.0015469	-0.00020367	-0.0012988	-0.0028648	0.0001226	-0.0011998	-0.00213	0.00087396	0.0027426	-0.0015916	0.0028997	-0.001232	0.00032589	0.0031921
N.S.		0.0080556	0.0048366	0.0055897	0.0018758	0.0086516	0.012192	0.012345	0.011851	0.005324	0.0040449	0.0064096	0.0090342	0.0049861	0.0099362	0.0070717	0.0052545	0.01076	0.0096836	0.0087205	0.01527	0.010025	0.013496	0.014014	0.016818	0.0142	0.015614	0.011775	0.0082308	0.012799	0.013708	0.0067918	0.0077679	0.0036629	0.0070454	0.0057726	0.0098086	0.0042038	0.0063956	0.0052222	0.0081861	0.0088392	0.0058562	0.0081268
N.S.		-0.00094048	-0.0034995	0.0067003	0.0007733	0.0019814	0.0062143	0.00057432	0.0085612	-0.00077728	0.0034567	0.003527	-0.0015739	0.0045028	0.008175	0.0049999	-0.0017361	0.0022364	-0.0017049	0.002477	0.0017741	0.0071791	0.012628	0.0065259	0.0083256	0.013713	0.0021765	0.0020696	0.0085285	0.0068766	0.0040709	-0.00047255	-0.0029723	0.010195	0.005391	-0.00070626	-0.00091779	0.0050123	0.00058782	0.00063558	0.0032334	0.0027703	-0.00021486	-0.0021418
N.S.		-0.005438	-0.0045282	-0.0044496	0.0013794	0.0016793	-0.0029705	-0.00086957	-0.00040003	-0.0080903	-0.0069438	0.00063924	-0.00081552	-0.001582	0.0091949	-0.0019288	0.00035288	0.0061318	4.7892e-05	-2.2781e-05	-0.004188	-0.0065298	0.0012085	0.0090005	-0.0015259	-0.0012142	-0.003053	-4.3921e-05	0.0010239	-0.0054854	0.0042895	0.0025206	-0.0022757	0.0014859	0.0026084	0.0034059	0.0047455	-0.003596	0.0082741	3.2035e-06	-0.0075357	0.0029936	0.0019499	0.0033472
N.S.		0.00077815	-0.0023198	0.0033782	0.0018559	-0.001502	0.0013308	0.0011965	0.0019194	0.003719	0.0025649	-0.00037594	0.0095818	0.0037897	0.0026204	-0.00035084	0.0016972	-0.00059415	0.0034168	0.001785	0.0070426	0.0047002	0.0017831	0.0062195	0.00067397	0.0025644	-0.00082977	-0.0010981	-0.00048518	0.0021015	0.0013765	-0.0035636	-0.0010184	-0.0027111	-0.0036655	-0.0025117	0.0027042	-0.0022598	0.004053	0.0056623	0.0042183	0.0026706	-0.0022668	0.00092624
N.S.		0.0021799	0.003267	0.0064494	-0.003885	0.0035232	0.0021593	0.0022789	0.0041185	0.0012128	0.0023374	0.0045097	0.0045218	0.0057273	-0.0016411	0.0054691	0.0019935	0.011613	0.0063138	-0.001839	0.0024556	0.0046658	-0.0018527	0.0047942	0.001439	0.0077223	0.0065042	0.0030184	-0.0012472	-0.0010231	0.0059627	0.0028696	0.0046759	0.0045158	-0.00026055	0.004123	0.0031847	0.0054768	0.0022068	0.0058227	0.0045474	0.004181	0.0025338	0.0044264
N.S.		-0.00097142	0.0045656	-0.0015802	0.0027685	0.0015739	0.00012479	0.0037267	0.0079943	0.0035263	0.0038339	0.0001623	0.0034153	-0.0029812	0.0071378	2.3748e-05	-0.0052063	0.0036948	0.012163	0.0043004	0.0028213	0.0037308	-0.00069799	0.006972	0.0036284	-0.0010485	0.00031817	0.005528	-0.0001286	0.0030038	0.00099531	0.0033055	0.0066206	0.0023871	0.0013034	0.004658	0.0017248	-0.0010179	0.0042741	-0.00050978	0.0023953	0.0032299	0.0011313	0.00046594
N.S.		-0.0073705	-0.0030998	-0.0044535	-0.004099	-0.0021399	-0.0036462	-0.00107	-0.0047245	0.0013604	-0.00341	-0.0050264	-0.0072758	-0.0064306	-0.0041821	-0.0066281	-0.0027572	-0.0061551	-0.00020942	-0.0018819	-0.0009161	-0.0007426	0.0025328	0.0013397	-0.003313	-0.0024778	0.0042792	0.0030665	-0.001835	-0.0044497	-0.00030559	-0.0045299	-0.0017343	-0.0043531	-0.0056769	-0.0045389	-0.0018934	0.0060334	-0.0055864	0.0028388	-0.0073343	-0.0014316	0.0016009	-0.00020934
Positive		0.0047303	0.0046525	0.0054129	0.00031928	0.0042698	0.0063965	0.0070845	0.0072491	0.0029301	0.0014624	0.0025684	0.0030856	0.0003226	0.0040989	0.0074188	0.0040237	0.0092396	0.0071083	0.0055714	0.0095944	0.0039729	0.010371	0.012478	0.010634	0.0086569	0.0083689	0.0081785	0.0074372	0.010995	0.014772	0.0098638	0.0050204	0.0046522	0.0053304	0.0036536	0.0044305	0.0039243	0.0040327	0.0027367	0.0049019	0.0048361	0.0042305	0.0053885
N.S.		0.0020498	-0.0064846	0.00048216	-0.0090177	0.0019137	0.0014091	-0.0028884	-0.0042276	-0.001998	-0.0048855	-0.0025496	-0.0043275	-0.0055442	-7.5946e-05	-0.0013474	-0.0027369	-0.00010572	-0.0027882	-0.0028435	-0.0017533	-0.0029941	-0.0032457	-0.0032525	-0.0043262	-0.0016855	0.00023095	0.0015347	0.00044981	-0.001366	-0.0006893	-0.00029823	-0.0050582	-0.0024885	-0.0001521	-0.0054738	-0.005192	-0.003016	-0.0039031	-0.0022725	-0.0035716	-0.0010644	-0.00011938	-0.00076974
N.S.		0.00033704	-0.0025346	-0.0015088	0.0079919	-0.002086	0.0028381	-0.00015557	0.0047543	0.0023393	0.0068991	0.0053749	-0.00073376	-0.0026295	0.0021089	-3.504e-05	0.0042939	0.0011081	0.0027402	-0.0018892	0.00052876	0.0072423	0.0031248	0.0022705	0.0060664	-0.0033558	0.015296	0.0013394	0.0031426	0.0070308	0.0026226	0.0049974	-0.0025156	-0.0045384	-0.00084291	0.0023372	-0.0010678	-2.4449e-05	0.0032161	0.0044115	0.0079241	-0.00018653	0.0021193	-0.0017059
N.S.		0.0014438	-0.0023799	-9.5228e-05	-0.0038496	0.0046374	0.0023605	0.00038074	0.0010668	0.0018685	0.00088909	0.0028644	0.0080204	-0.0011642	0.0043102	-0.0017467	-0.00043176	0.00064406	0.00038066	-0.0019884	-0.0010759	0.00019365	0.0035128	0.002776	-0.0038342	-0.0010756	-0.002426	-0.0020703	-0.0034261	0.0017326	-0.00035163	-0.0019537	0.0012294	0.0024234	0.0018089	-0.00037264	-0.00034876	0.0013031	-0.0019482	-0.00275	-0.0027045	-0.00079846	0.0016085	-0.00097286
N.S.		-0.00072563	-0.0024674	0.0014003	0.00047951	-0.001113	0.003314	0.0033427	0.0040825	0.0015262	0.0039755	0.00048881	0.0090842	0.0043131	0.00065735	-1.7414e-05	0.0032095	0.00084991	0.0018926	0.00081496	0.0047084	0.0070818	-0.00042417	0.0037849	0.0018345	0.0012005	-0.00142	-0.0019656	-0.0011757	0.0025448	0.0035844	0.00017104	-0.00055064	-0.0042187	-0.0030461	-0.0030475	0.005141	-0.0039426	0.0068787	0.0057216	0.0036436	0.0031088	-0.0011835	0.0044096
N.S.		0.0049141	-0.00025094	0.0018941	0.00081681	0.0012946	0.0046717	0.0025356	0.0046989	0.00047149	0.0029781	0.00047129	0.0024929	0.0028937	0.010425	0.0040548	-0.0017466	0.0029639	-0.0024006	0.0048317	0.0052153	0.012646	0.012189	0.0089524	0.010759	0.014715	0.005308	0.0024343	0.00020798	0.00412	0.0033793	0.00017609	-0.0045116	0.0046702	0.0052229	0.0056492	0.00059933	-0.0004309	0.0025319	-0.0054846	0.00095011	-0.00069815	0.0011255	-0.0014059
N.S.		-0.00072915	-0.00054108	0.00092687	-0.0024413	-0.0015705	-0.001259	-0.0028059	0.0086507	0.010236	0.003326	0.0029679	0.002995	0.00040846	-0.0024093	0.0016111	0.0028303	0.0069761	2.337e-07	0.0077753	0.00025529	0.019553	0.0039389	0.020704	0.0082875	0.0043918	0.0045346	0.0046928	0.0031981	0.0027062	0.0029926	0.0070388	0.0090099	0.0090664	0.0024265	0.00036914	-0.00051491	0.0045829	0.0037784	-0.00067513	-0.0023683	-0.00041483	-0.0011953	-0.0027335
N.S.		-0.0011401	-0.00043407	7.4683e-05	0.002626	0.0037614	-0.0013683	8.9325e-06	0.0019455	0.0065728	0.00036044	-0.00058751	-9.7037e-05	0.00051539	-0.0011629	-0.00016901	0.0020585	-0.00045773	-0.0047399	0.00031162	-8.7626e-05	0.0030155	0.0023734	0.0010398	0.0025995	0.0021173	0.00089684	0.0018141	-0.0022655	0.0054617	0.0031789	0.00075531	-0.0019517	0.0054525	0.00015266	0.00057495	-0.001912	-0.0024091	-0.0018425	-0.00042103	0.00051621	0.0057792	0.0023218	-0.00098627
N.S.		0.00075596	0.0034872	0.0013886	0.0010684	0.0068439	0.0043421	0.0028694	-0.0022275	0.0057525	0.0019091	0.0044412	-0.002074	0.0069588	0.0002372	0.0095934	-2.3187e-05	0.0017053	0.0066198	0.0021008	0.0097587	-0.0016516	0.0069698	0.003153	0.0019489	0.001661	0.0073998	0.011926	0.010072	0.01854	0.010341	0.0063059	0.0084635	0.014313	0.0062364	0.0066943	0.0084383	0.0084229	0.019493	0.0077646	0.0047527	0.0019403	0.0017452	0.0008295
N.S.		-0.0025474	-0.00049228	-0.0022583	0.00013896	-0.0014847	-0.0035953	0.0017183	0.0014926	-0.0015476	0.0014856	-0.003831	-0.0012788	-0.00065718	-0.00026636	-0.0023387	-0.0064435	0.0049471	0.0035956	-0.00395	7.6637e-06	-0.0046905	-0.0040846	-0.0019895	-0.0014255	-0.0059568	-0.0021371	0.00095391	-0.0031373	-0.001152	-0.0026195	-0.00074115	0.0014264	-0.00076225	-0.0016802	0.00047337	-0.0025227	-0.002311	0.0024707	-0.0036909	0.00087491	4.6205e-05	-0.0021023	-0.0027911
N.S.		0.0021864	0.00043278	0.0034352	0.00097263	0.00056305	0.0035634	0.0029046	0.0039237	0.0071552	-0.0019449	0.0066912	0.00023444	-0.0018422	0.017642	0.0048913	0.0068134	0.00052195	0.010791	0.0043199	0.0035426	-0.0011206	0.0030416	0.0025627	0.0057583	0.0051665	0.0071464	0.004074	0.0099655	0.012854	0.0014762	-0.001446	0.0023843	-0.0001246	0.0033907	0.00096536	0.0013975	0.0154	0.00043005	0.015184	0.0033899	0.010107	0.00079855	0.0010332
N.S.		-0.0019377	-0.0003313	-0.0016323	-0.0028099	-0.0030432	-0.0021695	0.0012389	-0.0022176	1.5874e-05	0.0041421	-0.00087519	0.00099574	-9.4446e-05	0.0021148	0.0011838	0.00027061	-0.00025045	-0.00052573	-0.0040555	0.0038285	0.0028959	-0.0056099	0.00085851	0.00085732	-0.0031408	0.00084234	0.0026124	-0.001633	-0.0016107	-0.0012226	-0.001473	0.0045575	0.0011292	-0.00055196	-0.00013329	-0.0043805	0.0012358	0.00091627	-0.0010008	0.0020379	0.0015714	-0.00087873	0.00033124
N.S.		0.00099027	0.0022224	0.00020982	0.0059214	0.0076387	0.00054496	0.0043085	0.0057329	0.0077014	0.0042943	-0.0001354	0.00035283	-0.002228	-0.0033767	0.0018928	0.0014512	-0.0020309	-0.0074396	-0.00049796	-0.00033607	0.0010793	0.0010932	0.004332	0.0056721	0.005412	0.00093142	0.0049533	-0.0011898	0.0072523	0.005118	0.0045392	-0.0022272	0.0051039	-3.722e-05	0.00041825	0.0024032	0.00030373	0.0035817	-0.0012173	0.0049067	0.0036212	-0.0012773	0.0023222
N.S.		6.4903e-05	-0.0010146	-0.0018946	0.0034432	0.001705	0.0027075	0.00043333	-0.00044253	0.000799	-5.8177e-05	-4.1638e-05	-0.00036948	0.0049951	-0.00082095	-0.003347	0.00057404	-0.0021138	0.002343	0.0038362	-0.0052045	0.0046852	0.0064998	0.0029289	-0.0027665	0.0019098	0.0021602	0.0040182	0.0081166	0.0014229	0.0021745	0.0021422	0.00014452	0.0036219	0.001058	-0.0016598	-0.0017564	0.00062565	0.0038683	-0.00018791	0.0026287	6.5411e-05	0.00058708	0.00032066
N.S.		0.0031835	-0.00018754	0.00087992	0.0082424	0.0033037	0.0066744	0.0083572	0.0041921	-0.0024777	0.0088399	0.0069156	-0.0008813	-0.0020852	0.00096507	-0.00087379	0.0023213	0.00087205	-0.001781	-0.004472	-0.0069242	-0.002939	-0.00055258	0.0075786	0.0024985	0.00048129	0.0039101	0.008147	-0.0048647	-0.002834	0.0049362	-0.0032178	-0.00012416	-0.0032288	0.013969	0.0014693	-0.0029973	-0.0030391	0.0024844	0.00044588	-0.00074419	0.0061953	0.007431	0.0035012
N.S.		0.0015245	0.0016467	0.0015515	-0.00099284	0.00088433	-0.00050145	-0.0017003	0.010915	0.01471	9.4284e-05	0.0022135	0.0077456	0.00096644	-0.0032301	-0.0018115	0.0015432	0.0034112	0.0017621	0.0045812	-0.00027752	0.011489	0.0039122	0.010392	0.0052952	0.0047708	0.0010245	0.0042577	0.0030214	-0.0016314	0.0056629	0.0059632	0.0038914	0.011684	0.0043514	0.0012894	0.0028336	0.0055003	0.0036351	0.00031631	0.00049522	0.0048852	0.0010265	-0.0012557
N.S.		-0.0025571	-0.0046659	0.0049911	0.010711	0.01217	-0.0015845	-0.0020198	-0.0013132	0.0053489	-0.0036982	-0.00035331	0.00075072	-0.00049154	0.00080322	-0.00017643	-0.0026854	0.0043665	0.0022102	0.004764	0.013354	0.0019836	0.010029	0.0052448	0.0010309	0.0043534	0.0014559	0.0050519	-0.0014834	-0.0018687	-0.0046498	0.0043595	0.0023508	-0.00083016	-0.0031251	0.0086516	0.0018825	-0.0019715	-0.0011403	0.0036893	-0.0011635	0.0011581	-0.00037642	0.0014545
N.S.		0.025585	0.022245	0.024191	0.022363	0.024031	0.02225	0.019119	0.01955	0.021659	0.028647	0.023331	0.036367	0.026187	0.016203	0.025852	0.028156	0.025058	0.038101	0.029421	0.03008	0.024783	0.022677	0.033319	0.02381	0.023108	0.027825	0.02293	0.018326	0.017626	0.027623	0.019514	0.018606	0.023394	0.035671	0.022449	0.023902	0.019579	0.017927	0.020998	0.029167	0.020464	0.013423	0.026371
N.S.		-0.0030463	-0.00077255	0.0018631	0.0003185	0.0016399	-0.0011402	-0.00068097	0.00011593	-0.00048539	0.0026457	-0.00058943	4.8202e-05	-0.00082149	0.0020807	3.1228e-05	-0.00056727	0.0019032	0.0015707	0.0042955	0.0034297	-0.0014386	-0.00056512	-0.0014123	0.0033913	0.0018471	0.00094318	0.0005249	0.0035157	0.0010124	0.0015924	0.0028303	0.0039078	0.00077856	0.0016962	0.0024305	0.00087544	0.0019785	0.00090502	-0.0012311	-0.00078053	0.00043762	0.0014746	0.00024905
N.S.		-0.00058457	-0.0028907	-0.00010908	-0.0036292	-0.0025091	0.0024871	-0.0021763	-0.0025451	-0.0011904	-0.0035193	0.0012892	0.0024103	0.00031213	0.0024673	0.0031534	0.004265	0.0021413	0.0055684	0.0039294	-0.00091132	0.0047107	-0.0025248	-0.0041316	0.0019475	-0.0013188	0.00087007	0.0063918	-0.00015561	0.00068399	0.00018873	-0.0048449	-0.00094719	-0.00060859	0.0031589	-0.0027864	0.0014625	0.0014185	0.0016362	0.0024604	-0.0009733	-0.0011732	0.0011067	0.0061908
N.S.		0.0055891	-0.0043794	0.0072516	-0.0044917	-0.00020857	0.0049335	-3.3428e-05	0.004413	0.0045307	-0.0043444	-0.0035154	-0.0017462	-0.0010542	-0.0029386	-0.0032245	-0.0053909	-0.0039484	-0.0042334	-0.0089678	-0.010144	-0.01134	-0.015357	-0.013478	-0.013582	-0.009401	-0.0028125	-0.0050264	-0.0091548	0.00039346	-0.00052847	-0.003898	0.00040331	-0.0023541	-0.00050244	-0.0010665	-0.0017005	-0.0060074	-0.0013712	-0.0026926	0.00040473	-0.0034468	-0.0034253	-0.0031803
N.S.		-0.0015373	-0.0027783	-0.0013131	-0.0026878	-0.0014101	0.0028668	0.0015313	0.00049231	-0.0010523	0.0019335	0.00030159	0.004896	0.0024219	0.0017881	0.00098497	0.0035781	0.00099342	0.0024716	0.002813	0.00014335	0.0071718	-0.0021624	-0.0010413	0.0023337	-0.00033577	-0.0019518	0.0014558	0.00037488	0.0024551	0.0023351	-0.00066124	0.00054256	-0.0028363	0.0008158	-0.0029129	0.0032657	-0.002111	0.0051691	0.0023215	-0.00070135	0.0021969	-5.6009e-05	0.0053274
N.S.		0.014705	0.011546	0.012772	0.0098953	0.0047653	0.008547	0.0073219	0.0089248	0.0087231	0.016891	0.0084412	0.014206	0.0078444	0.0050226	0.0060914	0.016188	0.017486	0.022231	0.011283	0.00088359	0.014928	0.029057	0.019525	0.014823	0.011155	0.012406	0.0095049	0.021632	0.020366	0.022919	0.022816	0.020433	0.024256	0.022808	0.023464	0.015862	0.01303	0.0154	0.013201	0.016483	0.0082063	0.0090854	0.0095732
N.S.		-0.0019613	-0.0024771	-0.00064884	-0.0035215	0.0028251	0.0022787	0.0031488	-0.0011293	0.0020542	0.00042018	0.0014726	0.0062369	-0.00051562	0.0031723	-0.0015024	-0.00023245	0.0012339	-0.00025233	-0.0018564	-0.0029459	0.00071384	-0.00041683	0.0018539	-0.0038223	-0.00026351	-0.0026266	-0.0030762	-0.0034304	0.0026233	-0.0017744	-9.1496e-05	0.00014831	0.00050407	0.00097614	-0.00072447	-0.0012123	0.00085047	-0.0021177	-0.0014755	-0.0017464	-0.0016923	0.0011855	-0.0014476
N.S.		-0.0014289	0.00071703	-0.0040951	-0.0019439	0.003523	-0.0022411	-0.0028891	0.0035945	-0.0030176	-0.0024165	0.0013242	-0.0033819	0.003618	-8.2995e-05	0.0034493	-0.00085325	0.00042585	0.0010124	0.0035025	0.0019846	0.0027827	-0.0040239	-0.0022247	0.0019179	-0.001229	0.0035767	-0.0046781	0.0021107	-0.0011608	-0.0017869	-0.0040539	-0.004066	0.0016404	0.0026655	-0.0016259	0.0023403	0.00060424	-0.00084817	-0.0025001	-0.0019784	-0.00034739	0.0033412	-0.0010685
N.S.		-0.0025578	-0.0025888	-0.0009917	-0.0023318	-0.0026991	-0.0010605	-0.0029106	0.0036343	0.0012025	0.0049866	0.00336	0.0023707	0.00017321	-0.0029425	0.001094	-4.2468e-05	0.0047802	-0.0014372	0.003493	-0.001519	0.0097385	0.0014943	0.013501	0.0078008	0.0037322	0.0025132	0.0022671	0.00025853	0.0036387	-0.0013977	0.0055617	0.0058132	0.0026345	0.0013036	-0.00068553	-0.0013353	0.0030626	0.00095497	0.00014476	-0.002382	-0.0026163	-0.0017092	-0.0035378
N.S.		0.0027175	0.0019774	0.0037682	0.0015611	-0.0029496	0.0015067	-0.001375	0.0036228	0.0020573	-0.008002	0.0055995	8.0386e-05	-0.0001544	6.5791e-05	0.005586	0.0024109	0.00062801	0.0061029	0.0010074	-0.0016573	-0.003237	-0.00042319	-0.0034193	-0.0035138	-0.0029814	0.0023116	0.0061167	0.0027623	0.0021433	0.0014175	-0.0044864	-0.0025867	-0.00080594	0.00056894	-0.0026629	-0.000337	0.001342	0.00081301	0.009163	0.0051231	-0.004627	0.0019272	0.0057177
N.S.		0.0018107	0.0023234	0.0021636	0.0022399	-0.0027979	-0.00059092	-0.0015192	0.0057398	0.0057223	-0.0043373	0.0037667	0.0014047	-0.00046956	0.0018252	0.0051112	0.0022358	-0.0007055	0.0041067	0.0022241	0.00097876	-0.0049866	-0.0013332	-0.00017783	-0.0026724	0.0012454	-9.4846e-05	0.0044685	0.0077387	0.004556	0.0012769	-0.0023814	-4.5707e-05	0.00076229	0.00095443	-0.00018772	-0.0016736	-0.00087669	-0.0012643	0.00078953	0.0034181	-0.0037047	0.0013981	-9.7068e-06
N.S.		-0.00047318	-0.001543	-0.0038436	0.0076672	-0.0035864	-0.00013939	0.0030373	0.0017843	0.0021547	0.0013076	-0.002138	-0.00073965	-0.0033528	0.0043843	-0.0026804	-0.0035752	0.0025136	0.00025878	0.0015415	-0.0044191	-0.0035371	-0.004808	-0.0072677	-0.0037296	0.0037565	-0.0023332	0.00019057	-0.0037971	-0.0035922	-0.0038651	0.00068356	-0.0019188	0.0081754	0.0050107	-0.0014935	0.0043132	0.0030321	-0.0048711	-0.00087012	0.00017025	0.0069144	0.0031049	-0.0014904
N.S.		0.0016227	-0.0011553	0.0019731	-0.00019339	-0.0012978	-0.0010711	-0.0047535	-0.0029535	-0.00075358	0.0027004	0.0012415	0.0013292	0.0033405	0.0021212	0.0023598	0.00015496	-0.0017468	0.00036254	0.0006219	0.0065989	-0.012258	-0.0038526	0.0015749	-0.002377	0.0041616	0.00067824	0.001403	-0.0013407	-0.004907	-0.036126	-0.00075636	0.0027854	-0.00049981	0.00057711	0.0023319	-0.00020754	0.0003593	0.0011311	0.0029198	-0.0012432	-0.00087996	0.0035787	0.010559
N.S.		0.00065143	-0.0010777	-0.0014208	0.01076	0.00037633	0.0044429	-0.0034209	-0.0032607	-0.0035434	0.0090764	0.001845	0.0024049	0.0026034	0.0048404	-0.0032636	0.00084952	0.00086345	0.002052	-0.00027586	0.0063797	-0.0052092	0.0023716	-0.0042343	0.00051524	-0.0026126	0.0047321	-0.00019818	-0.0030227	-0.0072349	0.0026432	0.0063043	0.0020458	-0.0053135	5.9579e-05	-0.00061558	-0.0021035	-0.00023552	-0.00014845	-0.0041949	0.0012076	-0.0015517	0.0024779	0.0021283
N.S.		0.0018064	-0.001236	0.0031104	-0.001088	-0.0032048	0.0029694	-0.0024185	-0.00056977	-0.0004966	-0.0085279	0.0043424	0.00068626	-0.00064875	0.00078146	0.0054378	0.0034444	0.0027407	0.007189	0.0023964	-0.0016537	9.6799e-05	-0.0015861	-0.0053145	-0.0013089	-0.0031356	0.0036234	0.0074408	-0.0010216	0.00010526	0.00044719	-0.0056952	-0.0036851	-0.00013733	0.001984	-0.0035997	0.00046817	0.0028621	0.00029032	0.0078076	0.0021613	-0.003736	0.0021191	0.0075793
N.S.		0.0027114	0.0010827	0.0072187	-0.0056085	0.0092515	0.0071097	0.0066762	0.010285	0.0079641	-0.0011393	0.0081286	0.013932	0.0033069	-0.0024509	0.010419	0.01426	0.00047311	0.0069441	0.011233	0.013949	0.00496	0.00089726	0.0073895	0.0056443	0.0087933	0.0050921	0.0049481	0.0016345	0.0048196	0.0072053	0.0020144	-0.00090983	0.0016268	-0.0044464	0.0026042	0.00055306	0.0043049	0.011066	0.0064839	0.0066708	0.0036885	0.0064277	0.0045959
N.S.		0.0095829	0.0077232	0.0097204	0.0093296	0.0023603	0.0023557	0.0066469	0.0089991	0.008003	0.0086106	0.00074926	0.0058459	-9.2377e-05	-0.0013311	0.0010351	0.0076624	0.010831	0.01436	0.0069043	-0.00084163	0.010497	0.015956	0.0092104	0.0081001	0.0073378	0.0093655	-0.00026413	0.0068245	0.0099901	0.013414	0.015658	0.010077	0.015956	0.012433	0.015488	0.0075261	0.0036407	0.0065781	0.0073624	0.01197	0.0066276	0.0032835	0.0039178
N.S.		0.00061145	-0.0021627	0.0022722	-0.00034052	0.0014591	-0.00029903	-0.0010859	-0.0025315	0.00020402	-0.0021262	-0.0027166	-0.0011329	-0.002087	-0.00059889	0.0020609	-0.00014615	0.0011947	0.00042235	0.00046106	-0.00021741	0.0013704	0.0031414	-0.0030855	-0.0040892	0.00045147	-0.0038954	-0.0073741	-0.00066852	-0.0054244	-0.0009916	-0.001685	-0.0025281	0.0033267	-0.0028827	7.8775e-05	0.0036287	-0.00026767	0.00052803	0.00080776	0.00057201	-0.0043354	0.0029878	0.0024326
N.S.		0.017135	0.011177	0.017945	0.012697	0.013234	0.010069	0.014886	0.0086293	0.0096599	0.022175	0.016922	0.022856	0.01473	0.0086781	0.011169	0.013655	0.012564	0.018448	0.015094	0.017025	0.012922	0.0079294	0.017466	0.010773	0.015916	0.016369	0.011112	0.010242	0.0068345	0.010855	0.0055246	0.0079653	0.012349	0.015873	0.010067	0.011463	0.013902	0.012921	0.0076288	0.018432	0.010145	0.0034179	0.01942
N.S.		0.0012049	0.0038122	0.0002579	-0.0008106	0.0034403	0.0064967	0.001267	0.00023203	0.00017397	0.003681	0.0023723	-0.0013766	0.0046051	0.0041541	0.0027308	0.0064093	0.0060098	0.0025258	0.0080169	0.0071201	0.0011542	0.0030522	0.0044112	0.00065718	0.0018004	0.0019146	0.0053945	-0.0011819	0.00030858	0.0016393	0.0036878	0.0027503	0.000519	0.00081057	0.0047297	0.0036905	0.0061492	0.0060807	0.0033676	0.0025037	0.0069847	0.0018062	0.0029636
N.S.		0.0022063	-0.0015209	0.0055441	-0.0034297	0.0070929	0.0059819	0.0075422	0.012222	0.0068229	-0.00342	0.0038028	0.0073455	0.0034266	0.00045886	0.0086536	0.0056543	0.0013212	0.0044479	0.011961	0.0061745	0.0074138	-0.0034013	0.0036894	0.00081311	0.0069546	0.0016147	-0.00058328	-0.0002764	0.0065258	0.0013088	0.0046546	-0.0017804	0.0028207	-0.00559	0.003735	0.0046214	0.00034156	0.014173	0.004898	0.0019925	0.0045987	0.0060957	0.0038908
N.S.		-5.313e-05	0.00080895	0.0005369	0.0010756	-0.00097097	0.00044752	-0.001692	-0.0014802	-0.0010866	-0.0012828	-3.9211e-05	-0.0044688	-6.9343e-05	1.8264e-05	0.00011179	0.00066975	-0.0017252	-0.0019732	-0.00069031	0.0026617	-0.00050757	0.026742	-0.00031234	0.0019503	0.006644	0.0016844	-0.00388	0.0048456	0.0031529	0.0079797	-0.0012708	-0.0003113	-0.002952	-0.00091506	-0.0020701	-0.0016374	-0.0024455	0.0021528	0.00015565	-0.0022256	0.0017935	0.00091143	0.00019255
N.S.		0.0020489	-0.0047888	-0.00050975	-0.0043922	0.00072835	-0.0013343	-0.0012529	0.00079017	-0.0011126	0.0014534	-0.00048912	0.0024693	-0.0035487	0.00023867	-0.0026781	-0.0023758	-0.0014616	-0.00076337	-0.002979	0.00023821	-0.0010121	0.00297	0.00082799	-0.0028263	-0.00096798	-0.0039327	-0.0030153	-0.0046852	-0.00086234	-0.00071837	-0.0037467	0.0010016	-0.00064427	-0.0006909	-0.0019691	-0.00072497	-0.0012821	-0.0012548	-0.0043585	-0.0055313	-0.0014454	-0.00063286	-0.0017776
N.S.		0.0044936	0.0076313	0.0082278	-0.00015814	-0.022315	-0.004827	-0.0040479	-0.012801	0.0070925	0.0011482	0.0016775	0.0075245	-0.0001845	0.0055643	0.0020587	-0.00052485	0.0013008	0.00022585	-0.0012491	0.0093893	0.002101	0.0055211	0.00017986	0.0052346	0.00086054	0.0037952	0.0026846	0.0020937	0.0015609	-0.00058516	0.0073362	0.0015834	0.012094	0.0014206	0.0016201	0.0019432	0.0031865	-0.0023963	-0.00033805	-0.0022774	0.0077475	0.0051074	-4.3792e-05
N.S.		0.00044441	-0.001122	-0.00026797	0.0022018	0.0019406	-0.0018982	0.0015369	-0.0009521	0.00082194	-0.00033404	-0.0011723	0.00025807	-0.0022086	0.0011777	0.00073344	0.0018888	0.00159	0.00066858	0.0016358	0.00038936	-0.0016329	-0.00082422	-0.0046913	-0.0052758	0.00045845	-0.001225	-0.0029952	-0.0011936	-0.0055584	-0.0013828	0.00097158	-0.0010823	0.0012876	-0.0042045	0.0015369	0.0046425	0.0021885	-7.7958e-05	0.0014616	-0.00084179	0.0018022	0.0036015	0.00014341
N.S.		-0.0072202	-0.00053514	-0.0047606	-0.0032491	-0.0014163	-0.0026685	-0.0016709	-0.0052571	0.0008132	-0.0017366	-0.00094751	-0.002594	-0.0026828	-0.0022911	-0.0024637	0.0018249	-0.0045336	0.0018965	-0.0038988	0.0038693	0.0002758	0.0053188	0.0029256	-0.00033534	-0.00034673	0.0054557	0.0011792	0.00081968	-0.0019327	0.0025276	-0.0019441	-0.0022993	-0.004046	-0.0057182	-0.0011612	-0.0014891	0.00591	-0.0038572	0.0037429	-0.0047369	-0.0018094	0.0021252	-0.00021752
N.S.		0.0012938	0.00056719	-0.0026584	-0.0014951	0.0011366	0.002832	-0.001981	0.0055924	0.0027779	0.00044924	0.001927	0.0042725	6.5199e-05	-0.00035726	-0.00067348	-0.001567	-8.2684e-05	-0.00029912	-0.0003682	-0.0021595	-0.0012276	0.0035843	-0.0019176	-0.0024665	-0.0020829	0.0013727	-0.00038518	-0.0011013	-7.1204e-05	-0.0014936	0.0008803	-0.001739	-0.0012409	-0.00066077	8.9831e-05	-0.0031643	0.002478	0.0006551	0.0071697	0.0038036	-0.0015407	-0.0019334	0.00084506
N.S.		0.0039498	0.0019233	0.003127	0.0018844	0.00031952	-0.00077308	-0.0025237	-0.0010847	0.0030271	0.0055926	0.0076131	0.00035441	-0.003068	-0.0029353	-0.0047843	-0.0036889	0.0001267	-0.0023449	0.001875	0.0058944	0.0062491	-0.0038154	-0.0015872	-0.0016408	0.0030981	-0.003159	-0.00069898	-0.0026776	-0.0012638	0.0026645	-0.0007417	-0.0044448	0.0046786	-0.0012878	-0.0028718	0.0010143	-0.0020605	-0.0018114	-0.0017646	0.0013282	0.0013739	-0.0029572	-0.00081173
N.S.		0.0023871	-0.0023756	0.0011582	0.0010096	-0.0013345	0.0014152	0.001841	0.0016907	-0.00071492	0.00055574	-0.00012953	-5.4205e-05	0.0021469	-0.0025595	-0.0029782	0.00015382	-0.00025434	0.00083907	-0.00034491	-0.00090232	-0.0027845	0.0019246	-0.0062514	-0.00083528	-0.0012762	-0.00059898	0.017522	-0.0015671	0.0046207	0.0014647	-0.0025115	-0.0022126	0.0010927	-0.0025821	-0.0023493	-0.0014729	-0.001924	0.0011719	0.011067	-0.0078401	-0.0042057	-0.00099964	0.00080287
N.S.		-0.00041093	0.0014909	-0.0071093	-0.006382	-0.0054265	-0.0019957	0.0052306	0.00053656	-0.00077762	-0.0032166	-0.00027623	-0.0027012	-0.0029686	-0.0021373	0.0015167	-0.0048428	-0.0047719	0.0035606	0.00031502	-0.0044827	0.0014472	0.0031895	-0.00069784	-0.0040639	8.1153e-05	-0.0025933	-0.0045842	0.0015939	0.001464	-0.0032288	0.0021093	-0.00091968	-0.00088053	0.0024036	-0.0024735	-6.2476e-05	0.0043566	0.0041939	0.0027236	-0.0039458	-0.0032687	-0.0012317	0.00028778
N.S.		0.00091637	0.0071021	0.0038875	0.0048761	0.00037093	0.0014633	0.0035296	0.010287	0.0062903	0.006316	0.00073148	0.0023444	0.0029145	0.0042124	0.0025622	0.0027847	0.0011483	0.0085361	0.0070255	0.0020069	0.0037938	0.0033706	0.0051503	0.0089151	0.0010674	0.0080149	0.0019126	-0.00050358	0.0023579	0.0040481	0.0049483	0.0026774	0.0027847	0.01069	0.0048668	0.0057158	0.0121	0.0048375	0.015066	0.0080941	0.0037454	0.0058445	0.0060575
N.S.		-0.0010485	-0.0014187	0.0018473	0.00013863	0.0041315	0.0010087	0.0067465	0.00091268	-0.0011655	-1.771e-05	0.0015458	0.0010206	0.0070988	0.004279	0.0014601	5.4826e-05	-0.0002746	0.0022183	0.002505	-0.0024763	0.0032403	0.0067319	0.00073386	0.00099798	-0.00073656	0.0011979	0.0041704	-0.0011785	0.0024378	-0.0016057	-0.00079546	0.0023864	0.0043111	0.00076945	-0.0019839	0.0019433	0.0013449	-0.0029482	0.00047896	0.0096903	0.0044685	0.0033321	0.0014452
N.S.		0.0022412	0.0072922	0.010786	-0.00062192	-0.012385	-0.0063676	0.00089465	-0.010632	0.009005	0.0037185	-0.00017621	0.0057724	-0.0028303	0.0078594	-0.00061601	0.0011109	0.0025367	0.0018944	0.0011022	0.0084775	0.0036612	0.0033764	-0.00057042	0.0062613	-0.00084699	0.0076046	0.0024331	0.0010539	0.004796	0.0033201	0.011182	0.0022694	0.010082	0.0025715	0.0034103	0.0030112	0.0038599	-0.0050718	0.0012476	-0.00038302	0.0048591	0.0016313	0.0030321
N.S.		-0.00060109	-0.0017313	-0.0011311	-0.0016617	0.00069398	-0.0014523	-0.0024595	-0.0034427	-0.0026857	-0.0014987	-0.0045097	-0.0018284	-0.0014856	-0.0041745	-0.00046438	-0.00088041	-0.0039282	9.6222e-05	-0.00095254	-0.0037259	-0.0029114	0.0018196	0.0035806	0.01438	0.0023329	0.0016293	0.010241	0.0014083	-0.00028348	-0.00045283	-0.0010283	-0.0005067	-0.0014841	0.0023655	0.00095106	-0.0013603	0.0022069	-0.00062761	-0.0015367	9.1171e-05	-0.00048245	-0.0017915	-0.0017876
N.S.		-0.001741	0.0039789	0.0014502	0.00055446	0.0046668	-0.0055983	0.0040916	0.0021316	0.0015942	-0.0040571	0.0066451	0.00021653	0.0030743	0.0027212	7.2965e-05	0.00063415	0.00053384	0.0026309	-0.0007448	0.0036492	0.00063456	-0.0061398	0.00061009	0.0041074	0.0024716	0.0057571	0.0016479	-0.00090284	0.0038753	-0.0013795	-0.0015161	-0.0018547	0.00055876	0.0012585	0.00057695	-0.0041568	-0.0011129	0.0028798	0.0047134	3.6303e-05	-0.0038847	-0.0028925	-0.0010426
N.S.		0.00081046	0.0023931	0.00066147	-0.00062411	0.0024338	0.00023787	0.0032576	0.002286	-0.00014676	-0.0010543	0.0033475	0.00063611	0.0038429	0.0026796	0.0024431	0.001746	-0.00085734	0.0013888	0.0023003	-0.00056862	0.0015816	0.0040874	0.0013721	0.001353	-0.00089884	0.00041435	0.0014899	0.00048276	0.002705	0.0019308	0.0007326	0.0035111	0.0064926	0.00066054	-0.0022362	0.00097045	0.0034384	-0.0017001	0.0003405	0.0085111	0.0004043	0.003154	0.0014371
N.S.		0.0017287	-0.00069155	0.00087089	0.00055762	0.0013839	0.0014471	0.0033532	0.0075094	0.0017606	-0.00075049	0.0030852	0.0044493	0.00049412	0.0026995	0.0030737	0.0013112	0.0035272	-2.3477e-06	-0.00092488	0.0049741	0.0077261	-0.00061381	0.0020414	0.00017889	0.0087485	0.00068139	0.0020576	0.00074528	0.0007804	0.0014789	0.0019682	-0.00050831	0.004202	0.0013092	-0.00056138	-0.0024237	0.0022857	0.00055962	0.0047695	0.0070286	0.0019728	0.0029157	-0.0012983
N.S.		0.0016916	-0.0034503	0.003579	0.0015506	-0.0035647	0.00018854	-0.0022813	-0.00019107	0.003839	-0.0005419	0.00071774	0.0057882	0.0012715	0.0053046	0.00021689	-0.00046216	-0.0037311	0.002756	0.0029331	0.0014525	0.00092656	-0.0010422	0.0031055	-0.0018343	0.001618	-0.001028	-0.00015037	0.00065201	0.001077	9.2045e-05	-0.0060608	-2.079e-05	0.00086953	-0.00065731	-0.0012186	0.00039795	-0.00030699	0.00043056	0.0030239	-0.00071625	0.00094376	-0.0031071	9.3776e-05
N.S.		-0.0065081	-0.00023227	-0.0045759	-0.0029684	-0.0016587	-0.0013917	-0.0015289	-0.0060689	-0.0032516	-0.0013121	0.00056833	0.0023301	-0.00025474	-0.0025956	0.00017419	0.0020169	-0.0027796	-0.0024676	-0.011927	-0.0018445	-0.0061794	-0.0017168	-0.0063939	-0.0051294	-0.00236	0.0034783	-0.0017914	0.0016992	0.00084259	0.0025613	0.00040801	-0.0039232	-0.0030056	-0.003158	0.0010492	-8.0324e-05	-0.001065	-0.0022393	0.0016029	-0.0019026	-0.003293	4.7001e-05	-0.0031249
N.S.		-0.0036065	0.0036557	-0.0008936	0.0038942	0.0011808	-0.0029207	0.003652	0.0040327	5.4352e-05	-0.00074883	0.0067246	-0.00043121	-0.0028055	0.0025338	-0.00086941	0.00054118	-0.00037374	0.0023508	-0.0025244	0.0018717	0.0047588	-0.005238	-2.5862e-05	0.0038734	-0.00084275	0.010832	-0.002276	0.00050655	0.0051305	-0.0012258	0.00064924	-0.0027922	-0.0022105	-0.0016041	0.0025569	-0.0024437	-0.0011046	0.0029322	0.0050056	0.0025	-0.002418	-0.00052034	-0.003152
N.S.		-0.00089262	0.0013206	0.0011165	0.0029784	0.0035559	0.0013508	0.00092647	0.0053574	0.0011167	-0.0015147	0.001245	0.0046636	0.00065602	0.00014937	0.0015678	0.00048696	0.0036653	-0.00026483	-0.00072213	0.0031621	0.0051068	-0.0024063	0.0017454	0.0018365	0.0073266	0.00043395	0.0018008	0.002228	-0.0011415	0.002412	0.0028916	-0.00013797	0.001886	-0.00012618	-0.0025904	-0.0008175	0.00060738	0.0020378	0.0027383	0.0062516	0.00046955	0.0043928	-0.002579
N.S.		0.00032569	-0.0012663	0.0036005	-0.0043871	0.00082565	0.0056023	0.0028203	-0.003064	-0.002888	0.002642	-0.0023222	-0.0012489	0.0021408	0.0006048	0.0008946	0.0040544	-0.0016952	-0.0051236	-0.00049478	0.0057967	-0.0030869	-0.003304	-0.0021873	0.0044107	0.0014261	0.0021025	8.5283e-05	0.0016707	0.00072317	-0.00026945	0.00022254	0.0021594	0.001879	0.00081224	0.0049981	0.0006639	0.005506	0.0046903	0.0059017	0.0067502	0.00085326	-0.00010376	0.0035278
N.S.		-0.0026069	4.4653e-05	-0.0036194	-0.0034571	0.0042596	-0.0033696	-0.0015291	0.00089634	-0.0028074	-0.0031551	0.00069314	-0.0024171	-0.00055114	0.00031421	0.0016513	-0.0018917	0.00041339	-0.00018113	0.0046184	0.0039574	0.0008331	-0.0034808	-0.0024976	0.0041277	0.00027123	0.0005663	-0.0052796	0.0028775	0.00029093	-1.4267e-06	-0.0015999	-0.0009705	0.0018578	0.0021084	-0.00085456	0.0024556	0.00057908	-0.0015292	-0.0055346	-0.0029804	0.00065015	0.00039519	-0.0014765
N.S.		-0.00011469	0.0028205	0.0066285	0.006123	0.0080495	0.0025614	0.016273	0.0056612	0.0049143	0.002349	0.0054886	0.015165	0.0044985	0.0025156	0.010257	0.010206	-0.00076499	0.0054812	0.0067149	0.0051066	0.0056141	0.0059211	0.0019991	0.0048657	0.0078572	0.0019761	0.0075665	0.0065901	0.0079354	0.016054	0.0019287	0.0057664	0.0063933	0.00087134	0.0013457	0.0048131	0.0090385	0.01033	0.0048226	0.016362	0.0068198	0.013515	0.0026901
N.S.		-0.00019497	0.0056853	-0.00089601	-5.6164e-05	0.0012727	0.0017502	-0.0017224	0.0010675	-0.0011446	0.0052552	0.0027189	-0.0011688	0.0026196	-0.0012157	0.0031765	0.0026857	0.0051852	0.0016999	0.0055024	0.0055758	0.00018237	-0.0004321	0.0049939	0.00010516	0.0011051	0.0018259	0.0052637	0.0003	0.0018341	0.00069823	0.0043913	0.0025461	0.00034047	0.00030403	0.0023909	0.0027874	0.0029402	0.0051256	0.0057447	0.0043815	0.0050398	-0.0013084	0.0029512
N.S.		0.00094335	-0.0028123	-0.00069481	-0.0011908	-0.00066293	-0.00027743	-0.0018632	0.0082781	0.003815	0.0016025	0.00010516	-0.0014107	0.0016804	-0.001028	-0.0022765	-0.0016613	0.0013763	0.00023217	0.00046301	0.00044618	0.00012223	-0.0021883	-0.0015193	-0.00045496	-0.0014021	0.0011506	0.0020222	0.0022983	-0.00043061	-6.696e-05	-0.001149	-0.0021708	0.0045183	0.0035138	0.00077907	-0.0036039	0.0011236	0.001919	-0.001561	0.0041161	0.0014429	-0.00076314	-4.4164e-05
N.S.		0.0045344	-0.0038873	-0.0013241	-0.0016886	-0.00067675	-0.0011353	0.0013435	0.0038331	0.00064017	0.0042212	0.0010743	0.0038634	0.00053574	0.0040841	3.1979e-05	0.001988	0.0001882	-0.00052558	-0.00063717	0.0011801	0.0051324	0.0014416	0.0023653	-0.003874	0.0021157	0.0026587	0.0033926	-0.0007676	0.0032597	-0.0024595	0.0018317	0.0023498	0.0052568	0.0049503	0.0026937	-0.0019127	0.0019026	0.00055845	0.0065515	0.0065189	0.0024768	-0.00055541	0.0013689
N.S.		-0.0042806	-0.00063107	-0.00081756	-0.0022039	0.0025213	-0.0030823	-0.0022424	-0.0015845	-0.0019436	-0.0016115	-0.00070577	-0.0011428	-0.002578	0.00074735	-6.6428e-05	-0.00072571	0.0013581	-7.3593e-05	0.0039526	0.003146	-0.00061936	-0.0030588	-0.0039387	0.0036373	-0.00027217	-0.000761	-0.0043561	0.0019595	0.00069588	0.00024032	0.00094939	0.0020605	0.0010976	0.0013971	0.0012279	0.0020761	0.0002948	-0.0014042	-0.0048076	-0.0036726	0.00032623	-0.00016586	-0.0011019
N.S.		0.00046681	-0.0005745	0.0025984	0.00041892	-0.0047342	0.0015376	-0.0026007	-0.0055756	4.7489e-05	0.0055157	0.00086788	0.0016924	0.0018222	0.00048398	0.0016422	-0.0010846	-0.00047824	0.00093416	-0.0004534	0.0041504	-0.001571	-0.00064844	0.0008264	0.001246	0.0021197	0.0002641	0.0022824	-0.00031171	-0.0043203	-0.024651	-0.00013764	0.0024277	0.0013481	0.0022599	0.0019287	-0.0010608	0.00079644	0.0026745	0.002542	0.0010179	-0.00077587	0.0041203	0.0054171
N.S.		0.00079358	0.00014432	0.00098155	-0.0015966	-0.00090471	-0.00056371	0.0013691	0.0050434	0.00645	-0.0044158	0.0009351	0.0043059	-0.0024832	0.0034449	0.0030783	0.00047953	0.001337	0.0016462	0.0039578	0.0023903	-0.004174	-0.0051053	0.0021071	-0.0025865	0.0042468	-0.0021736	0.0018147	0.0063196	0.0064425	0.0016953	-5.2876e-05	-0.00016419	0.0030499	0.0022906	0.00041448	-0.00064298	-0.00066419	-0.0043596	-0.0070072	0.00083542	-0.00076372	0.001682	-0.0031981
N.S.		0.0011648	-0.0008601	0.00087489	-0.0010553	0.00035956	-0.0028529	-0.002802	-0.003303	-0.0027902	-0.0017777	-0.0021312	-0.0018264	0.00052029	-0.0047303	0.0010502	-0.00032522	-0.0049548	0.0017854	0.00024028	-0.0036636	-0.00069317	0.0030317	0.0051967	0.011865	0.0003495	0.0017786	0.0055723	0.0033629	0.0027955	0.0020309	-0.0024254	-0.0004506	0.0017543	0.002588	0.00017877	-0.0025065	-0.0017277	0.0012436	0.0018613	0.0005316	-0.0017059	0.00038242	-0.0003428
N.S.		-0.0063211	-0.00076448	0.00079146	0.0025729	-0.0035582	0.0036183	0.0021183	0.0048323	-0.0022566	0.00066254	0.001091	0.00014455	-0.00086737	-0.00514	-0.0048496	0.0014223	-0.001383	-0.00063969	-0.0010389	-0.0016011	-0.0018574	0.001118	-0.0033874	-0.00083204	-0.0011223	-0.0012709	0.010422	-0.0010271	0.0068543	0.0013824	-0.0042032	-0.0025144	0.00019997	-0.0016017	0.000265	-0.00076132	-0.0011843	0.00019949	0.0056256	-0.0043562	-0.0033291	-0.00068752	-0.00017835
N.S.		0.011157	0.010285	0.0087135	0.0081368	0.0064243	0.010949	0.0013631	0.0083742	0.0092453	0.012925	0.0096901	0.015833	0.010022	0.0060452	0.0067312	0.011222	0.012037	0.016823	0.0091981	0.0021155	0.013103	0.018444	0.014449	0.016013	0.0082806	0.013516	0.011331	0.020638	0.018834	0.01981	0.017918	0.022727	0.017803	0.017287	0.019476	0.012888	0.011083	0.015531	0.010561	0.014066	0.0052417	0.0072582	0.010097
N.S.		-0.00098337	0.0022234	-0.0023233	0.0018259	0.002939	-0.0022687	0.0040135	0.00035865	0.0013391	-0.00046844	0.001394	0.0023346	0.00060786	0.002956	0.00011571	0.0035484	0.00032389	1.7336e-05	0.0039778	0.0029107	0.00063169	-0.0065132	-0.0067587	-0.0059182	0.003964	0.0032597	-0.0006728	-0.0021807	-0.0022077	-0.0018282	0.001192	0.00043176	0.0012609	-0.0049096	0.0009892	0.0039007	0.0012016	-0.0017445	-0.00015042	-0.0021833	0.0096523	0.0032757	-0.001408
N.S.		0.0017047	-0.0010921	-0.0015351	-0.0017458	2.0274e-05	0.0027537	-0.0029317	0.0078043	0.0025633	0.0015487	-6.6736e-05	0.001624	-0.00084186	-0.0014132	-0.0011177	-0.0029936	0.00033379	-0.0002669	0.00045819	-0.0011084	-0.00041019	-0.0015923	-0.0016001	-0.0011231	-0.0016706	0.0030848	0.00095904	0.0013686	0.00086771	-0.00018816	0.0004844	-0.0016025	0.0010703	0.0035491	0.0014207	-0.0038836	0.0013348	0.0024236	0.0046292	0.0047162	-1.4052e-05	-0.0016642	0.0020412
N.S.		0.0048039	-0.0026983	-0.0002174	-0.0011652	-0.00019151	-0.00062616	0.0035844	0.0064122	0.0011573	0.0016864	0.0032947	0.0052684	0.00086551	0.0055223	0.0026404	0.0020232	0.0026795	0.00065269	-0.00057159	0.0046972	0.0088149	0.00078144	0.0034402	-0.0021877	0.0063579	0.0025802	0.0034863	-0.0014321	0.0040816	-0.0004847	0.0013713	0.00053669	0.0070404	0.0040018	0.0033835	-0.0034475	0.0034377	6.0311e-05	0.0071571	0.0074767	0.0028386	0.00090961	0.00064398
N.S.		-0.0039129	0.0052043	0.0010565	-2.2492e-05	0.00049024	0.0020125	0.0037873	-0.0010297	0.0023085	-0.0053714	0.0020693	0.0026041	0.00071447	0.0072127	0.0013143	0.00096627	-0.0013995	-0.0015867	-0.0011198	0.0041466	0.011451	0.0015181	-0.0015775	0.00057704	0.0028904	-2.343e-05	0.0032394	-0.0051022	-0.0016667	0.00060682	-0.0037955	-0.0033405	0.0040736	0.0038581	-0.0036451	0.0010558	0.0020695	0.002466	0.0030065	0.006407	0.0017713	-3.2209e-05	0.0016953
N.S.		0.018241	0.01725	0.015466	0.022139	0.019318	0.015793	0.01282	0.02101	0.022434	0.016207	0.016352	0.028311	0.018904	0.014418	0.025017	0.027571	0.024136	0.035504	0.028227	0.020113	0.020014	0.024297	0.035415	0.024221	0.014516	0.020677	0.015808	0.010847	0.016262	0.029713	0.018737	0.014737	0.023118	0.033115	0.017439	0.019438	0.0087296	0.0082355	0.02174	0.022396	0.014678	0.010066	0.018128
N.S.		0.0038458	0.0070028	0.0042821	0.0086963	0.00030789	0.0019728	0.0014607	0.0077809	0.0067499	0.0059401	0.002187	-0.00019887	0.0053259	0.0030829	-0.00039615	0.00094112	0.0013199	0.0075283	0.0073876	0.0014711	0.0022602	0.00024937	0.0020897	0.0033227	-0.0034226	0.0053539	-0.000209	-0.0032478	0.0039452	0.0027204	0.010526	0.0028852	0.0017129	0.0092451	0.0038883	0.0079512	0.01489	0.0033851	0.0091716	0.0074776	0.0052993	0.0037337	0.0030463
N.S.		0.0014865	0.0018676	0.00082521	0.003212	0.0013868	-0.0037171	0.0032461	0.00026871	-0.00036572	0.00090732	-0.0013729	0.0025108	-0.0016946	0.0026123	-0.001273	0.0011494	0.0024789	0.0016474	0.0049073	0.0020556	0.0023891	-0.00059626	0.0047485	0.0065918	0.0018543	0.0013088	0.0015418	0.00029247	0.00089682	0.0031161	0.0031467	0.0038438	0.0014706	0.0016499	0.0074706	0.0016389	0.0026974	-0.00032471	0.00017328	0.0012893	-0.0028574	0.00084016	0.0016812
N.S.		-0.00071374	-0.001276	-0.0022443	-3.5231e-05	-0.0011498	0.00011084	-0.0021638	-0.001099	-0.001522	0.00047064	-0.0025686	-0.00079319	-0.0021271	-0.0030571	-0.00088841	-0.0018647	-0.00090032	-0.0008875	-0.0012685	-0.0037012	-0.0033412	-1.5153e-05	0.0012134	0.0085828	0.0046903	-1.4375e-05	0.0057437	-0.0013525	-0.0010129	-0.0029478	2.489e-05	0.00043009	-0.0026389	0.0039084	0.00056026	0.00035575	0.0039617	-0.00091092	-0.002089	0.0004421	0.00015956	-0.0021885	-0.0019995
N.S.		-0.0018139	-0.0016416	-0.0023817	-0.00023346	-0.0023134	0.00028661	-0.0023282	0.0017493	-0.00080708	0.0035253	0.0020513	0.0018766	-0.00070305	-0.0031145	-0.00070263	-0.0025099	0.0015591	-0.0018987	-0.00062599	-0.0033194	-0.0010609	-0.00021022	0.0033768	0.0050001	0.0044727	-0.00046669	0.0011438	-0.0024221	0.0016003	-0.0034177	0.0024621	0.001922	-0.0012891	0.0036752	-0.00036002	-7.5719e-05	0.0033527	-0.00054373	-0.00064923	-0.00032837	-0.0014241	-0.0014027	-0.0027519
N.S.		-0.0018038	-0.00023599	0.0063661	0.0010194	-0.0068227	0.007841	-0.0020779	-0.0010164	0.0049899	-0.0028215	0.00095617	0.0045128	-0.0010331	-0.0040293	-0.0024897	-0.0004658	0.00082072	-0.0065424	-0.0059493	0.00072383	0.0080946	-0.0038154	0.00093406	-0.010584	0.0052924	0.0041084	0.00080653	-0.0047268	0.00055533	0.0005465	0.00070617	0.00092636	-7.0858e-06	0.0055627	-0.00075442	0.0034623	0.0017737	-0.0021653	0.0059846	0.0021152	-0.0066848	-0.00083715	0.00126
N.S.		0.0075663	0.0020002	5.3888e-05	0.00071709	0.00032595	-0.00024054	-0.00084887	-0.00027343	0.0018024	-0.0001442	-0.00058465	0.00043665	-0.00011347	0.00030011	-0.00033151	-0.00072935	2.4386e-05	-0.00048653	-6.2796e-05	0.0015616	0.0012427	-0.0022081	-9.9408e-05	0.00041387	0.00052303	0.0076146	-0.00050134	-5.8583e-05	0.00074288	-0.00071469	0.0014578	0.00071961	-0.00080436	-9.9963e-05	-0.00081801	-0.0015681	-3.8476e-05	0.00083822	0.0012126	-0.00058558	0.00012308	-0.00065387	-0.00094135
N.S.		0.0050418	0.0057002	0.0034191	-0.0021059	-0.015725	-0.00156	-0.0047758	-0.0046118	0.0038751	0.0018292	0.002528	0.0022503	0.0028748	-0.0060475	-0.00093231	0.0016197	0.00014007	0.00013166	-0.00025301	0.011393	0.0012112	0.0011141	-3.3962e-05	0.001254	0.00079543	-0.0021186	0.0032275	0.0005612	0.00010938	-0.0030526	0.0030699	0.0015227	0.0091972	-0.00091054	2.1505e-05	0.0020751	0.0018437	0.00083682	-0.0028772	-0.00047227	0.0079988	0.0034917	0.00032397
N.S.		0.0053271	-0.0032262	0.00047333	-0.00060333	-0.00032063	0.00054784	-0.00061571	-0.00099219	0.0013611	0.00049636	-0.0011507	0.00053017	0.0052216	-0.00027842	0.0011903	-0.00039716	0.0016158	0.0016537	0.0013917	0.00065482	-0.0017747	0.0014674	-0.003368	-0.0018309	-0.00075545	-0.00063842	0.012037	-0.0011262	0.00038915	0.00091548	-0.00042588	-0.0020146	0.0013604	0.0007352	-0.0036829	-0.0025006	-0.0027057	0.0017312	0.0095301	-0.0066474	-0.0040242	0.0015926	0.00036693
N.S.		-0.0028121	-0.0027547	-0.00096481	-0.0012093	-0.00059127	-0.0021376	-0.0018016	0.0063586	0.0033516	0.00046393	0.0019391	-0.0015502	0.0033978	-0.00077447	-0.003669	0.00017031	0.00047511	0.0062431	-0.00029587	0.0015212	-0.00031452	-0.0039748	-0.00086607	0.00062354	-0.0012403	0.00071218	0.0016606	0.0012341	-0.0018369	0.00028823	-0.00041915	-0.001694	0.0067382	0.0021552	0.0010672	-0.004081	0.0011555	-0.00061026	-0.0036324	0.0044948	0.0016187	-0.001091	-0.0020045
N.S.		-0.0010665	0.0013169	0.0017227	-0.0043732	0.0051219	0.0041304	0.0031611	-0.0024962	0.0039114	0.0022725	0.0028862	-0.00053457	0.012421	0.0010289	0.010017	0.0012315	0.003641	0.0033195	-0.0028368	0.0045348	-0.0037394	0.00061325	0.0024793	-0.00012267	-0.00076354	0.0010694	0.01126	0.00725	0.016377	0.01343	0.0047145	0.0060201	0.010666	0.0038485	0.0011566	0.010112	0.0092063	0.015665	0.0014894	0.0040776	0.00025122	0.001238	-0.0033602
N.S.		-0.001944	-0.0027599	-0.0015112	3.3432e-05	-0.002374	-0.0078973	0.00012165	0.00031493	0.0018129	0.00086119	0.0012706	0.00033319	-0.00064634	0.0014986	7.3531e-05	-0.0016636	-0.001198	0.0059339	0.010484	0.0049485	0.0017395	0.0011018	-0.00093932	-4.4972e-05	0.00035907	-0.00041485	-0.00033748	-2.282e-05	-0.0033951	-5.4523e-05	0.0025898	-0.00027856	-0.00020766	-0.00043612	-0.0016704	0.0015527	-0.00048574	-0.0038884	-0.0010122	0.00091366	0.0013288	0.0043871	-0.0042331
N.S.		-0.0002348	0.0025315	0.00067973	0.0044629	0.003394	-0.0022321	0.0010402	0.0021068	-0.00060488	-0.00073409	-0.00077493	0.0040834	0.00039943	0.00098936	0.00014506	0.0010191	0.0032951	0.00050166	0.0011061	0.00225	0.0024988	-0.0024411	0.0025211	0.0040211	0.0038804	0.0011923	0.0013549	0.00058751	-0.0011292	0.0025707	0.0027675	0.0010489	0.0018833	0.0005253	0.0011138	0.00016653	0.0006487	0.002079	0.0012893	0.0041785	-0.0016406	0.0034394	-0.0011511
N.S.		0.0009477	0.0014724	0.0010628	-0.0025718	0.0013192	0.0051188	0.0028787	-0.0037539	-0.0020401	0.00065104	-0.0036327	-0.00072332	-0.0016121	-0.00025828	0.00025355	0.0021029	-0.0031015	-0.0030672	-0.0022818	0.008418	-0.0040961	-0.0030372	-0.0031776	0.0036596	0.00041495	0.0017032	0.001536	0.0035562	0.0013797	0.0007961	3.6092e-06	0.0033954	0.00068813	-0.0012625	0.0034945	0.0011099	0.0071484	0.0060977	0.0055997	-0.0018509	-0.0018146	0.0013652	0.00060738
N.S.		0.00074908	0.00031198	0.001744	0.0015977	0.00063381	0.0017259	-0.002517	0.0003018	0.0038223	-3.695e-05	0.0066819	-0.00086747	-0.0002584	0.017567	0.0013424	0.0028995	-0.00037361	0.0080913	0.0024693	0.0019142	-0.0016836	0.0059473	0.0006343	0.0014694	0.0042034	0.0059136	0.0044606	0.015762	0.013233	-0.00045135	-0.00061464	0.001053	-0.00023131	0.0078811	0.0063159	0.0011223	0.014663	0.00086359	0.025788	0.0022213	0.015702	0.00099581	0.00073922
N.S.		9.2279e-06	0.0021448	0.0020103	2.8397e-05	9.4561e-05	0.00088842	0.0014788	0.0062251	0.0029717	0.0023407	-0.0017586	0.0020059	-0.00037604	0.0056021	0.0034972	0.0009328	-0.0037545	0.0062278	0.00076813	0.00051651	0.0030648	0.0011453	0.0046207	0.0085279	0.0024407	0.0031355	0.00061566	0.0011059	7.3399e-05	0.0027557	-0.0022734	-0.00076905	0.0016776	0.0050043	0.0021272	0.0013243	0.006075	0.0020286	0.012442	0.0068752	0.0015637	0.010326	0.0056736
N.S.		5.4033e-05	0.0027602	-0.0045412	-0.001676	0.0011933	-0.0025536	0.001268	0.0018319	0.0018521	-0.00032356	0.0030415	0.0018288	0.0030761	0.0027207	0.0006046	0.00339	-0.0023803	0.0010644	0.0030484	0.0041271	0.0032488	-0.0094579	-0.0037204	-0.0049519	0.0079756	0.0047713	0.0018769	0.00043014	0.0033556	-0.00071835	-0.0014365	-0.00012539	0.0021571	-0.0030872	-0.00015987	0.0037118	-0.0032421	-0.0040682	-0.0010777	-0.00097129	0.013148	0.002843	-0.00018885
N.S.		-0.0003556	-0.00061641	0.00061262	0.0013988	0.0047706	-0.0011635	0.00048732	0.00075753	-0.0018848	0.0010183	-0.001694	-0.00036974	0.0022488	0.0020955	0.00024973	0.0087546	0.0054268	0.0042801	-0.0014706	0.00059543	0.0032031	-0.0049653	0.00053823	0.0031122	0.0049039	-0.0010821	-0.00071098	0.0026883	-0.00043622	-9.3339e-05	0.0017104	0.0015898	-0.00080881	0.006723	-0.0038897	-0.0016238	-0.0023322	-0.0010877	-0.00079397	0.0047912	-0.00071498	0.0029301	0.0015899
N.S.		0.00032772	-0.0045102	0.0028151	-0.0058313	-0.002898	0.0017364	0.0012491	0.0030854	0.0046238	0.0019804	-0.0023379	0.001072	0.00066176	0.0015893	0.0022053	0.00054802	0.0043513	-0.00069395	0.0035923	0.0022472	-0.0063904	-0.0065651	0.00059506	-0.00099098	-0.0019365	0.00077101	-0.0035701	0.0019146	0.00024062	0.0023689	0.00050372	0.0034222	0.0063129	-0.0017804	-0.00063033	-0.0020033	-0.0024645	0.012215	0.0021203	0.00058121	-0.00062052	0.0038821	0.0025104
N.S.		0.0016526	-0.0018072	0.00084704	0.0014492	0.00015823	0.0053984	-0.0023506	-0.0014232	-0.00064456	0.0017554	-0.003286	-0.0012321	0.0016083	0.0023429	0.000339	0.0049643	0.0079367	-0.0045678	-0.0026278	-0.0013943	0.0042525	-0.018148	0.0032544	-0.00034446	0.000837	-0.00061145	0.002618	-0.0005207	-0.0022942	-0.0038713	-0.0075669	-0.0041984	-0.0046591	0.014294	-0.001595	0.00064909	-0.001667	0.0024376	-0.001934	0.0060808	-0.0010623	-0.0011742	0.00079734
N.S.		0.0028968	-0.0036047	0.0013296	0.0011667	0.00096406	0.0081207	-0.0035303	-2.5728e-05	0.0012261	-0.00016246	-0.0079476	0.0042167	0.0015216	0.0023836	0.00037785	0.0028631	0.032866	-0.004889	-0.0039959	-0.0022298	0.0131	-0.013185	0.0020816	0.001667	0.00095296	-0.0014326	0.002247	-0.0028443	-0.002324	-0.0035552	-0.0042378	-0.0037722	-0.0056233	0.0059735	-0.0039537	0.0014425	-0.003128	0.0033593	-0.0030447	0.002728	-0.00089906	-0.0017755	0.0012252
N.S.		-0.0014206	-0.0032866	0.001603	0.00128	0.0040561	0.0015047	0.0057554	0.0011242	-0.0027805	0.00084787	0.001942	-0.00023513	0.0057164	0.0040759	-1.6462e-07	-0.0028559	-0.0010074	0.0024558	-0.00047444	-0.0029988	0.0022303	0.006638	-0.0019064	0.0017704	-0.00062443	0.0013713	0.0014174	-0.0015917	0.0014582	-0.0027612	-0.00070031	0.0025612	0.00074201	-2.7477e-05	-0.0056396	0.0040636	0.00057386	-0.0028938	-0.00015726	0.0037348	0.002237	0.0024417	0.0014771
N.S.		0.0050731	0.0049735	0.0033254	0.0033939	-0.00036332	0.010053	0.004007	0.0061891	0.0030852	0.0018758	0.0025788	0.0007315	0.0023758	0.0021176	0.0021923	0.0089982	0.0033766	0.0036912	0.0023669	0.0034954	0.0079077	0.0046475	0.0018577	0.0042912	0.0021733	0.0014011	-0.00060079	0.0045647	0.0032539	0.0021106	0.0012057	0.0033801	-0.0011363	0.0038255	0.0058108	0.0044551	0.0025126	0.0049878	0.010544	0.0082468	0.002081	-1.5998e-05	0.0043577
N.S.		0.00013416	0.0013318	0.00018356	-0.0019135	-0.00029504	-0.0022779	0.0004337	0.00062728	-0.0026504	-0.0030707	0.00060204	-6.4765e-05	-0.0033884	-0.0014809	-0.00075617	-0.0011623	0.00044287	0.005819	8.9895e-05	0.0023998	-0.0018946	-0.0033939	-0.00029769	-0.00070027	-0.0021345	0.0015942	-0.0036545	-0.00082107	-0.002275	0.0052016	0.0020097	0.00079377	0.0017632	0.0047964	0.0020955	9.2385e-05	-0.0037628	0.0022426	-0.0011769	0.0046212	0.0034655	-0.0031809	2.954e-05
N.S.		0.0025564	-0.0029036	0.00070374	-0.001149	0.00075321	0.0016296	0.00010681	0.0032427	0.0053142	-0.0035857	0.0027483	-0.0030629	0.005664	-0.0039187	0.0031033	-0.001028	0.0039542	0.0046415	0.00011458	-0.0015327	0.001485	-0.0013723	0.00092851	0.00098825	0.00080214	0.0063052	0.00016447	0.0042886	0.0051243	0.0059057	0.001363	0.0018284	0.00093181	0.00010734	0.0024142	0.0011548	0.0043752	0.0045042	0.0012767	3.2374e-05	-0.00031678	-0.00074317	0.00071621
N.S.		0.006904	0.0025113	0.0021317	-0.0019791	0.0016447	0.0015765	0.0022975	0.0018965	-0.0020638	-0.0049299	0.0006141	0.0019548	-0.002661	0.00066749	0.0020783	-0.0015325	0.003438	0.0007643	-4.8828e-05	0.0033742	0.00034273	0.0022469	-0.0013841	0.0058722	-0.0024878	0.0020297	-0.0027434	-0.00017884	-0.0015918	0.0055168	0.001677	-0.00033787	0.00096845	0.0033865	8.0634e-05	0.003743	-0.003704	0.0033075	-0.0001468	0.0035119	0.0030595	-0.00015451	0.0021618
N.S.		0.0063999	0.00014947	0.0035368	-0.00045881	0.00097542	0.0024754	-0.00070693	0.002214	0.0022356	-0.0025617	0.00051539	0.0027493	0.0057654	-0.0010227	0.002216	0.00047026	0.0028929	0.0056017	0.0028814	0.00070999	0.0025974	0.0011947	0.002186	0.0016457	0.0022232	0.0023498	-0.00017719	0.0039667	0.0029454	0.0024437	0.0016501	0.0014666	-0.0015554	-0.0025687	0.0013101	0.00015456	-5.6683e-06	0.0080717	0.0020759	0.00092698	0.00073841	0.001532	0.0012046
N.S.		0.00062615	-0.00093744	0.0016824	-0.002551	0.0016991	0.0043182	0.0021721	0.00037355	0.0028649	0.0037602	-8.7929e-05	-0.0029275	0.0014251	0.0099343	0.00058926	0.00243	0.0015006	0.00087897	0.0052285	0.0032326	0.0013603	0.00083792	0.0013938	-7.6733e-05	0.00043809	0.00017767	0.0018026	-0.0032447	-0.0009222	0.0022082	0.002134	0.00081037	0.0018655	0.00021282	0.0024471	0.0032792	0.0033977	0.0024443	0.00065259	0.00048464	0.0068469	0.0031798	0.00065634
N.S.		-0.0051655	-0.00021314	-0.0010901	-0.001622	-0.00098725	-0.0031981	-0.0016525	0.0021602	-0.00045554	5.9083e-07	0.001819	-0.00067492	0.00041887	-0.0012959	-0.003226	-0.0001121	-0.00029525	0.011935	-0.00041259	0.0017279	-0.0019227	-0.005792	-0.00033553	-0.00011731	-0.0013114	0.0022232	-0.0012091	2.0107e-05	-0.0018248	0.0026367	0.0017318	0.00041271	0.0045286	0.0034625	0.0022202	-0.0033199	-0.0016628	-0.00023302	-0.0024942	0.0051982	0.0026302	-0.0029927	-0.0013934
N.S.		0.001213	-0.0013593	0.0019316	-0.0034621	-0.0012994	0.0041469	0.0025143	0.002419	0.003136	0.0016878	-0.0010235	0.0021733	0.00061381	0.0066252	0.0036677	-0.00083892	0.0051008	0.0016464	0.00032097	0.0015556	-0.0033605	-0.0017484	0.000508	-0.0016685	-0.0028474	0.00047561	0.00051223	0.00020964	0.00060484	9.2544e-05	-0.00016093	0.0055119	0.0038311	0.0011354	9.2818e-05	0.00021036	-0.0011805	0.017666	0.0030131	0.00024077	-0.00098015	0.0045397	0.0025764
N.S.		0.0030524	-0.002489	-0.0010526	-0.0011795	-0.00042262	-0.00057972	-0.0002552	0.00138	0.00075102	0.0042357	-0.0008481	0.001123	0.00047364	0.0015819	-0.0012239	0.0019683	-0.00082028	-0.0012059	-0.00094089	-0.00089989	0.0011762	0.0015971	0.0003184	-0.0031214	0.00059272	0.00060079	0.0012979	0.0014875	-0.00020797	-0.0022957	0.0011551	0.0027181	0.0017976	0.0044216	0.0006043	-0.00029968	-0.0007202	0.00035266	0.0024244	0.0047276	0.0022999	-0.0015963	0.0016837
N.S.		0.0005238	0.00012861	0.0025145	0.0013696	-0.0024791	0.0046283	-0.0032673	-0.0047488	0.0016797	0.0054932	0.0011147	0.0019214	0.0014972	-0.00084718	0.001846	-0.0030657	-0.0007834	0.0003617	-0.0011817	0.0012569	0.00042898	0.0007463	0.00075507	0.0016445	-0.0014072	-0.0015847	0.0041082	0.00057864	-0.0027683	-0.010331	0.00015999	0.0018492	0.002958	0.0035151	0.0020894	-0.00096883	0.0011319	0.0036068	0.0023266	0.0033693	0.0012788	0.0039219	0.002246
N.S.		0.00063437	-0.00041044	-0.0013658	0.0095226	0.0011171	0.00094035	-0.0045738	-0.0023541	-0.0035392	0.0029195	0.00044235	0.0020843	0.0012883	0.0034465	-0.0047531	0.0001317	0.00032262	1.6034e-05	-0.00037067	0.0011232	-0.0037773	0.00050789	-0.0040811	-0.005368	-0.0058083	0.0022199	-0.00037183	-0.001218	-0.0055652	0.0037221	0.0036875	0.0031707	-0.0019338	-0.00052778	0.00014025	2.1083e-05	-0.0014163	-0.00079555	-0.0028393	0.00074915	-0.00045669	-0.0005246	0.0025642
N.S.		0.00099508	0.010242	0.0018777	0.0047711	-0.0014792	0.0037067	0.0037735	0.0036431	-0.00035255	0.0041612	0.0047398	0.0022262	0.0035836	0.0070452	0.00072095	-0.0013367	0.00092322	0.0016397	0.011241	0.0056174	0.0064215	0.0083084	0.010908	0.0032601	-0.00051618	0.0080836	0.0092608	0.0071857	0.0026676	0.0036692	0.0057605	0.00070958	0.0065402	0.0025019	0.0017157	0.0030011	0.0031827	0.0090878	0.0048546	0.0045434	0.005793	0.00079087	0.0072981
N.S.		0.000477	0.00028714	0.00065605	0.0024046	0.0019556	0.0021157	0.00081966	-0.0013373	0.0026002	-0.00084351	-0.00022173	0.00084097	0.0050999	0.00025044	-0.0035426	-0.00090174	-0.00060084	0.0024309	0.0041745	-0.0057064	0.0034085	0.00028888	0.0015271	-0.0034885	-0.00028443	0.00306	0.0047803	0.007025	-0.0015679	0.0021218	0.00035257	0.00035842	0.0032079	-0.00012823	-0.00090897	-0.00015629	-0.00038226	0.0017507	-0.0009411	0.0020241	0.00053443	0.0011129	0.0025384
N.S.		-0.00079996	-0.0012637	0.0011742	0.0014511	0.0044727	-0.0022312	0.00055609	0.0031613	-0.0036371	-0.0016051	-0.0045105	-0.00080117	0.0028703	0.00077963	0.00019647	0.0091936	0.0073389	-0.0016572	-0.0037637	0.0012087	-0.00077185	-0.0094877	-0.0014619	0.0024381	0.0039932	-0.0017847	-0.0043098	0.005906	-0.0022927	-0.00035237	0.00054093	4.7201e-05	-0.0019501	0.0017308	-0.0033965	-0.0052135	-0.0015773	-0.002864	-0.0015808	0.0041055	0.0035709	0.0034506	-0.0002113
N.S.		0.0088277	0.0033032	0.0040713	-0.00069689	0.0016054	0.0017071	-0.00072672	5.826e-05	0.0015179	0.0024932	0.00022723	0.0086869	0.0041277	0.001867	0.0012251	0.0033823	0.0020549	0.0030246	0.0059688	0.0038904	0.0050067	0.0024641	0.0029668	0.0017645	0.0046321	-0.0013916	0.00064279	0.0049979	0.0028064	0.0034418	0.00031551	-0.00047965	-0.0041818	-0.0023755	2.353e-05	-0.0017128	-0.0024676	0.0087672	0.0018685	0.0023535	0.0020792	0.0020887	-0.00034126
N.S.		0.0032714	0.00063614	-0.0014583	0.0015067	-0.0021078	0.0010201	0.00049016	-0.0079841	0.0020679	-0.00027556	-0.0013784	-0.0019213	0.015695	0.0097932	1.4926e-05	-0.00055102	0.0016264	-0.0032675	0.0004601	-0.0079852	0.00039627	-0.0020002	0.0021653	-0.0016635	0.00028801	-0.0016877	0.00046124	0.0069636	-0.0031232	-0.00036561	0.0019921	0.0013799	-0.00091402	0.0042421	0.0012832	-0.0017517	-0.0022556	0.0013358	0.0029229	-0.0017426	-0.0068626	0.0018696	-0.00044548
N.S.		-0.00019363	-0.00053988	-0.0024152	-0.0014565	0.0036189	0.0022374	0.0087443	0.0056903	0.0046366	0.00097078	0.0025335	0.0034136	0.0040757	0.0014042	0.0043834	-0.0018477	0.00012762	-0.001199	-0.0030983	-0.0038906	0.00039748	-0.0015374	0.0024829	-0.00045541	-0.00017259	-0.004099	0.0076472	0.002223	-0.00034403	-0.0031243	-0.00096886	0.0050074	0.010599	0.00076769	-0.00050093	0.001975	0.0026607	0.0017172	0.00023151	-0.0020286	0.0014217	0.0020682	3.6804e-05
N.S.		-0.0023489	-0.0010837	-0.00059181	-0.0024474	-0.0018667	-0.00025432	0.0051589	-0.0023089	0.0017081	-4.7375e-05	-0.00053522	0.0022274	9.4593e-05	0.00044131	-0.00047847	-0.00015735	0.00068459	0.00036113	-0.00061833	-0.0020668	0.0028504	-0.0038966	-0.00073519	-0.00071043	0.0016979	-0.0016218	-0.0033463	-0.0026517	0.0013375	-0.0019355	-0.001007	0.00027286	-0.0011493	-0.00086511	-0.0013403	-0.0013991	0.00062633	-0.00097756	-0.00062167	-0.0020554	-0.0020974	0.00076629	-0.0012444
N.S.		0.0021628	-0.00047531	-0.0003153	0.0041962	0.0057842	-0.00013022	-0.0029715	0.0012326	-0.0014556	-0.00040659	0.0004147	0.00079517	-0.00040737	0.0018892	-0.0040508	0.0016254	-0.00049222	-0.0014772	-0.00079219	0.0023219	-0.0012878	0.00045266	-0.0016603	-0.0060713	-0.003446	0.0020303	-0.00097851	0.002311	-4.4296e-05	0.0031618	0.0015591	0.0028313	0.00046885	0.0013441	0.0014371	-8.8313e-05	-0.0027706	0.00065765	-0.00013463	0.0026278	5.4796e-05	-0.0037523	0.0032324
N.S.		0.0056893	0.0039944	-0.003039	0.0031563	0.0042105	-0.0057803	0.0050886	0.0017296	-0.019237	-0.013687	-0.00090965	-0.0021791	0.0019653	-0.00077657	0.0069316	0.0022307	0.0020031	0.0031102	0.0022984	0.0053736	-0.0016553	0.0093729	0.0018015	0.0055415	0.0014424	0.0041261	-0.0081531	0.0040211	0.0034211	0.0033147	0.0010496	-0.00026927	0.0029386	0.0042531	0.00042368	0.0027255	-0.0028718	0.00054633	-0.0005516	0.0030707	0.0032942	-0.0012939	0.0043196
N.S.		0.0010782	-0.0010825	-0.0015848	0.0004181	-0.00042215	-0.00023379	-0.001352	-0.0017643	-0.0016432	-2.2881e-05	-0.0009384	0.00040007	-0.00084845	-0.00021945	0.005477	-0.00035407	-0.0023027	0.0017384	-0.0012776	0.0017041	0.0003437	-0.0038032	-0.0016656	0.00085197	-0.0021031	-0.0010256	-0.00074964	-0.00037987	-0.00042112	-0.0001165	0.0010624	-0.0019355	-0.0023606	-0.00046269	0.0024301	-0.00098055	-0.001317	-0.00037558	0.00013994	-0.0015584	-0.00011231	-0.0016073	-0.0016724
N.S.		0.007547	0.0086831	0.0055662	0.0065204	0.0076685	0.0090876	-0.0039053	0.0088212	0.0070085	0.0052542	0.0050634	0.013886	0.011473	0.0049995	0.0056627	0.0057962	0.0055003	0.0095754	0.0062145	-0.0002811	0.0072547	-0.00059574	0.0066478	0.021301	0.0086764	0.022232	0.014261	0.018156	0.016375	0.014483	0.012628	0.022719	0.01172	0.0076346	0.014385	0.010703	0.011075	0.01362	0.0088104	0.01358	0.0036568	0.0062516	0.0094455
N.S.		0.0022221	-0.0017472	-0.001072	-0.0012049	-0.00096907	-0.00031881	0.00010406	-6.4206e-05	-0.00096416	-0.00034075	-0.0010778	0.00062089	-0.0010098	0.00054858	0.0060906	0.0022223	-0.0020664	0.0017876	4.2349e-05	-0.00017794	-0.00075541	-0.0049003	-0.00089165	-9.426e-05	-0.0024191	-0.00036641	0.00045588	-0.00099468	-0.00095678	0.0010502	0.0028389	-0.0011313	2.7781e-05	-0.00010422	0.0027364	0.00055811	-4.0386e-05	-0.00050116	-0.00062493	0.0008716	-0.00058432	-0.00196	-0.0018246
N.S.		0.0097772	0.0051224	-0.00056069	-0.0017336	-0.00046827	0.00017008	-8.0287e-05	-0.0012748	0.0035801	-0.00036313	-6.2047e-05	0.00071246	-0.00096752	-0.00087047	-0.00057575	-0.001252	-0.00028432	0.00015289	-6.0279e-05	6.4253e-05	-0.00091185	-0.0037163	-0.00017852	-0.00078462	0.00080928	0.0033273	-0.000563	-0.0012075	-0.00035673	-0.0014419	-0.0011822	0.00089223	-0.0019495	-0.0008027	-0.0016725	-0.0011988	0.00047609	-0.00022917	0.00067508	0.00021993	-0.0006558	-0.00047271	-0.001354
N.S.		0.010006	0.002945	0.00066908	0.0017782	-0.0019361	0.013923	0.0052398	0.0032216	0.002114	-0.00084154	0.0036348	0.0038107	0.0028065	0.0012651	0.0030716	0.0083811	0.0030363	0.0030125	0.0051814	0.0038371	0.0068666	0.0056552	0.0032368	0.0035214	0.0019607	0.0023214	0.0032551	0.0061301	0.0013535	0.000235	-0.0010663	0.0032786	0.00061626	0.004033	0.0074009	0.0026075	0.0028148	0.0029035	0.0079298	0.0075052	0.0025093	-0.001424	0.0034769
N.S.		0.0023547	0.0094291	0.0046676	0.00271	-0.0011994	0.00027962	-9.4128e-05	0.0031383	0.0015759	0.0061085	0.0019795	-0.0017262	0.0067034	0.001052	-0.00011125	0.0023419	0.0011293	-0.00057656	0.0033325	0.00022906	0.0070242	-0.00083043	0.0036119	0.0012175	0.0014928	0.011249	0.00035589	0.0046426	0.0062057	0.0060311	-9.8722e-05	0.00101	0.0021021	0.0050446	-0.0006192	0.0049051	0.0043834	-0.0030187	0.00055755	0.0029833	0.00093057	0.0033112	0.0060686
N.S.		0.0053818	0.003355	0.0047431	0.0030141	0.0033949	0.0095482	0.0056043	0.0061476	0.0037712	0.0055697	0.0022596	0.0060717	0.0089505	0.0089124	0.01059	1.1891e-05	0.010114	0.00035723	0.0050898	0.0034431	0.0069692	0.021848	0.0069941	0.0089589	0.006044	0.0012508	0.0054584	0.0043536	0.0093406	0.010052	0.0011949	0.0087588	0.0064899	0.0020883	0.0049179	0.010586	0.011006	0.0045473	0.0057255	0.0040893	0.0056744	0.0063223	0.0037934
N.S.		-0.0011958	0.0010767	0.0015799	-0.0012223	-0.0012087	-0.00014878	0.0025768	-0.0010144	-0.0011703	-0.00065126	0.0011115	-9.5444e-05	-0.001033	0.0052947	-0.0018403	-0.0003946	-0.00024461	0.0018119	0.00060449	0.00017467	-0.00040005	0.011576	-0.00070516	0.000358	0.00057966	-0.00026714	-0.0010935	0.0061308	0.00066975	-0.0010744	-0.00087903	-0.00021202	0.00049908	-0.0003791	-0.0012354	-0.0023424	-0.0029541	0.0075639	-0.00062526	9.995e-05	0.0012187	-0.00085983	-0.0026359
N.S.		-0.00061508	0.0042153	0.0057451	-0.001157	0.0024797	-0.0011396	0.0018339	-0.003873	0.006709	0.0095644	-0.00033016	0.00052557	-0.0040607	0.0052942	-0.0047701	-0.00092558	0.001875	0.0044798	0.0033628	0.0063823	0.0062285	0.00067679	-0.0018635	0.0047425	-0.0016182	0.0061394	0.0037391	0.0010876	0.0070895	0.0067858	0.010896	0.0023412	0.0048417	0.0031906	0.0031034	0.0024653	0.0037467	-0.0034933	-0.00050409	0.0022164	0.0024219	-0.00046907	0.0055676
N.S.		0.0055973	0.003335	0.0028661	0.0082755	0.0020144	0.0014928	-0.0006328	0.0034552	0.0047212	0.0021019	0.002304	3.9087e-05	0.0063068	0.0046639	0.00064843	-0.0012027	0.0012071	0.003481	0.0043719	0.00080223	0.0041069	-0.0086378	0.0019606	0.0027887	-0.0025638	0.0047356	0.00079099	-0.0034764	0.005591	0.0012948	0.0084898	0.0010611	-0.0017027	0.0040938	0.0025985	0.007649	0.012686	0.00016654	0.0028301	0.0040772	0.0049655	0.0043408	0.00051615
N.S.		-0.0028095	0.00074068	-0.00050894	-0.00074945	0.0031199	-0.0028714	0.0074223	0.0090131	0.0025914	0.00077263	0.0015688	0.0029193	0.0037947	0.002265	0.0046163	-0.002583	-0.0012397	-4.5602e-05	-0.0011821	-0.001726	0.00020699	-0.00029554	0.0024138	0.00030411	-0.0020533	0.00094477	0.0037205	0.0041713	0.0010709	-0.00068661	-0.0018244	0.0048196	0.010152	0.0036587	-0.002489	0.0013819	0.0024867	-0.0007333	0.00067817	-0.0026303	0.00093767	0.00035251	-0.00094629
N.S.		0.0059313	0.012957	0.0032272	0.0016151	-0.0002047	0.0010403	-0.0065366	0.0030557	-0.00038098	0.0061568	0.0014856	-0.0010045	0.006022	0.0031171	-0.0018926	0.0010177	0.00045228	-0.002878	0.00030934	-0.0032078	0.001685	-0.003222	0.00022516	-0.0011263	-0.0017479	0.0094601	-0.0039618	0.0042778	0.005518	0.0053629	-0.0059862	3.3691e-05	0.0018055	0.0050792	0.00084485	0.004033	0.0033701	-0.0082988	0.0047181	0.0028785	-0.0048086	0.0053841	0.0056243
N.S.		0.0084236	0.0073521	0.0024811	0.00043709	0.0027107	0.0038094	0.0011865	0.0029464	-0.0009131	-0.0026338	0.0010213	0.0031879	-0.00018215	0.0050674	0.0020987	-0.0014192	0.0057201	0.001164	-0.0010447	0.0041509	-0.00049145	0.0057215	-0.0038222	0.011054	-0.00073459	0.0041772	0.00067322	0.0010822	0.0027859	0.0031407	0.0021002	-0.00034779	0.0012277	0.0015572	-0.0020781	0.0066694	-0.002558	0.002406	-0.00013179	0.001041	0.00015683	0.0034464	0.0037695
N.S.		-0.00049674	-0.0059873	-0.0040418	-0.0056216	0.00062157	-0.0022583	-0.0056487	-0.0049601	-0.0025521	0.00034535	-0.004165	-0.0066373	-0.0058234	-0.0027891	-0.0035375	-0.0063228	-0.0039649	-0.0028782	-8.4053e-06	0.00079647	0.0016121	0.0014394	-0.00033455	-0.0043864	-0.003261	0.0013299	0.0014831	0.0004217	-0.0017915	-0.0065213	-0.0067353	-0.0024995	-0.0026298	-0.0010707	-0.0039822	-0.00034255	-2.8117e-05	-0.0041517	-0.0050902	-0.0066226	0.0001395	-0.0016089	-0.0023785
N.S.		-0.00072131	0.00030023	0.0040387	0.0026924	-0.00073333	-0.00051374	0.0015576	0.0023315	0.00088022	0.0023113	0.00018808	-0.00060429	0.0013585	0.00056076	0.0053073	0.0066711	0.0039732	0.0017917	0.00074302	0.0014017	0.00091455	-0.0013447	-0.0011408	0.0021306	0.0030207	-0.0011634	0.0022526	0.0029854	-0.00026061	-2.14e-05	-0.00095887	-0.00085619	0.0016656	0.00022946	0.0034859	0.00060906	0.00035677	-0.00074866	0.005913	0.006985	-0.00069169	0.00087684	0.0072175
N.S.		-0.0001901	0.0062757	0.0030842	0.0057744	-0.0017345	0.0058403	0.0025682	0.0032863	0.00014122	0.002712	0.0011262	0.0030783	0.0025216	0.0036544	0.0016904	-0.00075013	0.0018823	0.0020144	0.010193	0.0012241	0.0031105	0.0051163	0.0072112	0.00010562	0.0020345	0.0055605	0.0073754	0.0038124	0.00089934	0.0029624	0.0060759	5.0515e-05	0.0047896	0.0039783	0.0002948	0.0032904	-0.0015738	0.0076329	0.0027737	0.0049002	0.0042257	0.00048642	0.0076705
N.S.		0.004611	0.004699	0.0012094	-0.0015831	0.00027973	0.00078405	-0.00068815	-0.0021923	-0.00039873	0.0041869	0.0013915	0.0072072	0.0010265	-0.00030117	-0.00083856	0.0029601	0.0014839	0.0010073	0.0066806	0.0038951	0.0050578	-0.0015786	0.0023002	-0.00013666	0.0023504	-0.0027325	0.0026203	0.0047689	0.00077009	0.003723	-0.00026452	-0.0026574	-0.0039179	-0.0019617	-0.00083301	-0.0028132	-0.0028231	0.004155	-0.00027186	0.0010069	0.0029978	0.00089229	-0.0015802
N.S.		0.00021405	0.0038023	0.0021729	-0.00082162	-0.0034795	0.0027342	0.0018224	0.00263	0.0017933	0.0030499	0.00089917	-0.00015972	-0.0005462	0.0072715	0.0018944	-0.0020555	0.004035	0.0030091	-0.0024603	0.0016631	-0.00047345	-0.0011349	-0.00071616	-0.0017421	-0.0028004	-0.001998	0.003856	-0.0022605	0.0014283	-5.8437e-05	0.0010908	0.0022143	0.0021733	0.0024079	0.00053492	7.9419e-05	0.00057714	0.010892	0.0014487	-0.0013547	0.0010503	0.004816	-0.00013049
N.S.		-0.0016706	-0.0037565	-0.00047503	-0.0015925	-0.00017012	0.00016383	0.00027357	0.0031672	0.0066519	-0.00055796	0.0011436	-0.0046591	0.0034943	-0.0015987	0.0025785	-0.0012074	0.0014722	0.001114	-0.0019828	-0.0018663	0.0011085	-0.0020167	0.00088939	-0.00034312	0.00034551	0.0065875	0.0015202	0.0049083	0.0058821	0.0080017	-0.00085009	0.0024662	0.0018572	0.0030443	0.00072583	0.0013034	0.0078616	0.0010203	0.0026295	-0.00024642	-0.00099314	-0.0028309	-0.00080108
N.S.		0.0018375	0.004219	3.9555e-05	-0.00085979	-3.347e-05	0.00062744	7.0758e-05	0.0031855	-0.00039673	-0.00099209	0.0032946	-0.0007307	0.00051197	0.0017512	0.0015391	-0.0004894	-0.0016797	0.00095857	-0.00012892	-9.054e-06	-0.0011142	0.00029585	-0.0010097	0.0019644	-0.001096	-0.00074358	-0.0029317	0.0010923	0.0014352	0.0031893	0.0019105	0.002859	0.0041562	-0.0012828	-0.0041556	0.00062241	0.0064017	-0.00036627	0.0013316	0.0020388	-0.0015645	0.0031575	0.000462
N.S.		0.0052834	0.010001	0.0020702	0.0012107	0.0037237	0.0034823	-0.00018984	0.0045615	0.001182	-0.00085794	0.00039192	-9.4853e-05	0.0012467	0.010253	0.0036483	0.0014871	0.0060524	0.0028828	-0.0018616	0.0043715	-0.0012174	0.0030904	-0.0043765	0.0071967	0.0015296	0.0056892	0.0058641	-0.00020662	0.0071019	0.0040621	0.0012284	-0.0010488	0.0025223	0.001962	-0.00069267	0.01206	0.0010998	0.0026601	0.00042482	-0.001119	-0.0036216	0.0065789	0.0068762
N.S.		-0.0021722	-0.0031409	0.0074565	0.00015218	0.0017005	0.0047711	-0.0045513	0.0043203	0.003225	0.0060199	0.002575	-0.0027903	0.00047357	1.8996e-06	0.001658	-0.00080051	0.00051426	-0.00095467	0.0012416	-0.001112	0.0014787	0.0055605	-0.0016655	0.00088996	0.0018604	-0.0027937	0.00097162	0.0053206	0.0023957	-0.0010144	-0.00021741	-0.001997	0.0038259	0.0025979	8.1255e-05	0.0012499	0.0036099	-0.0008145	0.0074166	0.0038621	0.00081091	-0.00078189	-0.00043023
N.S.		-0.0031525	-0.0022862	0.0051404	-0.00084249	0.0072089	0.00024986	-0.0017867	0.003323	-0.00040678	0.00026037	0.00017219	0.0016167	-0.00073728	-0.0023638	-0.0026547	-0.0041343	-0.00092406	0.0022685	0.0001865	0.00070358	0.0025968	0.0028019	0.00019851	0.00049669	0.00060692	0.0090792	0.0021725	0.0026329	-0.0019504	-0.0016561	0.002097	-0.00094721	0.0041902	0.0017704	0.0011572	-0.001186	0.0025877	0.0072421	0.0036938	0.0023281	0.0068397	0.0028462	0.00097084
N.S.		-0.0031599	-0.0021604	0.0049818	-0.0013214	0.0028918	-0.0013927	-0.00026247	0.0011048	-0.00063022	0.0002142	-0.00031503	0.003139	-0.00043298	-0.0025643	-0.00058403	-0.0042526	0.00070263	0.0042894	0.0012023	0.0022014	0.0029736	0.0033643	0.0021682	0.0012581	0.0021286	0.011917	0.00064541	0.0040514	-0.0020101	-0.0020403	0.0017391	0.0020882	0.0024877	0.0015725	0.0018194	-0.0032581	0.0012193	0.0068012	0.0026408	0.007893	0.0078753	0.0051156	-0.0008273
N.S.		-0.00080774	0.0014969	-0.0007977	0.0015122	-0.00185	0.0011319	-0.0015423	-0.0024321	-0.0025313	-0.001421	0.0057451	-0.0027793	0.0023331	0.0014463	-0.0015309	0.0060759	-0.0079054	-0.0047966	-0.0018794	-0.00095087	0.0034297	-0.011348	0.0043829	-0.0022345	-0.00052471	-0.0010753	0.00027185	0.00040866	-0.00043008	-0.008029	-0.0083244	-0.0015428	0.00091138	0.0086198	0.0075536	-0.00017018	0.0014051	0.0031224	-0.00023058	0.0026165	-0.00011604	6.3931e-05	-0.00045873
N.S.		0.00067349	-0.00070689	0.003027	0.00037612	0.0003437	-0.0015422	-0.0013044	-0.0012001	-0.00055797	-0.00081781	-0.00082404	-0.00072204	0.0011925	-0.00033519	0.0042149	0.0040058	-0.00094583	0.002473	0.0021136	-0.002016	0.0022624	-0.00091967	-0.00089596	0.0029103	-0.00030917	-0.0019772	0.0017245	-0.00096087	-0.0017201	-4.4342e-05	-0.0013826	-0.0026913	0.0008829	0.0012656	0.0031512	-6.9205e-05	-7.2676e-05	-0.0012067	0.0013434	0.004013	0.00033985	0.00024678	0.0050891
N.S.		0.00033113	-0.0020089	-0.0031154	-0.0010377	0.0034499	0.0056537	0.0031924	-0.00025159	0.0048682	-0.00028539	0.0020609	0.001004	0.00045945	0.0010545	0.0034738	-0.00031964	0.0012653	-0.0015283	-0.0044883	-0.0049981	-0.0011558	-0.0062476	-0.00025275	-0.003457	-0.0018584	-0.0082906	0.0047168	-0.0035671	-0.0022551	-0.0038966	-0.0021732	0.0020424	0.0058243	-0.0026953	0.001513	0.0035124	0.00024961	0.0030456	0.00078552	-0.0018416	0.0028332	0.0011704	0.0013475
N.S.		-0.001904	0.002741	0.0032327	0.0015144	-0.00071493	0.0020571	-0.001452	-0.00068062	0.0020697	-0.0014143	-0.000267	-0.00018596	0.0020886	-0.0017064	0.00080384	-0.00096392	-0.0004268	0.00072909	-0.00023736	-2.7006e-05	-0.0002661	-0.0033803	-0.001478	-9.7153e-05	-0.0010692	-0.00045687	-0.00075466	-2.4386e-05	0.00031498	0.00034614	0.00057446	-0.00066052	-0.0017449	-0.00012924	-0.00070197	0.00062378	0.00049926	-0.0022008	-0.0040155	-0.00076039	-0.0013224	-0.0010241	-0.0015922
N.S.		-0.0028284	0.0041113	1.9497e-05	0.00029152	-1.2017e-05	-0.0035273	-0.0029222	0.0029953	0.00066965	0.0061329	0.00036647	-0.00056538	-0.0020148	-0.0027057	0.0028708	-5.0554e-05	0.0020492	0.00016602	0.0018994	0.0033551	0.00079594	-0.0045856	0.0025999	-0.0010744	-1.5261e-05	0.00039096	0.0041123	-0.00078482	0.0022374	-0.00054618	0.004469	0.001435	0.0021684	0.00036006	0.0013263	0.0010615	0.00041007	0.0026695	0.0056342	0.0044442	0.0028206	-0.0025268	0.0018111
N.S.		0.0030888	0.0025146	0.00044923	0.0026931	-0.0026196	0.0039217	0.00048159	-0.0042035	0.0016447	0.00067168	-0.0018	-0.0013597	0.0049581	0.0047358	0.0014264	-0.002808	0.0019449	-0.0034551	0.0014487	-0.0037794	0.0017435	-0.0008973	0.0020901	-0.0018668	0.00057046	-0.00067655	-0.0015411	0.0044031	-0.0024406	0.00042081	-0.00092663	0.0038913	-0.0017515	0.0039443	0.012326	-0.00090655	-0.0013959	-0.00090753	0.0027843	-0.0026901	-0.0021849	0.0012041	-0.0016932
N.S.		0.0018345	0.0046388	0.00387	0.00068853	0.006195	0.0045165	0.0022698	0.0083269	0.0066476	0.0025817	0.0004046	0.0026546	0.0016136	0.013604	0.0073903	0.0077242	0.0064283	0.0044391	0.00092895	0.0072314	0.0025371	0.0021428	0.00040634	0.0059149	0.0032886	0.0063213	0.010043	-0.0015024	0.0078	0.0091007	-0.001311	-0.0020259	0.003354	0.0033425	0.0041274	0.018562	0.0084093	0.005732	0.0053084	0.0033088	-0.002386	0.010302	0.017876
N.S.		0.0011589	0.0012774	0.0045817	0.0020062	0.00081334	0.0041948	0.0013601	-0.00088658	0.0034379	-0.000118	0.00093969	0.002583	0.0044523	-0.00067872	-0.0015798	-0.00048538	0.0016653	0.0029397	0.0063811	-0.0030956	0.0019285	-0.00060547	0.0012525	-0.0025214	0.00045625	0.0047899	0.0073247	0.0060112	-0.0021746	0.0017928	0.00090574	0.0025247	0.0049168	0.0016068	0.00029934	0.0017378	-0.001129	0.004237	-0.00072031	0.0032639	0.00039247	0.0026503	0.0047958
N.S.		0.0015123	-0.0028727	0.0034634	1.1336e-05	0.0044894	-0.0014467	-0.00025333	-0.00014266	0.00060785	0.0032812	0.0014852	-0.0069009	0.00055136	-0.00012879	2.591e-05	-0.00030255	-0.00011622	0.0004859	0.013073	0.00036108	-0.00032859	-0.00075325	-0.0016181	0.00023542	0.00030872	0.0021862	-0.0023173	0.0010317	0.0043616	-0.00163	0.0014892	0.0029366	0.00021446	0.0039486	0.0014246	0.0076525	-0.0024525	0.0047014	0.0060673	0.017379	0.0050229	0.00048442	0.0013377
N.S.		0.0049994	-0.0008862	0.0021469	8.7274e-05	0.0078362	0.0016476	0.00066746	0.0041508	0.00013704	0.0017012	0.0020662	0.0014052	0.00031386	0.00046414	-0.002274	0.0033773	0.0010319	-0.0015389	0.0010257	0.0042432	0.0039508	0.0018442	-0.0016992	-0.0060294	0.00047778	0.0013288	-0.0016524	0.0041964	0.0037018	0.0032791	0.0014075	0.00036472	0.0011822	0.0031872	0.00045408	0.0019389	-0.0014287	0.0020593	-0.00019605	0.0052392	-0.00069213	-0.0048206	0.0057252
N.S.		0.0028378	0.0009498	0.0017836	0.0096578	0.0016099	-0.0018965	0.0037953	0.0082453	0.010616	-0.00034226	-0.0020294	0.0021333	-0.0049139	-0.0040199	0.00048709	-0.00030049	0.0035627	0.0063662	0.0016935	-0.0015207	0.0043684	0.0065978	0.0040436	0.0044653	-0.00023335	0.0049406	-0.0062719	-0.0045353	0.00072653	0.0078969	0.0074721	0.00078432	0.0076262	0.0014256	0.0051153	-0.0027174	-0.0056217	-0.0027105	0.0017853	0.0047797	0.0028587	-0.0030457	-0.00090076
N.S.		0.0050056	0.0046971	0.0026483	0.0022303	-0.00012992	-0.0012622	-0.0046552	0.0018166	0.00049665	0.005764	1.3168e-06	-0.00053524	0.0053218	0.0053095	-0.0022804	-0.00075716	-1.1122e-05	-0.003268	-0.0047493	-0.010311	-0.0032219	-0.00095551	-0.0036755	-0.0048407	-0.0032075	0.0061915	-0.0042723	0.0078828	0.004	0.0084863	-0.012112	-0.0004415	-0.0035786	0.0048833	0.0019213	0.0020687	0.001383	-0.0038156	0.0080788	0.0056012	-0.010882	0.0027262	0.0049916
N.S.		-0.00016717	-0.0022629	-2.6673e-05	-0.0018151	0.0065428	0.00068546	-0.00352	0.0033033	-0.0020765	-0.0018068	0.0002977	0.00042019	-0.00083021	-0.0017125	-0.0043238	-0.0056243	-0.0027568	-0.00087747	-0.0029455	-0.0016457	-0.0007047	0.002263	-0.0037906	-0.0045385	-0.0035161	0.0041918	0.00055271	-0.00065444	-0.0031366	-0.0033236	0.00089936	-0.0034583	0.0015467	0.0023826	4.6519e-05	0.00071326	0.0024999	0.0041451	0.0047157	-0.0040985	0.00084	0.0014215	0.0040965
N.S.		0.00070507	0.008018	0.0092176	-0.0036593	0.0017003	-0.00018338	0.019116	0.0067542	-0.00096341	0.00080532	0.0046747	-0.00023484	0.00026793	0.0011155	-0.00052871	0.0014999	0.0015764	0.0038698	0.0015518	0.0019787	0.0012218	0.0017664	0.0023426	0.00070915	0.0022688	0.0011729	0.00025145	0.0019455	0.00086101	-0.0028229	0.0043624	0.0009992	0.0027464	-0.0020575	0.001122	-0.0008658	-0.004516	0.004276	0.0019324	-0.00078967	0.00049611	0.0025225	0.0020562
N.S.		0.00073284	0.001005	0.002014	0.001031	-0.0004089	-0.0020924	0.0016215	-0.00043634	0.0015029	0.0015331	-0.001797	-0.00027136	0.00022713	-0.00093133	-0.0016206	-0.0036371	-0.0019603	0.0022145	-0.0017023	0.0025485	0.0018457	-0.016948	-0.0015449	-0.0030268	-2.9335e-05	0.00068722	0.0037125	0.0009808	-0.0022165	-0.00063402	-0.00077744	0.0024284	0.0018515	0.0016203	0.00083889	0.0013473	-0.0003502	-0.00059486	0.00046381	-0.00033606	-0.00076105	-0.00088601	0.00095231
N.S.		0.00018667	0.0071882	0.0084022	0.00027105	-0.0071434	0.0097746	0.0040222	0.00061913	0.0072544	-0.00061739	0.0022327	0.0075762	0.0049444	-0.0014503	0.0017964	-0.00054584	0.0021027	0.001643	0.00077186	0.00080469	0.011027	-0.0037349	-0.00071601	-0.012076	0.0022337	0.0028719	0.00084102	-0.003468	0.0029892	0.00031318	0.0013472	0.004442	0.0043144	0.0049599	0.0019802	0.005482	-0.0014327	0.0044866	-0.00043536	0.0019978	-0.0049507	0.0038224	0.00088283
N.S.		0.001739	0.0032572	0.0074776	1.4299e-05	0.0088289	0.0036512	0.0087754	0.0076715	0.0080404	0.0017842	0.0078919	0.017214	0.0041022	-0.0021911	0.0083362	0.01602	-0.0032841	0.0066992	0.0087911	0.013995	0.0041141	0.0051842	0.0062157	0.0064859	0.0082947	0.0051027	0.0086342	0.0033868	0.0056583	0.011746	-0.00014878	0.0013924	0.0024515	-0.0022855	0.0003882	0.00011779	0.0082092	0.0093222	0.0040822	0.013113	0.0050942	0.0084001	0.0044909
N.S.		0.0056948	0.0041199	0.0017623	0.0030011	0.012151	0.002198	0.0017675	0.0014749	0.0030022	0.0026752	0.0026886	0.0023091	0.0042979	0.00016015	0.0049189	-2.5868e-05	-0.0017167	-0.00024646	0.00036918	0.00068981	0.0047027	0.0010096	0.00089887	0.0022331	0.0016044	0.0014257	0.0022996	0.00093916	0.0001459	0.0035446	-0.00022618	0.0054718	0.0010761	0.0021733	0.0014195	0.0030225	-0.00021933	0.0017386	0.0011817	-0.00054141	0.0043064	-0.0021738	0.0030767
N.S.		-0.00055452	-0.0001354	0.0058656	0.0044845	-0.0012581	-0.00073831	0.0057247	0.0039389	0.0021036	0.003739	0.0020443	-0.0021629	0.0074022	-0.0036438	0.0036351	0.0036579	0.0026008	-0.00035202	0.0031474	-0.00083012	0.0063574	-0.0013316	0.0035514	0.00053889	0.0015964	0.0081442	0.001579	0.0047955	0.0028044	0.0044983	0.0036889	0.0012671	0.00086122	0.0031537	-0.0031181	0.0031667	0.0034203	0.0040908	-0.0044315	0.0015292	0.0033108	0.00046657	0.006319
N.S.		-0.0018442	4.1511e-05	-0.0010694	0.00010653	-0.00077365	0.00059515	-0.0030042	-0.0010251	-6.1413e-05	4.6408e-05	-0.0011847	-8.8776e-05	-0.00017251	-0.0048379	0.00066453	-0.0017285	-0.0012638	0.00037237	0.00077501	-0.00031053	0.00014334	-0.0025816	-0.0020824	-0.00011013	-0.0017116	-0.00067889	-0.00062528	-0.00077826	-1.8532e-05	0.00050452	0.00063257	-0.00023454	-0.0010301	-0.00050274	-0.00071662	0.00069566	-0.001473	-0.004904	-0.0041974	-0.0019863	-0.0012233	-0.00049334	-0.0020978
N.S.		0.0028949	-1.4591e-05	0.0015007	0.00073636	0.000579	-0.00010089	0.0034198	0.0022801	-0.0019724	0.0016569	-0.0019427	0.00041945	-0.00012259	-0.0013694	0.0030769	0.0019881	0.00065301	-0.0011151	5.196e-05	0.00027014	0.00059458	0.0016524	-0.0026191	0.00083302	-0.0021962	0.0045292	0.00052123	0.0024648	0.00015138	0.00037194	-0.00035484	0.0004541	0.0017681	-0.0013126	5.935e-05	0.0050104	0.0024786	0.0056794	0.0090271	0.0028876	-0.00024596	0.005683	0.0019374
N.S.		0.0067728	0.00083672	0.00029421	0.0036628	-0.00077326	-0.00044728	0.00048442	0.00016284	0.0014571	-0.0010206	-0.0033753	-0.00054342	-0.00089532	0.001345	-0.00043154	-0.00083082	-0.00035667	-0.00093947	-0.00061505	0.0016951	0.0016005	-0.0024421	-0.00018608	0.0024366	0.00094611	0.0090942	-0.0010903	-0.00039795	0.0017202	-0.00059072	0.0026665	0.00018232	-0.00022064	0.0012095	-0.00074724	-0.0027441	-0.0018359	0.00076989	-1.5182e-05	-0.00096675	0.00017112	-0.00091365	-0.00055395
N.S.		0.00046211	0.0018776	0.0028006	-0.001007	-0.00090373	0.0048537	0.0010307	0.0008781	-0.001691	0.0042655	0.0046857	0.0024057	0.0019318	0.0056516	0.0029861	0.00085585	-7.9927e-05	0.00097921	-0.0015315	0.0054414	0.0082082	0.0057078	0.0030953	0.0026289	0.0013437	0.0016268	0.00035094	0.0066199	0.007046	0.00088845	0.0017411	0.0033719	0.004623	-7.3157e-05	0.003407	0.0049512	0.0019973	-0.00075981	0.00035583	0.00058715	0.0012218	0.0069697	0.0048851
N.S.		0.0062845	0.0029134	0.0049948	0.0061714	0.0026789	0.00029454	0.0047277	0.0099211	0.0062965	0.0087323	0.0046798	0.011576	-0.0052223	0.0044531	0.0018149	0.0035952	0.0009576	0.0046931	0.0085733	0.010324	0.009291	0.008029	0.0036599	0.0017847	0.0036285	0.0019173	0.0032796	-0.0034763	0.0034919	0.00088326	-0.0058822	-0.0055991	0.0036542	-0.0034021	0.0082095	0.0071192	0.0032313	0.0086012	0.0041158	0.013653	0.007091	0.0031511	0.017049
N.S.		0.0041273	0.0032156	0.0069023	0.0033038	0.0056601	0.00059542	0.00016191	-2.9636e-05	0.0017413	0.010215	-0.0010075	-0.0031489	-0.00087384	0.0027958	0.0106	-0.001233	0.0011508	0.0035551	-0.00032258	0.002518	0.0012203	0.0027486	-0.00037647	0.0024929	0.00014692	0.0047618	0.0028902	0.0034575	0.0073289	0.0066821	-0.003454	-0.00082102	0.00030842	0.00051665	0.00039829	0.0036915	0.0041402	0.0058668	-0.00072677	0.00090691	-0.00098737	0.0025065	0.010893
N.S.		0.0023372	-0.00088287	0.0048047	-0.00027673	0.001513	-0.00023494	0.00093032	-0.0024119	-0.00052484	-0.0012588	-0.001977	0.0010947	0.00026336	-0.0023737	0.0023046	0.00052338	0.0016817	-0.00059544	0.0013787	0.0010963	0.0070293	0.0038337	-0.0033284	-0.0042088	-0.00048472	-0.0031888	-0.0091046	-0.00055347	-0.0017696	0.001056	-0.002838	-0.0026834	0.0039525	-0.00078795	-0.0034539	0.0011338	-0.0012174	-7.7597e-06	-0.0011356	0.001993	-0.0058726	0.0004518	0.0045715
N.S.		-0.0041976	-0.0015041	0.00015738	-0.00088996	0.0002126	-0.0023261	0.0014735	0.0056589	0.0027673	0.00024256	-0.00035846	-0.0017326	0.0023713	0.001287	0.0029664	-0.0019653	-0.00094627	-3.1894e-05	-0.0015193	-0.0011943	0.00017629	-0.0010241	0.0016836	-0.00044768	-0.0018223	0.0040083	0.0016097	0.004449	0.0033606	0.0039076	-0.0026455	0.0036543	0.0053939	0.0039161	-0.0020558	0.0018194	0.0053252	-0.00066572	0.0034238	-0.0017079	0.00031969	-0.0018134	-0.0012083
N.S.		0.0068969	0.0050363	-0.0067385	0.0033737	0.0021496	-0.0085515	0.0080557	0.0028424	-0.013231	-0.014764	-0.0071932	-0.0018209	-9.4169e-05	0.001845	0.0046515	0.0013288	0.0037817	0.0070637	0.0024904	-0.001704	-0.0043661	0.0073715	0.00052701	0.003062	0.0018931	0.0057915	-0.001508	0.0065071	0.0056102	0.0033699	0.00049156	-0.00011042	-0.0021214	0.003312	-0.0029643	0.0028121	-0.0031599	0.0028038	-0.00046433	0.0024784	0.0013455	-0.00021681	0.0042817
N.S.		0.00046594	-0.002909	0.0019012	0.00012325	0.0018791	8.9874e-05	7.1754e-05	0.0013081	0.0048968	0.0038174	0.00018549	-0.00030702	-0.00061968	0.00039167	0.00027909	-0.0030083	-0.0015253	-3.3449e-05	0.013366	0.0027945	-0.0015224	-0.0010915	-0.0019277	-0.0024633	-0.00081388	0.0033938	-0.0011737	0.003766	0.0037615	-0.0037889	0.00040037	0.0023583	0.00095995	0.0072309	0.0022904	0.011645	-0.0011188	0.0052065	0.0059665	0.012125	0.0017832	-0.00099718	6.2481e-05
N.S.		0.002605	-0.00037192	0.0010398	-0.001941	0.00040811	0.00015266	0.00020387	0.00051527	0.0080515	0.0028785	-0.00064248	0.0074235	-0.0021602	0.0018402	-0.00063435	-0.0043751	-0.0018177	0.0027234	0.0083011	0.0011678	-0.0039384	-0.0042187	-0.0035757	-0.0030054	-0.00084989	0.0031115	0.00039105	0.017053	0.0040479	-0.0032039	0.0012774	0.00054732	0.002311	0.0087677	0.0018474	0.0081131	0.0041529	0.0056487	0.0030333	0.0035207	-0.0012605	-0.0027139	-0.00094584
N.S.		-0.00015954	0.00061855	0.0019566	0.0023117	0.00076876	0.00047325	-0.0079972	-0.0016535	0.0016744	0.0021473	0.0034121	-0.0023622	0.00025389	0.0078031	-0.00020894	-3.318e-06	-8.8163e-05	0.0041486	0.0020097	-0.0003502	-0.00077903	0.0047519	-0.00033126	-0.00018514	0.0033105	0.002387	0.0030774	0.010417	0.0035371	-0.004915	0.0013775	-0.00056514	-0.00040103	0.014942	0.0092736	0.0026217	0.01424	0.00044076	0.035829	0.0027943	0.010467	0.0012276	0.00097085
N.S.		0.0034978	0.00059755	0.006475	0.0040607	0.0073143	0.0041929	0.0053274	0.011512	0.010764	0.0074323	0.0029557	0.012386	-0.0018593	0.011825	0.0058341	0.0083192	0.0047193	0.0043754	0.0066001	0.011427	0.0074793	0.0058869	0.0060235	0.0069975	0.0047936	0.0049293	0.0091766	-0.0022148	0.0068693	0.0071605	-0.0040021	-0.0039207	0.0027918	0.00023331	0.0081934	0.016029	0.010126	0.0097592	0.0092582	0.010798	0.0022854	0.010006	0.024768
N.S.		0.0025428	-0.0023136	0.0017875	0.0044307	0.0043464	-0.0014726	0.0036195	0.0033223	-0.010745	-0.0062077	0.0034546	-0.0030012	0.005494	-0.0032753	0.0058617	0.0024834	0.0024067	-0.00031747	0.0030794	0.0030068	0.0019989	0.0064219	0.0025664	0.0070698	0.0013338	0.0033031	-0.010716	0.00044026	0.00073989	0.0034761	0.0030523	8.0919e-05	0.0053473	0.0046584	0.0023953	0.0012762	0.00029341	0.0028804	-0.002816	0.00023111	0.0030611	-0.0010287	0.0044371
N.S.		-0.0019859	0.0034394	0.0013333	-1.2836e-05	-0.0062884	-0.0022112	-0.0012009	0.00080446	0.0011319	0.0046936	0.0037841	-0.0032144	-0.00088899	0.0049124	-0.00082604	-0.0021949	0.0019244	0.0015529	-0.0028545	0.0010411	0.00086612	-0.001697	-0.001176	-0.00049819	-0.0026468	-0.003284	0.0039831	-0.0025353	0.0022962	0.00049475	0.001404	-0.0012403	0.0017196	0.0014437	-0.00079938	-0.00057023	0.0013577	0.0012805	-0.0020311	-0.0015058	0.0022475	0.0078732	-0.0013513
N.S.		0.0026962	0.002938	0.0011163	0.0022777	0.0056507	0.0025698	0.00040452	0.00028534	0.00061462	0.0002176	0.00031538	-0.0013322	0.0016194	0.00025021	0.0024741	0.00010439	-0.0020197	-0.0011294	-3.8297e-05	0.00067409	0.0014398	0.0057958	-0.00034731	0.0010272	0.0028231	0.0011687	0.00019637	0.0023072	0.00063609	0.0039266	-0.0026065	0.0030132	-0.0010824	0.0012246	-0.00038669	0.00092321	-0.0015996	0.00096352	-5.3204e-05	-0.001545	0.0025246	-0.00149	0.0029657
N.S.		0.00208	0.0016906	0.0024898	0.0022554	0.0039494	0.0034079	0.00050915	0.00096894	-0.00074619	0.0079265	0.00040294	-0.0034126	0.0015464	0.0074951	0.011331	-0.00020168	-9.5082e-06	0.0017204	-0.0012089	0.0043451	0.0033972	0.0041243	0.003843	0.0035968	0.00042084	0.00093137	0.0042624	0.0026873	0.0076882	0.0081706	-0.0004524	0.00029773	0.0018603	0.0020177	0.0037833	0.0041572	0.0020999	0.002326	0.00297	0.0016683	-0.00028868	0.001267	0.012029
N.S.		0.0029357	-0.0018707	0.0014438	-0.00027879	0.0061685	-0.0013964	-0.0011136	-0.0013135	-0.001245	0.0015177	0.00011283	-0.0076448	-0.0010996	-0.00034423	0.00041799	0.0011817	0.00032602	0.00081378	0.0042464	-0.0010773	9.1612e-05	-0.0015649	-0.00011611	0.0015522	0.0023931	-0.00012602	-0.0019782	0.0026542	0.004415	6.0379e-06	0.0028833	0.0014737	-0.00047271	0.0017104	-0.00026173	0.0010889	-0.00083185	0.0020438	0.0016578	0.0094287	0.0038562	-7.7061e-05	0.0014705
N.S.		-0.00042797	-0.0065636	-0.0015738	-0.0040774	-0.0015776	-0.004371	-0.002979	-0.0015108	-0.0048502	0.00014019	-0.0024489	-0.0037938	-0.0048829	-0.0035012	-0.0040854	-0.0042474	-0.0036987	-0.0022567	-0.0038749	-0.0010326	-0.0027901	0.00028884	-0.00018934	-0.0027868	-0.00090584	-0.0051052	-0.0039823	-0.0052391	-0.0024946	-0.0015015	-0.0034137	0.0011537	-0.0036778	-0.0025208	-0.0034238	-0.0018097	-0.0036181	0.0033653	-0.0048814	-0.0067736	-0.0018774	-0.0025137	-0.0026565
N.S.		0.0003773	0.0021072	0.0050272	0.0031842	-0.0010679	0.0061494	0.0014511	0.001088	0.0014688	0.00091035	0.00064387	0.0035646	0.0031357	-0.00089689	0.00073773	-0.00013859	0.0025414	0.0027607	0.0079801	-0.0013517	0.00074547	0.0005249	0.002625	-0.0017109	0.002517	0.0051197	0.007262	0.0038863	-0.00072475	0.0016939	0.0038051	0.0016675	0.0051691	0.0041212	0.00018904	0.002423	-0.0025597	0.0067331	0.00022628	0.0045863	0.0010833	0.0014637	0.0066604
N.S.		0.001856	-0.0013508	-0.00027885	-0.00074007	0.0039702	0.00042167	0.0028388	-0.00021515	-0.00096925	0.00071636	-0.0017886	0.00022889	0.0013447	0.0028864	-0.00063723	0.003734	0.0027299	0.0083209	0.00014588	0.00051303	0.0055257	-0.00073373	0.0003366	0.0041097	0.0049847	0.00030239	0.001236	8.9798e-05	0.0033278	0.00031054	0.001669	0.0024023	-0.00097728	0.010231	-0.0040894	0.00026319	-0.0018401	0.00045814	-0.00024617	0.0053981	-0.0012039	0.0015737	0.0025238
N.S.		0.0036603	0.0038648	0.0075445	0.0029321	0.0043433	-0.0016457	3.7795e-05	-0.0025523	0.0032272	0.0089403	-0.0019828	-0.0021871	-0.00053132	0.0027935	0.0047897	-0.0011553	0.00065236	0.0035215	0.00030949	0.0012783	-0.0029233	0.0024043	-0.0023837	0.00055986	0.0010166	0.0055168	0.0033717	0.0018294	0.0062939	0.0020817	-0.0022421	-0.00058849	-0.00017256	-0.00099047	-0.0025965	0.0026915	0.0050862	0.0076629	-0.0019634	-0.00056394	-0.001744	0.0038533	0.0048701
N.S.		0.0048741	0.0053022	0.0015626	0.0018262	-0.0016543	-0.00051309	0.0033841	0.0073236	0.00083336	0.0067893	0.0026418	0.0044793	-0.002219	-0.00026748	0.0014927	0.0022424	-0.00029158	0.0027432	0.005345	0.0047405	0.0056801	0.0073222	1.5889e-05	-0.0049398	0.00066433	-0.00013343	-0.0013928	-0.0031433	0.00094089	-0.0009551	-0.0038866	-0.0049303	0.0045799	-0.0017003	0.006999	0.00050893	-0.002153	0.0031375	-0.00028263	0.0093029	0.0076702	-0.001681	0.012854
N.S.		-0.00032086	0.0022204	0.0010845	0.002182	-0.00093925	-0.0042806	0.0035431	-0.00065597	0.0010465	-0.0011389	0.0070957	-0.0021428	-0.00014451	0.0018331	-0.0027988	-0.0035639	-0.01523	-0.0039969	-0.0024219	0.0045928	0.010654	-0.0022661	-0.0020943	-0.0029709	0.0024113	-0.00056374	0.00062655	0.003971	0.0004648	-0.0112	0.0063136	0.021683	-0.0039249	0.0071081	0.0095412	-0.0018453	-0.0044667	0.0089402	0.0010343	-0.0020947	-0.0024886	0.003115	-0.0001159
N.S.		0.0024072	-0.0052978	0.0020588	0.002426	-0.00045418	-0.0051148	0.0026015	-1.8161e-05	0.0026806	0.0044407	-0.0008942	0.00062693	0.004264	0.0061348	-0.0033986	-0.0029973	-0.0030287	-0.0039165	-0.0066934	-0.0095873	-0.00020577	0.0066162	-0.0033083	-0.0053385	-0.00065991	0.0069757	-0.0012071	0.0093548	0.0026633	0.0093139	-0.010946	0.0030461	-0.0088396	0.0064658	0.0033659	0.00062277	-0.0001824	0.00073725	0.008647	0.0085213	-0.014919	-0.0028563	0.0038863
N.S.		0.0051129	0.0013833	0.00028673	0.00011054	0.0078904	0.00041095	-0.00026706	-0.00078355	0.0027392	0.0015468	0.0045398	0.0027332	0.0031998	-0.00060636	0.0027158	-0.0019299	-0.0020513	-0.00051841	-0.0019707	-0.00095306	0.0038306	5.5665e-05	-0.00040552	0.00048758	0.001107	-2.9202e-05	0.00079109	0.00036116	-0.00099138	0.0035092	0.00027393	0.0054386	0.0013713	0.0021214	0.003208	0.0026524	-0.0010673	0.0034292	0.0019136	-0.0012632	0.0066555	-0.00231	-0.00012906
N.S.		-0.0020809	0.0039359	-0.0012699	0.0025205	-0.0013871	-0.0012168	-0.00034465	-0.0032088	-0.0031048	-0.0049455	0.014658	-0.0030915	0.0027894	0.0013249	-0.0029867	0.0023885	-0.018646	-0.0045959	-0.002292	0.0016293	0.0071925	-0.0055045	0.0037597	-0.0031489	-0.0010649	-0.0017866	-0.00083392	0.0022239	0.00051351	-0.017457	-0.0062859	0.0017338	0.0051077	0.00010989	0.015725	-0.00091978	0.0041818	0.0098268	0.00064062	-0.0024948	0.0018828	0.0016202	-0.0019693
N.S.		0.0017758	0.0042401	-0.0017967	-0.0014092	0.0025475	0.0022328	0.0014101	-0.0042228	-0.00086968	-0.0023646	-0.0014493	-0.0004163	-0.0045355	-0.0020651	-0.0016765	-7.1544e-05	-0.0042538	-0.0006386	-0.0023064	0.0043918	-0.0036712	-0.0029618	-0.0026582	0.00022861	-0.00084431	0.00038383	0.0017117	0.0030707	-8.4583e-05	0.0018681	-0.00045963	0.0007368	-0.0034568	-0.002247	-0.0003364	-0.0012387	0.0061568	0.0048845	0.0051845	-0.0082189	-0.00037721	0.0030888	-0.0025998
N.S.		-0.001752	0.0035155	0.0025701	0.0036998	-0.0003707	0.0025649	0.0030306	0.0019472	0.0019664	0.0021095	-0.0009921	-0.0059258	0.00068895	0.00088787	7.8071e-05	0.0040934	0.00025376	0.0014457	-0.0034823	0.00041579	0.0063899	0.00074771	-0.00050611	0.0043359	0.00072261	0.00057225	-0.0045998	0.00058549	0.0031973	0.0024954	0.0012972	0.0006962	-0.0027261	0.0015428	0.0017748	0.0023112	0.00054681	0.0020087	0.0066433	0.0065612	-0.00064491	-0.00033089	0.0016051
N.S.		-0.0017423	0.0013057	0.0015607	-0.00021504	-0.00057496	0.00089897	0.00046752	-0.0013943	0.000333	0.00023078	-0.00039895	0.00013662	-0.001656	1.2584e-05	-0.0019564	-0.00030619	0.00080256	0.0014428	6.3476e-05	-5.2937e-05	0.00018889	0.011563	-0.00077291	0.00088076	0.00028075	-0.00020814	-0.00054216	0.0034	-1.4292e-05	-0.00080771	-0.00082918	0.00010935	0.000184	4.3622e-05	-0.00015729	-0.0020414	-0.0027121	0.0037162	-0.00011624	-0.00037048	0.00092476	-9.5738e-05	-0.0024377
N.S.		-0.002711	-0.0047376	0.0051043	0.01033	0.0062031	-0.0038904	-0.00097535	-0.0013339	0.0066002	-0.0052092	0.0013826	0.00011646	-7.7226e-05	0.0012536	-0.0010043	-1.4079e-05	0.00090628	-0.0023374	0.0099142	0.0093584	-0.00028318	0.016336	0.0058747	0.0061365	0.0041612	0.0063028	0.0056303	-0.0024745	-0.003907	-0.002348	0.00025578	0.00078703	0.0023192	-0.0032038	0.011068	0.0030676	-0.0020125	0.003571	0.0041654	-0.0010038	0.001178	-0.0018981	0.0071932
N.S.		-0.0015568	0.0041762	-0.00047851	0.0022394	-0.00033298	-0.0027629	0.0022613	-0.0024714	-0.0015416	-0.0035857	0.012794	-0.0036032	0.0010241	0.00097056	-0.0028945	-0.0016276	-0.018946	-0.0031718	-0.0030487	0.0055663	0.0097843	-0.0057937	-0.00034996	-0.0030074	0.00022794	-0.002292	6.0997e-05	0.0052084	-7.3447e-05	-0.0175	0.0017839	0.012286	0.0024443	0.00042192	0.013571	-0.0016874	0.00090759	0.015283	0.00011908	-0.0040051	0.0030756	0.0029335	-0.0020427
N.S.		0.0018958	-0.0020362	0.0011192	0.00076215	-0.00024047	0.0018181	0.0017815	0.0015899	-0.0017147	0.0037901	-0.0022938	-0.00091483	-0.0011356	-0.0013143	0.0026354	0.00056166	-0.00013984	-0.00010582	-0.0001645	0.0023093	0.0021359	0.0035481	-0.0017598	0.0033409	-0.0013001	0.0045106	0.0003175	0.0039283	0.0013339	0.00036541	0.0006494	0.003121	0.0040951	-0.0018077	0.00030062	0.0070121	0.0034687	0.0054027	0.0059884	0.00083863	0.00034283	0.0053209	0.0037694
N.S.		0.00018784	3.4176e-05	0.0026279	-0.0025707	0.0031841	0.005608	0.0032453	0.00069116	0.0014571	0.0030928	0.0018763	0.0023901	0.012274	0.0038918	0.010051	-0.00024699	0.0064762	-0.00055294	-0.0011202	0.00045561	0.00090139	0.00489	0.0040547	0.0015369	0.0021214	-0.0035574	0.0066148	0.0022026	0.012066	0.010885	0.0025328	0.0059767	0.0065287	0.0027327	-0.00016825	0.010507	0.0084234	0.0091613	0.00030794	0.0034728	0.002066	0.0032062	-0.0014744
N.S.		0.0025869	-0.0038637	-0.0023898	-0.0017037	4.5766e-05	0.001037	-0.0026288	-0.005025	0.0022516	0.0012153	-0.0018797	0.0014838	0.0052715	0.0020149	0.0024035	0.0003555	0.0013453	0.0012735	0.0025325	0.0018243	0.000915	-0.00019157	0.00045617	-0.0018148	-0.0008966	-0.00089329	0.0066027	-0.0012138	-0.00128	0.00079918	0.0015669	-0.0012823	-0.00030804	0.0049477	-0.0041205	-0.0016185	-0.0017138	0.0011433	0.0042871	-0.0018337	-0.001805	0.0029134	-0.00062143
N.S.		0.0003013	-0.0040791	0.0021162	0.0019191	-0.0008267	-0.0060737	0.0044441	-0.00061798	0.0027011	0.001296	0.0018967	0.00052142	0.0015269	0.0040231	-0.0033251	-0.0040736	-0.0094613	-0.0059214	-0.0043448	-0.0014606	0.0068496	0.0064795	-0.0013574	-0.0041113	0.0027615	0.0052871	0.00025284	0.0047445	0.002039	-0.00015016	-0.0012523	0.013594	-0.0090946	0.010279	0.006337	-0.0011753	-0.003854	0.0022631	0.0049341	0.0040289	-0.011136	-0.0011867	0.0022536
N.S.		-0.001165	-0.00093917	0.0023119	-0.0026703	0.0019871	0.0019777	0.0083161	0.0058802	0.0077556	-0.0047173	0.00093144	0.0072777	-0.0042979	0.0034359	0.00029941	-0.0014957	0.0038796	-0.0019301	0.0031996	0.0022405	-0.002937	-0.017042	0.0012416	-0.0044865	0.0029658	-0.0037529	0.001133	0.0012641	0.0090856	0.0047432	0.0026508	0.0009261	0.0032604	0.0043199	-0.00051045	0.0029462	0.0033008	-0.0020164	-0.0066834	0.0037081	0.00070921	0.0022601	-7.8121e-05
N.S.		-0.0018915	-0.0021158	-0.0013408	0.00029839	-0.00095378	0.0001948	-0.0038126	-0.00097922	1.9574e-05	0.0010091	-0.0017581	-2.4372e-05	-0.00062353	-0.0055538	-0.0010341	-0.0016696	-0.0011634	0.0010333	0.00047804	-0.000763	-0.00052197	0.00075097	-0.002232	0.00086158	-0.0017691	-0.00041274	-0.00016317	-0.00078673	-0.0010723	-0.0001765	5.1144e-05	0.00049232	-0.00011717	-0.00019045	0.00019147	-0.00014629	-0.0016517	-0.0042597	-0.0023236	-0.0019278	-2.7757e-06	0.00032448	-0.0026494
N.S.		0.001334	-0.0015785	0.0025827	-0.0010655	-0.00071206	0.0045238	0.00076228	0.0020656	-0.0014644	0.0047193	0.00119	0.00030326	0.00058385	0.0014399	0.0037347	0.00013203	4.2286e-05	0.00077644	-0.00044126	0.0050009	0.0065703	0.0068869	0.00057628	0.0031829	-0.00019981	0.0024756	0.00059891	0.0051935	0.0039801	-0.00016331	0.0012989	0.0037152	0.0048925	-0.0017145	0.00079112	0.0052457	0.0028614	0.0020382	0.0023493	0.00053607	0.0014427	0.0043072	0.0048991
N.S.		0.00044222	0.0027361	0.0045129	0.00043521	0.00064519	-0.001494	0.0010781	-0.0051217	0.0029266	0.0047407	-0.00033356	-0.0011089	0.0025969	0.0036165	0.001457	-0.001183	0.00018258	0.0026365	0.0024324	0.00032807	-0.0034796	0.0027288	-0.0018616	-0.0015041	0.0019588	0.0019787	0.0037026	-0.0014826	0.0042476	-0.0017166	0.00044738	-2.842e-05	0.0019748	-0.00096845	-0.0022706	0.00060981	0.00074349	0.0052563	-0.00065269	-0.00036528	-0.001272	0.002666	0.0017941
N.S.		-0.0015853	-0.0033628	0.0014493	-0.00075606	-3.23e-05	0.0028438	0.0048788	-0.0001677	-9.8508e-05	-0.001018	0.00026175	-0.0050964	-0.0040097	-0.00033393	0.00075225	-0.0016124	-0.00037674	0.00096209	0.0042063	-0.0027412	-0.0044192	-0.0021253	0.0023162	-0.0010552	0.0025131	8.3976e-05	0.0021832	-0.00046287	0.0014359	-0.0016858	0.00019118	0.00027751	-0.003689	-0.004829	0.002262	0.0026103	0.003952	0.0036661	0.0095415	0.0013508	-0.0023898	-0.00065946	-0.0028456
N.S.		-9.095e-05	-0.0011364	-0.0010323	0.0021395	0.0018181	-0.0026801	-0.0026584	-0.0017	0.00038319	-0.0016761	0.0025403	0.0015207	0.00088756	0.00044398	0.0010334	-0.00098473	-0.00021432	-0.00041025	-0.0036448	0.0032247	0.0032455	-0.0066832	-0.00012652	-0.0004186	0.0034437	0.00026189	0.0021659	-0.00011048	0.0022323	-0.0001332	0.00027599	0.0011593	-0.00057206	-0.00061007	-0.0017198	-0.00091275	0.0010871	0.0015198	0.00073461	0.0025323	-0.0045411	0.0054641	0.0015379
N.S.		-0.001757	-0.0018126	-0.0012282	0.00068074	-0.0015727	-0.0013982	-0.0018398	0.0010086	-0.0036396	-0.0005372	-0.00074856	-0.0012526	-2.2505e-05	-0.00084887	-0.00067051	-0.00058252	-0.0013584	-0.0026054	-0.0025647	2.9176e-05	0.00011353	0.0012752	-0.00041919	0.00078343	-0.00038594	0.00055897	-0.00070476	-0.0036867	-0.00050993	0.00072397	0.0012296	-0.002351	-0.0022502	0.0012212	-0.0011203	-0.001624	-0.0018581	-0.0022419	-0.0032199	-0.00038941	-0.00075172	0.00038364	-0.0013504
N.S.		-0.0014568	0.0019074	0.00099459	0.0090503	-0.0016525	0.00012477	0.0031132	0.0045951	-0.0014244	0.0041822	-0.0011138	0.0031414	0.00018322	0.0017733	-0.000336	0.00095519	0.00022808	-0.0014042	0.00034302	0.0069566	0.00047436	-0.00083199	0.0016158	0.0012023	0.0054801	0.0019182	0.0020523	-0.0020885	0.0041252	-0.0059126	0.0016778	-0.00019222	-0.0013615	-0.0001764	-0.0012975	0.0015749	0.0015416	0.0027114	0.0038623	-0.0012812	0.002303	0.00039059	0.0022409
N.S.		-0.0026866	0.0018315	0.0055909	0.0026371	-0.00075513	0.0015137	0.0014611	-0.0009533	0.0039587	-0.0021462	-0.00061771	-0.0015415	0.0048637	0.0050141	0.00023111	-0.00049721	-0.00019563	0.00073554	-0.00079396	-0.00029891	-0.00080847	-0.0039469	-0.0005903	-0.00031162	-9.3097e-05	-0.00089446	-8.9049e-05	0.00014985	-0.00011018	-0.00058808	-0.00037457	-0.00019247	-0.001116	0.00057981	-7.9747e-05	0.0013751	0.0012393	0.00061316	-0.0024313	-0.00012898	0.00060192	-0.0012284	-0.0014111
N.S.		-0.00086231	-0.0011848	0.00066196	-0.0016949	-0.0016877	-0.0011062	-0.0033016	-0.0013191	-0.0018252	-0.0014097	-0.00074354	0.0019997	-0.0001684	-0.001037	0.0010955	-0.0041841	0.0020537	0.003609	0.00044359	0.00094184	0.00041568	0.0043122	0.0033758	0.00040088	0.0004696	0.0051858	-0.0024661	0.001972	-0.0013065	-0.00082035	-0.00092318	0.0019307	-0.0019145	-0.00051868	-6.2072e-05	-0.0020953	-0.00032333	0.0037175	0.0009223	0.0081832	0.0042635	0.0050595	-0.00038866
N.S.		-0.00079056	-0.0054684	0.0012007	-0.0013127	-0.0011512	0.00073828	0.0035917	-0.00051137	-0.00076952	-0.0036131	0.00063356	-0.0036923	-0.0057194	-0.0018746	-9.6617e-05	-0.0045283	0.0027307	0.0021508	0.0053396	-0.0015096	-0.0042765	-0.0005187	0.001506	-0.0014322	0.00075494	-0.0024734	0.00079027	-0.00093238	-0.0009643	-0.0006268	0.00038199	0.0026395	-0.0027514	-0.0060401	0.0001324	0.0025593	0.0016991	0.0018158	0.0035832	-0.00082082	0.00032603	-0.00093687	-0.0023437
N.S.		-0.0015055	0.0056423	-0.00034376	0.0010147	7.5102e-05	-0.0015624	0.00025513	-0.0034465	0.015909	-0.002136	-0.00018055	-0.0014134	-0.0047796	-0.0013677	0.0014216	0.010325	0.0014153	-0.0011204	0.0010124	0.00099052	0.0042268	0.00069897	3.8663e-05	0.00030625	-1.1866e-05	-0.0055494	-0.0016718	-0.0015986	-0.0023345	-0.0095034	0.0017002	-0.0006477	0.013479	-0.001925	-0.0025165	0.00080971	0.00039615	0.017893	-0.0028543	-0.0017409	0.012083	0.00094698	0.0093654
N.S.		0.0006692	-0.0025346	0.00080675	-0.00089826	-0.00054942	0.0064692	-0.0027609	0.0022235	0.0010017	-0.0017914	-0.012212	0.0086652	-0.00012411	0.0015398	-0.00072666	0.00083314	0.045496	-0.0044455	-0.0055233	-0.0019497	0.018343	-0.0062991	0.0012434	0.0010017	-0.0002918	-0.0023575	0.00015488	-0.0022803	-0.0014449	-0.00097508	5.5796e-05	-0.0010903	-0.0026692	-0.00030992	0.0027547	0.0015885	-0.00176	0.002165	-0.0018724	-0.00025558	-0.00051951	-0.0020929	0.00023897
N.S.		-0.0026451	0.0025456	0.0029297	0.00072002	-0.0014735	-0.0015642	-6.1708e-05	-0.0037166	0.002172	0.00095703	0.0013192	8.3936e-05	0.0043879	0.0031548	0.0011675	0.0011064	0.0017518	0.0032893	0.0045545	-0.00062568	0.00021257	0.00088931	-0.00057782	-0.0020946	0.0010452	-0.0016388	0.00033271	-0.0036269	-0.00051487	-0.0030581	0.002412	9.0725e-05	0.0030374	0.00018198	-0.0017708	-0.00059255	-0.0013857	0.0011893	-0.001533	0.00016803	6.1116e-05	0.0014784	-0.0021279
N.S.		0.0017845	-0.00014832	0.0019708	1.6322e-05	-0.002441	-0.0035756	-0.0013847	-0.0022685	-0.0027306	-0.0023312	0.00019263	-0.0022101	0.0005864	-0.0037009	0.0018258	-0.00038177	-0.0030229	0.0036333	0.0019352	-0.0017784	0.0030128	0.00086634	0.0023317	0.0078797	0.00036766	0.0010258	0.00084683	0.0031336	0.0034126	0.0025345	-0.0035637	0.00030698	0.0047097	0.0011251	-0.0016102	-0.0013538	-0.0025684	0.0021627	0.0034587	-8.1878e-05	-0.0021702	0.0026678	0.00081355
N.S.		-0.00042647	-0.0048387	0.00066716	7.2857e-05	-0.0021038	-0.0041693	0.0013552	-0.0010119	0.00020879	-0.0019443	0.00036439	-0.0011996	-0.0049081	-0.0011492	-0.00054125	-0.003136	0.0011305	0.0035616	0.0069541	0.0019591	-0.0013089	0.0018124	-0.00010592	-0.0023592	-0.00033191	-0.0021116	-0.00024313	-0.00027889	-0.0033003	0.00071019	0.0024358	0.0014353	-0.00047023	-0.0028628	-0.0012122	0.0025023	-0.00098367	-0.0031017	-0.0013657	-0.0010028	0.0022071	0.0012249	-0.0035554
N.S.		0.0023173	-0.00043059	-0.0012645	-0.0011531	0.00080767	-0.0015379	-0.0030765	-0.0037016	0.00072484	-5.3748e-05	0.0046756	0.00060013	0.0012317	-0.00041656	0.0012072	-0.0028123	-0.0031752	-0.0020119	-0.003411	-0.0029474	0.0013437	-0.0007972	-0.0017432	-0.0016138	0.00046554	-0.001378	-0.0020624	-0.00019464	-0.0018087	0.0021164	-0.0004313	0.0040811	0.0005223	0.0021664	0.0043492	0.0011061	-0.0025289	0.0050433	0.0005557	-0.0021059	0.0065271	-0.0021315	-0.0025925
N.S.		-0.011916	0.00058095	0.00094809	0.0036173	-0.0052153	0.0050812	-1.6678e-05	0.0053696	-0.0014304	0.0014394	0.0020139	-0.00048977	-0.0028608	-0.0074976	-0.0039049	0.0024618	-0.001041	-0.0014313	0.00052361	-0.0014254	0.00026184	0.00087392	0.00012594	-0.0013279	0.00034274	-0.0016982	0.0012453	0.00012879	0.004065	0.00080478	-0.0044534	-0.0022912	-0.00013835	0.003184	0.0031881	-0.0010687	-0.0014795	-0.00098386	0.0013617	-0.0021465	-0.0010555	0.0019322	-0.0010955
N.S.		-0.00059531	0.0014551	0.0079896	-0.0016673	0.0005545	0.00084149	0.00095226	-0.00082826	-0.0010976	-0.0048694	0.00045152	-0.00044923	-0.0017494	0.003381	0.0040876	-0.0010808	-0.0039404	0.0015271	-0.00056907	-0.0019486	-0.0013292	0.0021682	0.00044841	1.0048e-05	0.0024729	0.00041001	0.0004419	-0.00051417	0.0046316	-0.00020812	0.0046517	-0.00086422	-0.0002175	0.00068364	0.0029848	6.9044e-05	-0.00060777	-0.001344	-0.00058677	0.0001334	-0.0027521	0.0025439	0.00018003
N.S.		-0.0004963	-0.0029696	0.00034504	0.0012972	0.0040168	0.00085787	0.0028527	-7.6827e-05	-0.0043038	-7.7185e-05	0.0044873	-0.0014316	0.0037481	0.0021962	-0.00061985	-0.0013424	-0.00043289	0.00069054	-0.00134	-0.0012713	0.00017193	0.0033552	-0.0032226	0.00047247	-0.00016005	-5.7307e-05	-0.0015073	-0.00075793	-0.00039813	-0.00087019	-0.00073712	0.0019493	-0.002086	0.0016523	-0.0079609	0.0063795	0.00047956	2.4994e-05	-0.0010309	-0.0026119	-0.0013645	0.00031474	0.0014715
N.S.		-0.00022836	-0.0021667	-0.00045887	0.0023568	-8.1038e-05	-0.00015707	-0.0012924	-0.0030045	-0.0018885	0.00093434	-0.00034816	0.0006744	0.00029434	-0.00043307	0.0029781	-0.0018419	-0.0024976	0.00027522	-0.0023244	0.0016811	0.0010622	-0.0010118	-0.0014575	0.00079025	-0.0015763	0.00055171	-0.0012398	-0.0021464	0.00034079	-0.0012465	7.1066e-05	-0.0019618	-0.0046313	0.00070473	0.002297	-0.0021486	-0.0023586	-0.00062514	-4.0286e-05	-0.0034111	-0.00097219	-0.00070784	-0.0014464
N.S.		-0.0014951	-0.0024211	0.0001195	-0.0018196	-0.0064652	-0.005515	-0.0027063	0.00022754	0.0030504	0.0065967	0.0041948	-0.0041303	-0.00062598	0.0076429	-0.0019728	-0.0019371	-0.0014201	-0.0016322	-0.0020746	-0.0012777	0.00042804	-0.0019466	-0.0012387	0.00023887	-0.001931	-0.0023679	0.0025081	-0.001526	0.0014139	0.0017506	0.00031946	-0.0004937	0.00093769	-0.0006947	-0.0027487	0.00079246	-0.0010751	-0.0022707	-0.002946	0.00044309	0.0019927	0.010513	-0.00047095
N.S.		-0.00065579	0.00066521	-0.0015052	-0.00063805	-0.002837	-0.0033606	-0.0038231	-0.0028392	-0.0014408	-0.00064126	0.0017946	5.7601e-05	-0.00012466	-0.00057842	0.00063789	-0.0020172	-0.0034731	-0.0033583	-0.0026687	-0.0032356	8.6602e-05	-0.00050825	-0.0007227	-0.00051108	-5.8324e-06	-0.0014222	-0.0040032	0.00018592	-0.0023332	-0.00088039	-0.0010005	-0.00092912	-0.00053354	-0.00011781	0.0026878	-0.0011286	-0.0035405	0.0030313	-0.0016535	-0.0022337	0.0033183	-0.0022693	-0.0025409
N.S.		-8.5789e-05	-0.004116	0.0011083	-0.0031435	-0.0027656	-0.0018103	-0.00033469	0.0012081	0.0045559	0.0056483	0.00079958	-0.0042408	-0.00075982	0.011868	-0.0013989	-0.0017767	-0.0024446	-0.0016385	0.00039601	-0.0010877	0.00058614	-0.0014044	-0.00058892	-3.6117e-05	-0.00072588	-0.00082974	0.00032939	-0.0021909	-0.00022904	0.0026025	0.0004277	0.00035791	0.0016361	-0.0010869	-0.0019893	0.0024953	-0.0014274	-0.0014317	-0.0015273	0.00093661	0.0040945	0.0069218	-6.1569e-05
N.S.		-0.0011995	0.0015042	-0.00053133	-0.0011506	-0.0038074	-0.0038777	-0.0024951	-1.1465e-05	-0.0023795	-0.00053303	-0.0004801	0.0022847	-0.0018813	-0.00075825	-0.00069351	-0.00097829	-0.0023322	-0.002085	-0.00063688	-0.0019134	-0.00035355	-0.00024008	0.00013075	0.0005899	-0.00056502	-0.0013474	-0.0041001	0.0010931	-0.0020481	-0.001877	0.00011485	-0.0036469	0.00074318	-0.00063411	0.0012726	-0.00060908	-0.0042791	-0.00031189	-0.0020412	-0.00070501	0.000588	-0.0011913	-0.00066068
N.S.		0.0057086	-0.00092912	-0.0014521	0.00047299	-0.002591	0.0071048	0.0031674	-0.00036324	0.000453	-0.0022567	0.00061762	-0.0010324	0.00027423	0.0011214	0.0028952	0.0042857	0.0013601	0.0011127	0.0023238	0.0011008	0.0028724	0.0015412	0.0037462	0.002863	0.0010116	0.00068687	0.0021091	0.0051729	0.001657	-0.0011046	-0.0012738	0.0012543	0.00080207	0.0025786	0.0041423	-1.875e-05	0.0017257	-0.00069094	0.0021803	0.0039237	0.0015019	-0.0035236	0.0036027
N.S.		-0.0020693	-0.0010141	0.00026371	0.00073057	-0.00060898	0.00098466	-0.0029426	-0.00086255	0.00095178	0.0010264	-0.00132	0.00036034	-0.0012624	-0.0046861	-0.0020504	-0.00079301	0.00038162	0.001634	-0.00020824	-0.0007757	-0.00056494	0.00623	-0.001724	0.0016922	-0.0010015	-0.00022902	-0.00024401	0.00056474	-0.0011107	-0.00038178	-0.00056364	0.00041331	0.0001002	0.00012414	0.00065731	-0.0014223	-0.0013787	-0.0011879	-0.00057492	-0.00089659	0.00070625	0.00059029	-0.0024426
N.S.		0.00053153	-3.0096e-05	0.0014953	0.0020455	0.00060807	0.00030821	-0.0036209	-0.0026117	0.0019423	0.0044841	0.0011668	0.00064752	0.001967	-0.0011358	0.0024049	-0.0019038	-0.0024702	0.00018323	-0.00016475	-0.00046032	0.00033794	-0.0006152	0.0012566	0.0028984	-0.0020787	-0.0018076	0.0047354	0.001739	-0.0015182	-0.0034207	0.0010694	0.0003285	0.0028124	0.0030342	0.0023994	-0.00063496	0.002045	0.0018476	0.0012795	0.0052942	0.0024053	0.0026514	0.0018536
N.S.		0.0017515	-0.00076665	-0.00082529	-0.0017776	0.0027474	-0.00056378	0.001	-0.0021202	0.00063622	-0.0023269	-0.0012371	-0.00032792	-0.00020241	-0.00057112	0.0026497	-0.00085142	-0.0020885	0.0031506	0.0035747	-0.0030505	0.0039906	0.0011286	0.00037672	0.0027543	0.00068512	-0.0018248	-5.0949e-05	-0.00013407	0.00022157	-0.00057606	-0.00099964	0.0009006	6.2871e-05	0.0037929	0.0011407	0.0008636	-0.0006975	-0.0020392	-0.0017946	0.0031676	0.0015315	-0.0016033	0.0046991
N.S.		0.0048836	0.0052934	-0.00030137	-0.0027032	-0.0011253	0.0019211	0.0028894	0.0058742	-0.00086447	0.0040314	1.6925e-05	0.0027219	0.003947	0.0027937	0.0034532	0.0058966	0.0022073	0.00046301	0.0047084	0.0033891	-0.0011316	0.0085456	0.001833	-0.0057539	-0.0012381	0.00027041	-0.0026418	8.0942e-05	3.9441e-05	-0.00068806	0.00095342	-0.0027868	0.0065145	0.0058693	0.0045161	-0.0035067	0.0030368	0.0010026	0.0015487	0.0028844	0.0021601	-0.00029538	0.018695
N.S.		0.0083198	0.0011282	0.0044847	0.0035563	-0.00097985	-0.00087174	0.0077773	0.0041912	-0.001004	0.0093655	0.0084133	0.008522	0.0043793	0.00046047	0.0020649	0.006229	0.0035819	0.0037746	0.0028649	0.0038339	0.0031069	-0.0055502	0.0092978	0.0013715	0.0059674	0.0066101	0.0056624	0.0044536	7.6806e-05	0.0015867	-0.0034296	0.0014356	0.0019855	0.002485	-0.00024655	-0.00084952	0.0046161	0.0029399	0.0011645	0.0049239	0.0045014	-0.0041024	0.010115
N.S.		0.0022823	0.0081701	0.0088192	0.00048799	0.00038642	-0.0018443	0.030328	0.0094172	-0.0017907	0.0025481	0.0035122	-0.00036488	0.00038856	0.00074779	0.00011426	0.0019308	0.00087301	0.0072965	-0.00033205	0.00020916	0.0013697	0.0029884	0.001504	0.00051691	0.0010934	0.00086226	0.00029939	0.0027253	-0.00094935	-0.0038899	0.0043601	-0.00019452	0.0027019	-0.00079214	0.002329	0.00038151	-0.0028084	0.0031104	0.0014067	0.00082537	0.0010981	0.0002345	0.0018152
N.S.		-0.0031171	-0.0025667	-0.0045197	-0.0039294	-0.0011621	-0.00045173	-0.0027871	-0.0031089	-0.0017625	0.00065588	-0.0047924	-0.0091425	-0.0059438	-0.0032912	-0.0094098	-0.0077974	-0.0025854	-0.010475	-0.007207	-0.007458	-0.01757	0.0016616	0.014211	-0.00042783	-0.0028546	0.00015168	0.0027753	-0.00020504	-0.00011446	0.003153	-9.5526e-05	-0.0019402	0.00061564	-0.0028969	-0.0016302	-0.0035233	-0.0021231	-0.0023668	-0.0032805	-0.0016521	-0.0046107	-0.0028828	-0.0026033
N.S.		-0.0014864	0.0014741	-0.0022243	0.00060882	0.00084165	-0.0028253	-0.0023285	-0.00063823	-0.00087375	-0.00096986	-0.00096498	0.00086387	-0.00087885	-1.2002e-05	8.8372e-05	-0.0018141	-0.00088995	-0.0010063	-0.0011975	0.0004066	-0.00069881	-0.0022017	-0.0019973	5.314e-05	0.0017811	-0.001477	0.00011304	8.6461e-05	-0.00036554	0.0013191	0.0083115	-0.0033334	-0.0011294	-0.00097288	-0.0018183	-3.5184e-05	-0.0018546	0.001107	-0.0001631	0.00048927	0.0021512	0.0016971	0.0019261
N.S.		-0.00053516	0.0019975	0.0015916	0.0036013	0.00044702	0.00038699	0.0029504	0.0048559	0.0045983	0.0041417	0.0019892	-0.0001032	0.0014823	-0.00023494	0.0050951	0.0038785	0.0047625	5.6314e-05	0.00032018	0.0032998	0.00043591	-0.00085281	0.0011654	0.00034865	0.0065626	0.00045678	0.0022443	0.0084099	0.0015244	-0.000356	-0.0002386	0.0038596	0.0028215	0.0011195	0.0029029	0.0003519	-0.001208	-0.0020878	0.0065	0.0068225	-0.00010872	0.0023424	0.010437
N.S.		0.0047467	0.0010199	0.0021535	-0.0012039	0.00088871	-0.00011504	0.0030509	0.0023381	-0.0025758	-0.00070963	-0.00048911	0.0016353	0.0021868	-0.00071483	0.010086	0.0018085	0.0012287	-0.0013045	-0.00075342	-0.00098535	0.0036536	0.00051705	-0.0022985	-0.0018496	-0.0036078	0.0031468	0.00072465	0.001501	0.00022322	-0.0013585	-0.0010259	-0.0020708	4.2243e-05	0.00036497	-0.0019375	0.0022868	0.0010362	0.0053927	0.0073232	0.003068	0.0006699	0.002282	-0.00039885
N.S.		-0.00037809	-0.0010748	0.00097742	-0.0022693	-0.0015076	-0.0012182	0.00072651	0.00027253	-0.001861	0.0001348	0.0017457	0.00080941	-6.9459e-05	0.0017334	-0.0015858	-0.0010958	-0.0014376	0.0013322	0.00036572	-0.00045459	-0.0023366	0.0015425	-0.0017304	0.0010881	-0.00022895	-0.00033431	-0.0011904	0.0032727	-0.00041663	-0.00076565	-0.0013583	-0.0012161	0.00054633	-0.0011337	-0.0021039	-0.0019867	-0.0013156	0.0051924	0.00069569	0.0010056	0.0011613	-0.0017189	-0.0025186
N.S.		-0.00096647	-0.0027312	-0.00048917	0.0018607	-0.0004775	-0.0010905	-0.0012724	-0.0011939	-0.0027306	0.00076265	-0.00075132	0.00054822	0.00083054	-0.00049854	0.00022221	-0.0016924	-0.0013491	-0.0016421	-0.0024548	0.00058384	0.0007953	0.0017749	-0.0011081	0.00092114	-0.0011279	0.001226	-0.0010301	-0.0045731	0.00049077	-0.00080748	0.0010597	-0.002336	-0.0043544	0.00096689	0.00084117	-0.0019796	-0.0023631	-0.0017177	-0.0019217	-0.0025228	-0.0014413	0.00082457	-0.001537
N.S.		-0.0015456	-0.00053225	0.004847	0.0011006	0.0011394	0.0023277	-0.0072086	6.1607e-05	0.0034568	0.0045162	0.0017047	-0.0031188	-0.00027353	0.00020348	0.00020545	-9.6934e-05	0.00014015	0.0011291	0.0019665	-0.0013705	0.00020709	0.0034823	-0.0018194	-0.00027538	0.0011498	-0.0013665	0.0012857	0.0039521	-0.00099955	-0.0044024	0.0012964	-0.0012267	0.00019064	0.0094591	0.0051141	0.003253	0.008144	-0.00052282	0.02355	0.004133	0.0025767	0.00025393	0.00073237
N.S.		-0.0013076	6.8344e-05	-0.00091878	0.00044414	-0.0012846	-0.0011462	-0.00057147	0.0010259	-0.00026901	-0.00045445	-0.00090544	0.00014767	8.7031e-05	0.0021832	-0.00023706	-0.00026928	-0.0012174	-0.00099832	-0.00040829	-0.0013107	-0.0015358	-0.00017641	-0.00028069	0.0029562	4.0549e-05	3.635e-05	0.0026417	0.0010982	-0.0012172	0.0011505	0.005144	-0.00168	0.00018963	-0.0010544	-0.00074052	-4.6463e-05	-0.0013047	-0.00078827	6.7975e-06	0.00043191	0.0015526	-0.00010589	0.0012417
N.S.		0.0015295	-0.0018781	-0.001334	-0.00087612	-0.0027895	-0.0026977	-0.00097567	0.00038806	0.0039097	0.00039682	-0.0010465	0.0024531	0.00035192	0.0026519	0.00081868	0.0023142	0.0019371	-0.0007285	0.0016312	0.00029602	-0.0018515	0.0030098	-0.00029963	0.0080281	-0.0057055	0.0010223	0.0048056	0.0015284	0.0027101	0.0018985	0.00079872	-0.00060651	-0.0010381	-0.0018648	0.00017616	-6.8329e-05	0.0037293	-0.00064125	0.0033197	-0.003262	0.00090673	-0.0025545	-0.0022794
N.S.		0.003376	0.0095881	-0.0036255	-0.0051719	-0.0051288	0.0010738	0.010029	0.0035374	0.00133	0.0020181	0.0047486	0.0034854	0.0051272	0.0016017	0.0050106	0.00044218	0.0033342	0.0073563	0.0016967	-0.0020749	0.0094868	0.0030865	-0.0016831	-0.0033918	0.002134	0.0018958	-0.0029759	0.0014346	0.0037191	-0.001714	0.0035189	0.001813	0.0025401	0.0035747	-0.00087899	0.0041213	-9.4141e-05	0.0094201	-0.001923	-0.0030278	-0.0033322	0.0047232	0.004393
N.S.		-0.00080321	-0.00011975	0.0048821	-0.003901	0.0025148	0.00049764	0.0016354	-0.00087445	-0.00062256	-0.0016774	-0.00035119	-0.00135	-0.0014107	0.0022979	0.0094859	-0.0026659	-0.0046175	0.002012	0.00080751	-0.00024008	0.0018114	0.0015227	-0.0018664	-6.3543e-05	0.0023617	0.0026211	-0.0011213	-0.00158	0.0054491	-0.00077423	0.0037052	0.0013175	-0.00032202	0.00058351	0.0019015	0.00035391	-0.0004442	-0.00036741	6.8741e-05	6.4474e-05	-0.0022275	0.0039865	0.0020985
N.S.		0.0015243	-0.00056123	1.2109e-05	0.0031668	0.0051652	0.0015038	0.0058121	0.01127	0.0071753	-0.0018499	-0.0023399	0.002698	0.0060157	0.0031795	0.003742	0.0019559	-0.00029232	0.0047371	0.010315	0.0025551	0.0085304	-0.0063712	-0.00040993	-0.00098303	0.0032049	0.00042188	-0.0043735	-0.0023072	0.006975	-0.0078718	0.0047026	-0.0009472	0.0015584	-0.0040566	0.005276	0.0073453	-0.0022496	0.015359	0.0011237	-0.0019888	0.0031135	0.003385	0.0020243
N.S.		0.00041218	-0.0056039	0.0046662	0.0052447	0.0014513	-0.00070194	0.0059392	0.0049844	-0.0013815	-0.00032549	0.00343	-0.0026329	0.0079032	-0.0053283	0.0056402	0.0037022	0.0033747	-0.0012241	0.003274	-0.00028407	0.0042065	0.00045046	0.0025569	0.0029135	0.00096525	0.004473	-0.0036428	0.0024773	-0.00050685	0.0030251	0.0051895	0.00083715	0.002948	0.0033817	-0.00067598	0.0011585	0.0026246	0.0056582	-0.0056894	-0.00033665	0.0028217	-0.00064477	0.0058624
N.S.		-0.00027868	0.0039265	0.0023025	0.00059496	-0.00082038	0.0025965	-0.00023971	-0.00015598	-0.00083974	-0.0065334	-0.00045411	0.00060972	3.0535e-05	0.00040242	0.0013973	0.001501	-0.0020449	0.00081765	-0.0010295	-0.0032225	-0.003687	0.0046678	0.00091725	0.0010036	0.0011759	0.00011308	0.0012522	0.00092707	0.00075431	0.00083036	0.003184	-0.00019446	0.00045957	0.0032368	0.0019528	0.00021128	-0.00010289	-0.001629	-0.00023137	7.7491e-05	-0.0011485	0.0003831	-0.0019038
N.S.		0.0027913	-0.001928	-0.0012263	9.5187e-05	0.0013872	0.00072548	-9.6919e-05	-0.0011844	-0.00025863	-0.0011014	-0.0010676	-0.0057197	-0.0023004	0.00010764	0.0019256	0.0013724	0.00037311	0.00032425	-0.00090349	-0.00081796	0.00040534	-0.0015065	0.00214	0.0028899	0.0013406	-0.0011823	-0.00037771	0.0037792	0.0034489	-0.00014808	0.0013104	0.00036065	-0.00031946	0.0017605	0.0005824	-0.00074941	0.00054186	-0.0005725	-0.00076854	0.0027574	0.0016499	-0.0027415	0.0026982
N.S.		-0.00080872	0.00019618	-0.0010042	0.00029874	0.00057922	-0.0012509	-0.0011975	-0.00082207	-0.00044814	-8.4304e-05	-0.00029443	0.00022131	0.00013733	-0.0010229	-0.0010076	0.00050647	-0.0015792	-0.0016375	-0.001691	-0.00061664	-0.00053923	-0.0012144	0.00088819	-0.0020736	-0.0014827	-0.0014442	-0.0016631	-0.0010395	0.00030838	-0.00090579	-0.00056486	-0.00081437	0.00056053	-0.00086421	-0.0012455	-0.00054999	-0.00023641	-0.00029695	-0.00021732	0.00038459	-1.1277e-05	-0.00023949	-0.00085034
N.S.		0.0046775	0.0021221	0.00067718	0.0034682	-0.0012052	0.00041889	0.0036385	0.00043516	0.00024708	-0.0016068	-0.0034818	-0.001787	-0.0017037	-0.00020725	0.0022444	-0.0014164	-0.00072323	0.00032143	-0.0017307	0.0010822	0.00095946	-0.0029853	-0.0011033	0.0032491	0.0016254	0.003192	-0.00083786	-0.001483	0.0002627	0.00098479	0.0023573	-0.0018061	0.00034535	0.0033637	-0.0012911	-0.0027897	-0.0026398	0.00039583	-0.0012321	-0.00022348	0.0010109	-0.00062001	-0.00011651
N.S.		-0.0075052	0.00045282	0.0022842	0.0017695	-0.00031044	-0.00015976	0.0037308	-0.0012632	0.0016648	-0.0022505	-0.0017089	-0.0032225	0.004128	0.010653	0.00074634	0.00045512	-0.00045159	0.00086299	4.3629e-05	-0.0013735	-0.00089172	-0.0030362	4.2353e-05	-0.00053409	0.0017004	-0.0013591	0.0011406	0.0016568	-0.00040395	-0.000359	-0.0010926	0.0012133	-0.00047833	0.00014181	0.00089483	0.0020126	0.00083265	0.00078437	-0.0018256	-0.00058262	0.0036122	-0.000896	-0.000746
N.S.		0.0026809	-0.0014695	-0.0018446	-0.0022847	0.0038379	0.00080477	0.0043601	-0.0013866	-0.00012396	-0.0013925	-0.0016986	0.0003275	-0.00020146	0.0012198	-0.00016875	-0.0014077	0.00085112	0.0058984	0.0022107	-0.0012006	0.0060144	0.0019899	7.8638e-05	0.0032692	0.0035799	-0.00011769	-0.00037122	-0.00011691	0.0033249	-0.00017255	0.00010182	0.00294	-0.0010727	0.007685	-0.0023822	0.0017	-0.00060693	-0.00071662	-0.0010741	0.0047528	0.0010449	-0.0010218	0.0034486
N.S.		0.00043889	-0.0002347	-0.0019624	-0.0023004	-0.0037427	-0.00041175	-0.0068121	-0.0017735	-0.0020063	-0.0021426	-0.0010745	-0.00036001	0.00030578	0.0022999	0.0020267	-0.00049476	0.0011042	0.0026797	-0.0005896	-0.00039864	-0.00088413	0.0045426	0.0061134	0.0011879	-0.00043253	-0.0016333	-0.0039148	0.00055885	-0.00071462	0.0001312	-0.0022406	-0.00013785	-0.0042462	-0.0014203	-0.0013661	-0.00016996	-0.00099938	0.00063943	-0.0023738	0.0068299	0.0018755	0.0036611	-0.0001449
N.S.		0.0051399	0.0033868	0.0027266	0.014521	0.0077195	0.0023376	0.0051754	0.012326	0.016547	0.0015849	0.0039225	0.0097213	0.0016359	0.0042615	0.0099911	0.0094732	0.010016	0.014691	0.010551	0.0033545	0.0065925	0.013522	0.017104	0.011742	0.0015564	0.0070412	-0.00021503	-0.0016651	0.0049296	0.016489	0.0091206	0.0025954	0.012463	0.010293	0.0052727	0.0025035	-0.004129	-0.0025562	0.0087952	0.0080637	0.0035818	-0.00048394	0.0041115
Negative		-0.0058321	-0.00099586	-0.0055038	-0.0050092	-0.006229	-0.0027605	-0.0019629	-0.0070114	-0.0059249	-0.0026369	-0.00054281	0.0018251	-0.00016228	-0.0033465	0.00020498	-0.0033021	-0.0025801	-0.0084531	-0.016217	-0.011674	-0.013792	-0.01426	-0.016851	-0.011402	-0.0061089	-0.0012289	-0.0016248	-0.0018062	0.00023876	0.00047962	0.00097408	-0.0048782	-0.0014268	-0.0027076	0.0015284	-0.00078347	-0.0064754	-0.0036715	-0.0027562	-0.0012096	-0.0040863	-0.0050138	-0.0077371
N.S.		0.0011421	-0.0018817	0.00024745	-0.0016414	-0.0013666	0.0014757	-0.0011268	0.00048508	-0.0016543	-0.00031293	-0.0025509	-0.0020747	-0.0019821	0.0085561	0.00326	0.00086539	-0.0045493	0.0049026	-0.0030391	0.0011517	0.0010612	0.0018353	0.0018403	0.0032004	0.0022284	-0.0024039	-0.00073632	0.0017738	-0.00084987	0.00030163	-0.003837	-0.0029966	0.00031772	-0.00062698	-0.00085635	-0.0011569	0.00081222	-0.0021681	0.0030783	0.0034663	0.0018694	0.013605	0.0029174
N.S.		0.002966	-0.00059082	0.010149	-0.001717	-0.0044442	0.0058048	-0.00051192	0.0054782	0.0042574	-0.0034887	-0.0034985	-0.0022918	-0.0011916	-0.0047464	-0.0053393	-0.010085	-0.0033745	-0.0073057	-0.011824	-0.012466	-0.01697	-0.029271	-0.0144	-0.018319	-0.013276	-0.0038883	-0.0082038	-0.011483	0.00035212	-0.00073234	-0.00724	0.0017474	-0.0020908	-0.0033269	-0.0027239	-0.0038371	-0.0042169	-0.0026282	-0.0017576	-0.0013058	-0.0010581	-0.006007	-0.0026619
N.S.		0.0012823	0.0029118	-0.0021767	-0.00091119	0.0031255	-0.0002072	0.0006224	-0.004801	-0.0018383	-0.0044229	0.0029266	-0.0013703	-0.0017661	-0.0026511	-0.0024076	-0.00016178	-0.0022812	-0.00046345	0.00054549	-0.00070361	-0.0017631	-0.0017492	-0.0020072	-0.0019685	-0.00066282	-0.0016986	0.00018178	0.0019031	-0.001128	0.0023625	-0.0011485	-0.0016212	-0.0051384	0.00061135	-0.0045974	-0.00014376	0.0027428	0.0036148	0.0029751	-0.0062126	0.00086179	0.0029642	-0.0019819
N.S.		0.0015558	4.9847e-05	0.00074794	7.376e-05	-0.00035639	-0.00087491	0.00010388	-0.00036809	0.0010168	0.0026364	-0.0010038	-0.00022955	0.00071771	0.00010063	-0.0010811	3.7973e-07	-0.0010751	0.0010371	-0.0015235	0.0003522	0.0010257	-0.0023218	-0.00032829	-0.0014235	0.00037316	-0.0003902	0.0016571	0.0016188	-0.0009274	-0.00096461	-5.5867e-05	0.0027076	0.001206	0.0033457	0.00049891	0.00044044	-0.001478	-0.00018736	0.00051785	0.0017555	0.0013842	-0.001317	0.001215
N.S.		0.00020472	0.00015576	0.00091496	-0.00078818	-0.0038435	-0.0026317	0.0025876	-0.0021805	-0.0009197	-0.0019395	0.00045619	-0.00078527	0.00093202	-0.0013788	0.00071911	-0.00037514	-0.00062982	0.0029219	0.001433	-0.00044719	0.0047284	-0.0025621	-0.00076753	0.0045718	0.0018361	-4.8162e-05	-0.0014254	-6.8398e-06	0.001568	0.00080109	-0.0029432	0.00079858	0.0023155	-0.0014022	-0.0023145	-0.00073467	-0.0004671	0.00091579	0.0010859	-0.0017026	-0.0019369	0.0026576	0.00029653
N.S.		0.0027245	0.0017184	0.00055161	3.8473e-06	-0.00023977	0.00063481	0.0037047	0.00031224	-0.0019928	-0.0020057	-0.0017117	-0.001789	-8.4192e-05	-0.0010694	0.010731	-0.0016271	-0.00073673	0.00076739	-0.002094	0.00048749	0.0027225	-0.0033111	-0.002071	0.0015285	0.00042043	-0.00055858	0.00013235	-0.0018727	-0.0010278	0.0017878	0.0013104	-0.0030923	0.0010978	0.0053403	-0.0031002	-0.002075	-0.00094033	0.0017743	-0.0006566	0.00053869	0.002861	-0.00027315	2.2318e-05
N.S.		0.00028073	0.00024524	0.00017342	-0.0019838	-0.0023147	-0.0026522	-0.0008178	0.0029983	-0.0017989	0.00016985	0.00096713	0.0046694	-0.00094798	1.7754e-05	-0.00014564	-0.00063727	-0.0016286	0.0016147	0.0015427	0.00039411	0.00076557	-0.00054208	3.1277e-05	-0.00097777	-0.0017822	-0.0010756	-0.0019772	-0.0003145	0.000606	-0.00094474	0.0012563	-0.0020425	0.0021199	0.0009791	0.00035596	0.00066201	-0.0040899	-0.0014472	-0.00034924	0.0016878	0.0040661	0.0028431	0.00034348
N.S.		-0.0019955	-0.0013427	-0.00038176	-0.00035455	-0.0017452	-0.00036591	-0.0026814	0.00042937	-0.0036291	-0.00097073	0.0015626	-0.001872	-0.0013334	-0.0016111	0.0024657	0.0019153	-0.0023089	-0.0023508	-0.0025277	-0.00099387	-0.0004457	0.00097874	0.00091736	-0.0011643	0.0011526	-0.00029133	0.00035849	-0.0016757	-0.0018887	0.0010337	0.00043753	-0.001879	-0.00087341	0.00040266	-0.002261	-0.0016177	-0.0012794	-0.001873	-0.003244	0.002146	-0.00078997	-0.0012439	0.00052352
N.S.		0.0027347	-0.0005573	0.00011939	-0.0012189	-0.0020112	0.00070427	-0.00025591	-0.0088289	0.0023867	-0.0015832	-0.00021699	-0.0019093	0.010073	0.0087125	-0.002662	-0.0027549	-0.00081869	-0.0031826	0.00050013	-0.0076868	-0.001387	-0.00036672	0.00076754	-0.0018617	0.00079995	-0.00099163	0.0018786	0.0034998	-0.0035179	0.001382	0.0021419	-0.00071082	0.0008226	0.0051943	-0.0040296	-0.00057984	-0.001283	0.00085597	0.0012336	-0.0029738	-0.0047245	-0.00027234	0.0012384
N.S.		8.8151e-05	0.004783	-0.00073693	5.0673e-05	-0.00048194	0.00091446	-0.00022485	-0.0044189	-0.0021355	0.0050564	0.00025753	0.0012434	-0.00183	-0.0023348	-0.0033179	0.00076883	0.0012174	0.0016051	0.0027215	0.0027412	0.00055279	-0.014368	-0.001231	-0.004501	0.0020146	-0.0026214	0.0039361	0.0019996	-0.0039396	0.0028511	0.00081673	-0.0030511	-0.0029479	-0.0022376	-0.0010609	-0.003231	-0.00095977	0.0016693	-0.001893	-0.00028178	0.0013812	-0.0020508	0.00095736
N.S.		-0.0015286	0.002451	-0.0015769	-0.001305	-0.0007	0.00019684	-0.0012497	-0.0028313	0.0023878	-0.0044938	-0.00073832	-0.0026149	-0.0057859	-0.0015741	0.00030493	0.0066365	0.0084837	0.00016064	0.0031293	0.00090828	0.002276	-0.0019242	-0.00069	0.0018786	0.00038744	-0.0039865	-0.0040077	-0.00036823	-0.000614	-0.0067835	0.00042204	-0.002175	0.010234	-0.0041683	-0.0030619	0.0030401	0.00089692	0.0090672	-0.0016696	-0.0011426	0.011869	0.0015285	0.0036478
N.S.		0.00042755	0.00067014	0.00064451	-9.8648e-05	-0.0034594	0.0032061	-0.00077166	-0.0006071	-0.0001583	0.0049977	0.0011203	0.0021941	0.00013561	0.0017265	-0.0041115	-0.003126	0.0013402	0.0099964	-0.0012615	0.00054957	-0.0011837	0.0023523	0.00040877	-0.00050922	0.012754	-0.0050732	-0.0057497	0.0011066	-0.0031826	0.0010314	0.00096673	-0.0051904	0.00038737	-0.0062392	-0.0020721	0.0040634	-0.0020645	0.00042051	-0.0020727	0.0011067	9.0792e-05	-0.0009541	-0.0018183
N.S.		0.0023097	-0.0036988	-0.0046717	-0.0017261	0.00099645	-0.001188	-0.0030889	-0.0086743	0.0019438	0.0018752	-0.0013135	0.0012836	0.0025564	0.0038882	0.0021331	0.0017583	-0.0010883	0.00019161	0.0016182	0.0015529	0.0034146	-0.0014571	0.00064761	-0.00027866	-0.001344	-0.00088798	0.0053379	-0.0013514	-0.00055018	0.0014263	0.002049	0.00011634	-0.001491	0.0044953	-0.0044752	0.00022005	-0.0010422	0.00047412	0.0008616	-0.00059831	0.0014448	0.00070836	0.00091296
N.S.		0.00096294	-3.5048e-05	0.00030467	-0.0014503	0.00031851	0.006111	-0.0005497	0.00099577	0.001584	0.0025052	-0.00035511	0.00060006	1.5943e-05	0.0022061	0.0001333	-0.0022555	0.0014265	0.0066433	-0.001337	0.0021944	-0.0017907	0.0043604	0.00047272	-0.00024515	0.0075787	-0.0043629	-0.0063646	0.0014062	-0.00054632	-0.0011707	0.0015071	0.0028283	-0.00027719	-0.0057262	-0.0016623	0.0051487	-0.0023272	0.00015323	-0.0024181	0.001186	-0.0011769	-0.0011972	-0.0013994
N.S.		-0.00024414	0.0038533	0.0027136	-0.0010696	0.0028469	0.003301	0.0035791	0.0006933	0.00050526	0.0029962	0.00068496	0.00023636	0.001282	0.0023543	-0.0014413	0.0011193	-0.0015754	-0.00018788	-0.002944	0.0014575	-0.0024543	0.003987	-0.00074203	0.0024538	0.001896	-0.00075366	0.00092194	-0.00044067	-0.00047241	-0.0017292	-0.0023322	-0.0027309	0.00015878	0.0022197	0.0025736	-0.00049452	0.014425	-0.0029023	0.0019159	0.0064866	-0.0012871	-0.0023945	0.0022592
N.S.		-0.0012271	0.00023882	-0.00032427	-0.0017349	-0.0017724	0.000986	-0.0013983	-0.00019844	-0.0030032	-0.0060582	-0.0024501	-0.0019769	-0.0048361	-0.00097684	-0.00042673	0.0010525	0.0078096	-5.064e-05	0.0028206	-0.00042973	-0.0015788	-0.0014798	-0.0013873	0.0011719	0.00083771	-0.0011014	-0.0042333	0.0014976	-0.00034673	-0.0031667	0.0017968	0.00096914	0.0033129	-0.0049936	-0.0024332	0.0025302	0.00088248	0.0016516	-0.00084121	-0.0010881	0.0042971	0.00048954	-0.0013102
N.S.		0.0045098	0.00015665	-0.0058034	-0.0032258	-0.0040158	-0.0035449	-0.00039476	0.0038533	0.0027199	0.001752	0.0051775	0.0018476	0.003663	0.00055926	0.0014317	0.0053812	-0.0020396	0.0014868	-0.00056995	0.003526	0.0044427	-0.01178	0.0019979	-0.0022266	0.0061809	0.0046222	0.0074083	0.0042265	0.0059258	0.00091759	-0.0040843	-0.00054614	0.00066413	0.00016617	-0.0014609	0.0004121	-0.0030855	-0.0040329	0.00086795	-0.00136	0.011085	0.0017566	0.0026936
N.S.		-0.00055536	0.0012352	5.7733e-05	0.00201	-0.0023343	-0.0013488	-0.00062241	-0.001338	0.025922	0.001024	-0.00063816	-0.0007269	-0.0018865	-0.0016618	0.0014038	0.0056923	-0.0036939	-0.0011149	0.0018012	0.0015392	0.0026285	-0.0059663	-0.00080304	-0.00098592	-0.0015453	-0.0028382	0.0020926	-0.0033902	-0.0036025	-0.013108	0.0059218	0.0075614	0.0063016	-0.004766	-0.00021385	-0.00087157	0.0025772	0.010487	-0.00072293	-0.0015207	0.0038167	-0.0016563	0.0077263
N.S.		0.0054038	0.0051232	0.0010426	-0.0019155	0.0012851	0.0040981	0.0019368	0.0044827	0.00061149	0.0040245	0.0020205	0.0046731	0.010449	0.0066543	0.0027068	0.0050064	0.0034927	-0.0013897	0.0077407	0.0083888	-0.0034603	0.0087392	0.0037013	-0.0011975	-0.00079112	0.001031	-0.0015619	0.0029026	0.0025123	-0.00058273	0.0035957	0.00032897	0.0094075	0.011051	0.0011616	-0.006564	0.0093594	0.0039215	0.0038468	-0.00016959	0.0007769	0.0017888	0.024201
N.S.		-0.002018	0.0024238	0.0031069	0.0025445	-0.00019855	-5.9283e-05	0.00019028	-0.00014755	0.00070495	0.00060549	0.002341	0.0017738	0.0025799	0.0028494	0.00064199	0.0039571	0.0032284	0.003783	0.0028737	-0.0011078	0.0042558	-0.00058392	-2.6911e-05	-0.00055307	0.0014291	-0.0027374	-0.0010041	-0.0027468	-0.0018118	-0.002603	0.0029421	0.00046394	0.0017672	0.0011212	-0.001668	-0.0010547	0.0011039	0.00048752	-0.0021796	0.0022755	0.00056842	0.0012978	-0.001844
N.S.		-0.0019833	0.003535	0.005527	-0.0024869	0.00010908	0.0019722	0.0063826	0.0053906	-0.0020288	-0.0030359	0.0019037	0.0030925	-0.00028425	0.0010215	-0.001274	0.00024879	-0.00029671	-0.0004448	0.0021529	0.0044832	0.00012803	0.00061513	0.0030401	0.00061032	0.003022	0.0002275	-0.0011098	-0.00097323	0.0031292	-0.0050012	0.0030626	0.003212	0.0015614	-0.0024042	-0.0015165	-0.00075515	-0.0044542	0.0040719	0.0026793	-0.0024028	0.0010532	0.0015607	0.0036196
N.S.		0.00027655	-0.0014028	-0.0012168	0.00016545	0.0038678	-0.00056822	0.0017314	-0.0034891	-0.0038213	-0.0030073	0.005338	-0.0021368	0.0020626	-0.00029581	-0.0015382	0.00082667	-0.00028874	-0.00081885	0.0012604	-0.001219	-0.0007791	0.00045423	-0.0022868	-0.0016179	0.00019611	-0.0018957	-0.0017542	0.00071789	-0.0015518	0.0013714	-0.00097316	-0.00043952	-0.003769	0.0026266	-0.0072599	0.004529	0.0009951	0.0026854	-9.6835e-05	-0.0039898	-0.0011155	0.0010048	0.00058384
N.S.		-0.0011302	-0.00070053	1.6647e-05	0.0012222	0.0010417	-0.0015373	-0.0024173	-0.00093254	-0.0013106	0.00013095	0.0020348	-0.00047355	-0.00020552	-0.0021798	0.0025184	0.0039419	-0.0011515	-0.0013871	-0.0020152	-0.0021506	-0.0015506	0.00041924	0.0022463	-0.0027786	0.00031174	-0.0019254	3.0266e-05	-0.0014358	-0.00066802	0.00019205	0.00093007	-0.00039498	0.00065103	-0.0018989	-0.0025354	-0.0011009	0.00053736	-0.00028367	-0.0015031	0.001941	-0.0013537	-0.00027421	0.0011543
N.S.		0.0037395	0.00075204	0.00093505	-0.0018705	0.00045189	0.00034592	0.0025883	0.0010581	-0.0029858	-0.0020258	-0.00070162	0.00017369	0.0026338	-0.0006491	0.016749	-0.00021582	0.00027852	-0.00035659	-0.0016084	-0.00076966	0.0058395	-0.0018304	-0.0021223	-0.0013202	-0.0025243	0.0011548	0.00048717	-0.00057287	-0.00033269	-0.00074771	-0.00023748	-0.0028769	0.00075306	0.0037405	-0.0040953	-2.8695e-05	0.00048867	0.004956	0.002617	0.0011421	0.0026797	6.7938e-05	-0.00089645
N.S.		0.005681	-0.00021586	0.0050638	-6.4938e-06	0.0046345	0.0007706	0.0030376	0.0015162	-0.00035972	0.0017816	0.00081016	0.0031852	0.0018333	-0.0019217	0.00042835	0.0030802	0.0024064	-0.0011617	0.0025719	0.0028546	0.0079919	0.0025314	-0.0030097	-0.0058073	-6.6923e-05	-0.00088497	-0.0053076	0.0019179	0.0027278	0.0032354	-0.00072418	-0.0016814	0.0026442	0.0021666	-0.0030911	0.0015355	-0.0009424	0.00075	-0.0017768	0.0048811	-0.003903	-0.0030058	0.0065429
N.S.		-0.0020234	-0.00094972	0.00093651	-8.7324e-05	-0.0015262	0.0035308	0.0037067	-0.0015109	0.00052092	0.00097332	-0.00072673	-0.0050506	-0.0028957	0.00049905	0.00059869	0.0021789	-0.0032759	0.00057268	0.0034548	-0.0016497	-0.00222	-0.00055443	0.0009279	-0.0015272	0.0014571	0.0015911	0.00069799	0.00051611	0.0011845	-0.0018246	0.0014513	-0.0032389	-0.00208	-0.00082355	0.0027701	0.00055538	0.0022707	0.0022063	0.0039498	0.0006339	-0.0025208	-0.0008799	-0.0022687
N.S.		-0.00066212	-0.0010939	0.00031111	-0.003892	0.0031424	0.0033438	0.00098038	0.00081245	0.00026562	0.00039659	-0.0015173	-0.0015121	7.3863e-05	0.0022496	0.011196	-0.002836	-0.0040592	0.0015094	0.0011255	0.0030923	0.0046972	0.0050132	-0.002873	-9.2303e-05	0.0049731	0.0043501	-0.0037314	-0.001159	0.0032068	-0.0021228	0.002399	0.0081851	-0.00052091	-7.7681e-05	-0.0012113	0.0028179	9.285e-05	0.00041496	0.00015327	-0.00032306	-0.0013875	0.0017086	0.0016576
N.S.		-0.0018122	0.00076399	0.0017175	-0.0012004	-0.0014207	0.0013187	-0.0005171	0.0016596	-0.0019204	-0.0046831	-0.007076	0.00031385	-0.0032074	0.00032933	-0.00045975	-0.0016733	0.0063724	-0.00079175	-0.00031037	-0.00085316	-1.5042e-06	-0.0023151	-0.00011482	-0.00039941	0.0014164	-0.00026347	-0.0023888	0.0039324	0.00023274	-0.0012571	0.0029496	0.0041169	0.00042536	-0.0025298	0.0035248	0.0011435	8.8574e-05	0.00061012	-0.0015727	-0.00093015	-0.00066311	-0.0016502	-0.0019103
N.S.		0.0021425	0.00829	0.0010001	0.00082813	-0.0021211	0.0019523	0.0029769	0.00057574	-0.0018193	0.0031637	0.0067411	0.0021631	0.0028907	0.0034747	-0.0011779	-0.0017283	4.3984e-06	0.0017234	0.0076364	0.0069254	0.0042201	0.0032744	0.0070524	0.0023746	-0.0041344	0.0074863	0.0079781	0.0077707	0.0036109	0.0023499	0.0035877	0.0020546	0.0047105	0.0015535	0.0019999	0.00085545	0.0051635	0.0067038	0.0030697	0.0027063	0.0027689	0.0012502	0.0072394
N.S.		-0.0025051	0.0014363	-0.0011874	0.0036332	-0.0015587	0.0004473	0.0035262	-0.0018845	0.0014468	8.0432e-05	-0.0030773	-0.0069366	-0.00010259	-0.00098163	-0.00091038	-0.0013635	-0.0028689	-0.00051657	-0.0051206	-0.0013835	0.0045805	-0.00085659	-0.0016191	0.0049152	5.0326e-05	0.0012538	-0.001566	-0.0019923	-8.7688e-05	0.0027157	-0.00035415	-0.0013158	-0.0021081	-0.00011889	7.9233e-05	0.0006888	-0.0012347	-0.00022454	0.0025995	0.00509	-0.0021344	-0.00036951	-0.0029422
N.S.		0.00080778	0.0020797	0.0016934	0.0020734	-0.0035061	0.0074794	-0.00042829	-0.00172	0.001222	0.0018119	-0.00095004	-0.00072207	-0.0051356	-0.0005223	-0.00046923	-0.0037203	0.0012764	-0.0031208	0.0027531	-0.0011585	0.0021217	0.00087077	0.0016457	-0.0022845	0.0014171	-0.00037593	-0.002516	0.00097381	-0.0011431	0.0013157	-0.0027268	0.0021162	-0.001471	0.0058827	0.018955	-0.00045034	-0.00095186	-0.0033954	0.0013233	-0.0040104	0.002269	0.0013945	-0.0027296
N.S.		0.00071355	0.0062614	-0.00195	0.0025628	-0.00092226	0.0043226	-0.0010499	-0.00039376	0.00062522	-0.0035431	-0.00079128	0.0004395	0.0020623	-0.0038658	0.0021309	0.0033868	-0.00045241	-0.00037006	-0.0016769	-0.0042839	-0.0041489	0.0053162	0.001873	0.001661	-0.00087841	0.00042858	0.0031091	0.0034772	-0.00093556	0.0014963	0.0021329	0.0010451	0.0015553	0.0053963	0.0012595	0.00010991	-1.6492e-05	-0.001592	0.00043553	0.00023032	0.0017589	0.00021165	-0.0021294
N.S.		-0.0018922	-0.00067515	-0.0007075	0.00010326	-0.0024422	-0.0003776	-0.00038264	0.0010672	-0.00034196	0.00022129	-0.0020583	-0.00073048	0.00093031	0.0052025	-0.0023404	0.00040365	-0.0019125	-0.0012729	-0.0010846	-0.0016798	-0.001904	-4.3438e-05	0.00071177	0.0058411	-0.0022883	0.00014654	0.0058712	0.0024645	-0.0014993	0.00070383	0.0028799	-0.001059	0.0016801	-0.00066271	-0.0011599	0.00072041	-0.0016135	0.00020205	0.0023289	-4.675e-05	0.0030724	-0.0010983	0.0006562
N.S.		0.0034682	0.0026176	-0.0058554	0.0037344	0.0031525	-0.0029352	0.005331	0.0034438	-0.004241	-0.0052406	-0.00858	-0.003327	-0.0005419	0.0037562	-0.0019683	-0.00359	0.004005	0.0075765	0.0026229	-0.0097803	-0.0020859	0.0033924	-0.00027988	0.0045738	0.00056026	0.004668	0.0019662	0.0046286	0.0065494	0.0045599	0.0015854	0.00077856	-0.0041799	0.0026923	-0.0034806	0.0011567	0.00010841	0.004575	-0.0026923	-0.00078495	-0.0021343	0.0025048	0.0043142
N.S.		-0.001881	-0.0028824	0.0066493	0.0062886	0.0012043	-0.0049125	-0.0015833	-0.00059632	0.0027224	-0.0026339	-0.00081136	-0.0016625	-0.0018575	0.0043842	0.00037328	0.0026133	-0.004776	-0.0056186	0.011855	0.0062089	-0.002768	0.016332	0.0015749	0.009514	0.0055404	0.0081523	-0.0026017	-0.0016887	-0.0068507	0.00016806	-0.0042	-0.00013328	0.0034648	-0.0026708	0.0060045	0.0021956	-0.0041669	0.0035429	0.0011511	-0.00036707	0.0025568	-0.0056358	0.013831
N.S.		0.0049955	0.0019815	-0.00043056	0.0011708	-0.0018453	0.0014653	-0.00018005	0.00081933	0.0015011	-0.00038282	-0.00029622	-0.00034117	0.0016831	-0.00024233	2.369e-06	0.0025354	8.0984e-05	-0.00053927	-0.0029663	-0.0024457	-0.00094246	0.016025	5.8364e-05	0.0021099	-0.0030626	0.0013053	0.0039756	0.0012477	0.002552	0.00083327	-0.001851	0.0017773	0.0013634	-0.00029525	0.00098148	-0.0022997	-0.0011388	-0.00095144	0.00054794	-0.00041797	0.0015929	0.00042004	-0.0020236
N.S.		-0.0003055	0.00028028	0.0011048	0.0007635	-0.0061396	-0.0022157	-0.00083017	-0.0020581	-0.00060601	0.017518	0.0026657	0.0013258	-0.00087693	0.00024202	-0.0036168	-0.0039054	-0.0008276	0.0091898	-0.0012859	0.00060612	0.0032166	0.0016028	0.00029316	-0.00058303	0.016069	-0.002381	-0.0037631	-0.00018518	-0.0054483	0.0054044	-0.0015721	-0.0032668	0.0010114	-0.0043829	-0.0019128	0.0030795	-0.0015758	0.0007931	-0.0015287	0.00049193	0.0012872	5.5974e-05	0.00016261
N.S.		-0.00056652	-9.2898e-05	-0.00061435	-0.0011679	0.00084701	0.0030548	-0.00070655	-0.00038029	-0.0012855	0.0020392	0.0010121	-0.0034551	0.0016894	0.0089852	0.0060384	0.0017467	-0.0017369	0.00032394	-0.0031755	0.0060826	0.00012456	0.0006493	0.0054906	0.0035825	-4.0847e-05	-0.0021437	0.0019814	-0.00052415	0.0037783	0.0045309	0.0043987	0.0003057	0.0016902	0.0012417	0.0030249	0.0024422	0.0016969	-0.00029272	0.00072447	-1.091e-05	-0.00058533	0.00064089	0.00327
N.S.		0.00017491	-0.00094418	-0.00022576	-0.0026432	0.0022212	0.0065282	-6.0006e-05	0.0014949	0.0014225	0.0016899	-0.0014828	-0.0011039	4.4378e-05	0.0026491	0.0072543	-0.0024215	-0.0016015	0.0023954	-0.0006403	0.0042521	0.002746	0.0065381	-0.00066852	-0.00039671	0.0074262	0.0004753	-0.0053941	0.00060333	0.00129	-0.0021158	0.0017049	0.011602	-0.00077356	-0.003132	-0.0025602	0.0053952	-0.00081123	0.00021683	-0.0013077	0.00011208	-0.0014959	-0.00059462	7.5738e-05
N.S.		-0.00017382	0.0007702	-0.0014861	0.0032512	0.001363	-0.0013187	-0.00058484	0.0017435	0.0024825	0.00036415	0.0028131	0.00063959	0.00062365	-0.0017581	0.0019513	0.0001524	0.0019548	-0.00085559	-0.0012218	0.0017883	0.0012598	-0.0022243	0.0021878	-0.0011124	0.0042313	0.00099199	0.0017749	0.0053884	0.0008404	-0.00039302	-0.00031809	0.0029847	0.0020413	0.0013183	-0.00017843	-0.0016157	-0.002005	-0.002164	0.0032929	0.003909	-0.0012483	0.0047356	0.0065406
Positive		0.0068002	-0.00079138	-0.0011217	-0.00086911	-0.0018434	-0.0031154	0.0010562	0.0024809	0.00039649	-0.00081202	-0.00066111	0.0011393	0.00092123	0.0037748	0.00030091	0.0038454	0.0008208	0.0009413	-0.0018018	-0.0019512	-0.0038953	0.022458	-0.00059477	0.0042278	-0.0051968	0.0018961	0.0029974	-2.5862e-05	0.0030784	0.0014723	-0.0017673	0.0021562	0.00070555	-0.0027372	0.00023764	-0.0016464	-0.0015788	-0.0001986	0.00077119	-0.00077037	0.00028781	-8.0584e-05	-0.0013117
N.S.		-3.8885e-05	0.0022212	-0.001183	0.0013489	0.006425	0.001879	0.00073318	0.00097847	0.0011269	0.0066553	-0.0041562	-0.0023535	-0.0020925	0.0041838	-0.0055023	-0.0066511	0.0019316	0.0063499	0.0029608	-0.0029256	0.0035546	0.00047497	-0.001836	0.0047137	-0.0014393	0.0036107	0.0039944	0.0024011	0.0072333	0.0066086	0.0058785	0.0013297	-0.00066525	0.0031181	-0.00025583	0.00075487	0.0020203	0.00098891	-0.0034444	0.00011323	-0.0011047	0.0019431	0.0054154
N.S.		-0.00072664	-0.00048719	-0.00020808	-0.0032098	-0.0022404	-0.0001437	-0.0042605	-0.0010931	-0.0012133	-0.00069712	-0.0007117	-0.0012165	0.0015664	0.0046617	0.0018602	0.0021917	-0.00095249	0.001737	-0.0017529	-0.00064928	-0.0020039	0.0011725	0.0057659	-0.00043508	-0.0016992	-0.0030584	-0.0036619	5.3101e-05	-0.0013367	-0.0013107	-0.0023064	-0.0017841	-0.0036251	-0.0012472	-0.0016926	-0.00045857	-0.00051372	-0.0014176	-0.0040924	0.0049482	-0.0006698	0.00029393	0.00029392
N.S.		-0.00031072	-0.0020821	-0.0010758	0.0015982	-0.0025701	-0.0015153	-0.001848	-0.0038816	-0.0017614	-0.0017975	-0.0015139	0.0012136	-0.0011642	-0.00060237	3.3411e-05	0.0012877	0.00010464	-0.0026083	0.0038908	-0.00066408	0.0019145	-0.0018011	-0.0010068	-0.00087339	-0.00036586	-0.0016863	-0.0020913	-0.0010941	-0.001234	0.00030621	-0.0014486	0.0011922	-0.0016093	7.3194e-05	0.0022442	0.00083132	0.00060822	0.0058014	0.00026039	-0.00092218	0.0023548	-0.0018384	0.0011378
N.S.		-0.00016095	0.002161	0.00065919	-0.0037967	0.0015767	0.0023452	0.0025488	-0.0011588	-0.00033685	0.0022268	-0.00021366	-3.1335e-06	0.0030974	0.0033139	0.00044861	0.00097608	-0.0011917	-0.00017287	-0.0035889	-0.00028309	-0.0029981	0.002939	0.00047639	0.00040683	0.0004006	-0.00058686	-0.0017335	-0.0021754	0.00010647	-0.0023349	-0.0027335	-0.0031512	-0.0021942	-0.0012959	0.001836	0.0018894	0.0083806	-0.0033475	-0.00098587	0.0069383	-0.0026091	-0.0017438	0.0021986
N.S.		-0.0014908	-0.00023091	0.0014027	-0.0016946	-0.0012771	0.0034677	-0.00091036	0.0027017	-6.8954e-05	-0.0024113	-0.012422	0.0051609	-0.0019589	0.0013072	-0.00081359	-0.0014986	0.023893	-0.0019278	-0.0038542	-0.00046101	0.010524	-0.0038141	0.0010534	-0.00047748	1.8507e-06	-0.0015762	-0.0010525	0.0022134	-0.00037588	-0.0002163	0.0026346	0.0024913	-0.00031264	-0.00071954	0.0085153	0.0011061	-3.046e-05	0.00095635	-0.0013732	-0.00057305	-0.0010498	-0.0025341	-0.0010707
N.S.		-0.0022761	-0.0003894	-0.0012067	-0.00055113	-0.0015197	0.0019564	0.0019695	-0.002093	0.0016122	0.00048095	-0.0013462	-0.0023519	-0.0012089	0.00072399	0.00083816	0.0016776	-0.0046728	-0.00044626	0.001771	0.00031106	0.000785	0.0018782	-0.0010017	-0.00029659	0.00062544	0.00068681	-0.0013551	0.0002028	-0.001396	-0.0019406	0.0025804	-0.0039138	0.00015885	0.0018481	0.0014315	0.00011083	0.0015292	0.0017644	-0.0021646	0.0013501	-0.00089909	-0.00080058	0.0011013
N.S.		0.0022747	0.0059547	-0.0010991	0.0034145	-0.0013148	0.0053086	-0.0010797	-0.00060386	0.0020389	-0.00051315	-0.00031462	-0.0006408	0.0024814	-0.0041124	0.0019647	0.0025367	0.00010515	-0.0017403	-0.002724	-0.0035745	-0.0015498	0.0068312	0.0020386	0.0011151	-0.0018856	0.00065886	0.0050757	0.0039117	0.0004146	0.00048836	0.00084188	0.0018292	0.0021912	0.0029812	0.001273	-0.0011322	-0.00016406	-0.0014931	0.00056675	0.00021577	0.0027891	0.000589	-0.0021434
N.S.		-0.0018224	-0.0012714	0.00060999	5.5698e-05	-0.00033435	-0.00025037	-0.0032062	-0.00061254	-0.0024405	-0.00018085	0.0035982	-0.0010843	-0.00149	-0.0021758	0.005549	0.0049496	-0.0019887	-0.0014794	-0.0021733	-0.0023248	-0.00089894	0.0015713	0.0021098	-0.0025072	0.0017625	-0.0012054	0.0012529	-0.0014764	-0.0019951	0.0004342	0.00081472	-0.00065514	-6.7259e-05	-0.0016719	-0.0030365	-0.0017455	-9.1215e-05	-0.0011993	-0.0028943	0.0041602	-0.0014496	-0.0012202	0.0023554
N.S.		0.004264	-0.0015724	-0.0015696	-0.00097093	-0.0021253	-0.003729	0.00045687	0.0012255	0.0017492	-0.00010167	-0.00082252	0.002112	0.0002824	0.0038889	0.0013477	0.0027367	0.0016624	-0.00053652	0.0001233	-0.00092833	-0.0051638	0.011382	-0.00038108	0.0062981	-0.0064634	0.0014276	0.0044501	0.00087368	0.0027003	0.00074161	4.6965e-05	0.0014809	-0.0002863	-0.0039214	-0.00037435	8.7041e-05	0.0012491	-0.0002752	0.0023812	-0.0016543	-4.5968e-05	-0.0007875	-0.0014373
N.S.		-0.001024	0.00059432	0.0041514	0.0073721	-0.0015608	-0.0026154	0.0026615	0.0016889	-0.00010436	0.007647	0.00049665	0.00061946	-0.00046785	0.0034757	0.00091976	0.0012304	0.002111	0.0010253	7.0649e-05	0.0054491	0.001974	-0.0098625	0.00069167	0.0024587	0.0065847	0.0027023	0.006775	-7.5426e-05	0.0031809	-0.0021264	0.0016779	-0.00064224	-0.00042322	5.2e-05	-0.0018773	0.0018246	0.0019539	0.0012757	0.0034053	0.00061708	0.0041809	-0.00018744	-0.0026284
N.S.		0.0013039	-0.002321	-0.00054258	-0.0014815	-0.0016623	0.0014162	0.0021275	0.0014407	-0.00024089	0.00023633	3.6732e-06	0.00039363	-0.0008415	0.0022762	0.0039173	0.0031158	-0.0033291	0.00091601	0.00076192	-0.003014	-0.0022305	-0.010741	-0.0016003	-0.0010973	-0.0024735	0.00093336	0.0014373	-0.0015798	-0.0012339	0.0015459	0.0011272	0.0005573	-0.00055892	0.00061723	0.0024679	0.00026652	0.00096152	9.5111e-06	-0.00051555	0.00016474	-0.0018088	-0.002338	-0.0012686
N.S.		-0.00064317	0.00091077	0.0005065	0.0029076	-0.00077712	-0.0056267	-0.0025577	-0.0021057	0.00078486	0.0048758	0.00063113	-0.000703	0.0011944	-0.00097078	0.0010686	-0.00037515	-0.0035644	0.00034341	-3.125e-05	0.00019585	0.00087312	-0.0023344	0.0011857	0.0032887	0.00024533	-0.00032362	0.0028725	0.0027047	0.0006379	0.00080758	0.0018142	-0.0007026	0.0011742	0.0015886	0.0015468	-0.0017011	0.00084232	-0.00075219	-0.0022673	0.0072004	0.0018627	0.00082866	0.0014723
N.S.		3.1755e-06	0.0033104	0.0050898	0.002179	0.0028705	0.0040372	0.0042295	0.0028504	0.0025445	0.0026669	0.00098787	0.00018324	-0.0016657	0.0011759	-0.0034404	-0.00082792	-0.0030651	0.00047216	-0.0025368	0.0024323	-0.0052909	0.0010535	-0.0089267	0.00051388	0.00098524	-0.001163	0.0029851	0.0010253	-0.0018208	-0.00079437	-0.0022842	-0.003612	0.0027768	0.0071374	0.0031763	-0.0038857	0.0081998	-0.0019998	0.0023006	0.0038578	-0.00075496	-0.0020468	0.0011469
N.S.		-0.0025022	-0.00032135	-0.002738	-0.001091	0.00018286	-0.00078338	0.0017939	0.00012512	0.0027053	-0.00098521	-0.0029158	-0.0001102	-0.00039517	0.0016201	0.00053493	-0.00017668	-0.0067277	-0.0032526	-0.0020304	0.00094888	0.0020637	0.0014684	-0.0022927	0.00076416	0.0021635	-0.00054443	-0.00095493	1.1719e-05	-0.0036908	-0.0022814	0.0016565	-0.0014672	0.0018893	0.0032453	-0.0022349	0.0031716	0.00044517	0.0039903	0.0015655	0.0048878	-0.00020876	-0.00061006	0.0034707
N.S.		0.0053619	-0.0012228	0.0020636	-0.0012922	0.00020461	0.0035204	-0.00013149	0.00119	7.8771e-05	0.0045575	0.0021477	0.0026438	0.00012786	0.0028988	0.00092614	-0.0011118	0.00043839	0.0018238	0.0044183	0.0058793	0.0074966	0.0044159	0.0013353	0.0028963	-0.0015945	0.0017242	0.002641	-3.7668e-05	0.0030161	0.000272	-0.00020977	-0.002292	-0.00067431	7.177e-05	0.0028587	-0.00022668	-0.0029353	0.0017223	-0.0041508	-0.0016446	-0.002968	0.00063463	0.0018567
N.S.		0.00047269	-0.0015253	0.0028556	-0.00061966	0.0037315	-5.2435e-06	0.0032752	-0.0021055	-0.0024989	0.0019667	0.002454	-0.0017902	5.9744e-05	0.0089865	0.0013388	-0.00056625	0.0034231	0.0038693	-0.0042696	0.0012081	0.0015041	0.00069639	0.0016057	-0.0022585	0.0047658	-0.0029497	0.0023834	0.00048072	0.0034519	0.00014876	-0.00060243	7.0935e-05	0.0025717	2.1278e-05	0.0019247	-0.0013481	0.00023102	0.0026117	-0.0022435	0.0025879	0.0011862	0.0056225	0.0061423
N.S.		0.0033604	0.0048282	0.0015047	0.0010764	0.00086133	0.0044674	0.0013781	0.0013171	0.0016388	0.0068144	0.0078664	0.0069621	0.015246	0.0043069	-0.00095519	0.0019819	0.0014145	-0.0020769	0.006056	0.009362	0.0010611	0.0051596	0.0014099	0.0013136	-0.00039624	-0.00027148	-0.00094354	0.0034581	0.0070415	0.0018026	7.8458e-05	0.0021161	0.0072113	0.0068404	-0.0014849	-0.0054941	0.003138	0.003246	0.0010932	-0.0012101	0.0043114	-0.0014904	0.016066
N.S.		-0.0069043	0.00083007	0.0013748	0.0029805	-0.0046759	0.0069916	-0.0011732	0.0013483	0.00023371	0.0023018	0.00096704	-0.00086822	-0.0054636	-0.005159	-0.0027268	4.4118e-07	0.00022481	-0.0017529	0.0024866	-0.00087313	0.0021398	0.0014607	0.0013087	-0.0019341	0.0017562	-0.0015409	-0.0021116	0.00024181	0.00080875	0.0010623	-0.0029109	-0.00086936	-0.00066874	0.0072856	0.011048	-0.0011144	-0.0016196	-0.0027589	0.00067243	-0.0030059	0.0017052	0.003115	-0.0022611
N.S.		0.0057888	0.011793	0.0034492	0.0041459	0.0044382	0.0035791	0.003128	0.0012186	0.0038428	0.0047054	-0.0056782	-0.0029841	-0.0038699	0.0051402	-0.00012383	-0.0027315	0.0019955	0.00099421	-0.0012516	0.00021275	-0.00082582	-0.010741	-0.0031611	-0.0021255	3.6191e-05	0.0013077	0.0029666	0.0015162	-0.0019693	0.0043237	-0.00085257	0.0052704	0.0045735	0.0066276	-0.002167	0.00049821	0.0054824	0.0043092	0.0044976	0.0015533	0.0040921	0.00042877	0.003194
N.S.		-0.00062184	-0.0024581	-0.0015075	0.0020042	-0.00065391	-0.0011809	-0.0022713	-0.0037092	0.00052566	-0.0016718	-0.0011024	0.0010549	0.00043811	0.0026246	0.00058845	0.00042395	1.7433e-05	-0.002215	0.0013889	-0.00043877	0.003434	-0.0027973	-0.0022274	-0.0012596	-0.0010928	-0.002292	-0.0046103	0.00382	-0.00089023	0.00083685	-0.003314	0.00029125	-0.00023071	0.00017929	0.0022104	0.00081162	0.00028037	0.0037342	0.0020612	0.00015124	0.0014255	-0.0022175	0.0011597
N.S.		0.00017897	-0.0012522	-8.7389e-05	-0.0021513	-0.00014141	0.00083701	0.00020612	0.0071461	-0.0018765	0.00067711	0.0030655	0.0035088	0.0009911	4.0543e-05	0.0016417	-0.00056319	-0.0013546	0.0043689	0.00086106	0.0030686	0.0013059	-0.0011195	0.00076146	-0.0023546	-0.0027004	0.0019052	0.0011614	-0.0017443	0.00271	-0.00078061	-0.00036522	0.00086136	0.001798	0.0013677	-0.00054466	-4.4843e-05	-0.0033138	-0.0014716	0.00037461	0.0021311	0.0091284	0.0070253	0.00077887
N.S.		0.00018761	0.00042692	0.0035293	0.0010906	0.0018119	0.001808	0.0026584	0.00051639	-0.00091788	0.0015011	0.0030542	0.0013051	0.00091063	0.0049586	0.00014489	0.0019742	0.0035942	0.0032274	-0.001062	-0.00036115	0.0050124	-4.2796e-05	0.00023774	-7.119e-05	0.0035662	-0.0023752	0.00064978	-0.00093799	0.001417	-0.001355	0.00089843	0.00024041	0.0012944	0.00086261	0.00060535	-0.0012892	0.0012488	0.002332	-0.00097396	0.0038781	-0.00013547	0.002164	0.00348
N.S.		-0.0023718	0.0016016	0.00028737	0.0043168	-0.0027266	0.0024179	0.005055	0.0076447	-0.0028063	-0.0028034	-0.00076032	0.0055438	-0.00050729	0.00098111	-0.0014968	-0.00038326	-0.0016173	-0.0030327	0.0018276	0.0070307	-0.00036451	-0.00010321	0.0028153	0.00032576	0.0041055	0.00040472	-0.0012079	-0.0023316	0.0039059	-0.0074862	0.0012812	0.0020512	-0.00044969	-0.0013522	-0.0014824	0.00057775	-0.00066569	0.0033234	0.0029855	-0.0027048	0.0018761	0.00047519	0.0049252
N.S.		-0.0046648	-0.0013667	0.0071961	0.0070305	0.0049035	0.0058568	0.0038214	0.0034722	0.0025702	0.0075873	0.0053467	-0.0027796	0.0010253	0.00092568	0.0054742	0.00061087	0.0035177	0.0027287	-0.0071332	-0.012227	0.0029175	-0.002201	0.0015	-0.001136	0.0018793	0.0028371	0.00657	-0.0014276	-0.0043871	0.00058063	-0.0038879	-0.0018831	-0.0047394	0.0044267	0.0071631	0.0012745	0.0035122	0.0088202	0.0052772	0.0047839	0.0041231	0.0075694	0.0052623
N.S.		-0.00098707	0.00035144	0.0013332	-0.0038669	0.00016493	0.00098591	0.00031714	-0.001302	-0.00027282	0.00084952	-0.00035356	-0.00075712	0.0029512	0.0045179	0.0011565	0.0013567	-0.0015362	0.00047088	-0.0032394	-0.00095689	-0.0036417	4.4727e-05	0.0015202	-0.0021028	-0.0019546	-0.001504	-0.0031345	-0.0012717	-0.0011166	-0.0025164	-0.0029511	-0.0034938	-0.0026563	-0.0016767	-0.00038873	0.00055682	0.0012506	-0.0025742	-0.0032467	0.0047888	-0.0022648	-0.0021326	0.0010354
N.S.		-0.0023751	-0.00095127	-0.0012493	-0.00044573	-0.001858	-0.00063175	-0.0014885	-0.00062945	-0.0010444	-0.00085846	-0.003255	-0.00085267	0.0017701	0.0054901	-0.0036029	-0.00095616	-0.0026574	-0.0013347	-0.0029704	-0.00071489	-0.001351	-0.00062532	-0.0005738	0.0038327	-0.0023941	6.18e-05	0.0046759	0.0026646	-0.00060575	0.0015373	0.0021205	-0.00025057	0.0018469	0.00043015	-0.0014859	0.00076714	-0.0024697	0.0051887	0.0040056	-0.0016761	0.0040464	-0.0016759	-1.4384e-05
N.S.		-0.00084701	-0.0027049	-0.00049536	0.001566	-0.0030259	-0.0010941	-0.00020211	-0.0026256	-0.0029371	-0.0015347	-0.001792	-2.7274e-05	-0.001657	-0.0021542	-0.0014462	0.00021032	-0.0015213	-0.0029391	0.0026563	-0.001512	-0.0010892	-0.0024474	9.1311e-05	-0.00016576	0.00031523	-0.00052936	0.00077486	-0.0011769	-0.00027414	-0.0029997	-0.0010128	0.0013504	-0.0020261	-0.00070613	0.00041257	-0.0002208	0.0002151	0.0037977	-0.0010522	-0.0014625	0.00089213	-0.0016132	0.0012172
N.S.		0.0029991	-0.0017366	-0.0019102	-0.0019408	0.0020537	-0.0053392	-0.0028913	-0.0050034	0.0012004	0.00060792	-0.00047338	0.00088814	0.00070177	0.0032429	0.0017798	0.002055	-0.00085231	0.00053338	-0.0010381	0.0020981	0.0047363	-0.0017774	-0.0013076	-0.00088963	-0.0023902	-0.00057935	0.0038075	-0.0012518	0.0018254	0.0024262	0.0013472	0.0011781	-0.001102	0.0041693	-0.0057797	-0.00043145	-0.0016967	0.0017044	0.00062954	-0.0009285	0.00043989	-0.0018709	0.0056318
N.S.		0.0017493	-0.0016947	-0.00072555	-0.0013509	0.00012835	0.0028406	-0.0012445	-0.0027528	-0.0033373	0.0022238	-0.0017239	-0.003825	-0.00027516	0.010297	0.0029267	0.0031851	-0.0010036	0.0016359	-0.0034365	0.002139	-0.00031196	0.0043348	0.00036037	-0.00036764	0.0024737	-0.0037679	-0.00029316	0.0020395	-0.0013836	-0.00067935	-0.0013775	-0.0013517	-0.00034666	-0.0014278	-0.00075739	-0.0012597	-0.0011291	-0.0033649	-0.0031023	-0.0028618	0.0020711	0.010512	-0.0022801
N.S.		-0.0011761	-0.00059594	-0.00015055	-0.0011197	0.0016169	0.0042109	0.00053911	0.0088756	-0.0017582	0.0012073	0.0010464	0.0011772	0.00098195	0.00010285	0.0023971	-0.00016714	-0.00051718	0.0047585	-0.0011011	0.0042126	-0.0013706	-0.002722	0.0011094	-0.0032239	-0.002606	0.0049786	0.0014015	-0.0015216	0.0014953	-0.0022647	-0.00093431	0.0039142	0.0010976	0.0011566	-0.00061416	-0.0017792	-0.0014673	-0.0010097	-0.00020441	0.0016814	0.0066042	0.003384	0.0015021
N.S.		0.0035844	0.008345	0.0013266	0.00089287	0.0031408	0.0051176	0.0015013	-0.00060973	0.004566	0.0034679	-0.002874	-0.0012375	-0.00088378	0.0045713	-0.001837	0.00014889	-0.00096414	-0.00027731	-0.0022889	0.0019249	3.1787e-05	-0.0024683	-0.00070775	-0.00041975	0.0014804	0.002753	0.0011764	0.00053841	-0.0025049	0.0037441	-0.00059017	0.0050064	0.003432	0.00084348	0.0011382	0.0040364	0.0089541	0.0049406	0.0037547	0.00021256	0.00073434	0.0017555	-0.0017117
N.S.		-0.0016056	0.0001253	-0.0025225	-0.00055625	-0.0002563	-0.00054411	-0.0010964	-0.00047627	1.9924e-05	-0.00019744	-0.00079583	0.0021578	-0.00046488	0.0012208	-0.0025711	-0.0015882	-0.002942	-0.0025618	-0.0013866	0.0018241	0.0018996	-0.0056662	0.0010514	-0.0027495	-0.0027779	-0.00030321	-0.0050031	-0.0014945	-0.00020688	-0.0023356	-0.0015098	-0.00026147	0.00078094	-0.00016539	-0.00099619	-0.00082094	-0.0018231	-0.00074285	-0.00033145	-0.00024667	0.00087705	-0.00021314	-0.0018766
N.S.		6.7032e-05	-0.0011599	0.010397	-0.0015174	-0.0022347	-0.0035378	-0.0012486	-0.0019898	0.0015633	-0.0016061	0.00075944	-0.0018659	-0.0048571	0.0050589	-0.0040025	-0.0035828	0.0005898	-0.0055513	-0.0034572	0.0017653	-0.003492	0.017217	-0.00052531	-0.0014338	0.0024976	7.9448e-05	0.0028559	-1.1802e-05	-0.0042582	0.0025302	-0.0020227	-0.0012176	-0.00031648	0.0047431	-0.0024537	0.00073891	-0.0018306	-0.0060904	-0.00068349	-0.0039463	0.0075683	0.00021416	0.0024939
N.S.		-0.00065733	5.5422e-05	0.0017107	0.0012029	-0.0034512	-0.0041931	-0.00097116	-0.0019216	0.00054949	0.029371	0.0027038	-0.00074274	-0.0012965	-0.00080473	-0.0027463	-0.0029503	-0.0025699	0.0036669	-0.00076225	0.0004982	0.0035245	-0.0071198	-2.4253e-05	-0.00062799	0.0081032	0.0017413	-0.0035249	-0.0016188	-0.0030924	0.0057881	-0.0019793	-0.00042325	0.00089446	-0.0010806	-0.00063898	0.001589	-0.0015942	0.0011155	-0.00070776	0.00020866	0.0012869	0.00075696	0.0021439
N.S.		-0.0025352	-0.0007999	-0.0014753	-0.00038441	-0.00058306	-0.0013025	-0.00090671	-0.0011437	-0.0019027	-0.0018394	-0.0032831	-0.00087217	0.0017036	0.0016391	-0.0033846	-0.0025456	-0.0030347	-0.0009365	-0.0032164	8.3465e-05	-0.00022764	-5.9145e-05	-0.00242	0.0012266	-0.0014443	0.00017469	0.0015144	-0.00012028	-0.0013572	0.00092773	0.00086704	0.0017618	6.0957e-06	0.00037294	-0.0012719	0.00016345	-0.0025632	0.0083896	0.00093622	-0.002236	0.0019195	-0.0013062	-0.00033251
N.S.		-0.0023705	-0.001584	-0.0009782	0.00025028	-0.0013836	-0.0017411	0.00075425	-0.00028639	-0.0023263	-0.0013826	-0.0024844	-0.0010897	0.00031126	-0.0017808	-0.0033313	-0.0021769	-0.0032801	-0.0012293	-0.0013279	-0.00050155	0.00012183	1.4929e-06	-0.0023882	0.0011824	-0.00065195	0.00060923	-0.00028305	-0.0018912	-0.0019105	-0.0028965	-0.0019565	0.0019106	-0.0017195	2.9784e-05	-0.0010987	-5.9866e-05	-0.0015135	0.0040304	-0.0019164	-0.0019919	-0.00038852	-0.00076664	-0.00045721
N.S.		0.0021477	0.0035763	-0.00049659	-0.0024442	0.0022132	0.0069222	0.00021474	-0.0032084	0.0038801	0.0030798	-0.00021165	0.00019849	0.0017971	0.0035903	-0.001593	0.0016471	-0.00074969	-0.0030892	-0.0046235	0.0019694	-0.00053632	0.0015439	-0.0002044	-0.00070043	0.0012334	0.00042038	-0.00056693	3.1276e-06	-0.0032662	0.002022	0.0012892	0.0026846	0.00054667	-0.0024263	0.0025269	0.0021145	0.0032129	0.001367	-0.0001467	-0.0011502	-0.00033051	0.0032988	-0.0051525
N.S.		0.0018523	0.00070792	-0.00084064	-0.0024952	0.0018925	0.0047286	-0.00085794	-0.0044283	-0.00011048	0.0038161	-0.0004206	-0.0015941	0.001895	0.0067596	0.00033057	0.0031724	0.00034379	-0.0025025	-0.0043837	0.0021671	-0.0012079	0.0043197	-0.00041158	-0.001759	0.001472	-0.0031829	-0.00041913	0.0010814	-0.0029564	0.00012269	0.0009474	0.00092258	-0.00071321	-0.0018173	0.0011113	-0.00081455	-0.0018586	-0.0024032	-0.0030521	-0.0041004	0.00050586	0.0056616	-0.0061974
N.S.		-0.00063545	-0.000831	0.004198	-0.00060929	-0.00045031	-0.0056971	-0.003437	0.0025096	-0.00042521	0.00023317	-0.0011787	-0.0014184	-0.002154	0.005878	0.0012642	0.0028052	-0.0054431	-0.0033521	0.0084625	0.0042696	-0.0023181	0.0073886	-0.0032993	0.0048223	0.0028656	0.0046514	-0.0034152	-0.00025077	-0.0049385	0.0013342	-0.0042623	-0.0013728	1.5501e-05	-0.0010605	0.0030284	-0.00062148	-0.0050621	0.0047721	-0.00024684	0.0008782	0.0036787	-0.0059427	0.013364
N.S.		-0.0018468	-0.0028109	-0.00047348	0.00075788	-0.0028437	-0.0012221	0.0012966	-0.00090502	-0.0027056	-0.00093532	-0.0018464	-0.0011271	-0.0011477	-0.0026075	-0.0029955	-0.0009328	-0.0029867	-0.0025533	0.00032661	-0.0014621	-0.0012415	-0.0017835	-0.00082736	0.00069956	0.00014162	0.00066374	0.00028696	-0.0014173	-0.0011153	-0.0053694	-0.0025588	0.00097953	-0.0021887	-0.00041748	-0.0006186	-0.0003951	-0.00042227	0.0010632	-0.0019629	-0.0016873	-0.00060272	-0.00098324	0.00067011
N.S.		-0.0012623	0.0022298	0.00025152	0.0021077	-0.004525	-0.0058975	-0.001138	-0.0020462	-0.0014749	0.0038039	0.00041517	-0.00064886	0.00033458	-0.00093235	7.3435e-05	-0.00033098	-0.0023051	0.0017347	1.7611e-05	0.00075059	0.0010685	-0.0010485	0.00064724	0.0026028	0.0020734	0.00075739	0.00086296	0.0024575	0.0031283	0.0035501	0.0024198	0.00020241	0.0006653	0.00028987	0.0016416	-0.0015143	-0.0010361	-0.0016233	-0.0048794	0.0078987	0.0013214	-0.00067475	0.002514
N.S.		-0.00035833	-0.0055176	-0.0013382	-0.0082607	0.0003592	-0.0018984	-0.0056496	-0.0059016	-0.0033998	-0.0020252	-0.0025257	-0.0047808	-0.0055571	-0.00065152	-0.0015621	-0.0054048	-0.0012117	-0.0026154	0.00031048	0.002468	0.0022429	0.0002021	0.00011143	-0.0019946	-0.00080346	0.00054825	0.0035773	0.003128	-0.0011291	-0.0031954	-0.0042666	-0.004976	-0.0038203	-0.002153	-0.005359	-0.0036601	-0.0025075	-0.0050574	-0.0056882	-0.0053991	0.0017036	-0.0008929	-0.0022659
N.S.		0.0024268	0.0018042	0.0027543	0.0012036	0.0010185	-0.00075933	0.0033015	0.0004086	0.0015013	0.00203	0.00060936	0.0029331	-0.00081938	0.0034335	-0.00093418	0.0032936	0.0035282	0.0031869	0.0077858	0.0020607	0.0043766	0.0018638	0.011197	0.0080088	0.0040677	0.0022549	0.0030414	0.0042275	0.004799	0.003867	0.0051516	0.0079973	0.00075205	0.0021197	0.010294	0.0028607	0.0056604	-0.00024231	0.00087095	0.0025619	3.7758e-05	0.00044048	0.0040669
N.S.		0.0039017	0.01569	0.0043896	-0.0020951	-0.0056082	0.0064141	0.010441	0.0039568	0.00478	0.0037811	0.0056443	0.0081926	0.0103	0.0041008	0.0064876	0.0030567	0.0060826	0.0086112	0.0059965	0.00067364	0.012734	0.00049976	-0.0023616	-0.0074371	0.0022168	0.0027658	-0.00036217	0.00015647	0.0046543	-0.00062813	0.0022245	0.0040555	0.0041435	0.0033662	0.0020283	0.0074845	-0.0032615	0.010518	-0.004419	-0.0012211	-0.0027299	0.0068968	0.0038874
N.S.		0.0018871	-0.0010858	0.0063994	-0.0022082	-0.0026697	-0.00033341	-0.00045905	-0.0049854	0.0021563	-0.0023399	0.00022873	-0.0016565	-0.00095916	0.0061816	-0.0046629	-0.0064166	-0.0013552	-0.0043202	-0.00075092	-0.0034081	-0.0011766	0.0056015	-0.00031831	-0.0014034	0.002043	-0.00017276	0.00119	-0.00044016	-0.0042556	0.0038454	-0.0001371	-0.0013093	0.00092985	0.0052229	-0.0037613	0.00085371	-4.9463e-05	-0.0034858	-0.00023852	-0.0046881	0.00086874	-0.0012479	0.0025673
N.S.		0.0010341	0.0044822	0.0049042	0.00064083	-0.0032677	-0.0025035	0.017355	0.0040015	-0.0040356	0.0021814	0.0010081	0.00091526	0.00047096	0.00024447	0.0010275	0.00087728	-0.00028242	0.0087229	-0.0025625	-0.0011723	0.00097394	0.0028112	0.001043	0.001067	0.00080337	0.00034074	-0.00022397	0.0012817	0.00033796	-4.3762e-05	0.0042194	0.0004885	0.0020605	-0.00065083	0.0015739	0.0012728	-0.0019757	0.0011424	0.0004837	0.001367	0.0011192	-0.0028981	0.0023513
Negative		-0.0021036	-5.7756e-05	0.0062995	-4.8557e-05	-0.0041918	0.0041287	0.0003141	0.0014903	0.00063609	-0.0036609	-0.00445	-0.0034197	-0.0032177	-0.00599	-0.0080441	-0.012318	-0.0059824	-0.012281	-0.016626	-0.020655	-0.030346	-0.069314	-0.023274	-0.025119	-0.019205	-0.0089135	-0.012912	-0.01132	-0.0028537	-0.0046864	-0.0065138	-0.0011154	-0.00090316	-0.0018916	-0.0034381	-0.0050386	0.0002081	-0.0026817	-0.0019405	-0.0019263	-0.00095464	-0.0060592	-0.0008194
N.S.		-0.0019707	-0.0008807	0.0064875	-0.0020432	-0.0023832	0.0048412	-0.0015812	0.00025662	0.00028948	-0.0037182	-0.0010214	-0.00056139	0.00030494	0.00021248	-0.00099465	0.0064225	0.0029061	-0.0073885	-0.0040809	0.00024193	0.0082856	-9.7345e-05	-0.00096184	-0.0054323	0.0081065	0.0022266	-0.0020479	7.3074e-05	0.001474	-0.0030043	-0.00041773	-0.0027258	-0.0057706	0.0024613	-0.0046786	0.0038701	0.0022922	-0.00078146	0.0068778	-0.0015472	-0.0036272	-0.0031559	0.0031692
N.S.		-0.0003239	-0.0033747	-0.0016706	0.0033525	0.0017699	0.00068635	-0.0032716	-0.0022905	0.0011511	-0.0021658	-0.0019157	0.00098819	0.0011332	0.0033818	0.0007302	-0.0020848	-0.0020892	-0.0027231	-7.4873e-05	-0.00141	0.0012894	-0.0079679	-0.0029524	-0.00088849	-0.0020297	-0.0023237	-0.0030693	0.009775	0.00046759	-0.00024843	-0.0030294	0.00063091	0.00043582	-0.001668	-0.00082429	0.00034783	-0.00069494	0.002295	0.0031601	-0.00010119	-0.00085401	-0.0024362	0.00087556
N.S.		0.0057122	0.0035296	-0.0039197	-0.0029647	0.00075065	0.0031341	0.010631	0.01163	-0.0049121	0.0014183	0.0058057	0.005017	0.0040431	0.0059341	0.0077008	0.0081886	0.0075192	0.0081703	0.002231	-0.0062833	-0.0020405	-0.0032698	-0.0011346	0.0017411	-0.00019335	0.0041879	0.0074617	0.00088102	0.0015533	0.0024307	-0.00013453	0.00072275	0.0094128	0.00037569	0.0071308	0.010113	0.00030098	-0.0021612	-0.0015995	-0.0017472	-0.0003827	-0.00063723	-0.0027213
N.S.		0.0029753	0.0019647	0.0013977	-0.0016684	-0.0018038	0.0021634	0.001426	-0.00083023	-0.001682	0.0035096	0.0049924	0.0024649	0.00042838	0.00020459	-0.00062331	-0.0011513	-0.00086977	0.0028495	0.0043893	0.0062087	0.003086	0.00025865	0.002023	0.00035106	-0.0066884	0.0028462	0.0045655	0.0038845	0.0033199	0.00089511	0.0010727	0.00078378	0.00013528	0.00013052	0.00091808	-0.00099165	0.00091734	0.002327	-0.00067066	-0.00026799	-0.0011256	0.00089564	0.0060207
N.S.		-0.0021633	7.0186e-05	-0.00232	-0.0025866	-0.00039765	-0.0022796	0.00069483	0.0018839	0.0019526	-0.0021122	-0.0046962	-0.00015284	-0.001655	0.0015895	-0.00056224	0.00073673	-0.0072393	-0.004439	-0.0043166	-0.0016825	0.00042142	-0.0013729	-0.004608	0.00053251	0.0022839	-0.0011703	-0.00067232	0.0010304	-0.0037557	-0.0021592	-0.0011576	0.00029676	0.0029052	0.0035628	-0.005219	0.004324	-0.0016679	0.0053058	0.007226	0.00751	-0.00056994	-0.0011552	0.0036406
N.S.		-0.00086751	-0.00040205	0.0056743	0.0096512	0.005699	0.0053735	0.0062477	0.0043586	-0.0020209	0.0094048	0.0059161	-0.001002	0.0026656	-0.00037943	0.0050189	0.001912	0.0042851	0.0019534	-0.0064258	-0.0094711	0.0014716	-0.00051119	0.0051134	-0.0013132	0.0013094	0.0048721	0.005705	-0.0056458	-0.0022706	0.0025019	-0.0037888	-0.00061976	-0.0044383	0.010313	0.0027353	-0.0018752	-0.0005221	0.006222	0.0018024	0.00083934	0.003169	0.0079842	0.0044716
N.S.		-0.00057926	0.0029935	0.0015208	0.00017647	-0.0059809	-0.003594	0.0027785	-0.0010888	-0.0039327	0.0020297	0.00049031	0.0008245	0.00037943	-0.00060449	0.00069017	-0.00021922	-0.000732	0.0054468	-0.0012534	-0.00067045	0.0010043	0.0011706	0.00087966	0.0017748	0.0017023	0.00071829	-0.00027354	0.0013031	0.0027163	0.0043473	0.0034374	0.0007486	0.0013391	-0.00078814	0.0014634	0.00028093	-0.0014655	-0.00072982	-0.0026462	0.0039759	0.00091564	-0.0024393	0.0030132
N.S.		0.00053318	-0.0017568	-0.00079112	-0.0027105	-0.00073565	-0.00025366	2.1672e-05	-0.0018595	-0.0027722	-0.0024355	0.0019261	-0.000318	-0.0047266	-0.00066761	0.0029027	0.0015055	-0.00034784	0.0061193	0.0058265	-0.0042091	-0.0041808	0.011078	-0.0044898	0.0029119	-0.0016707	-0.00079376	0.0014545	-0.00055734	-0.0019519	-0.00033466	1.8296e-05	-0.001492	0.00049128	0.00073567	0.0030469	-0.0020071	0.0007264	0.0002436	0.0027782	0.0013076	0.00055461	0.0038825	0.0013216
N.S.		-0.00011695	0.00076699	-0.00020299	-0.0019646	0.0014902	-0.020231	-0.0023784	0.0049582	0.00089872	-0.0004987	-0.0016687	0.00062208	0.0010525	-0.0014382	0.00063217	0.0043308	0.0046688	0.0011629	-0.010902	0.00187	0.0051546	-0.01132	-0.0028661	-0.0032387	-0.0024952	0.00014619	0.0023118	-0.00053651	0.003795	0.0035143	0.00097223	0.001227	-0.0016155	0.010005	-0.010279	-0.00053689	-0.001931	0.0023624	0.0018953	0.0011746	-0.0029038	0.0015305	0.0084913
N.S.		0.011076	0.0076698	0.0059261	-8.1584e-05	0.0083427	-0.00099134	-0.00046432	0.0034789	0.00022841	0.0027775	0.0018824	0.0044585	0.0023034	0.0080951	0.0030579	0.0022561	0.0055984	0.00094212	-0.0026257	0.0099819	0.023449	0.0047654	0.0092008	0.0042376	0.0056082	0.0046049	-0.004307	0.00021531	0.012596	0.00075343	0.0064278	0.0072702	0.010415	0.0044616	0.0017376	0.00079685	0.0044209	0.014144	0.010232	0.0031965	0.0093394	0.0033127	0.00074947
N.S.		-0.0068791	-0.0044406	-0.0044318	-0.0034131	0.0018055	-9.4463e-05	4.105e-05	0.001997	-0.0030764	-0.0042909	-0.00016257	-0.00083016	-0.00089512	0.010066	-0.0040656	-0.0014465	0.0033427	-0.00035653	0.0012726	-0.0067999	-0.0062376	-0.00072933	0.0041032	0.00026524	0.0017582	-0.0049077	-9.8266e-05	-0.00081441	-0.0086144	0.0042291	0.0023974	-0.002892	0.0046704	0.002102	0.004511	0.0062408	-0.00075625	0.0065282	0.001773	-0.0065608	0.0079865	0.0018471	-0.0010323
N.S.		0.0012455	-0.0022365	0.0017065	-0.0029187	-0.00011829	-0.00011896	-0.0012735	0.0010336	-0.001108	0.001624	0.0010441	0.0035947	0.00081092	-0.0042168	-3.3237e-05	-0.0013044	-0.0021254	-5.7503e-06	0.0007186	-0.00098114	-0.004507	-0.010489	-0.0033237	0.0022316	0.0015419	0.00082849	-0.00052684	8.6048e-06	-0.00093519	-0.00060201	-0.0011413	-0.0021845	-6.5107e-06	-0.00058545	-0.0035741	-0.0010951	-0.00072707	0.0031314	0.0040406	0.0017205	-0.00018667	-0.0021247	-0.0021954
N.S.		0.010044	0.0021197	0.0075968	-0.0016892	0.0037452	0.00042219	0.00095436	0.0051286	-0.0015587	8.9579e-05	0.0041074	0.0055083	0.00085983	0.0019447	-0.00095629	0.0040032	0.0033404	-0.00086726	0.0021405	0.001809	0.013975	-0.0020074	0.0022187	0.0029588	0.0026474	0.00080083	-0.0084533	-0.0012447	0.0074228	-0.0028057	0.0021431	0.0023878	0.0055957	0.0068144	0.0089639	0.0045638	0.0034119	0.0037096	0.0093099	0.0062911	0.0027579	-0.00010132	-0.0020237
N.S.		-0.0010965	-0.00028868	-0.0016761	-0.003011	-0.0010566	0.003416	-0.00055973	-0.0027672	0.00010992	-0.0037446	0.00123	-0.0028583	-0.001429	0.0022996	0.00066674	0.001237	-0.0021709	0.00035894	-0.0033432	0.005865	-0.0024417	-0.0080543	0.0036797	0.0039974	0.0027131	-0.00095273	0.0005237	-0.0047193	0.00035266	0.0015706	0.0062412	1.5274e-05	0.0018433	-0.0010867	0.00067816	0.0020827	0.0030924	-0.00054287	-0.0032039	-0.001631	-0.00039227	-0.00058127	-0.00073876
N.S.		0.008555	0.00069618	-0.0045289	-0.0042146	0.001806	-0.00015093	0.011741	0.010329	-0.009152	0.00084865	-0.00079147	0.0036785	0.0029751	0.0043998	0.0042471	0.0075727	0.0028529	0.00371	0.0019903	-0.0046864	4.1922e-05	-0.00052745	-0.006022	0.0007945	-0.001151	0.00020638	0.0017523	-0.00044516	0.0027381	0.0035339	0.0017861	-0.0014617	0.004708	0.002692	0.0092455	0.013386	-0.00044276	-0.0054292	0.003999	0.0014327	0.0012269	-0.00049929	-0.0026195
N.S.		-0.00090505	0.00014541	0.0012915	0.0011108	-0.00054436	-0.0015799	-0.00037573	-0.0020451	0.0010207	0.018179	0.00055071	-0.0018979	-0.00060235	-0.0011652	-0.0018941	-0.0022093	-0.00080179	-0.0014917	-0.00075156	-0.00093116	0.00055597	-0.040526	0.00057056	-0.001717	0.00040262	0.0036397	-0.0028599	-0.0011926	-0.00014034	0.0020277	-9.1664e-05	-0.00042269	-3.1037e-05	0.00052036	0.00038096	0.00051174	-0.0014448	0.00077822	-0.00047717	-0.00034437	0.0010746	0.00017646	0.0014589
N.S.		0.0040063	0.0028349	-0.0037876	0.00015541	0.0010777	0.0042871	0.0078612	0.0083229	0.0037396	0.0012553	0.0089254	0.0045615	0.0037735	0.00099114	0.010954	0.0031266	0.0022841	0.0076499	0.0047274	-0.00551	-0.00038473	-0.00041194	0.0048207	0.0045847	-0.0011996	0.0098372	0.0096537	-0.00035399	0.0027122	0.0010906	0.0022502	0.0049181	0.0086484	-0.001502	0.0069117	0.003088	0.0032084	0.0017053	-0.0045491	-0.0033162	-0.00016668	-0.0010295	-0.00099728
N.S.		-0.0018516	-0.00040812	-0.0014448	0.00010636	-0.0012642	-0.0012993	-0.002316	0.0014287	-0.00088392	-0.0025131	-0.001364	-0.002083	0.0019925	-0.0028084	-0.0020028	-0.0007638	-0.00077829	-0.00012298	-0.0021533	-0.0012582	-0.00070809	-0.00066694	-0.0017672	-0.0018952	-9.1766e-06	2.229e-05	0.00061125	0.00054305	-0.0012629	0.0020161	0.00044193	0.00027495	0.00060651	0.0016415	-0.0020195	-0.00072533	-0.0011683	1.132e-05	-0.0019794	0.0010928	-0.002437	5.1255e-05	-0.0028219
N.S.		-0.0018405	-0.002703	-0.0048204	-0.0048135	0.0029769	-0.0015421	0.0046807	-0.0045853	-0.00345	-0.0030294	-0.0040977	0.000105	-0.0074298	-0.0081342	-0.010244	-0.0015122	0.0013109	0.0059707	0.0010936	-0.0027815	0.0017021	0.0028724	-0.00014374	0.00019979	-0.0027599	-0.00073222	-0.00072717	-0.0020535	-0.0013728	-0.0024705	-0.0013181	-0.0017408	-0.0024679	-3.8811e-05	-0.00046758	-0.0019914	-0.0014771	-0.0012632	-0.0017678	0.002018	-0.00069156	-0.0038555	0.00068026
N.S.		-0.00077915	-0.00038456	-0.001274	-0.0029856	-0.0013485	-0.0018952	-0.00038979	0.00030787	-0.0010738	-0.0021676	-0.0027692	-0.00068592	-0.004291	-0.00023994	-0.00059758	0.0027889	-0.0043757	-0.0006153	-0.0003322	-0.0043911	-0.0024122	0.00042013	-0.0069794	0.00058374	0.0003126	-0.0017887	-0.0010934	0.00054008	-0.0036871	-0.0017534	-0.0011802	-0.00062919	0.0022832	0.0022334	-0.0032962	0.00097024	-0.0025921	0.002401	0.0058174	0.0054066	-0.00034736	0.0003403	0.0020684
N.S.		-0.005818	-0.00057093	-0.0059604	-0.0073027	-0.010919	-0.0071284	-0.0061735	-0.0067566	-0.0061486	-0.0020014	-0.0023497	-0.0014195	-0.0012012	-0.0033177	-0.0017985	-0.0070677	-0.0035889	-0.0083783	-0.0094013	-0.0090653	-0.0089219	-0.013199	-0.013	-0.0069911	-0.0073272	-0.0054936	-0.0035235	-0.005904	-0.002664	-0.002959	-0.00097478	-0.0049173	-0.0020331	-0.0068161	0.00097459	-0.0029195	-0.008092	-0.0059547	-0.0070002	-0.0036086	-0.003412	-0.0067637	-0.009416
N.S.		-0.0019047	-0.00038804	-0.0017796	0.00068599	-0.0036243	-0.0016429	-0.0039694	0.00033504	7.0783e-06	-0.0035525	-0.0022752	-0.0026975	0.002525	-0.0031668	-0.001853	-0.0013151	-0.0014406	-0.0014609	-0.0014947	-0.0012902	-0.0028858	-0.00060028	-0.0011867	-0.0029023	-0.00058516	-0.00031059	-0.0010004	0.00031156	-0.0014712	-5.561e-05	0.00083001	0.00060607	-6.5138e-05	0.0023156	-0.0012697	-0.00012933	-0.00098778	-0.00078295	-0.001683	0.0002687	-0.0040466	0.00034126	-0.0035437
N.S.		-0.0010959	-0.00036042	0.00026037	0.003574	0.0056997	0.00098964	0.0048287	0.0051026	0.0027552	-0.0011517	-0.0052456	-0.0022253	0.0063713	0.0047712	0.0025281	0.006379	0.0006995	0.0039437	0.0064127	0.0013818	0.0078389	-0.0070239	-0.0038121	0.00065549	0.0031548	0.00054342	-0.0045649	-0.0013682	0.0057753	-0.01536	0.0031204	-0.00056161	-0.0029776	-0.002656	0.0020204	0.0064569	-0.0030274	0.013423	-0.00056526	-0.0047317	0.00086843	-0.00095028	-1.6553e-05
N.S.		-0.0036572	-0.0025482	-0.0035178	0.00079624	-0.00073183	0.001497	0.0020616	0.0013365	2.3378e-05	0.0011718	-0.0015484	-0.00018154	-0.0022351	0.0067822	-0.0033353	-0.0028815	0.0019817	-0.0013889	0.0025645	-0.0056038	-0.0046517	-0.00038795	-0.003322	-0.00099957	0.0029425	-0.0034659	0.000934	-0.0031238	-0.0063818	-0.00089718	0.0020258	-0.0034023	0.006686	0.0013803	0.00044752	0.0035188	0.0012704	-0.00048338	0.0014589	-0.0036029	0.00965	-8.6194e-05	-0.0034979
N.S.		-0.0018902	-0.00097572	-0.0031158	-0.0032895	-0.0019599	-0.0035489	-0.0026841	-0.0040388	-0.0010697	-0.0032884	-0.0022592	-0.0035481	-0.0019301	-0.0035205	-0.001554	-0.00049469	-0.00070965	-0.0030463	-0.0035775	-0.0022879	-0.0021271	-5.7771e-05	-0.0010972	-0.0020696	-0.0029698	-0.0045142	-0.002843	-0.0015438	-0.0024472	0.00042704	-0.00069661	-0.0043366	-0.0024247	-0.0028483	-0.0019164	-0.0034246	-0.0027461	-0.0020317	-0.00074387	-0.0010316	-0.0013011	-0.0029535	-0.0014035
N.S.		-0.0018566	-0.0021566	-0.0037112	-0.0028311	-0.0022576	-0.0033488	-0.0038765	-0.003527	-0.0024613	-0.0025861	-0.0019515	-0.0036825	-0.0021611	-0.0019493	-0.0024007	-0.00083918	0.0003834	-0.0037765	-0.003824	-0.0014824	-0.001736	0.00049925	0.00017497	-0.0014154	-0.0028061	-0.0041818	-0.0018336	-0.0018534	-0.0024139	-0.0011067	-0.00036025	-0.0048488	-0.0020387	-0.0027381	-0.0023324	-0.0032277	-0.0034288	-0.0022704	-0.0011641	-0.001439	-0.0013412	-0.0020895	-0.0014282
N.S.		-0.0036348	-0.0038321	-0.0045723	-0.0025542	-0.0025885	-0.0019941	-0.0039995	-0.0032509	-0.0031217	-0.0010361	-0.0028557	-0.0053781	-0.0028113	-0.00075276	-0.0054734	-0.0033247	-0.00022338	-0.0060515	-0.0040963	-0.0039283	-0.0050913	0.00073943	0.0030417	-0.00083136	-0.0029949	-0.0026382	0.00028727	-0.0017459	-0.0025977	-0.0011375	-0.00098883	-0.0035401	-0.0015547	-0.0032006	-0.0030637	-0.0032163	-0.0041469	-0.0028095	-0.002239	-0.0023272	-0.0035791	-0.0019238	-0.0018826
N.S.		-0.0010482	-0.0014179	-0.0011195	-0.00064599	0.00013766	-0.0011103	-0.0010959	-0.00038556	-0.0021901	-0.001589	-0.00092341	-0.0012864	1.1111e-05	-0.0014503	-0.0022638	-0.0005207	-0.00022108	-0.00013272	-0.0019187	-0.0017037	-0.00056915	-0.0046794	-0.0010406	-0.00025916	-0.0018449	-0.00044252	3.0327e-06	0.0010228	0.00043898	0.003186	0.00011754	-9.9846e-05	0.00067956	-0.00049283	-0.00080318	-0.0014032	-0.0016069	-0.00072717	-0.0010071	0.00053846	-0.0022649	-6.7665e-06	-0.0018401
N.S.		-0.0018065	-0.0015714	-0.0019268	-0.00039701	-0.0042464	-0.00021377	-0.0037631	-0.0024277	-0.00069159	-0.0025096	-0.0036564	-0.0034188	0.0014344	-0.0026491	-0.0011721	-0.001989	-0.0021668	-0.0027857	-0.00012361	-0.0015966	-0.0041981	-0.00036992	-0.00068309	-0.0026617	-0.00066323	-0.00066861	-0.0016164	0.00059401	-0.0010283	-0.0018466	0.0016864	-0.00056667	-0.0011111	0.0011441	-0.00018236	-0.00097262	-0.00013808	-0.0013048	0.0008474	-0.00056722	-0.0044839	-0.00039614	-0.0029121
N.S.		0.0054707	-0.0038145	-0.00017035	0.0027556	-0.0054285	-0.00081864	-0.0017977	0.0017898	0.020126	0.0025847	-0.001829	-0.00075052	-0.00087652	-0.0011691	0.00019566	-0.00055415	-0.0034635	-0.00045769	0.0052511	0.0032037	0.0008714	-0.046049	-0.001993	-0.00047592	-3.7501e-05	0.00067977	0.012145	-0.00451	-0.0031839	-0.016002	0.0079494	0.014682	0.00065173	-0.0080597	0.002582	-0.00057522	0.0061644	-0.0024635	0.0019558	0.0022333	-0.0006822	-0.0029691	0.0039409
N.S.		0.0033977	-0.0026435	0.003432	-0.0013353	-0.0039377	-0.000613	0.0009048	0.00045846	-0.00026603	-0.0025063	0.0012363	0.0025056	-0.00070072	-0.0059826	-0.0023163	0.003229	-0.00019209	0.0010618	0.0048059	0.00071231	0.014066	-0.0057752	-0.0011818	0.0030424	0.0011265	0.0015526	-0.0052825	-0.002573	0.0051614	8.9859e-05	0.0011803	0.0010297	0.0013957	0.0043926	0.012995	0.0072187	0.0042636	-0.0014934	0.0086496	0.0057113	0.0017988	-0.00033501	0.0017446
N.S.		-0.0029453	-0.0012265	-0.0023339	-0.0020459	-0.0021068	-0.00095333	-0.0010464	-0.0039622	-0.00086637	-0.0029099	-0.0027181	-0.0030334	-0.00049797	-0.0024712	-0.0012036	-0.0016416	-0.0017459	-0.0030136	-0.0019817	-0.0030731	-0.0028217	-0.0013478	-0.0029172	-0.0023075	-0.002385	-0.0037139	-0.0027101	-0.0014666	-0.0017956	0.0014476	-0.00065331	-0.0028899	-0.0024354	-0.0021546	-0.0013317	-0.0030157	-0.0019634	-0.0014981	0.00079294	-0.0010399	-0.0021307	-0.0024802	-0.00083915
N.S.		-0.0025926	-0.002204	-0.0017129	-0.0012227	-0.0031839	0.0010672	-0.001816	-0.0036177	-0.0010532	-0.0022042	-0.0036239	-0.0031873	0.00068413	-0.001785	-0.00089329	-0.0023807	-0.0023255	-0.0031877	-0.00010286	-0.0024122	-0.0034673	-0.0012034	-0.0023948	-0.0023952	-0.00076037	-0.0016285	-0.0017856	-0.00026608	-0.00099146	-0.00068949	0.0010603	-0.0017458	-0.0019142	-0.00067576	-0.00035371	-0.0023472	-0.00047855	-0.0011408	0.0023594	-0.00075772	-0.0031675	-0.0014103	-0.0011918
N.S.		0.0058815	0.0069416	0.001846	0.00069289	0.0058698	0.00036709	0.00069959	-0.00040929	0.001705	0.0053867	0.00050923	0.0025469	0.0035381	0.0059448	0.0007541	0.0023901	0.0053116	0.0006278	-0.0080124	0.012788	0.029301	0.0093931	0.012731	0.0028157	0.012652	0.012058	0.00036864	0.0030681	0.017819	0.0052823	0.016347	0.012649	0.0093668	0.0054692	-0.00025031	0.0014435	0.0094529	0.023751	0.013959	-0.001669	0.0155	0.01136	0.0069981
N.S.		-0.0029521	-0.001196	0.0068031	-0.0011998	0.0035457	0.0033218	0.0034506	0.001556	-0.0015877	-0.0029379	-0.004333	-0.0040728	0.0038404	0.0045454	0.002846	0.011155	0.0034956	-0.0022822	0.00023476	-0.00038981	0.0078953	-0.0019137	-0.0040379	-0.0005693	0.0063697	0.00013358	-0.0039782	0.0020355	0.0039935	-0.011519	0.00071201	-0.0024464	-0.0072556	-0.0014452	-0.0046401	0.0050505	-0.0014329	0.0070493	0.0024344	-0.0048274	-0.00012956	-0.0038933	0.001398
N.S.		0.0013554	-0.00078497	-0.0055965	-0.0013318	-0.00040039	0.0025239	0.0023093	0.0027582	0.0057114	-0.00035399	0.0041948	0.0013016	0.0022731	-0.0052722	0.0113	-0.0031156	-0.0040484	0.003807	0.0050877	-0.0049519	0.0033224	0.0051227	0.0037418	0.0045236	-0.004126	0.011514	0.0069366	-0.0038223	0.0048246	0.00032957	0.0046778	0.0033131	0.0050483	-0.0020573	0.0099907	-0.0041567	-0.00065711	0.0027327	-0.0041712	-0.0029296	0.0010026	0.0024411	0.0030462
N.S.		0.0030357	0.0014894	-0.0031003	-0.0022163	0.0073365	-0.0021731	0.008465	-0.00090024	-0.0040771	-0.0035343	-0.0023846	0.0020474	-0.0039036	-0.0047541	-0.0054286	-0.00086813	-0.0020849	0.0031458	0.0026083	-0.00041696	0.0015388	0.0045264	-0.0017312	0.00088193	-0.0011781	0.00018091	0.00020975	-6.7122e-05	0.0028732	-0.00060394	0.0016255	0.00042985	0.00016025	0.0044212	-0.0011273	0.0033856	0.00082472	-0.00073735	0.0023976	0.0043544	0.0025843	-0.0053196	0.0022235
N.S.		-0.00011368	-0.002649	-0.0015769	-0.0022207	-0.0059607	-0.0036222	-0.0010153	-0.0026117	0.0041854	-0.0019291	-0.0029586	-0.00077866	0.00059167	-0.0087164	0.0020856	-0.00071095	-0.0033229	0.0027568	0.0054851	0.0026148	0.014251	-0.0019165	-0.002744	0.0041516	-0.0010861	0.0023435	0.0011374	-0.0049437	0.0024981	0.0039511	0.0012609	-0.00048236	0.0018025	0.0008111	0.011338	0.0022067	0.00035567	-0.0028275	0.0021038	0.0021291	0.0027889	0.001676	0.0045514
N.S.		0.0094311	0.00097587	-0.0026439	-0.0013932	0.00577	-0.0023924	0.01157	0.0063351	-0.0061921	-0.0012549	-0.0016787	0.0039649	0.0010801	0.0010725	0.0015547	0.0038489	-0.0020693	0.00085623	0.0024333	-0.0006253	0.002052	0.0034627	-0.0053404	0.00090788	-0.0011721	-0.00030874	-0.00014382	-0.00045758	0.0037567	0.0025284	0.0036966	0.00068878	0.0018874	0.0055766	0.0035188	0.011378	0.0011019	-0.0037463	0.0052005	0.0040874	0.0032053	-0.0036969	-0.00058645
N.S.		1.0481e-05	-0.0018911	-0.0046898	-0.0031037	-0.0033485	-0.0020841	-0.0016168	-0.0012578	0.0057304	-0.0011568	-0.0016611	-0.00090425	0.0022341	-0.0077732	0.0081662	-0.0043173	-0.0047981	0.0018907	0.0043167	-0.0012792	0.0083011	0.0047373	-0.0020508	0.0031894	-0.0042621	0.0058447	0.0044846	-0.0057587	0.0031127	0.0021525	0.0037601	-0.0014502	0.0038619	0.00036372	0.0107	-0.0045566	-0.0045447	-0.00021296	-0.0037388	-0.0013061	0.0023284	0.0042823	0.0050425
N.S.		-0.0060608	-0.0017732	-0.0052887	-0.0081419	-0.010407	-0.0089587	-0.0091203	-0.0047146	-0.0034549	-0.0019576	-0.0046589	-0.0033757	-0.0039534	-0.0036574	-0.0043148	-0.0069211	-0.0049755	-0.0073976	-0.0045501	-0.0018295	-0.0035169	-0.0075768	-0.0068044	-0.0014595	-0.0065458	-0.0062718	-0.0053591	-0.0068503	-0.0051342	-0.0058082	-0.0038568	-0.0047371	-0.0034203	-0.0096167	-0.0014391	-0.0043226	-0.0091907	-0.0059762	-0.0076875	-0.0059343	-0.0037228	-0.0070673	-0.0086417
N.S.		0.0058068	-0.0018602	0.0013904	0.00838	-0.0061327	-0.0033548	0.0043931	0.0020899	0.0012778	0.006135	0.0012728	-0.00040595	-0.0016776	0.0033092	2.9322e-05	-0.0016861	0.0018817	0.0019313	0.0016004	0.0045113	0.0028244	-0.047663	-0.00016364	0.0031195	0.0065192	0.0028358	0.015423	0.00042762	0.00073863	-8.7586e-05	0.0013385	0.0026633	0.0013498	-0.00066322	-0.00085324	0.0012478	0.0042091	-0.0017901	0.00213	0.0031277	0.0051641	2.5858e-05	-0.0044071
N.S.		0.0072034	-0.0065441	0.004027	-0.00023811	0.0029643	0.0079326	0.0051212	-0.00051613	0.00092959	-0.0023362	0.0085208	0.0047389	0.0039722	-0.0015669	0.0014675	0.00011846	-0.0057058	0.00049708	-0.0037895	0.0040544	0.0023291	0.0057399	-0.0008679	-0.0011731	-0.0020965	0.0014589	-8.465e-05	-0.0042489	-0.0038277	-0.001332	-0.0036363	-0.0011673	-0.0020925	0.002677	-0.00017554	-0.0072199	-0.0065178	-0.0087599	-0.0041065	0.0036161	-0.0024363	0.0035018	-0.0059792
N.S.		0.0042292	0.0045176	-0.0010527	-0.00092414	0.0022016	0.0037321	0.0036153	0.00016942	0.0035342	0.0090009	0.0049571	0.0010713	0.0027946	0.0023976	-0.0033846	0.0040741	0.0035818	-0.0022745	-0.0068071	0.004246	0.019908	0.0093446	0.0065491	0.002034	0.014535	0.011186	-4.5882e-05	0.0020831	0.01266	0.0047202	0.020152	0.012241	0.00407	0.0078311	0.0053195	0.0050118	0.013286	0.022964	0.013374	-0.00027375	0.015008	0.017067	0.006734
N.S.		-0.00049609	-0.0023379	-0.00038565	-0.0011306	-0.0005654	-0.00096783	-0.00056247	-0.001775	-0.0037094	-0.0021191	0.00048737	-0.00035554	-0.0017859	-0.00081349	-0.0020072	-0.0004769	-0.00067762	-0.0012737	-0.0021103	-0.0029776	-0.0025474	-0.018403	0.0002787	0.0018244	-0.0054705	-0.0010971	-0.0026272	0.00070272	0.001817	0.0039097	0.00062119	0.0011052	0.00055144	-0.0020727	0.00082559	-0.00068201	-0.0017746	-0.001517	0.00021055	0.00037941	-0.0020067	0.00015949	-0.001307
N.S.		0.00070064	-0.0023147	0.0014267	-0.0004959	0.0041443	-0.0017883	-0.00023275	0.0059948	0.0036625	0.0003601	0.0094425	-0.0011026	0.00086153	0.00043745	0.0052358	0.0053317	-0.00051301	-0.0023784	-0.0011273	-0.0046866	0.00063617	0.0035472	0.0024529	0.0027142	-0.0020238	-0.0010369	-0.00092848	-0.0031881	0.00063666	0.0023647	-0.0058346	-0.0032361	0.0012822	0.0035167	-0.0053688	-0.0048742	-0.0031132	-0.00078385	0.00072426	0.0037801	-0.0014837	-0.0031109	-0.0090248
N.S.		-0.0013245	0.0037296	-0.0011251	0.00011224	-0.00040829	0.0038965	0.0011085	-0.0024223	0.0046791	-0.0021576	0.00077013	0.0029268	-0.0039456	0.0024027	-0.00044607	-0.0010717	-0.0028417	-0.0024828	0.0014686	0.00059952	0.0064744	-5.2111e-05	-0.00029936	0.00035409	0.0048565	0.0003304	0.0032222	-0.0015843	-0.00062695	-0.00014274	-0.0029301	-0.0018905	0.0050584	0.0050107	0.00217	0.0021377	-0.0028026	0.0038213	0.00368	-1.7597e-06	-0.0017025	0.00089932	0.0020197
N.S.		0.0013146	0.0023773	0.0039217	0.0012616	0.0012749	0.0023147	0.0010785	0.00096951	0.00083615	0.0022154	0.0017614	0.0027644	0.0023535	0.0024413	-0.0006726	0.0035577	0.0038094	0.0018373	0.0046197	0.0022328	0.0048152	0.0027043	0.017368	0.0077047	0.0041377	0.003758	0.0022019	0.0059012	0.006438	0.0024778	0.0068726	0.01003	0.00014944	0.0012568	0.0065295	0.0029291	0.0065619	0.0023232	0.002104	0.005134	0.003224	0.0022045	0.0039219
N.S.		0.003761	-0.005116	0.0022774	-0.0040551	0.0023233	0.0013869	0.0012491	0.0034324	0.0018026	-0.0017494	0.013342	0.0018302	0.00031418	-0.0070307	0.0010942	9.9901e-05	-0.002135	-0.0011187	-0.0019267	0.0014428	0.002916	0.011681	0.0024456	0.0021945	-0.0024092	0.0023845	-0.0007506	-0.0041065	-0.00047136	0.00079188	-0.0047458	-0.00416	-0.0017152	0.007129	-0.0016797	-0.0073467	-0.0035664	-0.0039929	-0.0022727	0.0051439	-0.0026682	6.6929e-06	-0.011453
BLA-PL5 Post-cond NREM duration matched with REM
Peak significance	Time (ms)	-420	-400	-380	-360	-340	-320	-300	-280	-260	-240	-220	-200	-180	-160	-140	-120	-100	-80	-60	-40	-20	0	20	40	60	80	100	120	140	160	180	200	220	240	260	280	300	320	340	360	380	400	420
Positive		0.040629	0.0041144	0.052206	0.026322	-0.0066434	0.045972	0.060238	0.014945	-0.011575	-0.017151	0.0055987	0.023014	0.0032821	0.014894	0.042397	0.01917	0.05865	0.1172	0.46452	0.81006	0.71925	0.38399	-0.02063	0.052974	0.047357	0.034631	0.11642	0.062802	0.13919	0.038185	0.012857	0.057742	0.0296	0.025062	0.0092791	-0.0026727	-0.020984	0.022639	0.0069157	0.076071	0.0031056	0.0087023	0.007914
Positive		0.023174	0.011941	0.031744	0.011105	0.0010269	0.031258	0.047636	0.022891	-0.0007832	-0.0057752	0.0046208	0.018371	-0.0013654	0.025568	0.02961	0.009382	0.032047	0.094734	0.33178	0.65907	0.7993	0.52679	0.011276	0.048979	0.049296	0.022011	0.068326	0.038488	0.087252	0.017566	0.0063772	0.030572	0.025735	0.006541	0.0052671	0.0013834	-0.0040875	-0.0019307	0.0042769	0.027571	-0.012905	-0.00022124	0.00394
N.S.		0.031399	-0.01187	0.028206	0.025153	-0.02272	0.017363	0.039495	-0.011972	-0.021746	-0.020312	0.0046197	0.0057486	0.0031144	0.01623	0.053921	0.042885	0.066076	0.064331	0.27728	0.48228	0.30827	0.099962	-0.026576	0.020037	0.02496	0.047055	0.082168	0.06717	0.094478	0.038357	0.005403	0.058692	0.036749	0.058602	0.010924	0.0077453	-0.028552	0.027405	0.001623	0.121	0.019058	0.022579	0.011937
Positive		0.0025001	0.013996	0.053758	-0.0089879	0.026255	0.02608	0.017306	0.012534	0.019451	-0.0031684	0.0039718	0.031149	0.024723	-0.014414	0.012477	-0.010394	0.011792	0.021714	0.12872	0.32344	0.34014	0.24627	0.10795	0.041002	-0.016474	-0.032631	0.00020265	0.016766	0.065554	0.011927	0.018739	-0.0090721	0.068965	0.016626	-0.017575	0.013365	-0.0040879	-0.014537	0.03361	-0.0072228	0.0031247	0.015331	0.011838
N.S.		0.011197	0.013619	0.014021	0.0088572	0.0025023	-0.0084135	0.022621	0.0034295	-0.0022083	0.0023085	0.0035525	0.0056965	-0.0020274	0.036224	0.024625	0.017779	0.013327	0.045373	0.094982	0.26015	0.43159	0.28412	0.017929	0.013069	0.01576	0.016215	0.016077	0.012196	0.021202	-0.002855	-0.0016928	0.01301	0.0143	-0.0048586	0.0063876	0.0078281	-0.0013035	-0.0213	0.0044217	0.017858	-0.023764	0.0065091	0.01348
Positive		0.018512	0.050298	0.061805	-0.0131	0.0079453	0.0078347	0.003556	0.006191	-0.0011726	-0.0025264	0.010582	0.026012	0.028089	-0.0017821	0.0022613	-0.015106	1.3303e-05	0.031884	0.083905	0.23345	0.34247	0.30515	0.1056	0.013814	-0.034356	-0.006827	-0.00059824	0.0074835	0.030169	0.011444	0.015065	-0.005221	0.048727	0.029305	-0.0073199	-0.0023681	0.010691	-0.0032258	0.027296	-0.018909	0.0026785	0.0014239	-0.0034267
Positive		-0.011634	0.020431	-0.027716	-0.074668	0.00029844	0.0089123	0.0098408	0.010294	0.016314	-0.00029269	0.0010294	-0.010175	0.0057627	0.024213	0.024543	0.01105	0.07034	0.18942	0.17539	0.207	0.2836	0.22732	0.031534	0.044031	0.028961	0.043732	0.034004	0.037048	-0.0018638	0.02495	-0.0012953	0.024627	0.016014	0.013732	-0.0011449	0.0001358	0.0071288	-0.010176	0.024957	0.018181	-0.0021224	-0.0082674	-0.0075747
N.S.		-0.018231	0.032156	-0.021601	-0.049151	0.00071873	-0.0036818	0.015619	0.020011	0.022939	0.013042	0.0092967	-0.0079155	0.017119	0.044194	0.040429	0.018244	0.09238	0.24221	0.18527	0.2809	0.21126	0.18768	0.023017	0.032275	0.039119	0.045018	0.067061	0.053125	-0.008334	0.027715	0.00071527	0.026063	0.012	0.027366	0.0032337	-0.0027112	0.014401	0.0062055	0.0089388	0.0069008	-0.0033982	-0.0053574	0.0044712
Positive		0.031718	0.099773	0.067313	0.13733	0.071968	0.069212	0.050982	0.043019	0.042538	0.077363	0.042603	0.06594	0.033403	0.034947	0.08582	0.083852	0.054812	0.13794	0.17268	0.12842	0.13235	0.21214	0.10345	0.13327	0.072151	0.036528	0.051547	0.030766	0.047523	0.09064	0.045912	0.054118	0.026071	0.053414	0.039327	0.039441	0.088898	0.048604	0.056182	0.075551	0.047596	0.042157	-0.011827
Positive		0.0099999	0.0056164	0.0053618	0.0045952	0.0037926	0.0066339	0.007362	0.0071768	0.010493	0.0089546	0.0099797	0.013823	0.01481	0.025136	0.02608	0.034625	0.049158	0.055927	0.091429	0.22467	0.18598	0.17899	0.1226	0.073626	0.057373	0.023101	0.013828	0.01458	0.0095373	0.018586	0.013414	0.016569	0.012433	0.007357	0.009625	0.012188	0.01206	0.01027	0.01417	0.011154	0.012584	0.012747	0.020939
N.S.		0.015261	0.054493	0.037927	0.10019	0.045911	0.04591	0.042923	0.033411	0.043819	0.05722	0.028979	0.047495	0.021511	0.034165	0.061812	0.057928	0.055332	0.10034	0.11789	0.10704	0.10324	0.17773	0.084918	0.11595	0.060854	0.0294	0.052018	0.026683	0.03515	0.065525	0.038319	0.04825	0.024381	0.047305	0.030086	0.033084	0.049095	0.025604	0.03845	0.040201	0.042422	0.025741	-0.0037199
N.S.		0.00010745	-0.0081512	0.062548	0.029371	0.037203	0.030512	-0.0012005	0.0058249	0.029981	0.056932	0.046775	0.050781	0.07937	0.057389	0.045686	0.061149	0.05406	0.03953	0.145	0.12956	0.1113	0.1394	0.07194	0.0625	0.067363	0.064208	0.056228	0.0084496	0.07509	0.06006	0.10029	0.063503	0.069034	0.077089	0.096883	0.095226	0.10814	0.094824	0.072626	0.11081	0.057822	0.053073	0.039762
Positive		0.017533	-0.016014	0.087151	0.013699	0.027674	0.024859	-0.0078948	-0.0026635	0.018364	0.037724	0.016381	0.048157	0.057288	0.053848	0.045059	0.080027	0.063503	0.032393	0.18513	0.11119	0.069589	0.1162	0.092857	0.076105	0.06666	0.057429	0.033359	0.019045	0.058531	0.047747	0.07998	0.050018	0.049739	0.060531	0.058909	0.09053	0.097302	0.063321	0.061234	0.10356	0.060053	0.04731	0.052854
N.S.		-0.0089033	-0.018586	0.037364	0.0055183	0.03497	0.040035	0.021627	0.014727	0.023495	-0.0059532	2.8194e-05	0.033532	0.010289	-0.014669	0.014843	0.0064861	0.033495	0.0066169	0.10469	0.20551	0.15515	0.11448	0.057836	0.030327	0.0099542	-0.040802	0.0026339	0.022881	0.062383	0.0041913	0.018928	-0.01912	0.05858	0.020434	-0.029724	0.018479	-0.012397	-0.014467	0.013726	0.014676	0.012891	0.040034	0.0075981
Positive		-0.028601	0.017848	-0.0088634	-0.022528	-0.008606	-0.017497	0.016279	0.015986	0.021452	0.029658	0.014369	-0.0042594	0.027413	0.037107	0.029413	0.027098	0.071007	0.22758	0.16477	0.2838	0.064973	0.061051	0.0069087	0.014867	0.032046	0.035635	0.09775	0.052473	-0.0047233	0.01901	0.0098996	0.013719	0.0035559	0.034319	0.010721	0.0068845	0.015757	0.0075137	-0.014197	-0.0084595	0.0071104	-0.010817	0.0081146
N.S.		0.006669	0.005872	0.0048735	0.00072716	-0.00034143	0.0035965	0.0094095	0.0086017	0.0099132	0.0089254	0.010554	0.0094457	0.010865	0.016741	0.017892	0.02387	0.031637	0.037523	0.061113	0.1373	0.117	0.11387	0.072298	0.043667	0.039118	0.021907	0.011583	0.013864	0.014371	0.018126	0.014382	0.018543	0.014065	0.010184	0.013865	0.016739	0.013054	0.0083737	0.013137	0.012826	0.016716	0.014537	0.022699
N.S.		0.011237	0.0065967	0.0033741	0.010481	0.0094598	0.0074979	0.0053309	0.0050684	0.006615	0.0015586	0.0034508	0.0065008	0.0095818	0.013839	0.014998	0.024539	0.033974	0.031954	0.056361	0.14334	0.11195	0.10044	0.074541	0.045025	0.036711	0.010532	0.010775	0.011088	0.0041028	0.013322	0.011718	0.011641	0.0081094	0.0070878	0.0077018	0.0057249	0.015748	0.014168	0.011368	0.0094638	0.0087318	0.012438	0.01387
N.S.		0.017658	0.074783	0.061163	0.097133	0.047984	0.032051	0.014398	0.018572	0.011036	0.040885	0.019473	0.040279	0.0042768	0.0024998	0.034838	0.04727	0.035507	0.09667	0.097901	0.084803	0.083886	0.10564	0.067248	0.067518	0.03498	0.01501	0.0020903	0.010209	0.013213	0.055236	-0.00067889	0.025098	0.019918	0.021247	0.017859	0.018195	0.087119	0.029662	0.03792	0.059699	0.033742	0.035741	-0.026802
N.S.		0.005781	0.047046	0.020813	0.039746	0.0018437	0.00779	0.0022279	-0.0071351	-0.0070951	0.022659	0.0088696	0.010858	0.0064757	0.020803	-0.00032152	0.01079	0.0269	0.049991	0.065791	0.087356	0.12382	0.16423	0.066219	0.020104	0.014353	0.016706	0.012645	0.022885	0.036415	0.014272	0.0026992	0.004181	0.034242	0.062078	0.022068	-0.0027911	0.0031705	-0.015382	-0.0022785	0.035471	0.011883	0.0081058	0.0012758
N.S.		0.020078	0.053167	0.038908	-0.0061631	0.0044634	0.016801	-0.0051548	-0.0017921	-0.0048706	0.0031727	0.015119	0.017641	0.02077	0.019554	-0.00080186	-0.0068391	0.012311	0.0349	0.031811	0.086658	0.1904	0.16612	0.078775	-0.0054125	-0.012529	0.011382	0.011389	0.014979	0.013152	0.017019	0.024275	-0.0064485	0.022514	0.019071	-0.0047415	-0.004818	0.01849	-0.001585	0.022523	-0.014294	0.0089179	0.0067453	-0.019972
N.S.		0.0075278	0.048034	0.016013	0.027281	0.0029471	0.0092945	0.0086882	-0.01827	-0.0014766	0.050889	0.00027845	0.0078117	0.0077651	0.019771	0.00021006	0.016952	0.026596	0.033515	0.061317	0.086331	0.10653	0.19352	0.045885	0.013982	0.001455	0.0038855	0.014303	0.032789	0.048962	0.013622	-0.0059566	0.0087499	0.028637	0.04539	0.028809	-0.0080203	-0.00072204	-0.01598	-0.0038012	0.031506	-0.0026931	0.0099715	0.003862
N.S.		-0.0003924	0.016231	0.012758	0.050627	0.017388	0.010168	0.025262	0.016335	0.023999	0.037038	0.018256	0.024948	0.0053339	0.018199	0.022187	0.024015	0.046925	0.049671	0.058505	0.084875	0.06817	0.10065	0.061971	0.073257	0.039855	0.023467	0.034119	0.017154	0.013356	0.032329	0.020513	0.029318	0.02405	0.035244	0.025318	0.026403	0.022719	0.0087215	0.020091	0.011361	0.017297	0.0078431	0.0040267
N.S.		-0.014983	0.0085795	0.013334	0.031215	0.027066	0.021195	0.014905	0.010276	0.028504	0.050769	0.055427	0.02671	0.052893	0.043914	0.01892	0.030566	0.036176	0.029669	0.048948	0.079568	0.091907	0.11004	0.041701	0.030349	0.056107	0.049805	0.053479	0.012359	0.058437	0.0531	0.069763	0.049237	0.066027	0.065324	0.082824	0.062375	0.069093	0.067593	0.049119	0.062939	0.038099	0.049058	0.031833
Positive		0.022364	-0.016301	0.0096644	0.014943	0.0012183	0.0026589	-9.6558e-05	0.0065942	0.0051397	-0.0057252	-0.00285	-0.0029247	-0.005362	0.0081959	0.011051	-0.0067989	0.02808	0.032547	0.05893	0.13909	0.11335	0.080408	0.0030613	0.0070541	0.013284	0.0017437	0.029274	0.0015773	0.013062	0.0093316	0.0017955	-0.0018017	-0.005279	-0.0059192	-0.0028033	-0.010816	-0.0051587	0.0028882	-0.0048794	0.011703	-0.00096046	0.0021943	-0.0091095
Positive		0.023421	-0.014531	0.0079492	0.014311	0.0060415	0.008003	-0.00097398	0.0038366	0.0023677	-0.0013041	-0.002037	-0.0029393	-0.00093123	0.0039168	0.0036509	-0.0076021	0.023234	0.019681	0.051396	0.1135	0.13021	0.10392	0.00035576	0.0044954	0.0090494	-0.0013017	0.016926	0.0025208	0.0026004	0.0058742	0.004434	-0.0011931	-0.0031776	-0.0044083	0.0060538	-0.0040739	-0.0026537	-0.0039161	-0.0054623	0.0017242	-0.0026318	-0.00061476	-0.0031382
N.S.		0.01869	0.037663	0.0027233	0.023605	0.010449	0.012976	0.0079032	-0.02353	0.008165	0.083077	-0.0064483	0.00053858	0.0049313	0.0065551	0.0063493	0.027323	0.016709	0.0056411	0.049747	0.062454	0.066412	0.17666	0.015027	0.0094957	-0.0014542	-0.0082256	0.0072757	0.030933	0.048367	0.013662	-0.011448	0.011324	0.017055	0.0196	0.025957	-0.0074965	-0.0080383	-0.0051029	0.0098371	0.026881	-0.020596	0.011607	-0.0017329
N.S.		0.013276	-0.012549	0.062622	0.018007	0.012745	0.0074701	0.0032907	-0.0038315	0.0047958	0.012673	-0.00020618	0.038433	0.0083577	0.027807	0.0093643	0.038457	0.050016	0.027604	0.090234	0.061948	0.017157	0.052829	0.070077	0.047422	0.035947	0.021653	-0.00089097	0.01283	0.010449	0.030648	0.020758	0.021282	0.025152	0.023377	0.0059616	0.038404	0.047763	0.01547	0.022322	0.053548	0.047725	0.027682	0.032408
N.S.		0.038265	0.082217	0.037796	0.040008	0.0058356	0.039089	0.079514	0.063641	0.027731	0.0090963	0.00082977	-0.015497	0.016154	0.038788	0.030074	0.052564	0.0079094	0.067594	0.050496	0.045913	0.044475	0.058718	0.063466	0.038156	0.052623	0.044009	0.10276	0.05701	0.010152	0.027218	0.024764	0.020014	0.031752	0.033178	0.069314	0.043366	0.056976	0.026328	0.078721	0.038943	0.044395	0.081286	0.044327
N.S.		-0.0025458	-0.016752	0.064778	0.053917	0.038816	0.00088009	0.022506	0.028334	0.074571	0.069832	0.015473	0.036575	0.057769	0.048757	0.010467	0.04661	0.015188	0.0079507	0.061792	0.071873	0.016063	0.030263	0.012761	0.021401	0.13452	0.036528	0.067693	0.061863	0.029486	0.038445	0.067754	0.044226	0.024821	0.048204	0.021622	0.043294	0.032202	0.043359	0.03633	0.060841	0.021142	0.024774	0.030048
N.S.		0.010642	0.064354	-0.0038488	0.02913	-0.0061931	0.0058327	0.054049	0.027269	0.0094509	0.0012717	0.00049327	-0.013493	0.010834	0.041281	0.016453	0.057677	0.012955	0.051863	0.039827	0.039106	0.028429	0.052679	0.055905	0.029979	0.049125	0.017906	0.07415	0.037973	0.014462	0.041631	0.035764	0.016891	0.03638	0.022749	0.046195	0.038005	0.055024	0.027684	0.043178	0.032543	0.034235	0.080392	0.033824
N.S.		0.0086838	0.028726	0.029345	0.01618	0.015456	0.035733	-0.0078176	-0.0066281	0.012409	0.020818	0.01294	0.008757	0.023568	0.040106	0.0014861	0.0028019	0.029704	0.024356	0.0084663	0.043275	0.097696	0.039169	0.071146	0.0013823	0.018158	0.020695	0.041488	0.028491	0.018746	0.041139	0.048931	0.00051046	0.00635	0.007489	0.0012111	0.017454	0.026666	-0.0037843	0.020087	0.0050795	0.0073019	-0.0024509	-0.013805
Positive		0.026767	0.011227	0.0052336	0.0088184	0.015082	0.016203	0.023193	0.01944	0.028933	0.0093705	0.0053423	0.021292	0.039034	0.014674	0.016837	0.021457	0.010459	0.070268	0.046126	0.040201	0.051742	0.035144	0.028543	0.042473	0.031044	0.028506	0.023163	0.022631	0.021983	0.037624	0.021513	0.018512	0.015482	0.017376	0.013567	0.0098622	0.014569	0.00749	0.017646	0.013585	0.018018	0.0096441	0.019084
N.S.		0.0029117	0.0048225	0.0026176	-0.00097413	-0.0010393	0.0024231	0.007223	0.0042288	0.0042927	0.0051078	0.0059696	0.00076659	0.0036662	0.0061857	0.0080565	0.0097151	0.01273	0.024596	0.035448	0.052142	0.050666	0.056663	0.028492	0.019267	0.030307	0.021725	0.021978	0.03029	0.02179	0.015183	0.010926	0.013173	0.011917	0.01025	0.013005	0.015688	0.011285	0.0042949	0.0046221	0.0066705	0.012304	0.01027	0.01347
N.S.		0.057501	0.09476	0.09199	0.045376	0.035235	0.062089	0.070271	0.099678	0.051233	0.024337	0.0054844	-0.0075482	0.022765	0.020378	0.029614	0.025198	0.0092576	0.045857	0.030472	0.03153	0.047822	0.040994	0.046549	0.024725	0.048438	0.055104	0.10096	0.072117	0.019899	0.013607	0.005454	0.028553	0.036385	0.057321	0.071102	0.045005	0.042838	0.028164	0.099471	0.03396	0.061612	0.055115	0.063483
N.S.		0.0011719	0.0031423	0.0025411	0.0024747	0.0032387	0.0025903	0.0050606	-0.0018081	-0.00058263	0.00052763	0.0018507	6.4835e-05	0.0018663	0.0022727	0.0045757	0.0050863	0.011061	0.031004	0.035182	0.044733	0.045762	0.054246	0.027002	0.018868	0.040459	0.026332	0.0377	0.049758	0.02888	0.015123	0.012321	0.0083789	0.011265	0.0085099	0.011555	0.012583	0.008791	0.0011957	-0.0024424	0.0022229	0.00712	0.0058862	0.0067463
N.S.		-0.012217	0.041288	-0.013525	0.027692	0.0033937	0.0057995	0.028715	0.012915	0.015439	0.02163	0.025338	-0.0026267	0.020666	0.036695	0.0062927	0.035571	0.022311	0.026482	0.016031	0.035151	0.039451	0.060692	0.038241	0.019948	0.050645	0.023694	0.051169	0.028328	0.037155	0.043853	0.04093	0.027495	0.051622	0.039632	0.048939	0.041405	0.046704	0.036198	0.032883	0.033047	0.031122	0.060646	0.03434
Positive		0.018277	0.025363	0.020617	0.023566	0.015068	0.020533	0.023209	0.016281	0.017246	0.019606	0.0186	0.014924	0.011951	0.015793	0.015518	0.0099286	0.02507	0.02918	0.02024	0.030632	0.042335	0.03937	0.036071	0.045466	0.028695	0.031511	0.03778	0.042996	0.017032	0.021371	0.029195	0.029213	0.019427	0.032091	0.020387	0.024341	0.022689	0.019689	0.031244	0.024546	0.030531	0.015337	0.021472
N.S.		0.044215	0.011036	0.0072909	0.0030683	0.010306	0.011417	0.018485	0.023684	0.023117	0.0092062	0.0064833	0.018896	0.033528	0.014227	0.014986	0.025471	0.014196	0.050319	0.036549	0.031302	0.043679	0.03206	0.022884	0.042158	0.032725	0.02257	0.022684	0.026656	0.026087	0.035449	0.028615	0.019459	0.018812	0.022539	0.016764	0.010236	0.01436	0.015683	0.018298	0.022275	0.017761	0.0089587	0.031416
N.S.		0.020497	0.0218	0.023828	0.022697	0.012662	0.023874	0.021939	0.01607	0.013434	0.015862	0.015941	0.013945	0.014454	0.01627	0.014048	0.013223	0.024666	0.029526	0.02538	0.033948	0.039328	0.042901	0.030131	0.035063	0.033693	0.022342	0.03227	0.041442	0.014224	0.021183	0.024729	0.027063	0.023786	0.035654	0.017277	0.01922	0.022871	0.018863	0.023741	0.018547	0.023561	0.01212	0.019366
N.S.		0.011951	-0.01487	-0.0038985	0.0087141	-0.026334	-0.0047962	0.019682	-0.013872	-0.013303	-0.012303	0.0040491	-0.0094572	0.00026033	0.0012653	0.026992	0.045668	0.039141	0.016245	0.081231	0.18099	0.011704	-0.010039	-0.0080013	-0.0043214	-0.017972	0.016082	0.018054	0.03964	0.023423	0.019084	0.0095268	0.034585	0.037569	0.055842	0.006144	0.011987	-0.026455	0.019826	-0.01259	0.076399	0.031268	0.017129	0.0042981
N.S.		-0.0010757	-0.026293	0.025281	0.0088088	0.028326	0.018986	0.00497	0.010771	0.0072584	0.0021223	-0.00016789	0.019752	0.0045667	8.2061e-06	-0.0021861	0.02137	0.020446	-0.0070581	0.049183	0.082104	0.0084718	0.040476	0.0030132	0.015231	0.022086	-0.023269	-0.0064741	0.0099607	0.029951	0.0030915	0.014069	-0.017035	0.037706	0.02574	-0.026025	0.0042082	-0.0018389	-0.00093292	0.0022538	0.036435	0.0022558	0.029529	0.0088126
N.S.		-0.0025862	-0.0011804	0.058724	0.045307	0.020563	0.037404	-0.0097211	-0.010115	0.039664	0.040367	0.013493	0.014467	0.034013	0.039573	0.0093139	-0.0027246	0.036129	0.0053949	0.0023535	0.042594	0.061304	-0.00025547	0.050338	0.012991	0.050424	0.034255	0.076631	0.03239	0.020022	0.065648	0.056826	0.015593	0.0018603	0.0024585	0.0075923	0.041504	0.029212	0.021533	0.011969	0.010551	0.014655	-0.008774	0.006214
N.S.		-0.0028533	-0.026116	0.085511	0.060373	0.018637	0.015642	-0.0046472	0.0004717	0.062482	0.050151	0.017671	0.031509	0.040463	0.03314	0.0093442	0.0058687	0.028713	-0.006741	0.019327	0.059416	0.018262	-0.0094864	0.016594	0.020074	0.095235	0.04105	0.093414	0.036161	0.018858	0.05709	0.052925	0.030658	0.0056218	0.0020209	0.0091587	0.041958	0.027689	0.04997	0.020207	0.028287	0.025201	0.016768	0.02549
N.S.		0.011007	-0.013179	0.0080159	0.0017641	-0.002911	-0.0040648	-0.002315	0.003142	0.0045198	-0.0058682	-0.0014308	0.0031409	-0.0057763	0.007813	0.021699	0.0017623	0.021448	0.020028	0.031874	0.081245	0.04505	0.030637	0.0028981	0.0086799	0.0069594	0.0026026	0.021501	0.0016471	0.013489	0.0037005	0.0016809	0.0013413	-0.0062364	-0.0033796	-0.011921	-0.010213	-0.0057454	0.011866	0.0010942	0.018068	0.0038953	0.0037134	-0.011838
N.S.		0.009278	0.011311	0.0072017	0.014854	0.019936	0.022132	0.016243	0.010114	0.024392	0.010181	0.0028407	0.01961	0.024607	0.013079	0.013281	0.0096098	0.0064639	0.043269	0.036529	0.032169	0.035305	0.026614	0.02584	0.025747	0.023606	0.024024	0.019627	0.020978	0.018826	0.031441	0.0095787	0.012881	0.0097725	0.0086443	0.0066453	0.010718	0.01106	0.0028298	0.009683	0.010608	0.01118	0.0091602	0.0072172
N.S.		0.0047935	0.0046405	0.0064641	0.0093791	0.0067863	0.0018138	0.0024364	-0.00097429	0.00094141	-0.00052505	0.0013894	0.0050715	0.0043496	-0.00058895	0.00061683	0.0066548	0.012318	0.023277	0.023273	0.046423	0.041122	0.0321	0.016028	0.010319	0.029838	0.017223	0.029145	0.031174	0.020222	0.013964	0.015301	0.0054813	0.0076459	0.0038487	0.0095087	0.0087516	0.0058832	0.0016123	-0.0035119	0.0041984	0.0031426	0.002119	0.0060889
N.S.		0.013666	-0.011059	0.0068387	0.0083086	0.0033921	0.0087201	-0.00049941	-0.00085377	-0.0015269	0.00044028	-0.00059004	0.00046508	0.0042624	-0.0014038	0.0023237	-0.0042812	0.01655	0.0024516	0.024673	0.035523	0.07667	0.055061	-0.0037125	0.0062524	0.0044813	-0.0026142	0.0052484	0.001749	-0.0055579	0.0014267	0.0092783	0.0031193	0.00088911	-0.0019986	0.010546	0.0026812	0.00017258	-0.003134	-0.0035695	-0.002196	-0.0013878	-0.0041785	-0.003857
N.S.		0.01464	0.0030838	0.0057156	0.022768	0.0092726	-0.048498	-0.0051148	-0.0096132	-0.0034417	0.0095675	0.0024168	0.00093336	0.00042633	0.022384	0.0063839	0.036512	0.011513	0.021426	-0.010976	0.060583	0.11758	0.042185	0.0025871	-0.0040749	-0.01103	0.0062447	0.021766	0.0034788	-0.0028314	-0.0155	0.0059873	0.019623	-0.0058972	-0.015764	0.010835	-0.002273	-0.017327	0.015283	0.027785	0.0085186	-0.017416	0.016783	0.034422
Positive		0.0061812	0.011324	0.021735	0.012994	0.016269	0.0099434	0.0030309	0.008541	0.008725	0.0061397	0.0075066	0.012834	0.0090544	0.013229	0.015893	0.018857	0.0097659	0.017722	0.026838	0.027954	0.019706	0.022844	0.035583	0.032903	0.025485	0.026152	0.023029	0.014738	0.013708	0.0049176	0.0043505	0.0045248	0.0079304	0.0055142	0.0086475	0.007338	0.0061223	0.0010147	0.0020786	0.0023681	0.0032358	0.0035604	0.0065689
N.S.		0.0025787	0.018206	0.041975	0.042009	0.014843	0.00092247	0.00068855	-0.0011203	-0.0036264	0.0072958	-0.0029478	0.026714	-0.017445	-0.0021867	-0.0071203	0.010792	0.033551	0.04788	0.029735	0.042459	0.01688	0.022941	0.041282	0.022755	0.012032	-0.0020082	-0.022297	-0.0012773	-0.013129	0.021405	-0.021835	0.0066833	0.012962	0.00012347	-0.0076289	0.0073636	0.045458	0.0047965	0.012835	0.037462	0.035261	0.022976	-0.011134
N.S.		0.017235	0.014561	0.020817	0.013188	0.0088166	0.022166	0.015342	0.018824	0.01192	0.013436	0.011665	0.0093804	0.011523	0.013749	0.010993	0.016366	0.020435	0.0234	0.026083	0.028012	0.029422	0.034846	0.016204	0.019987	0.031436	0.013225	0.024573	0.036848	0.013526	0.020134	0.019968	0.021188	0.024706	0.030164	0.015319	0.013251	0.017691	0.019271	0.014259	0.019788	0.015034	0.010231	0.025583
N.S.		0.028685	0.011077	0.013045	0.0037875	0.0081722	0.014675	0.012373	0.021786	0.016964	0.011137	0.0081369	0.012301	0.016712	0.012508	0.010561	0.02001	0.016932	0.024567	0.02685	0.023755	0.028677	0.026503	0.013806	0.025732	0.02932	0.013331	0.02228	0.033089	0.020539	0.025492	0.024542	0.018899	0.021445	0.026139	0.016258	0.010935	0.012958	0.020345	0.01452	0.025833	0.014173	0.0091909	0.036252
N.S.		0.013467	0.013352	0.01309	0.016376	0.010837	0.0072695	0.0067124	0.011977	0.0111	0.0075881	0.0058488	0.010514	0.010089	0.0053344	0.0050376	0.013844	0.014445	0.014927	0.015588	0.044774	0.044012	0.018939	0.0093848	0.006504	0.017265	0.0098909	0.020906	0.013081	0.012829	0.019352	0.017803	0.01006	0.0064556	0.0035004	0.0088177	0.010531	0.0092838	0.0093626	0.0046327	0.012169	0.0043815	0.005365	0.011371
N.S.		0.0095544	0.013042	0.022571	-0.010093	-0.0062295	0.0031701	0.011225	-0.0013146	0.01738	0.013212	0.0076982	0.032359	0.033391	0.027155	-0.0030823	0.020457	0.037423	0.0044321	0.020545	0.021423	0.038837	0.0061243	0.028849	0.010544	0.027637	0.041484	-0.0043747	-0.0078538	0.002669	0.0098161	-0.0056037	0.010834	0.030355	-0.017206	0.0051941	-0.01454	-0.018532	-0.021925	0.0037295	-0.041224	0.016077	-0.0087679	0.0072492
N.S.		0.022366	0.021897	0.020559	0.020393	0.015778	0.014557	0.015168	0.021173	0.01934	0.016807	0.012869	0.014997	0.016349	0.013619	0.011251	0.017932	0.014432	0.012231	0.014372	0.032204	0.041891	0.022504	0.016495	0.0079306	0.014803	0.01105	0.018993	0.01233	0.016267	0.027406	0.021491	0.019398	0.011893	0.0056452	0.0098705	0.015562	0.017109	0.01771	0.012902	0.018769	0.011448	0.015546	0.017383
N.S.		-0.0018124	-0.0071696	0.0025938	0.0014029	0.012191	0.01368	0.0059746	-0.0001846	-0.0026521	0.00074058	0.019726	0.0075147	-0.0050543	-0.012742	0.00092412	0.00093917	-0.0048886	-0.013463	0.014588	0.011284	-0.0287	-0.003687	0.064933	0.038777	0.050121	0.0079842	0.022192	0.011636	-0.0094627	0.022395	0.006153	0.0085142	0.018629	0.0067648	-0.0043503	-0.011723	-0.019934	0.0032798	0.00067222	-0.0052302	-0.0050017	-0.0034857	0.0045486
N.S.		0.040329	-0.00021052	-0.0020175	0.012403	0.0082061	0.011142	0.020565	0.020303	0.011666	0.019085	0.01043	0.021622	0.018374	0.0076933	0.034101	0.00097694	0.026752	0.025927	0.0050244	0.0025403	-0.0027289	0.023547	0.048293	0.061981	0.0069601	0.04021	0.036882	0.088506	0.0065843	-0.025023	-0.0034142	-0.029556	0.011082	0.012738	0.052043	0.071253	0.077667	0.054068	0.020644	0.021533	0.014173	0.034201	0.017788
N.S.		0.0062133	0.013035	0.0066258	0.0068782	0.0068142	0.0049775	0.0062205	0.0034467	0.0027405	0.013334	0.01126	0.013512	0.012498	0.0077517	0.011652	0.0072264	0.0096503	0.018426	0.018083	0.026916	0.017441	0.020066	0.015922	0.027067	0.018076	0.011467	0.0068485	0.012139	0.016385	0.012255	0.014143	0.018217	0.0095611	0.0080093	0.0054486	0.008546	0.006147	0.0045496	0.0024375	0.0060994	0.002728	0.0052901	0.0068591
N.S.		0.009212	-0.0023169	0.011396	0.034566	-0.0035371	-0.001342	0.045248	0.0079204	0.00056437	0.020243	0.0034256	0.010066	-0.010136	-0.010923	-0.0033633	-0.0070318	0.025841	0.027182	0.0088608	0.0026229	0.0007799	0.029913	0.0061297	0.027001	0.062639	0.033748	0.04916	0.075099	0.0052277	-0.0063121	-0.0068759	-0.013674	-0.004566	0.0022558	0.021978	0.025985	0.031979	0.029992	0.020675	-0.0074309	-0.00017875	-0.02926	0.002108
N.S.		0.01775	-0.0027565	0.0035946	0.016485	0.0021482	0.0051017	0.031754	0.0086437	0.00089577	0.017118	0.00074873	0.017468	0.0061625	-0.00033655	0.015571	-0.0022252	0.030986	0.02953	0.0028655	-0.0028143	-0.015299	0.034659	0.032484	0.0517	0.034184	0.041599	0.052693	0.11964	0.0091163	-0.017688	0.0042483	-0.027008	0.0028575	0.0069352	0.037256	0.050528	0.049812	0.061185	0.031698	0.0083103	0.012298	-0.0064114	0.0001674
N.S.		0.020403	-0.0064606	0.010906	0.012974	0.0032477	0.004838	-0.023724	-0.018156	0.0020601	-0.004393	0.0045779	0.0040781	-0.0043008	-0.015232	0.0047969	0.0025653	-0.00070051	0.022194	0.028296	0.045162	0.08284	0.0086758	-0.045662	-0.0026097	0.019978	0.035258	0.049849	-0.0045455	0.018931	-0.0089785	-0.006453	-0.01946	-0.0018812	-0.0025394	-0.0020638	0.0082247	0.019281	-0.0044188	0.0097509	8.6214e-05	-0.007956	-0.00022819	0.0038254
N.S.		-0.0032152	0.0041527	0.010424	0.010638	-0.0042768	0.0072218	-0.0033077	-0.0011183	0.0068892	0.0054722	-0.0028942	-0.0028871	-0.0037194	0.0038087	0.0063511	0.0029303	0.011217	0.056448	0.037062	0.038867	0.018664	0.029624	0.00056357	0.0021439	0.0095774	0.0046998	0.0035861	0.0041711	-0.0011577	0.0033003	-0.00062504	-0.0035645	-0.0053955	0.0005383	0.0028528	0.00097282	-0.0018097	-0.0026381	0.00019993	-0.0018365	-0.0022612	0.00028794	-0.0044729
N.S.		0.0069366	0.015549	0.0078618	0.01197	0.0056973	0.011357	0.013278	0.011246	0.01241	0.012124	0.010917	0.0047439	0.0018535	0.0072158	0.013456	0.012507	0.015982	0.019074	0.014691	0.014353	0.027054	0.019154	0.019063	0.026741	0.014892	0.02678	0.023962	0.025771	0.011578	0.011415	0.019265	0.017909	0.0063143	0.015176	0.013423	0.018701	0.010158	0.0093033	0.020895	0.025404	0.019244	0.01242	0.013914
N.S.		0.0029515	-0.0012793	0.0093576	0.017288	-0.004136	0.0051226	-0.0035226	-0.0021375	0.0047887	0.0035196	-0.0013041	-0.0031528	-0.0025636	0.0024496	0.0045562	0.0026178	0.0038028	0.033139	0.037031	0.033663	0.035585	0.036301	-0.013361	-5.8208e-05	0.00059182	0.0035976	-0.0024311	0.0034275	-0.0014087	0.0022526	0.0013531	-0.0041923	-0.0051376	0.0005225	0.0023872	0.0010868	0.0018491	-0.0033197	0.0029486	-0.0014864	-0.0029713	-0.0022869	-0.0016769
N.S.		0.03274	0.014219	-0.0085845	0.025527	0.017595	0.007056	-0.01097	-0.0093607	0.0050757	0.076109	-0.007096	-0.0058848	0.0015403	0.00065684	0.0063943	0.04115	0.0040394	-0.012002	0.015836	0.017133	-0.0028437	0.082351	-0.0070254	0.012738	0.0098542	-0.0058672	-0.01362	0.0085142	0.022351	0.0069887	-0.01047	0.0074924	0.011704	0.0040373	0.0077372	-0.0093167	-0.0026824	0.0059345	0.026744	0.029504	-0.024831	0.0088337	0.0021176
N.S.		0.012623	-0.0031955	0.0048597	0.026081	-0.0068519	0.0036311	-0.0046294	-0.0048008	0.014103	-0.0042007	0.0041182	0.0050901	-0.0081893	-0.021112	6.0068e-05	0.001331	0.0066157	0.03396	0.0094202	0.028179	0.064934	0.0053508	-0.023677	-0.0016571	0.043289	0.053109	0.079958	-0.0087234	0.0065235	-0.0084308	-0.01129	-0.025787	-0.0046177	-0.0034941	-0.001333	0.013447	0.019626	-0.0046408	0.017956	-0.0089213	-0.0064787	0.00035108	0.013742
N.S.		0.013983	-0.0035167	0.0085813	0.041605	-0.0051639	0.0026477	0.026158	0.0066794	0.0095755	0.0088449	0.004775	0.0021447	-0.013855	-0.019135	-0.0060144	-0.0037007	0.014407	0.028039	0.010668	0.014357	0.029602	0.010261	-0.011093	0.0086091	0.062394	0.041383	0.062217	0.015103	0.002408	-0.0060761	-0.016175	-0.01681	-0.0073835	-0.0020844	0.0094235	0.016733	0.026405	0.0020061	0.013933	-0.012379	-0.0057642	-0.01454	0.012235
N.S.		0.00021576	0.0011941	0.010337	0.0040995	0.0057472	0.0050544	0.011845	0.0078002	-0.0038437	0.0055908	0.023928	0.0049662	-0.0041198	-0.01277	0.0053941	-0.002724	0.0021974	0.010946	0.018364	0.039124	-0.026372	-0.0090117	0.03967	0.021385	0.041184	0.011996	0.027484	0.023256	-0.016107	0.015784	0.014992	0.016822	0.017262	0.0072771	-0.0079101	-0.016312	-0.011349	0.015464	0.0037948	-0.010002	-0.0037387	-0.0037116	0.0036974
N.S.		0.012043	0.01037	0.011729	0.01643	0.020057	0.022659	0.0065539	0.0024366	0.013363	0.010422	0.0021598	0.013053	0.0097889	0.0082883	0.0072417	0.0034259	0.0053662	0.014706	0.016846	0.017186	0.016215	0.019264	0.019777	0.015425	0.019002	0.015677	0.017268	0.016784	0.015565	0.025516	0.0072493	0.0090965	0.0096012	0.0046981	0.0021731	0.011163	0.01302	0.0038411	0.0078497	0.0097625	0.0076161	0.0074226	2.4611e-05
N.S.		0.0041457	0.0033331	0.0075343	0.0027675	-0.0051219	-0.001146	-0.0013913	-0.005112	0.0080126	0.010676	0.0081973	0.0030891	0.0094062	0.01832	-0.0036339	0.002205	-0.0054713	0.0016578	0.0045018	0.015681	0.030273	0.0056038	0.021828	0.032506	0.011597	0.00063991	0.031081	0.031732	0.042698	0.014258	0.0013541	0.030807	0.031349	-0.0055275	0.0014666	0.019621	-7.039e-05	0.0070489	0.0018625	-0.00081205	0.0076864	-0.0015154	-0.0005416
N.S.		0.0015003	0.0062256	0.0085318	0.004991	0.0077442	0.0088096	0.00054237	0.0041976	0.0061801	0.002923	0.0067602	0.0093001	0.0047917	0.0093906	0.011441	0.016973	0.006179	0.0076242	0.017738	0.019019	0.0081625	0.012234	0.021568	0.023412	0.019156	0.014654	0.012957	0.0075925	0.0096508	0.0026831	0.0031458	0.0020928	0.0073383	0.0030865	0.0036906	0.004538	0.0021132	0.00098283	-0.00093789	0.0010211	0.0043703	0.0015262	0.0036757
N.S.		0.022312	0.018552	0.018632	0.014033	0.01225	0.010743	0.014478	0.014184	0.015296	0.012652	0.012513	0.011577	0.014317	0.010622	0.0062312	0.011202	0.009132	0.0082094	0.012705	0.026808	0.030441	0.020336	0.015833	0.0027819	0.0084021	0.0080107	0.0063402	0.0063125	0.013765	0.023655	0.01887	0.017465	0.01106	0.0015819	0.0060003	0.01165	0.012337	0.011392	0.0065096	0.010928	0.0093491	0.015196	0.013003
N.S.		0.0060743	0.010283	0.019378	0.011189	0.01642	0.0078868	0.0061361	0.0083406	0.0071885	0.0049937	0.0052373	0.011979	0.0078854	0.0090936	0.012417	0.011739	0.0054866	0.012576	0.018267	0.018759	0.013591	0.012182	0.020141	0.019158	0.014707	0.021421	0.013825	0.010907	0.0082196	0.0023929	0.00067485	0.00056963	0.0034868	0.0034691	0.0060766	0.0028546	0.006736	0.0027207	0.0005416	0.0025277	0.00088234	0.0040765	0.0071432
N.S.		0.0068973	0.0051588	0.0053775	-0.00013607	0.0045265	0.0077737	0.0012702	0.0012222	0.0063254	0.004744	0.0049134	0.005902	0.0053587	0.005175	0.0033633	0.0051547	0.0059101	0.013489	0.010321	0.0082432	0.019652	0.028397	0.023823	0.010276	0.013191	0.005226	0.0092216	0.0049494	0.012298	0.0061724	0.0051244	0.004704	0.0080621	0.014218	0.016689	0.0051442	0.0022299	0.0087081	0.0059212	0.0059752	0.0035761	0.0097818	0.0035552
N.S.		0.0044461	0.0092139	0.0043309	0.002785	0.0050989	0.0021073	0.0052911	0.0021797	-0.00055024	0.0061428	0.0083102	0.0099066	0.0078461	0.0049329	0.0054815	0.0042464	0.0064883	0.013647	0.016294	0.019739	0.017953	0.017203	0.01079	0.01714	0.014769	0.0081487	0.0031628	0.0084779	0.0098241	0.0038437	0.0078174	0.0074236	0.0028176	0.00076635	-0.00016287	0.0038226	0.0029912	0.00057905	0.0015685	0.0044162	-0.0012098	0.0020615	0.0013704
N.S.		0.0039898	0.0044855	0.0035752	-0.00057886	0.0018542	0.0065573	0.00065425	0.0043949	0.0030247	0.0031017	0.0029387	0.0039168	0.0035532	0.00022309	0.0034385	0.01027	0.0046442	0.017142	0.013324	0.0098258	0.018374	0.028436	0.020059	0.0053628	0.011329	0.0080521	0.007195	0.0016005	0.01231	0.0039978	0.0034486	0.0019612	0.0025949	0.0092069	0.0097747	0.0026099	0.00063687	0.0070217	0.0031341	0.0023927	0.004121	0.0044804	0.00077589
N.S.		0.019304	-0.021367	0.032753	0.0056105	0.0086517	-0.0066919	0.030134	0.0018285	-0.013223	0.027141	0.03943	0.0074133	0.015797	0.0054697	0.022236	-0.003436	0.0039303	0.0027027	0.022282	0.032779	0.0083843	0.025606	-0.0033773	0.007226	0.013745	0.015021	0.019609	0.022596	0.0078555	-0.0021719	-0.013162	0.00056054	-0.0027392	0.016748	0.012397	0.038464	0.012546	0.039062	0.0075617	0.00019106	-0.015497	-0.0097948	0.048201
N.S.		0.0034539	0.0058157	0.0050713	-0.0021356	-0.0077002	0.0012119	0.0014624	0.0053545	-0.0019882	0.0024714	0.0049572	0.0046592	0.0060224	0.0025269	0.0051369	-0.00014023	0.0043151	0.011094	0.0063256	0.012283	0.027468	0.025834	0.011572	0.0095193	0.0091858	0.02107	-9.2455e-05	0.012118	0.00056491	0.011124	0.0072136	0.0071856	0.0082522	0.0023785	0.0020563	0.00096479	0.0022309	0.0032359	0.0064056	0.00044284	0.0059257	0.004692	-0.0022593
N.S.		0.0056607	0.0086718	0.0044524	0.010637	0.006107	0.0049549	0.0041119	0.0021481	0.0037289	0.010545	0.0079721	0.0088395	0.0094809	0.006914	0.015007	0.010731	0.010195	0.012216	0.014837	0.019499	0.0075929	0.011233	0.012806	0.022714	0.0098724	0.0086816	0.0098179	0.0095195	0.013717	0.013844	0.011797	0.016111	0.012094	0.011085	0.0065375	0.0072847	0.0060842	0.0039125	0.0015517	0.0081334	0.0061435	0.0056917	0.0087928
N.S.		-0.0014166	0.017846	-0.0013119	0.0035634	0.0018897	0.0042738	0.0068851	-0.0017693	0.00034459	0.0082852	0.0092897	0.0066608	0.0045897	-0.0036322	0.005571	0.0027327	0.0019415	0.009593	0.0040824	0.014465	0.0021017	0.021125	0.022438	0.023907	0.0074237	0.00044333	0.061727	0.01815	0.007482	0.015879	0.0015622	0.0076384	0.0098861	0.00040789	0.00055159	0.0042042	0.0012165	-0.00013422	0.0028142	0.0060939	0.004904	0.004104	-0.00061996
N.S.		0.05475	0.064635	0.10353	0.022377	0.046444	0.037221	0.032275	0.071207	0.040753	0.021145	0.0018318	-0.0037249	0.016038	0.0047339	0.011657	0.010866	0.0097001	0.020348	0.0094058	0.0083865	0.027332	0.0073543	0.013131	0.0014951	0.025272	0.02446	0.050826	0.036257	0.011683	-0.0056009	-0.0067342	0.019462	0.024027	0.051284	0.038818	0.030248	0.024076	0.022951	0.051572	0.0077482	0.041114	0.020237	0.049475
N.S.		0.0122	0.008565	0.016079	-0.0043175	0.0043785	0.0049764	0.0057952	0.004327	-0.0040901	-0.0033287	-0.00087247	0.00023118	0.00076209	0.0044704	-0.0038861	-0.0024246	0.0060206	0.00058614	0.018856	0.0051073	0.016624	0.018752	0.001985	0.019212	0.010792	0.013711	0.012779	0.00887	0.0029527	0.0090201	-0.0018149	0.012819	0.0077444	0.0081893	0.022475	0.0016815	0.0052128	0.0084933	0.0066583	0.0076854	0.0056434	0.0016883	-0.0037693
N.S.		0.0037857	0.0096399	0.007952	0.010655	0.011285	0.0064106	0.009943	0.011272	0.014075	0.011722	0.014757	0.013837	0.013683	0.013955	0.013066	0.0084994	0.0080709	0.01451	0.010882	0.0066478	0.012997	0.015774	0.014805	0.015577	0.0096993	0.0099276	0.015055	0.011036	0.01017	0.017182	0.012816	0.010207	0.014686	0.0091402	0.014523	0.0096044	0.010668	0.013109	0.015006	0.010239	0.013368	0.0082976	0.010012
N.S.		-0.0010785	0.0037751	0.0073637	0.0051034	0.0026328	0.0073346	0.00034109	0.00093348	-0.002096	0.01087	0.0083153	-0.0021075	0.0045394	0.0087883	0.01539	0.013115	0.015751	0.0034226	0.00065435	-0.0083914	-0.0056596	0.03737	0.039032	0.011119	0.011189	0.015843	0.0083954	0.00063247	0.0057678	0.0069425	0.0024123	0.0045619	0.0066481	0.0047089	-0.0018754	-0.0017282	0.0095238	0.0084654	0.012897	0.0050023	0.0065351	0.0025951	0.0076286
N.S.		0.0043493	0.0082584	0.0015284	0.0058442	0.0049259	0.011182	0.0067735	0.0010694	0.0037289	0.004681	0.0059164	0.0037529	0.0067025	0.012609	0.010218	0.0019635	0.0059661	0.0066345	0.0089672	0.0053652	0.0033049	0.012887	0.014577	0.018745	0.020577	0.015704	0.0046873	0.0069902	0.0053025	0.011462	0.0088944	0.016284	0.0085203	0.0019107	0.0082469	0.0034803	0.001743	0.0052712	-0.00034161	0.010319	0.0065553	0.0048701	0.002397
N.S.		0.004541	0.0051977	0.0093524	0.0075058	0.0079324	-0.0023459	0.0096051	0.0024392	-0.0083934	0.002717	-0.0013343	0.001786	0.0062798	0.0087079	0.0054207	0.012711	0.022714	0.010932	0.01804	0.025357	0.0082543	0.011884	-0.0022932	0.011006	0.009604	0.004981	0.0084159	0.00063465	-0.00071769	-0.0029065	0.0021802	0.004619	0.0062564	0.0086639	0.012699	0.00041143	-0.0028213	-0.0010791	0.0009154	0.013162	0.010162	0.001933	-0.0097194
N.S.		-0.036911	0.011887	0.018411	0.011015	0.0094479	0.050809	0.0072198	0.033693	0.0045849	0.032789	0.030022	0.012081	0.029259	0.011604	0.013112	0.032963	0.015634	0.043767	-0.0028395	0.0027218	0.0047652	0.019687	0.0055724	0.02526	0.026406	0.022029	0.017343	0.021898	0.011652	0.033053	0.030249	0.022321	0.016861	0.026155	0.0027564	0.0052043	0.02187	0.030636	0.020529	0.0019831	-0.01105	0.023514	0.012942
N.S.		0.0096996	0.011691	0.019312	-0.0041322	0.0073253	0.010396	0.0040511	0.0019087	0.00045378	0.0013924	-0.0035325	0.0012501	0.0026776	0.00255	-0.0048343	-0.00055481	0.0045073	-0.0035138	0.015195	0.0017214	0.016763	0.013523	0.0064422	0.018821	0.0077994	0.01436	0.010328	0.010419	0.0028129	0.012572	-1.6018e-05	0.0063673	0.0064638	0.0067025	0.018709	0.0011517	0.0064182	0.0079989	0.007397	0.0014954	0.0050929	0.00045279	-0.00079292
N.S.		0.027636	-0.013419	0.014471	0.008539	0.016873	0.0054459	-0.03037	-0.022958	-0.010315	0.0042795	0.0032809	-0.0057022	-0.0073293	-0.011712	0.017372	0.0038692	-0.010947	0.008507	0.05289	0.035565	0.046076	-0.0030093	-0.055795	-0.0023768	0.0059484	0.015262	0.017379	0.0054782	0.027983	-0.0080608	0.0034413	-0.0065715	-0.0022677	-0.0010757	0.0038649	0.0053132	0.021864	-0.0015533	0.00030992	0.020677	-0.0067323	-0.0056482	-0.0021287
N.S.		0.0062929	0.0055543	0.0033883	0.010107	0.0047821	-0.0058586	0.0079762	0.0043621	-0.0061914	0.0046117	-0.0016011	0.0033691	0.0071753	0.014458	0.0044081	0.0093589	0.021631	0.015392	0.013291	0.026437	0.0079459	0.015613	0.0011432	0.0068459	0.0074052	0.0070185	0.00015487	0.0023116	0.00060611	-0.0021523	0.0068909	-0.0017027	0.0017883	0.011386	0.0087995	-0.0028204	-0.0050991	-0.0056151	9.0812e-05	0.0072876	0.011439	0.0014525	-0.010945
N.S.		0.0075263	0.0062826	0.01261	-5.1562e-05	0.0047623	-0.00081306	0.0085195	0.0032974	-0.0082541	-0.0017175	-0.00021909	-0.0013352	0.0043552	0.0060743	0.0009993	0.0060033	0.017035	0.0045932	0.018931	0.012697	0.011064	0.011905	-0.0027867	0.016352	0.0099682	0.0081158	0.013624	0.0053436	0.0026526	0.0013281	-0.0015526	0.011748	0.0087309	0.0065313	0.016132	0.0021196	0.002098	0.0042807	0.0022376	0.015966	0.0073133	0.0015142	-0.0060562
N.S.		0.0010764	0.0035779	0.0076894	0.0041253	0.00085996	0.00016108	0.0036521	-0.0007309	0.0045392	0.005837	0.0043908	0.0061724	0.0071056	0.0072123	0.004325	0.00541	0.00074516	0.0027722	0.0076693	0.010708	0.011593	0.015374	0.011869	0.0077929	0.011327	0.012638	0.0042925	0.0016988	0.00087456	0.0030784	0.0067582	0.0024192	0.0019854	0.0076191	0.0038937	0.00074663	0.0050632	0.0021051	-0.00016808	0.0042907	0.0034832	0.00083262	0.001184
N.S.		0.0037742	0.0089443	0.0069854	0.003661	0.0025715	0.0053506	0.0081936	0.0088307	0.0065689	0.0069435	0.011205	0.0089679	0.0093031	0.0064774	0.010053	0.003717	0.0084514	0.0096683	0.0070008	0.0058644	0.018817	0.012167	0.010304	0.012248	0.0086979	0.015213	0.007484	0.010867	0.0071916	0.014461	0.01068	0.011305	0.011566	0.0047991	0.0088716	0.0073781	0.010095	0.010864	0.012234	0.0059428	0.0096884	0.0075524	0.0037124
N.S.		0.002051	0.0043241	0.0035592	0.0082019	0.0090131	0.0028107	0.0033014	0.004335	0.0085177	0.010465	0.0099158	0.0088444	0.011464	0.017351	0.0055885	0.0064635	0.0034741	0.015865	0.012249	0.0070738	0.0086826	0.015888	0.01283	0.012368	0.0057828	-0.0005422	0.014594	0.0075351	0.0053709	0.0064069	0.0062352	0.0043326	0.0083418	0.0074117	0.011452	0.0031058	0.0033919	0.0036948	0.0080144	0.0096799	0.011352	0.0031085	0.0074787
Positive		0.012243	0.0080178	0.0087401	0.0054156	0.0051185	0.00712	0.011168	0.0073563	0.0087405	0.0050885	0.0060938	0.0039826	0.0065689	0.0047325	0.0016008	0.0055093	0.0054903	0.0064896	0.0083733	0.027117	0.020131	0.01182	0.0059538	-0.00084727	0.0011737	0.0046572	-0.0036442	-0.00025895	0.005061	0.012771	0.011582	0.0076182	0.0046672	-0.0011544	0.00079688	0.0021587	0.0026017	0.0015859	-0.0016336	0.001318	0.0024259	0.006976	0.0044395
N.S.		0.0051468	0.0081009	0.0056331	0.006293	0.0027952	0.0071986	0.0067311	-0.00038748	0.0047179	0.0061349	0.0050965	0.0048774	0.0094731	0.013828	0.0082765	0.0061131	0.0060872	0.0057524	0.0098469	0.0066851	0.0072901	0.012776	0.010721	0.010804	0.015386	0.01674	0.0046154	0.0055967	0.0030778	0.0070871	0.009345	0.011103	0.0060368	0.0057096	0.0052052	0.0014819	0.0040218	0.0046337	0.0006318	0.0064795	0.0048174	0.0036102	0.00061193
N.S.		0.010168	0.0089332	0.0087703	0.010983	0.010788	0.013332	-0.00010155	-0.0028745	0.0038435	0.0082736	0.0025537	0.0064617	0.002918	0.0059997	0.0062073	0.0045559	0.0075943	0.008371	0.0040326	0.0038838	0.0051239	0.015243	0.012693	0.011903	0.018623	0.0066768	0.011958	0.0085095	0.0077781	0.018615	0.0058619	0.0057066	0.0078216	0.0043639	-0.0012511	0.0029723	0.01192	0.010054	0.012473	0.0074976	0.0056037	0.00093689	-0.0050295
N.S.		0.0014845	0.001979	0.0022491	0.0024599	-0.0034137	-0.0029195	-0.0026035	-0.0056447	0.0030113	0.0066453	0.0050335	-0.00015605	0.0064087	0.019198	-0.0048865	0.0025338	-0.0013747	-0.0022863	0.0032557	0.0095402	0.01497	0.0050744	0.011139	0.021923	0.0049854	0.00020244	0.020054	0.02026	0.013891	0.0055831	0.0057418	0.016471	0.015638	-0.011595	-0.0040494	0.011368	0.00052023	0.0060123	0.0034034	-0.00049603	0.0046995	0.00118	0.0010485
Positive		-0.012924	0.0094042	0.011438	0.0043055	-0.0059422	0.0102	-0.0026734	0.00027963	0.0087209	0.0065177	-0.0023221	-0.0028322	-0.00017856	0.00047933	0.00081957	-0.002889	0.012453	0.069706	0.029724	0.030958	-0.010869	0.0083741	0.00019807	-0.0029102	0.014652	0.0069962	0.013899	0.0048364	0.0046016	0.0014421	-0.0018039	-0.0011545	-0.0064631	0.00011162	0.0055899	0.00099716	-0.0054317	-0.0033468	-0.0048285	-0.0034936	-0.0006114	0.0044364	-0.0030345
N.S.		0.003315	0.0010363	-0.0099856	-0.0014377	-0.0016165	-0.00084339	0.0034211	0.0047394	0.0018758	-0.00078245	-0.00014055	0.0020541	0.0031079	0.001586	0.0038577	0.0066516	0.0035858	0.014477	0.0054173	0.0091162	0.012694	0.0026437	0.014006	0.015615	0.0077627	0.012582	0.013488	0.0056175	0.0035363	0.0074536	0.0030752	0.0021458	0.0058931	0.0048353	0.0033078	0.00076449	0.007004	0.0027667	0.0025679	0.0043172	0.0030246	0.0046082	0.0065331
N.S.		0.0053677	0.00166	0.0019759	0.0097584	0.0042223	0.0040787	0.0040241	0.00070315	0.0030119	0.0040226	0.0047043	0.0046495	0.0055285	0.0038716	0.015408	0.013557	0.010915	0.005507	0.013455	0.013313	0.0043683	0.0036913	0.010105	0.016772	0.0039632	0.00974	0.015621	0.0076296	0.01107	0.014991	0.0072139	0.0067119	0.012233	0.011269	0.0042843	0.0025779	0.0078415	0.0028541	0.0032292	0.0071405	0.0070532	0.0073224	0.0075959
N.S.		0.0012061	0.006048	0.0063384	0.0078496	0.0033816	0.0048115	0.0067149	0.0090425	-0.0022877	0.0071648	0.017081	0.00035389	0.00058699	-0.010881	0.0013062	-0.0021568	0.0012523	0.024109	0.017066	0.031266	-0.0036325	0.0048898	0.0020021	-0.0027338	0.015396	0.012283	0.018001	0.011091	-0.016251	0.010501	0.004701	0.011312	0.0099303	-0.0045914	-0.011088	-0.016952	-0.0061253	0.014256	0.0064754	-0.012189	0.0024225	-0.003488	0.0046783
N.S.		-0.021254	0.021976	-0.006831	0.00060077	-0.0012773	0.037586	0.0059014	0.049813	0.0037979	0.02795	0.0020817	-0.0041488	0.010786	0.016219	0.018345	0.02513	0.0033827	0.018473	-0.0022803	0.023782	-0.0067427	0.018472	-0.00027601	0.013557	0.015557	0.0090959	0.022684	0.018316	0.010865	0.023678	0.019009	-0.0032365	0.012818	0.02902	-0.0025273	-0.0024681	0.0049323	0.0080534	0.003851	-0.00070648	-0.012613	0.021953	-0.0020888
N.S.		0.0024812	0.0081743	0.0056278	0.0066788	0.0033251	0.0067344	-0.0017115	-0.0021372	-0.00062332	0.0091246	0.004497	0.0017447	0.0012435	0.0082395	0.012309	0.0076409	0.012152	0.0071825	0.00086349	-0.0030814	0.00065738	0.019787	0.015078	0.0095781	0.018974	0.0057492	0.0087027	0.0029992	0.0044811	0.011881	0.0029321	0.0038755	0.0053132	0.0044847	-0.0031902	-0.0035913	0.010552	0.01662	0.018838	0.0098432	0.0048494	-0.00028211	-0.0012024
N.S.		-0.0030321	-0.037635	0.022812	0.010235	0.01708	-0.020915	0.0020555	-0.022104	-0.009273	0.0097868	0.028513	-0.002612	0.014429	0.0011939	0.0247	0.0016667	0.0065013	0.0052799	0.014586	0.020865	0.0084159	0.0061402	-0.0093014	0.0075484	0.011307	0.012311	0.016255	0.0196	0.006822	-0.0055954	-0.012289	-0.0018176	-0.014401	0.0026699	0.018459	0.064441	0.001033	0.021868	0.002538	-0.011165	-0.022043	-0.0098916	0.025127
N.S.		0.0014423	0.00283	0.00014933	0.0014209	0.001571	0.0076051	0.0021258	0.00088915	0.0013425	-0.00043935	0.0044504	0.0026036	-0.00051991	0.0034828	0.0057778	-0.0017105	-0.00065148	0.0016292	0.0048968	0.0018752	0.0013886	0.0097968	0.01324	0.01516	0.013173	0.0066574	0.0010547	0.0033508	0.0013393	0.0074865	0.0040493	0.0087328	0.0044347	-0.0014179	0.0087126	0.0017565	-0.0020095	0.0020407	-0.00098676	0.0072379	0.0048459	0.0017502	0.0031363
N.S.		-0.0067524	-0.0054617	0.00011946	0.0095219	0.012412	-0.0048792	-0.0083599	-0.0017486	0.0018721	-0.0048172	0.0041121	-0.0062024	-0.003988	-0.0037142	-0.0028661	0.0016579	-0.0024291	-0.0051073	-0.0037291	0.052438	0.0050875	0.00457	0.00092469	-0.0045076	0.0042836	-0.0039203	0.017592	0.0024788	0.0077012	-0.00082987	-0.0014031	-0.00021958	0.0014191	-0.002713	0.00032508	-0.010797	-0.0019501	-0.0013191	-0.012171	-0.0049512	0.0061429	-0.0044861	-0.0034156
N.S.		0.00024002	-0.0013751	-0.0068572	0.00068995	-0.00080733	-0.0014996	0.0032723	0.0053641	-0.0024366	-0.0035331	-0.0036426	0.0016041	0.0052044	0.0027895	0.0030916	0.0059178	0.0031801	0.013775	0.0049469	0.0077468	0.013225	0.0049431	0.0084303	0.0133	0.0063268	0.011398	0.0094162	0.004712	-0.00067434	0.0086563	0.0054157	0.0027452	0.005349	0.0023695	0.0075658	0.0046885	0.0091146	0.0057263	0.00303	0.0076723	0.0034869	0.0067776	0.0090894
N.S.		0.0068495	0.0042395	0.0053982	0.0040749	-0.0049078	0.0036375	0.0016626	-0.0010673	0.0058109	0.013704	0.0065664	0.0041137	0.0055326	0.0070168	-0.0032128	0.00060378	-0.005689	0.002262	-0.00063781	0.0086839	0.021397	-0.0032379	0.013038	0.012179	0.0071186	-0.0020022	0.019476	0.016147	0.033653	0.011476	-0.00067411	0.021659	0.017441	0.00029851	0.0086207	0.01292	-0.0024211	0.0035731	0.003192	0.0033545	0.0025379	-0.0034544	-0.00039067
N.S.		0.01323	0.0060632	0.0017531	0.018927	0.0050222	-0.009515	-0.0061022	-0.0025959	0.011482	-0.0016507	0.010467	-0.0064944	-0.0023438	-0.0014956	-0.0028529	-0.0010606	0.0078781	-0.014577	-0.008473	-0.0042335	-0.00056272	0.006314	0.032283	0.0027904	0.030403	0.0057342	0.015677	-0.0031306	0.019195	0.0014303	-0.00060754	0.0015587	0.0038114	0.0029511	-0.0012044	0.016612	0.002042	0.008722	0.004569	0.023537	-0.0034803	-0.0108	-0.0017839
N.S.		0.0016197	0.0033773	0.0010225	0.0016537	0.0038478	0.0010963	0.0016952	-0.00087338	-0.002716	0.0014308	0.0036998	0.0035757	0.00366	0.0039796	-0.00071777	0.0013925	0.003599	0.0086711	0.013243	0.0075608	0.010667	0.0081075	0.0059753	0.0057442	0.0063121	-0.000575	0.0017166	0.0038768	0.00093764	-0.0048105	0.00011571	4.2919e-05	-0.0025546	-0.0020704	-0.00020374	-0.0010718	-0.0010513	-0.0034224	-0.00063178	0.0052503	1.1309e-05	-0.0019042	-0.0012513
N.S.		0.0055615	0.0025033	0.0061154	0.00092398	0.0069652	0.0063906	0.0033793	-0.00056984	0.0058501	0.0035567	0.0030369	0.0052654	0.0019284	0.010416	0.0017354	-0.0018237	0.0066679	0.006712	0.0018837	0.0054438	0.013168	0.010991	0.010685	0.0077008	0.007248	0.0031116	0.0064997	0.0094316	0.011096	0.0068345	0.0069376	0.0099453	0.010033	0.018148	0.015142	0.0042588	0.0033676	0.0066698	0.0063425	0.0056334	0.002295	0.0091698	0.0064845
N.S.		-0.0024914	-4.6385e-05	-0.00085111	0.009666	0.0072746	0.012415	-0.0032104	0.0041296	-0.0076249	0.0038458	0.0031089	-0.00089162	0.0016893	-0.012961	-0.0012161	0.0012964	-7.6819e-05	0.015727	0.014285	0.014271	0.012771	0.025261	-0.0054653	-0.0060099	0.00067888	0.0096965	0.0045883	0.0057029	-0.010853	0.004719	-0.0023623	0.0056413	0.00080441	-0.010837	-0.010674	-0.01197	-0.010714	0.0057099	0.0092703	-0.0097021	0.0062495	-0.0039818	0.0034299
N.S.		-0.0011022	0.0047606	-0.0006424	0.0038123	0.002076	0.00078777	0.0090038	-0.0031889	-0.0013909	0.0044472	0.0075579	0.0024099	0.0035668	-0.0044808	0.0028432	0.0011994	-0.0011756	0.001499	0.003453	0.0081576	-7.3063e-05	0.010576	0.0077253	0.02033	0.0033074	-0.0020312	0.071019	0.01251	0.0062402	0.00412	-0.00012858	0.0040891	0.0039623	-0.00088908	-0.00038409	0.0010769	3.9134e-05	-0.00063613	0.0011758	0.0011112	0.0023833	0.0020671	-0.0043942
N.S.		0.0033727	0.0098532	0.015941	-0.0012449	0.006053	0.011649	0.0048516	0.00026009	0.0039771	0.0073493	-0.00090256	0.0007469	0.0067483	0.0029283	-0.0014819	0.0030186	0.0096274	0.0013061	0.0049306	-0.00016847	0.017232	0.0069644	0.0089073	0.013759	0.0015791	0.0090256	0.0062652	0.010645	0.00058755	0.0083709	0.00018531	0.0034465	0.0060055	0.003584	0.0069561	0.001832	0.0058253	0.0045714	0.0049016	0.0048253	0.0065931	-0.00045959	0.0039632
N.S.		0.00056024	0.0013986	0.00027153	0.0034478	0.0044504	0.001212	-0.00061146	-0.0020329	-0.00021426	0.0049007	0.003983	0.0029607	0.0062538	0.010485	-0.0015597	0.0021266	0.0020475	0.011342	0.01284	0.0047518	0.0076121	0.0083774	0.0078929	0.0060389	0.0035365	-0.0048554	0.0073499	0.0037587	-0.00011813	-0.0045845	-4.5833e-05	0.00066497	-0.00079046	0.0022205	0.0055768	-0.0018406	-0.0014676	-0.0038024	0.00031623	0.0075774	0.0061069	-0.0016224	0.001386
N.S.		0.0015334	0.0030481	0.0009949	5.7922e-05	0.003454	0.0029438	0.0018038	0.0041464	-0.00067933	0.00092221	-0.0026118	0.0036518	-0.00029203	-0.0010716	0.00040628	0.0073111	0.0032784	0.018834	0.0044996	0.0059794	0.0067908	0.011603	0.0099038	0.002446	0.0090611	0.0075547	0.0046412	0.0025398	0.012915	0.0027864	0.00065701	0.0016042	-0.0019739	0.0081748	0.0048726	-0.0013898	0.00067273	0.0036495	0.00078982	-0.00064276	0.0022658	0.00043972	0.0012949
N.S.		0.0044771	-0.0079205	-0.004661	-0.0018119	0.0040453	0.0075786	0.0018958	0.0028144	0.0011217	0.0028259	0.015654	0.0013994	-0.0042258	-0.012758	-0.0053293	-0.0035178	-0.010252	-0.014717	0.015721	-0.00059597	-0.016544	-0.0081631	0.026566	0.015779	0.017356	-0.0050419	0.0074478	0.0024631	0.0059005	0.023747	-0.01107	0.0027254	0.016183	-0.001781	-0.0020206	-0.0042535	-0.012301	-0.0020084	-0.0046022	0.00068583	-0.0028912	-0.0025525	0.0050517
N.S.		0.019248	0.0046759	-0.0024299	0.034168	0.0018488	0.0060442	0.0045463	0.00066735	0.005135	-0.0042499	0.0097488	-0.0056388	-0.0050802	-0.0048343	-0.00072933	-0.0048232	0.0072189	-0.0046068	-0.0045616	0.0036407	0.0022511	0.00066017	0.022347	0.0021234	0.021657	0.0022122	0.0085413	-0.0051209	0.011428	0.0059127	-0.0043252	0.002367	0.004985	0.0043889	-0.0021848	0.032634	0.012634	0.027803	0.013726	0.041026	-0.0003652	-0.0046109	0.0032392
N.S.		0.0061547	-0.0087148	0.0063701	0.0014009	-0.0029494	0.0050425	0.0014566	-0.00081589	-0.0017565	3.5254e-05	0.00023019	0.0011147	0.011724	-0.0081155	-0.0025766	-0.0023403	0.0066676	-0.00054455	0.0018499	-0.0075938	0.029744	0.011456	-0.0016941	0.0072463	0.0060326	-0.0007044	0.0077998	-0.0045217	-0.0071464	0.0014756	0.013669	0.0060737	0.0031615	-0.00080585	0.006917	0.0071539	-0.0019893	0.00098036	0.0027797	0.00053964	2.6317e-06	-0.0070546	-0.011092
N.S.		0.008763	0.0092483	0.0052665	0.0093228	0.0053076	0.0036992	0.011827	0.0091153	0.0070655	0.0086465	0.0056752	0.0077088	0.0046409	0.0064313	0.014209	0.0072452	0.012236	0.0066377	0.0052135	0.0076702	0.0075979	0.0052322	0.0072294	0.0075246	0.0060715	0.0046359	0.0055396	0.0061334	0.0094427	0.0092555	0.0081856	0.011752	0.017545	0.0060712	0.015971	0.013182	0.0089203	0.01466	0.01213	0.010352	0.013183	0.0087782	0.0083474
N.S.		0.00067496	0.0053939	-0.001136	-0.00070553	-0.0014621	0.0065245	0.0043375	0.0033474	0.0092796	0.0020063	0.00080307	-0.003212	-0.0059271	-0.0019684	0.0069073	0.018685	0.0062096	0.0093645	0.014112	0.00070576	0.0095739	0.0045657	0.0044697	0.0060115	0.0065772	0.014385	0.010221	0.010768	0.0065258	0.0027728	0.011453	0.0071922	-0.0026552	0.0014542	0.0073222	0.010558	-0.0024229	-0.00041933	0.010707	0.026021	0.0066188	0.010689	0.0048213
N.S.		-0.0011387	-0.0021634	0.0014294	0.002242	0.00021432	-0.0017935	-0.0060816	-0.0034145	-0.0027529	-0.0018249	-0.0056163	0.00013702	0.00051469	0.0021825	0.0071518	0.0067352	0.0056691	0.011777	0.006122	0.0058031	0.01356	0.0093686	0.00075101	0.0050378	0.0042967	0.0083843	0.0039547	0.0022846	-0.0017913	0.010594	0.0048539	0.0044549	0.0076526	0.0010487	0.006121	0.0031165	0.00038612	-0.00038805	0.0034133	0.0045969	-0.0058404	3.7648e-05	0.0031512
N.S.		0.028604	0.011883	0.04387	0.016975	-0.0076093	0.0050909	0.05732	0.069738	-0.011929	0.040926	0.045887	0.015377	0.03771	0.017774	0.022727	-0.0063536	0.0079598	0.013887	0.019622	0.019337	-0.0026071	0.013697	-0.0071191	-0.0063399	0.0071634	0.008339	0.0085769	0.030518	0.00074149	-0.0010089	-0.00622	0.006852	0.01341	0.026287	0.0076364	0.01181	0.032677	0.045808	-6.4485e-05	0.022434	0.0074295	-0.019503	0.04608
N.S.		-0.001409	-0.0016096	-0.0024747	0.0029578	-0.0010433	-0.0028006	-0.0017552	-0.00010727	-0.0036094	-0.0041991	-0.00584	0.00049799	0.0036707	0.0016396	0.0040869	0.0058597	0.0031984	0.010363	0.0046828	0.005939	0.01208	0.0060111	0.0018176	0.0078769	0.0047812	0.0087109	0.0054721	0.0040265	-0.0029383	0.010148	0.0060568	0.0030158	0.0052814	0.001306	0.0061674	0.0050854	0.0050325	0.0031652	0.0028083	0.0058308	-0.0014897	0.0048252	0.0079273
N.S.		0.0064737	0.0079914	0.005628	0.005625	0.0063396	0.00055625	0.0059404	0.0029393	0.010643	0.010229	0.007972	0.0055463	0.004296	0.0076269	0.0040399	0.0049619	0.0031789	0.00070236	0.0020985	-0.0017898	0.0057237	0.0060963	0.0089127	0.010442	0.01045	0.0035856	0.010619	0.0086257	0.015196	0.019806	0.02407	0.021578	0.014068	0.012265	0.013274	0.011447	0.015481	0.0054675	0.011714	0.010056	0.0016524	0.0020913	0.0012912
N.S.		-0.0085108	-0.0074808	-0.010347	0.0044343	0.012002	-0.005014	-0.0052291	0.0035388	0.0026317	-0.00052093	0.0098369	-0.0013267	0.0010862	-0.0006069	-0.0039679	0.0030139	-0.0043734	-0.0047838	0.0022505	0.033603	0.0057851	0.0016778	0.0015048	-0.0023307	-0.00084181	-0.0040684	0.010021	-0.0058596	0.010809	-0.0078153	0.0064397	0.0012037	0.0031335	-0.0050713	0.0060353	-0.0049109	-0.0048018	-0.0095254	-0.0085965	-0.0020746	0.014223	0.00093948	-0.0020493
N.S.		0.008993	0.0069787	0.00046155	0.0050671	0.0064619	-0.01085	0.0038727	0.0071713	-0.00076076	0.0033417	-0.0026954	-0.00047519	0.0053746	0.010954	-0.00013634	0.0021971	0.012181	0.012133	0.0079526	0.013092	0.0096083	0.0058447	-0.0011753	0.00064993	0.0056426	0.0093622	-0.00049052	0.0050447	0.0092579	-0.0014985	0.0054443	-0.0037833	0.00014361	0.0065454	0.0023806	-0.0059712	-0.0054689	-0.0065297	-0.00061175	0.0095018	0.010048	0.0018884	-0.0088586
N.S.		0.0077137	0.010312	-0.00036008	0.0072441	0.0044086	-0.0071457	-0.010156	-0.0029639	0.0060997	0.0024552	0.007662	-0.0040364	0.0034218	-0.0018871	-0.0059894	-0.0027276	0.0020493	-0.022183	-0.0054573	-0.0038043	8.7321e-05	0.0052735	0.021538	0.0067552	0.016474	0.013254	0.01546	-0.0028362	0.016359	-0.0038184	-0.0019305	0.0031859	0.0015588	-0.002488	-0.0020467	0.0042869	-0.0046468	0.0026609	-0.00084412	0.0042521	-0.0031671	-0.01562	-0.0046459
N.S.		0.0032497	-0.0024768	0.0013858	0.0016753	0.0039742	0.0023729	-0.00097757	1.8278e-06	0.0025405	-0.0027617	-0.0034193	-0.0010109	0.00073234	-0.00093033	-5.1137e-05	0.00075744	0.0076598	0.011424	0.0044974	0.0070182	0.019633	0.0013979	-4.4106e-05	0.00071982	0.0067726	0.0057285	0.0057943	-0.0018463	0.0026664	0.0063166	0.0031226	0.000371	0.0032596	0.0005621	0.0054757	0.0028394	-0.0015447	-0.0015532	0.0043672	-0.00027082	-0.0046179	-0.00029937	0.004026
N.S.		0.0062469	-0.00077599	-0.00054545	0.00053964	0.0030398	0.0015868	-0.00060798	0.0018202	0.0059038	-0.0010892	0.00012268	0.0046114	0.0039975	-0.0030627	-0.0014228	0.00025416	0.0055963	0.0083692	0.0048381	0.0089797	0.016952	-0.00079855	-0.0002145	0.0019327	0.0082477	0.0081217	0.0089571	2.365e-05	0.0072596	0.0080743	0.0066907	0.00045418	0.0044814	0.0034789	0.0033303	0.0060186	-0.00032566	-1.8802e-05	0.0033026	-0.0034389	0.0012502	0.00052085	0.0049525
N.S.		0.0023507	-0.004085	0.0063214	-0.0082307	-0.001846	-0.0030298	-0.004189	0.0011196	0.0035557	-0.0035916	0.00096329	0.0066789	-0.0015299	0.0029555	0.01238	0.0027279	0.0082873	0.0099014	0.0051554	0.031095	-0.002725	0.0091554	0.00015307	0.0020099	-0.0052471	0.00047476	0.0081455	0.0028786	0.0091106	-0.0044286	0.0055272	0.0017927	-0.0047087	-0.001923	-0.011803	-0.00041125	-0.0071461	0.0083041	0.0055902	0.012321	0.0064317	0.0073987	-0.0066357
N.S.		0.0046965	0.0034282	-0.011468	0.0027495	-0.0050963	0.0006967	0.00065823	0.0044766	0.013924	-0.0090089	0.0135	-0.0061246	-0.017439	-0.036637	-0.0011574	-0.0030221	0.0066185	-0.0019326	-0.02411	-0.023362	0.011647	0.043063	0.014868	0.010955	0.005376	0.0047856	-0.0053078	0.0040763	0.0057633	0.0067952	0.0012128	0.0083261	0.0028707	0.0093107	0.0072272	0.0016008	0.016443	-0.0073488	0.0064877	0.004993	0.015837	-0.0062738	-0.0050042
N.S.		0.0026323	0.0046505	0.011077	0.0028241	0.0098956	0.0054237	0.0047136	0.0039634	0.0023639	0.001442	0.0018702	0.0077757	0.0045106	0.0019345	0.0064821	0.0049693	0.0013612	0.0040519	0.0072194	0.0086896	0.0030721	0.00011032	0.0046557	0.0074029	0.0069139	0.012026	0.001854	0.0054455	0.0030236	-0.00056768	-0.0025432	-0.00044367	0.0020247	0.0019005	0.0020164	-0.00063522	0.0049242	0.0033394	-0.0017645	0.0017101	-0.00078426	0.0037616	0.0048195
N.S.		0.00064353	-0.0028692	0.003223	0.0013931	0.002812	0.0011881	-0.0045304	-0.0020257	-0.00095382	-0.0011337	-0.0052979	-0.0024349	-0.0014648	0.0018506	0.0045736	0.0037064	0.0080325	0.012928	0.0050765	0.0041999	0.015503	0.0075566	0.00064948	0.001498	0.0035635	0.0061539	0.0030428	-0.0012001	-0.00048181	0.0072933	0.0025851	0.0028971	0.0058123	0.00074535	0.0070817	0.0019634	-0.0016323	-0.0018028	0.0039637	0.0037432	-0.0076212	-0.0022207	0.0022206
N.S.		0.0061716	-0.012131	-0.030273	-0.0047156	0.0017343	-0.016431	-0.0037819	0.0042984	0.0026456	0.00056701	0.026042	0.015847	-0.001285	0.0036355	0.0015829	0.00048153	0.038806	0.034842	0.030674	0.016434	-0.018462	-0.0091707	0.014859	0.0076897	-0.0060463	-0.028738	0.0072287	0.001145	0.0055412	1.0401e-06	0.0035786	0.0011146	0.0028791	0.0062663	0.0064188	-0.020529	0.015909	0.0028992	0.0022991	-0.00022521	0.0063802	-0.0051079	0.0096675
N.S.		-0.0043656	0.00086851	0.0035911	0.0014846	0.0048663	0.0012591	0.0041922	0.0039089	0.0076488	0.0078898	0.0018814	0.003106	0.0008973	0.00221	-0.0016821	0.0025193	0.0012411	-0.00035463	0.00075271	-0.0024669	0.0058145	0.0072977	0.0094055	0.0086861	0.0057645	0.0030596	0.0053051	0.0058628	0.011578	0.013082	0.014748	0.012456	0.0075269	0.011091	0.013169	0.0066032	0.0070983	0.001847	0.011649	0.0082604	0.0014163	0.0012229	-0.00091204
N.S.		-0.002023	-0.0034525	0.00012492	-0.0013118	-0.0033275	-0.0042018	-0.00085828	0.00044094	-0.0062522	-0.00026858	-0.00078952	-0.00039956	0.0015327	0.0062073	0.011107	0.0072528	-0.0001013	0.00018307	0.011615	0.0010602	0.0064543	-0.0021046	0.0084313	0.0048891	0.0044207	-0.0028727	0.001798	0.00043365	-0.0021203	-2.8037e-05	-0.0035148	0.0013476	-0.00070134	-0.0027749	0.000731	-6.5648e-05	0.00066778	0.0015333	-0.0036941	-0.00076322	0.0030122	-0.00028173	0.00086551
N.S.		0.0098168	0.0055374	0.0038569	0.0083809	0.0076371	0.0033394	0.0082499	0.0039665	0.0056042	0.0051115	0.0061385	0.0095208	0.0034744	0.0041549	0.012411	0.0088235	0.012867	0.0049833	0.0048825	0.0060392	0.0023853	0.00072415	0.0068483	0.007814	0.0060324	0.0035138	0.0041063	0.0056983	0.0059559	0.0031656	0.00036276	0.0063383	0.010825	0.0031935	0.0077099	0.0081343	0.0023896	0.011245	0.0052413	0.0084213	0.011827	0.0081432	0.0073005
N.S.		0.0091043	0.0058002	0.01302	0.01123	0.0067274	0.0056504	0.0032045	0.0020999	0.0021695	0.0075469	0.0039567	0.0078083	0.010294	0.0045474	0.0048257	0.0046094	0.0039547	0.0081777	0.0099811	0.0052152	0.0034266	0.0035968	0.0038454	0.0041496	0.0039004	0.0014738	0.0037455	0.0029836	0.0019922	0.0034084	0.0016107	0.0031948	0.0034292	0.00040881	0.00089215	0.00084669	0.0012746	0.0046416	0.0048969	0.0052596	0.0073072	0.010232	0.0086255
N.S.		0.0033229	-0.0071151	-0.028827	-0.0060959	-0.00032563	0.0023297	-0.0041046	-0.0019279	0.00080893	0.003684	0.032659	0.031488	0.005306	-0.0045028	0.0009736	-0.0082542	0.030635	0.027091	0.025098	0.0043426	-0.0043437	-0.0024287	0.0086393	0.0058113	-0.003434	-0.031569	-0.00059826	-0.0045975	0.0088351	-0.004074	-0.0020061	0.0086959	0.012985	0.014144	0.01316	-0.013402	0.010974	0.0044569	0.0077304	0.0066552	0.004091	-0.0070898	0.012875
N.S.		0.0032384	-0.001716	-5.0604e-05	-0.0026037	0.0012106	-0.0022162	-0.0040009	0.0010054	-0.0015305	-0.00091723	-0.0014531	-0.00083442	-3.8446e-05	-0.0031249	0.00082017	-0.00088296	0.00077311	-0.0017873	-0.0014633	0.00070588	0.0071103	0.019776	0.0098593	-0.000289	-0.0023192	-0.0018551	-0.00023931	0.00021491	9.8571e-05	0.00013926	0.0010259	0.0030812	0.0010633	0.00081807	0.00026448	0.00025054	2.0963e-05	0.0018321	0.002173	0.00069671	-0.003383	-1.0056e-05	-0.0012514
N.S.		-0.0010429	0.00024585	0.0062757	0.02273	0.0041992	-0.004212	-0.010663	-0.004543	-0.0041005	-0.0049183	-0.0010874	-0.0051669	-0.0057419	-0.0074486	-0.0038839	-0.0023851	-0.0065101	-0.008774	-0.0077759	0.032146	0.004151	0.0065926	-3.1838e-05	-0.0032972	0.0012112	-0.0034753	0.0093369	0.0041191	-0.0070672	6.0927e-05	-0.0088736	-7.0562e-05	0.00024719	-0.0053223	-0.0027924	-0.012943	-0.0027008	-0.0027459	-0.0084179	-0.0076763	-0.0053167	-0.0048772	-0.0051687
N.S.		0.0010621	0.0001243	0.0032321	0.00019385	-0.00077237	-0.0033642	0.0037571	0.0031461	0.0016059	-0.00012709	-0.0020267	-0.0002031	-0.0042707	-0.008535	0.0039082	0.0030758	0.00012942	-0.0037278	0.0084984	-0.00031257	0.00095501	0.010445	0.0087893	0.0058783	-0.0012585	0.0066403	0.0032824	-0.0017277	0.0021618	0.0052811	0.0067227	0.0099551	-0.011411	-0.00013339	0.0055094	0.0045895	-0.0064147	0.0045046	-0.0029148	0.0038597	0.0057108	-0.012676	-0.00089247
N.S.		-0.0013558	-0.0043762	-0.00022913	0.00038708	-0.0034975	-0.0022518	0.00014553	-0.00029632	-0.0037858	-0.0012786	0.0019822	0.00096769	0.0030047	0.0056037	0.0068458	0.0071881	0.0023817	-0.0037381	0.0074664	0.0046528	0.004079	0.0003317	0.0065902	0.0050179	0.0047792	-0.00054753	0.00583	-0.00041946	-0.00074024	0.0029332	0.00080313	0.0023924	-0.00089802	-0.0010986	0.0017468	0.00039861	0.0010155	0.0027531	-0.00020283	0.00081629	0.0040757	-0.0043394	0.0018507
N.S.		-0.0060851	0.015913	-0.012276	0.0085371	-0.015187	0.01072	0.0028908	0.040257	0.0082983	0.01224	-0.0057796	-0.0091497	0.0074657	0.011663	0.016075	0.019427	0.0022392	-0.012208	-0.018484	0.016257	-0.0072224	0.010443	0.0099536	0.0030551	0.017608	0.0043819	0.031035	0.025862	0.014227	0.022732	0.0092376	-0.020351	0.0042147	0.027309	0.007897	0.03544	-0.009801	-0.010586	-0.0066579	-0.0020518	-0.012146	0.022608	-0.012136
N.S.		0.0052866	0.0038803	0.010785	0.0034751	0.0024116	-0.0024192	0.00070407	-0.0070835	0.0014058	0.0010478	0.006002	-0.00051145	0.0055631	-0.001949	-0.0046782	-0.00089883	0.00068083	5.9909e-05	0.0028677	0.017325	0.0036508	0.0037575	0.0081243	-0.006029	0.0016173	-0.00064784	0.0097326	0.0014489	0.00092027	0.0057463	-0.00058979	0.0044695	0.0021078	0.0038317	-0.00055734	0.003213	-0.00061328	-0.00059406	-0.0025147	-0.00086725	0.001787	0.013441	0.0032359
N.S.		0.016937	-0.01187	0.0025332	0.01222	0.022014	0.0013922	-0.015357	0.0052986	-0.001436	0.032058	-0.0039588	-0.00078383	0.0037618	0.006119	-0.0062962	0.035079	0.00091289	-0.015252	0.010167	0.016805	-0.036773	0.0205	-0.014904	0.014647	0.020296	-0.0064165	-0.020166	-0.0020066	0.011211	0.0032908	0.00080694	-0.0037362	0.021383	0.0087693	-0.012334	-0.0092991	0.0066297	0.010051	0.017758	0.039607	-0.015944	0.010086	0.012254
N.S.		-0.0015423	-0.0143	0.0016703	0.0038999	-0.012009	-0.0028602	0.0035504	0.0017844	-0.0034432	0.00069248	1.9224e-06	0.0015625	-0.0079893	-0.00017533	-0.0048369	-0.0063558	-0.0068925	-0.00016388	0.0012305	0.028054	0.0022944	-0.00086176	0.0011564	-0.0011536	-0.00022593	0.0007871	0.00073244	0.00071897	-0.00018289	-0.00035751	0.0050482	-0.00026674	-0.0011842	0.0073135	-0.0017779	-0.0017218	0.0040631	0.0011508	-0.00073049	0.0045386	0.0022334	0.0056614	0.010105
N.S.		-0.012968	0.0032597	-0.019535	-0.052182	0.0028662	0.00047255	0.0066832	0.002848	0.0019381	0.0060026	0.013649	0.017133	0.00081149	0.0044613	-0.002538	-0.0039684	0.0061058	0.003215	0.0088205	0.0079393	-0.0013961	0.016344	0.0038565	-0.0052766	-0.00021139	0.0025663	-0.0041342	-0.0058768	-0.016085	0.0016128	-0.0058813	-0.0019686	0.0011409	-0.0021543	-0.0074362	-0.0053876	-0.0066925	-0.010566	0.0031632	-0.018328	-0.0054185	-0.008194	-0.0089964
N.S.		0.0063775	0.0083237	0.0052606	0.0041817	0.0021308	0.0045418	0.010247	0.0050999	0.0044839	0.0019798	0.0033166	-0.00086321	0.0022644	0.001375	0.0011663	0.0017738	0.0012334	0.0015158	-0.00092395	0.0039315	0.0028519	0.0058614	0.0073296	0.0081277	0.0026827	0.002313	8.3376e-05	0.00074686	0.0040968	0.0013318	0.0020187	0.003209	-0.0021248	0.013566	0.0081437	-0.00026977	0.005953	0.0067725	0.0019381	0.0021757	0.0063961	0.0069064	0.0049714
N.S.		0.0023644	0.001901	0.013202	0.0092031	0.0018992	-0.00040134	0.00061032	0.0056557	0.0058789	0.00014258	0.0039516	0.0029837	0.0023745	0.0010617	-0.00035259	0.003644	0.0020282	0.0065201	0.0069907	0.001327	0.00401	0.0036806	0.0044377	0.0063434	0.0029785	-0.0037063	0.0029172	-8.0647e-05	0.0025458	0.0031733	0.0053321	0.0044304	0.0027975	0.0044121	-0.00084656	0.0055354	-0.0017141	-7.2333e-06	0.0077226	0.0044909	0.0032095	0.0045856	0.0084324
N.S.		0.0018175	-0.0030132	0.0026326	-0.00032133	-0.0021532	-0.003889	-0.00054409	0.0058254	0.0058479	-0.0046132	0.00029335	-0.0033188	0.0052238	-0.0084915	-0.0012693	0.0014287	-0.0027001	-0.0025278	0.004261	0.004028	-0.0030174	0.01242	0.0096886	0.0033997	-0.001497	0.0065977	0.0072711	-0.0084015	0.0029024	0.0069934	0.0037542	0.0037212	-0.0076712	-0.0033992	0.00021262	0.0011827	-0.0038549	0.0049445	0.0020719	-0.0016836	0.0055599	-0.0079668	0.0041454
N.S.		0.008153	-0.00032107	0.015545	0.0023248	-0.0028247	-0.0078388	-0.0064465	-0.0042487	-0.004855	-0.008745	-0.0042516	-0.010904	-0.0033	7.2802e-05	-0.0030859	0.0010242	-0.0096151	-0.0087912	0.017187	0.0053881	0.010277	0.0034198	-0.0027328	0.00018063	-0.0060285	0.00010388	0.024968	0.0051938	0.028534	-0.0019965	0.0012883	-0.00066762	-0.0069899	-0.0088646	0.0010323	-0.0061611	-0.0035695	-0.011391	-0.0019705	0.0043037	-0.0031896	-0.0046655	-0.00083417
N.S.		-0.0022733	0.002828	-0.0028138	-0.00072097	0.0018717	0.0075484	0.0020741	0.0016262	0.0042389	-0.00041648	0.0072392	0.0063057	0.00048812	0.0034447	0.0059165	0.011099	-0.0010639	-0.0026404	0.0046849	0.0049078	-0.0029898	0.00044048	0.0045579	0.0084603	0.0074302	0.0026007	0.0015855	-0.00031607	0.00064309	0.00098622	0.00074009	-0.0033461	0.0024088	-0.0011704	-0.00025189	-0.002142	-0.0025107	0.0016916	-0.0026563	0.00098977	0.0024968	-0.001531	0.0025427
N.S.		0.0032481	0.0023087	0.0077318	0.0080484	-0.0015166	0.0016037	0.0037762	0.0044697	0.0031435	0.0018253	0.0063122	0.0016294	0.0017941	0.0030778	0.0011638	0.0028782	0.00084612	0.0074681	0.0073859	0.0033897	0.0030788	0.00091568	0.0053425	0.0058264	0.0010673	-0.003051	0.0013691	0.00017864	0.0024341	0.004021	0.0035471	0.0053229	0.0020027	0.0011569	0.0018351	0.0018625	-0.0021418	0.00053766	0.0071574	0.0039371	9.152e-05	0.0069609	0.0060827
N.S.		-0.0042151	0.0050425	0.0012833	0.0038333	0.00097326	-0.0039988	0.0024403	0.0024122	-7.6712e-05	0.0005272	0.0022289	-0.0014682	-0.00060612	-0.0062585	0.0031079	0.00069565	0.0073154	0.0039576	-0.0020009	0.0020946	-0.0033923	0.01004	0.0083104	0.0072999	0.0031241	0.0072319	0.007417	0.0026803	0.010324	0.010044	0.0067429	0.0080545	0.0064853	0.0021933	0.0096951	0.004571	0.0035239	0.0022243	0.0097808	0.00074856	0.0032039	0.0039695	-0.0020992
N.S.		0.0050264	0.0051474	-0.0073379	0.0020133	-0.0019961	-0.00015127	0.00099776	0.0014761	0.0047517	-0.00053049	0.0024966	0.00054754	-0.0013707	-0.0033679	6.6413e-05	0.0048495	0.0026156	0.0078686	0.0029875	0.0060227	0.0020979	-0.0061401	0.0083046	0.0074015	0.0040562	0.0067926	0.014453	0.0041051	0.0056261	0.0049995	0.002218	0.0015927	0.003887	0.0082495	-0.0013653	-5.5629e-05	0.0067161	-3.9416e-06	0.0038302	0.00031893	0.00090091	0.0022609	0.0056668
N.S.		-0.0013469	0.0001938	-0.0095852	0.027478	-0.014296	0.0022556	0.011333	0.025229	0.019162	-0.0042003	0.0025791	-0.0011565	0.0071362	0.00022175	0.0060393	0.014235	0.011809	-0.021232	-0.032377	-0.0069194	0.0055834	0.014748	0.0086913	-0.00013066	0.03435	0.0085258	0.0244	0.034687	0.018654	0.033666	0.0023945	-0.0074595	-0.0025703	0.028458	0.028236	0.076058	-0.0048356	-0.0043563	-0.0083952	0.00075992	-0.0087375	0.022856	-0.0025535
N.S.		-0.0010128	0.0010063	-0.002634	-0.00089703	-0.00034449	0.0060273	0.0018913	0.0010282	0.0019094	-0.0022085	0.0053591	0.0034533	-0.0025406	-0.00049027	0.0033363	0.0029175	-0.0048842	-0.0030671	0.0027033	-0.00014635	-0.0017752	0.0031685	0.0060168	0.0077945	0.0058987	0.00036822	-0.0010978	-0.00038547	-0.0026626	0.0025143	0.0011663	-0.0010817	0.00061314	-0.0023538	0.0038836	-0.0024263	-0.0037494	0.00079534	-0.0015309	0.0024838	0.0019337	-0.0017353	0.0023161
N.S.		-0.0021543	0.0076808	0.0036503	0.0046587	0.0037446	-0.0038297	0.0027874	0.0010525	0.0035009	-0.00096798	0.00081859	-0.0016849	-0.0028045	-0.0040969	0.0077098	-0.0020069	0.0084177	0.0030978	0.00092638	-0.00074872	0.00092985	0.0088635	0.0050641	0.0050949	0.0030962	0.003854	0.004636	0.0052082	0.0081077	0.0065213	0.0018058	0.0041887	0.00040066	0.00051636	0.0075766	0.0057193	0.0021447	-0.0002179	0.0056595	0.0016467	0.0060977	0.0060384	0.0020804
N.S.		0.0049041	0.00089255	0.00068945	0.0018506	0.004063	-0.0012888	0.001459	0.001798	0.0027216	0.0047436	0.0015979	0.0037922	0.003531	0.00078822	0.00013262	0.0012481	-0.0019359	0.0014575	0.0017791	-0.0014467	0.0033059	0.0053793	0.0040323	0.003984	0.0056442	0.0022963	0.0052502	0.0032515	0.0081805	0.0037326	0.0079656	0.0042715	0.00050598	0.00011946	0.00738	0.0037385	0.0018034	-0.0016331	-0.0015331	0.003576	0.0048276	0.0059553	0.0034813
N.S.		0.0075402	0.0064781	0.002118	-0.00087634	0.010427	-0.0070812	0.00096094	0.0049561	0.0078385	0.00053534	-0.0047595	-0.0028319	-0.00062707	0.00285	-0.0044512	0.001638	0.0032398	0.0053165	0.008051	0.0018722	0.0093402	0.0019899	-0.0023365	-0.0033594	0.0068445	0.008212	0.0037721	0.0041278	0.009513	-0.0012999	0.0037225	-0.0029428	-0.00095026	-0.00047837	0.0014327	-0.0062824	-0.0067452	-0.0036166	0.0017064	0.016474	0.0089902	0.0061838	-0.003524
N.S.		0.0075935	-0.0022116	0.013908	-0.0092268	-0.0065063	-0.0035531	0.022447	0.0060456	0.016009	0.0083277	0.0080908	0.024946	0.020868	0.020658	0.0032395	0.0066339	0.034814	0.0017159	0.021957	-0.0074173	-0.014689	-0.03422	0.021005	0.0097842	0.025756	0.06631	-0.029848	0.0057232	-0.0086712	-0.003586	-0.0068252	-0.00049776	0.0091509	-0.016758	-0.0062868	-0.022413	-0.010098	-0.013429	0.0071313	-0.025589	0.018174	-0.011271	-0.0030503
N.S.		0.006775	0.004441	0.0087343	0.0075266	0.0041855	0.0029068	0.0030974	-0.00026782	0.0020519	0.0022638	0.0017895	0.0051766	0.0056097	0.007079	0.0058297	0.0028232	0.0024627	0.0051763	0.0049151	0.0028755	-0.00029984	0.0034037	0.0029525	0.003985	0.0039449	0.00082102	0.0017701	0.00019982	-0.0008388	0.0030812	-0.0022212	0.0037811	0.0033214	0.0035502	-0.0019992	0.0015382	0.0018984	0.0047169	0.0092064	0.0072706	0.0075742	0.0089774	0.0072605
N.S.		0.005984	0.013485	0.0065406	0.0062878	0.005121	0.0016909	0.0027494	0.00082931	0.0023946	0.0011026	0.0091099	-0.00081176	0.0024662	-0.0050612	-0.0040501	-0.002732	0.0041935	0.00089995	0.0088112	0.001846	0.001716	0.0045213	0.00053319	0.00078966	0.0032567	-0.0010978	0.0060946	-0.001845	-0.0015808	0.00087071	-0.0005457	0.0019827	0.0028692	0.0016686	-0.0027808	0.0013052	0.0010542	0.00037921	0.0038951	0.0011318	0.0021724	0.00022409	0.0020672
N.S.		0.0023018	0.0019692	-0.0014346	0.00093352	-0.00044137	-0.0011901	-0.0023455	-0.00061904	-0.0025193	0.00012738	0.0037361	-0.0010242	0.0042571	-0.0048534	-0.0035279	0.0025124	0.002853	-0.0010126	-0.0012012	0.0030579	-0.0035682	0.0087634	0.0035409	0.0079693	0.0029072	0.00895	0.0059183	0.0066512	0.0082669	0.0064411	0.0042271	0.0051319	0.0075118	0.0001657	0.0041765	0.0095342	0.0012232	-0.0011488	0.0033337	0.0048364	0.006962	-0.0018989	-0.002428
N.S.		0.0025807	0.0037899	0.00072672	-0.0046855	0.0037294	0.0016171	0.001439	0.0013668	0.010826	-0.00093969	-0.0042952	-0.0035332	-0.0059995	-0.0032416	-0.0023165	0.0114	0.0010852	0.0047116	0.011904	-0.0021567	0.0048651	0.0027466	-4.9037e-05	-0.0021016	0.0056926	0.0075944	0.006074	0.0053703	0.0054324	-0.0001792	0.007226	0.0011168	-0.0030512	-0.0027043	0.0048645	0.00049517	-0.0069478	-0.0018627	0.0058579	0.021801	0.0059897	0.0097535	0.001323
N.S.		0.0075376	-0.0013232	-0.0021152	0.0013826	-0.0048644	0.0010491	0.004645	-0.0011409	-0.0020909	-0.0054538	0.0059818	-0.0016562	-0.0058742	-0.003695	-0.016068	-0.0069057	0.00011107	-0.0054788	-0.013338	-0.0069433	0.0058451	0.01343	0.0073398	0.0058646	0.0086272	-0.00049019	-0.0010619	0.0043938	0.0011789	0.0038732	0.0018853	0.0047018	0.0049058	0.0054087	0.004851	0.0009781	0.011191	-0.0041286	0.0022204	0.0092599	0.014324	0.0064039	-0.00010237
N.S.		0.0085427	0.0016909	-0.0012615	-0.0015013	0.0012646	0.0020959	-0.00053616	0.0031521	0.0036577	0.0023087	0.0008529	0.007086	0.004476	-0.0005147	0.0010171	-0.0011257	0.003777	0.0044508	0.0034486	0.0023346	0.0072186	0.00088006	0.0015849	0.0027162	0.0026274	0.006335	0.005084	-6.8697e-05	0.0085391	0.0087938	0.0061154	0.0019384	0.0070683	0.0074839	0.0037134	0.005817	-0.001725	-2.2699e-05	0.00090927	-0.0055779	0.0017237	-0.002168	0.0039515
N.S.		0.0087371	-0.0055999	0.00037902	-0.0020936	-0.00041464	-0.0063813	-0.0033578	-0.004947	-0.0065353	-0.0079716	-0.0024467	-0.0093559	-0.0057385	-0.00034824	-0.0046425	0.0033936	-0.0096067	-0.008994	0.025156	0.0083356	0.0017483	-0.0067993	-0.00040599	-0.0005619	-0.0067191	0.004826	0.019505	0.01074	0.0308	0.0018939	0.0075057	0.004574	-0.0062449	-0.0055235	-0.0011928	0.0014732	-0.0027131	-0.0089797	0.0032439	0.02804	0.00046007	-0.0067462	-0.00040579
N.S.		-0.0045245	-0.013648	0.0021683	0.006544	-0.0085908	-0.0036011	0.0039539	-0.00061449	-0.0046398	-0.00071062	0.00010731	-0.0019311	-0.0069747	0.003513	-0.0077381	-0.011588	-0.0060396	0.002317	0.0025961	0.016706	0.00031513	-0.00074349	0.0021265	-0.00095632	0.0006631	-0.00069348	0.0030719	-0.00088394	0.00081871	-0.00010121	0.0022434	0.00088845	0.0014339	0.0119	-0.0019471	-0.0013789	0.0029307	-0.00093794	-0.0031345	0.0036931	0.0054183	0.011278	0.00923
N.S.		0.010491	0.0091451	0.0041982	0.0061911	0.0033949	3.779e-05	0.0046035	0.0020511	0.009831	0.010793	0.011005	0.0056578	0.0051244	0.0079138	0.0045038	0.0055374	0.003163	0.0022494	0.0011529	-0.0017969	0.0031004	0.0008972	0.0055597	0.006077	0.0055954	0.0019677	0.010285	0.010571	0.014129	0.016746	0.021387	0.022341	0.012626	0.0077124	0.0081157	0.011137	0.012608	0.0054759	0.0064023	0.0062813	0.0020015	0.0037308	0.0075257
N.S.		0.0011701	-0.0058232	-0.00029402	0.00089441	-0.0015815	-0.0023504	-0.00035888	0.0010417	-0.00061295	-0.0016174	0.0061229	0.0021845	0.0044061	0.0062183	0.0028192	0.0056564	0.0085026	-0.004123	0.0034978	0.0065441	0.002744	0.0003248	0.00047709	0.0030713	0.0036797	0.0021758	0.0076223	0.00080094	0.0021463	0.0045133	0.005357	0.0026641	-0.0010373	-0.00079495	0.0025933	-0.00038603	0.001043	0.0033964	0.00191	0.0020058	0.004399	-0.0070328	0.0042088
N.S.		0.0051306	0.011444	0.0095765	0.0038328	0.0047019	-0.0010872	0.0020314	-0.0027114	0.0021233	0.00074211	0.010558	-0.0014033	0.0054534	-0.0031338	-0.0040276	-0.0044301	0.0011012	0.0013019	0.0090963	0.004208	0.0013326	0.0035366	0.0027002	-0.0028656	0.0021106	-0.002818	0.00895	-0.0017759	-0.0017966	0.0033815	-0.0016177	0.0029073	0.0015492	0.0039315	-0.0030966	0.0037377	-0.00063136	-0.0016422	-0.0018353	-0.0010877	0.0019363	0.0046719	0.0038379
N.S.		-0.0014081	0.0029038	-0.0016275	0.0011141	-0.0017247	-0.0028687	0.0011097	0.0010764	-0.0022114	0.00013822	0.0018511	-0.0023823	0.0013438	-0.0071119	-0.0012416	0.0022476	0.0044379	0.00232	-0.0045571	0.0031301	-0.0058756	0.011618	0.0048219	0.0064466	0.0040439	0.010076	0.0066935	0.0014518	0.010511	0.011472	0.0086269	0.0069938	0.0074866	0.0027107	0.0077985	0.0061029	0.0034	0.00063631	0.0041803	0.00081515	0.0029515	-0.0013286	-0.0040633
N.S.		-0.034168	0.0028379	0.0032266	-0.012258	-0.023609	-0.020626	0.018665	-0.0016948	0.0075741	0.020604	0.0083574	-0.0055029	0.018819	0.00031055	-0.0027478	0.023054	0.023841	0.10361	0.06068	0.097296	-0.081462	-0.034997	0.00063989	0.000639	-0.023456	0.0042374	0.048855	0.0056645	-0.022775	0.0038125	0.017332	0.0018823	0.010119	0.02096	0.010104	0.009933	-0.0058441	-0.013052	-0.027528	-0.0054256	0.033134	-0.01604	-0.0057265
N.S.		0.00090998	0.0057054	0.0042355	0.0054301	0.00070792	0.0042151	0.011677	0.0090931	0.0052683	0.0063521	0.0013853	-0.00075869	0.00052297	0.0037825	0.0058449	0.001186	0.0045242	0.0032692	0.0017904	0.0072569	0.0051984	-0.0017728	0.0023023	0.0024015	0.0021237	0.0015227	0.0039918	0.0025664	0.0066138	0.0054456	0.0066682	0.0094047	0.013614	0.0030248	0.013428	0.0090717	0.0061048	0.0060174	0.0088088	0.0058943	0.0068169	0.0039716	0.0040836
N.S.		0.0076602	0.0066869	0.0038436	0.0033718	0.00067569	0.0012434	0.010243	0.003626	0.0037649	0.00097417	0.00097734	-0.0025218	0.001557	0.0013145	0.00067526	0.0033881	0.0018761	0.00132	-0.0018637	0.0036488	0.0031725	0.0029328	0.0061472	0.0046875	0.00031121	0.0023333	-0.00090554	-0.0014294	0.0020084	0.0040478	0.0023809	-0.0032651	-0.0050234	0.0025835	0.0061864	-0.0011154	5.7492e-05	0.004427	-0.00011875	0.001523	0.0015522	0.0063714	0.0018348
N.S.		-0.0047863	0.0040832	0.0041211	0.0072205	-0.0013324	-0.0030899	0.00013805	0.0032764	0.00042512	-0.0045556	-0.006206	-0.0027302	0.0033215	-0.00034163	0.010076	0.0086118	0.008009	0.0040058	0.0074737	-0.0042088	-0.0019946	0.0023984	0.0059906	0.0095772	-0.0002533	-0.00039242	-0.0032058	0.0014629	0.0079359	0.009766	-0.0012228	-0.00073232	0.0014606	0.00028221	0.0043227	0.007451	0.013713	-0.0029869	0.00028082	0.001907	0.010151	0.0017796	0.003586
N.S.		0.0060236	0.0012613	0.017025	0.0045631	-0.0026446	-0.004268	-0.0073403	-0.0028522	-0.0032534	-0.0060584	0.00072171	-0.0086768	0.0019632	-0.0022679	-0.00425	-0.00030483	-0.0093487	-0.012184	0.0077342	-0.00068444	0.0051584	0.010616	0.00044468	0.0013986	-0.0056947	-0.00096749	0.026712	-0.0034734	0.024021	-0.010064	-0.0047556	0.00027811	-0.0073011	-0.01176	0.0020948	-0.0098509	-0.0041308	-0.012494	-0.0041706	-0.0034282	-0.0049563	-0.0040287	-0.00070018
N.S.		0.0047679	0.0055293	0.0041592	0.0053344	-0.00046183	0.0011692	-0.0074682	-0.0023668	-0.0005206	-0.00046365	0.0046342	-0.005277	0.0049863	-0.0035139	-0.0059829	-0.0030479	-0.006535	-0.019641	0.0016645	-0.0019858	-3.7336e-05	0.0073864	0.0072525	0.0045154	-0.00018462	0.0069163	0.018656	-0.005046	0.01653	-0.010073	-0.0060918	0.0029419	-0.0017714	-0.0092237	-0.0015938	-0.0064557	-0.0053686	-0.0046353	-0.0045196	-0.0033239	-0.0021854	-0.010376	-0.0033167
N.S.		-0.0020974	-0.0016535	-0.00056467	0.012126	-0.010472	0.002857	0.0093794	-0.0075651	-0.0019894	0.0019776	0.0080528	-0.013198	0.0047145	0.0060232	6.4936e-05	0.014888	0.0057276	0.013457	0.01014	0.020215	0.012191	0.0043786	-0.0048285	-0.0098567	-0.013754	-0.0017083	0.001266	0.00050003	0.0031738	-0.00079951	0.0063818	0.0088292	0.016446	-0.00037011	0.0015492	0.0075302	0.0025765	0.0084521	0.0093799	-0.0066105	0.039767	0.038965	0.010403
N.S.		-0.00196	0.00055502	0.0049072	0.002331	-0.00094812	0.00033281	-0.0019332	-0.0018912	0.00013606	0.0016901	-0.0012174	0.001908	0.0089039	8.5408e-06	-0.0015859	6.2209e-05	-0.0024037	-0.002846	-0.0016209	-0.0042691	0.0049008	0.029853	-0.0028175	-0.0038932	-0.0040412	-0.0017472	0.031085	-0.0034404	0.017142	0.004844	-0.0019294	-0.00097946	-0.00069646	0.017459	0.0055344	-0.000305	0.00052321	-0.00086586	-0.0068086	-1.7377e-05	0.0033058	-0.0025313	3.0612e-05
N.S.		-0.0015961	0.0046294	-0.00055243	0.00015659	0.00052893	0.00049785	0.0053602	-0.00036733	-0.0027604	0.0009155	-0.0034647	0.00012321	-0.012181	-0.006383	0.0039588	0.0033104	0.0013742	-0.0017345	0.011496	-0.00063646	0.00016903	0.0050437	0.0049534	0.0015203	-0.0044629	0.0054011	0.00018871	0.0038755	0.00037373	-0.0015054	0.0063053	0.013608	-0.0095514	0.0024149	0.0064258	0.0028628	-0.0078069	0.0048502	-0.0014769	0.0094966	0.0016143	-0.0093797	-0.0051961
N.S.		-0.00095812	-0.0098509	-0.00091846	0.00011299	-0.0096955	-0.00046482	0.00211	0.0035614	-0.0011476	0.0023107	-0.0021273	0.0028295	-0.0074477	-0.0039938	-0.0032747	-0.0022055	-0.0054677	-0.0021813	0.00035578	0.021227	0.0025103	-0.0020951	-0.0009467	-0.0016807	-0.0014219	0.0010006	0.0016281	0.0040021	0.00089963	0.0014283	0.0036342	-0.00062652	-0.002019	0.0044517	-0.0013015	-0.00037835	0.0043351	0.0020665	0.00067834	0.0044891	-0.0022392	0.0049839	0.0057666
N.S.		0.0047035	0.0073959	0.0030642	0.0055582	0.0018583	0.0011709	0.0004441	0.00024178	0.00058734	0.00098604	0.0062285	6.2762e-05	-0.00036405	-0.002587	-0.0051558	-0.00074329	0.0055526	-0.00085295	0.0042685	0.0021092	0.0010131	0.00346	-0.0010429	0.0048604	0.0032375	0.0015011	0.0053383	-0.00097791	-0.0008734	-0.00050555	0.00078344	0.0021934	0.0043379	0.0015133	-0.00058238	-9.4051e-05	0.0016093	0.0018881	0.0081829	0.00026385	0.0025121	-0.0030051	-0.0014986
N.S.		0.0027896	0.001483	0.007992	0.00095721	0.006813	0.0074545	0.0066445	0.0017127	0.0039589	0.0026696	0.0010959	0.0039634	-0.00035256	0.012628	-0.0018762	-0.0052199	0.0080291	0.0058499	-0.0029083	0.0054659	0.012744	-0.0006309	-0.000234	0.0037768	-0.0013197	0.0024293	0.0069044	0.010675	0.010337	0.0059913	0.010625	0.012558	0.0075843	0.018745	0.01119	0.0028488	0.0027631	0.0052811	0.0063868	0.0050613	0.00036727	0.0057105	0.0081253
N.S.		-0.0010716	-0.0025635	-0.0024735	0.0031044	-0.00064356	-0.0051537	0.0036732	-0.0023674	-0.0022712	-0.00026036	0.0029684	0.0026282	0.0058474	-0.0013439	0.0015852	0.0022522	-0.0011141	0.0018714	0.0044722	0.0034276	-0.00013906	-0.00082274	-0.00070999	0.0039024	0.0067416	-0.0015507	-0.0026449	-0.0013361	-0.0036995	-0.0048745	0.00060075	0.0035014	0.0028766	-0.0018761	0.0022987	0.00023358	-0.0025957	-0.002015	-0.0012	-0.0016632	-0.0022164	-0.00014748	-0.0034844
N.S.		-0.0019388	0.005883	0.0036548	0.0051206	0.0012214	-0.0031571	0.0031377	0.00055434	0.0040577	-0.0034235	-0.0035223	-0.0046328	5.5568e-05	-0.0015417	0.0093854	0.00081024	0.0078112	0.0029369	0.0040053	-0.0043146	0.0015797	0.00536	0.0022194	0.0048927	0.0031197	0.0008626	-0.001377	0.0038946	0.0069407	0.0077527	-0.0008672	0.0005729	-0.0014508	-0.0002308	0.0034249	0.0080793	0.0056641	-0.0032761	8.3385e-05	0.0016156	0.0082209	0.0038402	0.0039089
N.S.		0.00221	0.0021319	0.0014168	0.0035443	0.0046624	-0.00031794	0.0013857	0.00022856	0.0023321	-0.00053473	-0.0013047	0.0023237	0.0019167	0.00058656	-0.0011754	-0.0015031	-0.0032838	0.0043917	-0.00026879	-0.0038057	0.0014074	0.0029539	0.0028851	0.0060466	0.0071646	0.0032851	0.0043843	0.0040957	0.0072733	0.0018411	0.00791	0.0020819	0.0037685	0.0036357	0.0062607	0.0034641	0.0025532	-0.0014576	-0.00015707	2.3822e-05	0.003827	0.0034657	0.005282
N.S.		-0.0012193	0.0017438	-0.0012827	0.0014383	-0.00021666	-0.0012342	0.0058662	-0.0028037	-0.00099039	0.0015247	0.0023936	-0.00079364	0.00076605	-0.00010162	0.0001087	0.00045021	-0.00078989	-0.0015913	0.0020726	0.0011174	-0.0020995	0.00070349	0.00099445	0.011571	0.001414	-0.0016443	0.044962	0.0035154	0.0017274	0.0020483	0.0030488	0.00031808	-0.00042452	-0.00054013	-0.0012923	4.2505e-05	-0.00049583	0.001507	0.00045613	-0.0021455	-0.00031948	0.0007987	-0.0039518
N.S.		0.0017204	0.0034718	0.0020914	0.0030257	0.00052393	0.0030947	0.0025341	0.0033884	0.0023853	0.0011197	0.0030796	-0.0011863	0.0015593	0.0011597	0.0003737	-0.0034321	-0.0011187	-0.00027672	-0.0023628	6.6452e-05	0.0026581	0.0026726	0.0046321	0.0064529	0.0014946	0.0011436	0.0017869	0.0014508	0.0041599	-0.00075207	0.0014427	0.0080128	0.00015453	0.021332	0.0073529	0.0010384	0.012581	0.0070156	0.004859	0.001026	0.0072385	0.0072032	0.0047399
N.S.		0.0047806	-0.0044295	0.0012846	-0.00012098	0.00037767	-0.0025697	-0.00058518	0.0027556	0.00073818	-0.00099247	0.0076429	0.0022231	0.0047905	0.0081714	0.0036003	0.0062792	0.011316	-0.00058323	0.0030659	0.0076265	0.003124	-0.00097139	-0.0027111	0.001467	0.0038456	0.0033028	0.0059039	0.0014734	0.0010862	0.0015686	0.0037229	0.00053257	-0.0010166	-0.0021071	-0.00076608	-0.0020632	-0.00018092	0.0034573	0.0017571	0.0028604	0.006514	-0.0040746	0.0024643
N.S.		-0.0048292	-0.00418	-0.0010514	-0.0016364	-0.0027177	-0.0014813	-0.0045119	-0.002735	0.0002378	-0.0029955	-0.0020349	-0.0030518	0.0012084	0.0014594	-0.0017518	0.0065143	-0.00058103	-0.0018754	0.0044551	0.0026585	-0.0017325	0.0039073	0.00013525	0.0039782	0.0020287	-0.00023865	-0.001564	0.0033599	0.0025666	0.0048572	-0.0012127	-0.0033034	-0.0011408	-0.0042451	-0.00029343	0.0013401	0.0017297	0.00030934	-0.00083688	-0.00059469	-0.0026383	-0.00021194	-0.0025077
N.S.		-0.0039561	-0.0020026	0.0022609	-0.00010137	-0.00029886	-0.0022621	0.0042929	0.00028306	-0.00013393	0.0013777	0.0040818	0.0019311	0.0018374	-0.00049475	0.0010607	0.00027416	0.0001072	0.002414	0.0059701	0.001171	-0.00070373	0.00098048	0.0053297	0.0027033	-0.00016116	-0.00076334	-0.00038039	0.0041308	0.004974	0.0076856	0.0087628	0.0051128	0.010593	0.018781	0.010613	0.0021338	-0.00014138	0.0013131	0.0044553	0.0090677	-0.00078148	-0.00065654	0.0053305
N.S.		0.0063574	0.011001	0.033337	0.0088255	0.003008	0.0022902	0.0029031	0.0044823	0.0056481	0.011162	0.00033365	-0.012689	-0.0040764	0.0064277	0.0066697	0.017747	0.012727	-0.00064648	-0.0050164	0.00089399	0.001492	0.017036	-0.0047398	0.0043921	0.0011671	-0.0016398	0.00026139	-0.00088493	0.0017034	0.00067625	-0.0046846	0.019921	-0.0046316	-6.2905e-05	0.0027992	-0.00062053	0.0054731	0.0047701	-0.0029728	-0.0093777	0.022465	-0.005662	0.02205
N.S.		0.0051782	0.014201	0.01789	0.0097582	0.0068487	0.00058272	-0.0010493	0.002324	0.00038306	0.014246	0.0025653	-0.016504	4.8701e-05	0.008595	0.0072271	0.021472	0.0031695	-0.005091	-0.0053458	-0.0014728	-0.0037654	0.020996	-0.0043113	0.010035	-0.00095206	0.0066902	-0.00023702	0.0025956	0.0058503	0.0013389	-0.004812	0.015587	-0.0035626	0.0054858	0.0052671	-0.001225	0.0031175	0.0027593	-8.7371e-05	-0.011844	0.015997	-0.029019	0.0366
N.S.		0.0021903	0.00098011	0.0073988	0.0032939	0.0032656	-0.0017456	-0.0018579	0.0052817	0.005283	-0.0017072	0.0024728	0.0010385	0.0012828	-0.00035603	-0.0018717	0.0010844	0.0023928	0.0031487	0.0027312	-0.00019352	0.0038074	0.001384	0.0011132	0.0035707	0.0027655	-0.0034759	0.00071102	0.00070124	0.0012654	0.0020355	0.0011387	0.00097935	0.003249	0.0059199	-0.003563	0.0021033	-0.0026127	-0.0014324	0.0048418	0.0043371	0.0025107	-0.00081642	0.0058043
N.S.		0.0023262	0.0013417	0.0038439	0.0086143	0.0081802	-0.0001165	-0.0017575	0.0041215	0.0020403	0.0040005	0.0036836	-0.0035281	0.004923	-0.00039059	0.0012008	0.0031293	0.00098769	0.010179	0.0045856	0.0047893	0.00032509	-0.0012893	0.000213	0.0037754	0.0026773	0.00068338	-0.0013005	0.0022286	-0.003444	0.0033826	0.0017322	0.010001	0.0084641	0.002039	-0.0020648	0.0070837	0.0052199	0.0024312	-0.0020326	0.00028725	0.0030711	0.0038242	0.00088365
N.S.		-0.0020307	0.0095268	-1.6611e-05	0.00013698	0.0048863	0.0054461	0.0002495	0.0031889	-0.0075702	0.0013834	0.0032073	0.000882	0.0019484	0.01042	0.00043311	-0.0046243	-0.0018343	-0.0057407	0.0038412	-0.0018702	0.0070032	-0.001603	0.0065296	4.7717e-05	0.00072978	0.0045138	0.0049869	0.0013381	-0.0020521	-0.00076785	0.0001971	0.0042125	-0.0026373	0.0029097	-0.001664	0.0035716	0.001738	0.0029384	0.0025277	-0.00096201	0.0027731	-0.00044303	-0.002225
N.S.		-0.0021181	0.004059	0.00065702	0.00081936	0.0014396	-0.00090901	0.0021663	-0.00070914	-0.00063596	0.0037066	0.0014598	0.0021431	-0.0045663	0.0008013	0.00088238	0.00082073	0.0023964	0.00078307	0.0023449	-0.0003265	0.0051009	0.0043454	0.0072551	-0.0024332	-0.0016596	-0.0010992	-0.00030137	-0.00079214	0.0020108	-0.0035577	0.0030478	-0.001588	0.0049829	0.00037496	-0.0057446	-0.0083432	-0.0029161	-0.002457	-0.0014981	6.8952e-06	-0.00052038	-0.00093251	0.0028077
N.S.		-0.0036547	0.013377	-0.00040725	0.00050337	0.0073576	0.0039158	0.0035694	0.0004151	-0.0058569	0.0013139	0.0038555	0.0022763	0.0017657	0.014514	0.0043238	-0.0055307	-0.0023891	-0.0098313	0.0046585	-0.0038733	0.0079297	-0.00070916	0.0060053	-0.0037361	0.0042192	0.0053917	0.0064256	0.0045044	-0.0019124	0.001708	-0.00044134	0.0049234	-0.0012521	0.0017222	-0.0034154	0.004803	-0.001469	0.0027508	0.00041871	0.0045465	0.0055851	0.0023093	0.0020527
N.S.		-0.0017513	0.001186	-0.0013065	-0.0020798	0.0017662	-0.0017778	0.00214	0.0012807	-0.00056512	0.0044304	0.0022433	0.0020221	-0.0016018	-0.00012631	0.001221	0.0025586	0.0049082	0.002479	0.0024077	-0.00032938	0.0054403	0.0042973	0.0069676	-0.0026385	-0.0017009	-0.0011532	-0.0034547	-0.0049997	0.0038764	-0.0018465	0.0010233	-5.0243e-05	0.0039117	0.0015766	-0.0036878	-0.011879	-0.0017299	-0.0012575	0.00084919	-0.0016951	0.00045728	-0.0034588	0.0030314
N.S.		0.0096664	0.0047341	0.0071098	0.0059259	0.006964	0.0034701	0.003339	0.0029706	0.00034563	0.0045837	0.0047293	0.0064811	0.0067824	0.0012624	0.0024621	0.0044502	0.0024207	0.0043931	0.0071192	0.0022067	0.0014224	0.0014497	0.0014832	0.00084403	-0.00018608	-0.00087855	0.0010241	0.0039829	0.0028044	0.0016095	0.0043033	0.0014681	-0.00092318	-0.00059392	0.0027562	-0.0021348	0.0015792	0.00077066	0.00015426	0.00095882	0.0034662	0.0065766	0.0050404
N.S.		0.001055	0.0047317	0.0005365	0.00187	0.00091888	0.0020762	-0.0012341	0.0017836	-0.0039076	0.0013847	0.0042345	7.4773e-05	0.00071687	0.0030733	-0.0040508	-0.0020104	0.002241	-0.00064447	0.0029008	0.0012824	0.0023684	0.00084302	0.00069315	0.0053179	0.00092741	0.0026101	0.0049628	-0.0012104	-0.00099183	-0.0017015	0.001147	0.0030019	0.00070069	0.0029366	0.00022193	0.0014523	0.0029792	0.0021883	0.0057247	-0.0030095	0.0018814	-0.003114	-0.0040777
N.S.		-0.0027898	-0.00014623	0.0018712	0.00046884	0.0017431	0.00056442	0.0023512	0.00057109	0.0021999	0.0017703	0.0018764	0.0020168	0.00065847	0.00097243	0.0019826	0.0050487	-0.00024975	0.0014207	0.0011968	-0.00088123	0.0033147	0.0017671	0.0049439	0.0030466	0.00055625	-0.00054812	0.0013617	0.0061608	0.0085395	0.0094668	0.0094746	0.011253	0.012757	0.015066	0.0080423	0.0024058	-0.0016653	9.1393e-05	0.0017962	0.0041428	0.0038547	0.0015771	0.0040183
N.S.		0.0027346	0.002375	-0.00046798	0.0015864	0.0015052	0.00058595	-0.0059474	-4.4176e-05	-0.0027984	0.0031424	0.0088156	-0.00036248	0.015286	-0.0021069	-0.0047036	0.00046883	0.0036204	-0.0029568	0.0042734	0.0023604	-0.0028904	0.001638	0.0036955	0.0086208	-0.003812	0.0049111	0.0029613	0.0086564	0.0054297	0.0077755	0.00028246	0.00331	0.0052833	-0.0049737	0.00016893	0.0082686	0.0004599	-0.0012264	0.0085256	0.010619	0.011368	0.0015185	-0.0014903
N.S.		0.0099916	-0.00085385	0.0025287	0.0029565	-0.0030129	0.0017039	0.0089707	-0.004813	-0.012928	-0.006089	0.00068248	0.0042907	0.00078342	0.0060585	-0.027052	-0.0095804	8.7216e-06	-0.003836	-0.0018854	-0.0021684	-0.00037561	0.0045576	-0.00054635	0.001112	0.013033	-0.006287	-0.0030096	-0.00076536	-0.0012136	0.00099516	0.0043237	0.0014738	0.0061694	0.0018421	0.0050898	-0.0024273	0.0090802	0.00084875	-0.0029529	0.010885	0.015619	0.015854	0.0022725
N.S.		-0.001542	0.0018215	0.0070313	-0.0033851	0.0035671	0.0025165	0.0019763	-0.00091819	-0.0019107	1.6191e-05	-0.00023251	0.0040277	0.0042683	-0.0005123	0.0022762	0.0026884	0.0012804	-0.00075976	0.0020002	0.0026125	-0.00096463	-0.0012901	0.0011761	0.0043165	0.0058353	0.0049043	-0.0033774	0.0024042	-0.00063591	-0.001772	-0.0025948	0.00069694	0.0026295	0.00046517	0.0020759	-0.0013255	0.0011904	0.0016613	-0.0026154	0.00079056	-0.0026723	0.00030946	0.0012803
N.S.		0.0011275	0.0056391	0.0039101	-0.00014064	-0.00016798	0.010297	0.00046869	0.0067672	0.0041079	0.0032183	-0.00032604	0.00032426	0.00030883	-0.0016485	0.0032071	0.00038499	0.00031931	0.002658	0.0012948	-0.0023764	-0.00023985	-0.0030952	0.0071313	0.0033594	0.0075885	0.007275	0.00072069	-0.0069037	0.0035163	4.9664e-05	0.0038697	0.00019591	-9.8798e-06	0.0054996	-0.0016786	-0.00082591	-0.00081968	0.0047359	0.00084819	0.0049402	0.0018694	0.0028101	0.0032429
N.S.		0.0019529	0.0044998	0.00057309	-6.2892e-05	0.0051156	0.001383	0.0025827	0.00377	-0.0010322	0.0012856	-0.0066242	0.0067521	-0.0021324	0.0029314	0.00030828	0.0041969	0.0013301	0.019367	-0.0035902	0.0016886	-1.9228e-05	0.0012322	0.0039476	0.0038492	0.0064454	0.0082252	0.0050846	0.0061775	0.014402	0.0035725	-0.00067737	0.0027561	-0.0025985	0.010626	0.004105	-0.0013956	0.0010949	0.0022409	6.0417e-05	0.00034401	0.0010943	0.00029285	0.0043531
N.S.		-0.0021972	-0.001858	0.00052189	-0.0017076	-0.0035065	-0.00037655	-0.0046847	-0.0017935	0.00097461	-0.0007081	-0.00028592	-0.0023675	0.0047572	0.0041	-0.0019124	0.0030598	0.0019799	-0.00082861	0.0034281	0.0027358	-0.0032685	-0.00055325	0.0037362	0.005176	0.0019739	3.9773e-05	-0.00091885	0.001651	0.0028462	0.0079008	0.00011666	0.0010323	-0.0011796	-0.0037375	0.0005524	-0.00045626	0.0020359	-0.00029596	-0.0010102	3.8384e-05	-0.0039481	-0.0018531	-0.0044501
N.S.		-0.0015674	-0.0012532	-0.004103	-0.0022193	0.00061358	-0.00013467	0.0023163	0.0033002	0.00082541	0.0078395	0.0027865	0.0034941	0.0017565	-0.0001905	0.0036804	0.0047812	0.0070328	0.003222	0.00069589	-0.0013442	0.0064959	0.0056918	0.003554	-0.00058403	-0.0013151	-0.00082012	-0.001101	-0.0056617	0.0053902	0.00072559	-0.00058757	0.00064703	0.0061193	0.002497	-0.0025946	-0.008747	0.0019012	0.0036788	0.0015542	-0.0010019	0.0043075	-0.0063759	0.0018136
N.S.		0.001273	0.0031336	-0.00026456	0.0031207	0.0035355	-0.0039555	0.0028242	-0.0015518	0.003772	0.0017667	0.0014784	0.0029896	0.0013491	-0.0030377	-0.0045497	0.002265	-0.00027551	0.0029915	0.0013093	-0.0020785	0.012521	0.0029057	0.00031315	-0.003257	0.00081872	-0.00032194	0.0026851	0.0026722	-0.00044706	-0.0056005	-0.0013012	0.0013912	-0.0033772	-0.0043789	0.0033945	0.0034567	-0.0018768	0.0006757	-0.0023186	-0.00018986	0.00011442	0.011295	-0.0045259
N.S.		0.00076164	-0.0019939	-0.002408	0.0097054	0.0078405	0.0066993	0.001139	0.0043449	0.0050699	0.0025547	-0.0026832	0.0044538	0.0027726	0.0012978	0.0075384	0.0051981	0.007269	0.002979	0.0015023	0.0022642	-0.0012876	0.00094583	0.0030078	0.0024522	0.0034396	0.014294	0.010211	-0.00013163	0.0027382	0.0016082	0.0013643	0.0019662	-0.006175	-0.003419	-0.000354	-0.011126	-0.00063474	-0.0021223	-0.00029492	0.000541	-0.00072085	-0.0030382	-0.004977
N.S.		-0.0011733	-0.0065434	-0.011809	-0.0030302	0.019031	-0.0059497	0.0018719	0.003379	-0.0024021	0.0054066	0.0073137	0.0049021	0.0059967	4.6718e-05	-0.0048897	0.0014194	-0.010815	-0.0069156	0.0045804	0.0059851	0.0043403	-0.0007313	0.0010025	-0.00044574	-0.002578	-0.0028277	-0.001075	-0.0057511	0.0028981	-0.012789	0.0064473	0.0051676	0.00072214	-0.0022453	0.0061857	0.0018499	-0.0077565	-0.0088927	-0.0016699	0.0079432	0.0044064	0.0048148	-0.00097665
N.S.		-0.0020772	0.0021302	0.0047866	-0.0042444	-0.0018416	-0.00040478	0.001112	-0.00042239	-0.0023251	0.00089268	-0.0012151	0.0013623	0.0042809	0.00020923	0.0007596	0.0032038	0.0013771	-0.0029052	0.00083968	0.00013637	0.00036085	0.0014353	0.0017482	0.0032164	0.00441	0.00026004	-0.0024001	0.002742	-0.0026767	-0.00042316	0.0013393	0.0033213	0.0022521	-0.00026778	0.0031517	-0.0013208	-0.00083831	-9.6285e-05	-0.0017421	-0.0013173	-0.003291	-0.0033896	-0.0011474
N.S.		-0.0017058	0.0077613	-0.0023159	-0.0053841	-0.002188	0.00036008	0.0043789	-0.0015859	-0.0086844	0.0063486	-0.0050477	0.0081105	-0.0033941	-5.6205e-05	-0.0021914	-0.026145	-0.01093	0.0051226	0.0079549	0.0030913	0.00096204	0.0017873	-0.0024758	0.0014283	-0.00067935	0.00041904	0.0045132	0.0049864	-0.0021422	-0.0028571	-0.0056523	0.00062952	0.0077917	-7.3803e-05	0.0031004	0.0090633	0.00038581	-0.0060079	0.00061956	-0.0010851	0.0012255	0.002097	-0.010475
N.S.		0.0087198	0.003578	0.0013432	-0.0019948	-0.0014099	0.0011069	-0.0017392	0.0012561	-0.0029418	-0.001816	0.0042243	-0.0035145	-6.1714e-05	-0.0011681	-0.0015916	-0.0039726	-0.0022623	-0.0021332	0.0027575	-0.00053426	-0.0022629	0.0019538	0.0029134	0.0025018	0.0045371	0.0011915	-0.00089822	-0.0016415	0.00047702	0.003595	0.00037336	0.0052396	0.007896	-0.00013188	0.0010348	0.00077416	-0.0032438	-0.0029786	-0.00079803	0.0013923	0.0023413	-0.00062838	0.001786
N.S.		0.0049286	0.0043055	0.0033744	0.004213	0.0011895	0.0028656	0.0040363	0.0019498	0.0072343	0.0059351	0.0076553	0.0036218	0.0041081	0.005839	0.0024638	0.0052121	0.0031702	0.0034258	-0.00083333	-0.00037209	0.0017782	0.00208	0.0051508	0.0044517	-0.00041358	0.0031133	0.0085227	0.01184	0.011922	0.008702	0.013893	0.016956	0.0076178	0.0055333	0.0047078	0.0078877	0.008542	0.0045746	0.0026679	0.0030358	0.0033315	0.0049222	0.011555
N.S.		0.0038638	0.0014133	0.00018195	0.0020478	-0.0030877	0.0022255	0.00054369	0.0028078	0.00059571	-0.0017905	0.0018396	-0.00074733	0.00020574	-0.0032526	-0.0019074	-0.0059014	-0.0020545	-0.00028399	0.0033371	-0.00073594	0.0013823	-0.00033046	0.0015856	0.0011824	0.005362	0.0026727	-0.0020896	-0.00041316	0.00086824	0.003183	0.00027779	0.0036754	0.0087875	0.00048247	0.00031461	-0.00045723	-0.0036714	-0.0031742	-0.0023924	-0.00065669	0.0035628	0.0014787	0.0011992
N.S.		0.00081288	0.00078195	0.0046859	0.00056962	2.7416e-05	0.0035492	8.098e-05	-0.0023934	-0.00067144	-2.5053e-06	-0.0013191	-0.00049017	0.014275	0.0001859	-0.0023467	-0.00011287	-0.0015118	-0.0033031	-0.0014518	-0.0036809	0.010629	0.01652	-0.0026114	-0.0064921	-0.0012804	-0.0025918	0.01681	-0.0036957	0.0094676	0.0012499	-0.0024836	0.00043542	0.0007553	0.011673	0.0036234	-0.00030446	-0.00068654	-0.0014083	-0.0045593	0.0035206	0.0054216	-0.0012007	-6.4979e-05
N.S.		0.00073951	0.0015184	0.0032071	0.0046201	0.0053359	-0.0010274	-0.003316	0.0013223	0.0012596	0.0019585	8.6645e-05	-0.0035854	0.0024397	-0.0022468	-0.0030294	0.0022399	-0.0004514	0.0075835	0.0077158	0.0051386	0.0011809	-0.00092523	-0.0057246	0.0033323	0.00076626	0.0026216	-0.00087278	0.0054901	-0.0023937	0.0017889	-0.00010372	0.0041525	0.0042033	0.00068931	-0.0011013	0.0032697	0.0037132	-0.0001335	-0.0031609	-4.854e-05	-0.0011508	0.0056075	-0.00020048
N.S.		-0.003845	0.0025818	-0.0018814	0.0011734	-0.0015257	0.0054039	-0.0031048	-0.0015327	-0.0073754	-0.00065323	-0.0024717	-0.0021579	0.0030183	7.0255e-05	-0.0017555	0.0082444	-0.0063212	0.0038062	0.0010459	0.0015503	0.0060357	-0.0022586	-0.00099345	0.0010312	0.0049346	-0.00090973	-0.0031283	-0.0032243	-0.002511	-0.0042701	-0.0015613	0.0019242	-0.0038974	0.007713	-0.0019921	-0.0066987	-0.0064057	-0.00068147	0.0020726	-0.0013875	0.0043649	0.0066514	-0.0085007
N.S.		7.8347e-05	0.0068141	0.0014026	-0.00019747	0.0069295	0.0053453	0.008763	0.0020792	0.0023732	0.0035063	0.0019517	0.0020784	0.0035296	0.0044551	-0.0075139	-0.0008927	0.012861	0.0076018	0.0021433	0.00071945	0.013668	-0.00042544	0.0029383	0.0026261	-0.010822	-0.0059974	0.0039352	0.0011587	0.0091752	0.0016731	0.0106	0.0012204	0.0048263	0.0041048	0.0056467	0.0019798	0.002726	0.0037154	0.0038596	0.005006	0.0049693	0.00014078	0.0053482
N.S.		0.0013907	0.0021613	-0.0026729	0.0081374	0.0040041	0.0033464	0.0058137	0.0059353	0.002941	0.0019143	0.00071151	0.0023053	0.001224	-3.258e-05	-0.0022209	0.0035466	0.0010279	-0.00049811	0.0012535	0.00067253	0.0036505	0.002863	0.0002518	-0.0004465	0.0022675	0.0029792	0.0042974	-1.2237e-05	0.0037238	0.0029206	-0.00010266	-0.0007573	0.001281	-0.0020739	0.00096525	0.00032683	0.0056786	0.0012895	0.0059169	-0.00046543	0.0042695	0.0033815	0.01106
N.S.		0.00060206	-0.0023419	4.5782e-05	0.00015781	-0.0024523	0.002196	-0.0042715	0.0074073	0.0044416	-0.0083088	0.00042239	-0.0064524	0.010455	-0.0072389	-0.0071856	0.00057705	-0.003984	0.0019593	0.0026165	0.0060713	-0.0061968	0.012011	0.0035561	-0.0016808	-0.0060875	0.0053475	0.0079863	-0.0079178	0.00053322	0.0040636	0.001749	-0.0010559	-0.0016526	-0.0034754	0.00090585	-0.0031083	-0.001502	0.0010373	0.0076596	-0.0015185	0.0011665	-0.0034939	0.0025448
N.S.		0.0054172	0.0029784	0.0015379	0.001659	-0.0019689	-0.00043829	0.0039467	-0.00024741	0.0014147	2.9317e-05	-0.0019624	-0.0025581	-0.00048006	0.00065085	0.00087708	0.0019683	0.0013846	-0.00063312	-0.0032143	0.0022809	0.0083454	-0.0045524	0.0042335	0.002933	5.6523e-05	0.0068304	0.00060668	-0.0011486	0.00030744	0.014391	0.0030148	-0.0041785	-0.004658	-0.0023769	0.0035382	-0.0016794	-0.0014905	0.0022192	-2.704e-05	0.00086102	-0.0026905	0.0055566	0.0024725
N.S.		0.0012849	0.0011867	-0.0013299	0.010976	0.0040228	0.0022594	0.0034963	0.0033438	0.0022177	0.0036253	-0.0019983	0.0023153	0.0043288	0.0019102	0.0050535	0.0033826	0.0050993	0.0015069	0.0010699	-0.00037857	-0.0035771	0.0010818	0.0031575	0.004574	0.003742	0.0080844	0.013298	-0.00034463	0.0018179	0.0011486	0.0078614	-0.00067975	-0.004674	-0.0022141	-0.0061328	-0.018128	-0.003813	-0.0022243	-0.00069579	0.00093867	-0.0026417	-0.003102	-0.0029953
N.S.		-0.0036475	0.0032884	-5.5429e-05	0.0053179	-0.0015566	0.0055757	-0.0023607	-0.0034811	-0.016142	0.00062182	-0.0021587	-0.0034834	-0.000213	0.0032834	-0.0045334	0.0047208	-0.0093748	0.005117	0.0023433	-0.00038082	0.0051255	-0.0010959	-0.0004704	0.0029543	0.0011847	-0.0012305	-0.0070949	-0.00087707	-0.00065329	-0.0020989	0.0029006	0.0023511	-0.0042202	0.0095541	0.0015304	-0.003394	0.00035246	0.0032666	0.0033946	-0.00039123	0.0035364	0.0056441	-0.0035025
N.S.		-0.0038055	0.0078328	-0.00083648	0.00070531	0.0040108	0.00088398	0.0029042	-0.00095409	-0.00097812	-0.0004034	0.0019268	0.0015145	0.00042378	0.0084607	0.0038932	-0.0036078	0.00011329	-0.0025165	0.0049568	-0.0011875	0.0030438	-0.0018394	0.0014156	-0.0016655	0.0048016	0.0033946	0.0044517	0.0022741	-0.00083985	0.0029371	-0.00019994	0.0034058	0.00095404	0.00024775	-0.0017495	0.004199	-0.00030226	0.00064803	-0.00095999	0.0063589	0.0054461	0.0028836	0.0032717
N.S.		-0.039166	-0.0075912	0.035396	0.032365	0.0055391	0.021718	-0.0011393	-0.0090701	-0.0047045	0.024795	0.048422	0.0087562	0.047397	0.010124	0.016351	0.02974	0.021941	0.038769	-0.0071343	-0.011978	0.0052639	-0.00010656	-0.0020184	0.0042823	0.021199	0.022636	0.010141	0.024902	0.0086917	0.014449	0.037395	0.029308	0.018329	0.012939	0.0013859	0.020514	0.014618	0.0315	0.021425	0.00011187	-0.003259	0.01072	0.014284
N.S.		0.0028811	0.0028507	-0.001009	0.002233	0.0045655	-0.0004992	0.0042338	0.00058587	-0.003172	0.00041379	-0.00048261	-0.00013688	0.0013982	-0.0011068	0.00093679	0.0016565	0.0023363	0.00089588	0.00133	0.0016842	0.0006439	0.00070158	-0.00064143	0.004844	0.00085394	0.0005236	-0.003255	-0.00052668	-0.0014781	0.0008509	0.0032167	-0.00022901	-0.0031407	-0.0015482	0.0026541	-0.00024361	0.00098133	-0.0015837	-0.0011933	-0.00058292	-0.0032976	0.0020033	0.00099771
N.S.		0.0024429	0.0053432	0.0008373	-0.0017783	-0.0011868	0.0039372	0.0045154	0.0060083	0.0058962	0.0047922	-0.00024949	0.0026292	-0.0010141	0.0010489	0.00084927	0.0017101	0.0012616	0.0030717	0.00043353	-0.0018501	0.0020741	-0.0030763	0.0043966	0.003734	0.0035941	0.0049694	-0.0025734	-0.0048412	0.0013575	-0.00060454	0.0019603	0.00063839	0.0007933	0.0021771	0.0014477	0.0021997	-0.00042646	0.003475	0.0011586	0.0036159	0.0025229	-0.001094	0.0021842
N.S.		-0.0028127	-0.0019609	-0.0044387	-0.0024681	0.00055777	0.0024918	0.0035696	0.0037451	0.0030682	0.0096975	0.0017519	0.0016426	0.0017297	8.0401e-05	0.0037738	0.0040636	0.0032012	0.0014159	-0.0014483	-0.0017748	0.0070278	0.0076913	-0.0012288	-0.00031781	-0.00084181	-0.0014151	0.0024127	-0.0022415	0.004538	-0.0021749	-0.0014027	0.0019087	0.0057956	0.0047317	0.00010095	-0.0020643	0.0041063	0.0068209	-0.0012911	0.0008978	0.0055622	-0.005402	0.000358
N.S.		-0.001455	0.0022659	1.0316e-06	-0.00084455	0.0018239	0.0043365	0.0015586	0.00036136	0.002914	0.0030645	0.0012024	0.0020704	0.00067976	0.0041696	0.003346	0.0099176	-0.00093891	0.0026257	-0.0023935	-0.0012506	0.00603	0.0019922	0.002995	0.0026149	-0.00094328	0.0008437	0.0012845	0.0034737	0.0073545	0.0053006	0.0060331	0.011576	0.0072205	0.0068083	0.0047223	0.0007763	-0.0024231	-0.00041794	0.0015912	0.0024675	0.0093114	0.0026356	0.0018579
N.S.		-0.001354	0.0049309	-1.1454e-06	0.0053996	0.00053114	-0.0019038	0.0028137	-0.0020492	-0.0010637	0.0030031	0.001802	0.0031066	-0.0012546	0.0019541	0.0027465	0.001213	0.0019833	-0.00022208	0.00099669	-0.0013117	0.0012763	0.0037004	0.0041999	0.00013443	-0.00010464	-0.00099576	0.0079072	0.0017288	0.0006211	-0.0027056	0.0069193	-0.0041564	0.0062713	-0.00092137	-0.0088526	-0.0066688	-0.0032493	-0.0013826	-0.002779	0.00087856	-0.00042379	-0.0006095	0.001478
N.S.		0.0030495	0.0056656	0.0034686	0.0030282	-0.0034485	0.0070191	0.0041407	0.0031097	-0.00019813	0.0030592	0.0057374	0.0014342	0.0011191	0.0028233	-0.0014543	-4.0285e-06	-0.00032857	0.0078266	0.0056499	0.0038051	0.0004873	-0.0070517	0.0027735	0.0023526	0.00074789	-0.0016455	-0.00075251	-0.0021539	0.0011353	0.0033207	-0.0014476	0.0033323	0.0022099	-0.00071597	0.002444	-0.0033559	-0.0012398	0.001236	0.0022223	0.0014073	-0.0047693	0.0058107	0.0029368
N.S.		-0.0011172	0.0015992	-0.0015387	0.001808	0.00046639	0.000952	-0.00018452	0.00023279	0.0011387	-0.0032347	0.001024	-0.00012147	-0.0019557	0.0032205	0.00046135	-0.0019901	0.0015264	0.0021711	0.0058476	0.0018707	0.001602	-0.0035898	0.00087041	0.00055235	0.0012765	0.0013497	0.0015869	0.00033874	-0.00029714	0.0025105	0.0025397	0.0014067	0.0016259	-0.0014277	0.00022421	0.0023296	0.0024237	-0.0007669	-0.00036479	0.0060882	0.0031611	0.002062	0.0014347
N.S.		0.0014733	0.00049301	-0.0012503	-6.9927e-05	-0.00089416	-0.0013305	-0.0010064	-0.0040772	-0.0018001	0.0011913	0.0016976	-0.0014666	0.0017729	0.0082944	-0.0039927	0.0019128	0.00071469	-0.0072626	7.9288e-06	0.0014313	0.00043675	0.00032969	-0.00036134	0.0084183	-0.002084	-0.0023993	0.0039868	-0.00050187	-0.0041934	-0.0021295	0.016605	0.0010967	-0.00069899	-0.0103	-0.005031	0.0022411	-0.0017271	0.01097	0.0037877	-0.001965	-0.0021969	0.0025731	0.0037238
N.S.		0.0040821	0.0027846	0.0046902	-0.0014089	-2.9241e-05	-0.001928	-0.0015394	0.0030273	0.0013292	0.005382	-0.00096088	-0.00037122	-0.00021252	-0.00026343	0.0010257	0.00068215	0.0023536	-0.00079441	0.0030673	0.00011479	-0.00094306	0.0074178	0.0033329	-0.0032993	-0.0021025	0.0022581	-0.0022927	-0.0015609	-0.0012003	0.0045838	0.0035887	0.00096662	-0.0011285	-0.0010264	-0.00046552	0.0010183	0.0024829	-0.0012684	0.00032472	-0.00028351	-0.00067333	0.0015729	0.0032272
N.S.		0.0032126	0.0038921	0.0036801	0.0022091	0.0063866	-0.0024635	-0.001719	0.004665	0.0042698	0.0069153	0.00084909	0.0025345	-0.0011385	-0.00080438	0.0017783	-0.00041247	5.1143e-05	0.00073409	0.00048241	0.00093284	-0.001141	0.0050879	0.0053853	-0.0018785	-0.0012849	0.00139	0.00035315	-0.00058798	-0.0020972	0.0045554	0.0023735	0.0024878	0.0040048	-0.00079979	0.0017849	0.0016602	0.0025882	0.0015686	0.0011317	0.0077423	-0.0021887	0.0058224	-0.00089926
N.S.		0.002161	0.0031715	0.018589	0.0012576	-0.0022171	0.00084814	-0.0015978	0.0008105	0.0093761	0.0029069	0.001511	-0.0077284	-0.0059841	0.0024145	0.0083775	0.00027552	0.016923	-0.0013875	-0.0034996	-0.00041363	0.0040528	0.0097326	-0.003188	-0.00081184	0.0015796	-0.019346	-0.00076744	0.0011635	-0.0019818	0.0034977	-0.0033951	0.012225	-0.0068434	-0.0064731	-0.0084845	-0.0008363	0.0019816	0.0024701	-0.001369	-0.0032959	0.0090812	-0.0019537	0.0090317
N.S.		0.0043947	0.00094436	7.1341e-05	0.0048068	0.0040024	-0.00019959	0.0031713	0.00020625	-0.0025367	0.0010289	0.00061478	0.00014483	0.00050948	0.0015698	0.0019385	0.0072554	0.0015984	0.00034655	0.0026256	0.0027644	0.0016819	0.0012098	-0.0015548	0.0010265	-0.00056488	-0.001133	-0.001115	0.00079083	1.5591e-05	-0.001552	-8.4756e-05	-0.00051911	-0.0013932	-0.0014981	0.00037781	0.0033081	0.0038483	-0.0028098	-0.00031059	0.00055609	-0.0042836	0.001623	-0.00055253
N.S.		0.0001754	-0.0030002	0.00016943	0.0075949	0.006317	0.0057109	-0.001045	0.0051103	0.009461	0.0027961	0.0011848	0.00945	0.0027547	0.00063306	0.0055347	0.0073657	0.0067221	0.0018685	0.0016357	0.001857	0.0002056	-0.0012901	0.0027113	-0.00047654	0.0025053	0.0094635	0.0055151	-0.0035672	-0.00060549	0.00181	-0.0036468	0.0028389	-0.0043359	-0.0042361	0.0014101	-0.002421	0.0019807	0.00020447	-0.0016087	6.4267e-05	0.00012502	-0.00062421	-0.0073838
N.S.		0.00068878	0.0086396	0.0045796	-0.0016623	0.00070998	0.0025191	0.0054126	0.016078	0.0046564	0.0017783	0.0025486	0.0020056	0.0011912	0.00011795	0.0020848	0.0027951	0.0052017	-0.0017773	0.0027008	0.0016754	0.00024555	-0.0034609	0.0039349	0.00078362	0.0011965	0.00014874	0.0064175	0.00013884	0.0053366	0.0060039	0.003123	0.011672	0.010358	0.0094323	0.0070158	0.0043286	0.0053932	0.00094611	-0.0012379	0.0038836	0.002264	0.0027139	-0.0017995
N.S.		0.003719	0.0021213	0.0018247	0.001463	0.00057556	-0.00085365	0.0041195	-0.0010939	0.0013363	-0.0050577	-0.0024206	0.0021745	0.00053604	0.0044437	0.0038446	0.00021228	-0.00066554	2.5552e-05	-0.0023601	-0.0024532	-0.0040934	0.0099803	0.0016719	0.0021081	0.0022083	0.0015249	-0.0011054	-0.0014995	-0.0013125	0.0037196	-0.0026935	0.0020312	-0.00063006	0.0067633	-0.003608	-0.00067617	0.0010104	0.0019854	0.0065976	0.0049264	0.0062797	0.005107	0.002083
N.S.		-0.0029703	0.00067079	-0.0087381	-0.0004846	-0.000119	-0.0029133	-0.0014823	-0.0033735	-3.5769e-05	0.00084898	-0.00016478	0.0035048	0.0019104	-0.0027905	-0.0038822	0.0028279	-0.00043133	-0.00019026	0.0030582	-0.0011671	0.0072809	0.0054658	0.0002904	-0.0055374	-0.0025563	-0.0032384	0.0031246	0.00098388	-0.0018214	-0.0044702	-0.0027449	-0.0044768	-0.0064012	-0.0081374	-0.0007915	-0.0018262	0.00088516	0.001691	-0.0032179	-0.00023016	-0.0033417	0.0055894	-0.0065248
N.S.		0.0018202	0.0012237	-0.0012976	0.0026019	0.00066521	0.0024344	0.00027574	0.0018888	0.00021014	-0.0038697	0.0037674	0.0018359	-0.0013035	0.0036986	-0.0015662	-0.0013169	0.0012552	-0.00041097	0.0065139	0.0011867	0.0027132	-0.0027974	0.00069406	6.0207e-05	-0.0015667	-0.00035741	-0.00027166	0.0017144	-0.00060414	0.0013981	0.0053005	-0.00017915	0.0022455	-0.00068376	-0.00039594	0.00024844	0.0019144	-2.5244e-06	0.00039365	0.0048834	0.0022067	0.0018494	0.00041129
N.S.		0.0023325	0.0041087	0.0016184	-0.00094782	0.0037958	0.0018908	0.0017724	0.0047186	-7.3452e-05	0.0033037	-0.0048815	0.0076766	-0.0024733	0.0066351	0.0026607	0.0032606	0.0017119	0.011816	-0.0029487	0.00089456	-0.00086888	0.00068016	0.0013047	0.0046091	0.0031318	0.0095678	0.0048037	0.0052772	0.011863	0.0028779	0.00059692	0.0032696	-0.0011717	0.0088077	0.0023222	0.00097071	0.00043536	0.0017903	-0.00082249	0.0020081	0.0024882	-0.00043814	0.0049873
N.S.		-0.0027319	0.0023812	0.0083511	0.0089363	0.011457	0.0014321	-0.00074763	-0.0019878	0.0014519	0.0024261	0.0041946	0.0036935	-0.00051454	0.0055646	0.00040512	-0.0051211	-0.0026106	-0.0034503	-0.00096816	0.0063687	-0.001451	0.0018198	0.0010728	-0.00067998	0.00057678	-0.0028636	0.0016786	0.0065086	0.0041384	0.002743	0.0022445	0.0026576	0.0096051	0.0051744	0.0088374	0.0093289	0.014045	0.01368	0.001681	0.001128	0.00080464	0.010336	0.0026533
N.S.		0.00016219	0.0011649	0.0024172	-0.0024996	-0.003577	-0.0015934	0.00071023	0.0035485	-0.0017367	0.002353	-0.0017968	0.00033827	-0.00024141	-0.0003687	0.00091547	0.0013126	-0.00054314	-0.0023303	0.00133	-0.0018334	0.0011257	-0.00026959	0.001319	0.0015892	0.0034551	-0.0016556	-0.00032662	0.0027765	-0.0015819	0.0011744	0.0039389	0.0050391	-0.00017012	0.00041551	0.0028852	0.00088148	0.0010559	-0.00049007	0.001072	-0.0021819	-0.0026325	-0.0036924	-0.00075448
N.S.		-0.012468	-0.0043604	0.00079055	-0.00059168	0.001377	0.0025686	0.0035525	0.004946	0.0044504	0.0062924	-0.0013501	0.00050982	-0.0011345	-0.0016228	-0.0063525	-0.00058019	-0.00095905	0.00010299	-0.0016702	-0.0013737	0.0023004	0.0014181	0.0056989	0.001564	-0.0014569	0.00045995	3.192e-05	0.0029524	0.0054247	0.0046784	0.0047188	0.005518	0.0008693	0.0063156	0.0086902	0.0038306	-0.0010306	-0.003028	0.0062639	0.002859	0.0015463	0.00037857	0.0006634
N.S.		-0.00073031	0.0019969	-0.0013195	0.0042278	0.0039858	0.0029758	-0.0033431	0.00043412	-0.0059074	0.0028456	-0.0062588	-0.00038391	-0.00035406	0.007092	-0.0010009	0.0073756	-0.0054608	0.0049337	0.0017316	-0.0026092	0.0040679	-0.0017809	0.0035327	-0.0009607	0.002359	-0.0010887	-0.0079938	-0.0023804	0.0038502	0.0015425	0.0030956	-0.0035498	-0.0018571	0.0076689	-6.3472e-06	-0.0022842	0.0053708	0.0041745	0.0052714	0.0021076	0.0011708	0.0061153	-0.0018086
N.S.		0.0018347	0.00053181	0.0030553	-0.0012991	-0.0048733	-0.00016468	-0.0011009	-0.0020271	-0.0038574	0.0047713	-0.002212	-0.0012123	-0.0038212	-0.0011307	0.00076658	0.0037315	0.00069295	-0.0014342	0.0085095	0.00015234	-0.00061397	0.0057399	-0.00025831	-0.004172	-0.0030188	0.0035139	-0.0035929	-0.0022705	-0.0016917	0.004185	0.0020523	-0.0013241	-0.002421	-0.00067154	0.00019137	3.4913e-05	0.0051124	-0.0014961	-0.0010061	-0.0023722	-0.00030935	0.00044997	0.0046582
N.S.		0.0055746	0.0058839	-0.0040198	0.0076412	-0.0069745	0.012335	-0.0099466	0.0077238	-0.0057384	0.002371	0.0026702	-0.0033486	-0.0051898	-0.00066533	0.0018124	0.0082893	-0.0068702	0.0078619	-0.00059924	0.0009076	0.0012907	0.0016655	0.0031991	0.00071509	-0.00098896	0.014614	0.00045933	-0.010604	-0.014831	-0.0027966	-0.013436	-0.020171	-0.0052617	0.0057083	0.0081353	-0.010221	-0.0035301	-0.0036437	0.0024537	0.0038653	-0.0043751	-0.0057086	0.015384
N.S.		-0.00072927	0.0042149	0.0005338	8.3047e-05	0.0013208	0.0014138	-0.0033712	0.003308	-0.0031412	0.014731	0.0096027	0.0019298	0.017032	-0.00067132	-0.0035774	-0.0021652	0.0066769	-0.003159	0.00873	0.0055785	0.0015695	-0.023808	0.011485	0.0057346	-0.0031072	-0.0029982	0.0084035	-0.00020066	-0.001432	0.014069	0.0007143	-0.0038158	-0.00076617	-0.0071453	-0.0040311	0.0080881	0.00059958	-0.0018121	0.0036016	0.0081215	0.0076573	0.0020217	0.011993
N.S.		0.00020067	0.00027702	0.0053602	0.0079494	-0.0078938	0.010765	0.0066733	-0.0024961	0.0018163	0.0074268	0.011735	-0.0061384	0.0028282	0.0081425	0.0068889	0.0076341	0.012156	0.018008	0.0090055	0.02954	-0.011474	0.0097787	-0.0087697	-0.0065061	-0.015473	0.0067946	-0.0054567	-0.011468	-0.0079903	-0.004557	0.0014109	0.0024513	0.011977	-0.0050666	0.0019079	0.0018719	0.0041863	0.00075597	0.013326	-0.00033431	0.04557	0.029219	0.0060348
N.S.		0.006687	-0.014072	-0.012454	-0.0030021	-0.0011403	-0.015181	0.015398	0.0077441	0.0085201	0.0047424	0.016129	0.017463	0.0059486	0.012286	0.0059863	0.0035445	0.030295	0.015598	0.028266	-0.00052249	-0.03261	-0.025946	0.018903	0.011198	0.0066343	0.0237	-0.0076093	0.0072344	-0.0063179	-0.0044754	-0.00149	-0.0047096	-0.0037275	-0.0044977	-0.0039796	-0.024716	0.0036112	-0.0021461	8.4279e-06	-0.0085522	0.013618	-0.0066809	-0.0023432
N.S.		0.0037453	-0.0021999	0.00055596	-0.0028883	0.0052889	-0.0038057	0.0024287	-0.0005944	0.00048658	0.0017923	0.0011338	0.001951	-0.0013309	0.0041419	-0.0009572	0.0029433	0.0036036	-0.0007676	0.0017951	-0.0033827	0.0027074	0.0025514	0.0044416	-0.0022213	-6.8934e-05	-0.00062814	0.0018837	-0.00040373	-0.00099578	0.00016774	-0.00049968	-0.00038345	0.0028117	0.0012513	-0.001709	-0.0021761	-0.0012332	0.0033985	0.00043161	0.0031211	-2.4666e-05	-0.0015622	0.00049221
N.S.		-0.0015512	0.0023538	-0.0036161	-0.0037919	0.00285	-0.0005854	-0.0032916	0.0010883	0.0033185	0.0020684	-0.003509	0.00091904	0.0049831	-0.00082398	0.00085449	0.012982	-0.0023263	0.0043266	-0.0037854	0.006031	0.0031465	-0.0037482	0.0018212	-0.0045827	0.0066155	-0.0016415	0.00031506	-0.0075943	-0.002349	-0.0045048	-0.0075938	-0.0024856	-0.0025851	-0.0013645	-0.0020322	-0.0090378	-0.010553	-0.002669	0.0008763	-0.0021476	0.0045184	0.0026068	-0.01079
N.S.		0.00084011	0.0044894	0.002043	0.00019535	-0.0017695	0.00044295	0.0045814	0.007708	0.0029374	-0.00052545	0.0010245	0.00069643	-0.00027258	-0.0013939	0.0014555	-0.00049171	0.0026568	-0.00070028	0.00028317	0.00057908	0.0014204	-0.0010288	0.0043653	-0.00022835	0.00010029	-0.0004208	0.002866	-0.00060951	0.0044487	0.0015207	-0.0016839	0.0060638	0.011071	0.011346	0.0039267	0.004492	0.0077249	0.0017059	-0.0011273	0.0031875	0.004659	0.0021176	-0.0022595
N.S.		0.0018707	-0.00033288	0.0025591	0.0020244	0.00075114	-0.00050256	-0.0061138	-0.0035358	0.011258	-0.0028843	-0.0020651	0.00050738	0.00018259	0.0043561	-0.0015506	-0.002955	-0.00017697	-0.0018034	0.0029579	0.0005488	-0.0047737	0.00011114	0.0027226	0.0021003	0.001735	0.0067101	0.0015261	0.0010253	0.0027085	0.0032226	0.0011324	0.0012143	0.0061008	-0.00055161	0.0015922	-0.00093605	0.00073022	0.00086309	-0.0011054	-0.0033962	-0.0033065	-0.0002178	-0.0034894
N.S.		-0.00040766	0.0028768	0.0013826	0.00050355	-0.00083631	-0.0027056	-0.0040956	-0.00040415	0.0003161	-0.00077685	-0.0011318	0.0027815	0.0014093	-0.00090971	-0.00041331	0.00011755	-0.00069301	-0.002008	-0.0020872	-0.0036279	-0.0012349	0.017481	-0.0021483	-0.0022818	-0.0007347	-0.0014944	0.020222	-0.0025486	0.010926	0.002069	-0.0028026	-0.0013062	0.00025917	0.011208	0.0026272	-0.00043414	0.0011695	-0.0015726	-0.0053289	-0.0020563	0.00059903	-0.003299	0.00044459
N.S.		0.00096161	0.0010685	0.00050045	-0.0012027	0.0039581	-0.00047923	0.00078245	0.0015788	0.0021233	-0.0010285	0.00036053	0.0046522	0.0022346	0.00053329	-0.0030118	0.0014996	0.0022287	0.00058225	0.002793	0.0023684	0.00033407	0.00099618	0.00095664	-0.00045892	-0.0016409	0.009347	0.0035019	0.010051	-0.00023691	0.002732	0.0021298	-0.00014349	0.0044128	0.005295	0.0063568	0.0084139	0.0047894	0.0022678	0.0014445	0.00069485	0.00021466	-0.0014614	0.0014477
N.S.		0.00047858	0.0072599	0.0020523	0.0004513	0.0048716	0.0046422	-0.0015549	-0.00084882	0.0050679	0.0013626	4.9926e-06	0.0058912	0.0048424	0.0041842	0.0048086	0.0087288	-0.00047713	-0.0018329	0.0093497	-0.0032433	0.00059393	-0.0017846	-0.0024076	0.0012027	0.0014442	-0.002303	-0.0015955	0.00052746	-0.0016246	-0.0026129	-0.00062453	0.0017846	0.002749	0.00046222	-0.0012344	-0.0025546	0.0011599	-0.00099189	-0.00026209	-0.00050908	-0.0010727	0.0045129	0.0039356
N.S.		-0.00084594	-0.0035219	0.0018372	0.0017433	-0.00051145	0.0025015	0.014403	0.0036424	0.006707	-0.0015376	0.001987	-0.0013491	0.0043494	0.0014461	0.00051008	-0.0012411	-0.00029151	0.0060727	0.0026388	3.6481e-06	0.0015899	0.00068308	0.0011181	-0.0024786	0.0015888	-0.00051114	-0.00080231	0.00058808	-0.0010314	-0.00018094	-0.00095792	-0.00059708	-0.0019804	5.3863e-05	-0.0034831	-0.0014484	-0.00049666	0.0024813	0.0034771	-0.0016665	0.0014883	0.0025477	0.0028945
N.S.		-0.0018377	-0.0043142	-0.00048111	-0.0024055	-0.0016736	-0.0055459	-0.0015682	0.0022572	-0.0072598	-4.3352e-05	-0.0013476	-0.00061292	-0.0020263	0.0016903	0.0056994	0.00052919	-0.0015	0.00070186	0.0063051	-0.0045331	0.0035653	-0.0079594	0.0017292	0.0034591	0.0023668	-0.0038379	-0.00098467	0.0014855	-0.0012101	-0.00015223	-0.0023715	0.0021749	-0.0013898	-0.0036228	0.0014363	0.00073345	8.3321e-05	0.00094524	-0.0034495	-0.0013619	0.0010034	0.0001753	0.0018909
N.S.		0.00045043	0.0040044	-0.00079969	0.0093425	0.00045311	-0.0022357	0.0034457	0.00011277	-0.00010479	0.0035516	0.0015044	0.0031291	0.0032244	0.0021347	0.0033962	0.0024821	0.0033608	-0.0003217	0.00035127	-0.0021565	-0.0033551	0.0017222	0.0027618	0.003095	0.002453	0.00086974	0.014243	0.00011419	-0.00027278	-8.6443e-05	0.0097423	-0.0038034	0.0018266	-0.0014419	-0.0089681	-0.012668	-0.0039699	-0.001617	-0.0022675	0.00093512	-0.0019616	-0.001886	-0.00025378
N.S.		-0.0047156	0.01092	-0.0033741	0.001194	-0.0055775	-0.0025853	0.0039553	-0.0073132	-0.0068297	0.0059645	-0.0071785	0.0073596	-0.00078313	-0.0058818	-0.0017924	-0.040878	-0.013785	0.01271	0.0055153	0.0031303	0.0082168	0.00044525	-0.0080446	0.0031496	-0.0076225	-0.0021373	0.0083797	0.0089709	-0.0029792	0.00050345	-0.00067645	-0.0010616	0.014453	-0.0012381	0.014252	0.0065989	0.00048028	-0.007663	-0.0028052	-0.0017378	0.00049384	-0.0012079	-0.0095011
N.S.		-0.0029039	5.0505e-05	0.0036389	0.0068063	0.0064575	-7.212e-06	-0.0029392	-0.0013635	0.0015511	0.0020797	0.0035281	0.0069555	-0.00088305	0.0014444	0.0010411	-0.0037099	-0.0038866	-0.00049668	-0.0012234	0.0063235	-0.0013547	0.0021715	0.001419	-0.0026402	-1.5795e-05	0.00041292	0.00072295	0.0081539	0.0064616	0.002865	0.0062357	0.0092199	0.0072038	0.005608	0.011131	0.0079095	0.0038888	0.0040893	0.0005253	0.0019865	8.3976e-05	0.0065345	0.0013385
N.S.		-0.00017249	-0.0026483	-0.0012955	0.0041728	0.0022584	-0.00028584	-0.0043556	0.0017798	0.0022873	-5.981e-05	0.0019336	0.008666	-0.00024539	-0.0020205	0.0011346	-0.00037288	-0.0030601	0.00070178	0.0011957	0.0036459	-0.00094826	0.0020738	0.0047468	-0.0044543	-0.0018533	0.0057309	0.0027567	0.0098577	0.0060651	0.0010805	0.0082177	0.012275	0.0049024	0.0017653	0.0075656	0.0056039	0.00020004	-0.0008367	-0.00056612	0.0041486	0.0018584	0.0025579	0.00031366
N.S.		-0.00083362	0.0018881	-0.0030092	-0.0015703	-0.0017817	-0.0019317	0.0026535	-0.0013985	-0.0011921	0.00045702	-0.0013995	-0.0016824	-0.001817	0.0028743	-0.0015889	0.00061132	0.0008381	-0.0032081	0.00054271	-0.0024651	-0.0031642	7.5748e-06	-0.00086436	0.0086206	0.0015836	-0.0020891	0.02264	-0.0073242	-0.0017143	0.0015899	0.014343	-0.0023947	-0.0014076	-0.0014016	-0.0021679	0.00053185	-0.001829	0.0091438	0.00049995	-0.0046476	-0.0037652	0.0010294	-0.0025287
N.S.		0.0013743	0.0041806	0.00054557	0.0022657	0.0034808	0.0048958	0.0017602	0.0030675	0.0021079	-0.000901	0.0037172	0.0067858	0.0031511	0.004683	0.0017128	0.0030732	0.00024337	-0.0024808	0.0074933	-0.0014928	0.0016855	-0.0019229	-0.0012194	0.00021867	-0.00077605	-0.0023131	-0.001889	0.0020287	-0.0011795	-0.0014343	0.0036817	-0.00046347	0.0021188	0.0014437	-0.0015413	-0.001248	0.0010939	0.00012263	2.661e-05	0.001839	0.00043308	0.0031502	0.0024979
N.S.		0.0011337	0.0034957	-0.0034631	-0.0074945	0.0011403	-0.00068639	0.003458	0.00086962	-0.0047933	0.0046029	-0.00040407	0.0058734	0.0020453	0.0041327	-0.0039585	-0.0019026	-0.0059754	0.00055157	0.0036927	0.0052229	-0.0027326	0.0023797	-0.0019408	-0.0016746	-0.0010882	0.00034954	0.0028287	-0.00063187	-0.0028115	-0.0054604	-0.0095118	-8.4658e-05	0.0043371	-0.0014849	0.0037497	0.0092707	-0.0015151	-0.0032567	0.00017415	0.0033509	0.0037003	-5.8906e-05	-0.0077255
N.S.		-0.0010713	0.0046621	-0.0017483	-0.00064597	0.00072357	0.0043366	0.0041511	-0.0014084	0.0025222	0.0028663	5.9331e-05	0.0022843	0.0010699	0.004852	0.00194	0.008531	-0.0022966	0.0019521	-0.00070718	-0.00050975	0.0025557	0.0010553	0.0014795	0.0027047	-0.0027341	0.0014745	0.00042893	0.00084262	0.0046107	0.00090979	0.0047891	0.010913	0.0012701	0.001551	0.0042597	-0.001058	-0.0018057	0.0018246	0.0017468	0.0031986	0.0070582	0.005292	9.126e-05
N.S.		0.0048253	-0.0026602	9.629e-05	-0.0037262	0.004747	-0.0036412	-0.00052936	-0.00090573	-0.00051037	0.0013904	-0.001075	0.00050517	-0.00042348	0.00048354	0.0006158	0.00048095	0.0016647	-0.00026014	0.00012102	-0.0023868	0.0015065	0.0056775	0.0041252	-0.0026843	-0.0025574	-0.0010984	0.00022254	-0.00079459	-0.00022117	-0.00076857	-0.0010542	0.0018424	0.001817	0.00078222	-0.00064464	-0.001171	-0.00085959	0.00209	0.0022653	0.0015585	-0.0013678	-0.0023303	-0.00057924
N.S.		-0.0012365	-0.0026321	0.0033069	0.001889	-0.002303	0.00028309	0.013764	0.005909	0.0013795	-0.00022966	0.0041851	-0.001703	0.0046701	0.0011903	0.0024235	-0.00077883	0.00068266	0.0069424	0.0016368	-0.0010645	0.0010924	-5.3901e-06	0.0007429	-0.0011472	0.0024953	-0.00086354	-0.00027377	-0.00083658	-0.000867	0.0016034	0.0018549	0.0024479	-0.0016074	4.3579e-05	-0.003884	0.0011514	-0.00051995	0.00037315	0.001439	-0.003625	0.0010673	0.00085109	0.00046433
N.S.		-0.0019826	0.0012682	0.0051104	0.0036711	0.0075174	0.00064549	-0.0008144	-0.00098789	0.00065072	0.000916	0.0015646	0.00086827	0.0014605	0.0054309	-0.00138	-0.0035439	-0.0012497	-0.0026511	0.0021235	0.0017891	-0.00090329	0.00056156	-0.00013413	0.00020746	8.8276e-05	-0.0026319	0.0043239	0.0054427	-7.7962e-05	-0.00055094	0.00023627	-8.8525e-05	0.013025	0.0034034	0.007293	0.006114	0.021103	0.016247	0.0018444	0.00053401	0.0015211	0.0065266	0.0022484
N.S.		0.0011802	0.004466	0.0076316	0.037061	-0.0045709	-0.0044732	-0.0085614	-0.0030552	-0.0059637	-0.0051056	-0.00041587	-0.0023172	-0.004889	-0.0083596	-0.005481	-0.0047451	-0.0077768	-0.0096579	-0.0073778	0.0099062	0.0043865	0.0037343	-0.0019138	-0.0022831	-0.0027205	-0.001772	0.0047821	0.003785	-0.010425	-0.002578	-0.0097235	0.00071231	-0.0021055	-0.007559	-0.0030913	-0.010065	-0.0027641	-0.006231	-0.00083702	-0.007251	-0.0072749	-0.0024376	-0.0053179
N.S.		0.0020682	0.003388	0.0006602	-0.0019799	0.00064212	0.0023042	0.0032442	0.0050846	0.0023367	0.0041167	-0.0020699	0.0046067	-0.002098	0.0043445	0.0013773	0.0019631	0.001487	0.0049244	-0.0012118	-0.00071369	0.0005289	-0.001044	0.0008954	0.0036817	0.0015472	0.0061942	0.00058375	-0.00018639	0.004682	0.00085011	0.0011106	0.0010226	-0.00031496	0.0039766	0.00099655	0.0015094	-0.00058551	0.0017644	-0.00076944	0.0023433	0.0024058	-0.0018881	0.002649
N.S.		-0.0042531	-0.0053639	-0.0018594	-0.0013686	-0.0038289	-0.0027096	-0.0042273	-0.0026302	0.000558	-0.0025234	-0.0017412	-0.0028178	0.0014289	-9.1911e-05	0.00072344	0.0069574	-0.0020898	-0.0024154	0.0055073	0.0018151	-0.0017339	0.0048659	-0.0048124	-0.001158	-0.00086396	-0.0020247	-0.0017586	0.0040861	0.0019797	-0.00026348	-0.0016899	-0.0060532	6.757e-05	-0.0022656	-0.00063488	0.002962	0.0027841	-0.00034712	-0.0015685	0.00025955	-0.0010763	0.00093241	2.9612e-05
N.S.		2.0115e-05	-0.0032338	0.0017668	0.002269	0.0014858	0.006767	0.0087304	0.00025671	0.0094914	-0.00039207	-0.00039535	-0.001557	0.0057438	0.001017	-0.0011392	-0.00059645	-0.0011629	0.0031767	0.0024916	0.0013786	0.0011913	0.00032063	0.0014037	-0.0026318	-0.00058107	-0.00057882	-0.000619	0.0026417	-0.001268	-0.00072133	-0.0010415	-0.00037321	-0.0010967	0.001192	-0.0030442	-0.0023298	0.0018116	0.0033373	0.0034619	-0.0011137	-0.00020975	0.0050283	0.0061161
N.S.		0.001922	0.0070831	0.0015812	-0.0024951	0.0043124	0.000501	-0.0044451	-0.005144	0.004076	0.00033049	-0.0021424	0.0014466	0.0038761	0.0045853	0.0041359	0.0070526	-0.0012209	-0.0006871	0.0068478	-0.0029436	0.0012401	-0.0015388	-0.0029885	0.0011425	0.0016957	0.00061941	0.00094306	-0.0018181	-0.00172	-0.00075854	-0.001499	0.0053801	0.0053356	-0.0026826	-0.0006991	-0.0043268	0.0013901	-0.0017132	0.0023671	-0.00084278	-0.0013813	0.0041957	0.0016709
N.S.		-0.0036407	-0.0041023	0.0011817	-0.0034829	-0.0060883	-0.0026994	-2.3493e-05	-0.00029427	0.0021351	-0.003997	0.0068129	0.0011248	0.0033116	0.0049637	0.0029045	0.0090981	0.0081413	0.0027034	0.0001435	-0.0018554	0.0046127	0.0092991	-0.0012208	-0.0089354	0.0013183	-0.017158	-0.0017933	0.00037018	-0.0053228	0.0041998	-0.0056178	-0.01916	0.0025855	-0.00065704	-0.0061536	0.00077987	-0.00086071	0.0017474	-0.00038533	0.0030215	-0.011407	0.11597	-0.0086873
N.S.		-0.0023402	-0.00082936	-0.0021247	0.0007596	0.0043315	0.00036161	-0.0028687	0.0042922	0.0080392	0.00096254	-0.0075211	0.0037005	0.0022849	0.010232	0.003836	0.017684	-0.0028131	0.0034738	0.00074209	-0.0043701	0.0046391	-0.0020533	0.0039053	-0.0057525	0.0062042	-0.00323	-0.0064267	-0.0030775	0.0061424	0.0053426	-0.0012815	-0.014783	0.0011829	0.004736	-0.0051584	-0.00029551	0.007863	0.0032589	0.0056052	0.0068009	-0.0011454	0.022703	-0.0027252
N.S.		0.0011012	-0.00093475	-7.0215e-07	-0.0016612	0.0026373	-0.0028374	0.0030334	3.7065e-05	0.0018466	0.00056104	0.0045347	0.00039235	-0.0010056	0.0016926	-0.0022855	0.003375	0.0032938	-0.0022994	0.00044678	-0.002414	0.001754	0.0015905	0.0019514	-0.0013038	0.0012663	0.00038158	0.0010947	0.0010375	-0.0017743	-0.00018757	0.00077231	-0.00046229	0.0035533	0.00069612	-0.0017662	-0.0015185	-0.0016673	0.0042757	-0.0024239	0.001392	-0.001262	0.00060311	-0.0010052
N.S.		-0.0016956	-0.002246	0.0018215	-0.0030415	-0.004221	-0.0004049	-0.0046004	-0.00080522	0.0025772	-0.00048658	0.0067171	-0.0064349	-0.0025169	0.0024193	0.0095472	-0.0084123	0.0091597	-0.0063528	0.0019558	-0.0036701	0.0016394	0.0087092	-0.0020088	-0.0022753	-0.0012322	-0.021264	-0.0014442	0.0056841	-0.0048606	0.0052599	-0.0055269	0.0004658	-0.0067457	-0.0050081	-0.019483	-0.0023048	-0.0053216	-0.00060199	-0.0021393	0.0033995	-0.0080895	-0.004862	0.00791
N.S.		0.00052314	0.0017715	0.0031012	0.0035314	0.0042149	-0.0013824	-0.00030594	-0.00075283	0.0016374	-0.0023393	-0.0025775	-0.00019585	0.0021343	0.00075228	-0.00089582	-0.0036262	-0.0038894	0.0024236	-0.0043597	-0.0038871	0.0010919	0.0010224	0.00020489	0.0055546	0.0034803	0.0042312	0.0036627	0.0031534	0.0036955	-0.0010118	0.004291	-5.5616e-05	0.0054045	0.0033288	0.0011472	0.0029629	0.00095516	-0.00095279	0.001857	-0.0023401	0.0025852	-0.00011973	0.0056886
N.S.		0.0013974	0.00038981	0.0020974	0.010358	0.0039555	0.001857	0.00037219	0.0039143	0.00020067	0.0025138	0.0025483	-0.0036454	0.0031737	0.0002754	0.0034906	0.0020658	-0.00074339	0.0087047	0.00062441	-0.0010379	-0.001933	-0.0028468	0.0048924	0.0016596	0.0017486	-0.0013641	-0.00058404	-0.00085007	-0.002353	0.0040577	0.00017724	0.010958	0.0054795	-0.00065542	-0.0027073	0.005126	0.0052477	0.0043787	-0.00022812	-0.0015381	0.003573	0.00028192	0.0046214
N.S.		0.0013346	0.0019562	-0.00044506	0.005456	0.0031106	0.001534	0.010294	0.0032227	0.0054322	0.0013197	0.0010486	0.0014215	0.0010582	-0.00058451	-0.0021972	0.00231	0.00017186	0.00031093	0.0022306	-3.3745e-05	0.00094726	-0.0015264	-0.00096667	-0.00051143	0.0029511	0.0029581	0.0032468	-0.0012801	0.0070324	0.00048475	-0.0013015	0.0003521	0.00083172	-0.0018399	0.001738	0.0017621	0.010104	-0.00076657	0.010789	0.0006963	0.0057837	0.0020539	0.015053
N.S.		0.0055415	-0.0056281	0.0023064	-0.0021913	-0.0064298	-0.0024568	-0.00015272	-0.00021247	-0.001404	0.0024875	0.0011974	0.0014273	0.018295	-0.0098401	-0.0040661	-0.0022204	0.004949	0.0080277	-0.017513	-0.016029	0.005963	0.0043678	0.0065176	0.0083715	0.011133	0.0066799	0.030122	-0.0091617	-0.0046694	0.0083168	0.011421	0.0065958	0.0023762	-3.0394e-05	-0.00092458	0.0065186	-0.0076474	0.02247	0.021763	0.0081726	0.00059493	-0.0068045	-0.011083
N.S.		-0.002214	-0.0032652	0.0006485	-0.0026759	-0.0070809	-0.00075483	-0.0029709	0.0006885	-0.0023879	-0.0024382	0.010903	-0.0037963	0.0012692	0.0023494	0.0033814	-0.0036407	0.010037	-0.003477	0.0030085	-0.0034833	0.00087926	0.010716	-0.0018254	-0.0048338	-0.0017584	-0.016679	-0.00161	0.0047624	-0.0068831	0.0034174	-0.0053693	-0.010729	-0.0025187	-0.0010668	-0.014445	-0.0022724	-0.0072775	-0.001561	-0.003107	0.0054663	-0.014398	0.050488	-0.00034659
N.S.		0.0023915	0.0014054	0.00034012	0.00049532	0.0019465	-0.0020576	-0.0045811	-0.0061913	0.0064846	-0.0012981	-0.00050782	0.0014002	-0.0006558	0.00069219	-0.0044236	-0.0022564	0.0019342	-0.0014862	0.0023288	0.00018715	-0.0019729	0.00040496	0.00066155	0.00037228	0.00069844	0.013742	0.0020636	0.0068273	0.000321	0.001601	0.0005688	2.8018e-05	0.0066249	-0.0015225	0.0024048	-0.00011176	0.0016164	-0.0013841	-0.0011704	-0.0034761	-0.0035819	-0.0028868	-0.0037693
N.S.		0.00071651	0.0033148	0.0051347	0.00010501	0.0048683	0.0081392	0.0080234	0.0028388	0.0022861	0.0028577	0.00063833	0.0023465	0.00086149	0.0088514	-0.0078404	-0.0054413	0.0099943	0.0062101	-0.0015772	0.0031344	0.012329	-0.0039209	-0.00071349	0.0021124	-0.0090165	-0.0025037	0.0054834	0.0042431	0.0096338	0.0029038	0.010916	0.0077235	0.0033703	0.010522	0.0078999	2.919e-06	0.0019512	0.004252	0.0053953	0.0048457	0.0011947	0.0021687	0.0073726
N.S.		-0.0020044	-0.0038216	-0.0020372	-0.0010136	-0.0034403	0.0020723	0.0005972	0.0017434	0.0015428	0.0021778	-0.0053103	-0.0006215	-0.004928	-0.0022434	-0.0024545	-0.002749	-0.0038409	-0.0025402	0.00064309	0.0073687	0.00020986	-0.00044542	-0.00013731	-0.0032105	-0.0021455	0.00078705	0.0033139	0.0033972	0.0023214	0.0034615	0.0011914	0.002064	0.0023883	0.0038411	-0.002139	-0.00017782	0.00093792	0.0017126	-0.00073493	0.001031	-0.0073842	-0.0016275	-8.3257e-05
N.S.		-0.0051257	-0.0027759	-0.00070628	-0.0028232	-0.00097874	-0.0030198	0.00021601	0.0015124	0.0095385	-0.0028754	-0.0017268	0.0047505	0.0044768	0.0094982	0.0052495	0.021009	-0.00024917	0.0034698	-0.00057594	-0.0030969	0.0059378	0.0025796	0.001125	-0.0089709	0.005151	-0.0116	-0.0033271	-0.0028314	0.00083211	0.0066033	-0.0061799	-0.022557	0.0039672	0.0010922	-0.0059315	0.0013349	0.0053443	0.0042734	0.0027385	0.0056798	-0.0049686	0.078578	-0.0067257
N.S.		0.0097566	0.0037753	-0.0032208	-0.0011065	0.0026394	0.0056513	0.0029422	0.0036323	0.00030291	0.0017342	0.00010739	0.0064936	0.0059719	0.0066593	0.0052613	-0.0029702	0.0045202	0.0014252	-0.0012109	-0.0050767	-0.0015721	-0.0017566	0.0071597	0.0038763	0.0006218	0.0036242	0.00066883	-0.0010399	0.0075833	0.011001	0.0056196	0.0057289	0.012215	0.010524	0.0038995	0.0052479	-0.0024872	0.00028447	2.9489e-05	-0.0039475	0.0017743	0.00031451	0.002996
N.S.		0.00064366	0.0018349	-0.00032769	0.0029415	-0.0048716	-0.0017153	0.0087013	8.0978e-05	0.0037639	-0.00038768	0.00034241	0.00051721	-0.00078578	-0.0012876	-0.00042482	-0.0024928	6.932e-05	0.00029413	-0.00063075	-0.00082739	0.0011119	0.0004915	0.0021259	-0.00077064	0.00046393	-0.00082551	0.0002169	-0.00069059	0.0091029	0.00036281	-0.0034253	0.0078936	0.011926	0.013983	0.0031829	0.0084357	0.012044	0.0022071	0.0015159	0.0057718	0.006894	0.00051027	0.0011687
N.S.		0.0018435	0.0021526	0.00015355	-0.00082731	0.0033945	-0.0018593	-0.0012289	-0.0031214	0.0007183	-0.00039042	0.00040025	0.0028275	0.0003569	-0.00031514	-0.0054487	-0.00073186	0.0029532	0.00025194	0.0028212	0.00080279	-0.00064463	0.00017009	-0.00078885	-3.6136e-05	-0.00041405	0.012301	0.004004	0.011506	0.00050568	0.0013242	0.0011039	-0.00060527	0.0053711	0.00090318	0.0065609	0.0056271	0.0029176	-0.00016782	-0.0007373	-0.0023178	-0.0013685	-0.0029077	-0.0019094
N.S.		0.00042541	-0.002652	-4.7195e-06	0.0011139	0.0021661	0.0064184	0.0017739	-0.0023423	0.0042612	-0.00058009	-0.0011953	0.00058869	0.0069971	0.00019723	-0.0020241	-0.00099255	0.0012115	0.0010486	0.0015317	0.0010224	-7.3716e-05	-0.00057814	0.0015203	-0.00051383	-0.0010438	-0.0009407	0.001286	0.00067275	-0.0015977	-0.0010784	0.0009558	-0.00047194	-0.00055625	0.00028304	-0.0037092	-0.00081906	0.0020946	0.00059077	-0.00016087	-0.0017633	-0.00076014	0.0027424	0.0030944
N.S.		-0.00024506	0.0012198	0.00048618	-0.0051446	0.0055586	-0.0023159	0.0019099	-0.0022994	-0.0028557	0.0023107	0.0031205	-0.001449	0.00060583	-0.0068241	0.00079122	0.00061981	-0.00022884	0.0029685	-0.0023247	0.0022274	-0.003293	0.0011523	0.0012551	0.0031481	-0.00067456	0.00224	-0.0028451	-0.0026771	-0.0038423	-0.0052398	0.0027518	-8.5678e-05	-0.0066992	-0.0042567	-0.0024677	-0.0016317	-0.0068131	0.0011201	0.0018291	-0.0036644	0.00072773	-0.0031439	-0.0041881
N.S.		-0.00023476	-0.00051699	0.0012917	0.00080228	0.0009176	0.0014344	0.0017125	0.0014284	0.00078942	0.0013967	-0.00094587	0.00083167	0.0020472	0.0030638	0.0016139	-0.00010517	0.00087682	-0.0016619	-0.0025872	-0.0042757	0.00045492	0.0059438	-0.0035984	-0.0011163	0.00664	-0.00038115	0.0018343	-0.0037415	0.0013954	0.0045817	0.0017294	-0.00023725	0.00067673	-0.0032052	0.0022826	-0.0026309	-0.0031227	0.0020563	-0.002303	-0.0014966	-0.0014964	0.0010317	0.0042139
N.S.		0.0020555	-0.00057891	0.0024621	-0.0024643	-0.00010554	-0.0025509	-0.0070291	-0.0036957	0.00074309	-0.0042626	-0.0015832	-0.0013715	-0.001416	-0.0012901	0.0008642	-6.324e-05	-0.0024471	0.0019411	-0.004233	0.013632	-0.0017558	-0.00035744	-0.0002239	-0.0032077	-0.0024383	0.0004063	0.00031303	-0.00013322	0.0084223	0.0038619	0.0017399	0.0037611	-0.0041966	0.00092404	-0.00032138	-0.0028062	-0.00014347	-0.001584	-0.0021517	0.0016351	0.0017093	0.0045998	-0.0027568
N.S.		-0.010729	0.00032777	0.0087861	0.0022157	-0.0029022	-0.0040661	-0.011463	0.0016858	0.00016915	-0.0013397	-0.010914	-0.0087581	-0.0033439	-0.0067858	0.0087102	-0.0015952	-0.013683	-0.0018716	-0.0013887	0.0016587	0.0061548	0.00045743	-0.0010584	-0.003583	-0.001196	0.0039118	-0.0016224	0.00033162	0.002642	-0.004708	-0.0060007	-0.0065476	-6.6275e-05	-0.0049832	-0.0015297	-0.00098344	-0.002519	-0.00092185	-0.00085205	-0.0015222	0.0028481	-0.005521	-0.014877
N.S.		-0.00079652	0.008529	0.0030028	-0.0014618	0.00038251	0.0011199	0.0034202	0.0098343	0.0038778	0.0047994	0.0029915	0.004273	0.00075253	0.0008851	0.00049096	0.0025155	0.0021694	-0.0022448	0.0019762	0.0009959	-0.00070675	-0.0038476	0.00067343	0.0002295	0.0013953	-0.00053306	0.0089129	0.0020956	0.010262	0.011603	0.0082713	0.020535	0.0098686	0.0097568	0.0072784	0.0068107	0.0077198	0.00051159	-9.1882e-05	0.0076675	0.00063299	0.0035533	-0.00096895
N.S.		-0.00024392	0.0024787	0.00077978	0.0070156	0.0085674	-0.0027385	-0.0023221	0.00078365	0.0030923	0.0074961	-0.0016696	0.0024729	-0.0035941	-0.0012512	0.00089082	-0.0014769	-0.0031532	-3.7731e-06	-0.0015002	0.00029992	-0.0011217	0.00088736	0.0036357	-0.000514	-0.0011224	0.00054076	3.155e-05	0.00020085	-0.0029582	0.0021167	0.0011962	0.002531	0.0077613	0.00059604	0.0033666	0.0012838	0.0022494	0.0048504	0.0010034	0.014925	-0.0021731	0.0085243	-0.003433
N.S.		-0.0025004	-0.001807	-0.002331	-0.0026484	0.0031215	-0.003391	0.0050091	0.00060137	-0.0055157	0.0021011	0.0019313	0.0011315	0.0036586	-0.0060944	0.0028796	0.0012818	-0.001469	0.0020168	-0.0013889	9.8604e-05	-0.0031869	0.00036374	0.0012059	0.0012349	0.0022113	0.0020716	-0.0014766	-0.005085	-0.0038336	-0.0044444	0.0010377	0.0032417	-0.0027097	-0.002643	-0.0020282	-0.0011019	-0.0063962	0.00050147	0.0013372	-0.0039057	0.0002028	-0.0033198	-0.0053028
N.S.		-0.0033932	-0.002765	-0.010903	0.0018922	-0.00572	-0.0065412	0.0015436	0.00045601	0.024025	0.0036612	-0.00773	0.0077144	-0.00028968	0.0023604	-0.0066947	-0.013752	0.0069834	-0.0078346	-0.0010023	-0.00091414	-0.0021858	-0.00083418	0.0027819	0.0010578	0.0016144	0.0045497	0.0014367	-0.0033652	-0.00078892	-0.0046517	0.021177	-0.00094938	-0.001993	-0.0037823	-0.0025421	-0.0026162	-0.0017768	-0.006868	-0.0028787	-0.0014521	0.0016914	-0.0005082	0.011135
N.S.		0.0018991	0.014919	0.00069701	0.0068625	0.0036053	-0.0021474	-0.0087683	-0.00034253	0.00096571	0.0066604	0.00051911	-0.013768	-0.0030456	0.0074409	0.007734	0.013538	0.0032866	-0.0055597	-0.0045424	-0.0034152	-0.0046524	0.011629	-0.0026605	0.0058745	-0.0017365	0.0027488	-0.0023078	0.0013142	0.0070826	0.0037219	0.0027464	0.0069404	-0.0027052	0.0034878	0.0040942	-0.0018813	-0.00085258	6.3746e-05	0.0057083	-0.0065561	0.0014373	-0.04464	0.021137
N.S.		-0.00047551	-0.00013428	-0.0017517	-0.00066773	0.00030908	0.0023821	-0.0022433	-0.0030251	-0.0011163	-0.0013791	-0.0016798	0.0028619	0.0039845	0.00021397	-0.0025544	-0.00207	0.0048179	-0.00055719	8.7692e-05	-0.00096505	-0.00067095	-0.00038862	0.00097227	0.001905	-0.00049263	-0.001038	0.0047815	-0.002868	-0.0023921	-0.0019471	0.003814	-0.0016235	-0.00092992	-0.0020262	-0.0038944	-7.2767e-05	-0.00033566	-0.0017751	-0.0025339	-0.0014164	0.001295	-0.00055126	-0.0016688
N.S.		0.011311	-0.0087106	-0.0060249	-0.0060728	0.0096515	-0.0067359	0.0047858	-0.004626	-0.0079578	-0.0031035	0.0044017	-0.001831	-0.0023872	-0.0033589	-0.0080194	0.0039762	-0.0094258	-0.0077599	0.016614	-0.0023303	-0.00048821	-0.012349	0.0041487	-0.00096322	-0.0046299	0.0059561	0.0091359	0.0093437	0.017691	-0.0057817	0.0085606	0.012599	-0.0087067	-0.0019457	-0.0025184	0.0080741	-0.0036032	-0.0071906	0.0088532	0.048069	-0.0021054	-0.0056621	-0.0002468
N.S.		-0.0035436	-0.0030642	-0.0042326	0.0012169	-7.638e-05	-0.0042658	0.0059922	-0.00041191	-0.0042064	0.0020221	0.0033206	0.0037474	0.0054855	-0.0042333	0.0020755	0.0013541	-0.0018006	-0.00025779	0.00051714	-0.00083648	-0.0013562	-0.00061449	-0.00050387	-0.00093512	0.0036836	-0.0018368	-0.0014877	-0.003879	-0.0041983	-0.0043376	0.00019655	0.0052902	0.0028247	-0.0015139	0.0014833	2.2561e-05	-0.0042776	-0.00042765	0.00075575	-0.003466	-0.0021021	-0.0021048	-0.0049741
N.S.		-0.00062691	-0.0010593	-0.0010833	-0.0014584	0.00021031	-0.0012317	0.0016278	-0.00020787	0.002393	-0.0017034	0.0064271	-0.0015447	0.0014281	-0.0010862	-0.0020454	0.0023007	0.0012834	-0.0028256	-0.00062128	-0.0014928	0.00067769	0.0012241	-0.0004976	-0.001013	0.001647	0.0022633	-0.00040493	0.0013278	-0.0014382	-0.00066741	0.00049887	0.00086614	0.0057397	-0.00014708	-0.00072451	-0.0013017	-0.0016162	0.0039678	-0.0035935	-0.00063324	-0.0027985	0.0021781	-0.0012614
N.S.		-0.0086027	-0.0073905	0.0031224	0.0014511	-0.0062231	-0.0036854	0.0019874	0.0030273	-0.00314	-0.00046712	-0.0012205	-0.0051005	-0.0033159	0.00082092	-0.0093878	-0.0099014	-0.0030784	0.0019479	0.002299	0.004565	-0.00079941	-0.0020294	0.00084281	-0.0042773	-0.00079184	-0.003299	0.005874	0.00076495	0.00062449	0.00077709	0.0017865	0.0020407	0.0012652	0.0055718	-0.0026715	-0.0011675	0.0037956	-0.0017043	-0.0026434	0.0029897	0.0035815	0.018025	-0.0092666
N.S.		-0.0017923	-0.00022302	-0.00087231	-0.0011441	0.00092373	-0.0017635	0.00025931	0.0062817	-0.00072908	-0.0015626	-0.0011448	-0.0015481	-0.0018483	-0.0002032	-0.00025786	-0.002157	0.00025027	-0.0014216	-0.0009222	-0.0029646	-0.00021483	-0.0013218	0.0011891	0.0024438	0.0013894	-0.0012406	0.00057282	0.001052	-0.0011496	-0.00015288	0.001392	0.00026762	-0.00090735	0.00435	0.0020196	0.0013338	0.0027014	-0.0018469	-0.0021653	-0.0015833	0.0036464	-0.0014363	-0.003521
N.S.		0.0013444	0.0010215	0.00024824	-0.00095472	0.0023901	-0.0015202	-0.0019943	0.005097	0.0033813	0.00041152	0.0029845	0.00016367	-0.00038313	-0.00060049	-0.0017513	-0.00032247	0.0014072	0.00065051	-0.0021445	-0.0020336	0.0029397	-0.0021096	0.00042886	0.0008627	0.0016268	-0.0022255	-0.0013718	0.0022414	-0.0007697	0.0018544	-0.00065017	-0.00099463	0.0040374	0.0047125	-0.0034372	0.00091423	-0.0033514	-0.0015709	0.0022929	0.0044344	0.0019935	-0.0029279	0.0013061
N.S.		0.0054755	0.0017208	0.0017462	-0.0050467	-0.0011419	1.4611e-06	-0.0038831	-0.0024542	-0.0037602	-0.0031441	0.0022398	-0.0036414	-0.0010257	-0.00015673	-0.00075217	-0.0013032	-0.0027864	-0.0021241	-6.6163e-05	0.00035818	-0.0039337	0.00063319	0.0015437	-0.00019236	0.0011552	0.001199	-0.00092881	-0.0030481	0.0032334	0.0012226	0.00077324	0.0046057	0.0015766	0.00032823	0.00077833	0.00075036	-0.0012522	-0.0024969	0.00056487	0.0021197	0.00063994	-0.00050188	0.0019142
N.S.		0.001829	0.0039603	-0.002899	0.00097158	0.0033175	0.0019653	0.006626	-0.00087697	0.0020978	0.0018669	0.0021229	0.0019137	-0.00018624	0.0035699	0.00026313	0.0048624	-0.0022376	-7.0424e-05	0.0023276	6.8718e-06	-0.0007586	-0.0006496	-0.00023651	0.0013127	-0.0025734	-0.00037913	-0.00042572	0.0012324	0.003056	-2.5188e-05	0.0062573	0.010347	-0.00037332	0.0027967	0.0045852	-0.0014833	-0.00071929	0.0039972	0.00069694	0.0040456	0.0021624	0.0095845	0.00064567
N.S.		-0.00028813	-0.00037255	-0.00072386	-0.00081156	-0.00074362	0.00089459	0.0017361	-0.00018914	0.0013188	-0.0038353	0.0035766	-0.0014372	0.0010256	-0.00071115	-0.001816	0.00018511	-0.0014616	-0.0023877	-0.00082421	-0.0012509	0.0009922	9.7047e-05	-0.00099092	-0.00071792	0.0020005	0.0017043	-0.0013888	0.0015718	-0.0013255	0.00029743	-0.00014964	-0.0003808	0.0079945	-0.00062266	-0.00066917	-0.0028019	-0.00013261	0.0020441	-0.0035408	-0.0012667	-0.0032918	0.0025209	0.0010098
N.S.		0.0071733	0.0037147	-0.00031213	0.0013983	0.006793	0.0012959	0.0053405	0.0019347	0.00073297	0.0014204	0.0048006	0.0030193	0.0011046	0.0022623	0.00083647	0.0043628	0.00017204	0.00017265	0.0042482	5.2942e-05	-0.0007047	-0.0010486	-0.00061828	-0.00041589	-0.0022571	-0.0023776	-0.0011992	0.0025398	0.0023848	0.00023583	0.0054899	0.0053663	-0.001545	0.0025801	0.0039299	-0.0026155	0.0010209	0.0011064	-0.00057759	0.0013966	0.00071146	0.0072464	0.0020257
N.S.		0.00049653	0.00067604	0.00015277	0.0014713	0.00086118	0.00145	0.0042355	0.0011287	0.00010828	-0.0030429	0.0010935	-0.00050362	-0.00073654	-0.00058201	-0.0013249	-0.0011698	-0.0028545	-0.0012404	-0.00055388	-0.00073192	0.00054797	0.00011001	-0.0012527	-0.00086392	0.0019828	-0.0017499	-0.0021376	0.0043524	-0.0020278	-4.8611e-05	-0.0010726	-0.0032645	0.0044879	-0.0015335	-0.0012832	-0.0037428	0.00030633	-0.00027878	-0.0043779	-0.0023839	-0.0030963	0.0030927	0.0026959
N.S.		-0.001307	0.00038439	6.0354e-05	0.0013713	0.00066998	-0.0009449	-0.0020088	-0.00026831	0.00067526	-0.00052758	-0.0022042	-0.0032367	0.0015605	-0.0021101	-0.0042262	0.0011346	-0.0021349	0.0034076	0.0046835	-0.00030347	0.0010101	-0.0018266	-0.0054252	0.00097297	0.00012531	0.003007	0.0019916	0.0075382	-0.0022201	-0.00088644	-0.00076679	0.0016887	0.0041861	-0.0013995	0.0016206	0.00034428	0.0060514	0.001001	-0.00015255	0.0002438	-0.0016518	0.0048446	0.0011487
N.S.		0.00046532	0.0022434	0.00021071	0.0044545	-0.0031643	-0.0013775	0.013955	-7.9797e-05	0.0069101	0.00029062	0.00076063	0.00033629	-5.0077e-05	-0.00099298	-0.0016532	-0.00074738	-0.00077285	0.00052891	0.00093367	-0.0011931	-0.00033046	-0.0016257	0.00011952	-0.00068339	0.0019754	0.0012637	0.00092823	-0.0010934	0.0097574	-0.00072228	-0.0034176	0.0048033	0.0054129	0.0061397	0.0023986	0.0055405	0.01148	-1.927e-05	0.0065003	0.0033254	0.0067555	0.00016942	0.0090417
N.S.		0.0094962	0.0038752	0.0023873	0.0010564	-0.0027879	0.0025969	0.0087459	-0.010967	-0.012507	-0.0061878	-0.0011763	0.0071606	0.0023383	0.0015875	-0.019341	-0.0067976	0.0036688	0.0035506	0.0020386	-0.0063451	-0.0025891	0.0029742	-0.0058897	-0.0017589	0.010739	-0.012588	-0.00017789	-0.010728	0.0029453	-0.0038456	0.0084561	0.00029005	0.0048388	-0.0034514	0.0068911	-0.0051719	0.0072316	-0.003543	-0.0038303	0.00038272	0.0099246	0.0015399	0.0012707
N.S.		0.0033461	-0.0013614	0.00039808	0.0027999	-0.0010328	-0.00078887	-0.003013	-0.0014536	-0.00052889	0.00077723	0.0012987	-0.0008703	0.00039285	0.0031495	0.00085245	0.013318	0.00060186	-0.00018861	0.0030342	0.0022892	0.0015434	0.0011488	-0.0035901	-0.0030275	-0.0023505	-0.0031823	-0.00038182	0.00063312	0.00080401	-0.0040698	-0.00082117	-0.0025062	-0.00077269	-0.0021279	-0.0021669	0.0038684	0.0046738	-0.0031608	-0.00010926	0.00068846	-0.0030639	0.00038947	4.6955e-05
N.S.		0.0031705	0.0041048	0.00034822	-0.0010929	0.0017939	0.00014732	-0.0030838	-0.0037161	0.0040638	0.0019036	-0.0014539	0.00043436	0.0039809	0.0053758	0.0017315	0.003385	0.00077267	0.00057534	0.0020865	-0.0023276	0.0018492	-0.00044105	-0.0032014	0.00092397	-1.4751e-06	0.0015695	0.0018877	-0.0036927	-0.00054992	0.00089761	0.0015276	0.007376	0.006917	-0.0025418	-0.00034557	-0.0034939	0.00082074	-0.0018609	0.0043033	-0.00038857	0.00034235	0.00080509	0.00012871
N.S.		0.0078875	-0.00041132	0.003945	0.0036598	0.0053472	0.0025817	0.0037135	-0.00092753	0.0021692	-0.00096281	0.0046809	0.0024314	5.4886e-05	0.0020006	0.0037084	0.0040802	0.0068641	0.0018031	0.00091306	0.003196	-0.0037692	-0.01356	0.0027083	0.0057316	0.0036139	0.0029414	0.0035764	0.0027245	0.00067462	-0.0048992	-0.0048081	0.0012591	0.0016307	-0.00090033	-0.001671	-0.0018751	-0.0040748	0.0026441	-0.0010676	0.0062308	0.0064585	0.0050107	0.001018
N.S.		0.0057002	-0.0018243	-0.0020842	0.001479	-0.0038827	0.014364	-0.0067809	0.011708	-0.0098473	0.0056416	0.0041048	-0.0014523	-0.0059745	-0.00043063	-0.0029898	0.011286	-0.0046655	0.0097883	0.0058507	0.0064702	-0.0010518	-0.00040027	-0.001955	-0.0036776	-0.0065817	0.010301	-0.0030929	-0.019117	-0.025758	-0.0022491	-0.011093	-0.023722	-0.0097028	-0.001911	0.0047433	-0.010167	-0.0065068	-0.0023188	0.0012632	0.0045873	-0.0086109	-0.011623	0.026039
N.S.		-0.0069801	-0.011969	-0.0014418	-0.0085422	-0.0077332	-0.007199	-0.0095842	-0.0042865	-0.0080061	-0.007272	0.001175	-0.0023656	-0.0018948	0.0017726	-7.8943e-05	0.0085672	0.0026863	-0.0089357	-0.011795	-0.014759	-0.018549	0.023772	0.023876	-0.0017729	-0.0023165	-0.00099635	-0.0092097	-0.012015	-0.010797	-0.0059926	-0.0099276	-0.0081876	-0.009403	-0.0090834	-0.0067932	-0.0038858	-0.0067735	-0.010706	-0.011442	-0.0092744	-0.0060577	-0.0086553	0.00077574
N.S.		0.00030668	0.0011366	0.0071813	0.0019835	0.0040448	-0.0011286	0.0050764	0.0031445	0.0040428	0.0051239	0.0069128	0.0055454	0.0024219	-0.00086979	-0.0018455	-0.00045407	-0.0036192	0.00025638	-0.00027569	0.00081293	-6.3086e-05	0.0013613	-0.0022052	0.00099348	-0.0022266	-0.0021773	0.0012448	-0.0044062	0.0039002	0.0049488	0.0060777	0.00070215	-0.00035732	0.0026444	-0.0014632	0.00019719	0.0016424	0.00076808	0.00038641	0.0011385	0.011275	0.00088816	0.00063025
N.S.		0.00042025	0.003166	-0.0015542	-0.0010885	0.0021684	-0.0018157	0.0014526	0.00089204	-0.0019458	-0.00023125	-0.0010312	-0.00097875	0.0018726	-0.0006009	-0.00036543	-0.0012631	0.002583	0.00054954	-0.0016493	-0.0017546	-0.00053486	-0.00089783	-0.0020439	0.0034627	0.0016564	-0.00090624	-0.0040941	-0.0023606	-0.0026728	-3.1429e-07	0.0057213	-0.0007662	-0.0028086	-0.0020215	0.004152	-0.0027432	4.938e-05	-0.00084781	-0.0016183	-0.00057623	-0.0017684	0.0017939	0.0035257
N.S.		0.0015037	-0.0017957	0.00318	0.0035865	-0.00023925	0.00038616	-0.0045337	-0.00039484	0.0071341	-0.0034872	-0.0027108	-0.00079744	0.00030233	0.0066062	-0.00088293	-0.0045329	-0.0010955	-0.00041024	0.0021979	-0.00044886	-0.0063391	-0.00060107	0.00067282	0.0018123	0.0009003	-0.0012538	0.002974	-0.0024082	0.0042819	0.002451	-0.00063781	0.00098923	0.0032418	0.0015454	0.0037638	0.0010428	0.0012438	0.0026447	-0.002087	-0.0026554	-0.00233	0.0011875	-0.0033814
N.S.		-0.00079786	0.0021987	-0.0025879	0.0080526	0.0013064	0.00087396	0.0026823	0.0017461	0.0017346	0.0013145	-0.00023416	0.00081465	3.6327e-05	0.0010629	-0.0015818	0.0055379	-0.0010656	-0.0024662	-0.0011221	-0.0013173	0.0010575	0.0024673	6.2508e-06	-0.00060047	-0.0027105	0.00205	0.0026365	0.00052743	0.0012167	0.0016377	-0.0013953	-0.00086174	0.0020375	0.00029304	0.00069585	-0.00035396	0.0013993	0.001156	-0.00010324	-0.00059265	0.0025977	0.0012164	0.005639
N.S.		0.0026303	-0.00069074	0.0021271	-0.0043312	-0.00047687	-0.0013734	-0.0066635	-0.0048091	-0.0015793	-0.0047666	-3.4489e-05	-0.0024437	-0.0011507	-0.00098204	0.00014835	-0.00029552	-0.0023641	0.00017191	-0.0026301	0.0065414	-0.0035355	0.00043842	-1.7341e-05	-0.0020462	-0.0010702	0.00071019	-0.0008061	-0.0012148	0.0075993	0.00040516	0.0014491	0.0035513	-0.0029879	0.00064897	0.00097355	-0.0010048	-0.00035956	-0.0018888	-2.9348e-05	0.0035092	0.0011367	0.0024883	-0.00021926
N.S.		0.0014444	0.001008	-0.0025846	-0.0023155	-0.00080759	-0.0015362	0.0012033	-0.001781	-0.0022208	-0.00046047	-0.00092593	-0.0018403	-0.001543	0.0021359	-0.0023805	0.0017419	0.00093906	-0.0076511	-0.00087667	-0.0017641	-0.0033732	-0.00030012	-0.0024753	0.006918	-0.00058006	-0.0035265	0.0073856	-0.011922	-0.0035724	-0.0018607	0.024347	-0.0033668	-0.0025207	-0.004986	-0.003526	0.00038742	-0.003107	0.01659	0.0021449	-0.0054518	-0.0059427	0.0020458	0.001152
N.S.		0.0001681	-0.00049454	0.00046151	-0.00075481	-0.00013933	-0.0019649	0.0017843	0.0050399	0.00086352	-0.00074224	0.00060488	0.001045	-0.00074958	-0.0011043	-0.0012441	-0.00084037	-0.0027078	0.00021417	-0.00023997	-0.00022305	-0.00083793	0.0020103	-0.00030844	-0.00036384	-0.0025284	-0.0015582	0.0041514	-0.0041377	0.0081202	0.00094386	0.0051723	0.00016281	-0.00033311	-0.00063976	-0.00060607	-0.0018	0.0015364	-0.0025589	-0.0011292	-0.00010381	0.0029829	0.00021006	0.0018265
N.S.		0.00078827	-0.0023849	5.5395e-05	-0.00012873	0.0011816	-0.00023093	-0.0010965	-0.0022073	-0.0023656	-0.0010445	-0.0031766	0.0010177	0.0014436	0.00040146	-0.0012915	-0.0012171	0.0013017	-0.00070438	0.00058751	0.00045539	-0.001803	0.0031978	-0.0020674	-0.0010649	-0.0018607	0.00016696	-0.0015724	0.002102	-0.0026617	0.000498	-0.00095924	0.0024079	0.00097447	0.0025885	0.0054064	0.002302	-0.0032719	-0.00015153	-0.00025145	-0.00072313	0.00054846	0.0013151	0.00053737
N.S.		-0.0092235	0.0029452	-0.0036716	-0.026347	0.0009404	0.0039207	0.011007	0.0047223	0.0081837	0.017149	0.010861	0.012121	0.00029298	-0.0011484	0.0036982	-0.00082861	0.0087608	0.0091946	0.0076736	0.016805	-0.025125	0.0093631	-0.0060434	-0.0095275	0.0041881	0.0016172	-0.014009	-0.01274	-0.019464	-0.000314	-0.0074064	-0.0014856	0.001019	0.0014895	-0.0091542	-0.0030039	-0.0041871	-0.0052787	0.0045503	-0.011224	0.0027711	0.0002081	-0.0078717
N.S.		-0.0010219	-0.0010344	-0.0030696	-0.00054259	0.0011338	-0.0011171	-0.00065655	0.0028464	0.00028818	-0.00033519	-0.00040707	-0.0017514	0.00042002	0.0016207	5.8696e-05	-0.002692	-0.00010341	-0.0023076	-0.00090625	-0.0018141	0.0004464	-0.0023313	-0.0003811	0.0010481	0.0010383	-0.00028672	-0.00076699	0.0024407	-0.0020271	0.00026589	0.0015223	0.0018065	-0.0015457	0.0043578	0.0026433	0.00018868	0.0023773	-0.0024165	-0.002864	-0.00098781	0.00469	-0.0023138	-0.0032434
N.S.		-0.0052531	-0.0050075	-0.020332	-0.0022902	0.0037349	0.016306	0.0064635	-0.0051006	-0.00058541	0.025204	0.036225	0.042973	0.011295	-0.0024326	0.00242	-0.0078903	0.0077532	0.0083101	0.012477	-0.022047	-0.007784	0.006857	-0.0024549	0.0058521	0.0038487	-0.011521	-0.002064	-0.0087822	0.0096557	-0.015071	-0.014377	0.010485	0.01879	0.017603	0.0059664	-0.009745	0.0044386	0.0087487	0.0024899	0.011578	0.0012311	-0.0099966	0.0028999
N.S.		0.00084982	0.0022015	-0.0037293	-0.005933	0.0034708	-0.0041177	-0.0010608	0.00068783	0.0013783	0.0037882	-0.0010796	0.0040033	0.0047951	0.0021596	-0.0020386	0.010638	-0.0029842	0.002688	-0.0041764	0.0084877	-0.0011514	-0.0018702	-7.7739e-06	-0.0057316	0.0011952	-0.00131	0.0025681	-0.005317	-0.0021688	-0.0045229	-0.010517	-0.0021872	0.00021393	-0.0046885	0.0020457	-0.00072027	-0.006592	-0.0031902	-0.00038622	0.0016486	0.004706	-0.0020285	-0.0084063
N.S.		-0.0018603	0.0016842	0.0014643	-0.0011302	0.00059211	-0.00041292	0.0042064	0.0064166	-0.0012719	-0.0020478	-0.0011746	-0.0015334	-0.0048042	-0.0010724	0.00022399	-0.0024186	-0.00060375	-0.00096914	-0.0017992	-0.0029856	0.00068068	0.00030566	-0.00082212	0.001789	-0.00042787	-0.0020769	0.0021939	-0.0028749	-0.00050763	0.00042062	0.0015744	-0.00015884	0.0014342	0.0028964	0.0012516	0.0017711	0.0020245	-0.0006646	-0.001942	-0.00073995	0.0030974	-2.1799e-05	-0.0042293
N.S.		-0.0020278	-7.7129e-05	-0.00016955	-0.00046553	0.0013044	-0.00059129	-0.00092863	-0.00026396	0.00039673	-0.00059188	-0.0011022	-0.0017147	0.0027995	0.0013394	-0.0031988	-0.00038133	-0.0018689	-3.7557e-06	0.0022885	-0.0018283	1.575e-05	-0.0011463	-0.002522	-0.00024492	7.0425e-05	0.00023688	0.005186	0.0065828	-0.0026712	-0.0023631	8.1067e-05	0.0010847	0.011115	0.00061506	0.0058955	0.0019528	0.014392	0.0083218	0.0027311	0.0007509	0.00020904	0.0034867	0.0016253
N.S.		0.0025538	0.00030115	0.00063647	-0.00053894	-0.0014682	-0.0011738	-0.00092439	0.00062564	0.00067669	0.00065351	0.0010578	0.0054997	3.8864e-05	0.00087032	-0.00011016	0.0047327	-0.0071342	-0.00093085	-0.0030995	0.0011944	0.0053117	-0.0026251	-0.0005436	-0.0024848	-0.0011395	-0.00047583	-0.0035201	-0.0055456	0.00019257	0.00035311	0.00024243	-0.0033892	-0.0020047	-0.00026638	0.0033345	0.002241	-0.00089195	0.004001	0.00059008	-0.0065325	-0.0043252	0.0016771	0.0047498
N.S.		0.002244	0.0040879	-0.0029648	-0.001623	-0.0015332	-0.0035356	-0.004276	-0.00032434	-0.0011424	-0.0024726	-0.0020743	0.0012202	-0.0017878	-0.0019928	-0.00028518	-0.0014449	0.00099575	-0.0018138	-0.0029201	-0.002043	-0.0022831	0.0031584	-0.0021831	-0.0018294	0.0042017	-0.0013697	0.0070434	-0.0018153	0.00083186	-0.001199	-0.0035561	-0.00014363	-0.00015093	0.004723	-0.00032947	-0.00052515	0.0010764	-0.00051391	-0.0016851	-0.0018122	-0.0032292	-0.0017905	2.7657e-05
N.S.		-0.0016946	0.0083011	0.0014413	0.00086015	0.00058331	-0.00065899	0.0016468	0.00097387	0.0020806	0.0079838	0.0041249	0.0056519	-0.0022548	-0.0012827	-0.0017467	0.00062472	-0.0011357	-0.0001356	-0.0023322	0.0017448	-0.0019497	-0.00069142	-0.00032582	-0.00043809	3.1139e-06	0.00066296	0.0086209	0.0039608	0.0085855	0.0076804	0.0072743	0.015566	0.0033539	0.0079664	0.0024636	0.0023136	0.0051527	-0.0015412	-0.0015154	0.0057579	-0.00043857	0.0050546	-0.0013399
N.S.		-0.00032986	-0.0038865	-0.00086367	6.1205e-05	-0.0043737	-0.0019894	-0.0051523	-0.002511	0.00062168	-0.00048934	0.00013102	-0.0023298	0.0017562	0.00095435	0.0010399	0.010939	-0.0010132	-0.0015006	0.0045471	0.0015867	-6.4396e-05	0.0025517	-0.0058224	-0.0038953	-0.0029725	-0.0034439	-0.0012253	0.0018186	0.00093668	-0.0032337	-0.0007902	-0.0051097	-0.00016523	-0.0018121	-0.002405	0.0033178	0.0036465	-0.0018188	-0.0011499	0.00056017	-0.0016057	1.6789e-05	0.00062309
N.S.		-0.0020618	0.00084788	-0.0010562	0.0061105	0.00502	-0.0024555	-0.0027534	-0.0019548	0.00043308	0.0018918	-0.0075036	-0.00020601	-0.0039397	-0.001063	-0.00049033	-0.00055418	-0.0041092	-0.0017698	-0.0012819	-0.00074694	-0.00055067	-0.0022997	0.00043252	0.00090964	-0.00054051	-0.0002723	-0.0012395	0.00091746	-0.0024089	0.00019444	0.00044599	0.0013083	0.0054205	0.00061997	-0.0001343	0.0011743	0.0011214	0.0017046	0.0013355	0.01093	-0.0010875	0.0045133	-0.0029526
N.S.		-0.0097213	-0.00089657	0.001324	0.0010153	-0.00056881	0.0044727	0.0070922	0.00675	0.0042668	0.0049064	-0.0015648	-0.0025667	-0.0016645	-0.00058208	-0.0037612	-0.0018473	-0.00082796	0.0008586	-0.0013461	0.003606	0.00050577	-0.0043986	0.0011859	-0.0016987	-0.0019538	-0.00078861	0.00041786	0.0014128	0.0027787	0.0014122	0.0025168	0.0050318	0.0036654	0.0024356	0.0077443	0.0045607	-0.00052717	-0.0031189	0.003536	0.0011345	0.0020082	0.00034772	0.0019881
N.S.		-0.0010305	-0.0080087	-0.0044324	0.052811	0.0020765	0.010225	0.03165	0.030276	0.021954	0.0042534	0.007649	0.0096388	0.0081092	-0.0048494	0.0064023	0.016032	0.015988	-0.010223	-0.023388	-0.011847	0.012279	0.017001	-0.016957	-0.016352	0.035122	0.0083718	-0.0012368	0.025318	0.022088	0.036049	0.0081709	0.017316	0.001201	0.022269	0.026816	0.062219	0.0043155	0.0096962	0.0023874	-0.0076411	-0.0052836	0.01576	0.021395
N.S.		-0.0018434	-0.0019563	-0.0014124	0.0010045	-0.002269	-0.0018787	-0.0028509	0.0033255	-0.00073022	-0.0020842	0.001566	2.7645e-05	-8.5923e-05	0.00091609	-0.00098887	-0.0061825	-0.002502	-0.0015062	-0.00356	-0.0036075	0.0014384	-0.00099766	0.00074878	0.0027488	-0.0011355	-0.00014056	0.0018509	0.00053559	0.0025639	-0.0013273	0.00083537	0.0041492	-0.00026946	0.013205	0.0028869	0.00034163	0.010299	0.0034196	0.0036035	-0.0004689	0.0038132	0.003959	-0.00065778
N.S.		0.041675	0.041176	0.048385	0.037687	-0.0067753	0.015593	0.073612	0.12709	0.01659	0.033019	0.051695	0.017587	0.055559	0.02387	0.023254	-0.0094502	0.016281	0.038504	0.008164	0.0014557	0.0014582	-0.0011625	-0.0027263	-0.00043115	-0.01124	-0.0045898	0.0022493	0.028959	0.00062956	-0.0031027	-0.002553	0.0096383	0.011774	0.021366	0.010411	0.012464	0.052702	0.029829	-0.004977	0.022426	0.028328	-0.0092509	0.025511
N.S.		0.00020911	0.00021413	0.0037021	0.0010762	0.0034745	-0.0021804	-0.0020894	0.00093	0.0017695	0.00094226	-0.00037288	0.00036374	0.0023986	0.00079728	-0.00035672	-0.0037598	-0.0033167	-0.0002305	-0.0048814	-0.0035994	-0.00010385	-0.0011254	-0.00010911	0.0037254	0.0012141	0.0034612	0.0021716	0.002057	0.001068	-0.0013658	0.0027014	-0.00111	0.0051455	0.0013069	-0.0020685	0.0027252	-0.00098193	0.00040891	0.0026481	0.0001051	0.0020941	-0.0015221	0.0026447
N.S.		0.0004237	0.0037589	-0.00072949	0.00034584	0.0017534	0.00047536	-0.0056037	0.0012027	-0.0024914	0.0096086	0.012865	-0.00054295	0.024462	-0.0014332	-0.0043192	-0.0030468	0.007526	-0.0028295	0.0057212	0.0018033	-0.0037244	-0.0065509	0.0039538	0.0030425	-0.009143	0.0016131	0.0017332	0.0046527	0.0040568	0.015174	-0.00026578	-0.00059444	-0.00022459	-0.0082286	-0.0026972	0.006935	0.0013722	-0.0016757	0.0077821	0.013888	0.013975	0.0038943	0.0009779
N.S.		0.0085309	-0.0063274	-0.0066125	-0.0073837	0.022184	-0.0066932	0.010952	-0.0014762	-0.0071496	0.0032726	0.0050409	0.0044189	0.0035918	-0.0018513	-0.0071175	0.0010416	-0.012147	-0.0067486	0.0076057	-0.0067077	0.0022249	-0.0084095	0.0023317	-0.00084425	-0.0013549	0.0019891	0.00028866	0.0039472	0.0043039	-0.012185	0.0066424	0.01156	-0.0056086	0.0010866	-5.0803e-05	0.0064151	-0.0072439	-0.0048257	0.0058152	0.031737	-0.0044719	-0.00028964	-0.0010189
N.S.		0.0022025	0.0011318	-0.0041738	-0.00021051	-0.0015842	-0.0011244	-0.0024302	-0.00049221	-0.0010348	-0.0010889	-0.0037666	-0.0011433	-0.0024572	-0.00095552	-0.0016949	-0.0030546	0.0007232	-0.0014249	-0.002122	-0.0014067	-0.0030862	0.00059681	-0.0024047	-0.0015667	0.0047555	-0.0027368	0.005144	-0.0023295	-0.0014722	-0.0017414	-0.003912	0.0011738	-0.0015479	0.0043875	2.5335e-05	-9.5356e-05	0.0007025	0.00070238	-0.0014334	-0.00017212	-0.004736	0.0010917	-0.00071037
N.S.		0.00068156	-0.00031914	2.7909e-05	0.0033022	0.0025448	-0.00039841	0.0045317	0.00036349	-0.00086863	0.0004656	-0.00027282	-0.00025867	-0.001642	-0.0015186	-0.0010682	-0.0020502	-0.0027463	-0.00021664	-0.00067448	-0.00069845	-0.00059886	0.00065928	-0.002111	-0.0022714	0.00029823	-0.0051473	-0.0032904	0.007912	-0.0026883	-0.0018234	-0.001497	-0.0026122	0.00032444	-0.0024386	-0.0022902	-0.0031644	-0.0013055	-0.0021808	-0.0044684	-0.0038824	-0.0028198	0.0031417	0.00084357
N.S.		0.0012354	0.0012974	0.0031969	0.00070324	-0.00012931	-0.002934	-0.0035567	-0.0036278	0.0036616	-0.0031799	-0.0012055	0.0012791	-0.0017036	-0.0013354	0.0010031	-0.0011367	-0.0025045	0.0013491	-0.0047777	0.0099216	-0.001746	-0.0026799	0.00029516	-0.0044773	-0.0019762	0.0025434	0.0004624	-0.0018224	0.0063885	0.0066669	0.0022641	0.0024874	-0.0041328	0.0017085	-0.0029341	-0.0021645	0.0015624	-0.0011116	-0.0030594	-0.0022492	0.0023262	0.0034994	-0.002513
N.S.		0.0022685	-0.00064893	0.0028702	-0.00045023	0.0034925	-0.0044216	0.0024653	0.0014933	0.0024065	0.0029171	0.0018896	0.00083325	-1.5326e-06	-0.004173	-0.0029607	-0.0013327	-0.00078484	0.00089754	-0.0017476	-0.0018652	0.0039997	-0.0030877	-0.0018732	-0.001024	0.00010948	-7.6367e-05	0.00077929	-0.00090166	0.00030562	-0.0035612	0.00094733	0.0030346	-0.004304	-0.0047708	0.0018654	0.003553	-0.0075809	-0.0045659	-0.00079866	0.00037724	0.0018381	-0.0085354	-0.010808
N.S.		-0.0036423	-0.0028426	-0.003269	-0.0014929	0.0023625	0.0016737	0.0043879	0.0036845	0.0052077	0.0053148	0.00081624	-0.0020134	0.0021376	0.00058394	0.0017288	0.0030452	-0.0037118	-0.0013665	-0.0041698	0.00064153	0.003	0.0053181	-0.0047783	-0.0039986	-0.0015088	-0.0024304	0.0019836	-0.00097307	0.0033555	-0.0064948	-0.0019187	0.0012337	0.0018242	0.0052456	0.0021982	0.0032268	0.001932	0.0055726	-0.0030217	0.0020752	0.0020153	-0.0031496	-0.00087383
N.S.		-0.0067298	0.0018347	0.0010959	0.0023774	-0.00596	-0.0083282	0.0026243	-0.0041508	0.014065	-0.00040259	-0.0063915	0.0038085	-0.0030009	0.004416	-0.004146	-0.012338	-0.0037695	-0.0031183	-0.0014224	-0.0064458	-0.0046499	-0.002501	0.0058745	0.0010517	0.0025856	0.0043635	0.00050336	-0.0075921	-0.0019731	-0.0042482	0.010695	-0.0018747	-0.002928	-0.0030705	-0.0046586	-0.0037772	-0.00080213	-0.00696	-0.0015556	-0.0013828	8.8394e-05	-0.0096621	0.0053343
N.S.		-0.0021521	0.00066189	-0.0037974	-0.0002058	-0.0022206	0.00051831	-0.00064023	-0.0010965	-0.00074016	-0.0022363	0.0028969	-0.00072367	-0.0021175	-0.0028079	-0.00075376	0.0013751	0.0020481	-0.0020208	0.0027729	-0.0016379	-0.0030523	-0.002147	-0.00079899	0.00027809	-0.00094266	0.0004042	-0.00097518	-0.0027715	-0.00030355	-1.2485e-06	-0.0014609	-0.0001132	-0.004166	0.00032909	0.0015488	0.0021312	-0.00077056	-0.0013677	0.0017326	0.00032086	0.0010556	0.00034403	-0.0007657
N.S.		-0.0038548	-0.00067708	-0.00063549	-0.00076441	0.00016359	0.0024981	0.00016836	0.0001083	0.0042672	0.0014802	-0.0064918	-0.0034732	-0.0016185	-0.00068249	8.7691e-05	-0.0016228	-0.0047317	0.00027518	0.0021892	0.00096807	-0.0024553	0.0020708	-0.00036153	-0.0049207	-0.0030651	0.00041852	0.001686	0.0015067	0.0017917	0.0039929	0.0006593	0.0040731	0.0051017	0.0018078	-0.0048756	-0.00027892	-0.002358	0.00097279	-0.0025364	-0.0032577	-0.010173	-0.0093236	-0.0033716
N.S.		-0.0028454	0.0011497	-0.0031711	0.0021578	-0.0035901	0.00069596	0.0011771	0.00034834	-0.00087133	-0.00031693	0.0023499	-0.00059823	-0.0014686	-0.0019929	0.00094412	-0.0008758	-0.00019648	-0.0013331	0.0037533	-0.0010768	-0.0031643	-0.0019915	-0.0021013	-0.0010198	-1.0083e-05	0.0006928	-0.0028739	-0.00012648	-0.00026275	0.0017833	0.0006528	0.0013036	-0.0025419	-0.0010549	0.00017611	0.0014797	-0.0012851	-0.0017097	-0.00025094	-0.00066447	0.0022939	6.2424e-05	-0.0023936
N.S.		-0.0032607	-0.0043696	-0.0031878	-0.0001736	-0.0074563	-0.0055678	-0.0045665	-0.0020269	-0.0028316	0.0076414	0.00035354	-0.0057028	-0.0024787	-0.0020194	0.00021946	0.00085656	-0.0015528	-0.0031188	0.0018562	0.0022838	-0.0019381	-0.0029304	-0.0016915	-0.0012938	-0.0019046	0.0013828	0.00045864	-0.0017604	-0.0008875	-0.0042219	-0.0012683	-0.0033	-0.0027635	-0.00052352	0.0016142	-0.00034767	0.0015966	0.0028231	0.0029995	0.0012046	-0.0031838	-0.0014432	-0.0046047
N.S.		-0.0057562	0.01096	0.014053	0.0016951	0.0002119	-0.0056804	0.0025846	-0.010951	0.0026263	-0.0021509	-0.003525	-0.00067971	-0.0064731	0.0046917	-0.00051845	-0.0098678	-0.010145	0.00097382	0.00053103	-0.0097683	-0.0055951	-0.0023004	0.0052521	0.0049598	0.0012268	0.0066105	-0.0011472	-0.0078673	-0.00209	-0.00063424	0.00507	-0.0019776	-0.0024915	-0.00032772	-0.0043081	-0.0027769	0.00058134	-0.0047228	0.001677	-0.0016128	-0.0018388	-0.021421	-0.00064042
N.S.		0.0067678	-0.0036762	0.0036908	-0.0011593	0.0011088	-0.0017011	-0.00023537	0.0028015	-0.00038465	-0.0020343	0.0057832	0.0014377	0.0035279	0.007295	0.0017153	0.0030393	0.0046654	0.00026199	-0.00093582	0.0054981	-0.00065232	-0.0097848	-0.0033648	0.00030829	0.0031015	0.003112	0.0030192	0.0004804	-0.0017392	-0.0022711	0.0011322	0.00083361	-0.00090322	-0.0012031	-0.0034916	-0.0040164	-0.001664	0.0032845	0.00012129	0.0043676	0.0081856	0.00097888	-0.0016093
N.S.		-0.00086422	8.945e-06	-0.0067773	-0.001711	-0.00022664	-0.0025654	0.00021222	-0.0018481	0.013401	0.0059585	-1.8632e-05	0.0035926	0.0011132	-0.00023649	-0.0061647	-0.011972	0.010078	-0.0080405	-0.0014253	0.0019878	0.00054827	-0.013244	-0.00025538	0.0063106	0.0001802	0.00037115	0.0020107	0.0011482	0.00016254	-0.0013491	0.012516	-0.00010206	-0.0010315	0.0013833	0.0023635	0.00079871	-0.0011801	-0.00054846	-0.0017579	-0.0028543	0.0050408	0.00013893	0.009609
N.S.		0.0018786	0.0018716	0.00058354	0.0015714	-0.0027778	0.0034419	-0.0012338	0.00082424	0.0057776	0.0040367	0.0025425	0.0012641	0.0062526	0.0043467	-0.00032991	0.0020146	0.0052935	0.0017829	-0.00057572	-0.001022	9.7589e-05	-0.00077846	-0.0027401	0.00037371	-0.0015928	-0.00063539	0.0022973	-0.004188	0.0017986	0.0022175	0.0033194	0.0035772	0.0043565	-0.00070168	0.0015059	0.0004525	0.0010368	-0.0015262	0.0035403	0.00093347	0.0026425	-0.0029538	0.0015907
N.S.		-0.0012414	0.002286	-0.0016802	-0.00090424	-0.0031977	0.00053812	-0.0025561	-0.0019017	-0.0029163	-0.0021116	-0.0029	0.00084558	0.00062795	-0.00022796	-0.0024455	-0.0019311	0.0049847	-0.0015931	-0.0015311	-0.0035014	0.0002569	-0.00046946	-0.00053398	0.001196	-0.0016616	0.0011127	0.0050478	-0.0044453	-0.0016625	-0.00049493	0.0051109	-0.00086639	-0.0018723	-0.0031361	-0.0031625	-0.00034479	-0.0015831	-0.0017619	-0.0024041	0.00031973	0.0051065	-0.0015114	-0.0029745
N.S.		0.00019471	0.0065985	-0.0018336	0.0067232	-0.0059926	0.0028349	-0.0099972	0.0056361	-0.0011228	-0.0046074	-0.0046472	-0.0063268	-0.0026029	-0.0045836	0.0094394	0.0060564	-0.0092282	0.0032309	-0.0036699	0.00098943	4.416e-05	-0.0018164	0.0026803	-0.0035801	-0.00091816	0.010855	0.0011931	-0.0039318	-0.0068001	-0.0038471	-0.010478	-0.010573	-0.0013542	0.0039283	0.0042122	-0.0044177	0.00086358	-0.0034643	1.0501e-05	-0.00064582	-0.0023065	0.00067414	0.0018679
N.S.		4.8308e-05	0.00024935	0.00071477	-0.0010456	0.002273	-0.0014458	-0.0023866	0.0039551	0.0022378	0.0030082	0.0021714	0.0014702	0.00021602	2.4145e-05	-0.00081959	-0.0019758	-0.00085294	-0.00019975	-0.0039581	-0.0036378	0.00059719	-0.0027447	0.0006374	0.0013818	0.0013572	0.00080546	-9.4302e-05	0.0021093	-0.00078813	0.00068027	0.0017881	-0.001622	0.0050292	0.0025492	-0.002531	0.0027773	-0.0021615	0.00010849	0.0023677	0.0036871	0.0019038	-0.0023101	-0.00041883
N.S.		-0.0003549	0.0018673	0.0018318	0.00311	-0.0023173	-0.003622	0.00078465	-0.00038301	0.0040734	-0.00060911	0.0023361	0.0036233	-5.6922e-05	0.00053075	-0.0003924	0.0014058	-0.006866	-0.00056572	-0.0037882	0.00035129	0.0014538	0.00028358	0.00024623	-0.0032553	-0.001668	-0.0014947	-0.0038474	-0.0044399	0.002579	0.0041526	0.0017213	-0.0034617	-0.00070412	0.0017306	-0.00069581	0.0027037	0.0041276	0.0033988	-0.00018312	-0.0045191	-0.001665	0.0023121	0.006767
N.S.		0.0015005	-0.0017165	-0.00090882	0.0028951	-0.00072884	0.00034119	-0.0024158	0.0003119	0.0014469	-0.0017325	-0.0034825	-0.0016105	-0.001322	0.0033804	-0.0020957	-0.0045289	-0.00050924	-0.00053174	0.00021874	-0.0016594	-0.0047195	-9.5885e-05	-0.0017192	-0.00012912	0.0016293	-0.0033671	0.0047667	-0.0030489	0.0015804	-0.00060746	-0.0029931	0.00064839	6.565e-05	0.0033611	0.0024699	0.0011494	0.0010571	0.0019135	-0.0028209	-0.00061477	-0.0031904	0.0019241	-0.0021662
N.S.		-0.00031792	-0.0027915	-0.00013652	-0.0024098	-0.0023911	-0.0039801	-0.0011145	0.0041371	-0.0050844	0.0010741	-0.0016432	3.2498e-05	-0.0041066	-0.0014775	0.0011453	-0.0021959	-0.0020818	-0.00093526	0.0015477	-0.0051631	0.00058178	-0.0068446	-0.00094225	0.0015913	0.002393	-0.0033514	-0.0016106	0.0016183	-0.00098597	0.0011839	0.0015776	0.0036795	-0.0020752	-0.0012547	0.0025136	0.0020231	0.00096967	0.00052026	0.00013975	-0.0012832	-0.0012916	-0.0017784	0.00098497
N.S.		0.001056	0.0028812	-0.00042865	-0.004614	0.0041453	-0.0026009	-0.0022192	-0.0036091	0.00015833	0.0021607	0.0057507	0.00098925	-0.0025103	-0.0035167	-0.00084997	-0.00082673	0.00019891	0.0016459	-0.0025026	-0.0019441	-0.0013308	0.0014538	-0.0002782	0.0010987	-0.0034966	-0.0011776	-0.0042454	0.0021184	-0.0034884	-0.0082917	0.0038639	-0.0021636	-0.0071714	-0.0042598	-0.00073629	-0.0024075	-0.0055129	0.0012702	0.0038647	-0.0019717	-0.00052887	-0.0015192	-0.004785
N.S.		-0.00093395	-0.0012753	-0.0028562	0.0013446	-0.00032445	0.00036163	0.00085437	0.00075722	0.00062262	0.0015367	0.0004538	-0.0013366	0.0012627	0.0032124	0.0019486	-0.0039615	-3.5753e-05	-0.0023829	0.00029694	-0.00045115	0.00026882	-0.0035229	-0.0033688	-0.00075945	0.00035974	0.00057061	-0.0022256	0.0029141	-0.0014977	0.00043056	0.0022089	0.0030768	-0.001663	0.0020515	0.0024603	-0.00065472	0.0013926	-0.0025626	-0.003515	-0.0011966	0.0036569	-0.0014739	-0.0034455
N.S.		-0.0023427	0.017298	0.012616	0.00083342	0.006722	-0.0028172	-0.0036047	-0.0090655	0.00073578	-0.0018554	-0.0041737	-0.0054292	-0.0086853	0.0055421	0.0032906	-0.0010442	-0.0024057	-0.00092572	0.0019388	-0.0067644	-0.0061191	-0.0015047	0.00068345	0.0041529	0.00035175	0.0083631	-0.0019489	-0.0060469	0.0012943	0.0031727	0.0096344	-0.001162	-0.0018133	0.00028425	-0.0010238	-0.0022304	0.0006609	-0.0034861	0.0034258	-0.001472	-0.0040432	-0.026612	-0.003161
N.S.		0.00018889	0.0037235	0.0055887	0.0013769	0.0022312	0.018402	-0.0010544	0.0088454	-0.00189	0.0031212	-0.0015548	-0.0018876	0.00048999	-0.0034767	0.0031461	-0.001003	-0.0024005	0.0025282	-0.00067529	-0.0044338	-0.0059306	-0.0034467	0.0032598	-0.0038772	0.0076866	0.00687	0.0092949	-0.0074993	0.0038475	0.0031962	0.0033599	-0.0045587	-0.0030178	0.011101	-0.0067162	-0.0066643	-0.0032381	0.0032531	-0.0012838	0.005111	-0.0018767	0.004306	0.0029732
N.S.		0.00024974	0.00014905	0.00024498	0.0055919	-0.0002523	0.0023276	0.00054682	-0.00023553	-0.0019068	-0.00046613	-0.0011892	-0.0027635	0.00057593	-0.0010863	0.002642	0.00084672	-0.0030407	0.0029148	-0.00044869	-0.0036721	-0.0024794	-0.0042275	0.0031615	0.0011836	-0.0010907	-0.0032462	0.0012235	-0.0019675	-0.0010708	0.0036771	-0.0022001	0.0040708	-0.00044355	-0.0010578	-0.0028449	0.00028741	0.0016812	0.0031511	-0.00025837	-0.0037976	-0.00018481	-0.0021317	0.0057128
N.S.		-0.0084342	-0.0039581	-0.010996	-0.0069214	-0.0055479	-0.0035764	-0.0052929	0.0019225	-0.0030207	0.00060278	-0.0016087	0.00053035	-0.00025916	-0.0041064	-0.0051728	-0.0033032	-0.00064375	-0.003197	0.0026525	-0.00020506	0.00032353	0.0039623	0.00085275	-0.0098591	-0.0056243	-0.0074022	0.0041575	-0.00025664	-0.0029222	-0.0024478	-0.00082949	-0.003987	-0.0076979	-0.011857	-0.0035589	-0.0045626	0.0034293	0.002146	0.00021735	0.0023524	-0.0046496	0.0027155	-0.021441
N.S.		-0.00050355	0.0026432	0.0010337	-0.00065498	-0.00047423	0.00049347	0.0065552	0.0027775	-0.00024365	-0.0015981	-0.00079371	-0.0023769	-0.0067566	-0.0015456	8.386e-05	-0.0026104	-0.0037621	-0.0018901	-0.0044176	-0.0011353	0.0019193	0.0020576	-0.0027465	-4.0529e-05	-0.0038171	-0.002004	0.003148	-0.0063372	-0.0017596	0.001557	0.0027296	0.00035527	0.0038512	0.0020759	0.0011274	0.0018464	0.0021385	0.00010063	8.2066e-05	-0.00028753	0.0041654	0.0030883	-0.0047361
N.S.		0.0010543	-0.001169	0.00064855	-0.00018579	0.002571	-0.0011285	0.0016599	0.0025035	0.00015662	-0.0031032	-0.0018552	-3.9778e-05	-0.0021877	0.0015644	-0.0014624	-0.0010752	-0.0024515	4.7111e-06	-0.0006215	-0.00088404	-0.0021872	0.00064568	8.5377e-06	-0.0024855	-0.0026731	-0.0022494	0.0025105	-0.004151	0.0055928	0.00027882	0.0040164	0.0014818	0.00095955	-0.0017378	0.00037677	-0.0029385	0.0007503	-0.0015414	0.0013321	-0.00053157	0.0046972	-0.00021534	0.0045772
N.S.		-0.0043235	0.0060195	-0.0053591	0.0050606	-0.0051101	-0.001764	0.0045284	-0.0069075	0.0013898	0.0028067	-0.0022899	0.00035918	0.0045357	-0.006618	-0.0011454	-0.022972	-0.0089089	0.013617	0.00012608	0.0029487	0.0095935	0.0056604	-0.013804	0.0018848	-0.014719	-0.0042005	0.0099659	0.0055688	-0.004982	0.0003025	0.003242	-0.003394	0.016977	-0.0035082	0.028376	0.0059457	0.0019158	-0.0052918	-0.0031746	0.0022733	-8.9969e-06	-0.00419	-0.0025599
[truncated: 1,559 more rows]
