# Supplementary material for: De novo inter-regional coactivations of preconfigured local ensembles support memory
Source: Nat Commun. 2022 Mar 11;13:1272. doi: 10.1038/s41467-022-28929-x (PMC8917150; doi:10.1038/s41467-022-28929-x)
Supplement: Supplementary file 6 — Source Data [file 41467_2022_28929_MOESM6_ESM.zip › SourceData/fig08_d.csv]

Fig. 8d
BLA-PL5
Within SWR	0	51.9346	8.0108	5.3405	0	0	0	0	0
Outside SWR	0.29168	1.0161	1.2749	1.2095	0.10167	0.18881	0.17429	0.072621	0.26143
Within aHFO	4.0289	2.1289	10.5088	17.5146	1.4879	2.9757	1.4879	2.2318	2.9757
Outside aHFO	0.19395	0.95125	1.1862	1.005	0.073977	0.13316	0.14795	0.029591	0.20714
Within cRipple	0	2.4655	43.1903	86.3807	0	0	9.4056	9.4056	28.2167
Outside cRipple	0.29314	1.0834	1.2844	1.1706	0.10171	0.18888	0.15982	0.058118	0.21794
Within Slow gamma	0	9.984	0	29.8448	0	0	0	0	0
Outside Slow gamma	0.29435	1.105	1.3173	1.2035	0.10168	0.18883	0.17431	0.072627	0.26146
vCA1-PL5
Within SWR	58.4264	84.3937	71.41	168.7873	155.8037	0
Outside SWR	0.63719	1.1883	2.9965	1.3088	2.0666	1.3653
Within aHFO	1.622	1.4193	3.2441	2.7372	3.0413	0
Outside aHFO	0.62038	1.4062	3.1639	1.5509	2.3574	1.3908
Within cRipple	1.0566	1.4089	4.2266	2.1133	3.1699	9.4056
Outside cRipple	0.77642	1.4084	3.1237	1.7334	2.4376	1.3512
Within Slow gamma	9.984	6.656	16.64	19.9681	19.9681	11.3792
Outside Slow gamma	0.74239	1.3812	3.1077	1.6574	2.3826	1.3509
