# Supplementary material for: De novo inter-regional coactivations of preconfigured local ensembles support memory
Source: Nat Commun. 2022 Mar 11;13:1272. doi: 10.1038/s41467-022-28929-x (PMC8917150; doi:10.1038/s41467-022-28929-x)
Supplement: Supplementary file 6 — Source Data [file 41467_2022_28929_MOESM6_ESM.zip › SourceData/fig08_f.csv]

Fig. 8f
Freezing behavior
BLA-PL5	N.S.	N.S.	N.S.	Negative	N.S.	N.S.	N.S.	N.S.	N.S.
vCA1-PL5	Positive	Positive	Positive	Positive	Positive	Positive
Cue presentation
BLA-PL5	Positive	N.S.	N.S.	Negative	N.S.	N.S.	Positive	N.S.	Negative
vCA1-PL5	N.S.	N.S.	N.S.	N.S.	N.S.	Positive
