# Supplementary material for: De novo inter-regional coactivations of preconfigured local ensembles support memory
Source: Nat Commun. 2022 Mar 11;13:1272. doi: 10.1038/s41467-022-28929-x (PMC8917150; doi:10.1038/s41467-022-28929-x)
Supplement: Supplementary file 6 — Source Data [file 41467_2022_28929_MOESM6_ESM.zip › SourceData/supplementary_fig07_f.csv]

Supplementary Fig. 7f
BLA-PL5	0.017358	0.01447	0.02272	0.024924	0.00080018	-0.0053494	-0.016279	0.0055091	0.0062921	-0.025119	0.0059363	0.0035046	0.0083192	0.0064402	0.011794	0.0046116	-0.045405	-0.0063955	0.0026297	0.010229	0.012364	0.0095117	0.0085448	0.0025935	-0.0085296	0.0039205	0.015607	0.023297	-0.00045475	0.1074	-0.0055985	-0.0067244	-0.0041338	0.00040079	0.00079864	0.0057485	-0.01039	-0.0087254	-0.0011558	0.0032874	0.0023301	0.010274	-0.021826	-0.0032027	0.0059488	0.0032247	0.01595	0.003707	0.025127
vCA1-PL5	-0.0013254	-0.0010285	0.020263	0.020608	0.015917	0.041463	0.013133	0.022943	0.01297	-0.0028805	0.0018538	0.0094665	-0.0054712	0.0062941	-0.0033635	0.0099497	-0.004044	0.011377	0.0090134	0.0061005	0.0028843	-0.0028663	0.0041878	0.005705	0.0016671	0.015469	0.0047542	-2.7109e-05	0.0010004	0.0033363	-0.014271	-0.0023631	-0.0056309	0.0056885	-0.0013827	0.0059945	-0.006907	-0.0029341	-0.0061671	-0.0061454	0.0017909	0.0023595	-0.0092659	-0.0038316	-0.011055	-0.0080326	-0.0046089	-0.0087942	0.0010582
vCA1-BLA	0.023297	-0.00045475	0.1074	0.0094148	-0.01263	-0.00033812	0.0065321	-0.00080549	0.0064092	0.02351	-0.0085498	-0.0054541	-0.00047463	0.0028855	0.0041395	0.010627	-0.00031779	0.044903	0.0083135	-0.0082221	0.08279	-0.0066576	0.054457	0.002258	0.037051	0.012057	0.0032382	0.050241	-0.0031892	-0.080491	0.050172	-0.0030475	-0.037152	0.0030551	0.002559	0.0007749	0.0014173	-0.0020248	-0.0065083	-0.012785	-0.0030322	-0.0042138	0.0015215	-0.040598	0.0046429	-0.043247	-0.0014545	-0.023828	-0.013552
[truncated: 440 more columns]
