# Supplementary material for: De novo inter-regional coactivations of preconfigured local ensembles support memory
Source: Nat Commun. 2022 Mar 11;13:1272. doi: 10.1038/s41467-022-28929-x (PMC8917150; doi:10.1038/s41467-022-28929-x)
Supplement: Supplementary file 6 — Source Data [file 41467_2022_28929_MOESM6_ESM.zip › SourceData/supplementary_fig18_a.csv]

Supplementary Fig. 18a
BLA top panel
Coupled with PL5
Time (ms)	-1	-0.98	-0.96	-0.94	-0.92	-0.9	-0.88	-0.86	-0.84	-0.82	-0.8	-0.78	-0.76	-0.74	-0.72	-0.7	-0.68	-0.66	-0.64	-0.62	-0.6	-0.58	-0.56	-0.54	-0.52	-0.5	-0.48	-0.46	-0.44	-0.42	-0.4	-0.38	-0.36	-0.34	-0.32	-0.3	-0.28	-0.26	-0.24	-0.22	-0.2	-0.18	-0.16	-0.14	-0.12	-0.1	-0.08	-0.06	-0.04
	0.73347	0.50411	0.26983	0.11248	0.036517	0.009233	0.0018181	0.00031211	0.00031211	0.0018181	0.009233	0.036517	0.11248	0.26983	0.50411	0.73347	0.83113	0.73347	0.50411	0.26983	0.11248	0.036517	0.009233	0.0018181	0.00027881	3.33e-05	0	0	0	0	0	0	0	0	0	0	0	0	0	0	3.33e-05	0.00027881	0.0018181	0.009233	0.036517	0.11248	0.26986	0.50439	0.73529
	0.036517	0.009233	0.0018181	0.00027881	3.33e-05	0	0	0	0	0	0	0	0	0	0	0	3.33e-05	0.00027881	0.0018181	0.009233	0.036551	0.11276	0.27165	0.51334	0.77002	0.94389	1.0051	1.0174	1.0398	1.0561	1.0398	1.0174	1.0051	0.94389	0.77002	0.51334	0.27165	0.11276	0.036551	0.009233	0.0018181	0.00031211	0.00031211	0.0018181	0.009233	0.036517	0.11248	0.26983	0.50411
	0.51365	0.27168	0.11279	0.036829	0.011051	0.011084	0.037075	0.11433	0.2791	0.5409	0.84777	1.1102	1.2741	1.3501	1.3708	1.3501	1.2741	1.1102	0.84805	0.54272	0.28833	0.15082	0.14928	0.2791	0.50592	0.73375	0.83116	0.73347	0.50411	0.26986	0.11276	0.038335	0.018499	0.038614	0.11458	0.2791	0.54062	0.84599	1.1012	1.2395	1.2476	1.1431	0.99022	0.95213	1.2849	2.2629	4.0566	6.5139	8.9787
	0.54062	0.74274	0.83323	0.73557	0.51337	0.30638	0.22524	0.3082	0.52285	0.77362	0.95312	1.0399	1.121	1.2749	1.457	1.54	1.457	1.275	1.1213	1.0417	0.96208	0.80832	0.6261	0.54151	0.61687	0.77005	0.84064	0.73711	0.51362	0.30638	0.22496	0.30635	0.51334	0.73529	0.83141	0.7335	0.50411	0.26983	0.11251	0.036829	0.011363	0.013181	0.048126	0.16012	0.42837	0.92503	1.631	2.3846	2.953
	1.1612	1.3952	1.7541	2.1203	2.3496	2.3496	2.1203	1.7541	1.3948	1.159	1.0494	0.95498	0.77394	0.52316	0.31002	0.23451	0.34321	0.62792	1.0162	1.3814	1.6168	1.723	1.8052	1.9656	2.2179	2.5341	2.9099	3.2903	3.4947	3.3569	2.9139	2.3716	1.9455	1.8021	2.0367	2.5619	3.0592	3.1846	2.8632	2.3293	1.8837	1.6799	1.7212	1.9437	2.2468	2.5262	2.7369	2.8875	2.9569
	0	0	0	0	0	0	0	0	0	0	0	0	0	0	0	0	0	0	0	0	0	0	0	0	0	0	0	0	0	0	0	0	0	0	0	0	0	0	0	0	0	0	0	0	0	0	0	0	0
	0.73347	0.83113	0.73347	0.50411	0.26983	0.11248	0.036517	0.009233	0.0018181	0.00027881	3.33e-05	0	0	0	0	0	0	0	0	0	0	0	0	0	0	0	0	0	0	0	0	0	0	0	0	0	0	0	0	0	6.6599e-05	0.00065753	0.0045392	0.024578	0.10521	0.35844	0.97784	2.1522	3.8564
	1.3732	1.3522	1.2834	1.147	0.96207	0.81996	0.81975	0.96053	1.1396	1.2561	1.2759	1.2137	1.1158	1.045	1.0146	0.95648	0.81602	0.66237	0.65396	0.8867	1.2741	1.5738	1.5664	1.2379	0.77453	0.38595	0.16746	0.11879	0.23601	0.54175	1.0086	1.4673	1.6641	1.4762	1.0447	0.65217	0.49507	0.57896	0.76117	0.87128	0.84651	0.774	0.77394	0.84595	0.86765	0.7427	0.50592	0.27011	0.11251
	2.0904	1.7308	1.3277	1.0733	1.0338	1.1313	1.3009	1.5525	1.8498	2.0446	2.0076	1.7512	1.3744	0.96795	0.61369	0.40078	0.38595	0.54118	0.74284	0.83351	0.73742	0.52292	0.34496	0.3485	0.62193	1.1665	1.8517	2.4404	2.7248	2.6551	2.3657	2.1147	2.1251	2.3724	2.552	2.3628	1.8258	1.2708	1.0348	1.1938	1.5219	1.6752	1.4696	1.0104	0.5492	0.2633	0.19475	0.32485	0.6205
	0	0	0	0	0	0	0	0	0	0	0	0	0	0	0	0	0	0	0	0	0	0	0	0	0	0	0	3.33e-05	0.00027881	0.0018181	0.009233	0.036517	0.11248	0.26983	0.50411	0.73347	0.83113	0.73347	0.50414	0.27024	0.11548	0.05358	0.086352	0.27911	0.79495	1.8182	3.3297	4.9042	5.8678
	0	0	0	0	0	0	0	0	0	0	0	0	0	0	0	0	0	0	0	0	0	0	0	0	0	0	0	0	0	0	0	0	0	0	0	0	0	0	3.33e-05	0.00054521	0.0041152	0.024335	0.11412	0.42392	1.2482	2.916	5.4194	8.0649	9.7415
	0.009233	0.0018181	0.00027881	3.33e-05	0	0	0	0	0	0	0	0	0	0	0	0	0	0	0	0	0	0	0	0	0	0	0	0	0	0	0	0	0	0	0	0	0	0	3.33e-05	0.00037871	0.0028543	0.01636	0.075158	0.27774	0.82854	2.0002	3.9151	6.23	8.1165
	0.009233	0.036517	0.11248	0.26983	0.50411	0.73347	0.83113	0.73347	0.50411	0.26983	0.11248	0.036517	0.009233	0.0018181	0.00027881	3.33e-05	0	0	0	0	0	0	0	0	0	3.33e-05	0.00027881	0.0018514	0.0095118	0.038335	0.12171	0.30635	0.61659	1.0033	1.3352	1.4669	1.3352	1.0033	0.61659	0.30641	0.12247	0.043645	0.038953	0.13088	0.44833	1.2355	2.714	4.7773	6.8184
	0.11251	0.036517	0.009233	0.0018181	0.00027881	3.33e-05	0	0	0	0	0	3.33e-05	0.00027881	0.0018514	0.0095118	0.038335	0.12171	0.30635	0.61659	1.0033	1.3352	1.4669	1.3352	1.0033	0.61659	0.30635	0.12171	0.038369	0.0097907	0.0036695	0.0095118	0.036551	0.11248	0.26983	0.50411	0.73347	0.83113	0.73347	0.50411	0.2699	0.11314	0.04099	0.033187	0.10283	0.33661	0.88637	1.8542	3.0917	4.1325
	0	0	0	0	0	0	0	0	0	0	0	0	0	0	0	0	0	0	0	0	0	0	0	0	0	0	0	0	0	0	0	0	0	0	0	0	0	0	0	0	0	0	0	0	0	0	0	0	0
Others
Time (ms)	-1	-0.98	-0.96	-0.94	-0.92	-0.9	-0.88	-0.86	-0.84	-0.82	-0.8	-0.78	-0.76	-0.74	-0.72	-0.7	-0.68	-0.66	-0.64	-0.62	-0.6	-0.58	-0.56	-0.54	-0.52	-0.5	-0.48	-0.46	-0.44	-0.42	-0.4	-0.38	-0.36	-0.34	-0.32	-0.3	-0.28	-0.26	-0.24	-0.22	-0.2	-0.18	-0.16	-0.14	-0.12	-0.1	-0.08	-0.06	-0.04
	0	0	0	0	0	0	0	0	0	0	0	0	0	0	0	0	0	0	0	0	0	0	0	0	0	0	0	0	0	0	0	0	0	0	0	0	0	0	0	0	0	0	0	0	0	0	0	0	0
	0	0	0	0	0	0	0	0	0	0	0	0	0	0	0	0	0	0	0	0	0	0	0	0	0	0	0	0	0	0	0	0	0	0	0	0	0	0	0	0	0	0	0	0	0	0	0	0	0
	0	0	0	0	0	0	0	0	0	0	0	0	0	0	0	0	0	0	0	0	0	0	0	0	0	0	0	0	0	0	0	0	0	0	0	0	0	0	0	0	0	0	0	0	0	0	0	0	0
	0	0	0	0	0	0	0	0	0	0	0	0	0	0	0	0	0	0	0	0	0	0	0	0	0	0	0	0	0	0	0	0	0	0	0	0	0	0	0	0	0	0	0	0	0	0	0	0	0
	0	0	0	0	0	0	0	0	0	0	0	0	0	0	0	0	0	0	0	0	0	0	0	0	0	0	0	0	0	0	0	0	0	0	0	0	3.33e-05	0.00027881	0.0018514	0.0097116	0.040008	0.13266	0.36202	0.83751	1.6874	2.9907	4.6041	6.0059	6.4942
	0	0	0	0	0	0	0	0	0	0	0	0	0	0	0	0	0	0	0	0	0	0	0	0	0	0	0	0	0	0	0	0	0	0	0	0	0	0	0	0	0	0	0	0	0	0	0	0	0
	0	0	0	3.33e-05	0.00027881	0.0018181	0.009233	0.036517	0.11248	0.26983	0.50411	0.73347	0.83113	0.73347	0.50411	0.26983	0.11248	0.036517	0.009233	0.0018181	0.00027881	3.33e-05	0	0	0	0	0	0	0	0	0	0	0	0	3.33e-05	0.00027881	0.0018181	0.009233	0.036517	0.11251	0.27011	0.50592	0.7427	0.86768	0.84623	0.77575	0.78317	0.88247	0.98013
	0.26983	0.11248	0.036517	0.0092663	0.0020969	0.0020969	0.0092663	0.036517	0.11248	0.26983	0.50411	0.73347	0.83113	0.73347	0.50411	0.26983	0.11248	0.036517	0.009233	0.0018181	0.00027881	6.6599e-05	0.00027881	0.0018181	0.009233	0.036517	0.11251	0.27011	0.50592	0.7427	0.86768	0.84623	0.77575	0.78317	0.8825	0.98041	1.0144	1.0193	1.0401	1.0561	1.0398	1.0174	1.0051	0.94389	0.77002	0.51334	0.27165	0.11276	0.036551
	0	0	0	0	0	0	0	0	0	0	0	0	0	0	0	0	0	0	0	0	0	0	0	0	0	0	0	0	0	0	0	0	0	0	0	0	0	0	0	0.0001332	0.0012485	0.0084542	0.044829	0.18733	0.61928	1.6286	3.4347	5.8825	8.3463
	0.49479	0.41883	0.54986	0.74456	0.83354	0.73588	0.51519	0.31558	0.26148	0.41883	0.78317	1.2394	1.5649	1.5646	1.2376	0.77394	0.38231	0.149	0.04575	0.011051	0.0020969	0.00031211	3.33e-05	0	0	0	0	0	0	0	0	0	0	3.33e-05	0.00027881	0.0018181	0.009233	0.036517	0.11248	0.26996	0.50526	0.74102	0.86988	0.88887	0.99145	1.4676	2.4302	3.6034	4.4834
	0	0	0	0	0	0	0	0	0	0	0	0	0	0	0	0	0	0	0	0	0	0	0	0	0	0	0	0	0	0	0	0	0	0	0	0	0	0	0	0	3.33e-05	0.00031211	0.0020969	0.011051	0.045784	0.14928	0.38413	0.78317	1.2741
	0	0	0	0	0	0	0	0	0	0	0	0	0	0	0	0	0	0	0	0	0	0	0	0	0	0	0	0	0	0	0	0	0	0	0	0	0	0	0	0	0	0	0	0	0	0	0	0	0
	0	0	0	0	0	0	0	0	0	0	0	0	0	0	0	0	0	0	0	0	0	0	0	0	0	0	0	0	0	0	3.33e-05	0.00027881	0.0018181	0.009233	0.036517	0.11248	0.26983	0.50411	0.73347	0.83113	0.73347	0.50411	0.26983	0.11248	0.036517	0.009233	0.0018181	0.00027881	3.33e-05
	0	0	0	0	0	0	0	0	0	0	0	0	0	0	0	0	0	0	0	0	0	0	0	0	0	0	0	0	0	0	0	0	0	0	0	0	0	0	0	0	0	0	0	0	0	0	0	0	0
	0.0018181	0.009233	0.036517	0.11248	0.26983	0.50411	0.73347	0.83113	0.73347	0.50414	0.27011	0.1143	0.04575	0.04575	0.1143	0.27011	0.50414	0.73347	0.83113	0.73347	0.50411	0.26983	0.11248	0.036517	0.009233	0.0018181	0.00027881	3.33e-05	0	0	0	0	0	0	0	0	0	0	0	0	0	6.6599e-05	0.00055763	0.0037694	0.019781	0.08198	0.27297	0.74255	1.6866
	0	0	0	0	0	0	0	0	0	0	0	0	0	0	0	0	0	0	0	0	0	0	0	0	0	0	0	0	0	0	0	0	0	0	0	0	0	0	0	0	0	0	0	0	0	0	0	0	0
	0	0	0	0	0	0	0	0	0	0	0	0	0	0	0	0	0	0	0	0	0	0	0	0	0	0	0	0	0	0	0	0	0	0	0	0	0	0	0	3.33e-05	0.00034541	0.002409	0.013148	0.056802	0.19475	0.53131	1.1562	2.0115	2.8022
	0.83113	0.73347	0.50411	0.26983	0.11248	0.036517	0.009233	0.0018181	0.00027881	3.33e-05	0	0	0	0	0	0	0	0	0	0	0	0	0	0	0	3.33e-05	0.00027881	0.0018181	0.009233	0.036517	0.11248	0.26983	0.50411	0.73347	0.83113	0.73347	0.50411	0.26983	0.11248	0.036517	0.009233	0.0018181	0.00031211	0.00031211	0.0018181	0.009233	0.036517	0.11248	0.26983
	0.50411	0.73347	0.83113	0.73347	0.50411	0.26983	0.11248	0.036517	0.009233	0.0018181	0.00027881	3.33e-05	0	0	0	0	0	0	0	0	0	0	0	0	0	0	0	0	0	0	0	0	0	0	0	0	0	0	0	0	3.33e-05	0.00027881	0.0018514	0.0095451	0.038614	0.12353	0.31558	0.65314	1.1161
	0	0	0	0	0	0	0	0	0	0	0	0	0	0	0	0	0	0	0	0	0	0	0	0	0	0	0	0	0	0	0	0	0	0	0	0	0	0	0	0	0	0	0	0	0	0	0	0	0
	0	0	0	0	0	0	0	0	0	0	0	0	0	0	0	0	0	0	0	0	0	0	0	0	0	0	0	0	0	0	0	0	0	0	0	0	0	0	0	3.33e-05	0.00027881	0.0018181	0.009233	0.036517	0.11248	0.26983	0.50411	0.73347	0.83113
	0	0	0	0	0	0	0	0	0	0	0	0	0	0	0	0	0	0	0	0	0	0	0	0	0	0	0	0	0	0	0	0	0	0	0	0	0	0	0	9.9899e-05	0.00083644	0.0054543	0.027732	0.10983	0.33926	0.81872	1.5488	2.3129	2.7632
	0.26983	0.50411	0.73347	0.83113	0.73347	0.50411	0.26983	0.11248	0.036517	0.009233	0.0018181	0.00027881	3.33e-05	0	0	0	0	0	0	0	0	0	0	0	0	0	0	0	0	0	0	0	0	0	0	0	0	0	0	0	3.33e-05	0.00027881	0.0018181	0.009233	0.036517	0.11248	0.26983	0.50411	0.73347
	0	0	0	0	0	0	0	0	0	0	0	0	0	0	0	0	0	0	0	0	0	0	0	0	0	0	0	0	0	0	0	0	0	0	0	0	0	0	0	3.33e-05	0.00027881	0.0018181	0.009233	0.036517	0.11248	0.26983	0.50411	0.73347	0.83113
	0	0	0	0	0	0	0	0	0	0	0	0	0	0	0	0	0	0	0	0	0	0	0	0	0	0	0	0	0	0	0	0	0	0	0	0	0	0	0	0	0	0	3.33e-05	0.00027881	0.0018181	0.009233	0.036517	0.11248	0.26983
	0.0018181	0.009233	0.036517	0.11248	0.26983	0.50411	0.73347	0.83113	0.73347	0.50411	0.26983	0.11248	0.036517	0.009233	0.0018181	0.00027881	3.33e-05	0	0	0	0	0	0	0	0	0	0	0	0	0	0	0	0	0	0	0	0	0	0	0	0	0	0	0	0	0	0	0	0
	0.0018181	0.009233	0.036517	0.11248	0.26983	0.50411	0.73347	0.83113	0.73347	0.50411	0.26983	0.11248	0.036517	0.009233	0.0018181	0.00027881	3.33e-05	0	0	0	0	0	0	0	0	0	0	0	0	0	0	0	0	0	0	0	0	0	0	0	0	3.33e-05	0.00027881	0.0018514	0.0095118	0.038335	0.12171	0.30635	0.61659
	0.83113	0.73347	0.50411	0.26983	0.11248	0.036517	0.009233	0.0018181	0.00027881	3.33e-05	0	0	0	0	0	0	0	0	0	0	0	0	0	0	0	0	0	0	0	0	0	0	0	0	0	0	0	0	0	0	3.33e-05	0.00027881	0.0018181	0.009233	0.036517	0.11248	0.26983	0.50411	0.73347
	0.011084	0.0023757	0.0021302	0.0092663	0.036517	0.11248	0.26983	0.50414	0.73375	0.83295	0.7427	0.54062	0.38231	0.38231	0.54062	0.74274	0.83323	0.73557	0.51337	0.30635	0.22496	0.30635	0.51334	0.73529	0.83144	0.73378	0.50592	0.27906	0.149	0.149	0.27906	0.50592	0.73375	0.83116	0.73347	0.50411	0.26986	0.11276	0.038335	0.018533	0.038893	0.11643	0.28861	0.57899	0.96795	1.4091	1.8634	2.2774	2.5487
	0	0	0	0	0	0	0	0	0	0	0	0	0	0	0	0	0	0	0	0	0	0	0	0	0	0	0	0	0	0	0	0	0	0	0	0	0	0	0	0	0	0	0	0	0	0	0	0	0
	0	0	0	0	0	0	0	0	0	0	0	0	0	0	0	0	0	0	0	0	0	0	0	0	0	0	0	0	0	0	0	0	0	0	0	0	0	0	0	0	0	0	0	0	0	0	0	0	0
	0	0	0	0	0	0	0	0	0	0	0	0	0	0	0	0	0	0	0	0	0	0	0	0	0	0	0	0	0	0	0	0	0	0	0	0	0	0	0	0	0	0	0	0	3.33e-05	0.00027881	0.0018181	0.0092663	0.036796
	0	0	0	0	0	0	0	0	0	0	0	0	0	0	0	0	0	0	0	0	0	0	0	0	0	0	0	0	0	0	0	0	0	0	0	0	0	0	0	0	3.33e-05	0.00034541	0.002409	0.013181	0.05708	0.19657	0.54054	1.1928	2.124
	0	0	0	0	0	0	0	0	0	0	0	0	0	0	0	0	0	0	0	0	0	0	0	0	0	0	0	0	0	0	0	0	0	0	0	0	0	0	0	0	0	0	0	0	0	0	0	0	0
	0	0	0	0	0	0	0	0	0	0	0	0	3.33e-05	0.00027881	0.0018181	0.009233	0.036517	0.11248	0.26983	0.50411	0.73347	0.83113	0.73347	0.50411	0.26983	0.11248	0.036517	0.009233	0.0018181	0.00027881	3.33e-05	0	0	0	0	0	0	0	0	0	0	0	0	0	0	0	0	0	0
	0	0	0	0	0	0	0	0	0	0	6.6599e-05	0.00055763	0.0036362	0.018466	0.073035	0.22496	0.53966	1.0082	1.4669	1.6623	1.4669	1.0082	0.53966	0.22496	0.073035	0.018466	0.0036362	0.00055763	6.6599e-05	0	0	0	0	0	0	0	0	0	0	0	0	0	0	0	0	0	0	0	0
	0	0	0	0	0	0	0	0	0	0	0	3.33e-05	0.00027881	0.0018181	0.009233	0.036517	0.11248	0.26983	0.50411	0.73347	0.83113	0.73347	0.50411	0.26983	0.11248	0.036517	0.009233	0.0018181	0.00027881	3.33e-05	0	0	0	0	0	0	0	0	0	0	0	0	3.33e-05	0.00027881	0.0018181	0.009233	0.036517	0.11248	0.26983
	1.6248	1.3097	1.0656	0.81014	0.53208	0.31002	0.22555	0.30672	0.51544	0.74634	0.87716	0.8825	0.88645	1.044	1.3519	1.6104	1.6104	1.3519	1.044	0.88648	0.88275	0.8787	0.75379	0.543	0.38451	0.39217	0.58109	0.87575	1.1869	1.5086	1.9263	2.4915	3.0868	3.4405	3.3106	2.6871	1.8143	1.01	0.46643	0.20454	0.16372	0.29067	0.54279	0.84626	1.101	1.2376	1.2376	1.101	0.84595
	0	0	0	0	0	0	0	0	0	0	0	0	0	0	0	0	0	0	0	0	0	0	0	0	0	0	0	0	0	0	0	0	0	0	0	0	0	0	0	6.6599e-05	0.00059093	0.003915	0.020317	0.082547	0.26333	0.66165	1.3164	2.0928	2.7024
	0	0	0	0	0	0	0	0	0	0	0	0	0	0	0	0	0	0	0	0	0	0	0	0	0	0	0	0	0	0	0	0	0	0	0	0	0	0	9.9899e-05	0.00096964	0.0066028	0.03525	0.1483	0.49275	1.2959	2.7041	4.4867	5.9314	6.2584
	0	0	0	0	0	0	0	0	0	0	0	0	0	0	0	0	0	0	0	0	0	0	0	0	0	0	0	0	0	0	0	0	0	0	0	0	0	0	0	3.33e-05	0.00041201	0.0029333	0.016505	0.073449	0.25862	0.72031	1.5871	2.7684	3.8383
	0	0	0	3.33e-05	0.00027881	0.0018181	0.009233	0.036517	0.11248	0.26983	0.50411	0.73347	0.83113	0.73347	0.50411	0.26983	0.11248	0.036517	0.009233	0.0018181	0.00027881	3.33e-05	0	0	0	0	0	0	0	0	0	0	0	0	0	0	0	0	0	0	6.6599e-05	0.00055763	0.0036362	0.018466	0.073035	0.22496	0.53966	1.0082	1.4669
	0	0	0	0	0	0	0	0	0	0	0	0	0	0	0	0	0	0	0	0	0	0	0	0	0	0	0	0	0	0	0	0	0	0	0	0	0	0	0	0	0	0	0	0	0	0	0	0	0
	0	0	0	0	0	0	0	0	0	0	0	0	0	0	0	0	0	0	0	0	0	0	0	0	0	0	0	0	0	0	0	0	0	0	0	0	0	0	0	0	0	0	0	0	0	0	0	0	0
	0	0	0	0	0	0	0	0	0	0	0	0	0	0	0	0	0	0	0	0	0	0	0	0	0	0	0	0	0	0	0	0	0	0	0	0	0	0	0	0	0	0	0	0	0	0	0	0	0
BLA bottom panel
Baseline coupled with PL5	0	0.5	0.66667	0.5	2.5	0	0	0.66667	1.5	0.33333	0.16667	0.16667	0.33333	0.16667	0
Baseline others	0	0	0	0	0.33333	0	0.16667	0.66667	0	0.16667	0	0	0.16667	0	0	0	0	0.16667	0	0	0	0	0	0	0	0	0	0	0.5	0	0	0	0	0	0	0	0	1.3333	0	0.5	0	0	0	0	0
Shock coupled with PL5	0.66667	0.33333	7.3333	1.5	1	0	0.5	0	2.3333	0.66667	1.5	5.6667	5	0.16667	0.33333
Shock others	0	0	0	0	0.5	0	0	0	5.6667	2.8333	2.6667	0	0	0	7.5	0	0.16667	0	0.16667	0	0	0.33333	0	0	0	0	0.33333	0.16667	0	0	0	0.66667	0.66667	0	0	0	0	0.83333	0.83333	0.16667	1.3333	0	0.16667	0	0.16667
PL5 top panel
Coupled with BLA/vCA1
Time (ms)	-1	-0.98	-0.96	-0.94	-0.92	-0.9	-0.88	-0.86	-0.84	-0.82	-0.8	-0.78	-0.76	-0.74	-0.72	-0.7	-0.68	-0.66	-0.64	-0.62	-0.6	-0.58	-0.56	-0.54	-0.52	-0.5	-0.48	-0.46	-0.44	-0.42	-0.4	-0.38	-0.36	-0.34	-0.32	-0.3	-0.28	-0.26	-0.24	-0.22	-0.2	-0.18	-0.16	-0.14	-0.12	-0.1	-0.08	-0.06	-0.04
	0.53994	0.61841	0.77922	0.87688	0.84777	0.77421	0.77397	0.84599	0.86796	0.7448	0.51698	0.31586	0.26151	0.41883	0.78317	1.2394	1.5649	1.5646	1.2376	0.77394	0.38231	0.149	0.04575	0.011051	0.0020969	0.00031211	3.33e-05	0	0	0	0	0	0	0	0	0	0	0	0	3.33e-05	0.00041201	0.0031664	0.01849	0.086688	0.32708	0.99845	2.4795	5.046	8.512
	0	0	0	0	0	0	0	0	0	0	0	0	0	0	0	0	0	0	0	0	3.33e-05	0.00027881	0.0018181	0.009233	0.036517	0.11248	0.26983	0.50411	0.73347	0.83113	0.73347	0.50411	0.26983	0.11248	0.036517	0.009233	0.0018181	0.00027881	3.33e-05	0	3.33e-05	0.00031211	0.0020969	0.011051	0.04575	0.149	0.38231	0.774	1.2382
	0	0	0	0	0	0	0	0	0	0	3.33e-05	0.00027881	0.0018181	0.009233	0.036517	0.11248	0.26983	0.50411	0.7335	0.83141	0.73529	0.51334	0.30635	0.22496	0.30635	0.51334	0.73529	0.83141	0.7335	0.50411	0.26983	0.11248	0.036517	0.009233	0.0018181	0.00027881	3.33e-05	0	0	0	0	0	0	3.33e-05	0.00027881	0.0018181	0.009233	0.036551	0.11276
	0.83113	0.73347	0.50411	0.26983	0.11248	0.036517	0.009233	0.0018514	0.00055763	0.0018514	0.009233	0.036517	0.11248	0.26983	0.50411	0.73347	0.83116	0.73375	0.50592	0.27906	0.149	0.149	0.27906	0.50592	0.73375	0.83116	0.73347	0.50411	0.26986	0.11276	0.038402	0.019057	0.042284	0.13332	0.35395	0.77482	1.4221	2.2217	2.9743	3.4039	3.3014	2.6856	1.8159	1.0199	0.50804	0.3452	0.55707	1.2258	2.4791
	0	0	0	0	0	0	0	0	0	0	0	0	0	0	0	0	0	0	0	0	0	0	0	0	0	0	0	0	0	0	0	0	0	0	0	0	0	0	0	0	0	0	0	0	0	0	0	3.33e-05	0.00034541
	1.2379	1.2376	1.101	0.84595	0.54062	0.27906	0.11433	0.037075	0.011084	0.011051	0.036829	0.11279	0.27165	0.51334	0.76999	0.94361	1.0033	1.0082	1.0033	0.94361	0.77002	0.51362	0.27346	0.12203	0.073347	0.12353	0.28088	0.5409	0.84602	1.1012	1.2394	1.2468	1.1375	0.95843	0.81045	0.78317	0.84777	0.86793	0.74274	0.50602	0.27098	0.11825	0.066035	0.12805	0.37606	0.92406	1.7914	2.741	3.3393
	1.0033	0.94361	0.76999	0.51334	0.27165	0.11276	0.036551	0.0092663	0.0020969	0.0020969	0.0092663	0.036517	0.11248	0.26983	0.50411	0.7335	0.83141	0.73532	0.51362	0.3082	0.23447	0.34468	0.63509	1.0419	1.4498	1.746	1.8759	1.8493	1.7175	1.5439	1.3593	1.1393	0.85546	0.54248	0.27934	0.11433	0.036796	0.0092663	0.0018181	0.00031211	0.00031211	0.0018514	0.0095118	0.038335	0.12171	0.30638	0.6169	1.0055	1.3469
	0.84036	0.73532	0.50466	0.27171	0.12199	0.074853	0.13095	0.30816	0.61687	1.0033	1.3353	1.4672	1.3371	1.0125	0.65311	0.41883	0.39154	0.54244	0.74298	0.83298	0.73375	0.50414	0.26983	0.11248	0.036517	0.009233	0.0018514	0.00055763	0.0018847	0.0095451	0.038614	0.12353	0.31558	0.65311	1.1158	1.6054	1.9732	2.08	1.882	1.5083	1.2293	1.2785	1.6619	2.1336	2.3854	2.3141	2.1301	2.1898	2.7183
	0.73375	0.50592	0.27906	0.149	0.149	0.27906	0.50592	0.73375	0.83116	0.73347	0.50414	0.27011	0.1143	0.04575	0.04575	0.1143	0.27011	0.50414	0.7335	0.83141	0.73529	0.51334	0.30635	0.22496	0.30635	0.51334	0.73529	0.83141	0.7335	0.50411	0.26983	0.11248	0.036517	0.009233	0.0018181	0.00027881	3.33e-05	0	0	9.9899e-05	0.00090304	0.0061451	0.032617	0.13678	0.45747	1.2333	2.7195	4.9968	7.8094
	1.7868	1.7861	1.8606	1.8571	1.662	1.4034	1.3249	1.4994	1.7507	1.8566	1.7641	1.5831	1.4498	1.47	1.7181	2.1759	2.6998	3.124	3.3581	3.3547	3.0734	2.5624	2.0299	1.7373	1.7805	2.0038	2.1531	2.0949	1.877	1.6202	1.3869	1.1486	0.86651	0.58109	0.40137	0.42253	0.6629	1.0509	1.4588	1.7736	1.9519	2.007	1.9545	1.7886	1.5252	1.2845	1.3193	1.9018	3.0935
	0.54244	0.28829	0.15082	0.14928	0.2791	0.50592	0.73375	0.83116	0.73347	0.50411	0.26983	0.11248	0.036517	0.009233	0.0018514	0.00055763	0.0018514	0.009233	0.036517	0.11251	0.27011	0.50592	0.7427	0.86765	0.84595	0.77394	0.77397	0.84623	0.8695	0.75222	0.54426	0.39182	0.41886	0.65311	1.0126	1.3373	1.469	1.3445	1.0398	0.72907	0.57617	0.62582	0.77181	0.84068	0.7356	0.5062	0.2791	0.149	0.149
	0	0	0	0	0	0	0	0	0	0	0	0	0	0	0	0	0	0	0	0	0	0	0	0	0	0	0	0	0	0	0	0	0	0	0	0	0	0	0	0	0	0	0	0	0	0	0	0	0
	0	0	0	0	0	0	0	0	0	0	0	0	0	0	0	0	0	0	0	0	0	0	0	0	0	0	0	0	0	0	0	0	0	0	0	0	0	0	0	0	0	0	0	0	0	0	0	0	0
	1.049	0.73089	0.57645	0.62585	0.77181	0.84064	0.73532	0.50439	0.26986	0.11248	0.036517	0.009233	0.0018181	0.00027881	3.33e-05	0	0	0	0	0	0	0	0	0	0	0	0	0	0	0	0	0	3.33e-05	0.00027881	0.0018181	0.009233	0.036517	0.11248	0.26983	0.50411	0.73347	0.83113	0.73347	0.50411	0.26983	0.11248	0.036517	0.009233	0.0018181
	0.04575	0.011051	0.0020969	0.00031211	3.33e-05	0	0	0	0	0	0	0	0	0	3.33e-05	0.00027881	0.0018181	0.009233	0.036517	0.11248	0.26983	0.50411	0.73347	0.83113	0.73347	0.50411	0.26983	0.11248	0.036517	0.009233	0.0018181	0.00027881	3.33e-05	0	0	0	0	0	0	0	0	0	0	0	0	0	0	0	0
	0.76999	0.51334	0.27165	0.11276	0.036551	0.0092663	0.0020969	0.0020969	0.0092663	0.036517	0.11248	0.26983	0.50411	0.73347	0.83113	0.73347	0.50411	0.26983	0.11248	0.036517	0.009233	0.0018181	0.00027881	3.33e-05	0	0	0	0	0	0	0	0	0	0	0	0	0	0	0	0	0	3.33e-05	0.00027881	0.0018181	0.009233	0.036517	0.11248	0.26983	0.50411
	0	0	0	0	0	0	0	0	0	0	0	0	0	0	0	0	0	0	0	0	0	0	0	0	0	0	0	0	0	0	0	0	0	0	0	0	0	0	0	0	0	0	0	0	0	0	3.33e-05	0.00027881	0.0018181
	0.51334	0.27165	0.11276	0.036551	0.009233	0.0018181	0.00027881	3.33e-05	0	3.33e-05	0.00031211	0.0021302	0.011363	0.047847	0.16005	0.42806	0.92293	1.6199	2.3385	2.8022	2.8025	2.3404	1.6291	0.95945	0.54054	0.42991	0.55223	0.74665	0.84249	0.7703	0.61662	0.53966	0.61659	0.76999	0.84036	0.73529	0.50439	0.26986	0.11251	0.036796	0.011284	0.013169	0.050983	0.18703	0.57724	1.5056	3.3249	6.204	9.7803
	0.00027881	0.0018181	0.009233	0.036551	0.11276	0.27165	0.51334	0.76999	0.94361	1.0033	1.0082	1.0033	0.94361	0.77002	0.51362	0.27346	0.12199	0.073068	0.12171	0.27165	0.50439	0.7335	0.83113	0.73347	0.50411	0.26986	0.11276	0.038335	0.018466	0.038335	0.11276	0.26986	0.50411	0.73347	0.83113	0.73347	0.50411	0.26983	0.11248	0.036551	0.0095451	0.0041481	0.013348	0.059301	0.21928	0.66978	1.7035	3.6319	6.5277
	0.26983	0.11248	0.036517	0.009233	0.0018181	0.00027881	3.33e-05	0	0	0	0	0	0	0	0	0	0	0	0	0	0	0	0	0	0	0	3.33e-05	0.00027881	0.0018181	0.009233	0.036517	0.11248	0.26983	0.50411	0.73347	0.83113	0.73347	0.50411	0.26983	0.11248	0.036584	0.0098573	0.0060119	0.022414	0.091813	0.29982	0.77385	1.5844	2.5879
	1.9626	1.4307	1.108	1.0425	1.1312	1.2919	1.516	1.7376	1.7766	1.5127	1.054	0.65396	0.49507	0.57717	0.75194	0.83477	0.73403	0.50417	0.26983	0.11251	0.036796	0.011084	0.01133	0.038614	0.12175	0.30638	0.61687	1.0051	1.3445	1.5035	1.4477	1.2731	1.1207	1.0399	0.95312	0.77362	0.52285	0.30823	0.22552	0.3082	0.52264	0.77236	0.94756	1.0221	1.0833	1.2393	1.529	1.9272	2.3626
	0.94361	1.0033	1.0082	1.0033	0.94368	0.77055	0.51701	0.29039	0.18761	0.27075	0.58541	1.1225	1.737	2.1664	2.2004	1.8394	1.2734	0.73089	0.35213	0.16774	0.15445	0.28885	0.54254	0.84654	1.1031	1.2489	1.2851	1.2592	1.2648	1.427	1.7865	2.183	2.3351	2.0798	1.5185	0.92325	0.53165	0.43016	0.56273	0.79055	0.98229	1.1164	1.2805	1.5203	1.7321	1.7866	1.7416	1.8198	2.1261
	0.00027881	0.0018181	0.009233	0.036517	0.11248	0.26986	0.50439	0.73529	0.8404	0.77027	0.61841	0.54889	0.65311	0.8825	1.1105	1.2412	1.2471	1.1375	0.95871	0.81227	0.7924	0.88429	0.98041	1.0126	1.01	1.0036	0.94365	0.76999	0.51334	0.27165	0.11276	0.036551	0.009233	0.0018181	0.00027881	3.33e-05	0	0	0	6.6599e-05	0.00062423	0.0042271	0.022381	0.093385	0.30779	0.80481	1.6791	2.8198	3.8675
	1.6437	1.622	1.6294	1.6799	1.7104	1.6799	1.6294	1.6218	1.6421	1.5905	1.3828	1.0496	0.73274	0.58572	0.66265	0.88614	1.12	1.2781	1.3617	1.4184	1.5083	1.6932	1.9987	2.3665	2.6572	2.736	2.6055	2.4494	2.4785	2.7275	3.0533	3.3212	3.5268	3.7472	4.0285	4.3116	4.4458	4.3134	3.9353	3.4125	2.8175	2.2204	1.7547	1.5478	1.6074	1.8169	1.9898	1.9358	1.58
	1.2153	1.2744	1.2468	1.1028	0.84623	0.54066	0.2791	0.11458	0.038614	0.018499	0.038335	0.11276	0.26986	0.50411	0.73347	0.83113	0.73347	0.50411	0.26983	0.11251	0.036796	0.011051	0.011084	0.037108	0.11461	0.28088	0.54986	0.8825	1.2137	1.5092	1.7509	1.8709	1.7896	1.5442	1.2891	1.1271	1.0187	0.90097	0.8215	0.88855	1.1164	1.3736	1.4854	1.3736	1.1161	0.88648	0.81073	0.857	0.8787
Others
Time (ms)	-1	-0.98	-0.96	-0.94	-0.92	-0.9	-0.88	-0.86	-0.84	-0.82	-0.8	-0.78	-0.76	-0.74	-0.72	-0.7	-0.68	-0.66	-0.64	-0.62	-0.6	-0.58	-0.56	-0.54	-0.52	-0.5	-0.48	-0.46	-0.44	-0.42	-0.4	-0.38	-0.36	-0.34	-0.32	-0.3	-0.28	-0.26	-0.24	-0.22	-0.2	-0.18	-0.16	-0.14	-0.12	-0.1	-0.08	-0.06	-0.04
	0	0	0	0	0	0	0	0	0	0	0	0	0	0	0	0	0	0	0	0	0	0	0	0	0	0	0	0	0	0	0	0	0	0	0	0	0	0	0	3.33e-05	0.00037871	0.002821	0.016148	0.073964	0.27274	0.81437	1.9807	3.9501	6.5141
	0	0	0	0	0	0	0	0	0	3.33e-05	0.00027881	0.0018181	0.009233	0.036517	0.11248	0.26983	0.50411	0.7335	0.83141	0.73529	0.51334	0.30635	0.22496	0.30638	0.51362	0.73711	0.84064	0.77002	0.61659	0.53966	0.61662	0.77027	0.84218	0.74452	0.5409	0.38234	0.38231	0.54062	0.7427	0.83302	0.73431	0.50784	0.28889	0.18943	0.28176	0.63119	1.2718	2.1215	2.952
	0	3.33e-05	0.00027881	0.0018181	0.009233	0.036517	0.11248	0.26983	0.50411	0.73347	0.83113	0.73347	0.50411	0.26983	0.11248	0.036517	0.009233	0.0018181	0.00027881	3.33e-05	0	0	0	0	0	0	0	0	0	0	0	0	0	0	0	3.33e-05	0.00027881	0.0018181	0.009233	0.036517	0.11248	0.26993	0.50501	0.73955	0.86302	0.86519	0.93361	1.3809	2.4079
	0	0	0	0	0	0	0	0	0	0	0	0	0	0	0	0	0	0	0	0	0	0	0	0	0	0	0	0	0	0	0	0	0	0	0	0	0	0	0	0	0	0	3.33e-05	0.00034541	0.0023757	0.012869	0.054983	0.18552	0.49479
	0	0	0	0	0	0	0	0	0	0	0	0	0	0	0	0	0	0	0	0	0	0	0	0	0	0	0	0	0	0	0	0	0	0	0	0	0	0	0	0	0	0	0	0	0	0	0	0	0
	0	0	0	0	0	0	0	0	0	0	0	0	3.33e-05	0.00027881	0.0018181	0.009233	0.036517	0.11248	0.26983	0.50411	0.73347	0.83113	0.73347	0.50411	0.26983	0.11248	0.036517	0.009233	0.0018181	0.00027881	3.33e-05	0	0	0	0	0	0	0	0	0	0	6.6599e-05	0.00059093	0.003915	0.020284	0.082268	0.26148	0.65214	1.278
	0.11248	0.26983	0.50414	0.73375	0.83295	0.7427	0.54066	0.38259	0.38413	0.54986	0.77922	0.94543	1.0036	1.0082	1.0033	0.94389	0.77184	0.52285	0.30998	0.23447	0.34293	0.6261	1.0069	1.3447	1.5035	1.4477	1.2731	1.1207	1.0399	0.95312	0.77362	0.52285	0.3082	0.22524	0.30638	0.51334	0.73529	0.83141	0.7335	0.50411	0.26983	0.11248	0.036517	0.009233	0.0018181	0.00027881	3.33e-05	0	0
	0.036517	0.009233	0.0018181	0.00027881	3.33e-05	0	0	0	0	0	0	0	3.33e-05	0.00027881	0.0018181	0.009233	0.036517	0.11248	0.26983	0.50411	0.73347	0.83113	0.73347	0.50411	0.26983	0.11248	0.036517	0.0092663	0.0020969	0.0020969	0.0092663	0.036517	0.11248	0.26983	0.50411	0.7335	0.83141	0.73529	0.51334	0.30638	0.22531	0.30872	0.52621	0.79027	1.017	1.2286	1.5497	2.0207	2.4471
	1.9272	1.529	1.2393	1.0833	1.0221	0.94728	0.77055	0.51341	0.27165	0.11276	0.036551	0.009233	0.0018181	0.00027881	3.33e-05	0	0	0	0	0	3.33e-05	0.00027881	0.0018181	0.009233	0.036517	0.11251	0.27011	0.50592	0.7427	0.86772	0.84651	0.7776	0.79271	0.92108	1.1037	1.3282	1.6637	2.123	2.5672	2.8141	2.807	2.6458	2.4714	2.3164	2.0762	1.6764	1.2493	1.0821	1.3833
	0	0	0	0	0	0	0	0	0	0	0	0	0	0	0	0	0	3.33e-05	0.00027881	0.0018181	0.009233	0.036517	0.11248	0.26983	0.50414	0.73375	0.83295	0.7427	0.54062	0.38231	0.38231	0.54066	0.74298	0.83477	0.74298	0.54066	0.38231	0.38231	0.54062	0.7427	0.83298	0.73409	0.50658	0.28326	0.1711	0.2405	0.57706	1.2706	2.2819
	0.54986	0.28091	0.11486	0.038648	0.018499	0.038335	0.11276	0.26986	0.50411	0.7335	0.83144	0.73557	0.51516	0.31565	0.26204	0.42246	0.80163	1.3125	1.7901	2.1061	2.2551	2.2777	2.1592	1.8971	1.6056	1.4424	1.477	1.6932	2.03	2.3422	2.4111	2.1053	1.5166	0.88823	0.41911	0.15827	0.047568	0.01133	0.0021302	0.00034541	0.00031211	0.0018514	0.0095451	0.038714	0.12437	0.32103	0.6808	1.2253	1.9425
	0	0	0	0	0	0	0	0	0	0	0	0	0	0	0	0	0	0	0	0	0	0	0	0	0	0	3.33e-05	0.00027881	0.0018181	0.009233	0.036517	0.11248	0.26983	0.50411	0.73347	0.83113	0.7335	0.50439	0.27165	0.12175	0.073347	0.12381	0.2828	0.55097	0.88796	1.2411	1.617	2.0794	2.6457
	1.2741	1.2468	1.1028	0.84623	0.54066	0.27906	0.1143	0.036796	0.0092663	0.0018181	0.00027881	3.33e-05	0	0	0	0	3.33e-05	0.00027881	0.0018181	0.009233	0.036517	0.11248	0.26983	0.50411	0.73347	0.83113	0.73347	0.50417	0.27039	0.11612	0.054983	0.082301	0.22706	0.54175	1.0175	1.5035	1.7747	1.7368	1.5123	1.2731	1.0561	0.80651	0.52257	0.2735	0.11332	0.038402	0.018566	0.039172	0.11825
	0	0	0	0	0	0	0	0	0	0	0	0	3.33e-05	0.00027881	0.0018181	0.009233	0.036517	0.11248	0.26983	0.50411	0.73347	0.83113	0.73347	0.50411	0.26983	0.11248	0.036517	0.0092663	0.0020969	0.0020969	0.0092663	0.036517	0.11248	0.26983	0.50411	0.73347	0.83116	0.73375	0.50592	0.27906	0.149	0.149	0.27906	0.50592	0.73375	0.83116	0.73347	0.50411	0.26983
	1.0039	1.0121	1.0236	1.0262	1.0333	1.1747	1.5862	2.1966	2.7039	2.8207	2.5138	1.9895	1.5076	1.2321	1.18	1.2631	1.3911	1.5283	1.6545	1.7382	1.7924	1.9082	2.1623	2.4878	2.6896	2.6112	2.2504	1.7194	1.1529	0.66422	0.32691	0.16215	0.16036	0.31589	0.61844	1.0036	1.3353	1.4669	1.3352	1.0033	0.61669	0.30722	0.12745	0.067853	0.1283	0.37585	0.92256	1.7843	2.7158
	0.50411	0.73347	0.83116	0.73375	0.50596	0.27934	0.15082	0.15823	0.31558	0.61841	1.0036	1.3353	1.4669	1.3352	1.0033	0.61662	0.30662	0.12353	0.047568	0.046062	0.11461	0.27193	0.51337	0.76999	0.94361	1.0033	1.0082	1.0036	0.94543	0.77922	0.54986	0.38413	0.38259	0.54066	0.74274	0.83323	0.73557	0.51337	0.30635	0.22496	0.30638	0.51362	0.73711	0.84064	0.77002	0.61659	0.53966	0.61662	0.77027
	1.0128	1.3736	1.5887	1.6416	1.6199	1.6199	1.6416	1.5887	1.3736	1.0128	0.61844	0.30662	0.12175	0.038335	0.0095118	0.0018514	0.00027881	3.33e-05	0	0	0	0	0	0	0	3.33e-05	0.00027881	0.0018514	0.0095118	0.038335	0.12171	0.30635	0.61659	1.0033	1.3352	1.4669	1.3352	1.0033	0.61659	0.30638	0.12199	0.040154	0.018745	0.038402	0.11304	0.27168	0.51337	0.77027	0.94543
	0.11248	0.26983	0.50411	0.7335	0.83141	0.73529	0.51334	0.30635	0.22496	0.30638	0.51362	0.73711	0.84064	0.77002	0.61659	0.53966	0.61659	0.76999	0.8404	0.73557	0.5062	0.2791	0.149	0.149	0.27906	0.50592	0.73382	0.83172	0.73711	0.52257	0.34286	0.33744	0.57617	1.0174	1.4688	1.6625	1.467	1.0088	0.54329	0.2435	0.14663	0.24706	0.56176	1.0818	1.692	2.2022	2.477	2.4844	2.2384
	1.3219	1.3979	1.4946	1.6585	1.9	2.1503	2.2973	2.2869	2.155	1.9636	1.7543	1.5533	1.3617	1.1432	0.87424	0.61739	0.51409	0.69414	1.176	1.8191	2.3931	2.7403	2.8476	2.7401	2.3919	1.8134	1.1576	0.65285	0.45972	0.61458	1.027	1.4706	1.6628	1.467	1.0082	0.53966	0.22496	0.073035	0.018466	0.0037028	0.0011819	0.004327	0.022693	0.095416	0.31831	0.84717	1.8113	3.138	4.4537
	0	0	0	0	0	0	0	3.33e-05	0.00027881	0.0018181	0.009233	0.036517	0.11248	0.26983	0.50411	0.73347	0.83113	0.73347	0.50411	0.26983	0.11248	0.036517	0.009233	0.0018181	0.00027881	3.33e-05	0	0	0	0	0	0	0	0	0	0	0	0	0	0	0	0	0	0	0	0	0	0	0
	0.30635	0.22496	0.30638	0.51362	0.73721	0.84148	0.77551	0.64467	0.65186	0.96872	1.6438	2.5753	3.5466	4.3301	4.7913	4.8929	4.6619	4.2272	3.8176	3.6204	3.6605	3.8155	3.8835	3.6896	3.2338	2.7356	2.4732	2.5355	2.7251	2.7538	2.5515	2.2982	2.132	1.9698	1.6985	1.4127	1.3273	1.5036	1.7705	1.9352	2.0069	2.1608	2.4966	2.8817	3.069	3.009	3.0556	3.7764	5.4537
	0.045784	0.01133	0.0039483	0.009824	0.038402	0.12203	0.30844	0.62764	1.049	1.4843	1.8495	2.111	2.2504	2.2195	1.9927	1.6659	1.4307	1.4044	1.5226	1.6255	1.6162	1.5098	1.3522	1.147	0.89355	0.66444	0.5875	0.74015	1.0766	1.457	1.7386	1.8397	1.7371	1.4498	1.0511	0.67339	0.4664	0.54082	0.92479	1.517	2.0708	2.3002	2.078	1.5439	0.9989	0.68866	0.66234	0.78104	0.84246
	0	0	0	0	0	0	0	0	0	0	0	0	0	0	0	0	0	0	0	0	0	0	0	0	0	0	0	0	0	0	0	0	0	0	0	0	0	0	0	0	0	3.33e-05	0.00031211	0.0020969	0.011051	0.04575	0.149	0.38231	0.77394
	0.26983	0.11248	0.036517	0.009233	0.0018181	0.00031211	0.00031211	0.0018181	0.009233	0.036517	0.11248	0.26983	0.50411	0.73347	0.83116	0.73375	0.50592	0.27906	0.149	0.149	0.27906	0.50596	0.73403	0.83302	0.74298	0.54244	0.39154	0.41883	0.65314	1.0128	1.3389	1.4765	1.3718	1.1158	0.8867	0.81227	0.86442	0.90598	0.85546	0.77579	0.77421	0.84599	0.86765	0.7427	0.50592	0.27011	0.11251	0.036517	0.009233
	0	0	0	0	0	0	0	0	0	0	0	0	0	0	0	0	0	0	0	0	0	0	0	0	0	0	0	0	0	0	0	0	0	0	0	0	0	0	0	0	0	0	0	0	0	0	0	0	0
	0.27168	0.50439	0.7335	0.83113	0.73347	0.50411	0.26983	0.11248	0.036517	0.009233	0.0018181	0.00027881	3.33e-05	0	0	0	0	0	0	0	0	0	0	0	0	0	0	0	0	0	0	0	0	0	0	0	0	0	0	0	0	0	0	0	0	0	0	0	0
	2.0115	2.4752	2.6656	2.4106	1.7782	1.053	0.49664	0.18607	0.056835	0.022136	0.039172	0.11464	0.2791	0.54062	0.84595	1.101	1.2376	1.2376	1.101	0.84595	0.54062	0.27906	0.1143	0.036796	0.0092663	0.0018181	0.00027881	3.33e-05	0	0	0	0	3.33e-05	0.00027881	0.0018181	0.0092663	0.036796	0.1143	0.2791	0.5409	0.84777	1.1102	1.2741	1.3501	1.3708	1.3501	1.2741	1.1102	0.84777
	0.045784	0.14928	0.38413	0.78317	1.2741	1.6771	1.8345	1.742	1.5092	1.2227	0.91899	0.66237	0.55099	0.6205	0.77953	0.87691	0.84777	0.77421	0.77397	0.84595	0.86768	0.74298	0.50774	0.27934	0.14903	0.149	0.27906	0.50592	0.73375	0.83116	0.73347	0.50411	0.26983	0.11248	0.036517	0.009233	0.0018181	0.00027881	3.33e-05	0	0	3.33e-05	0.00027881	0.0018181	0.009233	0.036517	0.11248	0.26983	0.50411
	1.5053	1.0267	0.57809	0.33856	0.34835	0.55027	0.84666	1.1691	1.543	2.0164	2.4702	2.6059	2.2369	1.5216	0.8113	0.33772	0.10959	0.027699	0.0054543	0.00086974	0.00037871	0.0018181	0.009233	0.036517	0.11248	0.26983	0.50411	0.73347	0.83113	0.73347	0.50411	0.26983	0.11248	0.036517	0.009233	0.0018181	0.00027881	3.33e-05	0	0	9.9899e-05	0.00093634	0.0062907	0.033287	0.1384	0.45455	1.1857	2.4777	4.2031
	0.50414	0.73347	0.83113	0.73347	0.50411	0.26986	0.11276	0.038335	0.018466	0.038335	0.11276	0.26986	0.50411	0.73347	0.83113	0.73347	0.50411	0.26983	0.11248	0.036517	0.009233	0.0018181	0.00027881	3.33e-05	0	0	0	0	0	0	0	0	0	0	0	0	0	0	0	0	0	0	3.33e-05	0.00031211	0.0020969	0.011051	0.04575	0.149	0.38231
	0.35265	0.16932	0.16187	0.31614	0.61847	1.0036	1.3353	1.4669	1.3352	1.0033	0.61687	0.30816	0.13095	0.074853	0.12199	0.27168	0.50439	0.7335	0.83113	0.73347	0.50411	0.26983	0.11248	0.036517	0.0092663	0.0020969	0.0021302	0.0095451	0.038369	0.12199	0.3082	0.62613	1.0419	1.4588	1.7825	1.9883	2.1191	2.2217	2.2774	2.1907	1.8746	1.3691	0.85064	0.51354	0.4572	0.66262	1.0144	1.3373	1.4673
	0.94361	1.0033	1.0082	1.0033	0.94361	0.76999	0.51334	0.27165	0.11279	0.036829	0.011051	0.011051	0.036796	0.11251	0.26983	0.50414	0.73375	0.83295	0.7427	0.54062	0.38231	0.38231	0.54062	0.7427	0.83295	0.73375	0.50414	0.26983	0.11248	0.036517	0.009233	0.0018181	0.00027881	3.33e-05	0	0	0	0	0	0	0	3.33e-05	0.00027881	0.0018181	0.009233	0.036517	0.11248	0.26983	0.50411
	0.04575	0.04575	0.1143	0.27011	0.50414	0.7335	0.83141	0.73529	0.51334	0.30635	0.22496	0.30635	0.51334	0.73529	0.83141	0.73354	0.50442	0.27193	0.12353	0.082268	0.15827	0.38441	0.77607	1.2471	1.6029	1.6863	1.5439	1.3905	1.3856	1.4842	1.5127	1.3463	1.0054	0.61693	0.30666	0.12353	0.047568	0.046029	0.11437	0.27039	0.50596	0.74274	0.86796	0.84805	0.78499	0.81969	0.99495	1.25	1.5166
	0	0	0	0	0	0	0	0	0	0	0	0	0	0	0	0	0	0	0	0	0	0	0	0	0	0	0	0	0	0	0	0	0	0	0	0	0	0	0	0	0	0	0	0	0	0	0	0	0
	3.33e-05	0	0	0	0	0	0	0	0	0	0	3.33e-05	0.00027881	0.0018181	0.009233	0.036517	0.11248	0.26983	0.50411	0.73347	0.83113	0.73347	0.50411	0.26983	0.11248	0.036517	0.009233	0.0018181	0.00027881	3.33e-05	0	0	0	0	0	0	0	0	0	0	0	0	0	0	0	0	0	0	0
	0	0	0	0	0	0	0	3.33e-05	0.00027881	0.0018181	0.009233	0.036517	0.11248	0.26983	0.50411	0.73347	0.83113	0.73347	0.50411	0.26983	0.11248	0.036517	0.009233	0.0018181	0.00027881	3.33e-05	0	0	0	0	0	0	0	0	0	0	3.33e-05	0.00027881	0.0018181	0.009233	0.036517	0.11248	0.26983	0.50411	0.73347	0.83113	0.73347	0.50411	0.26983
	0	0	0	0	0	0	0	0	0	0	0	0	0	3.33e-05	0.00027881	0.0018181	0.009233	0.036551	0.11276	0.27165	0.51334	0.76999	0.94361	1.0033	1.0082	1.0033	0.94361	0.76999	0.51334	0.27165	0.11276	0.036551	0.009233	0.0018181	0.00027881	3.33e-05	0	0	0	0	0	0	0	0	0	3.33e-05	0.00027881	0.0018181	0.009233
	0.009233	0.036551	0.11276	0.27165	0.51334	0.76999	0.94361	1.0033	1.0085	1.0051	0.95285	0.80651	0.62582	0.54148	0.61687	0.77002	0.84036	0.73529	0.50439	0.26986	0.11248	0.036517	0.009233	0.0018181	0.00027881	3.33e-05	0	0	0	0	0	0	0	0	0	0	0	0	0	0	0	0	0	0	0	0	0	0	0
	0.84959	1.1194	1.3106	1.4625	1.6406	1.8542	2.0076	1.9414	1.5815	1.0469	0.55844	0.26512	0.19503	0.32485	0.62022	1.0039	1.3353	1.4669	1.3352	1.0033	0.61659	0.30635	0.12171	0.038335	0.0095118	0.0018514	0.00027881	3.33e-05	0	0	0	0	0	0	0	0	0	0	0	0	0	0	0	0	0	0	0	0	0
	0	0	0	0	0	0	0	0	0	0	0	0	0	0	0	0	0	0	0	0	0	0	0	0	0	0	0	0	0	0	0	0	0	0	0	0	0	0	0	0	0	0	0	0	0	0	0	0	0
	0	0	0	0	0	0	0	0	0	0	0	0	0	0	0	0	0	0	0	0	0	0	0	0	0	0	0	0	0	3.33e-05	0.00027881	0.0018181	0.009233	0.036517	0.11248	0.26983	0.50411	0.73347	0.83113	0.73347	0.50411	0.26983	0.11248	0.036517	0.009233	0.0018181	0.00027881	3.33e-05	0
	0.009233	0.0018181	0.00027881	3.33e-05	0	0	0	0	0	0	0	0	0	0	0	0	0	0	0	0	0	0	0	0	0	3.33e-05	0.00027881	0.0018181	0.009233	0.036517	0.11251	0.27011	0.50592	0.74274	0.86793	0.8478	0.78345	0.81227	0.96767	1.174	1.3593	1.5092	1.6053	1.5795	1.3718	1.0125	0.61841	0.30662	0.12175
	0	0	0	0	0	0	0	0	0	0	0	0	0	0	0	0	0	0	0	0	0	0	0	0	0	0	0	0	0	0	0	0	0	0	0	0	0	0	0	0	0	0	0	0	0	0	0	0	0
	0.26983	0.50411	0.73347	0.83113	0.73347	0.50411	0.26983	0.11248	0.036517	0.009233	0.0018181	0.00027881	3.33e-05	0	0	3.33e-05	0.00027881	0.0018181	0.009233	0.036517	0.11248	0.26983	0.50411	0.73347	0.83113	0.73347	0.50411	0.26983	0.11248	0.036517	0.009233	0.0018181	0.00027881	3.33e-05	0	0	0	0	0	3.33e-05	0.00027881	0.0018181	0.009233	0.036517	0.11248	0.26986	0.50439	0.73529	0.84036
	0.13095	0.27346	0.50466	0.73357	0.83141	0.73529	0.51334	0.30635	0.22496	0.30635	0.51334	0.73529	0.83141	0.7335	0.50411	0.26983	0.11248	0.036517	0.009233	0.0018181	0.00027881	3.33e-05	0	0	0	0	0	0	0	0	3.33e-05	0.00027881	0.0018181	0.0092663	0.036796	0.1143	0.2791	0.54094	0.84805	1.112	1.2834	1.3869	1.4851	1.6291	1.8147	1.9561	1.9487	1.7785	1.5167
	0.0036362	0.0095118	0.036551	0.11248	0.26986	0.50439	0.73529	0.84036	0.76999	0.61659	0.53966	0.61659	0.76999	0.84036	0.73529	0.50439	0.26986	0.11248	0.036517	0.009233	0.0018181	0.00027881	3.33e-05	0	0	0	0	0	0	0	0	3.33e-05	0.00027881	0.0018181	0.009233	0.036517	0.11248	0.26983	0.50411	0.73347	0.83113	0.73347	0.50411	0.26983	0.11248	0.036551	0.0095118	0.0036362	0.0095118
	0.1143	0.27011	0.50414	0.73347	0.83113	0.73354	0.5047	0.27374	0.13277	0.11879	0.27071	0.65396	1.2783	1.9711	2.3957	2.2981	1.7417	1.0438	0.49479	0.18552	0.054983	0.012869	0.0023757	0.00034541	6.6599e-05	0.00027881	0.0018181	0.009233	0.036517	0.11248	0.26983	0.50411	0.73347	0.83116	0.73375	0.50592	0.2791	0.14928	0.15082	0.28829	0.54244	0.84623	1.101	1.2376	1.2376	1.101	0.84595	0.54062	0.27906
	0.26983	0.11248	0.036517	0.009233	0.0018181	0.00027881	3.33e-05	0	0	0	0	0	0	0	0	0	0	0	0	0	0	3.33e-05	0.00027881	0.0018181	0.009233	0.036517	0.11248	0.26983	0.50411	0.73347	0.83113	0.73347	0.50411	0.26983	0.11248	0.036517	0.009233	0.0018181	0.00027881	3.33e-05	0	0	0	0	0	0	0	0	0
	0	0	0	0	0	0	0	0	0	0	0	0	0	0	0	0	0	0	0	0	0	0	0	0	0	0	0	0	0	0	0	0	0	0	0	0	0	0	0	0	0	0	6.6599e-05	0.00055763	0.0037028	0.019057	0.07695	0.24528	0.6222
	0.26983	0.50411	0.73347	0.83113	0.73347	0.50411	0.26983	0.11248	0.036517	0.009233	0.0018514	0.00055763	0.0018514	0.009233	0.036517	0.11248	0.26986	0.50439	0.73529	0.84036	0.76999	0.61662	0.53994	0.61841	0.77922	0.87688	0.84777	0.77421	0.77397	0.84595	0.86768	0.74298	0.50774	0.27934	0.14903	0.149	0.27906	0.50592	0.73375	0.8312	0.73375	0.50592	0.2791	0.14928	0.15082	0.28829	0.54248	0.84651	1.1028
	0	0	0	0	0	0	0	0	0	0	0	0	0	0	0	0	0	0	0	0	0	0	0	0	0	0	0	0	0	0	0	0	0	0	0	0	0	0	0	0	3.33e-05	0.00027881	0.0018181	0.009233	0.036517	0.11248	0.26983	0.50411	0.73347
	0.74298	0.54244	0.39154	0.41883	0.65311	1.0125	1.3371	1.4672	1.3353	1.0033	0.61659	0.30635	0.12171	0.038335	0.0095118	0.0018514	0.00027881	6.6599e-05	0.00027881	0.0018181	0.009233	0.036517	0.11248	0.26983	0.50411	0.73347	0.83113	0.73347	0.50411	0.26983	0.11248	0.036517	0.009233	0.0018181	0.00027881	3.33e-05	0	0	0	3.33e-05	0.00027881	0.0018514	0.0095118	0.038335	0.12171	0.30638	0.61687	1.0051	1.3445
	0	0	0	0	3.33e-05	0.00027881	0.0018181	0.009233	0.036517	0.11248	0.26983	0.50411	0.73347	0.83113	0.73347	0.50411	0.26983	0.11248	0.036517	0.009233	0.0018181	0.00027881	3.33e-05	0	0	0	0	0	0	0	0	3.33e-05	0.00027881	0.0018181	0.009233	0.036551	0.11276	0.27165	0.51334	0.77002	0.94389	1.0052	1.0178	1.042	1.0677	1.0892	1.1849	1.4605	1.9428
	0.00027881	0.0018181	0.009233	0.036517	0.11248	0.26983	0.50411	0.73347	0.83113	0.73347	0.50411	0.26983	0.11248	0.036517	0.009233	0.0018181	0.00027881	3.33e-05	0	0	0	0	0	0	0	0	0	0	0	0	0	0	0	0	0	0	0	0	0	3.33e-05	0.00041201	0.0029333	0.016539	0.073728	0.2604	0.72927	1.6218	2.8716	4.0716
	1.6316	1.6332	1.6903	1.7527	1.822	2.0183	2.5017	3.3068	4.2403	4.9336	5.0522	4.5474	3.7139	2.9561	2.5044	2.3444	2.3167	2.2346	1.9957	1.6684	1.4418	1.4504	1.6737	2.0188	2.4361	2.8979	3.3066	3.5131	3.4465	3.1693	2.8037	2.4613	2.2373	2.1863	2.2644	2.3597	2.4422	2.632	3.0347	3.5493	3.9489	4.1442	4.2417	4.2846	4.0778	3.4133	2.3899	1.3744	0.69247
	0	0	0	0	0	0	0	0	0	0	0	0	0	0	0	0	0	0	0	0	0	0	0	0	0	0	0	0	0	0	0	0	0	0	0	0	0	0	0	0	0	0	0	6.6599e-05	0.00055763	0.0036362	0.018466	0.073035	0.22496
	0	0	0	0	0	0	0	0	0	0	0	0	0	0	0	0	0	0	0	0	0	0	0	0	0	0	0	0	0	0	0	0	0	0	0	0	0	0	0	0	0	0	0	0	0	0	0	0	0
	0	0	0	0	0	0	0	0	0	0	0	0	0	0	0	0	0	0	3.33e-05	0.00027881	0.0018181	0.009233	0.036517	0.11248	0.26986	0.50439	0.73529	0.8404	0.77027	0.61841	0.54889	0.65311	0.88247	1.1102	1.2394	1.2379	1.101	0.84595	0.54062	0.27906	0.1143	0.036796	0.0092663	0.0018181	0.00027881	3.33e-05	0	0	0
	0	0	0	0	0	0	0	3.33e-05	0.00027881	0.0018181	0.009233	0.036517	0.11248	0.26983	0.50411	0.73347	0.83113	0.73347	0.50411	0.26983	0.11248	0.036517	0.009233	0.0018181	0.00027881	3.33e-05	0	0	0	0	0	0	0	0	0	0	0	0	0	0	0	0	0	0	0	0	0	0	0
	2.6082	1.9608	1.396	1.1104	1.2123	1.6383	2.1356	2.419	2.4173	2.3543	2.5152	2.9094	3.238	3.2429	3.007	2.8234	2.8147	2.7844	2.475	1.898	1.3329	1.0376	1.0336	1.1652	1.2872	1.3543	1.3806	1.3884	1.3958	1.4166	1.4646	1.5461	1.6238	1.6196	1.4938	1.3192	1.2371	1.321	1.5027	1.6543	1.7271	1.7791	1.8545	1.8713	1.6882	1.2857	0.8236	0.51511	0.49214
	0	0	0	0	0	0	0	0	0	0	0	0	0	0	0	0	0	0	0	0	0	0	0	0	0	0	0	0	0	0	0	0	0	0	0	0	0	0	0	0	3.33e-05	0.00027881	0.0018181	0.009233	0.036551	0.11276	0.27165	0.51334	0.76999
	0	0	0	0	0	0	0	0	0	0	0	0	0	0	0	0	0	0	0	0	0	0	0	3.33e-05	0.00027881	0.0018181	0.009233	0.036517	0.11248	0.26983	0.50411	0.73347	0.83113	0.73347	0.50411	0.26983	0.11248	0.036517	0.009233	0.0018181	0.00027881	3.33e-05	0	0	0	0	0	0	0
	0.73347	0.83113	0.7335	0.50439	0.27165	0.12171	0.073035	0.12171	0.27165	0.50439	0.7335	0.83113	0.73347	0.50411	0.26983	0.11251	0.036796	0.011084	0.01133	0.038648	0.12206	0.30848	0.62795	1.0511	1.4953	1.895	2.2585	2.625	2.9644	3.1453	3.0382	2.6559	2.17	1.7707	1.5293	1.3977	1.2857	1.1141	0.85735	0.57773	0.39339	0.39336	0.57742	0.85522	1.1028	1.2379	1.2376	1.101	0.84595
	0	0	0	0	0	0	0	0	0	0	0	0	0	0	0	0	0	0	0	0	0	0	0	3.33e-05	0.00027881	0.0018181	0.009233	0.036551	0.11276	0.27165	0.51334	0.77002	0.94389	1.0051	1.0174	1.0398	1.0561	1.0398	1.0175	1.0054	0.94571	0.77925	0.54986	0.38413	0.38259	0.54066	0.7427	0.83295	0.73375
	0.77575	0.39154	0.18552	0.15827	0.28116	0.50802	0.74302	0.86768	0.84595	0.77397	0.77421	0.84777	0.87688	0.77922	0.61841	0.53994	0.61662	0.76999	0.84036	0.73529	0.50439	0.26986	0.11248	0.036517	0.009233	0.0018181	0.00027881	3.33e-05	0	0	3.33e-05	0.00031211	0.0021302	0.01133	0.047568	0.15823	0.41883	0.88642	1.5074	2.0687	2.2981	2.069	1.5092	0.89565	0.45534	0.27071	0.3174	0.51544	0.7356
	0.00027881	0.0018181	0.009233	0.036517	0.11248	0.26983	0.50411	0.73347	0.83113	0.73347	0.50411	0.26983	0.11248	0.036517	0.0092663	0.0020969	0.0020969	0.0092663	0.036517	0.11248	0.26983	0.50411	0.73347	0.83113	0.73347	0.50411	0.26983	0.11248	0.036517	0.009233	0.0018181	0.00027881	3.33e-05	0	0	0	0	0	0	0	0	0	0	0	0	0	0	0	0
	1.0746	1.3118	1.6272	2.0177	2.3246	2.3862	2.2327	2.0581	2.0034	2.02	1.9654	1.7818	1.5172	1.2153	0.88275	0.54989	0.28088	0.11458	0.036829	0.0092663	0.0018514	0.00055763	0.0018514	0.009233	0.036517	0.11248	0.26983	0.50411	0.73347	0.83116	0.73375	0.50596	0.27934	0.15085	0.15851	0.31746	0.62826	1.0443	1.4699	1.8283	2.1373	2.5014	2.9956	3.515	3.755	3.4374	2.5971	1.5862	0.77413
	1.017	1.2286	1.55	2.0228	2.4582	2.5908	2.4009	2.1755	2.1964	2.443	2.6521	2.6029	2.2849	1.8491	1.4955	1.3932	1.5998	2	2.3534	2.455	2.2792	1.967	1.6774	1.4736	1.3219	1.158	0.97137	0.84781	0.89753	1.1269	1.4088	1.5905	1.6161	1.5442	1.4626	1.4073	1.3593	1.2759	1.1105	0.84787	0.54153	0.28342	0.13752	0.1357	0.34544	0.9209	2.0424	3.7383	5.7471
PL5 bottom panel
Baseline coupled with BLA/vCA1	0	0.16667	0.16667	1	0	0.5	0.66667	1	0.16667	1.3333	0.83333	0	0	0.16667	0.16667	0	0	0.5	0.16667	0.16667	0.83333	1.3333	0.16667	3	1
Baseline others	0	0.5	0.16667	0	0	0	0.66667	0.33333	1.3333	0.5	0.66667	0.33333	0.66667	0.33333	1	0.66667	0.33333	0.83333	0.66667	0	2.3333	1.1667	0	0.83333	0	0	0.5	0.16667	0.16667	0	1	0.16667	1	0	0	0.16667	0.16667	0	0	0	0.16667	0.66667	0	0.16667	0.66667	0.16667	0.5	0.16667	0
Shock coupled with BLA/vCA1	8.5	7.3333	0.83333	12.1667	2.6667	0	4.1667	1.5	3.1667	1.5	1.1667	0	0	0	0	0	0.16667	6.3333	14.5	1.1667	1.1667	0.83333	1.8333	0.16667	0.66667
Shock others	4.1667	1.5	3	0.83333	0	0	0	0.66667	0.66667	2.1667	1.5	1.5	3.1667	0.83333	1.8333	0.5	0.5	2	8.6667	0	14.8333	0	0	1	0	0	0.16667	0	3.3333	0.5	0	0.66667	0.33333	0	0.83333	0	2	0.16667	0.16667	0.33333	0	0.16667	0	0.16667	0.16667	0.16667	0.33333	0	0.83333
vCA1 top panel
Coupled with PL5
Time (ms)	-1	-0.98	-0.96	-0.94	-0.92	-0.9	-0.88	-0.86	-0.84	-0.82	-0.8	-0.78	-0.76	-0.74	-0.72	-0.7	-0.68	-0.66	-0.64	-0.62	-0.6	-0.58	-0.56	-0.54	-0.52	-0.5	-0.48	-0.46	-0.44	-0.42	-0.4	-0.38	-0.36	-0.34	-0.32	-0.3	-0.28	-0.26	-0.24	-0.22	-0.2	-0.18	-0.16	-0.14	-0.12	-0.1	-0.08	-0.06	-0.04
	0	0	0	0	0	0	0	0	0	0	0	0	0	0	0	0	0	0	0	0	0	0	0	0	0	0	0	0	0	0	0	0	0	0	0	0	0	0	0	0	0	0	0	0	0	0	0	3.33e-05	0.00027881
	0	0	0	0	0	0	0	0	0	0	0	0	0	0	0	0	0	0	0	0	0	0	0	0	0	0	0	0	0	0	0	0	0	0	0	0	0	0	0	0	0	0	6.6599e-05	0.00055763	0.0036695	0.018745	0.074886	0.23461	0.57911
	1.5646	1.5646	1.2376	0.77397	0.38259	0.15082	0.054983	0.047568	0.11458	0.27014	0.50414	0.73347	0.83113	0.73347	0.50411	0.26983	0.11251	0.036796	0.011051	0.011051	0.036829	0.11279	0.27168	0.51362	0.77181	0.95288	1.0401	1.1225	1.2826	1.4861	1.6257	1.6545	1.6402	1.6935	1.8687	2.1394	2.4276	2.629	2.6648	2.5567	2.4041	2.2551	2.0689	1.8168	1.528	1.2263	0.91954	0.6624	0.55071
	0.2791	0.149	0.149	0.27906	0.50592	0.73375	0.83116	0.73347	0.50411	0.26983	0.11248	0.036517	0.009233	0.0018181	0.00027881	3.33e-05	0	0	0	0	0	0	0	0	0	0	0	0	0	0	0	3.33e-05	0.00031211	0.0020969	0.011051	0.045784	0.14928	0.38416	0.78345	1.2759	1.6863	1.8709	1.8542	1.7773	1.7178	1.6178	1.3902	1.0509	0.73117
	1.0419	0.73834	0.61269	0.7383	1.0416	1.3448	1.4691	1.3374	1.0128	0.65496	0.42834	0.42988	0.66416	1.0493	1.4496	1.737	1.8394	1.7368	1.4477	1.0398	0.62582	0.30816	0.12199	0.038369	0.0095118	0.0018514	0.00027881	3.33e-05	0	0	0	0	0	0	0	0	0	0	0	0	0	0	0	0	3.33e-05	0.00027881	0.001918	0.010103	0.04225
	0.65311	1.0125	1.3371	1.4675	1.3371	1.0125	0.65311	0.41883	0.39154	0.54244	0.74298	0.83298	0.73375	0.50414	0.26983	0.11248	0.036517	0.009233	0.0018181	0.00027881	3.33e-05	0	0	0	0	0	0	0	0	0	0	0	0	0	0	0	0	0	0	0	0	0	0	0	0	0	0	0	0
	0.50414	0.73375	0.83295	0.7427	0.54062	0.38231	0.38231	0.54062	0.74274	0.83323	0.7356	0.51365	0.3082	0.23447	0.34471	0.63533	1.0435	1.4572	1.7734	1.9521	2.0084	1.9611	1.8098	1.5697	1.3136	1.1413	1.0877	1.1039	1.1634	1.3241	1.622	1.949	2.1145	2.0168	1.7197	1.388	1.1683	1.0948	1.1037	1.1544	1.2876	1.5093	1.6776	1.603	1.2566	0.81591	0.5136	0.49249	0.77877
	2.1008	1.9055	1.7726	1.8723	2.2523	2.7778	3.2672	3.6059	3.7368	3.6349	3.3615	3.091	2.9958	3.1087	3.3394	3.5921	3.789	3.7982	3.4634	2.7776	1.9775	1.4113	1.3065	1.6414	2.1998	2.7358	3.1021	3.2672	3.2816	3.2531	3.3063	3.4854	3.6533	3.5413	3.0006	2.2072	1.552	1.3203	1.4882	1.8106	2.0911	2.3574	2.7452	3.2425	3.6463	3.7912	3.7543	3.791	4.0533
Others
Time (ms)	-1	-0.98	-0.96	-0.94	-0.92	-0.9	-0.88	-0.86	-0.84	-0.82	-0.8	-0.78	-0.76	-0.74	-0.72	-0.7	-0.68	-0.66	-0.64	-0.62	-0.6	-0.58	-0.56	-0.54	-0.52	-0.5	-0.48	-0.46	-0.44	-0.42	-0.4	-0.38	-0.36	-0.34	-0.32	-0.3	-0.28	-0.26	-0.24	-0.22	-0.2	-0.18	-0.16	-0.14	-0.12	-0.1	-0.08	-0.06	-0.04
	0	0	0	0	0	0	0	0	0	0	0	0	0	0	0	0	0	0	0	0	0	0	0	0	0	0	0	0	0	0	0	0	0	0	0	0	0	0	0	0	0	0	0	0	6.6599e-05	0.00055763	0.0036695	0.018745	0.074853
	0	0	0	0	0	0	0	0	0	0	0	0	0	0	0	0	0	0	0	0	0	0	0	0	0	0	0	0	0	0	0	0	0	0	0	0	0	0	0	0	0	6.6599e-05	0.00055763	0.0036362	0.018466	0.073035	0.225	0.53994	1.0101
	0	0	0	0	0	0	0	0	0	0	0	0	0	0	0	0	0	0	0	0	0	0	0	0	0	0	0	0	0	0	0	0	0	0	0	0	0	0	0	0	0	9.9899e-05	0.00083644	0.0054543	0.027732	0.10983	0.3393	0.819	1.5507
	0	0	0	0	0	0	0	3.33e-05	0.00027881	0.0018514	0.0095118	0.038335	0.12171	0.30635	0.61659	1.0033	1.3352	1.4669	1.3352	1.0033	0.61659	0.30635	0.12171	0.038335	0.0095118	0.0018514	0.00027881	3.33e-05	3.33e-05	0.00027881	0.0018181	0.009233	0.036517	0.11248	0.26983	0.50411	0.73347	0.83113	0.73347	0.50411	0.26983	0.11248	0.036517	0.009233	0.0018181	0.00027881	3.33e-05	0	0
	0	0	0	0	0	0	0	0	3.33e-05	0.00027881	0.0018181	0.009233	0.036551	0.11276	0.27165	0.51334	0.76999	0.94361	1.0033	1.0082	1.0033	0.94361	0.76999	0.51334	0.27165	0.11279	0.036829	0.011051	0.011051	0.036796	0.11251	0.26983	0.50411	0.73347	0.83113	0.73347	0.50411	0.26983	0.11248	0.036517	0.009233	0.0018181	0.00027881	3.33e-05	0	0	0	0	0
	0.04575	0.04575	0.1143	0.27011	0.50417	0.73375	0.83295	0.7427	0.54062	0.38231	0.38231	0.54062	0.7427	0.83295	0.73375	0.50417	0.27011	0.1143	0.045817	0.046308	0.11794	0.28861	0.57749	0.96053	1.3818	1.7874	2.12	2.3144	2.3534	2.2823	2.1135	1.7914	1.3109	0.79243	0.38595	0.14956	0.045817	0.011051	0.0020969	0.00031211	6.6599e-05	0.00027881	0.0018847	0.0097907	0.040154	0.13098	0.34324	0.73176	1.2881
	0.30816	0.2342	0.34286	0.62582	1.0051	1.3355	1.467	1.3352	1.0033	0.61659	0.30635	0.12171	0.038369	0.0097907	0.0036695	0.0095118	0.036551	0.11248	0.26983	0.50411	0.73347	0.8312	0.73403	0.50774	0.28829	0.18555	0.26176	0.55071	1.0193	1.5037	1.7748	1.7368	1.5123	1.2731	1.0561	0.80651	0.52261	0.27378	0.11514	0.047635	0.054983	0.15082	0.38259	0.774	1.2379	1.5664	1.5738	1.2741	0.88642
	0.009233	0.036517	0.11248	0.26983	0.50414	0.73375	0.83295	0.74274	0.5409	0.38413	0.39154	0.57714	0.85518	1.1028	1.2379	1.2376	1.101	0.84623	0.54244	0.28833	0.1511	0.1511	0.28833	0.54244	0.84623	1.101	1.2376	1.2376	1.101	0.84595	0.54062	0.27906	0.1143	0.036796	0.0092663	0.0018181	0.00031211	0.00031211	0.0018181	0.009233	0.036517	0.11248	0.26986	0.50442	0.73557	0.84218	0.77922	0.65311	0.65217
	0	0	0	0	0	0	0	0	0	0	0	0	0	0	0	0	0	0	0	0	0	0	0	0	3.33e-05	0.00027881	0.0018181	0.009233	0.036517	0.11248	0.26983	0.50411	0.73347	0.83113	0.73347	0.50411	0.26983	0.11248	0.036517	0.009233	0.0018514	0.00055763	0.0018847	0.0095118	0.038369	0.12199	0.3082	0.62613	1.0419
	0	0	0	0	0	0	0	0	0	0	0	0	0	0	0	0	0	0	0	0	0	0	3.33e-05	0.00027881	0.0018181	0.009233	0.036517	0.11248	0.26983	0.50411	0.73347	0.83113	0.73347	0.50414	0.27014	0.11458	0.047568	0.054983	0.15082	0.38259	0.77397	1.2376	1.5646	1.5646	1.2376	0.77394	0.38231	0.149	0.04575
	0	0	0	0	0	0	0	0	0	0	0	0	0	0	0	0	0	0	0	0	0	0	0	0	0	0	0	0	0	0	0	0	0	0	0	0	0	0	0	0	0	6.6599e-05	0.00062423	0.0042604	0.022793	0.096319	0.32433	0.87857	1.9398
	0	0	0	0	0	0	0	0	0	0	0	0	0	0	0	0	0	0	0	0	0	3.33e-05	0.00027881	0.0018181	0.009233	0.036517	0.11248	0.26983	0.50411	0.73347	0.83116	0.73375	0.50592	0.27906	0.149	0.149	0.27906	0.50592	0.73375	0.83116	0.73347	0.50414	0.27011	0.1143	0.04575	0.04575	0.1143	0.27011	0.50417
	0	0	0	0	0	0	3.33e-05	0.00027881	0.0018181	0.009233	0.036517	0.11251	0.27014	0.5062	0.74452	0.87688	0.88247	0.88642	1.0438	1.3501	1.6011	1.5738	1.2394	0.77421	0.38234	0.149	0.04575	0.011051	0.0020969	0.00031211	3.33e-05	0	0	0	0	0	0	0	0	0	0	0	0	0	0	0	3.33e-05	0.00031211	0.0020969
	0.1143	0.04575	0.04575	0.1143	0.27011	0.50417	0.73375	0.83295	0.7427	0.54062	0.38231	0.38231	0.54062	0.7427	0.83295	0.73375	0.50414	0.26983	0.11248	0.036551	0.0095451	0.003915	0.01133	0.045784	0.149	0.38231	0.77394	1.2376	1.5649	1.5665	1.2471	0.81227	0.50402	0.45538	0.66262	1.0162	1.3468	1.5056	1.4573	1.3115	1.2424	1.3462	1.5695	1.7754	1.8507	1.7479	1.4845	1.1524	0.89596
	0	0	0	0	0	3.33e-05	0.00027881	0.0018181	0.009233	0.036517	0.11248	0.26983	0.50411	0.73347	0.83113	0.73347	0.50411	0.26983	0.11248	0.036517	0.009233	0.0018181	0.00027881	3.33e-05	0	0	0	0	0	0	0	0	0	0	0	0	0	3.33e-05	0.00027881	0.0018181	0.009233	0.036517	0.11251	0.27011	0.50592	0.7427	0.86768	0.84623	0.77575
	0	0	0	0	0	0	0	0	0	0	0	0	0	0	0	0	0	0	0	0	0	0	0	0	0	0	0	0	0	0	0	0	0	0	0	0	0	0	0	0	0	0	0	0	0	0	0	0	0
	0	0	0	0	0	0	0	0	0	0	0	0	0	0	0	0	0	0	0	0	0	0	0	0	0	0	0	0	0	3.33e-05	0.00027881	0.0018181	0.009233	0.036517	0.11248	0.26983	0.50411	0.73347	0.83113	0.73347	0.50411	0.26983	0.11251	0.036796	0.011051	0.011051	0.036796	0.11251	0.26983
	0.011051	0.04575	0.149	0.38231	0.77394	1.2376	1.5649	1.5664	1.2468	0.81045	0.49479	0.41883	0.54986	0.74452	0.83326	0.73406	0.50596	0.27906	0.149	0.149	0.2791	0.5062	0.73557	0.8404	0.76999	0.61659	0.53966	0.61659	0.76999	0.84036	0.73529	0.50439	0.26986	0.11248	0.036517	0.0092663	0.0020969	0.0020969	0.0092663	0.036517	0.11248	0.26983	0.50411	0.73347	0.83113	0.73347	0.50411	0.26983	0.11248
	0.83113	0.73347	0.50411	0.26983	0.11248	0.036517	0.009233	0.0018181	0.00031211	0.00031211	0.0018181	0.009233	0.036517	0.11248	0.26983	0.50411	0.73347	0.83113	0.73347	0.50411	0.26983	0.11248	0.036517	0.009233	0.0018181	0.00027881	3.33e-05	0	0	0	0	0	0	0	0	0	0	0	3.33e-05	0.00027881	0.0018181	0.009233	0.036517	0.11248	0.26983	0.50411	0.73347	0.83113	0.73347
	2.3478	2.1201	1.7544	1.3969	1.1701	1.0954	1.1058	1.1654	1.3334	1.6585	2.0615	2.3843	2.5209	2.4529	2.2173	1.8928	1.5645	1.2721	1.0431	0.97081	1.1766	1.6585	2.2183	2.579	2.5839	2.2777	1.8301	1.4221	1.1665	1.0511	0.95676	0.78135	0.55017	0.38416	0.38259	0.54066	0.74274	0.83326	0.73585	0.51519	0.31558	0.26151	0.41911	0.78499	1.2486	1.6014	1.6771	1.5074	1.278
	0.74274	0.86793	0.84777	0.78317	0.81045	0.95843	1.1375	1.2468	1.2394	1.1012	0.84599	0.54062	0.27906	0.1143	0.036796	0.0092663	0.0018181	0.00027881	3.33e-05	0	0	0	3.33e-05	0.00027881	0.0018181	0.009233	0.036517	0.11248	0.26983	0.50411	0.73347	0.83113	0.73347	0.50411	0.26986	0.11276	0.038335	0.018466	0.038335	0.11276	0.26986	0.50414	0.73375	0.83298	0.74298	0.54248	0.39182	0.42068	0.66265
	0.84595	0.86765	0.7427	0.50592	0.27011	0.11251	0.036517	0.009233	0.0018181	0.00027881	3.33e-05	0	0	0	0	0	0	3.33e-05	0.00027881	0.0018181	0.009233	0.036517	0.11248	0.26983	0.50411	0.73347	0.83113	0.73347	0.50411	0.26983	0.11248	0.036517	0.009233	0.0018181	0.00027881	3.33e-05	0	0	0	0	0	0	0	0	3.33e-05	0.00027881	0.0018514	0.0095118	0.038369
	0.83113	0.73347	0.50411	0.26983	0.11248	0.036517	0.009233	0.0018181	0.00027881	3.33e-05	0	0	0	0	0	0	0	0	0	0	0	0	0	0	0	3.33e-05	0.00027881	0.0018181	0.009233	0.036517	0.11248	0.26983	0.50411	0.73347	0.83113	0.73347	0.50414	0.27011	0.1143	0.04575	0.04575	0.11433	0.27039	0.50596	0.74274	0.86793	0.84777	0.78317	0.81045
	0.39182	0.18733	0.16746	0.3174	0.61868	1.0036	1.3355	1.4688	1.3445	1.0398	0.72907	0.57617	0.62582	0.77181	0.84064	0.73532	0.50439	0.26986	0.11251	0.036829	0.01133	0.012869	0.046029	0.14903	0.38234	0.77421	1.2394	1.5738	1.6011	1.3501	1.0438	0.88642	0.88247	0.87688	0.74452	0.5062	0.27017	0.11279	0.038335	0.018466	0.038335	0.11279	0.27014	0.50592	0.7427	0.86765	0.84595	0.77394	0.77394
	2.6084	2.5876	2.3751	1.9562	1.3887	0.82178	0.40263	0.18761	0.15858	0.28119	0.50802	0.74302	0.86768	0.84595	0.77394	0.77394	0.84595	0.86765	0.7427	0.50592	0.27014	0.11279	0.038335	0.018466	0.038369	0.11304	0.27168	0.51337	0.77027	0.94546	1.0128	1.0466	1.1253	1.2518	1.3958	1.5532	1.7194	1.8498	1.8777	1.7552	1.4861	1.1526	0.89596	0.81409	0.8647	0.90602	0.85546	0.77579	0.77421
	0	0	0	0	0	0	0	0	0	0	0	0	0	0	0	0	0	0	0	0	0	0	0	0	0	0	0	0	0	0	0	0	0	0	0	0	0	0	0	0	0	0	0	0	0	0	0	0	0
	0.50411	0.73347	0.83113	0.73347	0.50411	0.26983	0.11248	0.036517	0.009233	0.0018181	0.00027881	3.33e-05	0	0	0	0	0	0	0	3.33e-05	0.00027881	0.0018181	0.0092663	0.036796	0.1143	0.27906	0.54062	0.84595	1.101	1.2376	1.2376	1.101	0.84595	0.54062	0.27906	0.1143	0.036796	0.0092663	0.0018181	0.00027881	3.33e-05	0	0	0	0	0	0	0	0
	0.036829	0.0095451	0.0036362	0.0095118	0.036551	0.11248	0.26983	0.50411	0.73347	0.83113	0.73347	0.50411	0.26983	0.11248	0.036517	0.009233	0.0018181	0.00027881	3.33e-05	0	0	0	0	0	0	0	3.33e-05	0.00027881	0.0018181	0.009233	0.036517	0.11248	0.26983	0.50411	0.73347	0.83113	0.73347	0.50411	0.26983	0.11248	0.036517	0.009233	0.0018181	0.00031211	0.00031211	0.0018181	0.009233	0.036551	0.11279
	0.00027881	3.33e-05	3.33e-05	0.00027881	0.0018181	0.009233	0.036517	0.11248	0.26983	0.50411	0.73347	0.83113	0.73347	0.50411	0.26983	0.11248	0.036517	0.009233	0.0018181	0.00027881	3.33e-05	0	0	0	0	0	0	0	0	3.33e-05	0.00027881	0.0018181	0.009233	0.036517	0.11248	0.26983	0.50414	0.73375	0.83295	0.7427	0.54066	0.38269	0.38496	0.55534	0.80727	1.0574	1.3539	1.8727	2.7012
	0.15504	0.048472	0.020663	0.040466	0.12231	0.3082	0.62582	1.0398	1.4477	1.7368	1.8393	1.7368	1.448	1.0416	0.63505	0.34468	0.23447	0.3082	0.51362	0.73536	0.83169	0.73536	0.51362	0.30816	0.23423	0.34314	0.62764	1.0144	1.3723	1.5813	1.6143	1.5439	1.4625	1.4073	1.3596	1.2778	1.12	0.88614	0.66262	0.58544	0.73089	1.0401	1.3445	1.4688	1.3355	1.0036	0.61844	0.31586	0.16005
vCA1 bottom panel
Baseline coupled with PL5	0	0	1.6667	0.66667	0	0	1.3333	2.8333
Baseline others	0	0	0	0.16667	0.16667	0.83333	0.83333	0.5	0.16667	0.5	0	0.33333	0	1.1667	0.16667	0	0.16667	0.5	0.16667	1.1667	0.33333	0.16667	0.33333	0.66667	1	0	0.33333	0.16667	0.33333	1
Shock coupled with PL5	1	2.6667	1	0.83333	5	0.5	1.5	3.5
Shock others	0.5	0.5	0.33333	0	0.5	1.3333	0.83333	1.1667	2.8333	0	8.6667	1.3333	1.6667	4.8333	1.1667	0	0	0.16667	0.33333	1.1667	0.66667	0.83333	0.33333	1.1667	0.5	0	0.5	2.6667	2	1.5
[truncated: 102 more columns]
