# Supplementary material for: De novo inter-regional coactivations of preconfigured local ensembles support memory
Source: Nat Commun. 2022 Mar 11;13:1272. doi: 10.1038/s41467-022-28929-x (PMC8917150; doi:10.1038/s41467-022-28929-x)
Supplement: Supplementary file 6 — Source Data [file 41467_2022_28929_MOESM6_ESM.zip › SourceData/fig08_c.csv]

Fig. 8c
BLA-PL5 SWR peak
Time (ms)	-440	-420	-400	-380	-360	-340	-320	-300	-280	-260	-240	-220	-200	-180	-160	-140	-120	-100	-80	-60	-40	-20	0	20	40	60	80	100	120	140	160	180	200	220	240	260	280	300	320	340	360	380	400	420	440
	0.0086314	0.042498	0.028736	0.0069817	0.0095239	0.008325	-0.018531	-0.050022	-0.1497	-0.28749	-0.15834	0.036052	0.076702	0.053262	0.013799	-0.024448	-0.014781	0.10497	0.20528	0.13216	0.10882	0.1773	0.14124	0.024675	0.033796	0.11383	0.10109	0.16176	0.24078	0.089362	-0.076549	-0.10133	-0.082658	-0.036943	0.072308	0.13933	0.088296	0.02734	-0.020955	-0.028883	0.035093	0.065521	-0.017607	-0.054589	-0.025086
	-0.099179	0.0097742	0.040693	0.023545	0.028138	0.11694	0.14326	0.14976	0.18531	0.14926	-0.0057697	-0.045743	0.19183	0.55557	0.67664	0.38501	0.32715	0.66336	0.99326	0.81304	0.44482	0.44881	0.41805	0.11967	-0.1721	-0.51219	-1.2759	-1.7983	-1.3165	-0.77114	-0.689	-0.54837	-0.32606	-0.37118	-1.2495	-2.0528	-1.1988	-0.325	-0.16037	-0.075972	-0.069174	-0.19269	-0.21379	-0.056121	0.21518
	-0.40064	-0.34519	-0.3164	-0.37776	-0.20419	-0.035099	-0.32488	-0.67661	-0.59562	-0.25818	-0.16393	-0.27757	-0.42218	-0.39163	-0.22764	-0.2396	-0.29518	-0.3109	-0.34022	-0.42083	-0.62669	-1.107	-1.3923	-1.0064	-0.11238	1.0312	0.69062	-0.2323	-0.69708	-0.73132	-0.54881	-0.28216	-0.10518	-0.1398	-0.3139	-0.45541	-0.54688	-0.60865	-0.19107	0.36852	0.33299	0.095481	-0.021691	0.13004	0.45511
	-0.13176	-0.02951	0.047255	0.034019	0.020248	0.10895	0.28688	0.64781	0.89418	0.46269	-0.076195	-0.34002	-0.42137	-0.29013	-0.14511	-0.11451	-0.16276	-0.10876	0.0051705	0.058081	1.4335	6.9513	12.6265	9.5423	2.8929	-0.07727	-0.43517	-0.25867	-0.085704	-0.043986	-0.21421	-0.40692	-0.37962	-0.17905	0.050393	0.20627	0.43099	0.58407	0.11185	-0.42627	-0.5835	-0.52094	-0.32512	-0.15462	-0.20731
	-0.17593	-0.31911	-0.89665	-1.338	-1.1895	-0.92727	-0.52823	-0.12319	-0.094063	-0.30524	-0.11921	0.64936	1.1488	0.83036	0.26614	-0.1212	-0.43787	-0.66971	-0.67818	-0.50845	-0.56424	-0.48545	0.40681	0.88766	-0.27901	-1.0812	-0.90272	-0.68401	-0.53664	-0.77168	-0.71765	0.19365	2.891	5.1474	3.1049	0.48117	-0.33475	-0.44661	-0.47437	-0.5062	-0.39864	-0.31259	0.25824	1.1011	1.2555
	-0.067939	0.013557	0.05435	-0.00012206	0.01866	0.013012	-0.13485	-0.23225	-0.17546	-0.15855	-0.16888	-0.030778	0.098452	0.047929	-0.17113	-0.23272	-0.11259	0.05568	0.13608	0.20158	0.51769	0.84211	0.67733	0.35681	0.2511	0.43113	0.32394	-0.28611	-0.35224	-0.059793	-0.082885	-0.1944	-0.24459	-0.5248	-0.79221	-0.39649	0.66045	1.417	1.1427	1.7736	3.6731	6.856	11.9799	12.1751	6.3696
	-0.37842	0.48651	0.34242	0.12806	1.1607	1.9768	0.90108	-0.44864	-0.95735	-0.69603	-0.10901	-0.1429	-0.32978	-0.37093	-0.40378	-0.60094	-0.81987	-0.47437	0.61978	1.1571	0.090165	-1.3728	-2.2779	-2.3446	-1.5859	-0.7337	-0.28434	-0.65093	-1.1248	-1.0346	-0.74613	-0.57266	-0.76027	-0.86797	-0.71436	-0.47495	-0.26252	-0.27162	-0.26378	-0.17421	-0.10549	-0.075542	0.62501	1.1342	0.44712
	-0.41133	-1.1265	-0.89719	-0.22577	-0.38291	-0.49518	0.3067	1.3001	1.428	0.21096	-0.28102	0.10603	-0.28655	-0.63367	-0.10295	0.41654	-0.23755	-1.3212	-1.0918	-0.87938	-0.97263	-1.066	-0.96669	-1.3201	-1.5166	-0.959	-0.41356	-0.068955	0.51943	0.81851	0.56843	0.020725	-0.48934	-1.59	-1.6246	0.41885	3.3219	4.9121	3.243	1.4651	1.4013	1.8299	0.86004	-0.3342	0.82981
	0.029633	0.015568	0.00026639	-0.052865	-0.15821	-0.26538	-0.18905	-0.12561	-0.10356	-0.050346	-0.093189	-0.18749	-0.16008	-0.046491	0.06825	-0.0094361	-0.30219	-0.50803	-0.34863	-0.23161	-0.30352	-0.3682	-0.51383	-0.65476	-0.42586	-0.23315	-0.27114	-0.38054	-0.63479	-0.87787	-0.70623	-0.47368	-0.31448	-0.16112	-0.095142	-0.089373	-0.093823	-0.020654	0.050431	-0.0015482	0.077114	0.72038	1.2911	0.94107	0.38534
BLA-PL5 aHFO peak
Time (ms)	-440	-420	-400	-380	-360	-340	-320	-300	-280	-260	-240	-220	-200	-180	-160	-140	-120	-100	-80	-60	-40	-20	0	20	40	60	80	100	120	140	160	180	200	220	240	260	280	300	320	340	360	380	400	420	440
	-0.28432	-0.28835	-0.30014	-0.30851	-0.31253	-0.31579	-0.322	-0.33197	-0.31402	-0.28833	-0.23704	0.17651	1.7057	2.9876	1.6942	0.14612	-0.26479	-0.30537	-0.24545	0.36642	2.9581	6.7464	6.8201	3.1139	0.51187	-0.17861	-0.3069	-0.31736	-0.31822	-0.31271	-0.27851	-0.24061	-0.24583	-0.29141	-0.29926	-0.19742	0.15764	0.4511	0.15371	-0.18375	-0.28364	-0.33279	-0.4068	-0.46123	-0.4318
	-0.30597	-0.33653	-0.27521	-0.22843	-0.23019	-0.23751	-0.23844	-0.22668	-0.22805	-0.25676	-0.27328	-0.25845	-0.23222	-0.21448	-0.20615	-0.19539	-0.1659	-0.15865	-0.19076	-0.11563	0.75957	4.0383	6.7928	4.0886	0.83421	-0.063299	-0.18767	-0.20191	-0.19588	-0.2156	-0.24641	-0.2671	-0.27895	-0.27403	-0.25618	-0.22961	-0.21289	-0.21497	-0.20938	-0.2001	-0.19128	-0.1458	-0.089823	-0.14451	-0.21082
	-0.4034	-0.77935	-1.0663	-0.86956	-0.52996	-0.23022	-0.24731	-0.17289	-0.10879	-0.49932	-0.82629	-0.8478	-0.69784	-0.28057	-0.14504	-0.22864	-0.14398	0.080883	0.048632	0.063229	1.1694	3.9876	6.1442	4.5918	2.0704	0.89591	0.40057	0.42531	0.46156	0.16028	0.14395	0.41704	0.35311	-0.10343	-0.39583	-0.32242	-0.11625	0.039865	0.049488	-0.1035	-0.28704	-0.42914	-0.1736	0.26358	0.16583
	-0.36181	-0.50939	-0.96272	-0.75542	0.14805	0.165	-0.47666	-0.8067	-0.10265	1.1043	1.6361	1.3481	0.095425	-0.55667	-0.34262	-0.36986	-1.024	-1.2705	-0.43672	0.28304	0.37552	0.87187	3.5237	5.8642	4.1821	1.775	0.75433	0.321	0.0029595	-0.26785	-0.28533	-0.19815	-0.091316	-0.50028	-0.342	0.41252	0.074261	-0.24876	0.58073	2.449	3.3731	1.5609	-0.26419	-0.77349	-0.69714
	-0.66323	-0.4034	-0.61467	-0.62886	-0.44427	0.068925	0.0087844	-1.2058	-2.4783	-2.43	-1.7339	-1.3162	-1.1709	-1.3545	-1.2234	-0.32673	-0.013332	-0.87009	-2.0846	-2.5055	-1.8149	-0.56026	0.61767	1.7319	3.7982	4.3298	0.58968	-2.4034	-2.6878	-1.8779	-1.5269	-1.35	0.46829	2.8473	3.4894	1.3955	-0.5986	-0.87709	-0.5668	-0.486	-0.6903	-0.76513	-1.0442	-0.98855	-0.12952
	2.8627	2.4876	1.6878	0.56373	0.36073	0.91722	1.4293	2.5932	2.6697	1.6185	0.96806	1.2025	2.2869	4.1169	3.8305	1.4119	0.92736	1.5827	1.7638	3.1077	4.0916	3.2971	2.5706	2.8945	3.9786	3.6769	2.5042	2.0695	2.1727	1.761	0.43147	-0.21988	-0.0015391	-0.17688	-0.59643	-0.2245	0.79063	1.2252	0.62253	0.15601	0.23343	0.50326	0.64023	0.6769	0.33185
	-1.4585	-0.98936	0.58368	2.4941	2.7774	1.734	0.43524	-0.55986	-0.48932	-0.22401	-0.33793	-0.22035	-0.21423	-0.58654	-1.021	-1.0143	-0.22317	1.0334	1.7091	0.5632	-0.10116	1.0153	2.2499	2.6145	3.5231	3.7549	1.8929	0.93916	1.107	0.023292	-0.85071	-0.77367	-0.45796	0.15547	0.12141	-0.54109	-0.91736	-0.65888	0.32234	0.91786	0.27861	-0.32425	-0.40559	-0.53501	-0.82221
	0.6756	1.6989	2.254	1.2207	1.0239	2.2462	2.6195	2.5872	2.3449	1.2158	-0.17824	-0.65343	-0.042526	1.2838	2.9484	4.0156	2.8056	0.92951	0.11843	0.033697	0.20057	1.6782	3.1751	2.3033	1.5506	3.1239	3.9264	2.0561	0.21036	0.26884	1.0187	0.92072	-0.19701	-0.35751	0.49011	1.171	1.5147	1.1151	0.54699	-0.43289	-1.4798	-1.1939	-0.4514	-0.10433	-0.024404
	-0.71347	-0.28511	-0.0013921	0.033969	-0.36397	-0.65217	-0.60896	-0.66409	-0.76663	-0.8555	-0.65932	0.27645	1.1723	1.0457	0.6843	0.27495	-0.074465	-0.12315	0.43552	1.2204	1.9383	2.9789	3.1563	2.665	1.8853	0.3795	-0.56151	-0.6158	-0.5689	-0.41076	0.16155	0.57367	0.64816	0.48866	0.12078	-0.11366	-0.14643	0.0056261	0.4797	1.0287	1.0817	1.1515	0.82984	0.28645	0.2351
BLA-PL5 PL slow gamma peak
Time (ms)	-440	-420	-400	-380	-360	-340	-320	-300	-280	-260	-240	-220	-200	-180	-160	-140	-120	-100	-80	-60	-40	-20	0	20	40	60	80	100	120	140	160	180	200	220	240	260	280	300	320	340	360	380	400	420	440
	-0.066714	-0.06261	-0.096116	-0.13213	-0.12419	-0.10008	-0.091351	-0.092649	-0.10049	-0.10896	-0.1097	-0.10633	-0.094065	-0.076272	-0.077781	-0.084007	-0.079962	-0.072159	-0.06956	-0.074122	-0.082323	-0.087101	-0.084454	-0.072573	-0.063325	-0.067247	-0.080989	-0.088851	-0.08969	-0.085086	-0.077325	-0.077175	-0.092032	-0.10613	-0.10167	-0.091756	-0.085507	-0.081806	-0.087236	-0.094196	-0.06958	-0.040187	-0.068171	-0.1015	-0.091881
	-0.086338	-0.08676	-0.088435	-0.090044	-0.093029	-0.089744	-0.079339	-0.073842	-0.073038	-0.068785	-0.067222	-0.079718	-0.089504	-0.090374	-0.086124	-0.069825	-0.058316	-0.068702	-0.086986	-0.101	-0.10231	-0.082785	-0.063282	-0.067529	-0.087196	-0.098009	-0.095476	-0.09115	-0.081847	-0.069472	-0.075041	-0.0848	-0.08475	-0.079305	-0.077292	-0.085314	-0.095792	-0.10717	-0.11546	-0.1043	-0.093414	-0.093139	-0.087471	-0.078783	-0.084278
	-0.33627	-0.6673	-1.0168	-0.65954	-0.0069714	0.0025324	0.078722	0.60808	0.45746	-0.028495	-0.15402	0.094346	0.22638	0.063234	0.16763	0.47108	0.47272	0.22743	0.12025	0.20885	0.32918	0.29442	0.21414	0.25045	0.35848	0.28636	-0.0023227	-0.27357	-0.24262	-0.14667	-0.25759	-0.33559	-0.33156	-0.24451	-0.20282	-0.30868	-0.36803	-0.42661	-0.40663	-0.13085	0.19018	0.37502	0.49755	0.27468	-0.091193
	0.66713	-0.43241	0.5558	1.6185	0.50827	-0.71048	-1.0626	-1.2417	-1.4455	-1.3178	-0.92969	-0.35699	-0.027882	-0.35727	0.22328	1.3693	0.90351	0.12432	0.40905	0.92673	0.55035	1.3773	2.8338	1.7549	0.47975	0.21087	-0.35038	-0.9241	-0.92313	-0.86084	-0.76243	-0.18909	0.41492	0.15902	-0.11552	-0.056999	0.020611	0.24976	-0.16008	-0.5184	0.05869	0.35289	-0.42254	-0.58626	-0.068579
	0.22398	0.15798	-0.10056	-0.56583	-0.83693	-0.85604	-0.63986	0.16685	0.9586	0.76756	0.024543	-0.36329	1.2505	7.3776	12.7418	8.3422	2.113	0.051234	-0.46845	-0.9428	-0.96638	-0.03382	1.0407	1.8317	2.7849	3.3955	3.2979	2.1695	0.88466	0.029839	-0.37901	-0.83115	-1.2606	-1.2231	-1.1965	-1.6803	-1.8482	-0.057749	2.2848	2.2845	0.62942	-1.0367	-1.7314	-1.0834	-0.52739
	0.30849	-0.23831	-0.73608	-2.0494	-2.5973	-0.217	2.4125	3.3222	3.0393	1.4047	0.57558	1.035	1.5571	1.4272	1.3427	0.79128	-0.14108	-0.62278	-0.72969	-0.81139	-0.94898	-1.1014	-1.1732	-0.54144	0.70987	1.4927	0.84285	-0.089459	-0.16546	0.974	2.1951	1.3712	0.010707	-0.14543	0.033531	0.10458	0.38959	0.89459	1.3694	0.99413	0.28722	-0.11596	-0.39264	-0.73034	-0.72335
	-0.39354	-0.3881	-0.48029	-0.65826	-0.7284	-0.99672	-1.2632	-1.0168	-0.78897	-0.61595	-0.54755	-0.62382	-0.65879	-0.50219	-0.16811	-1.2276e-05	-0.12561	-0.31819	-0.44374	-0.82538	-1.3063	-0.97725	-0.040281	1.3278	4.6743	7.4963	4.0773	0.074338	-0.84774	-0.55666	-0.20418	0.030851	0.14792	0.32411	0.47116	0.21517	-0.052618	-0.083195	0.039405	0.14765	0.28183	0.29265	0.21548	0.25217	0.27664
	-1.6523	-1.9815	-1.7389	-1.6597	-1.5903	-1.2578	-1.152	-0.86881	-0.42311	-0.03811	0.39197	0.66898	0.7845	0.593	0.66169	1.0257	0.62233	0.15469	0.098731	-0.058096	-0.05958	0.14004	-0.35428	-0.9249	-0.34685	0.27059	-0.027895	-0.22123	-0.090352	-0.15931	-0.17448	-0.11177	-0.17636	-0.26052	-0.17933	0.051724	0.11522	0.11229	-0.059496	-0.60404	-0.7625	-0.29244	-0.035761	-0.29196	-0.22127
	-0.24563	-0.22414	-0.23539	-0.26385	-0.15004	-0.19481	-0.31733	-0.33246	-0.41205	-0.52505	-0.37394	-0.15577	-0.16368	-0.22692	-0.26065	0.17087	0.87555	0.60388	-0.039715	-0.24635	-0.22669	-0.3879	-0.7582	-0.86334	-0.66817	-0.46245	-0.41359	-0.51539	-0.6935	-0.8621	-0.90968	-0.85395	-0.854	-0.76495	-0.50602	-0.44203	-0.64722	-0.62559	-0.39714	-0.33445	-0.40862	-0.4026	-0.35767	-0.55452	-0.84055
BLA-PL5 PL fast gamma peak
Time (ms)	-440	-420	-400	-380	-360	-340	-320	-300	-280	-260	-240	-220	-200	-180	-160	-140	-120	-100	-80	-60	-40	-20	0	20	40	60	80	100	120	140	160	180	200	220	240	260	280	300	320	340	360	380	400	420	440
	-0.32954	-0.32231	-0.30548	-0.2898	-0.28793	-0.30148	-0.31967	-0.28679	0.12144	1.6646	3.0002	1.9344	1.391	3.4073	4.7469	3.0317	2.6773	4.0278	4.5627	6.0777	5.7732	2.5208	0.27221	-0.23407	-0.29275	-0.33048	-0.38485	-0.43353	-0.3992	-0.3448	-0.31528	-0.31634	-0.32783	-0.32641	-0.31836	-0.31243	-0.31285	-0.31695	-0.31473	-0.30588	-0.31004	-0.30283	-0.28201	-0.28802	-0.30732
	-0.20338	-0.1964	-0.1846	-0.18684	-0.19183	-0.1885	-0.18368	-0.1871	-0.17308	-0.155	-0.19492	-0.13056	0.94926	4.9794	8.3161	4.8744	0.73863	-0.29713	-0.19988	-0.051265	-0.082417	-0.15352	-0.19048	-0.22169	-0.22664	-0.21077	-0.19627	-0.18644	-0.1797	-0.18057	-0.17719	-0.16581	-0.174	-0.21304	-0.2396	-0.22829	-0.20219	-0.2022	-0.21804	-0.22625	-0.20801	-0.18549	-0.18255	-0.19117	-0.21119
	0.047391	-0.14862	-0.50269	-0.6084	-0.54171	-0.36627	-0.28666	-0.17424	0.54403	1.9125	2.5214	1.6904	1.6747	4.5723	6.8835	3.8342	0.94199	0.36349	-0.32401	-0.72328	-0.58756	-0.25583	-0.16425	-0.32684	-0.2129	0.24896	0.45136	0.26175	0.014426	-0.11956	0.21162	1.3568	2.3182	1.8493	0.93293	0.33325	0.33151	-0.086995	-1.2672	-1.6019	-1.4309	-1.4961	-1.2024	-0.59082	-0.28768
	0.10168	0.78676	1.2946	0.70117	1.4277	3.3467	2.7921	0.37587	-0.72241	-0.34655	0.46894	0.90199	1.0072	1.425	0.5159	-0.15785	-0.019992	-0.40487	-0.60365	-0.24511	0.58082	1.4919	1.5116	0.76227	-0.085811	-0.36825	0.091398	0.65303	0.85391	0.36248	-0.35425	-0.56098	-0.68227	-0.73146	-0.37253	0.25373	1.0897	1.6722	1.0307	0.67362	0.84514	0.50266	-0.084578	-0.73965	-0.57907
	-2.9323	-2.3628	-1.3201	-0.86297	-0.58345	-0.94638	-2.0767	-2.2142	-0.99095	0.02191	0.21133	0.088446	0.10197	0.068082	0.15799	0.37963	0.18587	0.32259	0.72253	0.48602	-0.15152	-0.80977	-1.3573	-1.2045	-0.95529	-0.54292	-0.26568	-0.0071728	1.1608	2.0042	1.0959	-0.15435	-0.69899	-1.5122	-2.1035	-1.4538	-0.4674	-0.10061	0.29805	0.71914	0.49176	0.13936	-0.0082393	-0.51259	-1.126
	1.5908	1.7379	0.44304	0.1259	1.5167	2.9058	2.8259	0.87983	-0.16069	0.18853	0.55382	0.54528	0.0094221	-0.72384	-1.0206	-1.4071	-0.81071	0.66015	0.81566	0.10543	0.36733	0.71646	0.9128	2.4579	5.3017	5.8171	3.6088	2.067	1.3222	0.34671	0.26522	0.69504	1.582	1.7042	1.0804	1.0172	0.48686	-0.24677	0.065441	0.33354	-0.62398	-1.2382	-1.2291	-0.57597	0.28772
	4.0406	2.4898	0.56938	0.0087674	0.048301	-0.030888	-0.045086	0.011958	-0.25983	-0.51406	-0.55826	-0.62113	-0.94227	-1.44	-1.6227	-1.4009	-0.38087	1.8624	3.3246	2.0023	1.4332	1.7625	0.73459	-0.25137	-0.74498	-1.2554	-1.5905	-1.3143	-0.84928	-0.80333	-1.0774	-0.96583	-0.7316	-1.105	-1.3621	-0.21556	1.5139	2.0703	1.2053	0.24186	-0.24064	-0.90089	-1.4735	-1.3537	-1.2262
	4.4207	3.8515	2.6966	1.0392	-0.4165	-0.53842	-0.17357	0.73218	1.9048	1.4299	0.76194	0.93054	0.97817	0.71489	0.73034	0.88525	0.47683	0.11637	0.21872	0.81405	1.1777	0.71464	0.27812	1.038	2.7299	3.1598	1.0614	-0.30679	0.0054586	0.33919	0.06007	0.33605	1.7	2.4024	1.4342	0.51996	-0.43256	-1.0556	-0.74575	-0.27443	-0.15017	0.15437	0.5772	0.74182	0.36909
	0.60866	0.64428	0.13919	-0.52045	-0.76006	-0.54391	-0.35251	-0.34811	-0.51822	-0.53799	-0.4146	-0.3071	-0.3156	-0.28022	-0.44769	-0.95238	-0.89472	-0.42876	-0.73335	-1.235	-1.6044	-2.1905	-2.2214	-1.3762	-0.63797	-0.45393	-0.67352	-1.1834	-1.5909	-1.6093	-1.4341	-1.0028	-0.72538	-0.65998	-0.51196	-0.63333	-0.96278	-0.72374	-0.38248	-0.13163	1.113	2.4491	1.6825	0.042713	-0.96432
BLA-PL5 PL cRipple peak
Time (ms)	-440	-420	-400	-380	-360	-340	-320	-300	-280	-260	-240	-220	-200	-180	-160	-140	-120	-100	-80	-60	-40	-20	0	20	40	60	80	100	120	140	160	180	200	220	240	260	280	300	320	340	360	380	400	420	440
	-0.1168	-0.11572	-0.11852	-0.12499	-0.12776	-0.11998	-0.11414	-0.11904	-0.12044	-0.099864	-0.075139	-0.078797	-0.082673	-0.085436	-0.035855	0.44457	2.9545	8.76	12.2575	9.872	8.9852	7.6544	3.3906	0.55222	-0.10445	-0.13996	-0.11699	-0.10957	-0.12708	-0.15653	-0.15531	-0.14011	-0.12705	-0.12329	-0.12459	-0.1252	-0.1443	-0.16705	-0.16671	-0.15777	-0.13926	-0.12857	-0.12564	-0.12527	-0.14234
	-0.065438	-0.080364	-0.092594	-0.097282	-0.090005	-0.04071	-0.010093	-0.080478	-0.14267	-0.12075	-0.033711	0.034817	0.0022652	-0.1255	-0.28705	-0.045942	2.1572	9.5684	16.2414	11.1233	3.311	0.48178	0.035246	0.01598	0.037632	-0.018586	-0.0997	-0.12231	-0.077264	-0.055112	-0.06842	-0.052637	-0.022109	-0.043819	-0.085494	-0.11214	-0.12248	-0.11195	-0.11011	-0.1396	-0.15638	-0.11753	-0.087836	-0.088889	-0.093491
	-0.4859	-0.26006	-0.11913	-0.13013	-0.16493	-0.033818	0.48541	1.7188	2.561	1.2088	-0.58308	-1.1649	-0.52512	0.24703	0.28416	-0.012626	1.3845	7.2387	12.3707	8.9	4.6995	3.4307	1.779	-0.060371	-0.86931	-0.5368	0.036904	0.33875	0.47102	0.71608	1.0342	2.0683	2.896	1.7702	0.48942	0.18574	0.37236	0.46024	0.35364	0.43208	0.43703	0.031734	-0.32468	-0.22226	-0.01959
	3.5484	2.5603	0.99705	0.016299	-0.60219	-0.64676	-0.45053	-0.42639	-0.44458	-0.47241	-0.17779	-0.075671	-0.07319	0.27782	1.7139	2.9625	1.161	-0.86957	-1.2975	-1.2782	-0.58705	0.72128	1.197	0.1541	-0.61006	-0.13048	0.69578	0.34571	-0.3173	-0.23751	0.052633	-0.19615	-0.73936	-1.1565	-0.73675	0.0025454	0.31228	0.95041	1.3269	0.59439	0.033349	-0.32024	-0.48162	0.3282	1.4382
	-0.14997	-0.25962	-0.35654	-0.59135	-0.97435	-0.93666	-0.19746	0.41547	0.15006	-0.34299	-0.52615	-0.46823	-0.19171	0.12269	0.22702	0.13941	-0.29275	-0.8233	-0.83762	0.16959	2.572	7.6062	11.1918	7.6651	3.2289	1.9722	1.605	0.78691	0.45972	0.45063	0.26142	-0.17556	-0.36445	-0.55655	-0.6053	0.01986	0.35644	0.081913	-0.12952	-0.12221	-0.087324	-0.14966	-0.3519	-0.50039	-0.49896
	-0.2631	-0.28135	-0.39962	-0.34564	-0.12634	-0.24394	-0.68176	-0.85631	-0.43672	-0.16708	-0.25522	-0.4353	-0.47937	0.17597	0.2588	-0.61619	-0.2122	1.2737	1.919	1.6753	1.5642	1.8314	1.7914	0.54059	-0.35872	-0.16785	0.62396	0.91518	0.59624	0.19023	-0.043197	-0.1818	-0.28786	-0.28011	0.49521	2.0406	2.5343	1.0884	0.42919	2.0906	4.3018	3.602	1.8746	1.5337	1.6197
	-0.37044	-0.40904	-0.50927	-0.64188	-0.95246	-1.2123	-0.95332	-0.57637	-0.26916	-0.21574	-0.31066	-0.3652	-0.46839	-0.5464	-0.43496	-0.33972	-0.4112	-0.49353	-0.084683	1.8378	3.6983	3.3141	2.7313	1.3725	-0.27502	-0.86406	-0.89372	-1.0242	-0.85332	-0.44027	-0.2589	-0.27462	-0.34716	-0.34711	-0.36787	-0.43012	-0.31605	-0.16187	-0.12328	-0.1816	-0.24578	-0.33123	-0.39849	-0.49227	-0.58244
	-1.105	-0.30627	0.040464	-0.30937	0.50528	1.2512	0.37975	-0.3307	-0.60653	-0.52592	-0.14528	0.057546	-0.022621	-0.55146	-1.1209	-0.65007	2.428	4.922	2.8436	0.96466	1.3346	1.018	-1.5345	-2.6708	-1.679	-0.72611	-0.43599	-0.26678	0.25137	0.25409	-0.27872	-0.48759	-0.61426	-0.79922	-0.9862	-1.0271	-1.09	-1.1249	-0.56981	0.39175	0.93813	0.60361	0.9774	1.7654	0.85543
	0.02552	0.10241	-0.084189	-0.40579	-0.58931	-0.58682	-0.4639	-0.37999	-0.37469	-0.25169	-0.042604	0.53006	2.6726	4.5717	3.3059	1.0499	-0.20064	2.0628	5.1047	4.4495	2.8026	0.99333	-0.273	-0.49216	-0.59449	-0.75724	-0.87528	-0.84087	-0.42938	0.19253	0.39003	-0.19669	-0.56931	0.029489	0.6056	0.15767	-0.20398	-0.43675	-0.77795	-0.78015	-0.61584	-0.30661	0.21112	0.39092	-0.10792
vCA1-PL5 SWR peak
Time (ms)	-440	-420	-400	-380	-360	-340	-320	-300	-280	-260	-240	-220	-200	-180	-160	-140	-120	-100	-80	-60	-40	-20	0	20	40	60	80	100	120	140	160	180	200	220	240	260	280	300	320	340	360	380	400	420	440
	-0.2825	-0.29834	-0.31024	-0.29282	-0.30373	-0.27134	-0.092001	0.16555	0.15808	-0.091595	-0.25707	-0.27125	-0.18728	-0.11616	-0.16489	-0.2623	-0.2777	-0.22153	-0.08787	0.4496	3.0012	9.6285	14.4923	9.8049	3.0267	0.36741	-0.14254	-0.22747	-0.17338	0.048435	0.34206	0.34384	0.0055248	-0.25011	-0.27555	-0.14213	0.038403	0.030307	-0.10376	-0.12845	-0.078564	-0.11487	-0.1805	-0.20656	-0.22043
	-0.28861	-0.26926	-0.24297	-0.21193	-0.13769	-0.17421	-0.22597	-0.23972	-0.24465	-0.19211	-0.22279	-0.30803	-0.29425	-0.2083	-0.16567	-0.17521	-0.19084	-0.17107	-0.069697	0.46336	3.2523	9.7902	14.146	9.8709	3.4408	0.49451	-0.11196	-0.096801	-0.12666	-0.13677	-0.062356	-0.10373	-0.22221	-0.28285	-0.31963	-0.38964	-0.47583	-0.46874	-0.35856	-0.28964	-0.27737	-0.26669	-0.2858	-0.31697	-0.28789
	-0.15978	-0.13105	-0.16031	-0.19169	-0.21437	-0.23551	-0.2182	-0.15011	-0.090765	-0.10369	-0.15854	-0.2223	-0.26039	-0.26385	-0.25132	-0.23175	-0.21452	-0.20751	-0.19175	-0.09194	0.9156	5.3847	12.1873	12.857	6.5031	1.4499	-0.026337	-0.21252	-0.16506	-0.049107	0.012966	-0.084654	-0.18436	-0.21358	-0.21267	-0.19105	-0.11917	-0.039052	-0.075713	-0.15555	-0.19336	-0.20875	-0.21393	-0.20171	-0.11833
	-0.18399	-0.2222	-0.21402	-0.20967	-0.23677	-0.23211	-0.071914	0.49399	0.96563	0.50111	-0.051129	-0.16927	-0.1203	-0.10192	-0.12272	-0.14271	-0.17351	-0.23094	-0.28758	-0.31191	0.52401	5.0156	12.1041	12.7507	5.8654	0.91901	-0.11701	-0.16867	-0.18503	-0.20688	-0.23411	-0.24409	-0.21923	-0.16266	-0.13256	-0.028343	0.50352	0.99126	0.52683	-0.043506	-0.16432	-0.13034	-0.13528	-0.20041	-0.2436
	-0.2991	-0.3298	-0.2898	-0.21849	-0.1271	-0.083625	-0.17884	-0.26754	-0.26259	-0.21385	-0.18382	-0.21065	-0.19701	-0.21771	-0.29598	-0.31784	-0.28312	-0.26422	-0.27826	-0.2096	1.0005	6.0809	12.3969	11.8039	6.472	2.1423	0.31023	-0.1023	-0.21482	-0.13998	-0.014588	-0.11116	-0.22656	-0.24409	-0.24838	-0.26775	-0.29036	-0.30674	-0.30418	-0.28447	-0.27403	-0.26976	-0.25042	-0.20032	-0.071363
	-0.23882	-0.089754	0.044003	-0.13136	-0.25386	-0.27381	-0.30396	-0.2947	-0.22465	-0.17549	-0.20101	-0.21714	-0.20896	-0.21633	-0.2645	-0.30357	-0.26972	-0.24904	-0.25899	-0.18509	-0.058363	0.00040274	0.1592	0.41283	0.39769	0.33276	0.30967	-0.015166	-0.22401	-0.20341	-0.14469	-0.16078	-0.22188	-0.2558	-0.21948	-0.19557	-0.1947	-0.19666	-0.23472	-0.27703	-0.28775	-0.29533	-0.29144	-0.23743	-0.19715
vCA1-PL5 aHFO peak
Time (ms)	-440	-420	-400	-380	-360	-340	-320	-300	-280	-260	-240	-220	-200	-180	-160	-140	-120	-100	-80	-60	-40	-20	0	20	40	60	80	100	120	140	160	180	200	220	240	260	280	300	320	340	360	380	400	420	440
	1.1102	2.8593	2.8266	1.3327	0.20335	-0.44887	-0.52227	-0.40023	-0.64992	-0.53561	0.0916	0.87148	1.1834	0.43286	-0.37989	-0.72336	-0.75897	-0.53649	-0.49343	-0.3024	1.6126	4.5906	5.6888	4.275	2.2808	1.0748	0.35315	-0.34821	-0.75833	-0.90007	-1.1372	-1.3729	-1.2069	-0.54731	-0.14693	-0.42812	-0.49512	-0.3872	-0.25485	-0.24312	-0.73476	-1.2257	-0.84831	1.3463	3.2878
	0.15428	1.0933	1.7355	1.3041	0.952	0.076319	-0.74625	-1.0033	-1.0056	-0.54438	0.38864	2.2264	3.2734	1.4452	-0.32143	-0.27967	0.78115	1.4213	0.70722	0.40416	2.3349	4.8611	4.9029	3.7053	2.5467	1.1164	0.14513	-0.082842	-0.50344	-0.78417	-0.56288	-0.0050633	0.50518	0.69829	0.98355	0.89545	0.78874	0.65153	0.41426	-0.10233	-0.48919	-0.36468	0.17261	0.57368	0.18916
	0.48227	0.39249	0.81706	1.0421	0.84205	0.64325	0.49941	0.75407	0.93374	0.23029	-0.33113	-0.18016	0.05974	-0.20693	-0.74174	-0.94411	-0.71476	-0.017746	0.57324	0.1791	-0.29979	0.18093	2.938	5.2131	2.7678	0.26961	0.22525	0.17329	-0.20534	-0.12931	-0.22921	-0.67879	-0.68637	-0.43335	-0.43143	-0.27997	0.054306	0.67722	1.2884	1.1748	0.78267	0.059769	-0.66599	-0.77719	-0.14094
	-0.30625	-0.64987	-1.3438	-1.476	-0.7992	-0.28092	-0.26657	-0.28492	-0.42399	-0.82001	-1.0787	-0.88642	-0.35957	-0.076851	-0.28373	-0.53962	-0.31172	-0.17895	-0.42926	-0.36427	-0.0019984	0.85716	2.7209	3.8196	1.8669	0.3375	0.24466	-0.223	-0.68889	-0.81782	-0.87841	-0.90076	-0.37943	0.17506	-0.064478	-0.5193	-0.48	0.085932	0.27393	-0.60754	-1.0809	-0.71648	-0.67627	-0.66943	-0.69271
	0.43952	1.8139	2.5301	2.7754	2.3206	1.4016	0.58003	1.103	1.5359	0.52136	-0.054599	0.081187	0.61539	1.0263	0.43756	-0.74005	-1.2532	-0.20018	1.1218	0.76494	0.50394	1.4519	3.2968	4.2934	2.2653	-0.074511	-0.98718	-0.90351	-0.14673	0.73341	0.70776	-0.13348	-1.2562	-1.8232	-1.6445	-0.96099	0.11603	1.0632	1.3141	0.94496	0.039139	-0.69882	-0.48741	-0.10911	0.17211
	-0.23243	-0.25528	0.066181	0.10445	-0.17773	0.60444	1.6999	0.69909	-0.38728	-0.19312	0.18848	0.14208	-0.21025	-0.32204	-0.26573	-0.43362	-0.6798	-1.0677	-1.5939	-1.5818	-1.1394	-1.197	-1.4606	-0.9477	-0.10535	0.12656	0.063858	0.009936	-0.020274	-0.2712	-1.3092	-2.1223	-0.81634	0.5259	0.21514	-0.53502	-0.35473	0.18251	0.14951	-0.57768	-1.205	-0.95001	0.074354	1.3231	1.2968
vCA1-PL5 PL slow gamma peak
Time (ms)	-440	-420	-400	-380	-360	-340	-320	-300	-280	-260	-240	-220	-200	-180	-160	-140	-120	-100	-80	-60	-40	-20	0	20	40	60	80	100	120	140	160	180	200	220	240	260	280	300	320	340	360	380	400	420	440
	0.17186	0.46368	0.46882	0.57083	1.0128	1.1695	0.35801	-0.25569	-0.20887	-0.40257	-0.704	-0.78888	-0.67446	-0.54543	-0.49426	-0.48601	-0.46045	-0.25486	0.21205	1.5257	4.826	7.7466	5.7876	1.8575	-0.065406	-0.56067	-0.71812	-0.63931	-0.40578	-0.26041	-0.23218	-0.30864	-0.48378	-0.44336	-0.20862	-0.12784	-0.35731	-0.57668	-0.54926	-0.43613	-0.41298	-0.28428	0.027782	0.14081	0.091248
	-0.61076	-0.33867	-0.12629	0.10877	0.027244	-0.31748	-0.053598	0.58206	0.6466	0.28431	0.095629	0.32912	0.28233	-0.22236	-0.49854	-0.34298	-0.017384	0.24344	0.91685	3.1283	8.0987	11.3348	6.759	1.7221	0.3667	0.40226	0.3465	0.21628	0.37049	0.32029	-0.22671	-0.45542	-0.19059	-0.012096	-0.22615	-0.50353	-0.54231	-0.28725	-0.0087686	-0.12516	-0.40179	-0.39889	-0.27612	-0.47514	-0.54311
	-0.54699	-1.0333	-1.1341	-0.86045	-0.55553	-0.40059	-0.33078	-0.2676	-0.22335	-0.35656	-0.40053	-0.14264	0.15826	-0.0022046	-0.20224	-0.11104	0.086373	-0.071782	-0.18564	0.24173	1.3554	2.8595	2.3292	0.067886	-0.69207	-0.30269	-0.46349	-0.78765	-0.60044	-0.032706	-0.080233	-0.39641	-0.55147	-0.63619	-0.723	-0.74719	-0.24874	0.4167	0.41833	-0.069215	-0.62756	-0.77481	-0.25203	0.45248	0.3616
	-0.12437	-0.43552	-0.34608	0.17895	0.41074	0.32512	0.085282	-0.34786	-0.78414	-0.75083	-0.82507	-0.80025	-0.36777	-0.33114	-0.16342	0.73466	1.4733	1.5021	1.693	1.578	0.96403	-0.4473	-1.6851	-1.5819	-1.0626	-0.60065	-0.03105	0.12234	0.1174	0.21037	0.20086	0.40408	0.28276	-0.19528	-0.59832	-1.1177	-1.485	-0.69645	0.47569	0.47581	-0.34176	-1.087	-1.2251	-0.76295	-0.49476
	-0.45978	-0.68074	-0.60324	0.031317	0.81077	0.9841	1.3514	1.3343	0.081349	-1.0143	-0.94209	-0.14882	0.13937	-0.059419	-0.14277	-0.13394	-0.12801	-0.2002	-0.21065	0.049833	2.5253	6.5287	5.7849	1.82	-0.27233	-0.60187	-0.50865	0.019684	0.52581	0.30936	0.17567	0.85799	1.6345	0.82562	-0.42257	-1.6108	-2.2499	-1.2706	0.017504	0.27803	-0.41128	-0.89069	-0.44669	0.12095	-0.25601
	-0.93646	-1.1829	-0.91902	-0.74415	-0.86355	-0.74863	-0.46748	-0.29162	-0.23596	-0.22435	0.03598	0.46643	0.24689	-0.58979	-0.69978	0.20209	0.95577	0.82387	0.37561	-0.74746	-1.263	-0.91102	-1.1432	-1.0896	-0.74176	-0.61832	-0.29744	-0.34127	-0.63778	-0.827	-0.90315	-0.84728	-0.82258	-0.85876	-0.5916	-0.1787	-0.20499	-0.54154	-0.63644	-0.82025	-0.92413	-0.4017	0.32562	1.3642	2.5499
vCA1-PL5 PL fast gamma peak
Time (ms)	-440	-420	-400	-380	-360	-340	-320	-300	-280	-260	-240	-220	-200	-180	-160	-140	-120	-100	-80	-60	-40	-20	0	20	40	60	80	100	120	140	160	180	200	220	240	260	280	300	320	340	360	380	400	420	440
	-0.57497	-0.49982	-0.44212	-0.11226	0.26319	0.16918	-0.12767	-0.4098	-0.58214	-0.72704	-1.059	-1.1815	-0.79603	0.18809	2.118	3.2318	1.4711	-0.48926	-0.63056	0.38206	1.7595	2.6719	2.5056	1.1787	-0.065287	-0.54033	-0.89562	-0.94831	-0.74806	-0.97073	-1.082	-0.81429	-0.67303	-0.64024	-0.52494	-0.705	-0.88963	-0.45716	-0.046802	-0.32179	-0.72023	-0.64569	-0.23574	0.48215	1.4581
	0.25031	-0.14659	-0.78454	-0.97038	-0.84903	-1.1384	-1.1329	-0.6424	-0.40943	-0.63048	-0.83451	-0.84285	-0.61875	0.65472	2.7536	3.2537	0.94496	-0.74465	-0.25336	1.421	3.25	3.1397	1.5727	0.82594	0.88707	1.1856	1.19	0.93161	0.96959	0.67508	-0.11434	-0.65408	-0.51997	0.025533	0.60888	1.0257	0.62735	-0.22566	-0.79681	-0.91099	-0.4912	0.017672	-0.077138	-0.55537	-0.65083
	-0.076797	0.62278	1.0759	0.56268	0.064195	-0.0097773	-0.072078	-0.25855	-0.36382	-0.38351	-0.46535	-0.55887	-0.42481	-0.40015	-0.18506	0.27702	0.53786	0.5374	0.015287	-0.39611	-0.27271	0.56476	1.2291	0.51662	-0.28623	-0.43116	-0.27044	-0.092084	0.13112	0.26129	-0.0466	-0.50551	-0.66233	-0.57093	-0.55988	-0.45402	-0.03305	0.11252	-0.29465	-0.77411	-0.91817	-0.83885	-0.85095	-0.6175	0.1169
	0.32955	0.13652	-0.17103	0.02377	0.60313	1.3337	1.1163	0.43432	-0.010751	-0.37194	-0.55255	-0.4676	-0.31747	-0.22601	0.29017	1.159	1.0273	0.23448	-0.24239	-0.39645	-0.61998	-0.9344	-1.1816	-1.0046	-0.54499	-0.096256	0.15666	0.2337	-0.01265	-0.32857	-0.12069	0.22265	0.17375	-0.20243	-0.56967	-0.51653	-0.44693	-0.53679	-0.38933	-0.22431	-0.090198	-0.14701	-0.21069	-0.33044	0.075764
	0.25358	1.0976	0.71227	-0.15652	-0.56819	-0.34708	-0.26231	-0.54414	-0.43696	-0.11329	-0.55587	-0.87209	-0.52434	-0.2609	0.015357	0.35404	0.025086	-0.047466	0.15779	0.2932	1.1011	2.5475	2.9204	1.3443	-0.051812	-0.43862	-0.50386	-0.24748	0.0091385	-0.0042968	-0.31953	-0.58045	-0.080162	0.88058	0.68375	0.49541	0.68744	0.572	0.28427	-0.065369	-0.55165	-0.82852	-0.92253	-0.27481	1.0713
	1.3119	0.84048	0.081355	-0.22129	0.029126	0.017962	-0.40669	-0.73845	-0.92808	-0.48305	0.35668	0.9547	0.95104	0.15409	-0.20881	-0.26891	-0.18438	0.012032	-0.024575	-0.39055	-1.1558	-1.2642	0.026722	0.8676	0.48175	-0.82667	-1.7764	-2.1856	-2.1624	-1.4868	-0.71214	-0.090718	-0.017276	-1.6724	-3.8174	-2.9003	-1.5505	-1.0699	-0.88069	-0.69752	-0.24387	0.029001	-0.11529	-0.41772	-0.23902
vCA1-PL5 PL cRipple peak
Time (ms)	-440	-420	-400	-380	-360	-340	-320	-300	-280	-260	-240	-220	-200	-180	-160	-140	-120	-100	-80	-60	-40	-20	0	20	40	60	80	100	120	140	160	180	200	220	240	260	280	300	320	340	360	380	400	420	440
	-1.2143	-1.296	-0.71967	0.088066	0.091983	-0.3728	-0.29418	-0.21998	-0.52718	-0.70514	-0.65857	-0.32137	-0.048197	0.091467	0.42819	0.28113	-0.16326	-0.14938	0.83134	4.2866	7.8251	6.3396	2.9973	1.172	-0.077165	-1.0941	-1.3116	-0.87729	-0.47498	-0.57975	-0.82704	-0.82742	-0.5753	-0.22888	0.1101	0.46154	0.6225	0.43448	0.72982	1.3585	1.2858	0.90989	1.0333	2.6241	4.218
	-0.40056	-0.43406	-0.11173	-0.15617	-0.62166	-0.33677	0.33821	0.31085	-0.28041	-0.52647	-0.37577	-0.1372	0.32514	0.64222	0.41355	-0.14231	-0.44548	-0.50864	0.72644	5.0217	8.2128	5.5569	2.8359	1.7977	0.96507	0.36473	0.19294	0.025016	-0.30796	-0.011345	0.27312	-0.093888	-0.15881	-0.05321	0.0010367	0.14326	0.30298	0.30685	0.92967	2.8643	3.426	1.7884	0.62403	0.84945	1.4085
	0.36753	0.69818	1.1108	1.4171	1.2665	1.2752	0.84167	-0.18452	-0.91907	-1.071	-1.039	-0.71378	-0.32636	-0.32018	-0.56559	-0.72493	-0.53293	0.12514	0.59182	0.32421	0.045465	0.067975	-0.40275	-0.87016	-0.82646	-0.74025	-0.85959	-0.91885	-0.44264	0.19341	0.017535	-0.38305	-0.034976	0.47414	0.33933	0.11583	0.068801	-0.34853	-0.84111	-0.29666	0.65297	0.10263	-0.60894	-0.5004	-0.29343
	-0.07465	-0.64171	-0.7777	-0.58956	-0.47333	-0.54472	-0.35994	0.14566	0.44531	0.18065	0.033269	0.34175	0.56124	0.13481	-0.68952	-0.7578	-0.1358	0.49044	0.56342	0.10726	-0.078799	-0.029469	-0.59065	-1.0757	-1.1785	-1.1482	-0.9623	-0.61209	-0.83575	-1.1863	-1.0509	-0.82134	-0.28908	0.21934	-0.24019	-0.50445	-0.027174	-0.04936	-0.37079	-0.18387	-0.12822	-0.36633	-0.59396	-0.54551	-0.46156
	-0.68036	-0.68933	-0.57502	-0.18756	0.33533	0.1979	-0.1837	-0.37345	-0.10179	0.48258	1.4264	1.9304	0.84815	0.24297	0.89228	1.0742	-0.040667	-1.0806	-1.243	-0.45235	0.5724	0.8851	0.27391	-0.45434	-0.12313	0.34537	-0.012886	-0.28218	-0.4063	-0.24581	0.60601	1.139	0.44808	0.24008	0.41153	0.19913	0.14309	0.19078	-0.19685	-0.7581	-0.94503	-0.87895	-0.38754	0.16165	0.47696
	0.042316	-0.15953	-0.62864	-0.59391	-0.30754	0.088556	0.56005	0.66444	0.43658	-0.17946	-0.32178	0.071987	0.75665	1.232	0.73493	0.35172	0.8442	1.1916	0.26415	-0.72358	-1.8355	-4.0373	-4.8682	-3.1102	-0.73637	0.14522	-1.1223	-1.8424	-1.5022	-1.2597	-1.2228	-1.0496	-0.80763	-0.74144	-0.58754	-0.32072	-0.20644	-0.18216	-0.024041	0.19275	0.5236	0.8565	0.43125	-0.10762	-0.21261
