# Supplementary material for: De novo inter-regional coactivations of preconfigured local ensembles support memory
Source: Nat Commun. 2022 Mar 11;13:1272. doi: 10.1038/s41467-022-28929-x (PMC8917150; doi:10.1038/s41467-022-28929-x)
Supplement: Supplementary file 6 — Source Data [file 41467_2022_28929_MOESM6_ESM.zip › SourceData/supplementary_fig07_c.csv]

Supplementary Fig. 7c
BLA-PL5	0.014646	-0.014328	0.018986	-0.00052807	0.024227	-0.0031203	0.012546	0.0041783	-0.0059903	0.001298	-0.016518	-0.018212	0.0085481	-0.021541	-0.0227	0.0011932	0.0060442	-0.017147	0.013112	0.013301	-0.012567	0.014049	0.01519	0.001143	-0.016368	-0.0078964	0.0033559	0.026542	-0.017404	0.0044571	0.00060172	-0.0015458	0.012742	0.016175	-0.0058229	0.013931	-0.0022423	-0.014777	0.0013817	-0.0037944	0.0016717	0.016888	0.00065276	0.0043	-0.00084763	-0.0059238	-0.00047459	-0.020413	-0.0073558
vCA1-PL5	-0.0108	-0.00010201	-0.0019087	-0.021578	-0.0018078	0.00099	-0.0019285	-0.002418	-0.005993	0.01803	-0.021644	-0.0028605	0.018978	-0.002605	-0.01343	0.014858	-0.0027249	0.00030908	-0.018303	-0.016681	0.0045303	-0.0027276	0.00027393	-0.013148	1.1417e-05	3.8588e-05	-0.0023433	-0.0064362	0.0071575	0.0023273	0.016793	0.013294	0.0015625	-0.017685	-0.0053411	0.0048348	0.013696	0.013541	0.021141	-0.00088602	-0.01219	0.0082593	-0.01551	0.024203	0.004765	0.0019005	0.017231	-0.016168	-0.018618
vCA1-BLA	0.010098	-0.018269	-0.0017161	-0.0047161	-0.018465	-0.013263	0.015024	-0.01003	0.010462	0.026922	0.021628	-0.011011	-0.019915	-0.017254	-0.0007562	-0.0049913	-0.012452	0.0019923	0.016519	0.002314	0.00084731	-0.0007016	0.016038	-0.015592	-0.0059715	0.019576	-0.0056389	-0.011531	-0.01829	0.018451	0.0020564	0.00087176	-0.016694	-0.012969	0.00065387	-0.01348	-0.0010439	0.0011011	-0.0060246	-0.0033622	0.00082149	-0.029023	-3.91e-05	-0.0082862	0.022687	-0.017469	0.014657	-0.00016063	0.022021
[truncated: 440 more columns]
