# Supplementary material for: De novo inter-regional coactivations of preconfigured local ensembles support memory
Source: Nat Commun. 2022 Mar 11;13:1272. doi: 10.1038/s41467-022-28929-x (PMC8917150; doi:10.1038/s41467-022-28929-x)
Supplement: Supplementary file 6 — Source Data [file 41467_2022_28929_MOESM6_ESM.zip › SourceData/fig08_b.csv]

Fig. 8b
BLA-PL5
vCA1	Time (ms)
Frequency (Hz)	-421.6	-420.8	-420	-419.2	-418.4	-417.6	-416.8	-416	-415.2	-414.4	-413.6	-412.8	-412	-411.2	-410.4	-409.6	-408.8	-408	-407.2	-406.4	-405.6	-404.8	-404	-403.2	-402.4	-401.6	-400.8	-400	-399.2	-398.4	-397.6	-396.8	-396	-395.2	-394.4	-393.6	-392.8	-392	-391.2	-390.4	-389.6	-388.8	-388	-387.2	-386.4	-385.6	-384.8	-384	-383.2
330.000000	0.83258/0.021751/-0.032412/0.093302/-0.1067/-0.42099/0.3943/0.29025/0.41152	0.6888/0.034888/-0.022837/0.15332/-0.06845/-0.26158/0.46785/0.26609/0.43953	0.53575/0.040745/-0.014292/0.19087/-0.053813/0.018846/0.51943/0.23848/0.45917	0.41068/0.027844/-0.010624/0.19367/-0.075538/0.28436/0.53602/0.22333/0.46789	0.32769/0.0068667/-0.011457/0.16709/-0.12995/0.47997/0.51043/0.21461/0.47552	0.3334/-0.014643/-0.0050197/0.11276/-0.16514/0.59579/0.44388/0.25818/0.49054	0.37039/-0.012737/0.011081/0.045028/-0.15101/0.63737/0.34288/0.29533/0.4963	0.38142/0.0061915/0.030655/-0.01227/-0.13671/0.61397/0.21897/0.28305/0.48004	0.40454/0.023172/0.055496/-0.027484/-0.12115/0.53535/0.091843/0.21747/0.44659	0.47579/0.018193/0.084034/-0.017691/-0.065411/0.41497/0.0087072/0.10778/0.39882	0.54579/-0.0065313/0.123/-0.0082183/-0.012776/0.3033/-0.028258/-0.015747/0.37234	0.57368/-0.035523/0.14027/0.010535/0.0060985/0.17758/-0.023539/-0.07733/0.33781	0.55019/-0.055983/0.13473/0.020806/-0.014085/0.038421/-0.013083/-0.092142/0.29704	0.49597/-0.052826/0.11909/0.020383/-0.059501/-0.083045/-0.014341/-0.055438/0.30358	0.43579/-0.036189/0.096749/0.015809/-0.11808/-0.14651/-0.040226/0.036467/0.3157	0.37243/-0.0061342/0.064638/0.027607/-0.17983/-0.14185/-0.072106/0.16204/0.30945	0.3311/0.01815/0.036202/0.051876/-0.21296/-0.10734/-0.10068/0.2829/0.27925	0.32061/0.043639/0.0097495/0.090969/-0.20282/-0.049599/-0.13047/0.36305/0.24628	0.33687/0.063559/-0.017343/0.13013/-0.11/-0.014466/-0.15914/0.3949/0.23524	0.38764/0.079881/-0.042524/0.16052/0.025895/-0.038622/-0.17582/0.3869/0.23292	0.48138/0.089979/-0.059164/0.16453/0.1713/-0.13367/-0.20289/0.38179/0.25736	0.58801/0.091219/-0.05386/0.14722/0.30012/-0.29103/-0.22559/0.45176/0.31226	0.70964/0.088335/-0.030875/0.11847/0.39849/-0.46138/-0.1803/0.5815/0.41952	0.80764/0.0878/0.0049177/0.080287/0.46015/-0.50816/-0.12015/0.71184/0.53219	0.84836/0.082506/0.030813/0.041568/0.4839/-0.43658/-0.1001/0.79605/0.62336	0.81916/0.068479/0.041318/-0.0049356/0.47323/-0.31052/-0.11346/0.80436/0.67267	0.72636/0.05493/0.024493/-0.042965/0.4369/-0.22463/-0.14896/0.73168/0.68849	0.588/0.054335/-0.001291/-0.075806/0.38656/-0.18355/-0.14326/0.59952/0.66507	0.42773/0.06275/-0.016506/-0.095323/0.33152/-0.13833/-0.071736/0.45544/0.59942	0.27329/0.074619/-0.018718/-0.096608/0.27525/-0.10035/0.034025/0.32641/0.5054	0.15786/0.089341/-0.0052786/-0.092423/0.21803/-0.081848/0.11686/0.23443/0.38254	0.11467/0.10131/0.018529/-0.076996/0.18864/-0.085726/0.16365/0.23261/0.27442	0.13356/0.12004/0.046/-0.052813/0.17048/-0.081138/0.16595/0.3246/0.24475	0.21033/0.14042/0.058931/-0.015529/0.15749/-0.092646/0.12489/0.42116/0.25396	0.30581/0.15569/0.046895/0.038774/0.1568/-0.14541/0.072667/0.46797/0.27421	0.3812/0.15382/0.024781/0.086919/0.13992/-0.25128/0.066283/0.43025/0.2709	0.44084/0.14222/0.0074911/0.12134/0.10716/-0.40487/0.055698/0.31674/0.24761	0.47957/0.1183/0.018676/0.14497/0.070058/-0.48332/0.048382/0.17334/0.21557	0.4747/0.088068/0.046182/0.15652/0.025907/-0.46109/0.059091/0.085716/0.19985	0.43018/0.071914/0.052939/0.15433/0.0090213/-0.40561/0.071767/0.12221/0.21748	0.36653/0.059733/0.050757/0.12671/0.016328/-0.33294/0.089618/0.24844/0.24493	0.28093/0.046619/0.048008/0.087388/0.018067/-0.26934/0.099619/0.38569/0.27018	0.20659/0.045973/0.05768/0.046744/0.020091/-0.23555/0.077784/0.46645/0.2919	0.1721/0.06404/0.069198/0.013144/-0.0099347/-0.25558/0.026832/0.47076/0.30575	0.17609/0.089932/0.082733/0.0063878/-0.057056/-0.33721/-0.024311/0.40802/0.29195	0.18179/0.11984/0.096962/0.026075/-0.080079/-0.44859/-0.024954/0.36258/0.25557	0.23745/0.14702/0.10017/0.045799/-0.062367/-0.56609/0.014312/0.36531/0.21155	0.29694/0.17352/0.093619/0.062162/-0.013921/-0.53606/0.063457/0.36942/0.17267	0.31836/0.18863/0.095268/0.082538/0.055635/-0.41745/0.099266/0.349/0.14172
307.900887	0.8714/0.078837/-0.029715/0.15652/-0.076679/0.038173/0.27547/0.34414/0.37156	0.81207/0.090071/-0.027702/0.17786/-0.034999/0.11748/0.3604/0.34409/0.39312	0.72437/0.089186/-0.026383/0.18649/-0.022527/0.2699/0.43304/0.33494/0.41174	0.6281/0.069599/-0.027359/0.17403/-0.043812/0.42849/0.48971/0.32395/0.41786	0.54066/0.038541/-0.031532/0.13911/-0.090572/0.55571/0.50088/0.31284/0.42016	0.47898/0.019297/-0.032762/0.092844/-0.12184/0.6339/0.46357/0.29694/0.42708	0.40418/0.015771/-0.032951/0.041005/-0.14096/0.64696/0.39143/0.26359/0.4387	0.31504/0.017477/-0.025006/-0.0027498/-0.13472/0.59231/0.30804/0.20105/0.43194	0.29168/0.024994/-0.010618/-0.027142/-0.10991/0.47894/0.23362/0.10879/0.40472	0.35279/0.015734/0.014255/-0.018008/-0.053619/0.3442/0.17225/0.0012719/0.37989	0.42537/-0.0035042/0.039583/0.0017825/-0.00067912/0.24021/0.13973/-0.088218/0.33396	0.46368/-0.016115/0.052146/0.023319/0.013356/0.12815/0.11864/-0.13795/0.27928	0.45304/-0.016125/0.051194/0.036519/-0.020647/-0.028245/0.079575/-0.1418/0.23242	0.39672/-0.011275/0.042781/0.04303/-0.09839/-0.22519/0.01592/-0.091706/0.20649	0.29932/0.0021525/0.031396/0.051495/-0.2089/-0.34823/-0.068886/-0.01031/0.21202	0.19205/0.015847/0.020286/0.08169/-0.25208/-0.27459/-0.093779/0.14519/0.23056	0.17852/0.028327/0.004388/0.11583/-0.25955/-0.22166/-0.10002/0.31069/0.25482	0.25051/0.038605/-0.00918/0.15079/-0.23991/-0.17095/-0.11136/0.43347/0.2781	0.34213/0.057552/-0.027719/0.18969/-0.17643/-0.15383/-0.1289/0.49935/0.3089	0.44172/0.07243/-0.040582/0.21225/-0.047768/-0.18709/-0.15382/0.50836/0.34148	0.54547/0.084647/-0.03789/0.20811/0.12119/-0.27332/-0.1817/0.48989/0.38343	0.64584/0.092782/-0.012045/0.18147/0.28455/-0.405/-0.1882/0.52099/0.4466	0.73188/0.10015/0.019207/0.13418/0.41027/-0.54368/-0.15563/0.59203/0.5117	0.78426/0.10464/0.044394/0.080812/0.48203/-0.56141/-0.11998/0.66951/0.58014	0.78021/0.10432/0.058823/0.029012/0.49714/-0.48988/-0.10587/0.7093/0.63957	0.70817/0.093278/0.057903/-0.0091702/0.46542/-0.35807/-0.1062/0.69191/0.67034	0.59529/0.074752/0.047032/-0.036459/0.40791/-0.24565/-0.10171/0.6188/0.67294	0.476/0.05262/0.028184/-0.056721/0.34373/-0.15378/-0.072643/0.51882/0.6549	0.3611/0.039614/0.013829/-0.069477/0.27801/-0.088083/-0.019214/0.43185/0.61658	0.25878/0.038926/0.012864/-0.0677/0.21861/-0.047004/0.045066/0.38009/0.55369	0.20794/0.055174/0.011974/-0.064665/0.17068/-0.041646/0.093739/0.36362/0.46599	0.23111/0.079666/0.019175/-0.055759/0.1434/-0.071248/0.11262/0.40196/0.37433	0.27689/0.10519/0.027495/-0.030553/0.13136/-0.085176/0.10067/0.45375/0.30417	0.33239/0.13176/0.031069/0.018773/0.13223/-0.11066/0.074743/0.49322/0.2714	0.41755/0.15368/0.027502/0.07013/0.14083/-0.16324/0.055315/0.49339/0.26921	0.48791/0.16458/0.024984/0.11803/0.15039/-0.24891/0.044298/0.41821/0.27118	0.5309/0.16356/0.032381/0.15137/0.15518/-0.34062/0.031332/0.26721/0.26284	0.5374/0.15074/0.050678/0.17071/0.14406/-0.38559/0.014896/0.10152/0.25047	0.51408/0.13652/0.074249/0.18235/0.11152/-0.36112/0.0059009/-0.0024078/0.25094	0.45805/0.12307/0.085098/0.17679/0.065391/-0.3003/0.013633/-0.025832/0.25632	0.37264/0.10655/0.076446/0.16165/0.10403/-0.2368/0.042367/0.18895/0.26817	0.28676/0.091897/0.065145/0.12699/0.12637/-0.1906/0.078052/0.37705/0.29229	0.21472/0.080291/0.065937/0.09877/0.13829/-0.17551/0.10047/0.50017/0.32912	0.16973/0.082278/0.077926/0.07642/0.12778/-0.20029/0.10257/0.53697/0.34757	0.15319/0.10484/0.092089/0.056809/0.097306/-0.25958/0.093353/0.50958/0.34314	0.16527/0.14275/0.10322/0.043806/0.072225/-0.32016/0.093852/0.4859/0.3226	0.21528/0.17349/0.11197/0.045195/0.067196/-0.36885/0.10372/0.48401/0.28569	0.27659/0.19282/0.11313/0.057234/0.096591/-0.39483/0.11596/0.48838/0.24355	0.31709/0.20023/0.11443/0.068001/0.15086/-0.33864/0.12525/0.45794/0.19581
287.281686	0.86575/0.15633/-0.01722/0.16269/-0.081805/0.45412/0.14421/0.30286/0.26206	0.87003/0.16139/-0.027017/0.16202/-0.048109/0.49173/0.23464/0.32234/0.29386	0.83378/0.157/-0.038296/0.14397/-0.031819/0.54303/0.30367/0.32693/0.3255	0.76871/0.14074/-0.049458/0.11705/-0.01782/0.58196/0.37727/0.31752/0.35879	0.68414/0.11404/-0.063283/0.083428/-0.027292/0.60554/0.40832/0.29608/0.37748	0.58353/0.08946/-0.08014/0.05078/-0.049784/0.6249/0.39531/0.25208/0.38555	0.46805/0.071351/-0.080557/0.023806/-0.071676/0.60253/0.34946/0.18166/0.39326	0.35353/0.056776/-0.082565/-0.0041924/-0.082451/0.53914/0.29772/0.092572/0.39099	0.2828/0.046047/-0.07783/-0.018773/-0.069498/0.44523/0.29156/-0.0052833/0.37231	0.29072/0.0323/-0.062531/-0.020382/-0.01878/0.35104/0.28707/-0.090476/0.34044	0.3325/0.026552/-0.043024/0.0050838/0.023512/0.27259/0.27142/-0.15367/0.28679	0.36882/0.028222/-0.029223/0.035151/0.025731/0.18039/0.23613/-0.19108/0.21679	0.36243/0.036773/-0.02323/0.055089/-0.011036/0.060482/0.17036/-0.18774/0.16321	0.3014/0.043275/-0.0245/0.073747/-0.093491/-0.075572/0.077538/-0.11293/0.13297	0.20031/0.053441/-0.033659/0.10399/-0.19656/-0.17955/-0.014417/0.0034719/0.14593	0.11597/0.058017/-0.040362/0.13833/-0.24042/-0.22026/-0.074157/0.15593/0.17841	0.11826/0.059471/-0.04687/0.1757/-0.27482/-0.23512/-0.10726/0.31412/0.24034	0.18988/0.054964/-0.052263/0.20642/-0.30491/-0.2481/-0.12433/0.43898/0.29576	0.31278/0.054331/-0.053863/0.22258/-0.30425/-0.26284/-0.13921/0.51372/0.35224	0.44313/0.057558/-0.051043/0.22108/-0.21418/-0.27953/-0.14998/0.53918/0.41893	0.55924/0.067055/-0.028818/0.20363/-0.025866/-0.30175/-0.15417/0.5308/0.47897	0.65333/0.076611/0.010517/0.1643/0.15983/-0.32644/-0.15741/0.52602/0.5273	0.71696/0.087207/0.047098/0.10513/0.29946/-0.32228/-0.14833/0.54723/0.56687	0.73608/0.093154/0.071513/0.040455/0.37346/-0.29533/-0.14487/0.57017/0.59508	0.70621/0.09085/0.084296/-0.012285/0.37832/-0.24568/-0.14888/0.57737/0.61283	0.62869/0.078107/0.085522/-0.04232/0.32485/-0.17999/-0.13873/0.54872/0.62583	0.51813/0.058718/0.086453/-0.055683/0.24721/-0.10996/-0.11901/0.49173/0.63235	0.40199/0.037964/0.074381/-0.05768/0.18327/-0.027939/-0.078508/0.4395/0.63118	0.32871/0.026535/0.054935/-0.054203/0.11976/0.038079/-0.030904/0.40981/0.61421	0.28413/0.022898/0.037295/-0.047072/0.062858/0.075275/0.0089311/0.4136/0.57608	0.28703/0.028913/0.022812/-0.035334/0.014741/0.081395/0.029913/0.44863/0.51809	0.32696/0.053714/0.010303/-0.016452/0.00037821/0.059533/0.030691/0.48835/0.45418	0.38477/0.092476/0.00012467/0.0086396/0.037729/0.01926/0.031979/0.51084/0.38375	0.45028/0.12567/-0.0037894/0.038508/0.061151/-0.028198/0.033906/0.51966/0.32555	0.51306/0.14738/0.0039189/0.069975/0.061681/-0.085379/0.038137/0.49899/0.29813	0.559/0.16934/0.019221/0.11066/0.097364/-0.15197/0.036865/0.4151/0.2782	0.57685/0.18037/0.044034/0.14044/0.15965/-0.21578/0.020871/0.26728/0.25941	0.56456/0.17883/0.061985/0.16205/0.19853/-0.25947/-0.010535/0.12875/0.25319	0.53433/0.1725/0.07264/0.17243/0.20889/-0.24981/-0.044378/0.10776/0.26929	0.48043/0.16377/0.071631/0.16967/0.20904/-0.20184/-0.081141/0.1667/0.27359	0.40203/0.15374/0.064646/0.165/0.21943/-0.1514/-0.045072/0.3169/0.27691	0.31983/0.14371/0.053653/0.15476/0.23395/-0.11192/0.010195/0.47753/0.31822	0.23731/0.13292/0.048163/0.1357/0.23946/-0.090361/0.055903/0.59916/0.35377	0.19821/0.13118/0.054151/0.12084/0.2292/-0.088083/0.080925/0.66716/0.36989	0.1683/0.1502/0.071961/0.11125/0.20247/-0.10077/0.086761/0.69016/0.37654	0.2071/0.1814/0.088799/0.09692/0.16758/-0.12032/0.080265/0.68752/0.37003	0.24608/0.20631/0.10151/0.08641/0.15455/-0.13808/0.068908/0.67366/0.35113	0.2874/0.21912/0.10929/0.075382/0.18703/-0.14357/0.061796/0.64854/0.31621	0.31692/0.21643/0.11307/0.06316/0.23088/-0.1257/0.063601/0.6031/0.27164
268.043291	0.80428/0.21568/-0.01425/0.10909/-0.064808/0.76971/0.12033/0.21463/0.18544	0.82542/0.22043/-0.033368/0.1034/-0.039436/0.74607/0.20514/0.24899/0.22725	0.81062/0.21838/-0.052954/0.082996/0.0071052/0.72236/0.26571/0.26437/0.26148	0.76436/0.20687/-0.068702/0.056144/0.03274/0.69092/0.30008/0.25151/0.2928	0.69465/0.18641/-0.079739/0.036925/0.033688/0.64963/0.31062/0.21252/0.3156	0.60609/0.16207/-0.089842/0.027522/0.012335/0.59973/0.30331/0.15104/0.33486	0.50082/0.13552/-0.089277/0.021808/-0.024321/0.54384/0.28788/0.072447/0.35239	0.39479/0.10958/-0.080985/0.018896/-0.02782/0.48673/0.28115/-0.016633/0.36518	0.31524/0.089579/-0.075499/0.021297/0.0028923/0.43382/0.29963/-0.10129/0.35979	0.30034/0.076361/-0.070593/0.028859/0.050372/0.38721/0.32017/-0.16976/0.33876	0.31488/0.075845/-0.067093/0.042569/0.081395/0.34165/0.31885/-0.20637/0.29741	0.32655/0.081725/-0.064574/0.058851/0.084393/0.28649/0.28674/-0.20796/0.2463	0.3095/0.090499/-0.062848/0.074545/0.055561/0.21345/0.22349/-0.18801/0.20795	0.25883/0.098944/-0.061566/0.095764/-0.0017028/0.12236/0.13612/-0.11704/0.19844	0.19692/0.10081/-0.070603/0.1336/-0.075622/0.020339/0.036682/0.016094/0.21427	0.15076/0.093642/-0.086815/0.1766/-0.15323/-0.084681/-0.062134/0.15651/0.24613	0.14742/0.081637/-0.10363/0.20452/-0.23343/-0.18854/-0.12962/0.28321/0.28829	0.19253/0.068433/-0.1065/0.22026/-0.31346/-0.28617/-0.14744/0.38138/0.3421	0.28167/0.05642/-0.10162/0.21777/-0.35504/-0.35358/-0.16639/0.44436/0.39346	0.40119/0.051086/-0.08509/0.19539/-0.27701/-0.35174/-0.16724/0.47369/0.44359	0.51014/0.056974/-0.052425/0.1565/-0.13537/-0.30538/-0.15992/0.47961/0.48591	0.59045/0.061504/-0.01054/0.1107/0.041351/-0.24505/-0.15101/0.47751/0.51369	0.62993/0.066339/0.030114/0.055253/0.16734/-0.17935/-0.15457/0.46808/0.52475	0.62294/0.066429/0.063822/-0.0012684/0.22886/-0.11245/-0.17596/0.44278/0.52623	0.58606/0.056776/0.086544/-0.054019/0.22603/-0.04728/-0.19706/0.44613/0.52821	0.50978/0.035946/0.09793/-0.079819/0.17369/0.016015/-0.19404/0.41842/0.5264	0.41021/0.0091854/0.099716/-0.084242/0.10386/0.076845/-0.1745/0.37897/0.53412	0.31777/-0.013804/0.093137/-0.079087/0.045803/0.13232/-0.14961/0.36618/0.54978	0.25807/-0.025345/0.075372/-0.066423/0.00026231/0.17543/-0.11077/0.35178/0.55213	0.24207/-0.02074/0.057704/-0.049916/-0.040466/0.19793/-0.069246/0.38441/0.54171	0.26532/-0.0026525/0.035851/-0.025246/-0.071982/0.19491/-0.043405/0.47534/0.51857	0.31138/0.030779/0.01483/-0.0058825/-0.055104/0.16632/-0.029577/0.52769/0.46715	0.36399/0.075486/-0.0019417/0.0067115/0.01398/0.11628/-0.010804/0.54336/0.40225	0.42898/0.11532/-0.0072783/0.030342/0.067403/0.051104/0.012467/0.54668/0.34805	0.48465/0.14404/0.0026596/0.061448/0.10334/-0.022336/0.028292/0.54458/0.30171	0.51799/0.16321/0.021796/0.095523/0.13905/-0.096442/0.032737/0.51242/0.26106	0.52861/0.1722/0.043302/0.11778/0.185/-0.16166/0.024176/0.45983/0.23111	0.51799/0.17977/0.057975/0.12791/0.22081/-0.20407/0.0043123/0.42121/0.23668	0.49538/0.18138/0.060527/0.12581/0.23996/-0.20908/-0.021255/0.42181/0.26258	0.46632/0.1764/0.049156/0.12502/0.25112/-0.18165/-0.043977/0.47401/0.28169	0.41821/0.17019/0.039447/0.13516/0.26251/-0.14116/-0.055051/0.5864/0.29709	0.36516/0.17377/0.027448/0.14659/0.27433/-0.10034/-0.047835/0.6912/0.3226	0.33992/0.1773/0.012475/0.15228/0.28052/-0.06438/-0.030185/0.77206/0.35233	0.33017/0.18895/0.0091855/0.1525/0.27391/-0.034728/-0.021345/0.82129/0.36857	0.33469/0.20725/0.024361/0.15156/0.25179/-0.010873/-0.022134/0.83818/0.3769	0.35332/0.22972/0.042257/0.14585/0.22781/0.0086271/-0.035108/0.82839/0.37566	0.37074/0.24011/0.061093/0.13058/0.25598/0.025492/-0.056368/0.80312/0.36163	0.37404/0.24438/0.078946/0.10803/0.28376/0.040414/-0.074802/0.77086/0.33652	0.35649/0.23636/0.089835/0.081661/0.29976/0.052475/-0.078347/0.72193/0.3057
250.093233	0.68885/0.24432/-0.01928/0.039679/0.0091623/0.7921/0.15344/0.10979/0.15376	0.70665/0.24445/-0.048743/0.042557/0.036145/0.74008/0.20648/0.16002/0.18772	0.69834/0.24771/-0.073453/0.048297/0.065645/0.67689/0.22727/0.18516/0.21563	0.66156/0.23901/-0.084477/0.051554/0.085443/0.60529/0.2198/0.17422/0.23417	0.61842/0.2217/-0.079729/0.053432/0.087525/0.52933/0.20746/0.12422/0.25519	0.57548/0.19941/-0.070946/0.05311/0.074014/0.45515/0.19036/0.039804/0.28716	0.50545/0.17472/-0.064547/0.073378/0.055025/0.39106/0.18602/-0.049624/0.32337	0.43795/0.14951/-0.060212/0.086111/0.044988/0.34559/0.20067/-0.15031/0.35054	0.39761/0.12709/-0.056822/0.089525/0.058122/0.32275/0.22677/-0.23878/0.36054	0.36921/0.11442/-0.057169/0.086139/0.091527/0.31758/0.25033/-0.29101/0.35427	0.35036/0.12323/-0.058834/0.085151/0.11855/0.31706/0.25604/-0.30294/0.3304	0.32832/0.13232/-0.06364/0.088914/0.1264/0.30614/0.23511/-0.23588/0.30566	0.28806/0.13473/-0.070575/0.096484/0.10969/0.27333/0.18801/-0.15017/0.28913	0.22952/0.12998/-0.078656/0.11756/0.070058/0.21302/0.12162/-0.052812/0.30301	0.16457/0.11713/-0.088607/0.14783/0.011313/0.12514/0.047741/0.052882/0.31894	0.11653/0.099974/-0.10403/0.17212/-0.059436/0.01366/-0.022305/0.15396/0.34737	0.10839/0.083059/-0.11856/0.18269/-0.12695/-0.11426/-0.059759/0.23972/0.36963	0.12289/0.069943/-0.12769/0.1815/-0.1754/-0.24463/-0.084123/0.30589/0.39384	0.19638/0.059372/-0.13175/0.16354/-0.17619/-0.34065/-0.1007/0.35493/0.41611	0.29516/0.052315/-0.12544/0.13347/-0.12444/-0.35632/-0.10749/0.39273/0.42888	0.38292/0.055726/-0.10495/0.09186/-0.042357/-0.28514/-0.11252/0.41728/0.44061	0.44425/0.062234/-0.07249/0.048028/0.044524/-0.20438/-0.11387/0.43075/0.43956	0.46899/0.067594/-0.031465/0.0032278/0.10921/-0.12649/-0.12571/0.44773/0.42974	0.45638/0.062073/0.0095028/-0.03971/0.13278/-0.051254/-0.15394/0.4551/0.42465	0.40668/0.046283/0.0449/-0.072679/0.11028/0.022036/-0.18549/0.45742/0.42085	0.32423/0.015996/0.070009/-0.098432/0.052038/0.0922/-0.20723/0.43895/0.41412	0.22481/-0.018476/0.083113/-0.10752/-0.013066/0.15572/-0.2112/0.39898/0.42115	0.13235/-0.051405/0.087462/-0.098541/-0.049132/0.20727/-0.19289/0.43988/0.4611	0.071533/-0.067215/0.082282/-0.073757/-0.044913/0.24063/-0.16308/0.47226/0.48903	0.073892/-0.054975/0.065313/-0.044844/-0.016651/0.24997/-0.13151/0.5112/0.49584	0.12427/-0.026504/0.041048/-0.022336/0.012088/0.2314/-0.10093/0.56646/0.48145	0.19244/0.012018/0.018455/-0.0075281/0.044713/0.18423/-0.074594/0.60325/0.44155	0.25514/0.05392/0.0046596/0.010167/0.084258/0.11154/-0.055036/0.64228/0.38274	0.30701/0.093627/-0.00052651/0.023378/0.1236/0.019998/-0.035099/0.68393/0.33064	0.34292/0.12558/0.0018675/0.048267/0.15475/-0.080773/-0.013249/0.70118/0.28997	0.36393/0.14871/0.017443/0.068606/0.17409/-0.17997/-0.0043557/0.71643/0.25571	0.3794/0.16203/0.036183/0.082143/0.17934/-0.27058/-0.010006/0.72726/0.235	0.39521/0.16802/0.04381/0.087942/0.17062/-0.35052/-0.026988/0.76339/0.23829	0.40623/0.16979/0.047903/0.095297/0.15765/-0.35911/-0.048548/0.80919/0.25769	0.40266/0.1741/0.04241/0.10667/0.16106/-0.31094/-0.066585/0.85849/0.27588	0.38225/0.18418/0.028921/0.13322/0.18448/-0.26323/-0.080621/0.90462/0.29231	0.36475/0.19859/0.0063535/0.15913/0.21817/-0.21386/-0.09547/0.94126/0.30301	0.38084/0.21638/-0.019251/0.17973/0.25281/-0.1611/-0.10344/0.96398/0.31194	0.4005/0.23492/-0.033922/0.1938/0.27799/-0.10541/-0.1158/0.96588/0.31369	0.41625/0.25452/-0.027431/0.19879/0.2896/-0.048298/-0.13968/0.94239/0.31314	0.42933/0.26654/-0.0035314/0.19025/0.29304/0.0047593/-0.1484/0.89405/0.30862	0.43646/0.26812/0.030366/0.16708/0.32344/0.059168/-0.14396/0.83466/0.29937	0.41908/0.2606/0.056951/0.13558/0.33842/0.10945/-0.13758/0.81131/0.29346	0.37438/0.24705/0.073471/0.096901/0.33116/0.1424/-0.13293/0.78529/0.28325
233.345238	0.59415/0.24293/-0.035929/0.036649/0.049912/0.58055/0.17444/0.076105/0.15773	0.60321/0.24488/-0.065105/0.061098/0.082715/0.50207/0.19888/0.1136/0.18992	0.60741/0.24121/-0.087626/0.089691/0.10617/0.41326/0.19281/0.13132/0.21403	0.60213/0.23051/-0.094075/0.11571/0.11609/0.32557/0.16403/0.12048/0.23459	0.59035/0.21365/-0.087147/0.13134/0.11223/0.24176/0.12174/0.078696/0.26056	0.5682/0.19829/-0.076365/0.13736/0.09719/0.1662/0.07373/0.0072297/0.29146	0.53433/0.18153/-0.065543/0.1416/0.07587/0.10365/0.041169/-0.089897/0.32702	0.49252/0.16625/-0.05875/0.14441/0.05592/0.06661/0.044048/-0.20255/0.35641	0.44897/0.15966/-0.054376/0.13579/0.052196/0.070513/0.072334/-0.28766/0.38308	0.41135/0.15862/-0.053419/0.11938/0.076532/0.1124/0.11/-0.31611/0.39305	0.37772/0.16045/-0.05188/0.10847/0.1031/0.16719/0.13124/-0.27692/0.39749	0.33926/0.16058/-0.056731/0.1071/0.11598/0.20996/0.12442/-0.18981/0.3984	0.28788/0.15342/-0.067721/0.11137/0.1067/0.22607/0.096155/-0.089987/0.40152	0.22694/0.1373/-0.078806/0.12164/0.073138/0.20959/0.064802/0.0081486/0.40977	0.17063/0.11273/-0.085835/0.13087/0.019438/0.1608/0.033304/0.095721/0.42152	0.12175/0.085692/-0.099844/0.13468/-0.042396/0.084651/0.023958/0.16755/0.43263	0.09271/0.062536/-0.11643/0.13353/-0.060449/-0.0096378/0.018261/0.22516/0.43828	0.087956/0.055638/-0.1283/0.12166/-0.05093/-0.10732/0.011233/0.27721/0.4376	0.12594/0.054191/-0.14027/0.09736/-0.025445/-0.17971/0.0028746/0.33111/0.42983	0.19335/0.055899/-0.14448/0.068237/0.012466/-0.2034/-0.0069211/0.38567/0.41634	0.25257/0.062926/-0.13887/0.033696/0.055062/-0.19795/-0.019253/0.43469/0.39806	0.28274/0.070576/-0.1223/-0.00096589/0.091483/-0.17473/-0.03685/0.48002/0.37473	0.27548/0.074423/-0.092223/-0.025559/0.11039/-0.13841/-0.06364/0.52997/0.36564	0.26151/0.071053/-0.050953/-0.041327/0.10305/-0.088818/-0.10206/0.57826/0.3651	0.21317/0.055193/-0.0094653/-0.050141/0.066378/-0.025983/-0.15061/0.61671/0.36895	0.13125/0.029425/0.023648/-0.056169/0.0060498/0.044618/-0.20334/0.64604/0.38594	0.029852/0.001885/0.044556/-0.065112/-0.045256/0.11274/-0.23796/0.67333/0.41221	-0.068868/-0.024318/0.059114/-0.06269/-0.034945/0.16761/-0.22262/0.70588/0.446	-0.12775/-0.041432/0.061887/-0.049855/-0.0048337/0.20023/-0.19982/0.73979/0.46805	-0.10507/-0.038705/0.052965/-0.034463/0.03063/0.20372/-0.17789/0.77006/0.47068	-0.025252/-0.011993/0.037633/-0.01948/0.061515/0.17383/-0.15093/0.79758/0.45969	0.058839/0.02171/0.024014/-0.0054361/0.085393/0.10994/-0.12215/0.82802/0.43186	0.12222/0.055008/0.013022/0.005672/0.10495/0.015583/-0.09755/0.86862/0.388	0.15376/0.087504/0.012573/0.016216/0.12049/-0.10166/-0.07674/0.91511/0.33696	0.15098/0.11637/0.019597/0.023356/0.12959/-0.23057/-0.063858/0.95697/0.29951	0.14173/0.13831/0.029195/0.032827/0.12743/-0.3494/-0.063469/0.99274/0.28312	0.16775/0.15217/0.037019/0.052976/0.10547/-0.42679/-0.074974/1.029/0.2773	0.22595/0.16045/0.03708/0.068934/0.059328/-0.47546/-0.098206/1.069/0.27657	0.28267/0.16863/0.029451/0.080602/0.0017019/-0.48863/-0.13569/1.1015/0.28567	0.31782/0.17454/0.014977/0.10294/0.012187/-0.47472/-0.14055/1.1151/0.29095	0.3329/0.18928/-0.0047413/0.12837/0.044618/-0.45685/-0.1439/1.1055/0.28707	0.35585/0.21129/-0.028055/0.15511/0.11615/-0.40697/-0.14816/1.0939/0.28055	0.38796/0.23365/-0.051053/0.18109/0.19501/-0.35135/-0.1611/1.0867/0.27175	0.41765/0.25248/-0.059705/0.20394/0.25709/-0.27634/-0.18045/1.0558/0.25547	0.44009/0.26242/-0.051937/0.21284/0.29933/-0.17572/-0.19505/1.0019/0.23382	0.45228/0.26256/-0.017803/0.20583/0.32254/-0.07425/-0.19105/0.93389/0.21476	0.44384/0.25661/0.017815/0.18298/0.327/0.016381/-0.17126/0.86995/0.19735	0.41117/0.24711/0.042488/0.14704/0.30949/0.090368/-0.14716/0.82808/0.19743	0.36379/0.22614/0.054438/0.11279/0.26601/0.14385/-0.12376/0.79978/0.21168
217.718805	0.53898/0.18359/-0.041977/0.082429/0.071601/0.32704/0.17516/0.1108/0.18688	0.54787/0.18397/-0.069297/0.11021/0.11081/0.23705/0.18813/0.12002/0.21335	0.55281/0.18023/-0.091195/0.13916/0.13036/0.11488/0.17233/0.12019/0.24111	0.55653/0.17678/-0.10576/0.16586/0.13161/-0.012332/0.13296/0.10719/0.27148	0.5514/0.16822/-0.1078/0.18181/0.11948/-0.091314/0.083038/0.080809/0.30271	0.53736/0.15781/-0.099053/0.18514/0.098957/-0.13581/0.039805/0.042845/0.33902	0.51843/0.14855/-0.086717/0.17639/0.071643/-0.18555/0.0072255/-0.0041783/0.3792	0.49068/0.1444/-0.07525/0.15865/0.039932/-0.24509/-0.011596/-0.054469/0.41573	0.45154/0.14673/-0.067179/0.13463/0.010717/-0.26079/-0.0086438/-0.096491/0.4437	0.40304/0.14962/-0.0606/0.11023/0.024096/-0.13514/0.028941/-0.11468/0.45992	0.36401/0.15048/-0.056607/0.091452/0.053175/-0.0176/0.05925/-0.092352/0.46542	0.33147/0.14866/-0.057256/0.078247/0.071267/0.072785/0.066218/-0.032451/0.46737	0.29219/0.13896/-0.061362/0.073967/0.070817/0.13007/0.051421/0.041243/0.46808	0.24824/0.122/-0.068718/0.070197/0.05133/0.15329/0.03582/0.11277/0.46398	0.20405/0.099841/-0.07646/0.068243/0.01893/0.14472/0.035603/0.17424/0.46574	0.16827/0.078045/-0.083903/0.065685/-0.011588/0.10955/0.040491/0.22104/0.45866	0.15116/0.063396/-0.096458/0.064728/-0.019593/0.055716/0.042883/0.25331/0.45786	0.14897/0.053547/-0.11105/0.060314/0.0043411/-0.006627/0.041498/0.31097/0.44995	0.15825/0.045908/-0.12476/0.052752/0.037284/-0.067014/0.036398/0.36391/0.43575	0.17267/0.040985/-0.12892/0.042453/0.071267/-0.11877/0.026855/0.41533/0.41918	0.18571/0.045327/-0.12459/0.028503/0.10091/-0.16079/0.01236/0.48425/0.40181	0.19937/0.054989/-0.10975/0.013721/0.12142/-0.19362/-0.0077878/0.55614/0.38693	0.1943/0.063506/-0.08466/0.0039895/0.12861/-0.21406/-0.038499/0.62607/0.38135	0.16929/0.064192/-0.054275/-0.00051328/0.11981/-0.20865/-0.083885/0.69287/0.38571	0.12262/0.056314/-0.025943/-0.0023007/0.095779/-0.15959/-0.14047/0.7551/0.40051	0.054593/0.04249/-0.00388/-0.003045/0.067024/-0.082328/-0.19448/0.81797/0.41812	-0.024256/0.028163/0.014107/-0.0047174/0.054133/-0.0059834/-0.22286/0.87989/0.44076	-0.101/0.018846/0.026176/-0.0076636/0.051023/0.053915/-0.22202/0.9371/0.46278	-0.14247/0.017694/0.03162/-0.0074448/0.0526/0.090118/-0.21385/0.98631/0.47611	-0.11377/0.0227/0.028058/-0.0046527/0.054213/0.096963/-0.20654/1.026/0.47811	-0.051542/0.033831/0.01966/-0.0023032/0.050592/0.069424/-0.19236/1.0579/0.46836	0.0096917/0.056122/0.0069801/0.00013213/0.037843/0.0066715/-0.16859/1.0862/0.44572	0.056807/0.083051/-0.002999/0.0029807/0.042085/-0.086721/-0.14575/1.1161/0.41347	0.084758/0.10837/-0.0011195/0.0059161/0.049856/-0.20105/-0.12116/1.1518/0.37751	0.095583/0.12954/0.0019897/0.01056/0.067284/-0.32134/-0.10484/1.1884/0.35131	0.10792/0.14744/0.0059733/0.022499/0.077579/-0.42833/-0.097017/1.225/0.33769	0.13892/0.16003/0.010089/0.041837/0.071269/-0.50693/-0.091956/1.2573/0.33181	0.18855/0.16843/0.00649/0.058225/0.053332/-0.54954/-0.092364/1.2778/0.32266	0.24482/0.17758/-0.0062713/0.070387/0.035655/-0.55657/-0.10051/1.2802/0.30947	0.29419/0.19019/-0.023414/0.081459/0.032173/-0.54448/-0.11147/1.2605/0.29434	0.33531/0.2048/-0.036216/0.091321/0.052202/-0.52365/-0.126/1.222/0.27389	0.37554/0.22307/-0.04944/0.10674/0.11279/-0.49609/-0.1471/1.1831/0.24829	0.40811/0.2401/-0.059902/0.13593/0.17568/-0.45695/-0.1736/1.1406/0.22191	0.42658/0.24914/-0.059576/0.16085/0.22495/-0.38052/-0.19839/1.0804/0.19387	0.43695/0.25369/-0.044852/0.1736/0.25397/-0.27491/-0.21239/1.0049/0.16741	0.4416/0.24867/-0.019268/0.17208/0.2601/-0.16723/-0.21194/0.92492/0.15078	0.42982/0.23805/0.0084451/0.16138/0.24225/-0.068715/-0.19304/0.85193/0.14209	0.40003/0.2215/0.026188/0.13979/0.19976/0.014644/-0.16699/0.79846/0.14695	0.35633/0.1992/0.029172/0.10842/0.13273/0.079207/-0.14939/0.77122/0.1602
203.138828	0.44128/0.11244/-0.050942/0.10026/0.1236/0.1931/0.20719/0.16186/0.22661	0.46257/0.11651/-0.07663/0.133/0.15205/0.11494/0.21496/0.15005/0.24662	0.47264/0.11835/-0.098657/0.15579/0.16384/0.0099411/0.20361/0.13309/0.26807	0.47232/0.11439/-0.11646/0.17219/0.15762/-0.095444/0.17759/0.11149/0.28957	0.46494/0.10526/-0.125/0.17789/0.13849/-0.15729/0.14331/0.091218/0.31306	0.46064/0.097342/-0.12628/0.16876/0.12461/-0.19213/0.10932/0.085439/0.34962	0.44636/0.094023/-0.12185/0.14444/0.10112/-0.20954/0.095211/0.092053/0.39581	0.42845/0.093235/-0.11247/0.10872/0.071189/-0.21009/0.093291/0.098723/0.43959	0.40227/0.1018/-0.10289/0.067858/0.042995/-0.18665/0.092645/0.10241/0.4742	0.36562/0.10676/-0.092291/0.033909/0.027953/-0.13436/0.093249/0.10567/0.49717	0.32266/0.1099/-0.082555/0.011073/0.032899/-0.063854/0.092833/0.1241/0.51031	0.28873/0.10862/-0.075189/0.0013183/0.043117/0.0038604/0.086748/0.16886/0.51947	0.25626/0.10255/-0.072362/-0.0059593/0.048218/0.055221/0.074848/0.21336/0.52779	0.2277/0.089689/-0.073323/-0.014292/0.045978/0.0841/0.06028/0.25115/0.53083	0.20469/0.075748/-0.077151/-0.015376/0.038325/0.088773/0.04509/0.28378/0.52586	0.18732/0.06694/-0.082582/-0.0077917/0.030118/0.070298/0.028875/0.31922/0.51514	0.17497/0.05773/-0.087653/0.00031965/0.02748/0.031528/0.011598/0.35765/0.5	0.16898/0.047683/-0.09198/0.0081971/0.033479/-0.022844/-0.0027015/0.39112/0.47608	0.16577/0.038586/-0.094968/0.019193/0.052003/-0.079482/-0.0086164/0.42119/0.44617	0.1752/0.030946/-0.094042/0.028785/0.079991/-0.13/-0.012572/0.45862/0.41996	0.18153/0.028265/-0.09014/0.032995/0.10382/-0.18192/-0.023215/0.51486/0.40198	0.18157/0.034576/-0.082388/0.033865/0.12046/-0.23249/-0.03474/0.58193/0.3952	0.17693/0.04087/-0.066586/0.037347/0.12836/-0.27545/-0.053086/0.65353/0.39806	0.1623/0.043916/-0.0467/0.045294/0.12659/-0.29632/-0.087827/0.72644/0.40702	0.13577/0.043423/-0.028113/0.052506/0.11631/-0.25475/-0.13403/0.79831/0.41923	0.099976/0.044354/-0.012948/0.058023/0.10249/-0.17701/-0.17893/0.86967/0.43271	0.061531/0.049972/0.00032003/0.061685/0.088685/-0.10539/-0.20107/0.95252/0.44668	0.032345/0.057464/0.0094854/0.060136/0.074348/-0.053363/-0.20319/1.0418/0.46054	0.021594/0.066597/0.010867/0.055944/0.060517/-0.026976/-0.20582/1.116/0.46939	0.028356/0.076399/0.0026471/0.049467/0.048015/-0.0052606/-0.21184/1.174/0.47453	0.047432/0.087168/-0.014254/0.036518/0.036914/-0.018011/-0.21486/1.216/0.47221	0.068023/0.099983/-0.033299/0.023737/0.029429/-0.063015/-0.20366/1.2436/0.46474	0.091137/0.11439/-0.042313/0.016369/0.02936/-0.13455/-0.18168/1.2589/0.44844	0.12466/0.13037/-0.042362/0.012621/0.043101/-0.22418/-0.15722/1.2703/0.42611	0.15563/0.14654/-0.038523/0.012263/0.063111/-0.32187/-0.13482/1.3015/0.40038	0.18551/0.1584/-0.032448/0.022194/0.078088/-0.40268/-0.10969/1.3331/0.37302	0.21741/0.16712/-0.027929/0.030097/0.086391/-0.45992/-0.083552/1.3532/0.34606	0.25423/0.17401/-0.028895/0.03496/0.090714/-0.50175/-0.065803/1.3586/0.32102	0.29438/0.18745/-0.035561/0.03714/0.097301/-0.51972/-0.059676/1.347/0.29975	0.33537/0.20272/-0.044789/0.03976/0.10909/-0.50445/-0.066619/1.3182/0.27898	0.37748/0.21822/-0.046142/0.04191/0.13149/-0.48131/-0.086256/1.2751/0.24887	0.41302/0.23254/-0.045814/0.053397/0.15801/-0.45131/-0.11694/1.2212/0.21819	0.43483/0.24365/-0.043573/0.071451/0.17986/-0.40919/-0.15363/1.1549/0.19141	0.43958/0.24983/-0.031886/0.092179/0.19082/-0.35172/-0.16652/1.0704/0.16502	0.42856/0.24955/-0.016961/0.10534/0.18724/-0.28187/-0.17187/0.97098/0.14452	0.4166/0.24351/-0.0032201/0.10981/0.16786/-0.2069/-0.17667/0.87771/0.1325	0.41101/0.23034/0.005934/0.10655/0.13302/-0.13377/-0.1813/0.77738/0.12637	0.39495/0.21287/0.0078312/0.093865/0.083962/-0.06661/-0.1887/0.68506/0.12426	0.36556/0.1939/0.0012469/0.071937/0.022504/-0.0087249/-0.20295/0.66717/0.13802
189.535229	0.28619/0.10511/-0.063925/0.090889/0.14562/0.19684/0.26935/0.22631/0.2807	0.31538/0.10391/-0.087853/0.11871/0.17529/0.13279/0.27203/0.19191/0.29	0.33309/0.10321/-0.11081/0.13466/0.20019/0.057215/0.26945/0.15667/0.29692	0.34104/0.097891/-0.12716/0.13768/0.20921/-0.016109/0.25564/0.12177/0.30296	0.34465/0.089493/-0.13497/0.12813/0.20259/-0.079711/0.23444/0.094159/0.31456	0.34489/0.08426/-0.13836/0.1055/0.18249/-0.13101/0.21119/0.10039/0.34224	0.33846/0.085133/-0.13795/0.070221/0.15209/-0.15979/0.18968/0.14564/0.38507	0.32712/0.08553/-0.13551/0.025638/0.11651/-0.16375/0.1699/0.19802/0.43105	0.31277/0.084873/-0.13295/-0.022645/0.083304/-0.14964/0.1497/0.24594/0.47291	0.29107/0.084812/-0.11817/-0.057537/0.060154/-0.12141/0.12768/0.28827/0.50746	0.26264/0.082562/-0.10477/-0.077905/0.049637/-0.085059/0.10372/0.32654/0.53343	0.23024/0.078296/-0.096974/-0.087967/0.048295/-0.048321/0.07845/0.36112/0.55255	0.19708/0.074527/-0.094254/-0.086701/0.050974/-0.018712/0.052777/0.39062/0.56759	0.16759/0.072938/-0.09257/-0.077242/0.053866/-0.0015399/0.027178/0.41451/0.57668	0.14998/0.068828/-0.093486/-0.06448/0.05515/0.00077121/0.00099442/0.43424/0.57598	0.14254/0.064065/-0.094616/-0.050841/0.054664/-0.011778/-0.0273/0.45232/0.56259	0.14288/0.058268/-0.094235/-0.037613/0.053363/-0.037445/-0.058811/0.46812/0.53512	0.14848/0.050333/-0.093122/-0.017858/0.052958/-0.072804/-0.089228/0.47789/0.49372	0.15895/0.042559/-0.092745/0.00071199/0.055545/-0.11325/-0.087873/0.4826/0.44155	0.16935/0.036894/-0.092459/0.015226/0.061867/-0.15628/-0.074449/0.48862/0.39456	0.17719/0.035616/-0.08948/0.02746/0.070123/-0.20075/-0.065661/0.50733/0.37081	0.18067/0.035273/-0.081217/0.036366/0.078127/-0.24257/-0.061713/0.55011/0.37378	0.18079/0.037923/-0.069517/0.045769/0.084231/-0.27056/-0.06158/0.61616/0.38192	0.17845/0.043651/-0.056143/0.05916/0.086839/-0.26326/-0.065505/0.6955/0.39175	0.17123/0.050115/-0.042871/0.072101/0.084314/-0.22412/-0.074371/0.78071/0.40349	0.15819/0.059273/-0.029377/0.08574/0.074934/-0.17453/-0.087408/0.86863/0.41476	0.14512/0.06838/-0.018679/0.098647/0.057345/-0.12592/-0.10335/0.95758/0.42544	0.14321/0.079395/-0.013473/0.10848/0.049177/-0.086005/-0.12266/1.0435/0.43861	0.15064/0.091192/-0.014296/0.11096/0.044855/-0.060459/-0.14737/1.1203/0.45094	0.16008/0.10402/-0.022736/0.10669/0.041297/-0.053201/-0.17886/1.1825/0.45407	0.17147/0.11516/-0.037651/0.097297/0.040716/-0.066708/-0.21513/1.2273/0.45217	0.18515/0.12576/-0.055726/0.084345/0.04416/-0.10115/-0.23255/1.2548/0.45443	0.20195/0.13115/-0.065245/0.069665/0.051335/-0.15327/-0.21654/1.2688/0.44899	0.22184/0.13846/-0.059539/0.059384/0.061638/-0.21661/-0.18981/1.278/0.43131	0.24332/0.14385/-0.053901/0.051768/0.07404/-0.2824/-0.15747/1.289/0.40286	0.26635/0.15031/-0.048372/0.045636/0.08685/-0.34155/-0.12778/1.3001/0.369	0.29335/0.1594/-0.043644/0.039036/0.098707/-0.38802/-0.10536/1.3063/0.33773	0.3245/0.16893/-0.040642/0.030636/0.11039/-0.42028/-0.072935/1.3034/0.30976	0.35797/0.1825/-0.043267/0.020445/0.12569/-0.43946/-0.053038/1.2884/0.29718	0.39231/0.19965/-0.042154/0.0091093/0.14229/-0.44737/-0.046982/1.2619/0.28047	0.42683/0.21339/-0.032495/0.0070463/0.15398/-0.44458/-0.05263/1.2285/0.25949	0.4532/0.22637/-0.022929/0.010731/0.15731/-0.42846/-0.066883/1.1972/0.23575	0.46712/0.24088/-0.013906/0.023008/0.1504/-0.39317/-0.085405/1.1609/0.21299	0.46776/0.25487/-0.0053696/0.036783/0.13264/-0.3417/-0.10442/1.1065/0.19264	0.45776/0.26162/0.00058301/0.048526/0.10491/-0.28582/-0.12353/1.0341/0.17901	0.44237/0.26086/0.0026168/0.057492/0.06953/-0.23383/-0.14472/0.94818/0.17025	0.42451/0.25263/-3.1306e-05/0.061637/0.029693/-0.19104/-0.17045/0.8574/0.16336	0.40287/0.23861/-0.0061292/0.057154/-0.011256/-0.1493/-0.19768/0.78084/0.1599	0.37776/0.22126/-0.016775/0.042037/-0.05059/-0.10616/-0.22601/0.75409/0.1665
176.842621	0.12684/0.12888/-0.072209/0.083518/0.16059/0.26464/0.36766/0.27522/0.31328	0.15779/0.12343/-0.091899/0.094491/0.20014/0.20375/0.36139/0.23263/0.3198	0.17806/0.11762/-0.10969/0.095137/0.22688/0.13147/0.34599/0.19719/0.32597	0.18876/0.11068/-0.12223/0.085771/0.23796/0.051377/0.32043/0.17371/0.33052	0.19368/0.10571/-0.12691/0.06711/0.23225/-0.032396/0.28506/0.15859/0.33907	0.19623/0.1031/-0.12642/0.039506/0.21037/-0.11341/0.24401/0.18485/0.3648	0.19688/0.10049/-0.12425/0.0045083/0.17416/-0.18003/0.20733/0.23956/0.41153	0.19441/0.097461/-0.12163/-0.033436/0.12655/-0.2203/0.1648/0.3004/0.45819	0.1878/0.095299/-0.11534/-0.069969/0.071521/-0.23219/0.11632/0.3585/0.49906	0.17791/0.094518/-0.106/-0.10104/0.040454/-0.22287/0.064953/0.41155/0.5312	0.16595/0.093624/-0.09729/-0.1218/0.039889/-0.19954/0.015411/0.45867/0.55373	0.15181/0.091982/-0.090997/-0.12725/0.039622/-0.17143/-0.029253/0.49912/0.56809	0.13515/0.090145/-0.088725/-0.12133/0.039536/-0.1488/-0.065293/0.53192/0.57916	0.11757/0.08769/-0.090375/-0.10878/0.03871/-0.13605/-0.0879/0.55597/0.59351	0.10349/0.083821/-0.095628/-0.087303/0.035872/-0.1324/-0.10039/0.57034/0.59551	0.095349/0.079034/-0.10345/-0.063875/0.029848/-0.13427/-0.10924/0.57431/0.583	0.092962/0.072704/-0.10418/-0.040517/0.019908/-0.13885/-0.11684/0.56734/0.55601	0.098029/0.066356/-0.10355/-0.020066/0.0060736/-0.14637/-0.12243/0.54902/0.51726	0.10484/0.060445/-0.10386/-0.0041816/-0.0094596/-0.15817/-0.12474/0.51938/0.47223	0.11326/0.056608/-0.10376/0.0076328/-0.021512/-0.17448/-0.12365/0.48029/0.42755	0.12667/0.057476/-0.10072/0.016242/-0.029243/-0.19398/-0.11829/0.44892/0.39118	0.14021/0.060997/-0.090631/0.025691/-0.028569/-0.21349/-0.10626/0.49713/0.37966	0.15701/0.065398/-0.076509/0.036338/-0.02227/-0.22679/-0.091535/0.57276/0.38622	0.17433/0.070886/-0.062571/0.048648/-0.015964/-0.22318/-0.063233/0.65316/0.3949	0.18851/0.078893/-0.053279/0.061107/-0.010036/-0.19986/-0.043743/0.73506/0.4044	0.19963/0.089157/-0.047817/0.074009/-0.0024146/-0.16892/-0.034041/0.81541/0.41552	0.20944/0.099258/-0.041967/0.085672/0.0055682/-0.13867/-0.033585/0.89123/0.42553	0.21931/0.11075/-0.038971/0.094602/0.01125/-0.11369/-0.042096/0.9617/0.43335	0.22919/0.12363/-0.038164/0.10003/0.013713/-0.099495/-0.060034/1.0295/0.44049	0.23857/0.13672/-0.040772/0.10229/0.013493/-0.10083/-0.086791/1.0883/0.44704	0.24713/0.14642/-0.041076/0.10143/0.015701/-0.11997/-0.11907/1.1301/0.4503	0.2554/0.15134/-0.037749/0.095964/0.021354/-0.15685/-0.14959/1.1535/0.45177	0.26706/0.15163/-0.034629/0.089266/0.0251/-0.20914/-0.16394/1.1607/0.45467	0.28244/0.14855/-0.031644/0.077185/0.027023/-0.27227/-0.15794/1.1565/0.44875	0.29934/0.14388/-0.028491/0.061359/0.02865/-0.33888/-0.13593/1.1478/0.43216	0.31947/0.14042/-0.025142/0.045802/0.03326/-0.39852/-0.1069/1.142/0.40835	0.34441/0.14487/-0.023544/0.026603/0.044434/-0.44235/-0.080267/1.1424/0.38064	0.37046/0.15574/-0.023761/0.0085705/0.061532/-0.47119/-0.060016/1.1452/0.35127	0.39537/0.17177/-0.022891/-0.0036505/0.079001/-0.49042/-0.047907/1.1459/0.32519	0.41791/0.19127/-0.019191/-0.011425/0.090994/-0.50374/-0.040387/1.1506/0.30581	0.43797/0.21111/-0.015357/-0.019379/0.093462/-0.51104/-0.034063/1.1715/0.29121	0.45352/0.2295/-0.012794/-0.02245/0.084148/-0.48814/-0.036346/1.1889/0.27374	0.45988/0.2505/-0.010835/-0.01696/0.062474/-0.43487/-0.047374/1.1915/0.2532	0.45965/0.26853/-0.0090258/-0.0066105/0.029725/-0.3699/-0.064678/1.1769/0.25021	0.45452/0.27958/-0.0081614/0.0086629/-0.010564/-0.30997/-0.085198/1.1459/0.24716	0.4402/0.28326/-0.010513/0.0259/-0.052534/-0.26088/-0.10632/1.102/0.24275	0.41822/0.27929/-0.015831/0.039391/-0.089421/-0.22356/-0.12654/1.0508/0.2373	0.39135/0.26902/-0.021925/0.046025/-0.11688/-0.19616/-0.14531/0.9994/0.23257	0.36269/0.25585/-0.030526/0.045948/-0.13359/-0.17612/-0.16265/0.95528/0.23479
165.000000	0.016999/0.1537/-0.073542/0.087583/0.1817/0.31815/0.44248/0.33815/0.389	0.032634/0.14665/-0.086392/0.088557/0.22072/0.26459/0.42608/0.32778/0.38831	0.042518/0.14106/-0.096027/0.078768/0.24418/0.1955/0.39888/0.32244/0.39035	0.04721/0.13568/-0.097173/0.062728/0.25192/0.11208/0.3624/0.32699/0.39402	0.049289/0.131/-0.098145/0.041321/0.24433/0.016148/0.31756/0.34068/0.4059	0.052054/0.12603/-0.098537/0.016344/0.22246/-0.089831/0.26385/0.36162/0.4357	0.05634/0.12073/-0.097546/-0.010723/0.18823/-0.2024/0.20073/0.38826/0.4738	0.059059/0.11806/-0.095613/-0.039761/0.14486/-0.30068/0.12821/0.41815/0.51144	0.057022/0.11422/-0.091719/-0.06687/0.097668/-0.3166/0.047351/0.44952/0.5429	0.053108/0.10964/-0.086563/-0.088747/0.055426/-0.32457/-0.037314/0.48247/0.5653	0.056962/0.1062/-0.081462/-0.10476/0.02352/-0.32114/-0.11136/0.51747/0.57896	0.059019/0.10483/-0.076826/-0.11421/-0.0015304/-0.30342/-0.17318/0.55262/0.58797	0.055674/0.10607/-0.073711/-0.10892/-0.021038/-0.29201/-0.22984/0.58396/0.59663	0.05031/0.10676/-0.073687/-0.092888/-0.035081/-0.29065/-0.24825/0.60763/0.60407	0.046549/0.10904/-0.077772/-0.073094/-0.046334/-0.29913/-0.23652/0.62096/0.60568	0.044484/0.11049/-0.082531/-0.052002/-0.058016/-0.30304/-0.22044/0.62307/0.59711	0.044757/0.1084/-0.080919/-0.033135/-0.071537/-0.26581/-0.20225/0.61601/0.57586	0.048084/0.10328/-0.076185/-0.01851/-0.087016/-0.23502/-0.18389/0.6047/0.54557	0.055747/0.098513/-0.072366/-0.0080872/-0.104/-0.21099/-0.16666/0.59124/0.51521	0.068174/0.09405/-0.068437/0.00091226/-0.12096/-0.19358/-0.15029/0.57726/0.48718	0.083274/0.094225/-0.063286/0.0097905/-0.13328/-0.18184/-0.13142/0.56883/0.46182	0.098371/0.095511/-0.055953/0.01579/-0.1351/-0.17418/-0.10577/0.57415/0.44051	0.1148/0.09871/-0.048507/0.019401/-0.12859/-0.16886/-0.075795/0.59977/0.42471	0.1387/0.1028/-0.045138/0.022693/-0.11954/-0.16479/-0.045001/0.64571/0.41586	0.16499/0.10945/-0.046782/0.032341/-0.11055/-0.16209/-0.018158/0.70376/0.41082	0.18776/0.1198/-0.048598/0.044493/-0.098162/-0.16224/0.0012552/0.76451/0.40862	0.20511/0.1297/-0.045058/0.053084/-0.081742/-0.16762/0.011589/0.82198/0.40952	0.21778/0.14001/-0.043212/0.059158/-0.067595/-0.15709/0.023181/0.87352/0.41357	0.22745/0.15044/-0.038323/0.063953/-0.057958/-0.15226/0.027179/0.91862/0.42027	0.23579/0.15939/-0.03009/0.069193/-0.052945/-0.16259/0.021172/0.95543/0.42841	0.24359/0.16581/-0.021895/0.072483/-0.052226/-0.18945/0.0071827/0.97992/0.44078	0.25112/0.16805/-0.017586/0.073584/-0.055468/-0.23314/-0.011979/0.9897/0.45272	0.25983/0.16715/-0.015843/0.07127/-0.062655/-0.29263/-0.033095/0.98458/0.4608	0.27717/0.16355/-0.012232/0.062795/-0.074436/-0.36488/-0.050434/0.96571/0.46258	0.30007/0.15874/-0.010193/0.049687/-0.091153/-0.44207/-0.047436/0.93502/0.45646	0.3223/0.15528/-0.010822/0.03594/-0.10933/-0.49923/-0.027953/0.9011/0.44251	0.34177/0.15623/-0.015107/0.022213/-0.092428/-0.52086/-0.0075558/0.94561/0.42279	0.3585/0.16458/-0.019797/0.0093826/-0.059875/-0.52801/0.0071745/0.9995/0.40185	0.3751/0.17916/-0.018933/0.0008059/-0.033149/-0.52605/0.013641/1.0539/0.38498	0.38601/0.19811/-0.017719/-0.0063168/-0.017725/-0.51401/0.012338/1.1143/0.37245	0.39879/0.21906/-0.018205/-0.0075049/-0.015367/-0.48916/0.0094951/1.1722/0.36367	0.40931/0.23951/-0.02001/-0.005002/-0.026694/-0.45007/-0.00082849/1.2186/0.35512	0.41321/0.25989/-0.023802/0.00088748/-0.051551/-0.40043/-0.020866/1.2505/0.3469	0.40933/0.27741/-0.02752/0.010795/-0.088423/-0.34768/-0.048912/1.2672/0.33856	0.39783/0.28908/-0.031426/0.023688/-0.1327/-0.29924/-0.080635/1.269/0.33141	0.37961/0.29584/-0.035458/0.035672/-0.17751/-0.26074/-0.10731/1.2572/0.32675	0.35719/0.29764/-0.041747/0.045745/-0.21035/-0.23573/-0.12022/1.2336/0.32497	0.33434/0.29885/-0.050246/0.051869/-0.19927/-0.22593/-0.12318/1.2012/0.32563	0.31322/0.2969/-0.059286/0.051422/-0.17219/-0.23157/-0.12147/1.1645/0.32815
153.950444	-0.046013/0.17691/-0.056455/0.12174/0.18507/0.31981/0.43644/0.43336/0.46217	-0.050413/0.16902/-0.056397/0.11575/0.21708/0.29118/0.42083/0.44286/0.46383	-0.056055/0.16801/-0.057969/0.10216/0.23499/0.24708/0.39586/0.45261/0.46589	-0.063151/0.16952/-0.061156/0.082136/0.239/0.18919/0.36261/0.46318/0.4711	-0.06334/0.16924/-0.06441/0.058903/0.22971/0.12048/0.31869/0.47182/0.48362	-0.057181/0.1668/-0.06583/0.035605/0.20801/0.045326/0.26281/0.47586/0.50351	-0.047038/0.16407/-0.066609/0.013483/0.17521/-0.03047/0.19586/0.4753/0.52918	-0.035912/0.15892/-0.06739/-0.0023505/0.13321/-0.10082/0.11988/0.47299/0.55967	-0.025507/0.15109/-0.067981/-0.015074/0.08548/-0.16164/0.038116/0.46377/0.58632	-0.017015/0.14421/-0.065568/-0.025505/0.037523/-0.21213/-0.044694/0.4518/0.60486	-0.011347/0.13864/-0.059139/-0.033621/-0.0092139/-0.2535/-0.12252/0.47651/0.61558	-0.0087861/0.13622/-0.050606/-0.038688/-0.057607/-0.28705/-0.19054/0.51404/0.62207	-0.0088565/0.13648/-0.041779/-0.040033/-0.10547/-0.31283/-0.24497/0.54883/0.62881	-0.010567/0.13909/-0.034708/-0.036664/-0.13568/-0.32882/-0.28041/0.57626/0.6356	-0.011932/0.142/-0.02761/-0.022641/-0.15741/-0.33309/-0.29446/0.5946/0.63648	-0.0088202/0.14443/-0.020245/-0.0057435/-0.18085/-0.32671/-0.28854/0.60407/0.62743	-0.001698/0.14581/-0.013289/0.0078371/-0.20178/-0.30743/-0.26406/0.60682/0.60816	0.0068869/0.14394/-0.0066995/0.016427/-0.215/-0.27345/-0.22796/0.60698/0.58047	0.019135/0.13974/-0.0012147/0.020236/-0.22458/-0.23964/-0.18985/0.60456/0.54863	0.035546/0.13573/0.0047652/0.025394/-0.22957/-0.21123/-0.15269/0.59657/0.51655	0.050352/0.13141/0.010393/0.03183/-0.23195/-0.18916/-0.11715/0.58264/0.48328	0.061542/0.12806/0.013453/0.035596/-0.23567/-0.17311/-0.083585/0.56508/0.45025	0.07111/0.12682/0.013656/0.038127/-0.22634/-0.16241/-0.052185/0.55973/0.42016	0.094242/0.12919/0.011874/0.046534/-0.20755/-0.15631/-0.02243/0.5949/0.39322	0.11663/0.1353/0.0093549/0.057465/-0.19212/-0.15419/0.0067152/0.6366/0.36916	0.13344/0.14124/0.0064279/0.067199/-0.17912/-0.15546/0.035265/0.6758/0.34896	0.14236/0.14676/0.0041341/0.074244/-0.16741/-0.15954/0.061723/0.71127/0.34028	0.14336/0.15328/0.0031898/0.078178/-0.15639/-0.16642/0.084396/0.74261/0.34111	0.13946/0.16015/0.0039276/0.0827/-0.14669/-0.17768/0.10193/0.76945/0.35108	0.14106/0.16591/0.0052784/0.086186/-0.13978/-0.19597/0.11344/0.79131/0.36767	0.15279/0.17066/0.0066031/0.090082/-0.13711/-0.22343/0.11893/0.80792/0.38708	0.16732/0.17294/0.0076025/0.094518/-0.13964/-0.26085/0.11935/0.81985/0.40643	0.18466/0.17456/0.009043/0.096055/-0.14739/-0.30731/0.11634/0.82914/0.42939	0.2053/0.17569/0.010469/0.094153/-0.14933/-0.35981/0.11196/0.83997/0.44417	0.22815/0.17674/0.011196/0.089899/-0.14271/-0.41148/0.1087/0.85843/0.45071	0.25131/0.178/0.0093248/0.083713/-0.13304/-0.44829/0.11068/0.89/0.45477	0.27315/0.17985/0.003898/0.077191/-0.11731/-0.46644/0.1161/0.93595/0.45315	0.29251/0.18434/-0.0022538/0.069083/-0.1006/-0.47262/0.11829/0.99328/0.44759	0.30846/0.19807/-0.010261/0.059153/-0.087414/-0.46762/0.11417/1.0568/0.43921	0.32011/0.21437/-0.016641/0.051114/-0.080128/-0.45001/0.10288/1.1208/0.43097	0.32654/0.23271/-0.022568/0.047212/-0.079495/-0.41913/0.084365/1.1806/0.42279	0.32669/0.25178/-0.029256/0.047993/-0.08531/-0.3776/0.058083/1.2336/0.41288	0.31992/0.26887/-0.035235/0.054617/-0.096639/-0.33129/0.023571/1.2782/0.40069	0.30638/0.28271/-0.041878/0.061706/-0.11052/-0.28674/-0.018314/1.3138/0.38862	0.2854/0.29338/-0.049838/0.067837/-0.121/-0.24952/-0.06448/1.3399/0.37541	0.25898/0.30156/-0.057459/0.071817/-0.12549/-0.22383/-0.10623/1.3565/0.36886	0.23479/0.3079/-0.066322/0.074269/-0.12257/-0.21255/-0.1291/1.3643/0.36773	0.21941/0.31255/-0.075384/0.077172/-0.10786/-0.21727/-0.13665/1.3646/0.3691	0.21564/0.31586/-0.085059/0.07713/-0.080394/-0.23819/-0.13701/1.3592/0.37146
143.640843	-0.05486/0.22629/-0.018521/0.15242/0.14528/0.26843/0.38423/0.43471/0.46168	-0.064037/0.22433/-0.016795/0.14698/0.16933/0.27219/0.37836/0.46483/0.47173	-0.073941/0.22215/-0.017414/0.13603/0.18306/0.26216/0.36355/0.48927/0.4846	-0.085044/0.2205/-0.019408/0.12112/0.18695/0.2395/0.33704/0.50738/0.50073	-0.094639/0.21856/-0.023023/0.10467/0.18147/0.20591/0.29855/0.51876/0.52069	-0.10573/0.21561/-0.026156/0.086334/0.16722/0.16351/0.24898/0.52287/0.54351	-0.11607/0.21019/-0.0294/0.067441/0.14508/0.11458/0.18998/0.51997/0.56773	-0.11938/0.20225/-0.032743/0.049866/0.11628/0.061327/0.12371/0.51175/0.59259	-0.11416/0.19272/-0.033607/0.03741/0.082303/0.0056016/0.052706/0.50146/0.617	-0.10358/0.18356/-0.031232/0.030935/0.044714/-0.051243/-0.020388/0.49376/0.63878	-0.094669/0.17674/-0.024835/0.027936/0.0047451/-0.10836/-0.093085/0.4923/0.65584	-0.088805/0.17189/-0.015435/0.02703/-0.037032/-0.16517/-0.16283/0.49652/0.66694	-0.084083/0.1683/-0.005797/0.030592/-0.080444/-0.22056/-0.22514/0.50331/0.67139	-0.076341/0.16809/0.0046342/0.038465/-0.12537/-0.26658/-0.26751/0.51039/0.66851	-0.064206/0.17046/0.017971/0.048404/-0.17169/-0.27503/-0.27256/0.51728/0.6576	-0.048399/0.17199/0.034011/0.058952/-0.21877/-0.2663/-0.25801/0.52429/0.63877	-0.029484/0.17128/0.048689/0.068268/-0.25909/-0.25399/-0.23591/0.53128/0.61333	-0.0088147/0.16803/0.061503/0.075542/-0.27408/-0.23957/-0.21079/0.537/0.58207	0.01189/0.16264/0.071893/0.081938/-0.27562/-0.22475/-0.18554/0.53985/0.54453	0.031114/0.15793/0.080306/0.086142/-0.2732/-0.21124/-0.16043/0.53886/0.5015	0.047711/0.15512/0.085211/0.090517/-0.26839/-0.19987/-0.12894/0.53432/0.45483	0.061076/0.15141/0.086515/0.097102/-0.26291/-0.1908/-0.09484/0.52771/0.40982	0.071273/0.14778/0.085078/0.10864/-0.25687/-0.18386/-0.065857/0.52108/0.36974	0.078912/0.1478/0.081729/0.1199/-0.25065/-0.17883/-0.041568/0.51596/0.33239	0.083929/0.15074/0.076533/0.12841/-0.24564/-0.17554/-0.0097724/0.51281/0.30007	0.084443/0.15439/0.070265/0.13486/-0.24277/-0.17406/0.032105/0.51169/0.27729	0.079043/0.15777/0.064843/0.14019/-0.24126/-0.17464/0.072588/0.51352/0.26755	0.067862/0.16045/0.060171/0.14336/-0.23238/-0.17779/0.10849/0.52094/0.27045	0.053051/0.16411/0.055352/0.14593/-0.21646/-0.18417/0.13894/0.53668/0.28793	0.039086/0.16826/0.052411/0.14808/-0.20054/-0.19444/0.16386/0.55953/0.31088	0.031275/0.17054/0.051355/0.15184/-0.18536/-0.20905/0.1835/0.58633/0.33674	0.032644/0.17178/0.050615/0.15339/-0.1712/-0.22803/0.19841/0.61544/0.3631	0.043441/0.17261/0.05009/0.15806/-0.15803/-0.25078/0.20936/0.64676/0.38741	0.061417/0.1738/0.04916/0.16018/-0.14565/-0.27602/0.21716/0.68125/0.40773	0.085758/0.17673/0.047823/0.16026/-0.13387/-0.30193/0.2222/0.721/0.42284	0.11227/0.18075/0.044505/0.15996/-0.12282/-0.32647/0.22422/0.76973/0.43243	0.13682/0.18427/0.039135/0.16049/-0.11311/-0.34722/0.22231/0.82813/0.43684	0.1579/0.19003/0.031534/0.15914/-0.10561/-0.36061/0.21539/0.89055/0.43682	0.1749/0.20003/0.02133/0.15554/-0.10106/-0.36646/0.20251/0.95327/0.43411	0.18718/0.21407/0.0099047/0.15062/-0.099262/-0.36805/0.18314/1.0145/0.42938	0.19411/0.23022/-2.573e-05/0.14513/-0.097674/-0.3558/0.15724/1.0729/0.42236	0.19546/0.24628/-0.01117/0.13953/-0.09048/-0.30458/0.12534/1.1278/0.41781	0.1913/0.26011/-0.023204/0.13431/-0.075382/-0.25531/0.088564/1.1818/0.41293	0.1817/0.27049/-0.035867/0.12973/-0.057142/-0.21363/0.048692/1.2343/0.4066	0.16736/0.27934/-0.04886/0.12668/-0.039091/-0.18176/0.0081491/1.2798/0.39802	0.15092/0.28791/-0.062147/0.12567/-0.021912/-0.16126/-0.03021/1.3159/0.39296	0.13745/0.2957/-0.074257/0.12387/-0.0053246/-0.15299/-0.063355/1.3422/0.38722	0.13259/0.30141/-0.088012/0.12177/0.010985/-0.15707/-0.088224/1.3594/0.38511	0.13693/0.30543/-0.10211/0.11846/0.02689/-0.17277/-0.10223/1.3691/0.38658
134.021645	-0.0074116/0.26577/0.0063509/0.1658/0.071573/0.18077/0.31026/0.36456/0.41019	-0.010059/0.26967/0.0057016/0.16012/0.083404/0.20819/0.30954/0.40762/0.42593	-0.01758/0.27087/0.005108/0.15245/0.09567/0.22406/0.29828/0.44251/0.44707	-0.029748/0.26873/0.00464/0.14168/0.10474/0.22888/0.27648/0.46864/0.47115	-0.046056/0.26292/0.0035586/0.12896/0.10788/0.22347/0.24446/0.48607/0.49648	-0.065337/0.25467/0.0016724/0.11428/0.10471/0.20887/0.20312/0.49535/0.52325	-0.085452/0.24553/-0.00053709/0.10069/0.095492/0.18635/0.15421/0.49745/0.54876	-0.10292/0.2339/-0.0024897/0.090839/0.080766/0.15732/0.10055/0.49357/0.5728	-0.11413/0.22057/-0.0026239/0.082752/0.061212/0.12326/0.046005/0.48501/0.59399	-0.11891/0.20867/0.00050098/0.076846/0.037725/0.085732/-0.0052341/0.47294/0.61136	-0.12124/0.2004/0.0052165/0.073542/0.011619/0.046313/-0.05027/0.45818/0.62438	-0.12208/0.19465/0.012267/0.07445/-0.015864/0.0066149/-0.08765/0.44101/0.63138	-0.11945/0.19037/0.023529/0.081533/-0.044601/-0.031798/-0.11564/0.42123/0.63178	-0.11309/0.18856/0.038235/0.091776/-0.074277/-0.06762/-0.13253/0.39839/0.62651	-0.1047/0.19005/0.056733/0.10417/-0.10375/-0.10014/-0.13888/0.37269/0.61248	-0.080534/0.19141/0.076044/0.11834/-0.13131/-0.12937/-0.13708/0.36423/0.58943	-0.051668/0.19105/0.093944/0.13216/-0.15491/-0.15569/-0.1298/0.38103/0.55914	-0.021801/0.18946/0.10925/0.14432/-0.17305/-0.17917/-0.11919/0.39543/0.52306	0.0061561/0.18585/0.12118/0.15446/-0.18586/-0.19894/-0.10654/0.40307/0.4821	0.030211/0.1804/0.12934/0.16261/-0.1949/-0.2137/-0.092076/0.40296/0.4368	0.049195/0.17408/0.13375/0.16949/-0.20183/-0.22342/-0.075348/0.3954/0.38811	0.062221/0.16677/0.13596/0.17717/-0.20787/-0.22921/-0.056313/0.38139/0.3382	0.068546/0.16218/0.13611/0.187/-0.21384/-0.23192/-0.035503/0.36234/0.29318	0.067575/0.1608/0.1337/0.1963/-0.2203/-0.23207/-0.013046/0.33981/0.2597	0.05903/0.1617/0.12869/0.20318/-0.22759/-0.23024/0.011648/0.31551/0.23187	0.045953/0.16263/0.12111/0.21068/-0.23581/-0.22711/0.039573/0.29139/0.21363	0.032747/0.16317/0.11169/0.21635/-0.24468/-0.22343/0.070796/0.27025/0.2087	0.012527/0.16288/0.10311/0.21933/-0.25348/-0.21984/0.10275/0.25686/0.21362	-0.014009/0.16246/0.097321/0.22012/-0.25996/-0.21685/0.13286/0.25831/0.22484	-0.042776/0.1615/0.091757/0.22068/-0.24983/-0.21474/0.15962/0.27704/0.24057	-0.065799/0.16122/0.085131/0.22046/-0.23743/-0.21362/0.18205/0.30764/0.2595	-0.074501/0.1612/0.080202/0.22006/-0.22354/-0.21349/0.19961/0.34505/0.28011	-0.067373/0.16299/0.077475/0.22081/-0.20922/-0.2143/0.21234/0.38656/0.3004	-0.050344/0.16681/0.074919/0.22122/-0.19498/-0.21592/0.2225/0.43113/0.31876	-0.028732/0.1722/0.071899/0.22318/-0.18046/-0.2181/0.23397/0.47872/0.33425	-0.0065744/0.17785/0.067617/0.22547/-0.16512/-0.22023/0.24234/0.5296/0.34595	0.012788/0.18382/0.06157/0.22745/-0.14934/-0.22103/0.24412/0.58387/0.35405	0.027351/0.19026/0.053464/0.22802/-0.1338/-0.21846/0.23845/0.64125/0.36149	0.038597/0.19699/0.043834/0.22674/-0.11901/-0.21107/0.22523/0.70132/0.3671	0.051355/0.20423/0.031928/0.22361/-0.10554/-0.1987/0.20473/0.76407/0.37073	0.05779/0.21419/0.01748/0.21891/-0.0919/-0.18115/0.17754/0.82979/0.37309	0.061752/0.22884/0.0015233/0.21301/-0.07269/-0.15873/0.14462/0.89777/0.3766	0.074757/0.24232/-0.015016/0.20631/-0.046498/-0.13373/0.10736/0.96578/0.38227	0.08944/0.25294/-0.031766/0.19913/-0.019582/-0.10964/0.06763/1.03/0.38777	0.099646/0.26238/-0.044499/0.1916/0.0039478/-0.089534/0.027433/1.0861/0.39243	0.10549/0.27025/-0.05632/0.18355/0.022828/-0.075534/-0.011931/1.1311/0.3965	0.10878/0.27611/-0.068827/0.17447/0.036949/-0.068836/-0.049933/1.1628/0.39867	0.11248/0.28067/-0.082405/0.16384/0.046612/-0.06991/-0.085927/1.1801/0.39788	0.11717/0.28397/-0.09572/0.15138/0.052148/-0.078636/-0.10296/1.1924/0.39366
125.046617	0.089497/0.28299/0.021067/0.15501/0.021529/0.095993/0.22424/0.31103/0.37675	0.085475/0.28758/0.018049/0.1509/0.026343/0.1302/0.22594/0.34332/0.39474	0.076809/0.29088/0.014005/0.14461/0.031027/0.15604/0.21904/0.36971/0.4169	0.063382/0.29135/0.0098057/0.13598/0.034586/0.17328/0.2032/0.38944/0.43926	0.045464/0.28895/0.0072805/0.12538/0.035911/0.18197/0.17837/0.40235/0.46705	0.023828/0.28357/0.005702/0.1134/0.03436/0.18251/0.14477/0.40869/0.49176	0.00013301/0.27539/0.0046221/0.10138/0.029677/0.17555/0.10303/0.40906/0.51221	-0.021947/0.26455/0.0055093/0.091507/0.02185/0.16192/0.0542/0.40428/0.52887	-0.038362/0.25304/0.0090892/0.089425/0.011027/0.14256/0.00058529/0.39535/0.54158	-0.050119/0.24223/0.014998/0.091045/-0.0025136/0.11842/-0.018395/0.38338/0.55103	-0.058785/0.23143/0.022302/0.097143/-0.018359/0.090311/-0.027859/0.3696/0.5587	-0.063764/0.22175/0.03135/0.10527/-0.035931/0.058873/-0.036675/0.35538/0.56225	-0.064198/0.21654/0.042593/0.11511/-0.054422/0.024506/-0.04448/0.34208/0.5598	-0.058506/0.2144/0.055681/0.12795/-0.072741/-0.01258/-0.050443/0.33087/0.55066	-0.047821/0.21395/0.069315/0.14364/-0.089631/-0.052274/-0.053704/0.32242/0.53438	-0.034038/0.21378/0.082739/0.1605/-0.10424/-0.094432/-0.053887/0.31656/0.51076	-0.016883/0.2134/0.096684/0.17756/-0.1167/-0.13869/-0.051545/0.31174/0.48036	0.0032192/0.21208/0.11067/0.19389/-0.12786/-0.18406/-0.047769/0.30517/0.44408	0.024407/0.20921/0.12253/0.20861/-0.13853/-0.22776/-0.043474/0.2941/0.40206	0.044331/0.20447/0.13164/0.22155/-0.1493/-0.26432/-0.039116/0.27679/0.36211	0.061101/0.19788/0.13787/0.23294/-0.16054/-0.29262/-0.03468/0.25263/0.32086	0.073354/0.18994/0.14097/0.2426/-0.17253/-0.31378/-0.029703/0.22263/0.27819	0.08019/0.18204/0.14108/0.2515/-0.18547/-0.3265/-0.023301/0.19163/0.23757	0.081177/0.176/0.13881/0.25912/-0.19946/-0.33153/-0.014283/0.15775/0.20416	0.076348/0.17039/0.13484/0.26581/-0.21445/-0.3317/-0.0014919/0.1223/0.17783	0.066084/0.16629/0.12954/0.27171/-0.23023/-0.32938/0.01562/0.08748/0.15556	0.050892/0.16284/0.12341/0.27596/-0.24633/-0.32585/0.036575/0.055725/0.1383	0.031421/0.15982/0.11706/0.27723/-0.26198/-0.32165/0.060036/0.0298/0.12602	0.0090986/0.15703/0.11099/0.27584/-0.27567/-0.31662/0.084363/0.012123/0.12107	-0.01281/0.15512/0.10513/0.27247/-0.28214/-0.30981/0.10805/0.0064643/0.12682	-0.029852/0.15351/0.099137/0.26808/-0.27804/-0.29951/0.12991/0.032152/0.14342	-0.040182/0.15327/0.092767/0.26336/-0.26983/-0.28394/0.14911/0.066314/0.16496	-0.044852/0.15452/0.086127/0.25812/-0.25953/-0.2627/0.1652/0.098677/0.1864	-0.044291/0.15733/0.07972/0.25228/-0.24756/-0.23727/0.17816/0.12834/0.20585	-0.03652/0.16204/0.07438/0.24773/-0.23306/-0.20982/0.18785/0.16027/0.22301	-0.025939/0.16834/0.070543/0.24445/-0.21099/-0.18203/0.19338/0.20898/0.23816	-0.015518/0.17579/0.066261/0.24074/-0.18668/-0.15483/0.19347/0.26524/0.25199	-0.0058986/0.18452/0.059869/0.23653/-0.16076/-0.12861/0.18716/0.32537/0.26596	0.0035796/0.19519/0.050934/0.23205/-0.12314/-0.10349/0.17403/0.3876/0.28057	0.013517/0.20601/0.039588/0.2273/-0.086773/-0.079571/0.15415/0.45416/0.29624	0.024488/0.21635/0.025678/0.22137/-0.055078/-0.05701/0.12801/0.53457/0.31145	0.037793/0.22566/0.0096164/0.21387/-0.028404/-0.036144/0.096542/0.61814/0.32539	0.053992/0.23341/-0.0059196/0.2058/-0.0069795/-0.017498/0.061311/0.69806/0.33814	0.071649/0.23945/-0.017344/0.19762/0.0089091/-0.0017425/0.025013/0.77175/0.34982	0.088651/0.2437/-0.026975/0.18843/0.019086/0.010387/-0.0092472/0.83752/0.35977	0.10339/0.24592/-0.037524/0.17723/0.023746/0.018205/-0.041237/0.89429/0.36686	0.11499/0.24626/-0.049653/0.16382/0.023645/0.021164/-0.070805/0.94146/0.37084	0.12332/0.24482/-0.063321/0.1485/0.020183/0.018915/-0.096679/0.97863/0.37168	0.12864/0.24271/-0.077977/0.13231/0.015463/0.011328/-0.11775/1.0052/0.3691
116.672619	0.18957/0.29576/0.016266/0.12136/-0.050591/0.06547/0.15561/0.28499/0.42807	0.18638/0.30269/0.0097822/0.11812/-0.051672/0.090017/0.16079/0.29113/0.44401	0.17825/0.30705/0.0037602/0.11506/-0.053508/0.108/0.16129/0.29515/0.45888	0.16543/0.3095/-0.0019528/0.11199/-0.056394/0.11909/0.15642/0.29615/0.47245	0.14846/0.31061/-0.006928/0.10909/-0.060614/0.12317/0.14633/0.2937/0.48466	0.1282/0.30913/-0.010848/0.10712/-0.066422/0.12033/0.13231/0.28776/0.49524	0.10611/0.30551/-0.012788/0.10661/-0.074013/0.11087/0.11637/0.27866/0.5038	0.084486/0.30072/-0.011804/0.10831/-0.083499/0.095291/0.0997/0.26707/0.51013	0.065921/0.29377/-0.0085987/0.11285/-0.094872/0.074361/0.082796/0.25388/0.51478	0.050644/0.285/-0.0034646/0.11932/-0.10797/0.04908/0.066182/0.24008/0.51809	0.037797/0.27551/0.0050982/0.12661/-0.12242/0.020609/0.050158/0.22656/0.519	0.027477/0.26713/0.014793/0.1347/-0.1376/-0.010066/0.034693/0.21414/0.51643	0.020089/0.25832/0.024271/0.1468/-0.15267/-0.042585/0.019643/0.20403/0.51054	0.01568/0.24899/0.033598/0.16169/-0.16683/-0.077311/0.0050817/0.20064/0.50362	0.014026/0.23969/0.042079/0.17804/-0.17893/-0.11484/-0.0080948/0.20837/0.49233	0.017468/0.23096/0.050646/0.19531/-0.18629/-0.15544/-0.017329/0.21844/0.47574	0.02634/0.22551/0.059475/0.21264/-0.18911/-0.19888/-0.022478/0.22427/0.45504	0.039098/0.22031/0.069373/0.22905/-0.19136/-0.24444/-0.026759/0.2236/0.42886	0.053194/0.21541/0.079652/0.24369/-0.19495/-0.29102/-0.031752/0.21558/0.39725	0.0681/0.21043/0.08802/0.25684/-0.20047/-0.33711/-0.038043/0.19993/0.3608	0.083606/0.20501/0.09358/0.26855/-0.20806/-0.38021/-0.045897/0.17677/0.32102	0.096244/0.19835/0.096354/0.27728/-0.21754/-0.41478/-0.055395/0.14654/0.27973	0.10522/0.19025/0.097944/0.2828/-0.22847/-0.43498/-0.066464/0.10989/0.23907	0.11002/0.18105/0.09781/0.28557/-0.24029/-0.44487/-0.078873/0.067835/0.20051	0.11037/0.17311/0.095504/0.28674/-0.25241/-0.44975/-0.091578/0.02432/0.16366	0.10627/0.1647/0.091306/0.28739/-0.26409/-0.45202/-0.081648/-0.0065498/0.13083	0.098612/0.15584/0.086426/0.28751/-0.27381/-0.45301/-0.056487/-0.025113/0.10468	0.090826/0.14708/0.082427/0.28642/-0.27915/-0.45367/-0.033318/-0.027684/0.086958	0.080078/0.13908/0.078276/0.28273/-0.27883/-0.45476/-0.012467/-0.023313/0.079695	0.066206/0.13235/0.074124/0.2766/-0.27363/-0.45686/0.0072744/-0.015087/0.080925	0.049875/0.12859/0.071697/0.26881/-0.26423/-0.46002/0.027952/-0.0021004/0.087833	0.032432/0.1266/0.068178/0.25994/-0.24994/-0.44775/0.047898/0.015312/0.098638	0.018557/0.12633/0.063184/0.24967/-0.22967/-0.388/0.064716/0.035889/0.11184	0.011501/0.12773/0.057186/0.2378/-0.20461/-0.32859/0.077489/0.058784/0.12634	0.0098252/0.13326/0.05173/0.22456/-0.17645/-0.27229/0.085851/0.084317/0.14148	0.010835/0.14291/0.050195/0.21066/-0.14615/-0.21958/0.089598/0.11446/0.15789	0.014237/0.15447/0.049266/0.19766/-0.11447/-0.17077/0.088589/0.15211/0.17554	0.019373/0.16511/0.047009/0.18533/-0.082253/-0.12611/0.082722/0.19613/0.19423	0.025235/0.17437/0.043327/0.17549/-0.050599/-0.085806/0.071942/0.24352/0.21539	0.031493/0.18202/0.037973/0.17004/-0.020939/-0.050073/0.056255/0.29859/0.23918	0.038172/0.18839/0.030751/0.16479/0.0051235/-0.019103/0.035747/0.36766/0.26359	0.045812/0.19495/0.022478/0.15938/0.026092/0.0069202/0.010598/0.43777/0.28685	0.058919/0.19913/0.01329/0.15332/0.040762/0.027833/-0.018902/0.50548/0.30774	0.079919/0.20109/0.0036875/0.14593/0.04828/0.043499/-0.052211/0.56911/0.3254	0.10097/0.20133/-0.0062362/0.13684/0.04819/0.053822/-0.079425/0.62711/0.3394	0.11988/0.20053/-0.016996/0.12608/0.040583/0.058748/-0.10911/0.67832/0.34978	0.13577/0.19925/-0.029175/0.11332/0.027133/0.058277/-0.13999/0.72298/0.35745	0.14795/0.1979/-0.041885/0.098811/0.027037/0.052463/-0.16166/0.76469/0.36392	0.15585/0.19765/-0.054492/0.086063/0.031487/0.04142/-0.18072/0.80584/0.36947
108.859403	0.25366/0.29913/0.0048277/0.067402/-0.20773/0.1015/0.088721/0.25707/0.46428	0.25352/0.30654/-0.006514/0.067896/-0.20771/0.10187/0.1039/0.24232/0.47487	0.24803/0.31154/-0.015417/0.071951/-0.20846/0.09829/0.11694/0.22649/0.48347	0.23769/0.31502/-0.024246/0.078253/-0.21049/0.090404/0.12602/0.20999/0.48977	0.22317/0.31847/-0.032828/0.085568/-0.2142/0.077926/0.13122/0.1934/0.49435	0.20524/0.32091/-0.037159/0.09351/-0.21988/0.06065/0.13305/0.17641/0.49934	0.18482/0.32154/-0.038786/0.10214/-0.22773/0.038453/0.13195/0.1578/0.5062	0.16286/0.32023/-0.038713/0.11185/-0.23784/0.011289/0.12804/0.13673/0.511	0.14031/0.31685/-0.036369/0.12294/-0.2502/-0.020798/0.1213/0.11329/0.51404	0.11808/0.31132/-0.031705/0.13502/-0.26469/-0.057661/0.11179/0.088917/0.51607	0.097127/0.30352/-0.025445/0.14762/-0.28099/-0.099002/0.099619/0.070642/0.51837	0.079142/0.29351/-0.018692/0.16053/-0.29856/-0.14405/0.08497/0.064901/0.52013	0.066689/0.28163/-0.012127/0.17366/-0.3137/-0.18395/0.068072/0.079845/0.51879	0.059243/0.2685/-0.0059893/0.18698/-0.31948/-0.2127/0.049235/0.10049/0.5139	0.055616/0.25502/-0.00022619/0.20053/-0.32332/-0.24548/0.028965/0.12173/0.5055	0.056045/0.24378/0.0054259/0.21419/-0.32495/-0.28263/0.0082678/0.14247/0.49359	0.061027/0.23557/0.011149/0.22764/-0.32445/-0.32305/-0.010921/0.16048/0.47804	0.070204/0.22854/0.016463/0.24034/-0.32265/-0.36517/-0.02693/0.17405/0.45868	0.082293/0.22149/0.02119/0.25171/-0.32061/-0.40698/-0.04062/0.18242/0.4354	0.095885/0.21449/0.026727/0.26133/-0.31918/-0.44615/-0.053287/0.18557/0.40809	0.10973/0.20632/0.031979/0.26888/-0.31883/-0.48026/-0.06514/0.18391/0.37679	0.1228/0.19669/0.035208/0.27378/-0.31969/-0.5073/-0.075739/0.1782/0.34186	0.13441/0.18635/0.036564/0.2757/-0.32147/-0.5262/-0.08445/0.16943/0.30392	0.14431/0.17513/0.036402/0.27469/-0.32311/-0.53695/-0.090674/0.15881/0.26369	0.15214/0.16319/0.035337/0.27129/-0.3227/-0.54038/-0.093974/0.14766/0.22924	0.15706/0.15064/0.033902/0.2663/-0.31966/-0.53762/-0.094225/0.13724/0.1988	0.15811/0.1384/0.032139/0.26027/-0.31313/-0.52966/-0.091733/0.1286/0.16887	0.1547/0.12778/0.030255/0.2532/-0.30122/-0.51712/-0.087169/0.12252/0.14199	0.14702/0.11884/0.028914/0.24499/-0.28342/-0.50011/-0.081295/0.11947/0.12395	0.14212/0.11295/0.028361/0.23532/-0.26032/-0.47833/-0.074753/0.11971/0.1138	0.13348/0.10938/0.027684/0.22327/-0.23269/-0.45119/-0.068103/0.12342/0.10709	0.12193/0.10984/0.026139/0.20871/-0.20144/-0.4183/-0.06195/0.13077/0.10409	0.10878/0.11193/0.023688/0.19184/-0.16753/-0.37992/-0.056876/0.14194/0.10446	0.095395/0.11526/0.021871/0.17308/-0.1318/-0.33715/-0.053278/0.15712/0.10971	0.083273/0.11979/0.022945/0.15317/-0.095051/-0.29169/-0.051315/0.17658/0.11983	0.074132/0.12467/0.024406/0.13318/-0.058044/-0.24535/-0.050967/0.20054/0.13838	0.069484/0.1311/0.025103/0.1158/-0.021535/-0.19981/-0.052106/0.22916/0.16083	0.069331/0.13791/0.026501/0.10182/0.013713/-0.15648/-0.054592/0.26231/0.18414	0.072243/0.14388/0.027965/0.089269/0.046942/-0.11654/-0.058337/0.29954/0.20947	0.077177/0.14853/0.027819/0.081501/0.077433/-0.080906/-0.063345/0.34009/0.23964	0.083902/0.15167/0.025877/0.07821/0.10454/-0.050298/-0.069707/0.38305/0.2701	0.09257/0.15331/0.022234/0.076365/0.12777/-0.025217/-0.077553/0.42776/0.29882	0.10331/0.15372/0.017566/0.074881/0.14684/-0.0059648/-0.086979/0.47453/0.32453	0.11597/0.15393/0.012309/0.07532/0.16175/0.0073426/-0.097984/0.52309/0.34646	0.12999/0.1555/0.0061468/0.075021/0.1729/0.014735/-0.11043/0.57198/0.36429	0.14452/0.15711/-0.00028418/0.072911/0.18103/0.016325/-0.12406/0.62094/0.37851	0.15852/0.16044/-0.007376/0.068694/0.18713/0.012237/-0.13855/0.67016/0.39584	0.17087/0.16519/-0.015894/0.06232/0.19199/0.002562/-0.15373/0.71904/0.40947	0.18052/0.16886/-0.024913/0.054242/0.19587/-0.01263/-0.16962/0.76579/0.4206
101.569414	0.26595/0.29546/-0.0030502/0.017078/-0.37969/0.10043/0.040448/0.25335/0.46248	0.26429/0.30107/-0.0098565/0.023936/-0.37949/0.085918/0.058241/0.23398/0.47223	0.25776/0.30566/-0.016408/0.03253/-0.37886/0.068089/0.074949/0.21623/0.48214	0.24669/0.30918/-0.022158/0.042295/-0.37876/0.047156/0.089907/0.20046/0.49157	0.23149/0.31187/-0.027039/0.052601/-0.37985/0.023332/0.10252/0.1869/0.50061	0.21274/0.31393/-0.031028/0.063009/-0.3826/-0.0031947/0.11229/0.17536/0.50924	0.19116/0.31566/-0.034528/0.073272/-0.38734/-0.032277/0.11887/0.16515/0.51706	0.16777/0.3175/-0.037815/0.083251/-0.39427/-0.063801/0.12195/0.15557/0.52353	0.14408/0.3178/-0.040758/0.092847/-0.40344/-0.097659/0.1213/0.14652/0.52811	0.12233/0.31601/-0.042747/0.10216/-0.41471/-0.13372/0.11677/0.13882/0.53048	0.10408/0.31201/-0.044254/0.1131/-0.42771/-0.17182/0.10826/0.13413/0.53092	0.089031/0.30573/-0.044976/0.12409/-0.44181/-0.21179/0.09575/0.1335/0.53151	0.076944/0.29746/-0.044386/0.13431/-0.45627/-0.25348/0.079321/0.13659/0.53222	0.068099/0.28778/-0.042273/0.14393/-0.47031/-0.29688/0.059206/0.14253/0.53046	0.063131/0.27722/-0.038169/0.15347/-0.48323/-0.34205/0.035878/0.15025/0.52583	0.063691/0.26596/-0.031686/0.1636/-0.49397/-0.38905/0.01019/0.15875/0.51851	0.068887/0.25412/-0.025708/0.17489/-0.49967/-0.43787/-0.016673/0.16726/0.50843	0.076971/0.24327/-0.021299/0.18681/-0.49884/-0.48827/-0.043959/0.17526/0.49539	0.088747/0.23222/-0.018406/0.19719/-0.4884/-0.53969/-0.071997/0.18233/0.4794	0.10601/0.2206/-0.017249/0.20527/-0.47769/-0.59091/-0.10128/0.18798/0.46037	0.12691/0.20898/-0.016139/0.21132/-0.46493/-0.6332/-0.12851/0.19166/0.43821	0.14805/0.19677/-0.015792/0.21711/-0.44616/-0.65342/-0.14873/0.19296/0.41501	0.16819/0.18381/-0.017439/0.21983/-0.42769/-0.64976/-0.1601/0.19168/0.39115	0.18774/0.17007/-0.020711/0.21882/-0.40986/-0.63692/-0.16369/0.18794/0.36626	0.20624/0.15651/-0.02455/0.21407/-0.39226/-0.62053/-0.16584/0.18218/0.34212	0.22189/0.14378/-0.024737/0.206/-0.37435/-0.60147/-0.16758/0.17514/0.31976	0.2335/0.13196/-0.022208/0.19568/-0.35554/-0.58006/-0.16929/0.16784/0.29883	0.24057/0.12178/-0.018871/0.1845/-0.33459/-0.55634/-0.17154/0.16151/0.27963	0.243/0.11625/-0.012572/0.17285/-0.30649/-0.5302/-0.1749/0.1575/0.26273	0.24087/0.11323/-0.0077563/0.16112/-0.2705/-0.50148/-0.17975/0.1571/0.24866	0.2344/0.11234/-0.004261/0.14728/-0.23112/-0.47007/-0.1861/0.16122/0.2379	0.22394/0.11249/-0.0012858/0.13113/-0.18963/-0.436/-0.19359/0.17021/0.231	0.21006/0.11351/0.001889/0.11354/-0.14669/-0.39955/-0.20148/0.18395/0.22907	0.19374/0.11517/0.0073777/0.096678/-0.10283/-0.36119/-0.20891/0.20201/0.23316	0.17691/0.11691/0.012141/0.079813/-0.058607/-0.32158/-0.2152/0.22385/0.2416	0.16219/0.11817/0.016212/0.064245/-0.014585/-0.28165/-0.21979/0.24934/0.25337	0.15043/0.11855/0.019533/0.050962/0.02868/-0.24255/-0.22179/0.28102/0.26827	0.14098/0.11812/0.021869/0.04002/0.070638/-0.20555/-0.22032/0.31655/0.28654	0.13346/0.12238/0.023048/0.031784/0.11077/-0.17183/-0.2152/0.35396/0.30742	0.12751/0.12675/0.022929/0.026686/0.14859/-0.1424/-0.20647/0.39268/0.32983	0.12239/0.13/0.021368/0.024022/0.18369/-0.11804/-0.19431/0.43231/0.35359	0.12197/0.13209/0.018404/0.022816/0.21574/-0.099178/-0.17974/0.47252/0.37822	0.12481/0.13672/0.014795/0.022509/0.24451/-0.085793/-0.16447/0.513/0.40255	0.12752/0.14285/0.012374/0.023757/0.26983/-0.077177/-0.15006/0.55351/0.42545	0.13107/0.15023/0.010591/0.030865/0.29165/-0.072038/-0.13755/0.59439/0.44631	0.14083/0.15699/0.0085415/0.03852/0.30995/-0.069638/-0.12753/0.63981/0.46491	0.15407/0.16331/0.005952/0.0438/0.32477/-0.070567/-0.12028/0.69638/0.48115	0.16793/0.16971/0.0031084/0.046628/0.33613/-0.075798/-0.11585/0.75527/0.49503	0.18106/0.17625/0.0006205/0.047287/0.34407/-0.085955/-0.11402/0.81071/0.50649
94.767614	0.21994/0.29784/0.001512/-0.028039/-0.49274/0.039104/-0.024483/0.30574/0.45773	0.21479/0.30418/-0.0014634/-0.021843/-0.48956/0.017744/-0.0030805/0.28448/0.46819	0.20609/0.30995/-0.0045001/-0.015491/-0.48726/-0.0072269/0.01716/0.27091/0.47765	0.19353/0.31493/-0.0073517/-0.009673/-0.48607/-0.035253/0.035534/0.26894/0.48635	0.17751/0.319/-0.0099963/-0.0042914/-0.48596/-0.065559/0.051699/0.27208/0.49433	0.15861/0.32207/-0.012606/0.0026539/-0.48682/-0.097187/0.065555/0.27487/0.50374	0.13759/0.32388/-0.01538/0.010817/-0.48858/-0.12923/0.077063/0.27591/0.51365	0.1154/0.3244/-0.018434/0.018729/-0.49141/-0.16128/0.086021/0.27491/0.52368	0.093094/0.32341/-0.021762/0.026111/-0.49585/-0.19351/0.09198/0.27192/0.53234	0.071798/0.32041/-0.024895/0.033949/-0.50247/-0.22627/0.094449/0.26708/0.53877	0.052725/0.31516/-0.027095/0.042991/-0.51167/-0.25963/0.093103/0.2606/0.54297	0.039078/0.30768/-0.028311/0.052081/-0.52357/-0.29338/0.087837/0.2527/0.54518	0.036885/0.29834/-0.028343/0.060809/-0.53806/-0.32734/0.078723/0.24365/0.54538	0.042484/0.28792/-0.026808/0.069437/-0.55481/-0.36153/0.065957/0.23386/0.54357	0.052212/0.27693/-0.02329/0.079123/-0.57262/-0.39609/0.049818/0.22395/0.5402	0.06465/0.26526/-0.018855/0.089651/-0.57485/-0.43101/0.030645/0.21439/0.53577	0.079386/0.25323/-0.014903/0.10018/-0.57229/-0.4659/0.00882/0.20506/0.52983	0.096479/0.24094/-0.011061/0.1104/-0.56901/-0.49997/-0.015224/0.19676/0.52145	0.11624/0.22839/-0.0087379/0.11963/-0.56453/-0.53205/-0.040993/0.19428/0.5102	0.13881/0.21563/-0.0079303/0.12723/-0.55853/-0.56075/-0.067935/0.19223/0.49619	0.16367/0.20319/-0.0083052/0.13361/-0.55087/-0.58462/-0.095449/0.18777/0.47982	0.18956/0.19195/-0.0088394/0.13898/-0.5415/-0.60239/-0.12288/0.18012/0.46165	0.21515/0.18216/-0.0097849/0.14182/-0.53018/-0.61302/-0.14946/0.16877/0.44225	0.23933/0.17312/-0.010856/0.14181/-0.51633/-0.61587/-0.17404/0.15344/0.42213	0.26126/0.16482/-0.011118/0.13887/-0.49881/-0.61182/-0.19431/0.13416/0.4018	0.28031/0.15626/-0.010168/0.13325/-0.47614/-0.60326/-0.20751/0.11161/0.38193	0.29597/0.1478/-0.0087024/0.12572/-0.44766/-0.59222/-0.2171/0.088419/0.36375	0.30789/0.14054/-0.0071943/0.1171/-0.4141/-0.57956/-0.22675/0.071075/0.3488	0.31582/0.13701/-0.0057947/0.10771/-0.37642/-0.56506/-0.23816/0.071157/0.33978	0.31964/0.13496/-0.0044434/0.097142/-0.33539/-0.54802/-0.25203/0.082595/0.33608	0.31939/0.13358/-0.0027804/0.085303/-0.29163/-0.52243/-0.2685/0.095873/0.33532	0.31529/0.13288/0.0010937/0.072515/-0.2457/-0.48821/-0.28734/0.11112/0.33701	0.30783/0.13302/0.0060006/0.059357/-0.19811/-0.45501/-0.3079/0.13236/0.34104	0.29781/0.13428/0.011023/0.046711/-0.1493/-0.41372/-0.32335/0.16444/0.34753	0.28628/0.13925/0.0156/0.035642/-0.099715/-0.36986/-0.32981/0.20284/0.35672	0.27411/0.14538/0.019299/0.02673/-0.049868/-0.32822/-0.32986/0.24306/0.36867	0.2616/0.15117/0.02178/0.020507/-0.00031623/-0.28955/-0.32691/0.28374/0.38273	0.24877/0.15648/0.022934/0.017775/0.048343/-0.25448/-0.32053/0.32446/0.3981	0.2358/0.16136/0.022842/0.016851/0.095522/-0.22352/-0.31066/0.36515/0.41418	0.22306/0.16591/0.021528/0.017475/0.14067/-0.19705/-0.29643/0.40591/0.43067	0.21087/0.17062/0.019271/0.020749/0.18329/-0.17514/-0.27553/0.44705/0.44744	0.19948/0.1754/0.015975/0.02747/0.22295/-0.15744/-0.24849/0.48917/0.46429	0.18897/0.17951/0.01192/0.034986/0.25931/-0.14278/-0.21925/0.53322/0.48091	0.17933/0.18329/0.007617/0.04253/0.29206/-0.12957/-0.19076/0.58045/0.49702	0.17072/0.18683/0.0043149/0.04966/0.32101/-0.1174/-0.16449/0.63179/0.51237	0.16372/0.19009/0.0016549/0.055865/0.34601/-0.10708/-0.14117/0.68702/0.52654	0.15982/0.19297/-0.00039305/0.060631/0.36696/-0.099372/-0.12116/0.74457/0.5389	0.16814/0.19566/-0.0012773/0.06369/0.38384/-0.094607/-0.10462/0.80223/0.54884	0.18042/0.19893/-0.0016787/0.065698/0.39666/-0.092863/-0.09155/0.85787/0.55593
88.421311	0.14975/0.31134/-0.02088/-0.05106/-0.49053/-0.023675/-0.066864/0.45694/0.45607	0.13715/0.31751/-0.02044/-0.050788/-0.49326/-0.046248/-0.043422/0.45122/0.46836	0.12203/0.3228/-0.020898/-0.050275/-0.49527/-0.073173/-0.021669/0.44565/0.47918	0.10473/0.32727/-0.021037/-0.049899/-0.49696/-0.10421/-0.0025601/0.44012/0.48899	0.085629/0.3307/-0.019676/-0.049705/-0.49868/-0.13896/0.013422/0.43436/0.49834	0.065219/0.33288/-0.018457/-0.049466/-0.50074/-0.17682/0.026103/0.42797/0.50846	0.044089/0.33388/-0.017417/-0.048676/-0.50309/-0.21653/0.035723/0.42055/0.51939	0.022963/0.33364/-0.016645/-0.046801/-0.50414/-0.25399/0.043915/0.41173/0.52939	0.0028786/0.33175/-0.01598/-0.043935/-0.50189/-0.28452/0.05267/0.4013/0.53771	-0.012368/0.32899/-0.014766/-0.039965/-0.49967/-0.31351/0.059333/0.38919/0.54395	-0.017489/0.32459/-0.012713/-0.033394/-0.49941/-0.34397/0.062448/0.3755/0.54789	-0.017065/0.318/-0.010009/-0.025494/-0.50138/-0.37605/0.061945/0.36046/0.54949	-0.012233/0.3094/-0.006861/-0.017446/-0.50542/-0.40882/0.058105/0.34446/0.54919	-0.0032439/0.29909/-0.003456/-0.0095393/-0.51122/-0.43119/0.051341/0.32815/0.54696	0.0096861/0.28738/-8.3296e-05/-0.001894/-0.51841/-0.44735/0.042101/0.31246/0.5424	0.026245/0.27458/0.00295/0.0056/-0.52662/-0.46481/0.030779/0.29789/0.53547	0.04604/0.26169/0.0054124/0.014412/-0.53559/-0.48329/0.017647/0.28427/0.52624	0.068607/0.25112/0.0071638/0.024014/-0.54505/-0.50219/0.0028538/0.2717/0.51481	0.093412/0.24138/0.0081738/0.032467/-0.55473/-0.52087/-0.013522/0.26069/0.50134	0.11985/0.2313/0.0085348/0.039428/-0.56425/-0.53868/-0.031394/0.25117/0.48609	0.14727/0.2216/0.0084466/0.045318/-0.57317/-0.55498/-0.050613/0.24212/0.46943	0.175/0.21248/0.0099682/0.050863/-0.5812/-0.56916/-0.070938/0.23249/0.45216	0.20236/0.20364/0.011881/0.054754/-0.58825/-0.58065/-0.092009/0.22186/0.43575	0.22867/0.19494/0.013477/0.056528/-0.59386/-0.58889/-0.11331/0.21042/0.4206	0.25333/0.18642/0.01495/0.056111/-0.58702/-0.59319/-0.13407/0.19897/0.40608	0.27579/0.17844/0.016669/0.053572/-0.57044/-0.59246/-0.15327/0.18881/0.39232	0.29574/0.171/0.018266/0.049188/-0.54888/-0.58563/-0.17019/0.18147/0.37979	0.31417/0.16403/0.019338/0.043521/-0.51959/-0.57318/-0.18554/0.17818/0.36904	0.33042/0.15776/0.019916/0.03718/-0.48177/-0.55596/-0.20054/0.17939/0.36057	0.34307/0.15323/0.020326/0.030599/-0.43975/-0.53388/-0.21586/0.18492/0.35507	0.35182/0.15167/0.021326/0.023934/-0.39565/-0.50693/-0.23161/0.19446/0.35668	0.35666/0.15204/0.023699/0.017578/-0.35033/-0.47622/-0.24744/0.20794/0.36247	0.35787/0.15397/0.026938/0.011645/-0.30426/-0.44328/-0.26248/0.22547/0.37067	0.35623/0.15726/0.030058/0.0076576/-0.25311/-0.40934/-0.27474/0.24704/0.38056	0.35293/0.16223/0.03275/0.0050398/-0.20036/-0.37535/-0.28165/0.27223/0.39186	0.34863/0.16847/0.034899/0.0050124/-0.14761/-0.34202/-0.28386/0.30034/0.40454	0.34286/0.17474/0.036181/0.0073957/-0.095355/-0.30993/-0.28356/0.33056/0.4186	0.33513/0.1807/0.036249/0.014111/-0.044127/-0.2795/-0.28166/0.36225/0.43358	0.32539/0.18627/0.034923/0.021941/0.0055378/-0.25104/-0.2781/0.39493/0.44832	0.3139/0.19135/0.032163/0.029741/0.053115/-0.22474/-0.26943/0.42826/0.462	0.30113/0.19579/0.028043/0.037278/0.098106/-0.20069/-0.25218/0.46204/0.4742	0.28773/0.19941/0.022771/0.044743/0.14006/-0.1789/-0.23265/0.49625/0.48489	0.27453/0.2021/0.016755/0.05234/0.17859/-0.15934/-0.21258/0.53126/0.49505	0.26241/0.20394/0.010566/0.059654/0.21338/-0.14192/-0.19276/0.56863/0.50714	0.25207/0.20509/0.0045211/0.066573/0.2442/-0.12654/-0.17391/0.613/0.52082	0.24364/0.20572/-0.0010122/0.07322/0.27091/-0.11307/-0.15667/0.66834/0.53539	0.23682/0.2061/-0.0055397/0.07937/0.29346/-0.10137/-0.14156/0.72896/0.54876	0.23115/0.20749/-0.0093187/0.084443/0.31191/-0.091261/-0.12891/0.78891/0.55917	0.22619/0.2092/-0.013245/0.088034/0.32638/-0.08253/-0.11888/0.84565/0.56597
82.500000	0.041372/0.30803/-0.071685/-0.076316/-0.49975/-0.032451/-0.065546/0.52982/0.43495	0.023165/0.31405/-0.068248/-0.081737/-0.49448/-0.0533/-0.042199/0.52891/0.44641	0.0040135/0.31951/-0.065363/-0.087858/-0.48894/-0.07795/-0.021184/0.52732/0.45701	-0.015732/0.32421/-0.062655/-0.094488/-0.48229/-0.10597/-0.0027655/0.52457/0.46719	-0.035665/0.32801/-0.058811/-0.10129/-0.47343/-0.13682/0.012851/0.52017/0.47701	-0.055274/0.33113/-0.055497/-0.10749/-0.46327/-0.16983/0.025525/0.5137/0.4861	-0.073934/0.33332/-0.052783/-0.11168/-0.45342/-0.20427/0.035174/0.50483/0.49394	-0.090945/0.33448/-0.050056/-0.11372/-0.44473/-0.2394/0.041752/0.49336/0.50006	-0.10558/0.33473/-0.046775/-0.11417/-0.43758/-0.27448/0.045229/0.47918/0.50413	-0.11718/0.33404/-0.043221/-0.11309/-0.43221/-0.30892/0.04557/0.46238/0.50594	-0.12518/0.3321/-0.039672/-0.1107/-0.42882/-0.34225/0.042738/0.44339/0.50556	-0.12924/0.3287/-0.036134/-0.10689/-0.4276/-0.37414/0.036719/0.42447/0.50318	-0.12916/0.32378/-0.032491/-0.10121/-0.42865/-0.40439/0.02757/0.4133/0.49856	-0.12482/0.3174/-0.028821/-0.093784/-0.43203/-0.43288/0.015458/0.40811/0.49157	-0.11592/0.30971/-0.025103/-0.085075/-0.43767/-0.45959/0.00073976/0.40265/0.48244	-0.10147/0.30085/-0.020575/-0.075965/-0.44541/-0.48463/-0.014844/0.396/0.47161	-0.080267/0.2909/-0.015765/-0.066786/-0.45501/-0.50815/-0.020831/0.38872/0.45958	-0.053492/0.27993/-0.011488/-0.057807/-0.46612/-0.53032/-0.026464/0.38175/0.44678	-0.023524/0.26809/-0.007713/-0.049253/-0.47833/-0.55117/-0.032958/0.37571/0.43356	0.008173/0.25561/-0.0042134/-0.041353/-0.49115/-0.57058/-0.039962/0.37047/0.42043	0.040837/0.24289/-0.00043253/-0.034476/-0.504/-0.58823/-0.047316/0.36545/0.40783	0.074043/0.23014/0.0037543/-0.028973/-0.51615/-0.6036/-0.055031/0.36023/0.39563	0.10742/0.21735/0.0080423/-0.024553/-0.52665/-0.61599/-0.063163/0.35467/0.38373	0.14039/0.20468/0.012336/-0.019186/-0.53446/-0.62457/-0.071715/0.34892/0.37218	0.17234/0.19266/0.016532/-0.013829/-0.53849/-0.62851/-0.080617/0.34338/0.36117	0.20304/0.18158/0.020283/-0.0086619/-0.53648/-0.62717/-0.08975/0.33871/0.35096	0.23294/0.17139/0.023432/-0.0043633/-0.52577/-0.62022/-0.098997/0.33553/0.34314	0.26205/0.16249/0.025947/-0.0011159/-0.50774/-0.60779/-0.1083/0.33405/0.34011	0.28915/0.15619/0.027827/0.0012401/-0.48465/-0.59042/-0.11767/0.3342/0.339	0.31322/0.15258/0.029089/0.0029396/-0.45773/-0.56892/-0.12719/0.33596/0.34005	0.33385/0.15022/0.029801/0.0042953/-0.42773/-0.54419/-0.13691/0.33945/0.34342	0.35095/0.14973/0.030057/0.0056841/-0.39512/-0.5171/-0.1468/0.34484/0.34921	0.36468/0.15086/0.029916/0.0074603/-0.36011/-0.48845/-0.15663/0.35232/0.35737	0.37515/0.15316/0.029368/0.0098557/-0.32284/-0.45895/-0.16602/0.36208/0.36763	0.38225/0.15638/0.028338/0.012986/-0.28349/-0.4292/-0.17464/0.37428/0.37949	0.38595/0.16018/0.026685/0.016917/-0.24242/-0.39973/-0.18247/0.38907/0.39249	0.38631/0.16419/0.024938/0.021747/-0.20019/-0.37096/-0.18988/0.40659/0.40623	0.38344/0.16835/0.023481/0.027343/-0.15753/-0.34323/-0.19724/0.42692/0.42045	0.37753/0.17279/0.021022/0.033114/-0.11525/-0.31681/-0.20468/0.45012/0.43506	0.36881/0.17759/0.017122/0.038596/-0.07416/-0.29189/-0.21181/0.4762/0.45002	0.35758/0.18237/0.011805/0.043542/-0.034986/-0.26862/-0.21684/0.50507/0.4652	0.34425/0.18685/0.0053217/0.047983/0.0016302/-0.24707/-0.21414/0.53661/0.48065	0.32952/0.1909/-0.0013964/0.052176/0.035157/-0.22724/-0.20244/0.57059/0.49714	0.31453/0.19449/-0.0091397/0.057367/0.065169/-0.2091/-0.18839/0.60668/0.51412	0.30082/0.19776/-0.017815/0.063521/0.091343/-0.19254/-0.17556/0.64443/0.53009	0.28874/0.20091/-0.027183/0.068456/0.11346/-0.1774/-0.16514/0.68328/0.54437	0.2773/0.20389/-0.036826/0.072095/0.13141/-0.16351/-0.15748/0.72249/0.55646	0.26578/0.20733/-0.046013/0.074543/0.14525/-0.15066/-0.15247/0.76125/0.56593	0.25404/0.2112/-0.054577/0.076169/0.15545/-0.13864/-0.14967/0.79867/0.57242
76.975222	-0.081335/0.25368/-0.102/-0.11484/-0.49184/0.0049906/-0.06935/0.4893/0.36165	-0.10446/0.25726/-0.098073/-0.12597/-0.47708/-0.017519/-0.046665/0.4884/0.37172	-0.1284/0.26134/-0.094249/-0.13656/-0.46172/-0.04328/-0.026165/0.49775/0.38075	-0.153/0.26575/-0.090464/-0.14544/-0.44617/-0.072112/-0.0079431/0.50606/0.38859	-0.17804/0.26992/-0.086889/-0.15218/-0.4307/-0.10377/0.0079187/0.51209/0.39511	-0.20314/0.2738/-0.083653/-0.15664/-0.41567/-0.13793/0.021307/0.51586/0.40023	-0.22754/0.27724/-0.080801/-0.16025/-0.40151/-0.17418/0.03206/0.51749/0.40388	-0.24881/0.28004/-0.078236/-0.16292/-0.38871/-0.21197/0.039986/0.51717/0.40583	-0.26573/0.28204/-0.075828/-0.1645/-0.3777/-0.2505/0.044902/0.51514/0.40576	-0.27983/0.28316/-0.073493/-0.16494/-0.36882/-0.28852/0.046666/0.51175/0.40405	-0.29088/0.28335/-0.071178/-0.16406/-0.36233/-0.32424/0.0452/0.50742/0.40144	-0.29775/0.28248/-0.068831/-0.16151/-0.3584/-0.35594/0.040498/0.50255/0.39669	-0.29798/0.28036/-0.066377/-0.15699/-0.35709/-0.38351/0.032624/0.49748/0.38974	-0.28899/0.27686/-0.063734/-0.15094/-0.35833/-0.40833/0.021713/0.49236/0.38064	-0.27/0.27199/-0.060949/-0.14415/-0.36187/-0.43179/0.0079567/0.48718/0.3696	-0.24497/0.26579/-0.057861/-0.13708/-0.36707/-0.45467/-0.0084099/0.4818/0.35711	-0.21606/0.25842/-0.052862/-0.12924/-0.37277/-0.47736/-0.027095/0.47606/0.34388	-0.18407/0.24995/-0.047389/-0.11956/-0.37785/-0.50001/-0.047412/0.4698/0.33051	-0.1497/0.24054/-0.042026/-0.10949/-0.38222/-0.52266/-0.061488/0.4629/0.3172	-0.11358/0.23107/-0.037139/-0.098519/-0.38646/-0.54529/-0.060389/0.45528/0.30594	-0.076256/0.2212/-0.032415/-0.086861/-0.39083/-0.56781/-0.058418/0.44687/0.2971	-0.038129/0.2111/-0.027832/-0.075349/-0.39524/-0.5901/-0.056984/0.43769/0.29195	0.00045657/0.20113/-0.023811/-0.064464/-0.39931/-0.61198/-0.055785/0.42779/0.288	0.039132/0.19163/-0.020296/-0.054532/-0.40257/-0.63315/-0.054342/0.41732/0.28482	0.077522/0.18285/-0.017211/-0.045708/-0.40452/-0.65306/-0.052244/0.40656/0.2824	0.11531/0.17483/-0.01472/-0.037557/-0.40475/-0.66939/-0.049234/0.39595/0.28087	0.15219/0.16742/-0.013053/-0.02974/-0.40309/-0.66795/-0.045218/0.38596/0.28047	0.18773/0.16059/-0.012284/-0.02275/-0.39964/-0.649/-0.040313/0.37679/0.28151	0.22141/0.15444/-0.012234/-0.016364/-0.39464/-0.62744/-0.034901/0.36841/0.28421	0.2527/0.14912/-0.012471/-0.010449/-0.38841/-0.60552/-0.029531/0.3608/0.28868	0.28121/0.14463/-0.013469/-0.0047371/-0.38122/-0.5836/-0.024737/0.35414/0.2953	0.30666/0.14086/-0.014767/0.0011336/-0.3733/-0.56178/-0.020922/0.34872/0.30482	0.32888/0.13785/-0.015731/0.0070526/-0.36475/-0.5401/-0.018342/0.34489/0.3169	0.34777/0.13659/-0.01708/0.012734/-0.35535/-0.51862/-0.017123/0.34301/0.33034	0.36327/0.1374/-0.018839/0.018043/-0.34315/-0.4974/-0.017297/0.34343/0.34444	0.37543/0.14038/-0.021222/0.022976/-0.32084/-0.47654/-0.018816/0.34652/0.35916	0.38433/0.14492/-0.024411/0.027674/-0.29231/-0.45614/-0.021568/0.3528/0.37463	0.39011/0.14989/-0.028544/0.031988/-0.263/-0.43633/-0.025373/0.36301/0.39079	0.39294/0.15509/-0.033681/0.035646/-0.23378/-0.41724/-0.029989/0.37777/0.40785	0.39302/0.1604/-0.03976/0.039068/-0.20491/-0.39897/-0.035136/0.39719/0.42585	0.39055/0.16575/-0.046662/0.043384/-0.1768/-0.38161/-0.040547/0.42076/0.44449	0.38573/0.17183/-0.054252/0.047165/-0.15001/-0.36519/-0.046059/0.44751/0.46344	0.37876/0.17801/-0.062412/0.050034/-0.12503/-0.34965/-0.051682/0.47627/0.48203	0.36983/0.18402/-0.071086/0.051914/-0.10222/-0.33482/-0.057616/0.50596/0.49942	0.35913/0.19044/-0.080188/0.052726/-0.081766/-0.32039/-0.064164/0.53565/0.51498	0.34688/0.19635/-0.089546/0.052374/-0.063753/-0.30588/-0.07159/0.56461/0.52831	0.33335/0.20154/-0.099/0.050781/-0.048185/-0.29062/-0.080005/0.59223/0.53913	0.31905/0.20637/-0.1084/0.047926/-0.035015/-0.27392/-0.089319/0.61803/0.54731	0.30481/0.21058/-0.1176/0.043938/-0.024173/-0.25522/-0.099254/0.64159/0.55276
71.820421	-0.17769/0.1573/-0.11102/-0.14504/-0.48345/0.039764/-0.086882/0.45078/0.24481	-0.20182/0.15793/-0.10576/-0.15556/-0.46309/0.023642/-0.066233/0.4505/0.25283	-0.22608/0.15892/-0.10081/-0.1655/-0.44252/0.0046677/-0.047947/0.44956/0.26055	-0.24987/0.16032/-0.096589/-0.17401/-0.42211/-0.016932/-0.03159/0.44805/0.26758	-0.27236/0.16236/-0.093214/-0.18052/-0.40222/-0.04088/-0.015156/0.44591/0.27379	-0.29257/0.16491/-0.090691/-0.18616/-0.38315/-0.06684/0.002899/0.44309/0.27915	-0.30965/0.16769/-0.088938/-0.19134/-0.36519/-0.094388/0.019938/0.44437/0.28359	-0.32321/0.17052/-0.087835/-0.19572/-0.34858/-0.12298/0.034704/0.44676/0.28694	-0.33328/0.17317/-0.087302/-0.19731/-0.33352/-0.15191/0.046962/0.44752/0.28898	-0.3399/0.1755/-0.087289/-0.19683/-0.32014/-0.18031/0.056719/0.44663/0.28946	-0.34294/0.17745/-0.087115/-0.1954/-0.30854/-0.20722/0.064065/0.44419/0.28822	-0.34224/0.17927/-0.086305/-0.19298/-0.2987/-0.23194/0.069137/0.44037/0.28523	-0.33767/0.18144/-0.085715/-0.18935/-0.29057/-0.2543/0.072107/0.43537/0.28057	-0.32914/0.18295/-0.085247/-0.18439/-0.28393/-0.27468/0.073179/0.42942/0.27451	-0.31663/0.18356/-0.084796/-0.1781/-0.27849/-0.29367/0.072582/0.42276/0.26733	-0.3/0.18319/-0.084152/-0.17063/-0.2739/-0.3118/0.070566/0.41557/0.25929	-0.27897/0.18184/-0.082907/-0.1621/-0.2699/-0.32943/0.067382/0.40798/0.25063	-0.25326/0.17953/-0.080595/-0.15226/-0.2664/-0.34679/0.06325/0.4/0.2417	-0.22343/0.17634/-0.07723/-0.14089/-0.26352/-0.36398/0.058331/0.39155/0.23292	-0.18914/0.17241/-0.073911/-0.12775/-0.26138/-0.38103/0.052723/0.3825/0.22488	-0.15047/0.16793/-0.070611/-0.11359/-0.26011/-0.39791/0.046497/0.37265/0.21836	-0.11041/0.16319/-0.06708/-0.099581/-0.25972/-0.41452/0.039839/0.36185/0.21419	-0.069956/0.15836/-0.063734/-0.08625/-0.26021/-0.43074/0.033418/0.34996/0.2124	-0.029792/0.15354/-0.060956/-0.073817/-0.26151/-0.44641/0.029238/0.33688/0.21258	0.009532/0.14886/-0.058938/-0.062394/-0.26353/-0.46138/0.030108/0.32255/0.21439	0.047576/0.14454/-0.057761/-0.05204/-0.26621/-0.47545/0.035595/0.30696/0.21814	0.084018/0.14072/-0.057416/-0.042757/-0.26944/-0.48847/0.045073/0.29014/0.22498	0.11868/0.13756/-0.057799/-0.034493/-0.27316/-0.50028/0.058464/0.27215/0.23325	0.15159/0.13523/-0.058658/-0.027048/-0.27728/-0.51072/0.073163/0.25313/0.24248	0.18288/0.13362/-0.059868/-0.019569/-0.28174/-0.51964/0.087149/0.23336/0.25248	0.21245/0.13256/-0.061739/-0.012939/-0.28646/-0.52683/0.099624/0.21427/0.26311	0.23981/0.13188/-0.064281/-0.0072361/-0.29138/-0.53208/0.1103/0.20319/0.27425	0.26451/0.13181/-0.067184/-0.0022641/-0.29642/-0.53524/0.11908/0.19834/0.28582	0.28636/0.13206/-0.070662/0.0021307/-0.3015/-0.5362/0.12597/0.19628/0.29781	0.30545/0.13243/-0.074938/0.0057654/-0.3065/-0.53505/0.13099/0.1963/0.31021	0.32205/0.13294/-0.079932/0.009355/-0.31115/-0.53201/0.13419/0.19834/0.32306	0.33651/0.13386/-0.085457/0.013748/-0.31467/-0.5274/0.13561/0.20333/0.33648	0.34907/0.1371/-0.091331/0.01762/-0.31501/-0.52162/0.13529/0.21242/0.35066	0.35982/0.14104/-0.097454/0.020438/-0.31103/-0.51505/0.13327/0.22572/0.36579	0.36869/0.14643/-0.10382/0.022202/-0.30418/-0.50802/0.12955/0.24239/0.3816	0.37562/0.15283/-0.11049/0.023149/-0.29463/-0.50079/0.12415/0.26151/0.39746	0.38054/0.15908/-0.11756/0.023706/-0.28287/-0.49355/0.11708/0.28225/0.41284	0.3835/0.16502/-0.12508/0.023804/-0.27036/-0.4864/0.10835/0.30374/0.42731	0.38455/0.17073/-0.13294/0.023188/-0.25772/-0.47935/0.097961/0.32513/0.44053	0.38379/0.1765/-0.14047/0.021801/-0.24506/-0.47236/0.085971/0.34566/0.45222	0.38134/0.18253/-0.14715/0.019756/-0.23238/-0.46523/0.072484/0.36469/0.46216	0.37731/0.18831/-0.15275/0.017304/-0.21965/-0.45701/0.057998/0.3817/0.47024	0.37183/0.19337/-0.15676/0.014393/-0.20691/-0.43522/0.048422/0.39631/0.4764	0.36502/0.1975/-0.15876/0.010796/-0.1942/-0.39956/0.044061/0.40848/0.48068
67.010823	-0.23444/0.041924/-0.093352/-0.16619/-0.49663/0.042416/-0.067025/0.3932/0.16135	-0.25361/0.038872/-0.089981/-0.17067/-0.4699/0.038606/-0.046843/0.39081/0.16841	-0.27184/0.036203/-0.087083/-0.17532/-0.44329/0.032525/-0.027843/0.3868/0.17515	-0.2888/0.034534/-0.084688/-0.17994/-0.41726/0.024397/-0.010017/0.38125/0.18124	-0.30389/0.034407/-0.082857/-0.18438/-0.39214/0.014458/0.0066646/0.37423/0.18675	-0.31647/0.035205/-0.081662/-0.18826/-0.36819/0.0029627/0.022262/0.36581/0.19203	-0.32613/0.037402/-0.081148/-0.19059/-0.34554/-0.0098288/0.036872/0.35605/0.19739	-0.33067/0.039759/-0.081303/-0.19163/-0.32428/-0.023655/0.050634/0.34499/0.20261	-0.33228/0.043096/-0.082059/-0.19168/-0.30441/-0.038264/0.063745/0.33266/0.20705	-0.33248/0.047375/-0.083324/-0.19089/-0.28585/-0.053425/0.076453/0.31908/0.21015	-0.33156/0.05215/-0.084994/-0.18919/-0.26853/-0.068943/0.089029/0.30425/0.21162	-0.32968/0.057517/-0.086926/-0.18644/-0.25234/-0.084672/0.10172/0.2882/0.21137	-0.32688/0.063034/-0.088924/-0.18241/-0.23727/-0.10052/0.11466/0.27096/0.20942	-0.32304/0.068135/-0.09067/-0.17681/-0.22338/-0.11646/0.12787/0.25256/0.20595	-0.31764/0.072721/-0.091733/-0.16943/-0.21079/-0.13253/0.14118/0.23302/0.20115	-0.30711/0.076907/-0.092128/-0.16047/-0.19967/-0.14881/0.15434/0.21259/0.19534	-0.28689/0.081277/-0.091972/-0.15002/-0.19018/-0.16543/0.16707/0.20049/0.19088	-0.26015/0.086131/-0.09141/-0.13726/-0.18242/-0.18254/0.17911/0.20068/0.18893	-0.22933/0.090165/-0.090655/-0.12401/-0.17646/-0.20032/0.19025/0.19994/0.18666	-0.19592/0.093335/-0.089888/-0.11085/-0.17233/-0.21892/0.20039/0.19769/0.18401	-0.16118/0.095667/-0.089231/-0.097976/-0.17001/-0.23851/0.20948/0.19379/0.18096	-0.12459/0.097224/-0.088738/-0.085488/-0.16945/-0.25923/0.21753/0.18821/0.17757	-0.086592/0.098089/-0.088273/-0.073258/-0.17058/-0.28119/0.2246/0.18097/0.17395	-0.049502/0.098356/-0.087642/-0.061027/-0.17334/-0.3045/0.23078/0.17218/0.17356	-0.013721/0.098134/-0.087316/-0.048959/-0.17763/-0.32923/0.23613/0.16201/0.17514	0.020446/0.097547/-0.087685/-0.037505/-0.18338/-0.3554/0.2407/0.15069/0.17833	0.052774/0.096742/-0.088902/-0.026984/-0.19049/-0.38301/0.24453/0.13855/0.18236	0.083115/0.095937/-0.091028/-0.017577/-0.19887/-0.412/0.2476/0.12597/0.18717	0.1114/0.096326/-0.094047/-0.0093815/-0.2084/-0.44222/0.24992/0.11343/0.19263	0.13765/0.099053/-0.097869/-0.0024465/-0.21892/-0.47335/0.25147/0.10141/0.19838	0.16191/0.10238/-0.10237/0.0032134/-0.23027/-0.50441/0.25231/0.090436/0.20412	0.18419/0.10605/-0.10737/0.0076051/-0.24222/-0.53059/0.25252/0.080949/0.20971	0.20447/0.10974/-0.11242/0.010755/-0.25449/-0.54528/0.25228/0.073314/0.21512	0.22276/0.11317/-0.11783/0.012713/-0.26681/-0.55485/0.25173/0.067777/0.22038	0.23926/0.11616/-0.12209/0.013554/-0.27888/-0.56204/0.25105/0.064473/0.22562	0.25444/0.11942/-0.1266/0.013358/-0.29048/-0.5673/0.25028/0.063456/0.23103	0.26875/0.12307/-0.13156/0.012202/-0.30147/-0.57084/0.24941/0.06474/0.23686	0.28223/0.12625/-0.13668/0.010149/-0.31183/-0.57288/0.24829/0.068334/0.24329	0.29457/0.12907/-0.14162/0.0072546/-0.32158/-0.57368/0.24677/0.074257/0.25049	0.30549/0.13241/-0.14628/0.0035796/-0.33084/-0.57343/0.24472/0.082519/0.26314	0.31489/0.13748/-0.15067/-0.0008014/-0.33969/-0.57217/0.24203/0.093084/0.27587	0.32273/0.1425/-0.15473/-0.005787/-0.34825/-0.56981/0.23871/0.10583/0.28811	0.32905/0.14734/-0.15841/-0.01118/-0.35658/-0.56604/0.23479/0.1205/0.29958	0.33387/0.15204/-0.16171/-0.015668/-0.36451/-0.56032/0.2304/0.1367/0.31004	0.33722/0.15656/-0.16461/-0.018212/-0.36803/-0.55186/0.22568/0.15392/0.31932	0.33911/0.16066/-0.16701/-0.021015/-0.35841/-0.53956/0.22075/0.17156/0.32731	0.33954/0.16413/-0.16897/-0.024255/-0.34653/-0.52212/0.21575/0.18903/0.33393	0.33851/0.16746/-0.17042/-0.02795/-0.33436/-0.49858/0.21072/0.20575/0.3392	0.33602/0.17078/-0.17107/-0.032076/-0.32203/-0.46907/0.20564/0.22124/0.34323
62.523308	-0.23056/-0.018532/-0.07146/-0.17139/-0.44224/-0.0085616/-0.018357/0.30297/0.15905	-0.23812/-0.019575/-0.071283/-0.17149/-0.41623/-0.0045639/-0.0025342/0.29969/0.16291	-0.24489/-0.020209/-0.071213/-0.17111/-0.39051/-0.0025863/0.012933/0.29463/0.16689	-0.25066/-0.020523/-0.070577/-0.16934/-0.36558/-0.0025107/0.027838/0.28785/0.17079	-0.25492/-0.020496/-0.070392/-0.16753/-0.34186/-0.0042102/0.041982/0.27942/0.17444	-0.25704/-0.01994/-0.070768/-0.16556/-0.31966/-0.0075482/0.055194/0.26939/0.17769	-0.25674/-0.018816/-0.071828/-0.16333/-0.29926/-0.012375/0.067344/0.25787/0.1804	-0.25386/-0.017254/-0.073583/-0.16069/-0.28085/-0.018524/0.078342/0.24494/0.18244	-0.24893/-0.015327/-0.075874/-0.15749/-0.26455/-0.025802/0.088158/0.23071/0.18378	-0.24265/-0.013004/-0.078326/-0.15352/-0.25035/-0.033985/0.096889/0.21531/0.1851	-0.23521/-0.010268/-0.080845/-0.14859/-0.23783/-0.042812/0.10501/0.19887/0.18625	-0.22659/-0.0073167/-0.082709/-0.14265/-0.22501/-0.052002/0.11442/0.18155/0.18717	-0.21665/-0.0042779/-0.084582/-0.13585/-0.20895/-0.061294/0.12832/0.1635/0.18744	-0.20522/-0.00098125/-0.086894/-0.12835/-0.1921/-0.070541/0.1479/0.1449/0.18672	-0.19206/0.0028154/-0.08958/-0.12028/-0.17699/-0.079786/0.1761/0.1259/0.18507	-0.17697/0.0069567/-0.09251/-0.11178/-0.16432/-0.089265/0.20636/0.10665/0.18271	-0.15973/0.011054/-0.095435/-0.10303/-0.15432/-0.099315/0.23526/0.09817/0.17996	-0.14027/0.014838/-0.097957/-0.094208/-0.14701/-0.11027/0.26207/0.092935/0.17713	-0.11862/0.0182/-0.099733/-0.08481/-0.14238/-0.1224/0.28655/0.086802/0.17433	-0.095073/0.021161/-0.10079/-0.074249/-0.14031/-0.1359/0.30856/0.079714/0.17149	-0.070092/0.023796/-0.10201/-0.064084/-0.14063/-0.15089/0.32802/0.071616/0.16849	-0.04424/0.026149/-0.10352/-0.05455/-0.14308/-0.16743/0.34486/0.062472/0.16531	-0.018078/0.028277/-0.10508/-0.045779/-0.14736/-0.18553/0.35901/0.052278/0.16193	0.0078884/0.03034/-0.10679/-0.036/-0.15311/-0.20516/0.37045/0.041077/0.15842	0.033229/0.032631/-0.10882/-0.026881/-0.16008/-0.22622/0.37914/0.028957/0.1548	0.057583/0.035501/-0.11123/-0.01885/-0.16814/-0.24863/0.38503/0.016054/0.15115	0.080659/0.039052/-0.11404/-0.012022/-0.17732/-0.27224/0.38811/0.002545/0.14751	0.10222/0.043188/-0.11731/-0.0064906/-0.18771/-0.29688/0.38835/-0.011356/0.14394	0.12209/0.047854/-0.12099/-0.0023313/-0.19941/-0.32238/0.38575/-0.025407/0.14051	0.14012/0.053352/-0.12498/0.00040389/-0.21243/-0.34855/0.38032/-0.039347/0.13725	0.15623/0.05949/-0.12909/0.0016857/-0.22672/-0.37522/0.37206/-0.052901/0.13422	0.17034/0.06581/-0.13308/0.0015099/-0.24218/-0.40221/0.36102/-0.065794/0.13146	0.18243/0.072163/-0.1367/-9.7667e-05/-0.25864/-0.42933/0.34728/-0.077756/0.12898	0.19248/0.078428/-0.1398/-0.0030676/-0.27583/-0.45632/0.33104/-0.088532/0.12685	0.2005/0.08451/-0.14249/-0.0072423/-0.29325/-0.48249/0.32479/-0.097898/0.12515	0.20653/0.09036/-0.14501/-0.01228/-0.30798/-0.50274/0.32479/-0.10568/0.12396	0.21063/0.095926/-0.14758/-0.017849/-0.31579/-0.50953/0.32883/-0.11178/0.12326	0.2129/0.10131/-0.15028/-0.023806/-0.32209/-0.5132/0.33214/-0.11615/0.12311	0.21349/0.10686/-0.15299/-0.029767/-0.32824/-0.51653/0.33353/-0.11881/0.12712	0.21274/0.1121/-0.15526/-0.035176/-0.33426/-0.51972/0.33304/-0.11978/0.13167	0.21154/0.11741/-0.15689/-0.040178/-0.34004/-0.52254/0.33099/-0.11908/0.13645	0.2118/0.12247/-0.15806/-0.045136/-0.34543/-0.52441/0.32793/-0.11671/0.14174	0.21411/0.12724/-0.159/-0.049608/-0.35029/-0.52428/0.32469/-0.11188/0.14823	0.21672/0.13167/-0.15959/-0.053717/-0.35452/-0.52046/0.32205/-0.085827/0.15609	0.21871/0.13569/-0.15942/-0.057869/-0.35798/-0.51118/0.32012/-0.055336/0.16439	0.21984/0.13923/-0.15795/-0.062088/-0.36057/-0.49571/0.31834/-0.024463/0.17243	0.22007/0.14227/-0.15597/-0.066315/-0.36211/-0.47455/0.31611/0.0065152/0.17988	0.2194/0.14481/-0.1539/-0.070504/-0.36223/-0.44852/0.31308/0.037363/0.18676	0.2178/0.14689/-0.15187/-0.074659/-0.3601/-0.4186/0.30914/0.067853/0.19372
58.336309	-0.16491/-0.034831/-0.052668/-0.13769/-0.30189/-0.1055/0.071801/0.15417/0.14266	-0.16821/-0.034784/-0.053237/-0.13775/-0.28201/-0.098994/0.090739/0.15386/0.14607	-0.17033/-0.034565/-0.054053/-0.13718/-0.26218/-0.093902/0.11006/0.15206/0.1493	-0.17122/-0.034168/-0.055117/-0.13577/-0.24263/-0.090169/0.12937/0.14883/0.15223	-0.17084/-0.033592/-0.056377/-0.13364/-0.2236/-0.087743/0.14847/0.14428/0.15473	-0.16918/-0.032848/-0.057683/-0.13068/-0.20529/-0.086576/0.16728/0.13852/0.15681	-0.16625/-0.031978/-0.059027/-0.12704/-0.1879/-0.086627/0.1858/0.13164/0.15856	-0.1621/-0.031025/-0.06053/-0.12299/-0.17159/-0.087854/0.20409/0.12376/0.15997	-0.15683/-0.02999/-0.062119/-0.11848/-0.15649/-0.090209/0.22223/0.11498/0.16073	-0.15052/-0.028808/-0.063514/-0.1134/-0.14272/-0.093624/0.24036/0.10541/0.16067	-0.14329/-0.027434/-0.064584/-0.10782/-0.13041/-0.097968/0.25865/0.095134/0.15967	-0.13526/-0.02595/-0.065431/-0.1019/-0.11964/-0.10295/0.27727/0.084218/0.15767	-0.12655/-0.024501/-0.066337/-0.095775/-0.11054/-0.10785/0.29638/0.072715/0.15463	-0.1171/-0.023219/-0.067523/-0.089533/-0.10319/-0.11119/0.31611/0.060654/0.15054	-0.10486/-0.022197/-0.069071/-0.0832/-0.097718/-0.11174/0.33646/0.048046/0.14545	-0.090644/-0.021482/-0.070993/-0.076788/-0.094206/-0.11057/0.35732/0.034875/0.13942	-0.076009/-0.021072/-0.073264/-0.070325/-0.092745/-0.10929/0.37844/0.021109/0.13256	-0.058661/-0.02089/-0.075834/-0.06375/-0.093397/-0.10876/0.39949/0.0066958/0.12497	-0.03735/-0.020706/-0.078658/-0.055065/-0.096188/-0.1093/0.42011/-0.0084255/0.11676	-0.015478/-0.020181/-0.081704/-0.046475/-0.10109/-0.11104/0.43992/-0.024319/0.10802	0.0060188/-0.019204/-0.084965/-0.038311/-0.10802/-0.11399/0.4586/-0.041042/0.098783	0.026779/-0.017531/-0.088455/-0.030668/-0.11672/-0.1181/0.47589/-0.058627/0.089107	0.04651/-0.015318/-0.092206/-0.023653/-0.12679/-0.12328/0.49157/-0.077077/0.079262	0.064967/-0.012755/-0.096255/-0.017387/-0.13753/-0.12942/0.50546/-0.096348/0.07145	0.081956/-0.0098016/-0.10062/-0.011987/-0.14823/-0.13637/0.51745/-0.11634/0.064435	0.097328/-0.0063047/-0.10528/-0.0075586/-0.15875/-0.14399/0.52746/-0.13687/0.057179	0.11097/-0.0020492/-0.11001/-0.004187/-0.16955/-0.15213/0.53545/-0.15768/0.04974	0.12278/0.0028882/-0.11451/-0.0019334/-0.1811/-0.16065/0.54143/-0.17842/0.042299	0.13271/0.0083626/-0.11891/-0.00083645/-0.1936/-0.16942/0.54545/-0.19862/0.035099	0.14071/0.014324/-0.12328/-0.00091307/-0.20703/-0.17828/0.5476/-0.21776/0.028378	0.14675/0.020722/-0.12744/-0.0021609/-0.22121/-0.18711/0.54798/-0.23526/0.022441	0.15085/0.027498/-0.12949/-0.0045587/-0.23588/-0.19574/0.54674/-0.2506/0.018362	0.15304/0.034598/-0.13105/-0.0080661/-0.25072/-0.204/0.54402/-0.26335/0.016786	0.15337/0.041959/-0.1321/-0.012623/-0.26537/-0.21171/0.53998/-0.27319/0.016264	0.15192/0.049472/-0.13262/-0.018151/-0.27944/-0.2187/0.53473/-0.27997/0.016267	0.14881/0.056973/-0.13267/-0.02455/-0.29261/-0.22478/0.52837/-0.28366/0.016728	0.14418/0.064265/-0.13238/-0.031693/-0.30457/-0.22981/0.52096/-0.28433/0.017681	0.13823/0.071156/-0.13185/-0.039398/-0.3151/-0.23364/0.51255/-0.28208/0.019195	0.13115/0.07752/-0.13101/-0.04731/-0.32409/-0.23616/0.50318/-0.27698/0.021346	0.12318/0.083315/-0.12955/-0.054839/-0.33148/-0.23723/0.49289/-0.269/0.024213	0.11455/0.088591/-0.12788/-0.061397/-0.33732/-0.23671/0.48176/-0.25809/0.027937	0.10549/0.093439/-0.12628/-0.067012/-0.34167/-0.23441/0.46991/-0.24409/0.03299	0.096191/0.097837/-0.12479/-0.072064/-0.3446/-0.23016/0.45745/-0.22685/0.039976	0.086827/0.10168/-0.12337/-0.075807/-0.34619/-0.22381/0.44452/-0.20628/0.048189	0.077548/0.10501/-0.12192/-0.07925/-0.34648/-0.21536/0.4312/-0.18238/0.056849	0.068495/0.10833/-0.12022/-0.082088/-0.34548/-0.20493/0.41751/-0.15537/0.065731	0.059768/0.11335/-0.11816/-0.083864/-0.34315/-0.19279/0.40345/-0.12561/0.074867	0.051384/0.11818/-0.11602/-0.084628/-0.3394/-0.1793/0.38901/-0.093613/0.084363	0.043284/0.12246/-0.11237/-0.084797/-0.33414/-0.16484/0.37423/-0.059916/0.094218
54.429701	-0.14072/-0.058446/-0.065717/-0.062702/-0.1919/-0.2321/0.20327/-0.062665/0.085563	-0.13574/-0.058764/-0.064225/-0.065875/-0.17897/-0.2248/0.22153/-0.062061/0.092613	-0.13003/-0.058557/-0.062731/-0.068641/-0.16535/-0.21758/0.23998/-0.063099/0.098897	-0.12377/-0.057802/-0.061303/-0.070554/-0.15133/-0.21034/0.25859/-0.065684/0.10422	-0.11708/-0.056655/-0.059989/-0.071015/-0.1372/-0.20298/0.27732/-0.069698/0.10845	-0.11004/-0.055284/-0.058628/-0.070337/-0.12325/-0.19541/0.29614/-0.075001/0.11144	-0.1027/-0.053911/-0.056915/-0.069084/-0.10973/-0.18753/0.31502/-0.081436/0.11306	-0.095035/-0.052639/-0.055066/-0.067455/-0.096859/-0.17931/0.33393/-0.088823/0.1132	-0.086964/-0.051463/-0.053426/-0.065554/-0.084814/-0.1707/0.35287/-0.096964/0.11181	-0.07828/-0.050312/-0.052125/-0.063464/-0.073765/-0.16169/0.37182/-0.10564/0.10885	-0.068598/-0.049083/-0.051195/-0.061255/-0.063862/-0.15229/0.39075/-0.11463/0.10435	-0.057439/-0.047735/-0.050607/-0.058981/-0.055245/-0.14254/0.40966/-0.12376/0.098344	-0.044725/-0.046334/-0.050318/-0.056682/-0.048042/-0.13251/0.42854/-0.13296/0.090932	-0.030966/-0.044807/-0.050343/-0.054383/-0.042365/-0.1223/0.44734/-0.14229/0.082198	-0.016731/-0.043043/-0.050747/-0.052075/-0.038314/-0.11203/0.46605/-0.15197/0.072223	-0.0024007/-0.041223/-0.051543/-0.049695/-0.035969/-0.10186/0.48462/-0.16226/0.061196	0.011789/-0.039475/-0.052648/-0.047083/-0.035387/-0.091956/0.50297/-0.17342/0.049748	0.025674/-0.037749/-0.053882/-0.04394/-0.036608/-0.082488/0.52102/-0.18568/0.03836	0.03912/-0.035745/-0.055111/-0.039854/-0.039646/-0.073635/0.53867/-0.1992/0.026681	0.051992/-0.03307/-0.05638/-0.034876/-0.044499/-0.06556/0.55579/-0.21408/0.017205	0.064139/-0.030077/-0.057815/-0.02939/-0.051144/-0.058409/0.57223/-0.2304/0.009275	0.075388/-0.027056/-0.059516/-0.023777/-0.059547/-0.052306/0.58784/-0.24816/0.00088462	0.085557/-0.024089/-0.061552/-0.018391/-0.069661/-0.047349/0.60248/-0.26735/-0.0078763	0.094473/-0.021191/-0.063987/-0.013494/-0.081432/-0.04361/0.61597/-0.28791/-0.016806	0.10198/-0.018335/-0.066865/-0.009269/-0.094802/-0.041135/0.62818/-0.30974/-0.025876	0.10797/-0.015414/-0.070187/-0.0058409/-0.10971/-0.039914/0.63897/-0.33267/-0.035067	0.11233/-0.011972/-0.07391/-0.0032974/-0.12609/-0.026597/0.64822/-0.35641/-0.044273	0.11501/-0.0072061/-0.077955/-0.0016951/-0.14387/-0.012576/0.65581/-0.38054/-0.053367	0.11596/-0.0013808/-0.082205/-0.0010567/-0.16298/0.00034691/0.66166/-0.40437/-0.062239	0.11516/0.0051866/-0.086283/-0.0013641/-0.18333/0.012198/0.66569/-0.42704/-0.069684	0.11261/0.012046/-0.089651/-0.0025648/-0.20482/0.023016/0.66784/-0.44774/-0.073579	0.10831/0.018966/-0.092672/-0.0046002/-0.22733/0.032851/0.66806/-0.46536/-0.075329	0.10228/0.025864/-0.0953/-0.0072907/-0.25072/0.041763/0.66633/-0.47749/-0.076733	0.094551/0.032736/-0.097037/-0.009941/-0.27477/0.049815/0.66261/-0.48174/-0.077593	0.085175/0.0396/-0.097886/-0.012592/-0.29908/0.057076/0.65692/-0.47969/-0.077699	0.074207/0.046431/-0.098163/-0.015658/-0.32083/0.063614/0.64924/-0.47414/-0.077167	0.06172/0.053147/-0.097911/-0.019073/-0.33082/0.069494/0.63961/-0.46654/-0.076289	0.047801/0.059657/-0.09715/-0.022678/-0.33719/0.07478/0.62805/-0.45739/-0.075183	0.032555/0.065879/-0.095912/-0.026373/-0.34207/0.079525/0.61459/-0.44681/-0.073595	0.016106/0.071756/-0.094256/-0.030125/-0.34545/0.083779/0.59928/-0.4347/-0.069792	-0.0013983/0.077289/-0.092342/-0.033884/-0.34732/0.087579/0.58218/-0.42081/-0.062562	-0.019769/0.082556/-0.090401/-0.037561/-0.34787/0.090952/0.56336/-0.40473/-0.05444	-0.038744/0.087705/-0.088522/-0.041048/-0.34731/0.093913/0.5429/-0.38585/-0.046254	-0.057891/0.092783/-0.086276/-0.044243/-0.34584/0.096466/0.52089/-0.36169/-0.038184	-0.076376/0.097703/-0.084035/-0.047074/-0.34356/0.098603/0.49742/-0.33294/-0.030247	-0.09298/0.10241/-0.082096/-0.049469/-0.34056/0.1003/0.47263/-0.30083/-0.022378	-0.10745/0.10687/-0.080457/-0.051271/-0.33687/0.10153/0.44664/-0.26596/-0.01446	-0.1206/0.111/-0.079052/-0.052348/-0.33252/0.10225/0.41963/-0.22896/-0.0063379	-0.13288/0.11474/-0.077803/-0.052806/-0.32753/0.10241/0.39178/-0.19041/0.0023005
50.784707	-0.12413/-0.083904/-0.083318/0.0093861/-0.15786/-0.38088/0.23118/-0.2292/0.050152	-0.1162/-0.083099/-0.079801/0.0023214/-0.14748/-0.37519/0.24866/-0.23579/0.057313	-0.10747/-0.082202/-0.07603/-0.0042838/-0.13681/-0.36798/0.26634/-0.24341/0.063616	-0.098115/-0.081032/-0.071995/-0.010068/-0.12612/-0.35914/0.28421/-0.25189/0.068989	-0.088264/-0.079311/-0.067808/-0.014956/-0.11576/-0.34859/0.30222/-0.26104/0.073381	-0.078027/-0.077658/-0.0629/-0.019372/-0.10594/-0.33625/0.32033/-0.27061/0.076764	-0.067485/-0.07621/-0.056943/-0.023414/-0.096717/-0.32208/0.33848/-0.28034/0.079133	-0.056707/-0.075002/-0.050959/-0.027064/-0.087829/-0.30595/0.3566/-0.28997/0.080497	-0.045755/-0.074022/-0.045442/-0.030313/-0.078658/-0.28764/0.37461/-0.29931/0.080883	-0.034691/-0.073164/-0.040442/-0.033163/-0.068508/-0.26693/0.39245/-0.30824/0.080324	-0.023581/-0.071891/-0.035972/-0.035582/-0.057437/-0.24372/0.41004/-0.31666/0.078856	-0.012502/-0.069815/-0.03203/-0.0374/-0.046323/-0.21826/0.42734/-0.32449/0.076513	-0.0015403/-0.067503/-0.028602/-0.038117/-0.036029/-0.19114/0.44429/-0.33161/0.073323	0.0091956/-0.065113/-0.025679/-0.037471/-0.027084/-0.16304/0.46085/-0.33792/0.069309	0.019575/-0.06272/-0.023262/-0.036063/-0.01977/-0.13454/0.47701/-0.34351/0.064491	0.029448/-0.060339/-0.021362/-0.034336/-0.014234/-0.10612/0.49312/-0.34874/0.058892	0.038655/-0.05792/-0.019974/-0.032446/-0.01055/-0.078098/0.51223/-0.35403/0.052543	0.047043/-0.05534/-0.01907/-0.030469/-0.008746/-0.050708/0.53216/-0.35976/0.045494	0.054469/-0.052434/-0.018613/-0.028457/-0.0088214/-0.024112/0.55155/-0.36617/0.037817	0.060808/-0.048779/-0.01861/-0.026449/-0.010753/0.0015757/0.57016/-0.37338/0.029612	0.065955/-0.044315/-0.019101/-0.024469/-0.014498/0.026277/0.58783/-0.38141/0.021001	0.069822/-0.039511/-0.02012/-0.022519/-0.020002/0.049939/0.6044/-0.3902/0.012115	0.072343/-0.034605/-0.02167/-0.020572/-0.027191/0.072524/0.61973/-0.39966/0.0030547	0.073473/-0.029676/-0.023675/-0.018584/-0.035982/0.094007/0.63369/-0.40961/-0.0061172	0.073199/-0.02471/-0.02588/-0.01617/-0.046277/0.11437/0.64615/-0.41985/-0.015335	0.071545/-0.019658/-0.028203/-0.013175/-0.057963/0.1336/0.657/-0.43014/-0.024441	0.068595/-0.014457/-0.030844/-0.010283/-0.070918/0.15168/0.66615/-0.44017/-0.033053	0.064499/-0.0090195/-0.03382/-0.0075842/-0.085001/0.1686/0.67349/-0.44963/-0.040434	0.059449/-0.0032351/-0.037046/-0.0051456/-0.10006/0.18434/0.67897/-0.4582/-0.045914	0.053558/0.0029665/-0.040386/-0.0030624/-0.11593/0.19887/0.6825/-0.4656/-0.04968	0.046772/0.009513/-0.043707/-0.0014455/-0.13243/0.2122/0.68402/-0.4716/-0.052401	0.038945/0.016277/-0.046897/-0.00038817/-0.14938/0.22429/0.6835/-0.47608/-0.054594	0.02995/0.023158/-0.049812/5.7084e-05/-0.16658/0.23514/0.6809/-0.47898/-0.05649	0.019721/0.030078/-0.052235/-0.0001178/-0.18384/0.24474/0.6762/-0.48032/-0.058113	0.0082495/0.03697/-0.054023/-0.00088548/-0.20099/0.25309/0.66938/-0.48011/-0.059323	-0.0044346/0.04377/-0.055295/-0.0021958/-0.21783/0.2602/0.66045/-0.47841/-0.059819	-0.018269/0.050417/-0.056232/-0.003979/-0.23421/0.26606/0.64942/-0.47526/-0.059365	-0.033166/0.056856/-0.056919/-0.0059599/-0.24997/0.27069/0.63633/-0.4707/-0.058125	-0.04901/0.063031/-0.057373/-0.0069604/-0.26494/0.27411/0.62121/-0.46477/-0.056393	-0.065661/0.068894/-0.057614/-0.0080318/-0.27901/0.27635/0.60413/-0.45743/-0.054364	-0.082951/0.074403/-0.057691/-0.0093533/-0.29206/0.27741/0.58515/-0.44846/-0.052138	-0.10068/0.079531/-0.05766/-0.010863/-0.30407/0.27734/0.56436/-0.43709/-0.049647	-0.11861/0.084262/-0.05757/-0.012455/-0.31501/0.27615/0.54186/-0.421/-0.046425	-0.13644/0.088605/-0.057472/-0.013987/-0.32484/0.27388/0.51778/-0.39858/-0.042142	-0.1538/0.092596/-0.057429/-0.015317/-0.33348/0.27057/0.49224/-0.37216/-0.037332	-0.17009/0.0963/-0.057493/-0.016372/-0.34086/0.26624/0.46542/-0.34323/-0.032319	-0.1847/0.099779/-0.057706/-0.017158/-0.34691/0.26093/0.4375/-0.3122/-0.027158	-0.19753/0.10302/-0.058095/-0.017737/-0.3516/0.25468/0.4087/-0.27925/-0.0218	-0.20905/0.1059/-0.058668/-0.018202/-0.3549/0.24753/0.37931/-0.24455/-0.016047
47.383807	-0.12906/-0.084583/-0.082518/0.062294/-0.088897/-0.47614/0.12871/-0.24106/0.032433	-0.12322/-0.082955/-0.077618/0.055173/-0.076685/-0.47121/0.14042/-0.25556/0.039159	-0.11664/-0.080981/-0.0725/0.048062/-0.065109/-0.46078/0.16195/-0.27042/0.045305	-0.10955/-0.078906/-0.066886/0.040999/-0.054188/-0.4421/0.18475/-0.28554/0.050739	-0.10219/-0.076908/-0.060526/0.034009/-0.04391/-0.41843/0.20715/-0.30079/0.055374	-0.094595/-0.075065/-0.054104/0.027114/-0.034239/-0.39277/0.22914/-0.31599/0.059185	-0.086067/-0.073395/-0.047715/0.020343/-0.025128/-0.36614/0.25073/-0.33091/0.062284	-0.075765/-0.071873/-0.041467/0.013737/-0.01652/-0.3388/0.27191/-0.34529/0.065294	-0.06482/-0.070445/-0.035466/0.0073813/-0.0083748/-0.31076/0.29269/-0.35886/0.069028	-0.054101/-0.069028/-0.02979/0.0014586/-0.00068148/-0.28193/0.31308/-0.37113/0.072738	-0.0439/-0.067539/-0.024427/-0.0037837/0.0065283/-0.25223/0.33308/-0.37695/0.076067	-0.034355/-0.065925/-0.019256/-0.0083357/0.013179/-0.22166/0.35271/-0.37875/0.079013	-0.025559/-0.064198/-0.014406/-0.011438/0.019161/-0.19038/0.37197/-0.38034/0.081702	-0.017582/-0.062409/-0.010061/-0.012217/0.024351/-0.15865/0.39086/-0.38213/0.084118	-0.010482/-0.060602/-0.0063088/-0.011926/0.028629/-0.12682/0.40937/-0.38429/0.086055	-0.0043059/-0.058785/-0.0032108/-0.010987/0.031892/-0.09524/0.4275/-0.38689/0.087312	0.0009082/-0.056942/-0.00081011/-0.009862/0.034059/-0.064209/0.44522/-0.38999/0.087785	0.005132/-0.055058/0.00087294/-0.0088327/0.035076/-0.033977/0.46247/-0.39358/0.087445	0.0083464/-0.053039/0.0018533/-0.0080537/0.034914/-0.0047435/0.47922/-0.39766/0.086306	0.010542/-0.050743/0.0022493/-0.0076056/0.033568/0.023336/0.49537/-0.40218/0.084409	0.011719/-0.048254/0.0023469/-0.0074769/0.031052/0.05014/0.5108/-0.40707/0.081813	0.011889/-0.045535/0.0020465/-0.0075034/0.027398/0.075575/0.52535/-0.41224/0.078589	0.011075/-0.042608/0.0011159/-0.0073351/0.022653/0.099567/0.53885/-0.41757/0.07483	0.0093104/-0.039679/-0.0004931/-0.0068284/0.016874/0.12206/0.55113/-0.42291/0.070754	0.0066421/-0.036706/-0.0027653/-0.0061212/0.010129/0.14301/0.56203/-0.42808/0.068177	0.0031258/-0.033488/-0.0046037/-0.0051223/0.0024915/0.16239/0.57142/-0.43285/0.065798	-0.001178/-0.029748/-0.0064587/-0.003534/-0.0059618/0.18018/0.5792/-0.437/0.063258	-0.0062111/-0.025233/-0.0088617/-0.00158/-0.015152/0.19636/0.58527/-0.4403/0.060629	-0.011926/-0.020094/-0.011763/0.00035333/-0.025/0.21093/0.58956/-0.44258/0.057979	-0.018288/-0.014561/-0.015104/0.0020754/-0.035432/0.22389/0.59201/-0.4437/0.055358	-0.025277/-0.0087723/-0.018814/0.0034692/-0.046376/0.23526/0.59257/-0.44357/0.052797	-0.032877/-0.002748/-0.022667/0.0044342/-0.057765/0.24505/0.59123/-0.44215/0.05031	-0.041074/0.0037745/-0.025856/0.0048834/-0.069541/0.25328/0.58795/-0.43942/0.047902	-0.049848/0.010741/-0.029004/0.0047506/-0.081649/0.25998/0.58274/-0.43537/0.045572	-0.059179/0.017714/-0.032345/0.0039947/-0.094042/0.26519/0.57562/-0.43/0.04332	-0.069042/0.024516/-0.03588/0.0026069/-0.10667/0.26895/0.56659/-0.42333/0.041149	-0.079408/0.031193/-0.039596/0.00066966/-0.11949/0.27129/0.5557/-0.41539/0.039062	-0.090246/0.038372/-0.043475/-0.0011326/-0.13246/0.27227/0.54301/-0.4062/0.037065	-0.10152/0.045522/-0.047478/-0.0025095/-0.1455/0.27194/0.52857/-0.39577/0.035174	-0.11317/0.052268/-0.051519/-0.0043385/-0.15854/0.27036/0.51247/-0.38412/0.033417	-0.12514/0.058544/-0.05541/-0.0067818/-0.17147/0.26759/0.49479/-0.37127/0.031862	-0.13731/0.064316/-0.058993/-0.0098558/-0.18414/0.26369/0.47564/-0.3572/0.030611	-0.1495/0.069561/-0.062351/-0.013536/-0.19638/0.25874/0.45515/-0.34192/0.02973	-0.16141/0.074273/-0.065535/-0.015086/-0.20792/0.2528/0.43346/-0.3254/0.029164	-0.17252/0.078458/-0.068584/-0.016652/-0.21851/0.24595/0.41074/-0.30759/0.028784	-0.18226/0.082134/-0.071552/-0.018451/-0.22789/0.23826/0.38719/-0.28848/0.028485	-0.19047/0.085315/-0.074485/-0.020345/-0.23581/0.22981/0.36304/-0.26808/0.028206	-0.19752/0.08801/-0.077419/-0.02244/-0.24206/0.22068/0.33857/-0.2465/0.027911	-0.20386/0.090252/-0.080369/-0.024759/-0.24643/0.21095/0.3141/-0.22388/0.027585
44.210655	-0.1238/-0.0534/-0.068473/0.076661/0.029058/-0.28186/0.015002/-0.17703/0.056412	-0.11735/-0.052642/-0.063444/0.072233/0.035653/-0.27075/0.02994/-0.18708/0.062845	-0.11071/-0.051795/-0.057988/0.068842/0.04233/-0.25825/0.045011/-0.19688/0.069193	-0.10401/-0.050885/-0.052259/0.067136/0.049026/-0.24448/0.060201/-0.20664/0.075398	-0.097313/-0.049934/-0.046428/0.065903/0.055665/-0.2296/0.07549/-0.21642/0.081404	-0.090716/-0.048954/-0.040621/0.064983/0.062152/-0.21374/0.090846/-0.22619/0.087157	-0.084285/-0.04795/-0.034928/0.064323/0.068386/-0.19705/0.10623/-0.23591/0.092598	-0.078085/-0.046906/-0.029422/0.063826/0.074263/-0.17968/0.12161/-0.24553/0.097676	-0.072194/-0.045699/-0.024163/0.06341/0.079684/-0.16175/0.13694/-0.25498/0.10234	-0.066713/-0.043848/-0.019212/0.063037/0.084557/-0.14342/0.15218/-0.26422/0.10657	-0.061756/-0.041617/-0.014613/0.062699/0.088801/-0.12482/0.16733/-0.27323/0.11033	-0.057432/-0.039295/-0.0097186/0.062401/0.092346/-0.1061/0.18246/-0.28201/0.11362	-0.053832/-0.036918/-0.0050402/0.062148/0.095136/-0.087392/0.19783/-0.29055/0.11646	-0.051025/-0.034488/-0.0008629/0.061941/0.09713/-0.06883/0.21392/-0.29891/0.11891	-0.049061/-0.032001/0.0027666/0.06177/0.098298/-0.050547/0.23095/-0.30711/0.12107	-0.047968/-0.029447/0.005806/0.061618/0.098631/-0.032667/0.24845/-0.31522/0.12294	-0.047763/-0.026817/0.0082178/0.061457/0.098132/-0.015311/0.26584/-0.32327/0.12443	-0.048441/-0.024099/0.0099704/0.061254/0.096824/0.0014058/0.28277/-0.33133/0.12545	-0.049981/-0.021285/0.01104/0.060969/0.09475/0.017376/0.29901/-0.33941/0.12597	-0.052337/-0.018371/0.011412/0.060564/0.091966/0.0325/0.31441/-0.34756/0.12597	-0.055425/-0.015355/0.011087/0.060007/0.088541/0.046685/0.32883/-0.35578/0.12547	-0.059105/-0.012243/0.010122/0.059269/0.084551/0.059849/0.34215/-0.36408/0.12449	-0.063159/-0.009044/0.0087953/0.058336/0.080067/0.071918/0.35429/-0.37245/0.12307	-0.067311/-0.0057727/0.0072313/0.057206/0.075151/0.082828/0.36516/-0.38089/0.12124	-0.071366/-0.0024452/0.005383/0.055916/0.069853/0.092526/0.37467/-0.38935/0.11907	-0.075368/0.00092131/0.0034134/0.054611/0.064223/0.10097/0.38275/-0.3978/0.11661	-0.079541/0.0043107/0.0011443/0.05349/0.058317/0.10812/0.38937/-0.4062/0.11391	-0.084104/0.0077098/-0.0016247/0.052389/0.052223/0.11396/0.39445/-0.41449/0.11101	-0.089195/0.01111/-0.0049526/0.051119/0.046074/0.11847/0.39797/-0.4226/0.10794	-0.094871/0.01451/-0.0088397/0.049605/0.040057/0.12164/0.39991/-0.43043/0.1047	-0.10113/0.01791/-0.01327/0.047808/0.034388/0.12349/0.40024/-0.43774/0.10127	-0.10784/0.02131/-0.018221/0.045773/0.029248/0.12403/0.39896/-0.44261/0.097617	-0.11372/0.024703/-0.023669/0.044069/0.024699/0.12328/0.39608/-0.43763/0.093711	-0.11782/0.028086/-0.029576/0.04249/0.020649/0.12127/0.39162/-0.42939/0.089521	-0.12194/0.031491/-0.035895/0.040578/0.016916/0.11805/0.3856/-0.4204/0.085022	-0.12621/0.035015/-0.042561/0.038332/0.013306/0.11366/0.37807/-0.41083/0.080202	-0.13058/0.038752/-0.049133/0.035876/0.0096735/0.10815/0.36908/-0.40069/0.075053	-0.13494/0.04272/-0.055429/0.033359/0.0059231/0.1016/0.35874/-0.38994/0.069583	-0.13922/0.046941/-0.06179/0.030734/0.0020099/0.094066/0.34732/-0.37855/0.063803	-0.14337/0.051358/-0.068091/0.027865/-0.0020735/0.085628/0.33547/-0.36649/0.057735	-0.14735/0.055784/-0.074155/0.024681/-0.0063046/0.076369/0.32295/-0.3537/0.051406	-0.15116/0.06004/-0.079861/0.02116/-0.010638/0.066375/0.3095/-0.34013/0.044847	-0.15481/0.06403/-0.085147/0.017303/-0.015007/0.05574/0.29516/-0.32573/0.038091	-0.15831/0.067713/-0.089946/0.013118/-0.019329/0.044564/0.28004/-0.31042/0.031183	-0.1617/0.07107/-0.094408/0.0086219/-0.023503/0.032951/0.26423/-0.29414/0.024187	-0.16499/0.074073/-0.098723/0.0038354/-0.027415/0.021012/0.24786/-0.27683/0.017216	-0.16818/0.076688/-0.10294/-0.0012168/-0.03094/0.0088651/0.23104/-0.25849/0.010449	-0.17128/0.078885/-0.10707/-0.0065055/-0.033947/-0.0033658/0.21391/-0.23918/0.0041029	-0.17427/0.080658/-0.11106/-0.011999/-0.036312/-0.015551/0.19656/-0.21896/-0.0017073
41.250000	-0.010149/-0.032198/-0.039009/0.12377/0.11111/-0.17527/-0.17728/-0.094457/0.058209	-0.011031/-0.03224/-0.037009/0.12247/0.11577/-0.16706/-0.16696/-0.10693/0.062761	-0.011868/-0.032263/-0.034955/0.12124/0.12099/-0.15842/-0.15653/-0.11927/0.067444	-0.01262/-0.032293/-0.032788/0.12013/0.12665/-0.14943/-0.14594/-0.13137/0.072189	-0.013268/-0.032342/-0.030319/0.11986/0.13256/-0.14018/-0.13512/-0.14313/0.076897	-0.01382/-0.032412/-0.027217/0.11997/0.13851/-0.13076/-0.12392/-0.15448/0.081456	-0.014321/-0.032502/-0.023632/0.1201/0.1443/-0.12127/-0.11211/-0.16546/0.085766	-0.014849/-0.032605/-0.020008/0.12023/0.14979/-0.11178/-0.099449/-0.17615/0.089746	-0.015502/-0.032708/-0.016523/0.12041/0.15485/-0.1024/-0.085663/-0.18664/0.093333	-0.016379/-0.032749/-0.013245/0.12085/0.15939/-0.093217/-0.070631/-0.19698/0.09648	-0.017572/-0.032489/-0.010209/0.12193/0.16333/-0.084315/-0.05446/-0.2072/0.099151	-0.019151/-0.031995/-0.007434/0.12363/0.16661/-0.075781/-0.037463/-0.21732/0.10132	-0.021169/-0.031489/-0.0049313/0.1255/0.16918/-0.067701/-0.020019/-0.22734/0.10297	-0.023659/-0.031004/-0.0027091/0.12728/0.171/-0.060155/-0.002471/-0.23728/0.10408	-0.026638/-0.030515/-0.00077834/0.12884/0.17203/-0.05322/0.014906/-0.24712/0.10465	-0.030109/-0.029963/0.00084668/0.13016/0.17226/-0.04697/0.031895/-0.25686/0.10465	-0.034057/-0.029288/0.0021494/0.13124/0.17169/-0.041475/0.048327/-0.26648/0.10408	-0.038454/-0.02847/0.0031123/0.13215/0.17035/-0.036801/0.064062/-0.27598/0.10293	-0.043255/-0.027522/0.0037182/0.133/0.1683/-0.033009/0.078983/-0.28532/0.1012	-0.048394/-0.026431/0.0039498/0.13415/0.1658/-0.030156/0.092993/-0.29449/0.098863	-0.05378/-0.025131/0.0037885/0.13564/0.16357/-0.028292/0.10601/-0.30345/0.095941	-0.059288/-0.023318/0.0032119/0.137/0.16314/-0.027462/0.11795/-0.31219/0.092448	-0.064775/-0.020898/0.0021927/0.13803/0.16485/-0.027707/0.12877/-0.32066/0.088422	-0.070127/-0.01807/0.00070218/0.13867/0.16729/-0.029059/0.13842/-0.32882/0.083931	-0.075326/-0.014742/-0.0012853/0.1389/0.16966/-0.031546/0.14685/-0.33664/0.079116	-0.080452/-0.010814/-0.0037893/0.13868/0.17173/-0.035187/0.15403/-0.34406/0.074325	-0.085606/-0.0064139/-0.0068221/0.13801/0.17346/-0.039996/0.15994/-0.35103/0.070238	-0.090872/-0.0018718/-0.01039/0.13688/0.17488/-0.045977/0.16458/-0.35751/0.066963	-0.0963/0.0026824/-0.01449/0.13528/0.17606/-0.053128/0.16793/-0.36345/0.064084	-0.10192/0.0072225/-0.019114/0.13321/0.17708/-0.061438/0.17001/-0.3688/0.061379	-0.10775/0.012024/-0.024242/0.13068/0.17801/-0.070888/0.17083/-0.37353/0.058639	-0.11378/0.017009/-0.029843/0.12769/0.17892/-0.081449/0.17041/-0.3776/0.055669	-0.12001/0.022468/-0.035869/0.12426/0.17983/-0.093084/0.16878/-0.38099/0.052339	-0.12642/0.028027/-0.042174/0.12043/0.18072/-0.10574/0.16598/-0.38367/0.048578	-0.13297/0.033416/-0.048347/0.11627/0.18157/-0.11937/0.16207/-0.38562/0.044353	-0.1396/0.038555/-0.054656/0.11204/0.1823/-0.1339/0.15709/-0.38671/0.039653	-0.14622/0.043413/-0.061103/0.10822/0.18285/-0.14924/0.15111/-0.38663/0.034483	-0.15269/0.047967/-0.067632/0.10461/0.18316/-0.16531/0.1442/-0.38429/0.028859	-0.15875/0.052206/-0.074207/0.10081/0.18318/-0.18201/0.13643/-0.37809/0.022804	-0.16394/0.056125/-0.0808/0.096707/0.18287/-0.19922/0.12788/-0.36885/0.016347	-0.16725/0.059727/-0.08738/0.092282/0.1822/-0.2168/0.11865/-0.35818/0.0095207	-0.16863/0.063024/-0.093674/0.087546/0.18116/-0.23462/0.10884/-0.34674/0.0023661	-0.1693/0.06603/-0.098659/0.082514/0.17976/-0.25253/0.098537/-0.33477/-0.0050714	-0.16983/0.068758/-0.1033/0.077208/0.178/-0.27036/0.087868/-0.32237/-0.012738	-0.1704/0.071211/-0.10776/0.071641/0.17593/-0.28793/0.076948/-0.30959/-0.02057	-0.17103/0.073382/-0.11202/0.065825/0.17361/-0.30505/0.065902/-0.29642/-0.028487	-0.17165/0.075315/-0.11607/0.059765/0.17114/-0.32152/0.054862/-0.28279/-0.036389	-0.17213/0.077057/-0.11991/0.053465/0.16871/-0.3371/0.043963/-0.26857/-0.044156	-0.17241/0.078484/-0.12355/0.046933/0.16662/-0.35159/0.033339/-0.25363/-0.051656
38.487611	0.096878/-0.02207/-0.037187/0.17814/0.12242/-0.2578/-0.30956/-0.066505/0.0232	0.092404/-0.02254/-0.036133/0.18003/0.13244/-0.24838/-0.2966/-0.079364/0.026108	0.087789/-0.023086/-0.035134/0.18172/0.14277/-0.23904/-0.28347/-0.092208/0.028915	0.083036/-0.023712/-0.034202/0.18325/0.15329/-0.2299/-0.27016/-0.10502/0.031601	0.078148/-0.024414/-0.033355/0.18462/0.16387/-0.22107/-0.25667/-0.11776/0.034144	0.073129/-0.025174/-0.03262/0.18587/0.17442/-0.21266/-0.24298/-0.1304/0.036508	0.067983/-0.025957/-0.032023/0.18701/0.18485/-0.20474/-0.2291/-0.14292/0.038655	0.062713/-0.026696/-0.031584/0.18809/0.19511/-0.19741/-0.21505/-0.15528/0.040554	0.057327/-0.027309/-0.031308/0.18912/0.20514/-0.19073/-0.20086/-0.16748/0.04219	0.05183/-0.027765/-0.031184/0.19014/0.21491/-0.18477/-0.18658/-0.17948/0.04358	0.046231/-0.028126/-0.031131/0.19119/0.2244/-0.17958/-0.1723/-0.19128/0.044763	0.040539/-0.02846/-0.030901/0.19227/0.23359/-0.17521/-0.15809/-0.20285/0.045831	0.034764/-0.028786/-0.030552/0.19342/0.24248/-0.17172/-0.14404/-0.21418/0.046983	0.028918/-0.029051/-0.030244/0.19465/0.25108/-0.16915/-0.13024/-0.22526/0.048053	0.023013/-0.029091/-0.030006/0.19597/0.25939/-0.16753/-0.11679/-0.23608/0.048883	0.017063/-0.028722/-0.029864/0.19739/0.26743/-0.16691/-0.10378/-0.2466/0.04945	0.011082/-0.028028/-0.029861/0.19893/0.27522/-0.16731/-0.091291/-0.2568/0.049654	0.005088/-0.02718/-0.030042/0.2006/0.28279/-0.16878/-0.079409/-0.26666/0.049401	-0.0009027/-0.026244/-0.030447/0.20237/0.29016/-0.17132/-0.068203/-0.27614/0.048664	-0.006871/-0.025222/-0.031111/0.20419/0.29735/-0.17498/-0.057737/-0.28521/0.047462	-0.012798/-0.024088/-0.032062/0.20599/0.30438/-0.17976/-0.048067/-0.29383/0.04585	-0.018664/-0.022803/-0.033318/0.20768/0.31127/-0.18569/-0.039242/-0.30197/0.043901	-0.024455/-0.021299/-0.034884/0.20922/0.31802/-0.19279/-0.031301/-0.30963/0.041702	-0.030159/-0.019358/-0.036747/0.21055/0.32463/-0.20105/-0.024278/-0.31679/0.03932	-0.035773/-0.017017/-0.038848/0.21163/0.33112/-0.21051/-0.018198/-0.32346/0.036786	-0.041305/-0.014376/-0.041043/0.21244/0.33747/-0.22115/-0.013076/-0.32967/0.034105	-0.046771/-0.011278/-0.043222/0.21295/0.34369/-0.23297/-0.0089228/-0.33543/0.03127	-0.052193/-0.0065763/-0.045522/0.21313/0.34977/-0.24599/-0.0057374/-0.34076/0.028275	-0.057598/-0.0015955/-0.048096/0.21298/0.3557/-0.26019/-0.0035113/-0.34568/0.025116	-0.063009/0.0034243/-0.051009/0.21248/0.36149/-0.27555/-0.0022268/-0.35019/0.021783	-0.068445/0.0083827/-0.054279/0.21162/0.36712/-0.29206/-0.0018571/-0.35429/0.018263	-0.073913/0.013223/-0.057905/0.21039/0.37261/-0.30971/-0.0023672/-0.35797/0.014541	-0.079414/0.018133/-0.061867/0.20879/0.37794/-0.32845/-0.0037155/-0.36119/0.010603	-0.084931/0.023254/-0.066125/0.20683/0.38312/-0.34827/-0.0058558/-0.36394/0.0064394	-0.090435/0.028133/-0.070602/0.20452/0.38815/-0.36911/-0.0087412/-0.36617/0.0020507	-0.095877/0.032715/-0.075112/0.20185/0.39304/-0.39092/-0.012327/-0.36787/-0.0025532	-0.10117/0.036962/-0.079363/0.19886/0.39778/-0.41366/-0.016577/-0.36899/-0.00735	-0.10618/0.040841/-0.083435/0.19555/0.40239/-0.43725/-0.02146/-0.36953/-0.01231	-0.11065/0.044325/-0.087524/0.19196/0.40687/-0.4616/-0.026955/-0.36948/-0.017394	-0.11422/0.047394/-0.091661/0.18812/0.41122/-0.48664/-0.033051/-0.36885/-0.022499	-0.11678/0.050034/-0.095825/0.18408/0.41546/-0.51223/-0.039736/-0.36765/-0.027258	-0.1186/0.052238/-0.099992/0.17989/0.41958/-0.53825/-0.047004/-0.3659/-0.031829	-0.11997/0.054012/-0.10413/0.17561/0.42361/-0.56452/-0.054845/-0.36362/-0.036251	-0.12106/0.055368/-0.10818/0.17134/0.42754/-0.59084/-0.063245/-0.36085/-0.040304	-0.12193/0.056323/-0.1121/0.1672/0.43138/-0.61698/-0.072183/-0.35761/-0.044472	-0.12263/0.056895/-0.11591/0.16334/0.43514/-0.64265/-0.081628/-0.35393/-0.048828	-0.12322/0.057149/-0.11964/0.15997/0.43881/-0.66756/-0.091532/-0.34981/-0.053354	-0.12372/0.057503/-0.12333/0.15721/0.44241/-0.69138/-0.10181/-0.34529/-0.058017	-0.12417/0.057709/-0.12695/0.15491/0.44593/-0.7136/-0.11226/-0.34039/-0.062767
35.910211	0.11501/-0.026577/-0.072495/0.18794/0.064777/-0.35135/-0.31567/-0.13191/0.003084	0.10767/-0.024949/-0.071477/0.19032/0.079364/-0.34341/-0.30604/-0.14571/0.0036699	0.10026/-0.023312/-0.070545/0.19255/0.094403/-0.33584/-0.29609/-0.15893/0.0042973	0.092755/-0.021618/-0.069745/0.19461/0.10976/-0.32876/-0.2859/-0.17158/0.0049504	0.085135/-0.019992/-0.069092/0.19649/0.12534/-0.32224/-0.27552/-0.18369/0.0056035	0.077378/-0.018502/-0.068599/0.19817/0.14104/-0.31636/-0.26502/-0.19527/0.0062247	0.069471/-0.017149/-0.068287/0.19967/0.1568/-0.31117/-0.25446/-0.20636/0.0078136	0.061418/-0.015867/-0.06818/0.20102/0.17254/-0.30673/-0.24389/-0.21702/0.010665	0.053238/-0.014469/-0.068291/0.20226/0.18823/-0.30306/-0.23336/-0.22728/0.013354	0.044972/-0.012882/-0.068528/0.20348/0.20381/-0.30022/-0.22292/-0.2372/0.015845	0.03669/-0.011259/-0.068201/0.20478/0.21926/-0.29822/-0.21262/-0.24678/0.018107	0.028499/-0.0096658/-0.06787/0.20628/0.23454/-0.29708/-0.20249/-0.25606/0.020116	0.020552/-0.0080949/-0.067777/0.20809/0.24962/-0.29682/-0.19258/-0.26504/0.02185	0.013032/-0.0064635/-0.067935/0.21031/0.26448/-0.29746/-0.18294/-0.27375/0.023291	0.0060975/-0.0043657/-0.068329/0.21297/0.27911/-0.29899/-0.1736/-0.2822/0.024428	-0.00020958/-0.0022324/-0.068747/0.21597/0.29349/-0.30143/-0.16459/-0.2904/0.025251	-0.0059788/-8.6419e-05/-0.069291/0.21918/0.30761/-0.30478/-0.15596/-0.29835/0.025758	-0.011355/0.002058/-0.070104/0.22248/0.32146/-0.30902/-0.14773/-0.30605/0.025956	-0.016455/0.0041882/-0.071187/0.2258/0.33504/-0.31416/-0.13993/-0.31348/0.02586	-0.021334/0.0062986/-0.07252/0.22908/0.34833/-0.32019/-0.13261/-0.32058/0.025491	-0.025979/0.0084273/-0.074056/0.23227/0.36135/-0.3271/-0.12578/-0.32733/0.024875	-0.030294/0.010766/-0.075688/0.23534/0.37408/-0.33488/-0.11946/-0.3337/0.024029	-0.034055/0.013092/-0.077212/0.23825/0.38654/-0.34353/-0.11368/-0.33976/0.022958	-0.03689/0.01538/-0.078467/0.24097/0.39871/-0.35304/-0.10845/-0.34563/0.021656	-0.038682/0.017631/-0.079562/0.24354/0.41061/-0.3634/-0.1038/-0.35144/0.020112	-0.039841/0.019846/-0.080661/0.24618/0.42224/-0.37462/-0.099712/-0.35734/0.01832	-0.040788/0.022023/-0.081819/0.249/0.43361/-0.38666/-0.096203/-0.36345/0.016279	-0.041759/0.02415/-0.083034/0.25173/0.44471/-0.39954/-0.093259/-0.36988/0.014003	-0.042879/0.026202/-0.084284/0.25418/0.45555/-0.41321/-0.090852/-0.37669/0.011518	-0.044226/0.028141/-0.085229/0.25629/0.46615/-0.42767/-0.088934/-0.38396/0.0088681	-0.045849/0.029931/-0.085973/0.25803/0.4765/-0.44288/-0.087414/-0.39174/0.0061311	-0.047779/0.031537/-0.086715/0.2594/0.48661/-0.45879/-0.086129/-0.40006/0.0034841	-0.050041/0.032933/-0.087417/0.2604/0.49649/-0.47537/-0.084825/-0.40896/0.0012912	-0.052648/0.03411/-0.088043/0.26102/0.50614/-0.49255/-0.083208/-0.41845/-0.00034209	-0.05561/0.035096/-0.08863/0.26128/0.51557/-0.51026/-0.081138/-0.42855/-0.0017521	-0.058931/0.036037/-0.089254/0.26119/0.52478/-0.52842/-0.078706/-0.4392/-0.0031217	-0.062613/0.037185/-0.089968/0.26078/0.53377/-0.54695/-0.076068/-0.44947/-0.0044987	-0.066653/0.038404/-0.090808/0.26008/0.54255/-0.56572/-0.073319/-0.45374/-0.0058909	-0.071051/0.039435/-0.0918/0.25912/0.55112/-0.58462/-0.070492/-0.45715/-0.0072944	-0.075803/0.040186/-0.092965/0.25794/0.55948/-0.60349/-0.067585/-0.46108/-0.0087019	-0.080907/0.040626/-0.094321/0.25661/0.56763/-0.62216/-0.064587/-0.46557/-0.010107	-0.085906/0.040743/-0.095876/0.25516/0.57556/-0.64043/-0.061491/-0.47065/-0.011506	-0.084911/0.040525/-0.09763/0.25366/0.58328/-0.65806/-0.058289/-0.47628/-0.0129	-0.084119/0.03996/-0.099575/0.25212/0.59078/-0.67479/-0.054974/-0.48241/-0.014296	-0.083677/0.039035/-0.1017/0.25058/0.59806/-0.69034/-0.05153/-0.48897/-0.015707	-0.083604/0.037737/-0.10397/0.24905/0.6051/-0.70443/-0.047934/-0.49584/-0.017147	-0.083913/0.036057/-0.10549/0.24755/0.61191/-0.71683/-0.04415/-0.50284/-0.018632	-0.084611/0.033984/-0.10696/0.24611/0.61847/-0.72739/-0.040135/-0.50966/-0.020178	-0.085701/0.031511/-0.10856/0.24478/0.62478/-0.73607/-0.035837/-0.51585/-0.021794
33.505411	0.09962/-0.019459/-0.098491/0.16526/-0.037271/-0.3475/-0.33015/-0.16377/-0.0033191	0.091319/-0.015909/-0.096907/0.16881/-0.022737/-0.34679/-0.32315/-0.17804/-0.002523	0.083259/-0.0125/-0.095408/0.1723/-0.0073926/-0.34636/-0.31605/-0.19111/-0.001219	0.075468/-0.009265/-0.093986/0.17571/0.0086856/-0.34625/-0.30886/-0.20305/0.00052445	0.067944/-0.0062198/-0.092637/0.17902/0.025408/-0.3465/-0.30161/-0.21397/0.0026207	0.060672/-0.0033714/-0.091354/0.18222/0.042672/-0.34713/-0.2943/-0.22404/0.0049685	0.053623/-0.00072119/-0.090132/0.1853/0.060368/-0.34819/-0.28697/-0.2334/0.0074693	0.046767/0.0017383/-0.08897/0.18825/0.078386/-0.34969/-0.27961/-0.24219/0.010041	0.040083/0.0040338/-0.087869/0.19106/0.096619/-0.35167/-0.27225/-0.25049/0.01262	0.033561/0.0062393/-0.086836/0.19376/0.11497/-0.35415/-0.2649/-0.25832/0.015158	0.027207/0.0084804/-0.085884/0.19637/0.13335/-0.35715/-0.25757/-0.2656/0.017617	0.021042/0.010765/-0.085029/0.19891/0.15168/-0.36069/-0.25026/-0.272/0.019967	0.015107/0.012989/-0.084286/0.20145/0.1699/-0.3648/-0.24299/-0.27688/0.022185	0.0094575/0.015104/-0.083671/0.20405/0.18796/-0.3695/-0.23577/-0.27973/0.024253	0.0041708/0.017106/-0.08319/0.20679/0.2058/-0.37478/-0.22861/-0.28092/0.026159	-0.00065373/0.018998/-0.082837/0.20973/0.2234/-0.38067/-0.2215/-0.28126/0.027893	-0.0048932/0.020779/-0.082597/0.21291/0.24072/-0.38717/-0.21447/-0.28128/0.029448	-0.0084132/0.022441/-0.082491/0.21631/0.25774/-0.3943/-0.20751/-0.28127/0.030818	-0.011106/0.023984/-0.082556/0.21989/0.27443/-0.40204/-0.20063/-0.28137/0.031998	-0.012937/0.025437/-0.082803/0.22362/0.29079/-0.41039/-0.19383/-0.28169/0.032981	-0.013958/0.026902/-0.083222/0.22767/0.30679/-0.41933/-0.18714/-0.28227/0.03376	-0.014273/0.028522/-0.083773/0.23195/0.32243/-0.42854/-0.18055/-0.28317/0.034326	-0.013991/0.030229/-0.08438/0.23624/0.3377/-0.43606/-0.17407/-0.28441/0.034674	-0.013218/0.031889/-0.084994/0.24053/0.3526/-0.44309/-0.16771/-0.28602/0.034799	-0.012047/0.033478/-0.085623/0.24467/0.36712/-0.45063/-0.16148/-0.28802/0.034698	-0.010568/0.035162/-0.086183/0.24856/0.38127/-0.45875/-0.15539/-0.29042/0.034373	-0.0088667/0.037152/-0.086385/0.25212/0.39505/-0.46745/-0.14945/-0.29322/0.033829	-0.0070224/0.039184/-0.086458/0.25532/0.40845/-0.47672/-0.14366/-0.29642/0.033077	-0.0051067/0.041044/-0.086488/0.25814/0.42149/-0.48652/-0.13803/-0.30004/0.032132	-0.0031827/0.042654/-0.086447/0.26059/0.43417/-0.49684/-0.13257/-0.30406/0.031019	-0.0013046/0.043975/-0.086283/0.26315/0.44649/-0.50764/-0.12728/-0.30847/0.029781	0.00048195/0.044986/-0.085861/0.26596/0.45846/-0.51888/-0.12218/-0.31327/0.028508	0.0021394/0.045678/-0.085087/0.2684/0.47008/-0.53052/-0.11724/-0.31843/0.027481	0.0036371/0.046048/-0.08407/0.27043/0.48137/-0.54251/-0.11248/-0.32396/0.027072	0.0049504/0.046104/-0.082793/0.27206/0.49232/-0.55479/-0.10785/-0.32984/0.026994	0.0060596/0.045867/-0.081273/0.27329/0.50296/-0.56731/-0.10332/-0.33606/0.02699	0.0069486/0.045386/-0.07968/0.27415/0.51327/-0.57998/-0.098777/-0.3426/0.027002	0.0076035/0.044699/-0.078147/0.27467/0.52328/-0.59273/-0.094032/-0.34945/0.027025	0.0080121/0.043785/-0.076741/0.27492/0.53298/-0.60548/-0.088739/-0.35661/0.027091	0.0081622/0.042616/-0.075491/0.27505/0.54237/-0.61811/-0.082435/-0.36407/0.027288	0.0080409/0.041186/-0.074417/0.27523/0.55147/-0.63052/-0.074866/-0.37182/0.027759	0.007634/0.039504/-0.073528/0.27544/0.56028/-0.64257/-0.06629/-0.37984/0.028571	0.0069259/0.037588/-0.072835/0.27556/0.56879/-0.65412/-0.057195/-0.38812/0.029696	0.0058996/0.03547/-0.07234/0.27548/0.577/-0.66501/-0.047957/-0.39663/0.031119	0.0045369/0.033207/-0.072047/0.27518/0.58491/-0.67511/-0.038792/-0.40535/0.032824	0.0028198/0.030863/-0.071952/0.27467/0.59253/-0.68424/-0.029819/-0.41423/0.034771	0.00073094/0.02841/-0.072044/0.27403/0.59983/-0.69231/-0.021102/-0.4232/0.036899	-0.0017449/0.025774/-0.072308/0.27335/0.60682/-0.69923/-0.012674/-0.43219/0.039144	-0.0046195/0.022904/-0.072717/0.27275/0.6135/-0.70497/-0.0045501/-0.44106/0.04145
31.261654	0.14189/0.0027515/-0.13219/0.13915/-0.18774/-0.39222/-0.35383/-0.075191/0.003921	0.13392/0.0047946/-0.1292/0.14311/-0.17141/-0.39244/-0.35031/-0.08978/0.0041137	0.1265/0.0067723/-0.12626/0.14705/-0.1541/-0.39292/-0.34666/-0.10159/0.004439	0.11974/0.008688/-0.12332/0.151/-0.13587/-0.39367/-0.3429/-0.11009/0.0050764	0.11365/0.010561/-0.12027/0.15497/-0.11688/-0.39471/-0.33903/-0.11463/0.0063511	0.10816/0.012432/-0.11706/0.15899/-0.097329/-0.39603/-0.33506/-0.11623/0.0081492	0.10317/0.014374/-0.1137/0.16305/-0.077456/-0.39765/-0.33101/-0.11657/0.010142	0.098583/0.016446/-0.11026/0.16715/-0.057456/-0.39956/-0.32687/-0.11631/0.012205	0.094303/0.01862/-0.10682/0.17128/-0.037486/-0.40178/-0.32265/-0.11569/0.014302	0.09027/0.02082/-0.10343/0.17542/-0.017668/-0.4043/-0.31834/-0.11479/0.016425	0.086447/0.023006/-0.10011/0.17954/0.0019098/-0.40713/-0.31394/-0.11365/0.018573	0.082818/0.025169/-0.096905/0.18364/0.021179/-0.41027/-0.30942/-0.11228/0.020746	0.079394/0.027311/-0.093813/0.18772/0.04009/-0.41373/-0.30476/-0.1107/0.022951	0.076212/0.029438/-0.090847/0.19177/0.058604/-0.41749/-0.29994/-0.10893/0.025192	0.073339/0.031557/-0.088014/0.19578/0.076692/-0.42155/-0.2949/-0.10697/0.027474	0.070891/0.033718/-0.085319/0.19977/0.094333/-0.42592/-0.28958/-0.10484/0.029794	0.069033/0.036029/-0.082771/0.20374/0.11151/-0.4306/-0.28393/-0.10257/0.032142	0.067929/0.038404/-0.080374/0.20771/0.12822/-0.43557/-0.27786/-0.10019/0.034496	0.067595/0.040718/-0.078133/0.21169/0.14444/-0.44083/-0.27132/-0.097722/0.036831	0.067908/0.042927/-0.076049/0.21568/0.16019/-0.44637/-0.26427/-0.0952/0.039122	0.068735/0.045012/-0.074116/0.21966/0.17545/-0.4522/-0.25671/-0.09266/0.041349	0.069988/0.046961/-0.072326/0.2236/0.19023/-0.45831/-0.24869/-0.090138/0.0435	0.07161/0.048769/-0.070662/0.22744/0.20453/-0.46469/-0.24026/-0.087667/0.045566	0.073554/0.050427/-0.069101/0.23115/0.21835/-0.47135/-0.2315/-0.08528/0.047549	0.07578/0.051928/-0.067614/0.23471/0.2317/-0.47827/-0.22246/-0.083007/0.049453	0.078248/0.053264/-0.066173/0.23808/0.24457/-0.48546/-0.21322/-0.080874/0.051289	0.080915/0.054424/-0.06476/0.24126/0.25698/-0.49291/-0.20382/-0.078905/0.05307	0.083741/0.055397/-0.063364/0.24421/0.26891/-0.50063/-0.1943/-0.077118/0.05481	0.086688/0.056172/-0.061976/0.24693/0.28038/-0.5086/-0.18469/-0.07553/0.056523	0.089717/0.056737/-0.060581/0.24942/0.29136/-0.51683/-0.17504/-0.074151/0.058222	0.092794/0.057079/-0.059162/0.25166/0.30187/-0.5253/-0.16535/-0.072988/0.059919	0.095887/0.057189/-0.057723/0.25366/0.3119/-0.53402/-0.15564/-0.072045/0.06162	0.098967/0.057057/-0.056276/0.25542/0.32146/-0.54296/-0.14593/-0.071321/0.063334	0.10201/0.056679/-0.054828/0.25695/0.33055/-0.55211/-0.13623/-0.070812/0.065063	0.10498/0.056053/-0.053366/0.25824/0.33918/-0.56145/-0.12654/-0.07051/0.066812	0.10787/0.055189/-0.051876/0.2593/0.34737/-0.57096/-0.11687/-0.070402/0.068582	0.11064/0.054113/-0.050366/0.2601/0.35514/-0.58061/-0.10721/-0.070473/0.070374	0.11329/0.052872/-0.048876/0.26064/0.36255/-0.59036/-0.097562/-0.070706/0.07219	0.11579/0.051534/-0.047455/0.26091/0.36964/-0.60015/-0.087927/-0.071076/0.074031	0.11812/0.05016/-0.046142/0.26093/0.37646/-0.60992/-0.078303/-0.071557/0.0759	0.12027/0.048797/-0.044966/0.26073/0.38307/-0.61959/-0.068691/-0.072122/0.077805	0.12222/0.047425/-0.043945/0.26034/0.38953/-0.62906/-0.059089/-0.072735/0.079753	0.12396/0.045954/-0.04309/0.25983/0.39585/-0.63818/-0.049501/-0.073362/0.081753	0.12548/0.044344/-0.042412/0.25924/0.40206/-0.6468/-0.03993/-0.073963/0.083816	0.12677/0.042833/-0.041917/0.25858/0.40813/-0.65471/-0.03038/-0.074495/0.085945	0.12782/0.04127/-0.041612/0.25783/0.41402/-0.6617/-0.020858/-0.074916/0.088136	0.12865/0.039481/-0.041499/0.25699/0.41969/-0.66756/-0.01137/-0.075177/0.090374	0.12924/0.037458/-0.04158/0.25603/0.42511/-0.67216/-0.0019246/-0.075231/0.092634	0.1296/0.03521/-0.041852/0.25497/0.43024/-0.67546/0.0074697/-0.075029/0.094889
29.168155	0.26742/0.0163/-0.13778/0.098036/-0.17965/-0.46304/-0.34136/0.21884/-0.017755	0.26201/0.018398/-0.13357/0.10095/-0.16737/-0.4639/-0.34088/0.21201/-0.015472	0.25666/0.020407/-0.1294/0.10399/-0.15479/-0.4647/-0.3401/0.20574/-0.013188	0.25137/0.022328/-0.12527/0.10715/-0.14196/-0.46546/-0.33903/0.19999/-0.010924	0.24615/0.024167/-0.1212/0.11035/-0.12896/-0.4662/-0.3377/0.19474/-0.0086916	0.241/0.025928/-0.11721/0.11354/-0.11584/-0.46694/-0.3361/0.18997/-0.006494	0.23594/0.02762/-0.11331/0.11669/-0.10265/-0.46768/-0.33425/0.18565/-0.0043282	0.23096/0.02925/-0.10951/0.1198/-0.089457/-0.46845/-0.33218/0.18177/-0.0021816	0.22606/0.030829/-0.10582/0.12287/-0.076305/-0.46926/-0.32988/0.17829/-3.1165e-05	0.22126/0.032365/-0.10226/0.12595/-0.063242/-0.47013/-0.32737/0.17519/0.0021579	0.21657/0.033867/-0.098815/0.12907/-0.050315/-0.47107/-0.32465/0.17243/0.0044287	0.21197/0.035347/-0.095509/0.1323/-0.037567/-0.47211/-0.32174/0.16999/0.0068204	0.20749/0.036813/-0.092267/0.13568/-0.025039/-0.47324/-0.31864/0.16783/0.0093484	0.20313/0.03828/-0.088667/0.1392/-0.012769/-0.47448/-0.31533/0.16596/0.011994	0.1989/0.03976/-0.085178/0.14287/-0.00079516/-0.47584/-0.31183/0.16455/0.014713	0.19482/0.041261/-0.081831/0.14661/0.01085/-0.47732/-0.3081/0.16667/0.017456	0.19091/0.042773/-0.07863/0.15037/0.022134/-0.47894/-0.30415/0.17146/0.020183	0.18721/0.044263/-0.07558/0.15411/0.03303/-0.48069/-0.29993/0.17653/0.022862	0.18381/0.045692/-0.072687/0.15779/0.043513/-0.48257/-0.29541/0.18172/0.025475	0.18097/0.047026/-0.069954/0.16139/0.053566/-0.48459/-0.29055/0.18696/0.02801	0.17941/0.048238/-0.067386/0.1649/0.063181/-0.48673/-0.28522/0.19223/0.030465	0.17992/0.049305/-0.064987/0.1683/0.072376/-0.48899/-0.27916/0.1975/0.032846	0.18189/0.050212/-0.062757/0.17157/0.081237/-0.49137/-0.2718/0.20274/0.035166	0.18449/0.051091/-0.060696/0.17469/0.09009/-0.49385/-0.26279/0.20793/0.037454	0.1874/0.052571/-0.058798/0.17766/0.099787/-0.49642/-0.25266/0.21306/0.039751	0.19051/0.053917/-0.057043/0.18045/0.11059/-0.49908/-0.24202/0.21811/0.04212	0.19376/0.055103/-0.055343/0.18305/0.12161/-0.50181/-0.23116/0.22307/0.044633	0.19711/0.056149/-0.053484/0.18546/0.13236/-0.5046/-0.22025/0.22793/0.047347	0.20053/0.057082/-0.051531/0.18765/0.14266/-0.50742/-0.20937/0.23268/0.050271	0.204/0.057902/-0.049592/0.18964/0.15246/-0.51027/-0.19858/0.23731/0.053372	0.20749/0.058578/-0.047645/0.1914/0.16173/-0.51313/-0.18793/0.24183/0.056612	0.21099/0.059082/-0.045659/0.19294/0.17046/-0.51597/-0.17745/0.24622/0.059964	0.21448/0.059415/-0.043633/0.19425/0.17865/-0.51879/-0.16716/0.25049/0.063416	0.21795/0.05968/-0.041592/0.19535/0.1863/-0.52156/-0.1571/0.25464/0.066971	0.22137/0.060041/-0.039568/0.19622/0.19344/-0.52426/-0.14728/0.25867/0.070637	0.22475/0.060322/-0.037592/0.19689/0.20008/-0.52687/-0.13772/0.26258/0.074422	0.22807/0.060393/-0.035692/0.19737/0.20626/-0.52937/-0.12842/0.26639/0.078329	0.23135/0.060229/-0.033901/0.19776/0.21203/-0.53174/-0.11939/0.27009/0.082347	0.2346/0.059827/-0.032244/0.19825/0.21744/-0.53396/-0.11064/0.27371/0.086451	0.23789/0.05919/-0.030739/0.19874/0.22256/-0.53601/-0.10216/0.27723/0.09061	0.24133/0.058325/-0.029398/0.19906/0.22743/-0.53787/-0.093964/0.28069/0.09479	0.24494/0.057239/-0.028229/0.19919/0.2321/-0.53952/-0.086037/0.28408/0.09896	0.24861/0.055941/-0.027237/0.19912/0.23658/-0.54094/-0.078373/0.28741/0.10309	0.25222/0.054443/-0.026423/0.19885/0.24088/-0.54211/-0.07096/0.29072/0.10717	0.25568/0.052755/-0.025788/0.19839/0.24496/-0.54302/-0.063782/0.29399/0.11117	0.25897/0.050893/-0.025332/0.19774/0.24878/-0.54365/-0.056822/0.29726/0.11507	0.26207/0.048874/-0.025053/0.19689/0.25232/-0.54399/-0.050058/0.30053/0.11888	0.26496/0.046717/-0.02495/0.19584/0.25556/-0.54402/-0.043465/0.30382/0.12257	0.26765/0.044444/-0.02502/0.19461/0.25849/-0.54374/-0.037019/0.30715/0.12614
27.214851	0.34519/0.029431/-0.11897/0.062247/-0.12758/-0.49956/-0.3113/0.47202/-0.033437	0.34212/0.030435/-0.11623/0.063609/-0.11959/-0.50723/-0.31119/0.4682/-0.030704	0.33911/0.031424/-0.1135/0.064996/-0.11138/-0.51489/-0.31091/0.46491/-0.028018	0.33615/0.032384/-0.11078/0.066404/-0.10298/-0.52247/-0.31043/0.46218/-0.025391	0.33327/0.033299/-0.10809/0.067827/-0.094432/-0.52896/-0.30928/0.46002/-0.022833	0.33047/0.034162/-0.10542/0.069258/-0.085761/-0.5292/-0.30505/0.45841/-0.020356	0.32775/0.034971/-0.1028/0.070693/-0.076995/-0.528/-0.29999/0.45734/-0.017971	0.32512/0.035735/-0.10023/0.072125/-0.068155/-0.52685/-0.29479/0.45678/-0.015693	0.3226/0.036483/-0.097718/0.073548/-0.059262/-0.52584/-0.28951/0.45669/-0.013531	0.32019/0.037787/-0.09527/0.07496/-0.050334/-0.52499/-0.28414/0.45704/-0.011496	0.3179/0.039391/-0.092884/0.076356/-0.041386/-0.5243/-0.27869/0.4578/-0.0095893	0.31572/0.041047/-0.090547/0.077736/-0.032433/-0.52377/-0.27316/0.45892/-0.0077933	0.31368/0.042747/-0.08823/0.0791/-0.023487/-0.52339/-0.26755/0.46038/-0.0057841	0.31178/0.04446/-0.085882/0.080453/-0.014559/-0.52317/-0.26185/0.46214/-0.0021377	0.31002/0.046152/-0.083443/0.081802/-0.0056607/-0.52307/-0.25606/0.46419/0.001817	0.30841/0.047796/-0.080887/0.083156/0.0032/-0.5231/-0.25019/0.46649/0.0056617	0.30696/0.049375/-0.078249/0.084526/0.012014/-0.52324/-0.24423/0.46902/0.0093699	0.30569/0.050879/-0.075599/0.085921/0.020774/-0.52348/-0.23818/0.47176/0.012941	0.3046/0.052299/-0.072992/0.087348/0.029471/-0.52379/-0.23205/0.47469/0.01638	0.30373/0.053629/-0.070445/0.088809/0.038097/-0.52417/-0.22584/0.47778/0.019694	0.30312/0.054862/-0.067939/0.090305/0.046644/-0.52458/-0.21955/0.48102/0.022892	0.30286/0.055992/-0.065454/0.091838/0.055104/-0.52503/-0.2132/0.48438/0.025984	0.30306/0.057012/-0.063042/0.093412/0.063467/-0.52547/-0.2068/0.48783/0.028979	0.3039/0.057917/-0.060759/0.095023/0.071724/-0.5259/-0.20036/0.49137/0.031886	0.30543/0.058702/-0.058629/0.09665/0.079865/-0.5263/-0.1939/0.49496/0.034714	0.30759/0.059362/-0.056658/0.098252/0.087877/-0.52665/-0.18743/0.4986/0.037469	0.3102/0.059894/-0.054841/0.09978/0.09575/-0.52692/-0.18097/0.50226/0.040158	0.31313/0.060296/-0.053163/0.10119/0.10347/-0.5271/-0.17455/0.50592/0.042789	0.31628/0.060565/-0.0516/0.10247/0.11103/-0.52718/-0.16818/0.50958/0.045376	0.31957/0.060699/-0.050119/0.10359/0.11841/-0.52713/-0.16189/0.51321/0.047939	0.32296/0.060695/-0.048697/0.10456/0.1256/-0.52695/-0.15571/0.51681/0.05052	0.32642/0.060549/-0.047336/0.10538/0.13259/-0.52662/-0.14964/0.52035/0.053202	0.32992/0.060259/-0.046053/0.10606/0.13936/-0.52613/-0.14372/0.52384/0.056136	0.33342/0.05982/-0.04487/0.1066/0.14591/-0.52546/-0.13797/0.52725/0.059504	0.33692/0.059231/-0.043799/0.10702/0.15221/-0.52462/-0.1324/0.53059/0.063276	0.34038/0.058491/-0.042847/0.10732/0.15827/-0.52358/-0.12704/0.53384/0.06727	0.34379/0.057602/-0.042018/0.10749/0.16407/-0.52236/-0.12191/0.53699/0.07137	0.34714/0.056577/-0.041318/0.10753/0.1696/-0.52093/-0.11701/0.54005/0.075522	0.35041/0.055437/-0.040753/0.10742/0.17486/-0.5193/-0.11237/0.543/0.079706	0.35359/0.054211/-0.040327/0.10716/0.17982/-0.51747/-0.108/0.54584/0.083912	0.35666/0.052917/-0.040042/0.10676/0.18449/-0.51543/-0.1039/0.54857/0.08814	0.35962/0.051548/-0.039898/0.10621/0.18886/-0.51318/-0.10008/0.55119/0.092399	0.36246/0.050086/-0.039894/0.10552/0.19293/-0.51072/-0.096555/0.55368/0.096704	0.36516/0.048527/-0.040023/0.10471/0.19667/-0.50806/-0.093309/0.55606/0.10107	0.36774/0.046881/-0.040279/0.1038/0.2001/-0.50518/-0.09034/0.55832/0.1055	0.37017/0.045184/-0.040646/0.1028/0.20321/-0.5021/-0.087634/0.56045/0.10999	0.37247/0.043537/-0.0411/0.10171/0.20598/-0.49882/-0.085167/0.56247/0.11449	0.37463/0.041984/-0.041611/0.10055/0.20843/-0.49533/-0.082902/0.56437/0.11898	0.37665/0.040414/-0.042153/0.099324/0.21053/-0.49164/-0.080782/0.56615/0.1234
25.392354	0.32521/0.053731/-0.11216/0.022403/-0.045742/-0.43235/-0.19292/0.59461/0.0074549	0.32383/0.054198/-0.11092/0.022207/-0.042331/-0.44177/-0.19251/0.59163/0.0098076	0.3231/0.054668/-0.10962/0.021991/-0.038796/-0.451/-0.19196/0.58922/0.012223	0.32307/0.055228/-0.10794/0.021766/-0.035158/-0.46004/-0.19129/0.58744/0.014704	0.32357/0.05582/-0.10613/0.021548/-0.031435/-0.46889/-0.19051/0.5863/0.017247	0.32439/0.056355/-0.10433/0.021357/-0.027643/-0.47756/-0.18963/0.58576/0.019839	0.32544/0.056801/-0.10253/0.021216/-0.023797/-0.48604/-0.18865/0.58579/0.022461	0.32664/0.057148/-0.10074/0.021142/-0.01991/-0.49434/-0.18758/0.58629/0.025093	0.32799/0.057396/-0.098984/0.02115/-0.015994/-0.50245/-0.18643/0.5872/0.027716	0.32945/0.057583/-0.097262/0.021241/-0.012058/-0.51038/-0.1852/0.58845/0.030311	0.33104/0.05824/-0.095587/0.021405/-0.008108/-0.51813/-0.18389/0.58998/0.032866	0.33274/0.059405/-0.09397/0.021627/-0.0041494/-0.5257/-0.1825/0.59173/0.035371	0.33456/0.060505/-0.092419/0.021965/-0.00018214/-0.53309/-0.18103/0.59367/0.037818	0.33649/0.061483/-0.09094/0.022709/0.0037984/-0.54029/-0.17945/0.59577/0.040207	0.33854/0.062327/-0.089536/0.023575/0.0078031/-0.54729/-0.17776/0.59801/0.042537	0.34071/0.06303/-0.088205/0.024416/0.011851/-0.5541/-0.17592/0.60035/0.044816	0.34299/0.063587/-0.086941/0.025207/0.015974/-0.5607/-0.1739/0.60278/0.047054	0.34538/0.063995/-0.085733/0.025936/0.020215/-0.56706/-0.17165/0.60529/0.049272	0.34789/0.064255/-0.084565/0.026598/0.024638/-0.57318/-0.16911/0.60786/0.0515	0.3505/0.064369/-0.083423/0.027187/0.029321/-0.57901/-0.16623/0.61048/0.05378	0.35322/0.064344/-0.082286/0.027702/0.034357/-0.58454/-0.16296/0.61313/0.056164	0.35603/0.064192/-0.081061/0.02814/0.039831/-0.58971/-0.15928/0.61581/0.0587	0.35893/0.063932/-0.079589/0.028499/0.0458/-0.59448/-0.15521/0.61851/0.06141	0.36191/0.063584/-0.07804/0.028779/0.052265/-0.59879/-0.1508/0.62121/0.064291	0.36495/0.063161/-0.076537/0.028979/0.059169/-0.60258/-0.14614/0.6239/0.06732	0.36805/0.062666/-0.075111/0.029102/0.066412/-0.60578/-0.1413/0.62658/0.07047	0.37118/0.062095/-0.073773/0.029147/0.073878/-0.60833/-0.13635/0.62923/0.073709	0.37434/0.061448/-0.072531/0.029117/0.081458/-0.61017/-0.13136/0.63185/0.077002	0.3775/0.060731/-0.071391/0.029015/0.089059/-0.61125/-0.12638/0.63443/0.080314	0.38065/0.05996/-0.070358/0.028846/0.096605/-0.61155/-0.12145/0.63695/0.083611	0.38378/0.059152/-0.069439/0.028612/0.10404/-0.61107/-0.11659/0.63941/0.086867	0.38686/0.058321/-0.068641/0.028316/0.11131/-0.60983/-0.11184/0.6418/0.09006	0.38988/0.057468/-0.067966/0.027962/0.11839/-0.60786/-0.10721/0.6441/0.093172	0.39282/0.056582/-0.067421/0.027547/0.12525/-0.60522/-0.10272/0.64632/0.096191	0.39567/0.055645/-0.067005/0.027071/0.13185/-0.60196/-0.098382/0.64845/0.099108	0.39842/0.054643/-0.066719/0.026526/0.13819/-0.59815/-0.094198/0.65046/0.10192	0.40104/0.053567/-0.066563/0.025905/0.14424/-0.59382/-0.09018/0.65237/0.10461	0.40352/0.052414/-0.066532/0.0252/0.15/-0.58904/-0.086333/0.65415/0.10719	0.40586/0.051183/-0.066624/0.024401/0.15545/-0.58384/-0.082661/0.6558/0.10965	0.40804/0.049876/-0.066833/0.023499/0.16059/-0.57827/-0.079168/0.65731/0.112	0.41006/0.048496/-0.067154/0.022488/0.1654/-0.57235/-0.075857/0.65868/0.11424	0.41191/0.047043/-0.067583/0.021361/0.16987/-0.56611/-0.07273/0.6599/0.11638	0.41357/0.045523/-0.068113/0.020115/0.17402/-0.55957/-0.069789/0.66096/0.1184	0.41504/0.043939/-0.06874/0.018751/0.17781/-0.55276/-0.067034/0.66185/0.12033	0.41632/0.042298/-0.069455/0.017268/0.18127/-0.54569/-0.064466/0.66257/0.12216	0.4174/0.040605/-0.070254/0.015672/0.18437/-0.53838/-0.062086/0.66311/0.12389	0.41828/0.038865/-0.071125/0.013968/0.18713/-0.53083/-0.059895/0.66347/0.12552	0.41895/0.037082/-0.072057/0.012167/0.18954/-0.52307/-0.057894/0.66364/0.12706	0.4194/0.035258/-0.073035/0.010283/0.1916/-0.5151/-0.056082/0.66361/0.1285
23.691904	0.23916/0.081622/-0.12495/-0.032317/0.015416/-0.50178/-0.11252/0.57619/0.06044	0.23994/0.082207/-0.12405/-0.033112/0.018149/-0.5143/-0.11238/0.57314/0.063328	0.24095/0.082779/-0.12314/-0.033973/0.021004/-0.52668/-0.11223/0.57024/0.066176	0.24218/0.083328/-0.12223/-0.034902/0.023976/-0.53891/-0.11207/0.5675/0.068983	0.24361/0.083842/-0.12131/-0.0359/0.02706/-0.55097/-0.11192/0.56494/0.071747	0.24525/0.084312/-0.12038/-0.036968/0.030251/-0.56285/-0.11177/0.56256/0.074468	0.24708/0.084731/-0.11946/-0.038105/0.033546/-0.57453/-0.11161/0.56038/0.077147	0.24909/0.085089/-0.11859/-0.03931/0.03694/-0.58601/-0.11144/0.5584/0.079783	0.25126/0.085383/-0.11779/-0.040579/0.040431/-0.59726/-0.11126/0.55662/0.082379	0.25359/0.085615/-0.11706/-0.041907/0.044016/-0.60828/-0.11106/0.55506/0.084933	0.25605/0.086022/-0.11639/-0.043285/0.047693/-0.61904/-0.11082/0.55371/0.087448	0.25864/0.086406/-0.1157/-0.044701/0.051461/-0.62954/-0.11054/0.55257/0.089925	0.26134/0.086711/-0.11487/-0.046137/0.055317/-0.63975/-0.11021/0.55165/0.092364	0.26415/0.086933/-0.11388/-0.047567/0.059261/-0.64967/-0.1098/0.55095/0.094767	0.26706/0.087067/-0.11282/-0.048954/0.063293/-0.65927/-0.10931/0.55045/0.097136	0.27008/0.087111/-0.1118/-0.050249/0.067411/-0.66854/-0.10872/0.55017/0.099472	0.27323/0.087062/-0.11084/-0.051403/0.071616/-0.67746/-0.108/0.55009/0.10178	0.27658/0.086918/-0.10995/-0.052384/0.075907/-0.68599/-0.10714/0.5502/0.10405	0.28026/0.086676/-0.10912/-0.053199/0.08028/-0.69412/-0.10611/0.5505/0.1063	0.28448/0.086335/-0.10835/-0.05388/0.084735/-0.7018/-0.1049/0.55099/0.10852	0.28937/0.085895/-0.10762/-0.054458/0.089265/-0.70901/-0.1035/0.55165/0.11072	0.29483/0.085353/-0.10692/-0.05495/0.093866/-0.71568/-0.10189/0.55247/0.11289	0.30063/0.084708/-0.10625/-0.055356/0.098528/-0.72177/-0.10006/0.55344/0.11504	0.30657/0.083961/-0.10559/-0.055664/0.10324/-0.7272/-0.098033/0.55454/0.11716	0.31257/0.083112/-0.10496/-0.055852/0.108/-0.73191/-0.0958/0.55578/0.11926	0.31856/0.082159/-0.10435/-0.055896/0.11278/-0.7358/-0.093376/0.55713/0.12134	0.32449/0.081103/-0.10379/-0.055765/0.11757/-0.73881/-0.090775/0.55858/0.12338	0.33035/0.079944/-0.10327/-0.055458/0.12235/-0.74084/-0.088016/0.56012/0.12538	0.33612/0.078684/-0.10282/-0.055022/0.1271/-0.74183/-0.085117/0.56173/0.12733	0.34176/0.077323/-0.10244/-0.054523/0.13181/-0.74174/-0.082095/0.5634/0.12923	0.34728/0.075862/-0.10215/-0.054008/0.13645/-0.74054/-0.078968/0.56511/0.13107	0.35264/0.074303/-0.10194/-0.053515/0.14101/-0.73826/-0.075749/0.56686/0.13283	0.35785/0.072649/-0.10183/-0.05307/0.14546/-0.73491/-0.072454/0.56862/0.13451	0.36289/0.070903/-0.10181/-0.052696/0.14978/-0.73058/-0.069094/0.57038/0.1361	0.36773/0.069069/-0.10189/-0.05241/0.15396/-0.72531/-0.065681/0.57213/0.13759	0.37238/0.06715/-0.10206/-0.052224/0.15797/-0.71917/-0.062225/0.57385/0.13897	0.37682/0.065153/-0.10233/-0.052149/0.16181/-0.71225/-0.058737/0.57554/0.14024	0.38104/0.063083/-0.10266/-0.052192/0.16546/-0.70459/-0.055226/0.57717/0.14138	0.38503/0.060947/-0.10306/-0.052359/0.16889/-0.69626/-0.051705/0.57873/0.14241	0.38878/0.058754/-0.1035/-0.052653/0.1721/-0.68731/-0.048184/0.58021/0.14331	0.3923/0.056512/-0.10394/-0.053075/0.17508/-0.67779/-0.044674/0.5816/0.14407	0.39557/0.054229/-0.10396/-0.053626/0.1778/-0.66774/-0.04119/0.58289/0.14471	0.3986/0.051914/-0.10347/-0.054302/0.18027/-0.65721/-0.037742/0.58406/0.14522	0.40139/0.049578/-0.1029/-0.055101/0.18248/-0.64623/-0.034344/0.5851/0.1456	0.40393/0.047228/-0.10225/-0.056015/0.1844/-0.63485/-0.031009/0.586/0.14585	0.40625/0.044875/-0.10153/-0.057037/0.18605/-0.6231/-0.027747/0.58675/0.14598	0.40834/0.042525/-0.10076/-0.058155/0.1874/-0.611/-0.02457/0.58734/0.14598	0.41021/0.040187/-0.099958/-0.059356/0.18845/-0.59859/-0.02149/0.58777/0.14588	0.41186/0.037868/-0.099144/-0.060623/0.18921/-0.5859/-0.018515/0.58802/0.14567
22.105328	0.12064/0.063533/-0.11661/-0.089052/-0.027254/-0.64387/-0.101/0.38836/0.062594	0.1235/0.064582/-0.11636/-0.090322/-0.023701/-0.65874/-0.10092/0.3827/0.065516	0.12661/0.065575/-0.11611/-0.091575/-0.020027/-0.67358/-0.10085/0.377/0.06841	0.12999/0.066506/-0.11586/-0.092816/-0.016238/-0.68836/-0.10079/0.37128/0.071286	0.13363/0.067372/-0.11563/-0.094046/-0.012345/-0.70302/-0.10073/0.36555/0.074157	0.13755/0.06817/-0.1154/-0.095265/-0.0083557/-0.71749/-0.10068/0.35984/0.077044	0.14175/0.06891/-0.11518/-0.096473/-0.0042788/-0.73166/-0.10063/0.35415/0.079961	0.14623/0.069617/-0.11496/-0.097668/-0.00012316/-0.74535/-0.10058/0.34851/0.082908	0.15097/0.070346/-0.11475/-0.098847/0.0041025/-0.75831/-0.10053/0.34295/0.085867	0.15594/0.071117/-0.11454/-0.10001/0.0083895/-0.7702/-0.10048/0.3375/0.088816	0.16112/0.07188/-0.11434/-0.10114/0.012729/-0.78072/-0.10042/0.33219/0.091738	0.16649/0.072588/-0.11413/-0.10224/0.017114/-0.78977/-0.10035/0.32707/0.094621	0.17201/0.073225/-0.11393/-0.1033/0.021535/-0.79752/-0.10026/0.32218/0.097454	0.17768/0.073786/-0.11374/-0.10429/0.025984/-0.80428/-0.10015/0.31757/0.10023	0.18346/0.074275/-0.11354/-0.10523/0.030455/-0.8103/-0.10002/0.31331/0.10295	0.18936/0.074696/-0.11335/-0.10608/0.034939/-0.81578/-0.099849/0.30945/0.1056	0.19534/0.075055/-0.11318/-0.10686/0.03943/-0.82081/-0.099639/0.30606/0.10818	0.2014/0.075355/-0.11304/-0.10755/0.043921/-0.82547/-0.099382/0.30317/0.1107	0.20752/0.075597/-0.11294/-0.10815/0.048405/-0.82978/-0.09907/0.30081/0.11314	0.21367/0.075779/-0.11288/-0.10866/0.052876/-0.83375/-0.098695/0.29897/0.11551	0.21984/0.075895/-0.11287/-0.10906/0.057329/-0.83739/-0.098251/0.29762/0.11782	0.22602/0.075937/-0.11289/-0.10936/0.061757/-0.84069/-0.097728/0.29673/0.12006	0.23218/0.075898/-0.11294/-0.10954/0.066154/-0.84365/-0.09712/0.29625/0.12224	0.23831/0.075773/-0.11301/-0.10963/0.070515/-0.84623/-0.096419/0.29617/0.12437	0.24439/0.075557/-0.11313/-0.10963/0.074833/-0.84844/-0.095619/0.29649/0.12645	0.2504/0.075245/-0.11332/-0.10956/0.079102/-0.85025/-0.094714/0.29725/0.12848	0.25634/0.074835/-0.11359/-0.10943/0.083315/-0.85164/-0.093697/0.29856/0.13043	0.26217/0.074325/-0.11392/-0.10926/0.087465/-0.85261/-0.092563/0.30047/0.13231	0.26789/0.073713/-0.11433/-0.10906/0.091542/-0.85311/-0.091304/0.30297/0.13409	0.27349/0.072998/-0.11481/-0.10884/0.095539/-0.85313/-0.089911/0.30594/0.13576	0.27895/0.072179/-0.11534/-0.10861/0.099446/-0.85262/-0.088366/0.3092/0.13733	0.28427/0.071258/-0.11593/-0.10839/0.10325/-0.85148/-0.086631/0.31265/0.13878	0.28943/0.070235/-0.11656/-0.10818/0.10695/-0.84951/-0.084617/0.31619/0.14011	0.29444/0.069112/-0.1172/-0.10799/0.11052/-0.84625/-0.082112/0.31977/0.14132	0.2998/0.067892/-0.11782/-0.10782/0.11396/-0.84076/-0.078691/0.32334/0.14242	0.3053/0.066581/-0.11828/-0.10769/0.11725/-0.83241/-0.074057/0.32689/0.14341	0.31061/0.065185/-0.11847/-0.10758/0.12038/-0.82186/-0.06853/0.3304/0.14428	0.31571/0.063712/-0.11854/-0.10752/0.12334/-0.81001/-0.062538/0.33385/0.14506	0.32061/0.062171/-0.11855/-0.10749/0.12612/-0.79735/-0.05631/0.33723/0.14574	0.3253/0.060571/-0.1185/-0.1075/0.1287/-0.78408/-0.049951/0.34052/0.14633	0.3298/0.058916/-0.1184/-0.10754/0.13107/-0.77032/-0.043516/0.34372/0.14685	0.3341/0.057211/-0.11825/-0.10763/0.13322/-0.75612/-0.037042/0.34682/0.1473	0.33822/0.055457/-0.11804/-0.10775/0.13513/-0.74154/-0.030555/0.34981/0.14771	0.34215/0.053655/-0.11777/-0.10792/0.13681/-0.7266/-0.024074/0.35267/0.14809	0.34589/0.051807/-0.11742/-0.10812/0.13823/-0.71135/-0.017619/0.3554/0.14846	0.34941/0.049915/-0.11699/-0.10836/0.13939/-0.6958/-0.011204/0.35799/0.14882	0.35269/0.047983/-0.11649/-0.10863/0.14028/-0.67998/-0.004845/0.36044/0.14921	0.35571/0.046014/-0.11591/-0.10895/0.14089/-0.66391/0.0014465/0.36272/0.14963	0.35844/0.044013/-0.11523/-0.1093/0.14121/-0.64762/0.0076581/0.36484/0.15009
20.625000	0.060961/0.010158/-0.12156/-0.12923/-0.19881/-0.64598/-0.15418/0.20311/0.024544	0.065021/0.011917/-0.12116/-0.12993/-0.19474/-0.65628/-0.15326/0.19889/0.02734	0.069282/0.013591/-0.12075/-0.13061/-0.19058/-0.66647/-0.1524/0.19464/0.03011	0.0737/0.015183/-0.12034/-0.13128/-0.18634/-0.67654/-0.15162/0.19035/0.032853	0.078237/0.016699/-0.11994/-0.13193/-0.18203/-0.68648/-0.1509/0.18604/0.035565	0.082863/0.018145/-0.11954/-0.13257/-0.17767/-0.69628/-0.15026/0.18172/0.038244	0.087559/0.019536/-0.11917/-0.1332/-0.17326/-0.70594/-0.14968/0.17739/0.040889	0.092311/0.020897/-0.11882/-0.13381/-0.16883/-0.71545/-0.14917/0.17308/0.043501	0.097113/0.022261/-0.11851/-0.1344/-0.16437/-0.7248/-0.14873/0.1688/0.046085	0.10196/0.023645/-0.11823/-0.13499/-0.15992/-0.73397/-0.14836/0.16456/0.048646	0.10687/0.025027/-0.11798/-0.13556/-0.15547/-0.74298/-0.14807/0.16037/0.051195	0.11183/0.026378/-0.11778/-0.13611/-0.15105/-0.75179/-0.14784/0.15624/0.053744	0.11688/0.027679/-0.11762/-0.13665/-0.14666/-0.76042/-0.14769/0.1522/0.056304	0.12202/0.028921/-0.1175/-0.13716/-0.14232/-0.76884/-0.14761/0.14825/0.058883	0.12726/0.030098/-0.11743/-0.13765/-0.13803/-0.77704/-0.14761/0.14441/0.061481	0.13263/0.031212/-0.1174/-0.1381/-0.13381/-0.78498/-0.14768/0.1407/0.064091	0.13813/0.032309/-0.11741/-0.13851/-0.12968/-0.79263/-0.14783/0.13712/0.066704	0.14374/0.03357/-0.11747/-0.13887/-0.12563/-0.7999/-0.14806/0.1337/0.069311	0.14945/0.03481/-0.11757/-0.13918/-0.12169/-0.80666/-0.14836/0.13043/0.071903	0.15522/0.035986/-0.11772/-0.13945/-0.11785/-0.81275/-0.14874/0.12733/0.074475	0.16102/0.037092/-0.11792/-0.13966/-0.11414/-0.81801/-0.14919/0.12441/0.077023	0.16681/0.038129/-0.11816/-0.13983/-0.11055/-0.82243/-0.14971/0.12167/0.079546	0.17257/0.039098/-0.11846/-0.13997/-0.10709/-0.82613/-0.1503/0.11911/0.082041	0.17827/0.04/-0.1188/-0.14008/-0.10377/-0.82922/-0.15096/0.11672/0.084508	0.18388/0.04084/-0.1192/-0.14013/-0.10058/-0.83176/-0.15166/0.11452/0.086946	0.18939/0.041621/-0.11965/-0.14013/-0.097451/-0.83366/-0.15234/0.11248/0.089354	0.19477/0.042348/-0.12016/-0.14005/-0.093545/-0.83336/-0.15227/0.1106/0.091731	0.20003/0.043026/-0.12072/-0.13991/-0.087122/-0.82765/-0.14991/0.10887/0.094076	0.20514/0.043657/-0.12134/-0.13975/-0.080307/-0.82047/-0.14711/0.10729/0.096385	0.21011/0.044238/-0.12202/-0.13958/-0.073576/-0.81269/-0.14421/0.10583/0.098656	0.21492/0.044763/-0.12274/-0.13941/-0.066983/-0.80442/-0.14099/0.10448/0.10088	0.21959/0.045223/-0.12351/-0.13925/-0.060546/-0.79568/-0.13472/0.10324/0.10306	0.2241/0.045612/-0.12433/-0.13908/-0.054277/-0.78648/-0.12561/0.10209/0.1052	0.22847/0.045921/-0.12517/-0.1389/-0.048182/-0.77684/-0.11624/0.10102/0.10727	0.23269/0.04615/-0.12604/-0.13872/-0.04227/-0.76677/-0.10687/0.10005/0.10929	0.23678/0.046297/-0.12692/-0.13853/-0.036547/-0.75628/-0.097533/0.099153/0.11125	0.24074/0.046366/-0.12777/-0.13832/-0.031018/-0.74539/-0.088248/0.098361/0.11316	0.2446/0.046364/-0.12853/-0.1381/-0.025689/-0.7341/-0.079026/0.0977/0.11501	0.24837/0.046299/-0.12911/-0.13787/-0.020564/-0.72243/-0.069875/0.097233/0.11681	0.25205/0.046179/-0.12957/-0.13763/-0.015649/-0.71039/-0.060801/0.097069/0.11856	0.25567/0.04601/-0.12998/-0.13739/-0.010947/-0.69801/-0.051814/0.097366/0.12027	0.25922/0.045789/-0.13035/-0.13715/-0.006463/-0.6853/-0.042919/0.09826/0.12194	0.26271/0.045513/-0.13068/-0.13692/-0.0022/-0.67227/-0.034124/0.099743/0.12358	0.26612/0.045175/-0.13099/-0.13669/0.0018388/-0.65894/-0.025435/0.10166/0.1252	0.26944/0.044767/-0.13125/-0.13648/0.0056503/-0.64534/-0.01686/0.10382/0.1268	0.27264/0.044288/-0.13148/-0.13629/0.0092322/-0.63147/-0.0084045/0.10609/0.12838	0.2757/0.043733/-0.13166/-0.13613/0.012582/-0.61736/-7.5833e-05/0.10838/0.12994	0.27859/0.043105/-0.1318/-0.13599/0.015699/-0.60303/0.0081203/0.11066/0.1315	0.28131/0.042406/-0.13188/-0.13589/0.01858/-0.58849/0.016178/0.11289/0.13305
19.243805	0.058701/-0.037231/-0.12781/-0.15998/-0.38295/-0.50365/-0.18426/0.062193/-0.0009339	0.061707/-0.034833/-0.12765/-0.1608/-0.37753/-0.50935/-0.18276/0.060387/0.0011168	0.064798/-0.032493/-0.1275/-0.16151/-0.37208/-0.51489/-0.18089/0.058518/0.0031475	0.068006/-0.030211/-0.12735/-0.16211/-0.3666/-0.52024/-0.17856/0.056589/0.005158	0.071357/-0.027986/-0.12721/-0.16263/-0.36111/-0.52537/-0.17569/0.054601/0.0071451	0.074862/-0.025819/-0.12707/-0.16306/-0.35562/-0.53026/-0.17231/0.052557/0.0091033	0.07851/-0.023706/-0.12693/-0.16344/-0.35014/-0.53488/-0.16847/0.050458/0.011026	0.082274/-0.021647/-0.12679/-0.16377/-0.34466/-0.53921/-0.16427/0.048307/0.012907	0.086123/-0.019639/-0.12665/-0.16407/-0.33919/-0.54321/-0.15982/0.046107/0.014741	0.090028/-0.017681/-0.12651/-0.16434/-0.33373/-0.54687/-0.15519/0.043864/0.016525	0.093968/-0.015771/-0.12635/-0.16459/-0.32829/-0.55018/-0.15045/0.041582/0.018257	0.097926/-0.013904/-0.12618/-0.1648/-0.32286/-0.55312/-0.14564/0.03927/0.019937	0.10189/-0.012079/-0.126/-0.16496/-0.31744/-0.55568/-0.14079/0.036941/0.021567	0.10585/-0.010289/-0.12581/-0.16502/-0.31203/-0.55786/-0.13593/0.034609/0.02315	0.1098/-0.0084107/-0.12562/-0.16491/-0.30664/-0.55964/-0.13106/0.032299/0.02469	0.11374/-0.0064224/-0.12544/-0.16456/-0.30125/-0.56105/-0.12619/0.030038/0.026192	0.11766/-0.0044628/-0.12527/-0.16401/-0.29587/-0.56206/-0.12132/0.027856/0.027663	0.12156/-0.0025378/-0.12512/-0.16334/-0.29049/-0.56268/-0.11647/0.025773/0.029115	0.12543/-0.00064872/-0.12499/-0.16263/-0.28512/-0.56291/-0.11163/0.02379/0.030574	0.12928/0.0012028/-0.12489/-0.16189/-0.27976/-0.56276/-0.1068/0.021892/0.032111	0.13309/0.0030148/-0.12482/-0.16115/-0.27439/-0.56221/-0.10198/0.020059/0.033907	0.13687/0.0047847/-0.12478/-0.16042/-0.26902/-0.56127/-0.097165/0.018268/0.036149	0.14062/0.0065096/-0.12478/-0.1597/-0.26366/-0.55993/-0.092358/0.016503/0.038687	0.14433/0.0081867/-0.12481/-0.159/-0.25829/-0.55821/-0.087555/0.014749/0.041306	0.148/0.009813/-0.12489/-0.15832/-0.25292/-0.55609/-0.082755/0.012998/0.043914	0.15162/0.011385/-0.125/-0.15765/-0.24755/-0.55358/-0.077955/0.011239/0.046478	0.1552/0.012902/-0.12516/-0.15701/-0.24218/-0.55069/-0.073154/0.0094679/0.048978	0.15874/0.014359/-0.12535/-0.1564/-0.23681/-0.54741/-0.068351/0.0076767/0.051407	0.16222/0.015755/-0.12559/-0.1558/-0.23145/-0.54375/-0.063542/0.0058603/0.053757	0.16565/0.01709/-0.12588/-0.15524/-0.22609/-0.53972/-0.058727/0.0040133/0.056024	0.16903/0.018364/-0.12621/-0.15469/-0.22075/-0.53532/-0.053899/0.0021302/0.058205	0.17236/0.019578/-0.12658/-0.15416/-0.21542/-0.53056/-0.049053/0.00020594/0.060298	0.17563/0.020741/-0.127/-0.15365/-0.21011/-0.52545/-0.044173/-0.0017649/0.0623	0.17883/0.021863/-0.12747/-0.15315/-0.20482/-0.51999/-0.039236/-0.0037875/0.064209	0.18198/0.022961/-0.12798/-0.15266/-0.19955/-0.51421/-0.034199/-0.0058671/0.066027	0.18507/0.024043/-0.12854/-0.15218/-0.19432/-0.5081/-0.029006/-0.0080091/0.067752	0.18809/0.025103/-0.12914/-0.1517/-0.18913/-0.50168/-0.023607/-0.010219/0.069386	0.19104/0.026123/-0.12979/-0.15121/-0.18398/-0.49496/-0.018007/-0.012501/0.070932	0.19392/0.027087/-0.13048/-0.15073/-0.17887/-0.48795/-0.012266/-0.014861/0.072394	0.19673/0.027986/-0.13122/-0.15024/-0.17381/-0.48066/-0.0064549/-0.017303/0.073779	0.19946/0.028815/-0.13199/-0.14976/-0.16882/-0.4731/-0.00062865/-0.019832/0.075097	0.20211/0.029571/-0.1328/-0.14929/-0.16388/-0.4653/0.0051763/-0.022451/0.076363	0.20468/0.030251/-0.13363/-0.14883/-0.15901/-0.45725/0.010936/-0.025165/0.077593	0.20715/0.030857/-0.1345/-0.14838/-0.15421/-0.44896/0.016632/-0.027975/0.078801	0.20954/0.031386/-0.13538/-0.14794/-0.14949/-0.44047/0.022254/-0.030884/0.079995	0.21183/0.031841/-0.13628/-0.14752/-0.14484/-0.43176/0.027789/-0.033891/0.081172	0.21402/0.03222/-0.13718/-0.14712/-0.14028/-0.42286/0.033231/-0.036995/0.08232	0.21611/0.032526/-0.13807/-0.14674/-0.13581/-0.41377/0.038571/-0.040193/0.083423	0.21809/0.032759/-0.13895/-0.14638/-0.13144/-0.40452/0.043804/-0.04348/0.084471
17.955105	0.058884/-0.069384/-0.12352/-0.14056/-0.41134/-0.40791/-0.092119/-0.060824/0.0066383	0.059828/-0.067038/-0.12375/-0.14162/-0.40861/-0.41304/-0.089492/-0.06109/0.0080847	0.060812/-0.06474/-0.12399/-0.14245/-0.40588/-0.4179/-0.086692/-0.061353/0.0094719	0.06184/-0.062495/-0.12423/-0.14313/-0.40315/-0.42236/-0.083735/-0.061614/0.010801	0.062911/-0.060308/-0.12449/-0.14371/-0.40042/-0.42629/-0.080636/-0.061876/0.012072	0.064027/-0.058184/-0.12475/-0.14423/-0.39769/-0.42962/-0.077409/-0.062143/0.013288	0.065185/-0.055936/-0.12502/-0.1447/-0.39496/-0.43233/-0.074067/-0.062418/0.014449	0.066384/-0.053685/-0.1253/-0.14515/-0.39222/-0.43446/-0.07062/-0.062703/0.015557	0.067621/-0.051508/-0.12558/-0.14557/-0.38948/-0.43604/-0.067077/-0.063002/0.016612	0.068891/-0.049406/-0.12587/-0.14598/-0.38673/-0.43707/-0.06345/-0.063315/0.017615	0.07019/-0.047383/-0.12618/-0.14638/-0.38398/-0.4375/-0.059748/-0.063646/0.018567	0.071512/-0.045439/-0.1265/-0.14677/-0.38122/-0.4373/-0.05598/-0.063994/0.019468	0.072852/-0.043574/-0.12684/-0.14715/-0.37845/-0.43641/-0.052157/-0.064359/0.020319	0.074204/-0.041791/-0.12721/-0.14754/-0.37567/-0.43485/-0.048288/-0.064743/0.021119	0.075563/-0.040089/-0.12761/-0.14793/-0.37288/-0.43266/-0.044385/-0.065144/0.02187	0.076924/-0.038468/-0.12805/-0.14831/-0.37007/-0.42991/-0.040457/-0.065562/0.02257	0.078282/-0.036928/-0.12853/-0.14871/-0.36724/-0.42671/-0.036514/-0.065995/0.023223	0.079634/-0.035469/-0.12904/-0.14911/-0.36439/-0.42313/-0.032566/-0.066443/0.023829	0.080977/-0.034089/-0.12959/-0.14952/-0.36152/-0.41924/-0.028623/-0.066905/0.024392	0.082315/-0.032787/-0.13017/-0.14994/-0.35862/-0.41511/-0.024694/-0.067379/0.024913	0.083676/-0.031563/-0.13077/-0.15037/-0.35569/-0.41078/-0.020787/-0.067864/0.025398	0.085289/-0.030413/-0.13135/-0.15081/-0.35272/-0.40628/-0.016911/-0.068359/0.025852	0.087679/-0.029337/-0.13184/-0.15126/-0.34972/-0.40163/-0.013073/-0.068863/0.026281	0.090329/-0.028332/-0.1321/-0.15173/-0.34667/-0.39685/-0.0092814/-0.069374/0.02669	0.092986/-0.027396/-0.13205/-0.15221/-0.34359/-0.39195/-0.0055422/-0.069893/0.027083	0.095613/-0.026526/-0.13173/-0.15271/-0.34045/-0.38695/-0.0018618/-0.070418/0.027463	0.0982/-0.025719/-0.13123/-0.15321/-0.33727/-0.38185/0.001754/-0.07095/0.02783	0.10074/-0.024972/-0.13062/-0.15372/-0.33403/-0.37666/0.0052999/-0.071489/0.028182	0.10323/-0.024281/-0.12997/-0.15424/-0.33074/-0.37138/0.0087709/-0.072034/0.028515	0.10567/-0.023643/-0.12933/-0.15476/-0.32739/-0.36602/0.012163/-0.072587/0.028826	0.10805/-0.023052/-0.12872/-0.15527/-0.32397/-0.36057/0.015471/-0.073148/0.029109	0.11037/-0.022505/-0.12816/-0.15578/-0.3205/-0.35505/0.018692/-0.073719/0.029363	0.11264/-0.021997/-0.12765/-0.15628/-0.31696/-0.34945/0.021822/-0.0743/0.029585	0.11485/-0.021523/-0.1272/-0.15677/-0.31336/-0.34377/0.024858/-0.074895/0.029774	0.117/-0.021078/-0.12682/-0.15725/-0.30969/-0.33802/0.027797/-0.075504/0.029928	0.11909/-0.020659/-0.12649/-0.15772/-0.30596/-0.33221/0.030637/-0.07613/0.030049	0.12111/-0.02026/-0.12622/-0.15818/-0.30217/-0.32632/0.033375/-0.076774/0.030136	0.12308/-0.01988/-0.12602/-0.15863/-0.29831/-0.32037/0.036008/-0.077439/0.030192	0.12498/-0.019516/-0.12587/-0.15909/-0.29439/-0.31435/0.038535/-0.078126/0.030216	0.12682/-0.019168/-0.12578/-0.15954/-0.29041/-0.30827/0.040953/-0.078837/0.030213	0.1286/-0.018836/-0.12575/-0.15999/-0.28637/-0.30214/0.043261/-0.079574/0.030182	0.13032/-0.018519/-0.12578/-0.16042/-0.28228/-0.29594/0.045458/-0.08034/0.030128	0.13197/-0.018221/-0.12585/-0.16084/-0.27814/-0.28969/0.047541/-0.081134/0.030052	0.13357/-0.017943/-0.12597/-0.1611/-0.27395/-0.28338/0.04951/-0.081959/0.029957	0.13511/-0.017687/-0.12613/-0.16095/-0.26972/-0.27703/0.051364/-0.082815/0.029848	0.13658/-0.017454/-0.12634/-0.16065/-0.26545/-0.27062/0.053101/-0.083704/0.029728	0.13801/-0.017248/-0.12658/-0.16033/-0.26115/-0.26417/0.054721/-0.084626/0.029601	0.13937/-0.017069/-0.12686/-0.16/-0.25681/-0.25768/0.056224/-0.085582/0.029473	0.14068/-0.016919/-0.12716/-0.15968/-0.25245/-0.25115/0.057608/-0.086572/0.029348
16.752706	0.031814/-0.095035/-0.12025/-0.096329/-0.32768/-0.31332/-0.0048922/-0.20028/-0.0076302	0.031676/-0.093768/-0.11976/-0.097512/-0.32746/-0.31418/-0.0035918/-0.20137/-0.0070281	0.031626/-0.092551/-0.1193/-0.09868/-0.32731/-0.31482/-0.0022354/-0.20239/-0.0064862	0.031666/-0.09139/-0.11886/-0.099835/-0.32723/-0.31526/-0.00082207/-0.20335/-0.0060041	0.031794/-0.090288/-0.11845/-0.10098/-0.32722/-0.31548/0.0006449/-0.20426/-0.0055819	0.032002/-0.089249/-0.11806/-0.1021/-0.32728/-0.31548/0.0021582/-0.20512/-0.0052198	0.032284/-0.088275/-0.11771/-0.10322/-0.32741/-0.31528/0.0037078/-0.20596/-0.0049186	0.03263/-0.087369/-0.11738/-0.10432/-0.32761/-0.31487/0.0052819/-0.20679/-0.0046792	0.033029/-0.086534/-0.11707/-0.10541/-0.32788/-0.31426/0.0068682/-0.20761/-0.0045026	0.033473/-0.085771/-0.11679/-0.10649/-0.32821/-0.31344/0.0084549/-0.20844/-0.0043902	0.033951/-0.085082/-0.11653/-0.10757/-0.32862/-0.31244/0.010031/-0.20928/-0.0043431	0.034457/-0.084469/-0.11629/-0.10864/-0.3291/-0.31124/0.011586/-0.21014/-0.0043624	0.034981/-0.083933/-0.11608/-0.1097/-0.32964/-0.30986/0.01311/-0.21102/-0.0044492	0.035517/-0.083476/-0.11588/-0.11076/-0.33025/-0.3083/0.014596/-0.21193/-0.0046041	0.03606/-0.083097/-0.11571/-0.11182/-0.33093/-0.30657/0.016037/-0.21287/-0.0048276	0.036605/-0.082798/-0.11556/-0.11288/-0.33168/-0.30467/0.017425/-0.21384/-0.0051197	0.037148/-0.08258/-0.11543/-0.11394/-0.33248/-0.3026/0.018756/-0.21484/-0.0054802	0.037685/-0.082442/-0.11531/-0.115/-0.33335/-0.30038/0.020023/-0.21586/-0.0059081	0.038212/-0.082385/-0.11521/-0.11607/-0.33429/-0.29801/0.021222/-0.21691/-0.006402	0.038729/-0.082407/-0.11512/-0.11714/-0.33528/-0.29549/0.022348/-0.21798/-0.0069599	0.039231/-0.08251/-0.11504/-0.11822/-0.33633/-0.29283/0.023399/-0.21906/-0.0075788	0.039718/-0.082691/-0.11495/-0.1193/-0.33744/-0.29004/0.024369/-0.22014/-0.0082548	0.040187/-0.082949/-0.11486/-0.12039/-0.3386/-0.28712/0.025256/-0.22121/-0.0089823	0.040638/-0.083282/-0.11477/-0.12149/-0.33981/-0.28407/0.026056/-0.22223/-0.0097544	0.041068/-0.083687/-0.11468/-0.12258/-0.34107/-0.28091/0.026767/-0.22318/-0.010562	0.041477/-0.084161/-0.11462/-0.12368/-0.34237/-0.27763/0.027386/-0.22402/-0.011392	0.041863/-0.0847/-0.11457/-0.12477/-0.34372/-0.27424/0.027911/-0.2247/-0.012233	0.042227/-0.085296/-0.11455/-0.12583/-0.34509/-0.27076/0.028338/-0.22516/-0.013069	0.042566/-0.085942/-0.11456/-0.12682/-0.34649/-0.26717/0.028668/-0.22538/-0.01389	0.042881/-0.086626/-0.1146/-0.12776/-0.34791/-0.2635/0.028897/-0.22536/-0.014693	0.04317/-0.087333/-0.11467/-0.12866/-0.34931/-0.25974/0.029023/-0.22511/-0.01548	0.043434/-0.088042/-0.11478/-0.12954/-0.35066/-0.25591/0.029047/-0.22469/-0.016258	0.043673/-0.088735/-0.11492/-0.13042/-0.35188/-0.25199/0.028965/-0.22415/-0.017035	0.043885/-0.089407/-0.1151/-0.13131/-0.35276/-0.24801/0.028777/-0.22353/-0.017818	0.044071/-0.090067/-0.11531/-0.1322/-0.35286/-0.24396/0.028483/-0.22287/-0.018612	0.044232/-0.090728/-0.11556/-0.1331/-0.35159/-0.23985/0.028081/-0.2222/-0.019418	0.044366/-0.0914/-0.11584/-0.13401/-0.34911/-0.23569/0.027571/-0.22153/-0.020239	0.044476/-0.092089/-0.11616/-0.13492/-0.34603/-0.23147/0.026952/-0.22089/-0.021073	0.04456/-0.092799/-0.11651/-0.13583/-0.34269/-0.22721/0.026225/-0.22028/-0.021919	0.04462/-0.093533/-0.1169/-0.13675/-0.33924/-0.2229/0.025389/-0.21972/-0.022775	0.044658/-0.094294/-0.11733/-0.13767/-0.33573/-0.21856/0.024444/-0.21921/-0.023641	0.044672/-0.095082/-0.11778/-0.13859/-0.33221/-0.21417/0.023391/-0.21876/-0.024513	0.044666/-0.095899/-0.11826/-0.13951/-0.32866/-0.20976/0.022231/-0.21838/-0.02539	0.04464/-0.096746/-0.11878/-0.14042/-0.3251/-0.20532/0.020963/-0.21807/-0.026269	0.044596/-0.097621/-0.11932/-0.14133/-0.32153/-0.20085/0.019588/-0.21784/-0.02715	0.044535/-0.098525/-0.11988/-0.14223/-0.31795/-0.19636/0.018109/-0.21768/-0.028032	0.04446/-0.099269/-0.12046/-0.14312/-0.31434/-0.19185/0.016525/-0.21761/-0.028914	0.044373/-0.099657/-0.12105/-0.14399/-0.31072/-0.18732/0.014838/-0.21763/-0.029797	0.044276/-0.10007/-0.12164/-0.14485/-0.30706/-0.18278/0.013051/-0.21773/-0.030681
15.630827	-0.0096637/-0.11475/-0.12375/-0.079233/-0.15902/-0.23649/-0.024264/-0.31505/-0.04604	-0.010117/-0.11473/-0.12313/-0.080615/-0.16012/-0.23644/-0.023789/-0.31643/-0.045239	-0.010558/-0.11477/-0.12256/-0.082021/-0.16127/-0.23635/-0.0234/-0.31779/-0.044496	-0.010987/-0.11485/-0.12203/-0.083449/-0.16248/-0.23623/-0.023098/-0.31911/-0.043822	-0.011404/-0.11498/-0.12155/-0.084895/-0.16375/-0.23608/-0.022884/-0.32042/-0.043222	-0.01181/-0.11516/-0.12111/-0.086359/-0.16508/-0.23589/-0.022759/-0.3217/-0.0427	-0.012206/-0.11539/-0.12073/-0.087835/-0.16647/-0.23567/-0.022725/-0.32295/-0.04226	-0.012592/-0.11567/-0.12039/-0.089322/-0.16791/-0.2354/-0.022782/-0.32418/-0.041904	-0.01297/-0.11599/-0.12009/-0.090816/-0.1694/-0.2351/-0.022932/-0.32539/-0.041632	-0.013341/-0.11634/-0.11985/-0.092312/-0.17094/-0.23475/-0.023175/-0.32657/-0.041446	-0.013706/-0.11663/-0.11965/-0.093807/-0.17254/-0.23436/-0.023514/-0.32772/-0.041347	-0.014069/-0.11689/-0.1195/-0.095295/-0.17417/-0.23393/-0.023949/-0.32885/-0.041334	-0.01443/-0.11719/-0.11939/-0.096769/-0.17586/-0.23346/-0.02448/-0.32994/-0.041407	-0.014792/-0.11753/-0.11933/-0.098218/-0.17758/-0.23294/-0.02511/-0.331/-0.041567	-0.015157/-0.11791/-0.11931/-0.099626/-0.17935/-0.23237/-0.025838/-0.33203/-0.041812	-0.015526/-0.11832/-0.11934/-0.10097/-0.18115/-0.23176/-0.026667/-0.33302/-0.042141	-0.015902/-0.11878/-0.11941/-0.10224/-0.18299/-0.23111/-0.027596/-0.33397/-0.042554	-0.016285/-0.11926/-0.11952/-0.10345/-0.18486/-0.2304/-0.028626/-0.33487/-0.043047	-0.016679/-0.11976/-0.11968/-0.10462/-0.18676/-0.22965/-0.029759/-0.33572/-0.043621	-0.017084/-0.12026/-0.11987/-0.10579/-0.18868/-0.22886/-0.030995/-0.33651/-0.044271	-0.017503/-0.12074/-0.1201/-0.10695/-0.19063/-0.22801/-0.032334/-0.33723/-0.044996	-0.017935/-0.12121/-0.12036/-0.10813/-0.19259/-0.22713/-0.033777/-0.33789/-0.045793	-0.018384/-0.12169/-0.12064/-0.10933/-0.19457/-0.22619/-0.035325/-0.33848/-0.046657	-0.018849/-0.12219/-0.12094/-0.11054/-0.19656/-0.22521/-0.036977/-0.33898/-0.047584	-0.019333/-0.12271/-0.12124/-0.11178/-0.19857/-0.22418/-0.038735/-0.33939/-0.048568	-0.019836/-0.12326/-0.12154/-0.11304/-0.20057/-0.22311/-0.040597/-0.33971/-0.049601	-0.02036/-0.12385/-0.12186/-0.11433/-0.20258/-0.22199/-0.042565/-0.33993/-0.050672	-0.020905/-0.12447/-0.1222/-0.11563/-0.20459/-0.22084/-0.044639/-0.34003/-0.051769	-0.021474/-0.12511/-0.12257/-0.11696/-0.2066/-0.21963/-0.046817/-0.34001/-0.052873	-0.022066/-0.12579/-0.12297/-0.11832/-0.2086/-0.21839/-0.0491/-0.33986/-0.053962	-0.022684/-0.1265/-0.12341/-0.11969/-0.21059/-0.2171/-0.051487/-0.33956/-0.055012	-0.023328/-0.12723/-0.12388/-0.12109/-0.21257/-0.21578/-0.053979/-0.3391/-0.055987	-0.024/-0.12799/-0.12439/-0.12251/-0.21452/-0.21441/-0.056573/-0.33847/-0.056827	-0.024701/-0.12877/-0.12492/-0.12394/-0.21647/-0.21301/-0.05927/-0.33766/-0.057467	-0.025433/-0.12957/-0.12548/-0.1254/-0.21839/-0.21157/-0.062069/-0.33665/-0.057907	-0.026196/-0.13039/-0.12607/-0.12687/-0.22028/-0.21009/-0.064968/-0.33544/-0.058221	-0.026992/-0.13123/-0.12667/-0.12835/-0.22215/-0.20858/-0.067967/-0.33403/-0.058479	-0.027822/-0.13208/-0.12727/-0.12985/-0.22399/-0.20704/-0.071063/-0.33243/-0.058725	-0.028687/-0.13294/-0.1278/-0.13136/-0.2258/-0.20546/-0.074256/-0.33067/-0.058981	-0.029588/-0.13381/-0.12822/-0.13287/-0.22758/-0.20385/-0.077543/-0.32876/-0.05926	-0.030525/-0.13468/-0.12857/-0.1344/-0.22931/-0.20222/-0.080924/-0.32673/-0.059569	-0.031499/-0.13555/-0.12891/-0.13593/-0.23101/-0.20055/-0.084396/-0.3246/-0.059914	-0.032509/-0.13642/-0.12926/-0.13746/-0.23267/-0.19886/-0.087956/-0.3224/-0.0603	-0.033555/-0.13729/-0.12963/-0.13899/-0.23428/-0.19715/-0.091603/-0.32014/-0.060731	-0.034636/-0.13815/-0.13002/-0.14052/-0.23583/-0.19541/-0.095335/-0.31784/-0.06121	-0.03575/-0.139/-0.13043/-0.14204/-0.23733/-0.19365/-0.099147/-0.31553/-0.06174	-0.036893/-0.13984/-0.13086/-0.14356/-0.23877/-0.19187/-0.10304/-0.3132/-0.062323	-0.038061/-0.14066/-0.13132/-0.14507/-0.24014/-0.19007/-0.10701/-0.31088/-0.062959	-0.039246/-0.14147/-0.1318/-0.14657/-0.24142/-0.18825/-0.11104/-0.30857/-0.06365
14.584077	-0.063149/-0.12178/-0.13348/-0.10351/0.0021998/-0.20945/-0.14359/-0.3799/-0.054562	-0.063424/-0.12238/-0.1335/-0.10471/0.00014034/-0.21042/-0.14422/-0.37931/-0.052897	-0.063612/-0.12302/-0.13355/-0.10595/-0.0019739/-0.21142/-0.14495/-0.37866/-0.051294	-0.06371/-0.12368/-0.13361/-0.10723/-0.0041422/-0.21246/-0.14578/-0.37796/-0.049757	-0.06372/-0.12437/-0.13371/-0.10857/-0.0063639/-0.21353/-0.14671/-0.3772/-0.04829	-0.063647/-0.12509/-0.13382/-0.10995/-0.0086383/-0.21462/-0.14774/-0.37639/-0.046894	-0.063497/-0.12584/-0.13396/-0.11137/-0.010964/-0.21573/-0.14886/-0.37552/-0.045571	-0.06328/-0.12661/-0.13413/-0.11284/-0.013341/-0.21687/-0.15009/-0.37459/-0.044321	-0.063009/-0.12742/-0.13432/-0.11435/-0.015768/-0.21802/-0.15142/-0.37361/-0.043145	-0.062695/-0.12825/-0.13453/-0.11591/-0.018243/-0.21919/-0.15285/-0.37257/-0.042044	-0.06235/-0.12912/-0.13476/-0.11751/-0.020766/-0.22038/-0.15438/-0.37147/-0.041018	-0.061983/-0.13001/-0.13501/-0.11914/-0.023336/-0.22157/-0.15602/-0.37031/-0.040065	-0.061604/-0.13094/-0.13529/-0.12082/-0.02595/-0.22277/-0.15776/-0.3691/-0.039187	-0.06122/-0.13189/-0.13557/-0.12254/-0.028608/-0.22398/-0.15961/-0.36782/-0.038383	-0.060838/-0.13287/-0.13587/-0.12429/-0.031308/-0.22518/-0.16156/-0.36648/-0.037652	-0.060462/-0.13387/-0.13618/-0.12607/-0.034048/-0.22639/-0.16362/-0.36507/-0.036993	-0.060096/-0.13491/-0.13649/-0.12789/-0.036828/-0.2276/-0.16579/-0.36361/-0.036405	-0.059744/-0.13596/-0.13681/-0.12975/-0.039645/-0.2288/-0.16807/-0.36207/-0.035887	-0.059406/-0.13704/-0.13713/-0.13163/-0.042498/-0.23/-0.17045/-0.36047/-0.035439	-0.059085/-0.13813/-0.13745/-0.13354/-0.045384/-0.23119/-0.17295/-0.35879/-0.035059	-0.058779/-0.13924/-0.13776/-0.13548/-0.048302/-0.23237/-0.17555/-0.35705/-0.034746	-0.05849/-0.14035/-0.13808/-0.13744/-0.05125/-0.23355/-0.17827/-0.35523/-0.034498	-0.058216/-0.14146/-0.1384/-0.13943/-0.054226/-0.23471/-0.18109/-0.35333/-0.034314	-0.057955/-0.14257/-0.13872/-0.14144/-0.057228/-0.23586/-0.18403/-0.35136/-0.034193	-0.057705/-0.14366/-0.13905/-0.14346/-0.060253/-0.237/-0.18708/-0.34931/-0.034131	-0.057463/-0.14472/-0.13939/-0.14551/-0.0633/-0.23812/-0.19025/-0.34717/-0.034127	-0.057227/-0.14576/-0.13973/-0.14756/-0.066366/-0.23924/-0.19352/-0.34495/-0.034179	-0.056992/-0.14677/-0.14009/-0.14962/-0.069448/-0.24034/-0.19691/-0.34265/-0.034283	-0.056754/-0.14777/-0.14046/-0.15169/-0.072545/-0.24143/-0.20041/-0.34026/-0.034437	-0.056508/-0.14875/-0.14083/-0.15376/-0.075654/-0.2425/-0.20403/-0.33778/-0.034637	-0.05625/-0.14973/-0.14122/-0.15583/-0.078773/-0.24357/-0.20775/-0.33522/-0.034879	-0.055976/-0.15071/-0.14162/-0.15789/-0.081898/-0.24463/-0.21159/-0.33256/-0.035158	-0.05568/-0.15169/-0.14203/-0.15993/-0.085027/-0.24567/-0.21555/-0.32981/-0.03547	-0.055359/-0.15268/-0.14245/-0.16196/-0.088158/-0.24671/-0.21961/-0.32697/-0.035811	-0.05501/-0.15368/-0.14289/-0.16397/-0.091288/-0.24774/-0.22378/-0.32404/-0.036178	-0.054631/-0.15469/-0.14333/-0.16596/-0.094414/-0.24877/-0.22807/-0.32103/-0.036568	-0.054222/-0.15571/-0.14379/-0.16793/-0.097533/-0.24979/-0.23247/-0.31793/-0.036982	-0.053783/-0.15674/-0.14426/-0.16988/-0.10064/-0.25081/-0.23697/-0.31474/-0.03742	-0.053316/-0.15777/-0.14474/-0.1718/-0.10374/-0.25182/-0.24159/-0.31148/-0.037884	-0.052821/-0.15881/-0.14524/-0.17363/-0.10682/-0.25284/-0.24631/-0.30814/-0.038374	-0.052301/-0.15986/-0.14576/-0.17526/-0.10988/-0.25385/-0.25113/-0.30473/-0.038892	-0.051758/-0.16091/-0.1463/-0.1767/-0.11292/-0.25487/-0.25607/-0.30124/-0.039439	-0.051195/-0.16196/-0.14685/-0.17808/-0.11594/-0.25589/-0.2611/-0.2977/-0.040013	-0.050613/-0.16301/-0.14743/-0.17942/-0.11893/-0.25692/-0.26623/-0.2941/-0.040615	-0.050014/-0.16405/-0.14804/-0.18069/-0.12189/-0.25795/-0.27147/-0.29045/-0.041241	-0.049398/-0.16509/-0.14866/-0.18185/-0.12481/-0.25898/-0.2768/-0.28674/-0.041891	-0.048766/-0.16613/-0.14931/-0.18293/-0.1277/-0.26003/-0.28222/-0.283/-0.042561	-0.048119/-0.16716/-0.14999/-0.18398/-0.13055/-0.26108/-0.28774/-0.27922/-0.043249	-0.047457/-0.16818/-0.15069/-0.18503/-0.13336/-0.26215/-0.29335/-0.27541/-0.043953
13.607425	-0.072907/-0.112/-0.1726/-0.15172/0.069981/-0.26303/-0.28735/-0.3133/-0.020603	-0.072998/-0.11309/-0.17237/-0.1533/0.067234/-0.26549/-0.28882/-0.31306/-0.019041	-0.073095/-0.1142/-0.17214/-0.15491/0.064437/-0.26803/-0.2904/-0.31269/-0.01754	-0.073199/-0.11532/-0.17191/-0.15655/0.06159/-0.27066/-0.29209/-0.31219/-0.016102	-0.073309/-0.11646/-0.1717/-0.15822/0.058694/-0.27336/-0.2939/-0.31153/-0.014729	-0.073428/-0.11762/-0.17149/-0.15991/0.05575/-0.27614/-0.29581/-0.31072/-0.013421	-0.073555/-0.11879/-0.1713/-0.16163/0.052758/-0.27898/-0.29784/-0.30973/-0.012178	-0.07369/-0.11998/-0.17112/-0.16337/0.049719/-0.28188/-0.29998/-0.30857/-0.011	-0.073834/-0.12118/-0.17095/-0.16514/0.046634/-0.28481/-0.30222/-0.30721/-0.0098839	-0.073986/-0.12239/-0.17079/-0.16692/0.043504/-0.28774/-0.30452/-0.30566/-0.0088249	-0.074148/-0.12361/-0.17066/-0.16873/0.04033/-0.29063/-0.3066/-0.30389/-0.0078093	-0.074319/-0.12484/-0.17053/-0.17056/0.037113/-0.29337/-0.30765/-0.30193/-0.0068171	-0.0745/-0.12607/-0.17043/-0.17241/0.033854/-0.29584/-0.30842/-0.29975/-0.0058413	-0.07469/-0.12731/-0.17034/-0.17427/0.030555/-0.29791/-0.30925/-0.29737/-0.0048993	-0.074889/-0.12853/-0.17026/-0.17616/0.027216/-0.29957/-0.31019/-0.2948/-0.0040103	-0.075098/-0.12972/-0.17021/-0.17805/0.023839/-0.30092/-0.31124/-0.29205/-0.0031852	-0.075316/-0.13085/-0.17017/-0.17996/0.020426/-0.3021/-0.31241/-0.28913/-0.0024293	-0.075544/-0.13191/-0.17015/-0.18189/0.016978/-0.30318/-0.31369/-0.28605/-0.001745	-0.075781/-0.13296/-0.17015/-0.18382/0.013496/-0.30423/-0.3151/-0.28282/-0.0011337	-0.076027/-0.134/-0.17016/-0.18576/0.0099825/-0.30528/-0.31663/-0.27947/-0.00059588	-0.076283/-0.13504/-0.17019/-0.1877/0.0064387/-0.30634/-0.31828/-0.27599/-0.00013183	-0.076547/-0.1361/-0.17025/-0.18964/0.0028666/-0.30743/-0.32006/-0.27241/0.00025858	-0.07682/-0.13716/-0.17032/-0.19158/-0.0007323/-0.30855/-0.32195/-0.26872/0.00057566	-0.077102/-0.13823/-0.1704/-0.19352/-0.004356/-0.30971/-0.32397/-0.26495/0.00081991	-0.077391/-0.13931/-0.17051/-0.19544/-0.0080027/-0.31092/-0.32611/-0.26109/0.00099201	-0.077689/-0.1404/-0.17063/-0.19735/-0.01167/-0.31218/-0.32837/-0.25715/0.0010928	-0.077993/-0.14149/-0.17077/-0.19922/-0.015357/-0.31348/-0.33075/-0.25313/0.0011232	-0.078305/-0.1426/-0.17093/-0.20106/-0.019061/-0.31484/-0.33326/-0.24904/0.0010845	-0.078623/-0.14371/-0.17111/-0.20285/-0.022781/-0.31624/-0.33589/-0.24489/0.00097781	-0.078946/-0.14483/-0.17131/-0.20458/-0.026513/-0.3177/-0.33863/-0.24067/0.00080477	-0.079274/-0.14595/-0.17153/-0.20622/-0.030257/-0.31922/-0.3415/-0.23638/0.00056704	-0.079606/-0.14707/-0.17176/-0.20777/-0.03401/-0.32079/-0.34449/-0.23203/0.00026666	-0.079941/-0.1482/-0.17201/-0.20914/-0.03777/-0.32242/-0.34759/-0.22762/-9.3879e-05	-0.080278/-0.14931/-0.17228/-0.21018/-0.041535/-0.32411/-0.35082/-0.22314/-0.00051132	-0.080617/-0.15043/-0.17257/-0.21108/-0.045304/-0.32585/-0.35416/-0.2186/-0.00098132	-0.080955/-0.15153/-0.17288/-0.21192/-0.049074/-0.32765/-0.35762/-0.21399/-0.0014982	-0.081292/-0.15262/-0.1732/-0.21271/-0.052844/-0.32951/-0.3612/-0.20932/-0.0020555	-0.081626/-0.1537/-0.17354/-0.21345/-0.056612/-0.33144/-0.36489/-0.20459/-0.0026485	-0.081956/-0.15476/-0.1739/-0.21416/-0.060376/-0.33342/-0.3687/-0.19979/-0.0032769	-0.08228/-0.15579/-0.17428/-0.21482/-0.064134/-0.33546/-0.37262/-0.19492/-0.0039445	-0.082597/-0.1568/-0.17468/-0.21544/-0.067885/-0.33757/-0.37665/-0.18999/-0.0046561	-0.082904/-0.15779/-0.1751/-0.21603/-0.071628/-0.33974/-0.3808/-0.18498/-0.0054157	-0.083201/-0.15874/-0.17553/-0.21657/-0.07536/-0.34197/-0.38505/-0.17991/-0.0062258	-0.083484/-0.15966/-0.17598/-0.21708/-0.079082/-0.34426/-0.38941/-0.17478/-0.0070876	-0.083752/-0.16054/-0.17645/-0.21755/-0.08279/-0.34662/-0.39388/-0.16958/-0.0080019	-0.084002/-0.16139/-0.17694/-0.21798/-0.086485/-0.34904/-0.39846/-0.16431/-0.0089687	-0.084234/-0.16219/-0.17745/-0.21837/-0.090165/-0.35152/-0.40313/-0.15898/-0.0099879	-0.084443/-0.16295/-0.17797/-0.21873/-0.093829/-0.35407/-0.40791/-0.1536/-0.011059	-0.084629/-0.16365/-0.17851/-0.21906/-0.097476/-0.35669/-0.41279/-0.14816/-0.012182
12.696177	-0.11171/-0.11377/-0.23657/-0.18971/0.036589/-0.3547/-0.35342/-0.044231/0.042192	-0.11308/-0.11464/-0.23666/-0.19151/0.033781/-0.35532/-0.35281/-0.044431/0.043302	-0.11444/-0.11553/-0.23673/-0.19333/0.030933/-0.35597/-0.35226/-0.044544/0.04436	-0.1158/-0.11641/-0.23679/-0.19514/0.028046/-0.35664/-0.35176/-0.044566/0.045366	-0.11714/-0.11731/-0.23684/-0.19697/0.025119/-0.35733/-0.35131/-0.044495/0.046319	-0.11847/-0.1182/-0.23688/-0.19879/0.022156/-0.35804/-0.35093/-0.044328/0.04722	-0.11979/-0.11911/-0.23691/-0.20062/0.019157/-0.35877/-0.3506/-0.044064/0.048069	-0.12108/-0.12002/-0.23693/-0.20244/0.016123/-0.35952/-0.35033/-0.043699/0.048867	-0.12235/-0.12094/-0.23694/-0.20425/0.013056/-0.36029/-0.35011/-0.043233/0.049614	-0.1236/-0.12186/-0.23695/-0.20605/0.0099575/-0.36108/-0.34995/-0.042665/0.050312	-0.12482/-0.12278/-0.23694/-0.20784/0.0068283/-0.36189/-0.34984/-0.041992/0.050963	-0.12601/-0.12372/-0.23682/-0.20961/0.0036703/-0.36272/-0.3498/-0.041215/0.051569	-0.12718/-0.12465/-0.2367/-0.21136/0.00048481/-0.36357/-0.34981/-0.040333/0.052131	-0.12832/-0.12559/-0.23657/-0.21309/-0.0027265/-0.36444/-0.34987/-0.039347/0.052654	-0.12943/-0.12654/-0.23643/-0.21479/-0.0059619/-0.36534/-0.34999/-0.038258/0.053139	-0.13052/-0.12749/-0.23629/-0.21647/-0.0092199/-0.36625/-0.35017/-0.037066/0.05359	-0.13159/-0.12844/-0.23615/-0.21812/-0.012499/-0.36719/-0.3504/-0.035774/0.054011	-0.13264/-0.1294/-0.23601/-0.21974/-0.015797/-0.36815/-0.35069/-0.034383/0.054403	-0.13368/-0.13036/-0.23587/-0.22133/-0.019112/-0.36913/-0.35103/-0.032895/0.05477	-0.13471/-0.13133/-0.23573/-0.22288/-0.022443/-0.37015/-0.35142/-0.031314/0.055113	-0.13574/-0.13229/-0.23559/-0.22441/-0.025787/-0.37119/-0.35187/-0.02964/0.05543	-0.13676/-0.13326/-0.23545/-0.2259/-0.029144/-0.37225/-0.35237/-0.027878/0.05572	-0.13778/-0.13423/-0.23532/-0.22737/-0.032509/-0.37335/-0.35292/-0.02603/0.055982	-0.13881/-0.1352/-0.2352/-0.22881/-0.035883/-0.37448/-0.35352/-0.024099/0.056211	-0.13985/-0.13617/-0.23508/-0.23022/-0.039262/-0.37564/-0.35418/-0.022086/0.056404	-0.1409/-0.13714/-0.23497/-0.23161/-0.042645/-0.37683/-0.35488/-0.019996/0.056559	-0.14196/-0.13811/-0.23487/-0.23298/-0.046028/-0.37806/-0.35563/-0.017829/0.056673	-0.14303/-0.13908/-0.23478/-0.23432/-0.04941/-0.37932/-0.35643/-0.015589/0.056743	-0.14412/-0.14004/-0.2347/-0.23564/-0.052788/-0.38062/-0.35727/-0.013276/0.056768	-0.14523/-0.141/-0.23463/-0.23694/-0.056159/-0.38195/-0.35816/-0.010892/0.056748	-0.14636/-0.14196/-0.23458/-0.23821/-0.059519/-0.38332/-0.3591/-0.008438/0.056682	-0.14751/-0.14291/-0.23453/-0.23946/-0.062865/-0.38474/-0.36008/-0.0059137/0.056573	-0.14869/-0.14384/-0.2345/-0.24069/-0.066193/-0.38619/-0.3611/-0.0033193/0.056423	-0.14988/-0.14476/-0.23449/-0.24189/-0.069494/-0.38769/-0.36217/-0.00065365/0.056241	-0.1511/-0.14563/-0.23448/-0.24306/-0.072762/-0.38922/-0.36327/0.0020846/0.056047	-0.15234/-0.14647/-0.23449/-0.24418/-0.075983/-0.3908/-0.36442/0.0048978/0.05588	-0.1536/-0.14728/-0.23451/-0.24526/-0.079137/-0.39242/-0.36561/0.007789/0.055781	-0.15489/-0.14805/-0.23455/-0.24626/-0.082191/-0.39409/-0.36684/0.010762/0.05573	-0.15619/-0.14882/-0.2346/-0.24715/-0.085091/-0.3958/-0.36811/0.013821/0.05568	-0.15752/-0.14957/-0.23466/-0.24789/-0.087767/-0.39756/-0.36942/0.016972/0.055607	-0.15887/-0.15031/-0.23473/-0.24844/-0.090157/-0.39936/-0.37077/0.020221/0.055498	-0.16023/-0.15105/-0.23482/-0.24886/-0.092266/-0.40121/-0.37215/0.023573/0.055349	-0.16161/-0.15178/-0.23492/-0.24921/-0.094151/-0.40311/-0.37356/0.027034/0.055156	-0.16299/-0.15251/-0.23503/-0.2495/-0.095878/-0.40506/-0.37501/0.03061/0.054917	-0.16439/-0.15323/-0.23515/-0.24975/-0.097493/-0.40705/-0.3765/0.034305/0.054631	-0.16578/-0.15394/-0.23528/-0.24997/-0.099022/-0.40909/-0.37802/0.038122/0.054297	-0.16716/-0.15461/-0.23543/-0.25018/-0.10048/-0.41118/-0.37956/0.04206/0.053913	-0.16853/-0.15517/-0.23558/-0.25037/-0.10188/-0.41331/-0.38114/0.046119/0.05348	-0.16986/-0.15547/-0.23575/-0.25056/-0.10322/-0.4155/-0.38274/0.050293/0.052996
11.845952	-0.1593/-0.1271/-0.29486/-0.18429/-0.050063/-0.46603/-0.41252/0.2766/0.10687	-0.16048/-0.12788/-0.29552/-0.18552/-0.052853/-0.46519/-0.41019/0.27657/0.10813	-0.16167/-0.12866/-0.29615/-0.18677/-0.055643/-0.46437/-0.40789/0.27656/0.10936	-0.16286/-0.12944/-0.29677/-0.18804/-0.058433/-0.46358/-0.40561/0.27656/0.11055	-0.16406/-0.13022/-0.29737/-0.18931/-0.06122/-0.46282/-0.40336/0.27657/0.1117	-0.16525/-0.13101/-0.29797/-0.1906/-0.064005/-0.46208/-0.40115/0.2766/0.11282	-0.16644/-0.13179/-0.29855/-0.19189/-0.066784/-0.46138/-0.39896/0.27664/0.1139	-0.16763/-0.13258/-0.29913/-0.1932/-0.069558/-0.4607/-0.3968/0.2767/0.11494	-0.1688/-0.13337/-0.29969/-0.19451/-0.072325/-0.46006/-0.39468/0.27677/0.11594	-0.16995/-0.13416/-0.30026/-0.19583/-0.075082/-0.45945/-0.39258/0.27686/0.1169	-0.17108/-0.13496/-0.30081/-0.19715/-0.077828/-0.45886/-0.39052/0.27697/0.11783	-0.17219/-0.13576/-0.30136/-0.19848/-0.080562/-0.45831/-0.38849/0.2771/0.11871	-0.17328/-0.13657/-0.3019/-0.19982/-0.083281/-0.4578/-0.38649/0.27724/0.11956	-0.17433/-0.13738/-0.30243/-0.20115/-0.085983/-0.45732/-0.38452/0.27741/0.12037	-0.17535/-0.1382/-0.30295/-0.20249/-0.088667/-0.45687/-0.38259/0.27759/0.12113	-0.17635/-0.13902/-0.30346/-0.20382/-0.09133/-0.45645/-0.38069/0.2778/0.12186	-0.17731/-0.13985/-0.30394/-0.20515/-0.093969/-0.45608/-0.37882/0.27802/0.12255	-0.17823/-0.14067/-0.30439/-0.20648/-0.096583/-0.45574/-0.37698/0.27827/0.1232	-0.17913/-0.1415/-0.30481/-0.20781/-0.099169/-0.45543/-0.37518/0.27854/0.1238	-0.17999/-0.14233/-0.30519/-0.20913/-0.10172/-0.45516/-0.3734/0.27883/0.12437	-0.18083/-0.14315/-0.30554/-0.21045/-0.10424/-0.45494/-0.37165/0.27914/0.1249	-0.18163/-0.14395/-0.30586/-0.21176/-0.10673/-0.45474/-0.36994/0.27947/0.12539	-0.1824/-0.14473/-0.30615/-0.21306/-0.10917/-0.45459/-0.36825/0.27983/0.12584	-0.18313/-0.14546/-0.30642/-0.21434/-0.11158/-0.45448/-0.36658/0.2802/0.12625	-0.18384/-0.14613/-0.30666/-0.21562/-0.11394/-0.45441/-0.36494/0.28061/0.12662	-0.18451/-0.14675/-0.30689/-0.21688/-0.11625/-0.45438/-0.36332/0.28103/0.12696	-0.18515/-0.14731/-0.30711/-0.21813/-0.1185/-0.45439/-0.36171/0.28148/0.12725	-0.18576/-0.14784/-0.30732/-0.21936/-0.1207/-0.45444/-0.36011/0.28196/0.12751	-0.18634/-0.14833/-0.30752/-0.22058/-0.12285/-0.45454/-0.35851/0.28245/0.12773	-0.18689/-0.14881/-0.30772/-0.22177/-0.12493/-0.45467/-0.3569/0.28297/0.12791	-0.18741/-0.14926/-0.30791/-0.22295/-0.12695/-0.45485/-0.35527/0.28352/0.12805	-0.1879/-0.1497/-0.30809/-0.22411/-0.12889/-0.45508/-0.35361/0.28409/0.12816	-0.18837/-0.15012/-0.30827/-0.22525/-0.13077/-0.45535/-0.35191/0.28469/0.12823	-0.1888/-0.15052/-0.30845/-0.22638/-0.13257/-0.45566/-0.35017/0.28531/0.12826	-0.18921/-0.15092/-0.30862/-0.22749/-0.13429/-0.45601/-0.34837/0.28595/0.12826	-0.1896/-0.1513/-0.30879/-0.22858/-0.13592/-0.45642/-0.34654/0.28662/0.12823	-0.18996/-0.15168/-0.30896/-0.22966/-0.13747/-0.45686/-0.34467/0.28732/0.12816	-0.19029/-0.15206/-0.30911/-0.23073/-0.13893/-0.45736/-0.34279/0.28804/0.12806	-0.19061/-0.15243/-0.30927/-0.23178/-0.1403/-0.4579/-0.34089/0.28879/0.12792	-0.1909/-0.1528/-0.30941/-0.23282/-0.14157/-0.45848/-0.33899/0.28956/0.12776	-0.19116/-0.15317/-0.30955/-0.23385/-0.14275/-0.45912/-0.3371/0.29036/0.12757	-0.19141/-0.15354/-0.30968/-0.23487/-0.14382/-0.4598/-0.33521/0.29118/0.12735	-0.19163/-0.15391/-0.30981/-0.23588/-0.14479/-0.46053/-0.33333/0.29202/0.12711	-0.19183/-0.15428/-0.30993/-0.23687/-0.14566/-0.4613/-0.33147/0.2929/0.12684	-0.19201/-0.15464/-0.31004/-0.23786/-0.14642/-0.46212/-0.32962/0.29379/0.12654	-0.19217/-0.15501/-0.31014/-0.23883/-0.14707/-0.463/-0.32779/0.29471/0.12622	-0.19231/-0.15537/-0.31023/-0.23979/-0.14761/-0.46391/-0.32598/0.29566/0.12588	-0.19243/-0.15573/-0.31032/-0.24075/-0.14804/-0.46488/-0.32418/0.29663/0.12551	-0.19252/-0.15608/-0.31039/-0.24169/-0.14836/-0.4659/-0.3224/0.29763/0.12512
11.052664	-0.19229/-0.12818/-0.33262/-0.18435/-0.17367/-0.55861/-0.4634/0.47984/0.1361	-0.19233/-0.12923/-0.33342/-0.18531/-0.17573/-0.55655/-0.45994/0.48042/0.13738	-0.19237/-0.13026/-0.33423/-0.18625/-0.17781/-0.55453/-0.45645/0.48097/0.13865	-0.1924/-0.13128/-0.33505/-0.18719/-0.17991/-0.55254/-0.45293/0.48148/0.13988	-0.19243/-0.13226/-0.33588/-0.18815/-0.18204/-0.55057/-0.4494/0.48196/0.14109	-0.19245/-0.13323/-0.33672/-0.18911/-0.18419/-0.54864/-0.44585/0.4824/0.14227	-0.19246/-0.13417/-0.33757/-0.1901/-0.18636/-0.54675/-0.44228/0.48281/0.14342	-0.19246/-0.13508/-0.33842/-0.19111/-0.18855/-0.54488/-0.43869/0.48319/0.14455	-0.19245/-0.13596/-0.33928/-0.19215/-0.19076/-0.54305/-0.4351/0.48353/0.14564	-0.19243/-0.13682/-0.34015/-0.1932/-0.193/-0.54126/-0.43149/0.48384/0.1467	-0.1924/-0.13765/-0.34102/-0.19429/-0.19524/-0.5395/-0.42788/0.48411/0.14773	-0.19235/-0.13847/-0.3419/-0.19539/-0.19751/-0.53777/-0.42427/0.48434/0.14873	-0.19229/-0.13926/-0.34278/-0.19653/-0.1998/-0.53609/-0.42065/0.48455/0.1497	-0.19221/-0.14004/-0.34367/-0.19768/-0.2021/-0.53444/-0.41703/0.48471/0.15064	-0.19212/-0.14078/-0.34456/-0.19887/-0.20441/-0.53283/-0.41342/0.48484/0.15154	-0.19201/-0.14149/-0.34545/-0.20007/-0.20674/-0.53126/-0.40981/0.48494/0.15241	-0.19188/-0.14217/-0.34635/-0.20131/-0.20908/-0.52973/-0.40621/0.485/0.15325	-0.19173/-0.14282/-0.34724/-0.20256/-0.21143/-0.52824/-0.40261/0.48503/0.15405	-0.19156/-0.14346/-0.34814/-0.20385/-0.21379/-0.5268/-0.39903/0.48501/0.15482	-0.19138/-0.14408/-0.34904/-0.20515/-0.21616/-0.52539/-0.39546/0.48497/0.15555	-0.19117/-0.1447/-0.34993/-0.20648/-0.21853/-0.52402/-0.3919/0.48488/0.15625	-0.19095/-0.14531/-0.35082/-0.20783/-0.22091/-0.5227/-0.38835/0.48476/0.15692	-0.19071/-0.14591/-0.3517/-0.20921/-0.22329/-0.52142/-0.38482/0.48461/0.15755	-0.19045/-0.14651/-0.35257/-0.21061/-0.22568/-0.52018/-0.38131/0.48441/0.15814	-0.19018/-0.1471/-0.35341/-0.21203/-0.22806/-0.51899/-0.37781/0.48418/0.1587	-0.18989/-0.14768/-0.35423/-0.21347/-0.23044/-0.51784/-0.37433/0.48391/0.15923	-0.18959/-0.14826/-0.35502/-0.21494/-0.23281/-0.51673/-0.37087/0.4836/0.15972	-0.18928/-0.14883/-0.35578/-0.21642/-0.23518/-0.51567/-0.36742/0.48325/0.16018	-0.18896/-0.14938/-0.35651/-0.21793/-0.23753/-0.51465/-0.364/0.48287/0.1606	-0.18863/-0.14993/-0.35723/-0.21945/-0.23987/-0.51368/-0.3606/0.48245/0.16099	-0.1883/-0.15047/-0.35794/-0.22099/-0.2422/-0.51275/-0.35721/0.48198/0.16134	-0.18795/-0.15099/-0.35864/-0.22255/-0.2445/-0.51187/-0.35385/0.48148/0.16166	-0.18761/-0.1515/-0.35933/-0.22413/-0.24678/-0.51103/-0.3505/0.48094/0.16195	-0.18726/-0.152/-0.36001/-0.22572/-0.24904/-0.51023/-0.34718/0.48036/0.1622	-0.18692/-0.15248/-0.36068/-0.22732/-0.25126/-0.50949/-0.34387/0.47973/0.16242	-0.18657/-0.15295/-0.36135/-0.22894/-0.25345/-0.50879/-0.34059/0.47907/0.16261	-0.18623/-0.15341/-0.36201/-0.23058/-0.25559/-0.50813/-0.33732/0.47836/0.16277	-0.18588/-0.15385/-0.36267/-0.23222/-0.25769/-0.50752/-0.33408/0.47761/0.1629	-0.18555/-0.15427/-0.36332/-0.23387/-0.25974/-0.50696/-0.33085/0.47682/0.163	-0.18521/-0.15469/-0.36396/-0.23553/-0.26172/-0.50644/-0.32765/0.47599/0.16306	-0.18488/-0.15509/-0.3646/-0.2372/-0.26363/-0.50597/-0.32446/0.47511/0.1631	-0.18456/-0.15548/-0.36523/-0.23888/-0.26546/-0.50554/-0.32129/0.47419/0.16312	-0.18425/-0.15585/-0.36586/-0.24056/-0.26719/-0.50516/-0.31814/0.47323/0.1631	-0.18394/-0.15622/-0.36648/-0.24224/-0.2688/-0.50482/-0.31501/0.47222/0.16306	-0.18365/-0.15657/-0.3671/-0.24392/-0.27027/-0.50453/-0.31189/0.47117/0.163	-0.18336/-0.1569/-0.36771/-0.24561/-0.27158/-0.50429/-0.3088/0.47007/0.16291	-0.18308/-0.15722/-0.36832/-0.24729/-0.27267/-0.50409/-0.30572/0.46893/0.1628	-0.18281/-0.15752/-0.36892/-0.24896/-0.27351/-0.50394/-0.30266/0.46774/0.16266	-0.18255/-0.1578/-0.3695/-0.25064/-0.27404/-0.50384/-0.29962/0.4665/0.16251
10.312500	-0.20867/-0.10936/-0.38743/-0.22294/-0.22537/-0.55131/-0.44704/0.57675/0.10792	-0.20718/-0.11028/-0.38792/-0.22382/-0.22586/-0.54971/-0.44374/0.57834/0.10891	-0.20568/-0.1112/-0.38841/-0.22473/-0.22636/-0.54814/-0.4404/0.57989/0.10988	-0.20418/-0.11211/-0.3889/-0.22566/-0.22687/-0.5466/-0.43705/0.58141/0.11085	-0.20268/-0.11302/-0.38939/-0.22661/-0.22739/-0.54509/-0.43367/0.58291/0.11181	-0.20118/-0.11393/-0.38989/-0.22759/-0.22792/-0.5436/-0.43027/0.58437/0.11277	-0.19969/-0.11483/-0.39039/-0.22859/-0.22846/-0.54214/-0.42686/0.58581/0.11371	-0.1982/-0.11573/-0.3909/-0.22961/-0.22901/-0.54071/-0.42343/0.58721/0.11464	-0.19672/-0.11663/-0.39142/-0.23066/-0.22956/-0.53931/-0.41998/0.58859/0.11556	-0.19525/-0.11753/-0.39196/-0.23173/-0.23011/-0.53794/-0.41653/0.58993/0.11646	-0.19378/-0.11842/-0.39251/-0.23282/-0.23067/-0.53659/-0.41307/0.59125/0.11736	-0.19232/-0.11932/-0.39307/-0.23393/-0.23123/-0.53528/-0.40959/0.59253/0.11824	-0.19087/-0.12021/-0.39365/-0.23506/-0.23179/-0.53399/-0.40612/0.59378/0.1191	-0.18943/-0.12109/-0.39424/-0.23622/-0.23235/-0.53274/-0.40264/0.59499/0.11995	-0.188/-0.12198/-0.39485/-0.23739/-0.2329/-0.53151/-0.39916/0.59618/0.12078	-0.18658/-0.12286/-0.39547/-0.23858/-0.23345/-0.53032/-0.39568/0.59733/0.12159	-0.18517/-0.12374/-0.39611/-0.2398/-0.234/-0.52915/-0.39221/0.59845/0.12239	-0.18377/-0.12462/-0.39676/-0.24103/-0.23454/-0.52802/-0.38874/0.59953/0.12317	-0.18239/-0.12549/-0.39742/-0.24228/-0.23507/-0.52692/-0.38528/0.60059/0.12393	-0.18101/-0.12636/-0.3981/-0.24355/-0.23559/-0.52584/-0.38183/0.6016/0.12467	-0.17965/-0.12723/-0.3988/-0.24485/-0.23609/-0.5248/-0.37839/0.60259/0.1254	-0.1783/-0.12809/-0.39951/-0.24616/-0.23658/-0.52379/-0.37497/0.60353/0.1261	-0.17697/-0.12895/-0.40023/-0.2475/-0.23706/-0.52281/-0.37155/0.60445/0.12679	-0.17565/-0.1298/-0.40096/-0.24886/-0.23751/-0.52186/-0.36815/0.60533/0.12745	-0.17435/-0.13065/-0.4017/-0.25024/-0.23795/-0.52094/-0.36477/0.60617/0.1281	-0.17306/-0.13149/-0.40246/-0.25164/-0.23836/-0.52005/-0.36141/0.60698/0.12872	-0.17179/-0.13232/-0.40323/-0.25307/-0.23874/-0.51919/-0.35806/0.60776/0.12933	-0.17054/-0.13314/-0.40401/-0.25452/-0.2391/-0.51837/-0.35473/0.60849/0.12991	-0.1693/-0.13396/-0.40479/-0.25599/-0.23943/-0.51757/-0.35143/0.6092/0.13047	-0.16809/-0.13477/-0.40559/-0.25749/-0.23972/-0.51681/-0.34814/0.60986/0.13102	-0.16689/-0.13557/-0.40639/-0.259/-0.23998/-0.51607/-0.34487/0.61049/0.13154	-0.16572/-0.13635/-0.40721/-0.26054/-0.2402/-0.51537/-0.34163/0.61109/0.13204	-0.16457/-0.13713/-0.40802/-0.26211/-0.24038/-0.51469/-0.33841/0.61165/0.13252	-0.16343/-0.13789/-0.40885/-0.26369/-0.24051/-0.51405/-0.3352/0.61217/0.13298	-0.16232/-0.13864/-0.40967/-0.2653/-0.2406/-0.51344/-0.33202/0.61266/0.13341	-0.16124/-0.13938/-0.41051/-0.26693/-0.24064/-0.51285/-0.32886/0.61311/0.13383	-0.16017/-0.1401/-0.41134/-0.26858/-0.24062/-0.5123/-0.32572/0.61353/0.13422	-0.15913/-0.14079/-0.41218/-0.27025/-0.24055/-0.51178/-0.3226/0.61391/0.1346	-0.15812/-0.14146/-0.41302/-0.27193/-0.24041/-0.51128/-0.3195/0.61425/0.13495	-0.15713/-0.14208/-0.41386/-0.27364/-0.24022/-0.51082/-0.31641/0.61456/0.13528	-0.15616/-0.14264/-0.4147/-0.27536/-0.23995/-0.51038/-0.31333/0.61484/0.13559	-0.15522/-0.14315/-0.41554/-0.2771/-0.23961/-0.50998/-0.31027/0.61508/0.13588	-0.15431/-0.14363/-0.41638/-0.27886/-0.2392/-0.5096/-0.30722/0.61528/0.13614	-0.15342/-0.14409/-0.41723/-0.28062/-0.2387/-0.50925/-0.30417/0.61545/0.13639	-0.15256/-0.14452/-0.41807/-0.2824/-0.23813/-0.50893/-0.30112/0.61558/0.13661	-0.15173/-0.14494/-0.41891/-0.2842/-0.23747/-0.50864/-0.29807/0.61568/0.13681	-0.15092/-0.14533/-0.41975/-0.286/-0.23672/-0.50837/-0.29501/0.61575/0.13699	-0.15014/-0.1457/-0.42059/-0.28781/-0.23587/-0.50813/-0.29195/0.61578/0.13715	-0.14939/-0.14605/-0.42143/-0.28962/-0.23494/-0.50792/-0.28887/0.61577/0.13728
9.621903	-0.15456/-0.089928/-0.43801/-0.27919/-0.1914/-0.48077/-0.3665/0.57516/0.032097	-0.15413/-0.090578/-0.43849/-0.28004/-0.19094/-0.48087/-0.36366/0.57827/0.03256	-0.1537/-0.091216/-0.43897/-0.2809/-0.19048/-0.48097/-0.36082/0.58137/0.03303	-0.15329/-0.091845/-0.43947/-0.2818/-0.19005/-0.48109/-0.35797/0.58444/0.033507	-0.15289/-0.092467/-0.43998/-0.28271/-0.18962/-0.48121/-0.35513/0.58749/0.033989	-0.15249/-0.093083/-0.4405/-0.28365/-0.18919/-0.48135/-0.3523/0.59052/0.034477	-0.15211/-0.093696/-0.44103/-0.28461/-0.18878/-0.48149/-0.34947/0.59353/0.034971	-0.15173/-0.094304/-0.44158/-0.28559/-0.18837/-0.48165/-0.34665/0.59651/0.03547	-0.15094/-0.094909/-0.44214/-0.28659/-0.18796/-0.48181/-0.34384/0.59946/0.035973	-0.1495/-0.095512/-0.44271/-0.28762/-0.18755/-0.48199/-0.34104/0.6024/0.03648	-0.14806/-0.096111/-0.4433/-0.28866/-0.18714/-0.48218/-0.33825/0.6053/0.036991	-0.14663/-0.096706/-0.44389/-0.28973/-0.18672/-0.48238/-0.33547/0.60818/0.037504	-0.14519/-0.097299/-0.4445/-0.29081/-0.18629/-0.48259/-0.3327/0.61103/0.038019	-0.14376/-0.097887/-0.44512/-0.29191/-0.18584/-0.48281/-0.32994/0.61386/0.038535	-0.14234/-0.09847/-0.44576/-0.29303/-0.18537/-0.48305/-0.3272/0.61665/0.039051	-0.14091/-0.099048/-0.44641/-0.29416/-0.18487/-0.48329/-0.32447/0.61942/0.039566	-0.13949/-0.09962/-0.44706/-0.29531/-0.18434/-0.48355/-0.32176/0.62215/0.040079	-0.13807/-0.10018/-0.44774/-0.29647/-0.18377/-0.48381/-0.31906/0.62486/0.040588	-0.13664/-0.10074/-0.44842/-0.29765/-0.18314/-0.48409/-0.31638/0.62753/0.041094	-0.13522/-0.10129/-0.44911/-0.29883/-0.18245/-0.48438/-0.31372/0.63018/0.041595	-0.13379/-0.10183/-0.44982/-0.30003/-0.18168/-0.48468/-0.31107/0.63279/0.042091	-0.13236/-0.10235/-0.45054/-0.30124/-0.18083/-0.485/-0.30844/0.63537/0.042579	-0.13093/-0.10286/-0.45127/-0.30245/-0.17989/-0.48532/-0.30583/0.63792/0.04306	-0.12948/-0.10336/-0.45201/-0.30367/-0.17884/-0.48566/-0.30324/0.64043/0.043532	-0.12803/-0.10385/-0.45276/-0.3049/-0.17768/-0.486/-0.30067/0.64291/0.043996	-0.12658/-0.10431/-0.45352/-0.30613/-0.17641/-0.48636/-0.29811/0.64536/0.04445	-0.12511/-0.10476/-0.45429/-0.30736/-0.17502/-0.48673/-0.29558/0.64777/0.044893	-0.12364/-0.10519/-0.45508/-0.3086/-0.17352/-0.48711/-0.29307/0.65014/0.045326	-0.12216/-0.10559/-0.45587/-0.30985/-0.1719/-0.4875/-0.29057/0.65248/0.045749	-0.12068/-0.10598/-0.45668/-0.3111/-0.17019/-0.4879/-0.2881/0.65478/0.04616	-0.11919/-0.10635/-0.45749/-0.31235/-0.16838/-0.48832/-0.28565/0.65705/0.04656	-0.1177/-0.10669/-0.45831/-0.3136/-0.16648/-0.48874/-0.28322/0.65928/0.04695	-0.11621/-0.10701/-0.45915/-0.31487/-0.16451/-0.48917/-0.28082/0.66147/0.047329	-0.11473/-0.10731/-0.45999/-0.31613/-0.16248/-0.48962/-0.27843/0.66362/0.047699	-0.11325/-0.10759/-0.46084/-0.3174/-0.16038/-0.49007/-0.27607/0.66574/0.048061	-0.11179/-0.10784/-0.46169/-0.31868/-0.15823/-0.49054/-0.27374/0.66781/0.048417	-0.11034/-0.10808/-0.46256/-0.31996/-0.15603/-0.49101/-0.27142/0.66985/0.048769	-0.1089/-0.10829/-0.46343/-0.32124/-0.1538/-0.4915/-0.26913/0.67185/0.049123	-0.10748/-0.10849/-0.46431/-0.32254/-0.15153/-0.49199/-0.26686/0.6738/0.049481	-0.10608/-0.10866/-0.4652/-0.32384/-0.14923/-0.4925/-0.26462/0.67572/0.049848	-0.10471/-0.10882/-0.4661/-0.32514/-0.1469/-0.49301/-0.2624/0.67759/0.050228	-0.10335/-0.10896/-0.46699/-0.32645/-0.14454/-0.49354/-0.26021/0.67942/0.05062	-0.10202/-0.10907/-0.4679/-0.32777/-0.14217/-0.49407/-0.25804/0.68121/0.051022	-0.10072/-0.10917/-0.46881/-0.32909/-0.13977/-0.49461/-0.2559/0.68296/0.051428	-0.099443/-0.10924/-0.46973/-0.33042/-0.13736/-0.49516/-0.25378/0.68466/0.051836	-0.098193/-0.10927/-0.47065/-0.33175/-0.13493/-0.49572/-0.25169/0.68633/0.05224	-0.096973/-0.10928/-0.47157/-0.33309/-0.13249/-0.49628/-0.24963/0.68794/0.052637	-0.095782/-0.10924/-0.47249/-0.33441/-0.13003/-0.49686/-0.24759/0.68952/0.053025	-0.09462/-0.10916/-0.47342/-0.33573/-0.12757/-0.49744/-0.24558/0.69105/0.053402
8.977553	-0.066472/-0.03926/-0.47472/-0.31777/-0.073347/-0.48526/-0.22921/0.48791/-0.031067	-0.065138/-0.039679/-0.4753/-0.31868/-0.072134/-0.486/-0.22817/0.49226/-0.031291	-0.063824/-0.040095/-0.47589/-0.31961/-0.070898/-0.48677/-0.22713/0.49661/-0.031503	-0.062529/-0.04051/-0.47649/-0.32056/-0.069637/-0.48754/-0.22609/0.50093/-0.031704	-0.061254/-0.040922/-0.47709/-0.32153/-0.068352/-0.48833/-0.22506/0.50525/-0.031896	-0.059997/-0.041332/-0.47771/-0.32252/-0.067041/-0.48912/-0.22402/0.50954/-0.032082	-0.058759/-0.041738/-0.47833/-0.32353/-0.065703/-0.48993/-0.22299/0.51382/-0.032261	-0.057539/-0.042141/-0.47896/-0.32456/-0.064339/-0.49076/-0.22197/0.51809/-0.032436	-0.056336/-0.042539/-0.4796/-0.3256/-0.062947/-0.49159/-0.22095/0.52233/-0.032606	-0.055151/-0.042933/-0.48024/-0.32666/-0.061527/-0.49243/-0.21994/0.52656/-0.032773	-0.053982/-0.043323/-0.48088/-0.32773/-0.060078/-0.49329/-0.21893/0.53077/-0.032936	-0.05283/-0.043708/-0.48151/-0.32882/-0.0586/-0.49416/-0.21793/0.53495/-0.033096	-0.051694/-0.044089/-0.48214/-0.32992/-0.057093/-0.49503/-0.21694/0.53912/-0.033254	-0.050574/-0.044466/-0.48277/-0.33103/-0.055555/-0.49592/-0.21596/0.54326/-0.033409	-0.049469/-0.044841/-0.48338/-0.33216/-0.053986/-0.49682/-0.21499/0.54738/-0.033561	-0.048378/-0.045212/-0.48399/-0.33329/-0.052387/-0.49773/-0.21403/0.55148/-0.033711	-0.047302/-0.04558/-0.4846/-0.33443/-0.050756/-0.49865/-0.21309/0.55556/-0.033858	-0.04624/-0.045946/-0.48522/-0.33559/-0.049094/-0.49959/-0.21215/0.55961/-0.034002	-0.045192/-0.04631/-0.48584/-0.33675/-0.047401/-0.50053/-0.21123/0.56363/-0.034143	-0.044158/-0.046671/-0.48647/-0.33791/-0.045676/-0.50148/-0.21033/0.56763/-0.034281	-0.043136/-0.047031/-0.48711/-0.33908/-0.04392/-0.50244/-0.20944/0.5716/-0.034415	-0.042127/-0.047389/-0.48776/-0.34025/-0.042132/-0.50341/-0.20856/0.57555/-0.034546	-0.04113/-0.047745/-0.48842/-0.34143/-0.040314/-0.50439/-0.2077/0.57947/-0.034671	-0.040146/-0.048098/-0.48908/-0.34261/-0.038464/-0.50538/-0.20686/0.58335/-0.034792	-0.039174/-0.04845/-0.48976/-0.34378/-0.036584/-0.50638/-0.20604/0.58721/-0.034907	-0.038213/-0.0488/-0.49044/-0.34496/-0.034674/-0.50739/-0.20523/0.59104/-0.035016	-0.037264/-0.049148/-0.49114/-0.34613/-0.032733/-0.50841/-0.20445/0.59484/-0.035118	-0.036327/-0.049494/-0.49183/-0.3473/-0.030764/-0.50944/-0.20368/0.59861/-0.035213	-0.035401/-0.049838/-0.49254/-0.34846/-0.028766/-0.51047/-0.20294/0.60234/-0.035299	-0.034486/-0.050179/-0.49325/-0.34962/-0.02674/-0.51152/-0.20222/0.60604/-0.035377	-0.033582/-0.050518/-0.49397/-0.35077/-0.024686/-0.51257/-0.20152/0.60971/-0.035445	-0.032689/-0.050856/-0.49469/-0.3519/-0.022606/-0.51363/-0.20084/0.61335/-0.035502	-0.031808/-0.051191/-0.49541/-0.35303/-0.0205/-0.5147/-0.20018/0.61695/-0.035549	-0.030937/-0.051524/-0.49614/-0.35414/-0.018368/-0.51578/-0.19955/0.62051/-0.035583	-0.030078/-0.051855/-0.49686/-0.35523/-0.016212/-0.51687/-0.19894/0.62404/-0.035605	-0.029231/-0.052185/-0.49757/-0.3563/-0.014033/-0.51796/-0.19836/0.62753/-0.035614	-0.028394/-0.052512/-0.49827/-0.35734/-0.011831/-0.51907/-0.19781/0.63099/-0.035609	-0.02757/-0.052838/-0.49897/-0.35836/-0.0096072/-0.52018/-0.19728/0.63441/-0.03559	-0.026757/-0.053162/-0.49965/-0.35935/-0.0073625/-0.52129/-0.19677/0.63778/-0.035555	-0.025956/-0.053484/-0.50033/-0.36031/-0.0050978/-0.52242/-0.19629/0.64113/-0.035504	-0.025167/-0.053805/-0.50099/-0.36124/-0.002814/-0.52355/-0.19584/0.64443/-0.035436	-0.024391/-0.054125/-0.50164/-0.36216/-0.00051187/-0.52468/-0.19542/0.64769/-0.03535	-0.023627/-0.054443/-0.50229/-0.36305/0.0018076/-0.52583/-0.19503/0.65091/-0.035244	-0.022876/-0.054759/-0.50293/-0.36393/0.0041434/-0.52698/-0.19467/0.65409/-0.035118	-0.022139/-0.055074/-0.50357/-0.3648/0.0064949/-0.52814/-0.19433/0.65723/-0.034969	-0.021414/-0.055387/-0.50421/-0.36565/0.008861/-0.5293/-0.19403/0.66032/-0.034794	-0.020703/-0.055698/-0.50484/-0.3665/0.011241/-0.53047/-0.19375/0.66338/-0.034591	-0.020006/-0.056007/-0.50548/-0.36734/0.013634/-0.53165/-0.19351/0.66639/-0.034356	-0.019324/-0.056314/-0.50612/-0.36817/0.016039/-0.53283/-0.1933/0.66935/-0.034089
8.376353	0.034104/0.011431/-0.47196/-0.30571/0.036854/-0.57988/-0.10433/0.31484/-0.027907	0.034354/0.010978/-0.47265/-0.3063/0.038443/-0.58067/-0.10434/0.3206/-0.028248	0.034588/0.010515/-0.47335/-0.3069/0.040054/-0.58145/-0.10434/0.32635/-0.028587	0.034806/0.010043/-0.47405/-0.30751/0.041684/-0.58223/-0.10435/0.33209/-0.028924	0.035007/0.0095605/-0.47476/-0.30812/0.043334/-0.58302/-0.10435/0.33782/-0.02926	0.035192/0.0090692/-0.47548/-0.30874/0.045004/-0.5838/-0.10435/0.34354/-0.029595	0.035361/0.0085688/-0.4762/-0.30936/0.046691/-0.58458/-0.10436/0.34925/-0.02993	0.035513/0.0080597/-0.47693/-0.30999/0.048397/-0.58537/-0.10437/0.35494/-0.030265	0.03565/0.0075422/-0.47767/-0.31062/0.05012/-0.58616/-0.10438/0.36061/-0.0306	0.035771/0.0070165/-0.47841/-0.31126/0.05186/-0.58695/-0.1044/0.36626/-0.030936	0.035877/0.0064829/-0.47917/-0.3119/0.053617/-0.58775/-0.10441/0.37189/-0.03127	0.035966/0.0059418/-0.47992/-0.31255/0.05539/-0.58855/-0.10444/0.37749/-0.031604	0.036041/0.0053932/-0.48069/-0.3132/0.057178/-0.58936/-0.10446/0.38308/-0.031937	0.036099/0.0048376/-0.48146/-0.31386/0.058982/-0.59018/-0.1045/0.38864/-0.032267	0.036143/0.004275/-0.48224/-0.31452/0.0608/-0.591/-0.10454/0.39418/-0.032594	0.036171/0.0037057/-0.48303/-0.31518/0.062633/-0.59183/-0.10458/0.39969/-0.032916	0.036185/0.0031298/-0.48382/-0.31584/0.06448/-0.59267/-0.10464/0.40517/-0.033232	0.036183/0.0025474/-0.48462/-0.3165/0.066341/-0.59351/-0.1047/0.41062/-0.033539	0.036168/0.0019585/-0.48543/-0.31717/0.068216/-0.59437/-0.10477/0.41605/-0.033836	0.036137/0.0013633/-0.48624/-0.31784/0.070103/-0.59523/-0.10485/0.42145/-0.034119	0.036093/0.00076157/-0.48706/-0.31851/0.072004/-0.5961/-0.10494/0.42681/-0.034386	0.036034/0.00015345/-0.48788/-0.31918/0.073917/-0.59699/-0.10504/0.43214/-0.034637	0.035962/-0.00046118/-0.48869/-0.31985/0.075843/-0.59788/-0.10515/0.43745/-0.034869	0.035876/-0.0010824/-0.4895/-0.32052/0.077781/-0.59878/-0.10528/0.44271/-0.035082	0.035777/-0.0017102/-0.49031/-0.32119/0.079731/-0.5997/-0.10542/0.44795/-0.035279	0.035665/-0.0023448/-0.4911/-0.32186/0.081692/-0.60062/-0.10558/0.45315/-0.035459	0.035541/-0.0029863/-0.4919/-0.32252/0.083665/-0.60155/-0.10574/0.45832/-0.035625	0.035405/-0.0036346/-0.49269/-0.32319/0.08565/-0.6025/-0.10593/0.46345/-0.03578	0.035258/-0.00429/-0.49349/-0.32386/0.087645/-0.60346/-0.10613/0.46854/-0.035923	0.0351/-0.0049524/-0.49429/-0.32453/0.089651/-0.60442/-0.10635/0.4736/-0.036058	0.034932/-0.005622/-0.4951/-0.32519/0.091668/-0.6054/-0.10659/0.47862/-0.036184	0.034756/-0.0062988/-0.49591/-0.32585/0.093695/-0.60639/-0.10684/0.48361/-0.036304	0.034571/-0.0069828/-0.49673/-0.32652/0.095733/-0.60739/-0.10711/0.48856/-0.036417	0.034379/-0.007674/-0.49755/-0.32718/0.097781/-0.6084/-0.10741/0.49346/-0.036524	0.034183/-0.0083723/-0.49837/-0.32784/0.099838/-0.60942/-0.10772/0.49833/-0.036626	0.033983/-0.0090778/-0.49919/-0.32849/0.10191/-0.61046/-0.10805/0.50316/-0.036721	0.033783/-0.0097904/-0.50001/-0.32915/0.10398/-0.6115/-0.10841/0.50795/-0.036794	0.033584/-0.01051/-0.50082/-0.3298/0.10607/-0.61256/-0.10878/0.5127/-0.036443	0.033391/-0.011237/-0.50161/-0.33045/0.10816/-0.61362/-0.10918/0.51741/-0.035853	0.033208/-0.01197/-0.50238/-0.33109/0.11027/-0.6147/-0.1096/0.52208/-0.035248	0.033038/-0.01271/-0.50311/-0.33174/0.11238/-0.61579/-0.11004/0.5267/-0.034634	0.032888/-0.013456/-0.50381/-0.33237/0.1145/-0.61689/-0.11051/0.53128/-0.034012	0.032763/-0.014208/-0.50448/-0.33301/0.11663/-0.618/-0.111/0.53583/-0.033383	0.032667/-0.014967/-0.50508/-0.33363/0.11876/-0.61913/-0.11151/0.54032/-0.032746	0.032604/-0.015731/-0.50559/-0.33426/0.12091/-0.62026/-0.11205/0.54478/-0.032103	0.032576/-0.016501/-0.50605/-0.33487/0.12306/-0.6214/-0.11261/0.54919/-0.031454	0.032582/-0.017275/-0.50649/-0.33547/0.12522/-0.62256/-0.11319/0.55356/-0.030799	0.03262/-0.018055/-0.50693/-0.33607/0.12738/-0.62372/-0.1138/0.55788/-0.030138	0.032687/-0.018839/-0.50735/-0.33666/0.12956/-0.6249/-0.11443/0.56216/-0.029472
7.815414	0.13868/0.042444/-0.44106/-0.25653/0.075435/-0.68676/-0.012116/0.24571/0.021537	0.1378/0.042119/-0.44135/-0.25652/0.07712/-0.68755/-0.012972/0.25008/0.021432	0.13691/0.041783/-0.44165/-0.25652/0.078806/-0.68833/-0.013842/0.25447/0.021331	0.13602/0.041434/-0.44194/-0.25652/0.08049/-0.68911/-0.014725/0.25887/0.021237	0.13511/0.041073/-0.44223/-0.25653/0.082172/-0.68988/-0.015621/0.26327/0.021151	0.1342/0.0407/-0.44253/-0.25655/0.083851/-0.69065/-0.016529/0.26769/0.021076	0.13329/0.040315/-0.44282/-0.25658/0.085527/-0.69141/-0.017448/0.27211/0.021016	0.13237/0.039918/-0.44312/-0.25661/0.087199/-0.69217/-0.018377/0.27654/0.020975	0.13144/0.03951/-0.44342/-0.25664/0.088867/-0.69292/-0.019315/0.28097/0.020959	0.1305/0.039091/-0.44372/-0.25669/0.09053/-0.69367/-0.02026/0.28541/0.020973	0.12957/0.03866/-0.44403/-0.25674/0.092189/-0.69442/-0.021211/0.28985/0.021022	0.12862/0.038219/-0.44434/-0.25679/0.093842/-0.69516/-0.022165/0.2943/0.02111	0.12767/0.037768/-0.44465/-0.25686/0.095491/-0.69591/-0.023119/0.29875/0.021239	0.12672/0.037307/-0.44497/-0.25693/0.097133/-0.69665/-0.02407/0.30319/0.021409	0.12577/0.036837/-0.44529/-0.257/0.09877/-0.6974/-0.025013/0.30764/0.021614	0.12481/0.036359/-0.44561/-0.25708/0.1004/-0.69814/-0.025943/0.31208/0.02185	0.12385/0.035872/-0.44594/-0.25717/0.10203/-0.69889/-0.026856/0.31652/0.02211	0.12288/0.035379/-0.44627/-0.25726/0.10365/-0.69964/-0.027743/0.32096/0.02239	0.12192/0.034879/-0.44661/-0.25736/0.10526/-0.70039/-0.028598/0.32539/0.022684	0.12095/0.034374/-0.44695/-0.25746/0.10687/-0.70115/-0.029415/0.32982/0.022988	0.11998/0.033864/-0.4473/-0.25756/0.10847/-0.7019/-0.030187/0.33424/0.0233	0.11901/0.033351/-0.44765/-0.25767/0.11006/-0.70267/-0.030912/0.33865/0.023617	0.11804/0.032835/-0.448/-0.25778/0.11165/-0.70343/-0.031586/0.34306/0.023937	0.11708/0.032317/-0.44837/-0.2579/0.11323/-0.70421/-0.032213/0.34745/0.024258	0.11611/0.031799/-0.44873/-0.25801/0.1148/-0.70498/-0.032797/0.35184/0.024579	0.11515/0.03128/-0.4491/-0.25813/0.11637/-0.70577/-0.033342/0.35621/0.024899	0.11419/0.030763/-0.44948/-0.25825/0.11793/-0.70656/-0.033858/0.36057/0.025217	0.11323/0.030246/-0.44986/-0.25837/0.11949/-0.70736/-0.034351/0.36492/0.025532	0.11228/0.029732/-0.45024/-0.25849/0.12103/-0.70817/-0.034828/0.36926/0.025843	0.11133/0.029219/-0.45063/-0.25861/0.12258/-0.70898/-0.035296/0.37358/0.02615	0.11039/0.028708/-0.45103/-0.25874/0.12411/-0.7098/-0.03576/0.37788/0.026452	0.10945/0.028199/-0.45142/-0.25886/0.12564/-0.71063/-0.036225/0.38217/0.026749	0.10852/0.02769/-0.45183/-0.25898/0.12716/-0.71148/-0.036694/0.38644/0.027041	0.1076/0.027181/-0.45223/-0.2591/0.12868/-0.71233/-0.037171/0.3907/0.027327	0.10669/0.026672/-0.45264/-0.25921/0.13019/-0.71319/-0.037659/0.39494/0.027606	0.10579/0.02616/-0.45304/-0.25933/0.1317/-0.71406/-0.038159/0.39916/0.027879	0.1049/0.025646/-0.45345/-0.25945/0.1332/-0.71494/-0.038674/0.40336/0.028146	0.10402/0.025128/-0.45386/-0.25956/0.13469/-0.71583/-0.039205/0.40753/0.028405	0.10316/0.024606/-0.45427/-0.25967/0.13619/-0.71673/-0.039752/0.41169/0.028657	0.10231/0.024079/-0.45467/-0.25978/0.13768/-0.71764/-0.040318/0.41583/0.028902	0.10147/0.023546/-0.45508/-0.25989/0.13917/-0.71857/-0.040902/0.41995/0.029139	0.10065/0.023006/-0.45547/-0.25999/0.14067/-0.7195/-0.041506/0.42404/0.029368	0.099847/0.02246/-0.45587/-0.2601/0.14216/-0.72045/-0.04213/0.42811/0.02959	0.099061/0.021907/-0.45626/-0.2602/0.14366/-0.72141/-0.042775/0.43215/0.029803	0.098292/0.021346/-0.45664/-0.2603/0.14517/-0.72238/-0.043441/0.43618/0.030009	0.097541/0.020778/-0.45703/-0.2604/0.1467/-0.72336/-0.044128/0.44017/0.030207	0.096809/0.020201/-0.45741/-0.2605/0.14824/-0.72436/-0.044836/0.44415/0.030396	0.096096/0.019616/-0.45779/-0.2606/0.14981/-0.72536/-0.045566/0.44809/0.030577	0.095402/0.019023/-0.45817/-0.26069/0.15142/-0.72638/-0.046318/0.45201/0.03075
7.292039	0.23785/0.07336/-0.40966/-0.18492/0.045638/-0.74808/0.037536/0.28899/0.054417	0.23651/0.07359/-0.40968/-0.18486/0.046795/-0.74829/0.037124/0.29083/0.054511	0.23519/0.073809/-0.40972/-0.1848/0.047951/-0.74851/0.036702/0.2927/0.054598	0.23388/0.074019/-0.40976/-0.18475/0.049106/-0.74872/0.036272/0.29458/0.054679	0.23257/0.074219/-0.4098/-0.1847/0.05026/-0.74893/0.035834/0.29648/0.054752	0.23128/0.074409/-0.40985/-0.18466/0.051412/-0.74915/0.035387/0.2984/0.054819	0.23/0.074589/-0.4099/-0.18462/0.052564/-0.74936/0.034934/0.30033/0.05488	0.22872/0.07476/-0.40996/-0.18459/0.053714/-0.74958/0.034472/0.30227/0.054933	0.22747/0.074922/-0.41002/-0.18456/0.054865/-0.74981/0.034003/0.30423/0.054981	0.22622/0.075075/-0.41008/-0.18453/0.056014/-0.75004/0.033528/0.30619/0.055021	0.22499/0.075219/-0.41015/-0.18451/0.057164/-0.75028/0.033046/0.30816/0.055055	0.22377/0.075354/-0.41023/-0.18449/0.058314/-0.75052/0.032557/0.31014/0.055083	0.22256/0.075481/-0.4103/-0.18448/0.059463/-0.75077/0.032062/0.31213/0.055104	0.22137/0.0756/-0.41039/-0.18447/0.060613/-0.75103/0.031561/0.31412/0.055119	0.22019/0.07571/-0.41047/-0.18446/0.061763/-0.75131/0.031054/0.31611/0.055127	0.21903/0.075813/-0.41056/-0.18445/0.062914/-0.75159/0.030541/0.31811/0.055129	0.21788/0.075908/-0.41066/-0.18445/0.064066/-0.75188/0.030023/0.32011/0.055124	0.21675/0.075996/-0.41076/-0.18445/0.065219/-0.75219/0.0295/0.32211/0.055113	0.21564/0.076076/-0.41086/-0.18445/0.066373/-0.75251/0.028971/0.32412/0.055095	0.21454/0.07615/-0.41097/-0.18445/0.067529/-0.75284/0.028438/0.32612/0.055071	0.21346/0.076216/-0.41108/-0.18446/0.068686/-0.75319/0.0279/0.32812/0.05504	0.2124/0.076276/-0.41119/-0.18446/0.069846/-0.75355/0.027357/0.33012/0.055003	0.21136/0.076329/-0.41131/-0.18447/0.071008/-0.75392/0.02681/0.33212/0.054959	0.21034/0.076376/-0.41143/-0.18448/0.072172/-0.75432/0.026259/0.33411/0.054909	0.20933/0.076416/-0.41155/-0.18449/0.073339/-0.75472/0.025703/0.33611/0.054851	0.20835/0.076451/-0.41168/-0.18449/0.074508/-0.75514/0.025143/0.3381/0.054787	0.20739/0.07648/-0.41182/-0.1845/0.075682/-0.75558/0.024579/0.34008/0.054716	0.20644/0.076503/-0.41195/-0.18451/0.076858/-0.75603/0.024011/0.34206/0.054639	0.20552/0.07652/-0.41209/-0.18452/0.078038/-0.7565/0.02344/0.34404/0.054554	0.20462/0.076532/-0.41223/-0.18453/0.079223/-0.75699/0.022864/0.34602/0.054463	0.20375/0.076539/-0.41238/-0.18454/0.080411/-0.7575/0.022285/0.34799/0.054364	0.20289/0.076541/-0.41253/-0.18455/0.081604/-0.75802/0.021702/0.34995/0.054259	0.20206/0.076537/-0.41269/-0.18456/0.082802/-0.75856/0.021115/0.35191/0.054146	0.20125/0.076529/-0.41284/-0.18456/0.084005/-0.75911/0.020524/0.35386/0.054027	0.20047/0.076516/-0.41301/-0.18457/0.085213/-0.75968/0.01993/0.35581/0.0539	0.1997/0.076498/-0.41317/-0.18457/0.086426/-0.76028/0.019332/0.35775/0.053767	0.19897/0.076475/-0.41334/-0.18457/0.087645/-0.76088/0.01873/0.35968/0.053626	0.19825/0.076448/-0.41351/-0.18457/0.08887/-0.76151/0.018125/0.36161/0.053479	0.19756/0.076417/-0.41369/-0.18456/0.090101/-0.76215/0.017515/0.36353/0.053324	0.1969/0.076381/-0.41387/-0.18455/0.091338/-0.76281/0.016902/0.36545/0.053162	0.19626/0.07634/-0.41406/-0.18454/0.092581/-0.76349/0.016285/0.36736/0.052994	0.19564/0.076295/-0.41425/-0.18453/0.093831/-0.76419/0.015664/0.36926/0.052819	0.19505/0.076246/-0.41445/-0.1845/0.095087/-0.7649/0.015038/0.37115/0.052637	0.19449/0.076193/-0.41464/-0.18448/0.096349/-0.76564/0.014409/0.37304/0.052448	0.19395/0.076135/-0.41485/-0.18445/0.097618/-0.76638/0.013775/0.37492/0.052253	0.19343/0.076073/-0.41506/-0.18441/0.098893/-0.76715/0.013137/0.37679/0.052052	0.19294/0.076007/-0.41527/-0.18437/0.10018/-0.76793/0.012495/0.37866/0.051844	0.19248/0.075936/-0.41549/-0.18432/0.10146/-0.76873/0.011848/0.38052/0.051631	0.19204/0.075861/-0.41572/-0.18427/0.10276/-0.76955/0.011197/0.38237/0.051411
6.803713	0.24716/0.064979/-0.39327/-0.11226/-0.14238/-0.7115/0.0023803/0.33764/0.035568	0.24527/0.065385/-0.39315/-0.11223/-0.14136/-0.7109/0.0025353/0.33707/0.035644	0.24338/0.065782/-0.39303/-0.11219/-0.14033/-0.71032/0.0026728/0.33649/0.035711	0.24151/0.066171/-0.39292/-0.11216/-0.13931/-0.70975/0.0027935/0.33591/0.035767	0.23964/0.066553/-0.39281/-0.11213/-0.13828/-0.7092/0.0028976/0.33531/0.035812	0.23778/0.066927/-0.39271/-0.1121/-0.13725/-0.70867/0.0029858/0.33471/0.035847	0.23592/0.067294/-0.39261/-0.11208/-0.13621/-0.70815/0.0030586/0.3341/0.035872	0.23408/0.067654/-0.39252/-0.11206/-0.13517/-0.70764/0.0031167/0.33349/0.035886	0.23225/0.068008/-0.39243/-0.11204/-0.13413/-0.70716/0.0031608/0.33287/0.03589	0.23042/0.068355/-0.39236/-0.11202/-0.13309/-0.70669/0.0031918/0.33224/0.035882	0.2286/0.068697/-0.39228/-0.112/-0.13204/-0.70623/0.0032105/0.33161/0.035865	0.2268/0.069035/-0.39222/-0.11199/-0.13099/-0.7058/0.003218/0.33097/0.035836	0.225/0.069369/-0.39216/-0.11198/-0.12994/-0.70537/0.0032156/0.33032/0.035798	0.22321/0.069702/-0.39211/-0.11196/-0.12888/-0.70497/0.0032045/0.32966/0.035748	0.22144/0.070037/-0.39206/-0.11195/-0.12781/-0.70458/0.0031863/0.329/0.035688	0.21968/0.070376/-0.39202/-0.11195/-0.12674/-0.70421/0.0031627/0.32834/0.035618	0.21793/0.070724/-0.39199/-0.11194/-0.12567/-0.70385/0.0031357/0.32766/0.035537	0.21619/0.071087/-0.39196/-0.11193/-0.12459/-0.70351/0.0031075/0.32698/0.035445	0.21447/0.071468/-0.39194/-0.11193/-0.12351/-0.70319/0.0030804/0.32629/0.035343	0.21277/0.071869/-0.39192/-0.11192/-0.12242/-0.70288/0.0030571/0.3256/0.035231	0.21108/0.072286/-0.39191/-0.11192/-0.12132/-0.70259/0.0030404/0.3249/0.035109	0.20942/0.072716/-0.39191/-0.11192/-0.12022/-0.70232/0.0030333/0.3242/0.034976	0.20777/0.073152/-0.39191/-0.11192/-0.11911/-0.70206/0.0030386/0.32348/0.034833	0.20615/0.073591/-0.39191/-0.11192/-0.11799/-0.70182/0.0030594/0.32276/0.03468	0.20455/0.07403/-0.39192/-0.11193/-0.11686/-0.70159/0.0030982/0.32204/0.034517	0.20299/0.074468/-0.39194/-0.11193/-0.11573/-0.70138/0.0031572/0.32131/0.034343	0.20145/0.074901/-0.39196/-0.11194/-0.11459/-0.70119/0.003238/0.32057/0.03416	0.20069/0.07533/-0.39198/-0.11195/-0.11344/-0.70101/0.0033415/0.31983/0.033967	0.20017/0.075753/-0.39201/-0.11196/-0.11228/-0.70085/0.0034678/0.31908/0.033765	0.1997/0.07617/-0.39204/-0.11197/-0.11111/-0.7007/0.0036162/0.31832/0.033552	0.19928/0.076581/-0.39207/-0.11199/-0.10993/-0.70057/0.0037853/0.31756/0.03333	0.19892/0.076985/-0.39211/-0.11201/-0.10874/-0.70046/0.0039731/0.3168/0.033098	0.19861/0.077382/-0.39216/-0.11203/-0.10754/-0.70036/0.0041774/0.31602/0.032857	0.19837/0.077771/-0.3922/-0.11206/-0.10633/-0.70028/0.0043956/0.31525/0.032607	0.19819/0.078154/-0.39225/-0.11209/-0.10511/-0.70021/0.0046249/0.31446/0.032347	0.19808/0.078529/-0.39231/-0.11212/-0.10387/-0.70016/0.0048629/0.31367/0.032079	0.19804/0.078896/-0.39237/-0.11216/-0.10263/-0.70012/0.0051071/0.31288/0.031801	0.19805/0.079256/-0.39243/-0.1122/-0.10137/-0.7001/0.0053552/0.31208/0.031514	0.19812/0.079608/-0.3925/-0.11224/-0.10011/-0.7001/0.0056051/0.31127/0.031219	0.19824/0.079952/-0.39257/-0.11229/-0.098829/-0.7001/0.0058551/0.31046/0.030914	0.19841/0.080289/-0.39264/-0.11235/-0.09754/-0.70013/0.0061034/0.30964/0.030602	0.19863/0.080617/-0.39272/-0.1124/-0.096241/-0.70017/0.0063488/0.30882/0.03028	0.19887/0.080938/-0.3928/-0.11247/-0.094932/-0.70022/0.0065898/0.308/0.02995	0.19916/0.081252/-0.39288/-0.11253/-0.093612/-0.70028/0.0068256/0.30716/0.029612	0.19947/0.081557/-0.39296/-0.11261/-0.092282/-0.70036/0.0070551/0.30633/0.029266	0.1998/0.081855/-0.39305/-0.11268/-0.090943/-0.70045/0.0072776/0.30549/0.028912	0.20016/0.082145/-0.39314/-0.11277/-0.089595/-0.70056/0.0074924/0.30465/0.02855	0.20054/0.082427/-0.39323/-0.11285/-0.088238/-0.70068/0.0076989/0.3038/0.02818	0.20094/0.082702/-0.39332/-0.11295/-0.086873/-0.70081/0.0078966/0.30295/0.027803
6.348088	0.17331/0.015701/-0.37702/-0.06815/-0.39662/-0.6407/-0.066983/0.29055/-0.025569	0.17197/0.016007/-0.37695/-0.068563/-0.39519/-0.63881/-0.066016/0.28912/-0.025424	0.17066/0.016312/-0.37688/-0.068983/-0.39374/-0.63694/-0.065063/0.28769/-0.025285	0.16938/0.016616/-0.37682/-0.069408/-0.39226/-0.63507/-0.064126/0.28626/-0.025152	0.16814/0.01692/-0.37677/-0.069839/-0.39078/-0.63322/-0.063204/0.28484/-0.025024	0.16693/0.017223/-0.37673/-0.070275/-0.38929/-0.63137/-0.062297/0.28341/-0.024901	0.16575/0.017527/-0.37669/-0.070717/-0.38779/-0.62954/-0.061404/0.28199/-0.024785	0.16461/0.017831/-0.37666/-0.071165/-0.38628/-0.62772/-0.060526/0.28057/-0.024673	0.1635/0.018136/-0.37663/-0.071618/-0.38478/-0.62591/-0.059663/0.27916/-0.024567	0.16242/0.018442/-0.37661/-0.072076/-0.38327/-0.62411/-0.058814/0.27774/-0.024467	0.16137/0.018749/-0.3766/-0.07254/-0.38176/-0.62233/-0.057979/0.27633/-0.024372	0.16035/0.019059/-0.3766/-0.07301/-0.38026/-0.62055/-0.057159/0.27491/-0.024282	0.15937/0.01937/-0.3766/-0.073484/-0.37876/-0.61879/-0.056353/0.2735/-0.024198	0.15841/0.019684/-0.37661/-0.073964/-0.37727/-0.61703/-0.055561/0.27209/-0.02412	0.15748/0.02/-0.37662/-0.074448/-0.37577/-0.61529/-0.054783/0.27069/-0.024047	0.15658/0.020318/-0.37665/-0.074938/-0.37429/-0.61356/-0.054018/0.26928/-0.023979	0.15571/0.020638/-0.37667/-0.075433/-0.37281/-0.61184/-0.053267/0.26787/-0.023917	0.15486/0.020958/-0.37671/-0.075932/-0.37133/-0.61013/-0.05253/0.26647/-0.02386	0.15404/0.02128/-0.37675/-0.076437/-0.36986/-0.60843/-0.051806/0.26506/-0.023808	0.15325/0.021601/-0.3768/-0.076946/-0.3684/-0.60675/-0.051095/0.26365/-0.023762	0.15249/0.021921/-0.37685/-0.077459/-0.36694/-0.60507/-0.050398/0.26225/-0.023721	0.15176/0.02224/-0.37691/-0.077978/-0.36549/-0.60341/-0.049713/0.26084/-0.023686	0.15105/0.022557/-0.37698/-0.0785/-0.36405/-0.60175/-0.049042/0.25943/-0.023656	0.15037/0.022872/-0.37705/-0.079027/-0.36261/-0.60011/-0.048384/0.25802/-0.023631	0.14971/0.023184/-0.37712/-0.079558/-0.36118/-0.59848/-0.047738/0.25661/-0.023612	0.14909/0.023493/-0.37721/-0.080093/-0.35976/-0.59686/-0.047105/0.2552/-0.023598	0.14849/0.023799/-0.37729/-0.080633/-0.35834/-0.59525/-0.046484/0.25378/-0.023589	0.14792/0.024101/-0.37739/-0.081176/-0.35693/-0.59365/-0.045876/0.25237/-0.023585	0.14737/0.024398/-0.37749/-0.081723/-0.35553/-0.59206/-0.04528/0.25095/-0.023587	0.14686/0.024692/-0.37759/-0.082275/-0.35413/-0.59048/-0.044697/0.24953/-0.023593	0.14637/0.024981/-0.3777/-0.08283/-0.35274/-0.58891/-0.044126/0.2481/-0.023605	0.1459/0.025265/-0.37781/-0.083389/-0.35136/-0.58736/-0.043566/0.24667/-0.023621	0.14546/0.025545/-0.37792/-0.083952/-0.34998/-0.58581/-0.043019/0.24524/-0.023642	0.14505/0.02582/-0.37805/-0.08452/-0.34862/-0.58428/-0.042484/0.24381/-0.023669	0.14467/0.02609/-0.37817/-0.085092/-0.34725/-0.58275/-0.04196/0.24237/-0.0237	0.14431/0.026355/-0.3783/-0.085668/-0.3459/-0.58123/-0.041448/0.24092/-0.023736	0.14398/0.026616/-0.37843/-0.086249/-0.34455/-0.57973/-0.040948/0.23948/-0.023776	0.14367/0.026871/-0.37856/-0.086836/-0.34321/-0.57824/-0.040459/0.23803/-0.023821	0.14339/0.027122/-0.3787/-0.087427/-0.34187/-0.57675/-0.039982/0.23657/-0.02387	0.14314/0.027368/-0.37884/-0.088024/-0.34054/-0.57528/-0.039516/0.23512/-0.023924	0.14291/0.027608/-0.37898/-0.088628/-0.33921/-0.57381/-0.039061/0.23365/-0.023981	0.1427/0.027844/-0.37912/-0.089237/-0.33789/-0.57236/-0.038618/0.23219/-0.024043	0.14252/0.028076/-0.37926/-0.089853/-0.33658/-0.57092/-0.038186/0.23072/-0.024109	0.14236/0.028302/-0.37941/-0.090475/-0.33527/-0.56948/-0.037765/0.22924/-0.024179	0.14223/0.028524/-0.37956/-0.091104/-0.33397/-0.56806/-0.037355/0.22777/-0.024252	0.14212/0.028741/-0.3797/-0.091741/-0.33267/-0.56664/-0.036956/0.22628/-0.024329	0.14203/0.028954/-0.37985/-0.092385/-0.33138/-0.56524/-0.036567/0.2248/-0.024409	0.14196/0.029162/-0.38/-0.093035/-0.33009/-0.56384/-0.03619/0.22331/-0.024492	0.14191/0.029365/-0.38015/-0.093694/-0.3288/-0.56246/-0.035823/0.22182/-0.024578
5.922976	0.050812/-0.060569/-0.373/-0.050375/-0.48719/-0.54708/-0.16504/0.27742/-0.08511	0.049944/-0.060525/-0.37296/-0.051049/-0.48697/-0.54471/-0.16417/0.27669/-0.084815	0.049084/-0.060477/-0.37292/-0.05173/-0.48676/-0.54234/-0.1633/0.27597/-0.084522	0.048231/-0.060426/-0.37288/-0.052418/-0.48653/-0.53997/-0.16245/0.27524/-0.084231	0.047385/-0.060372/-0.37285/-0.053114/-0.48631/-0.53761/-0.16161/0.27452/-0.083941	0.046547/-0.060314/-0.37283/-0.053817/-0.48608/-0.53525/-0.16078/0.2738/-0.083653	0.045716/-0.060252/-0.37282/-0.054528/-0.48585/-0.5329/-0.15996/0.27308/-0.083367	0.044891/-0.060188/-0.37281/-0.055248/-0.48562/-0.53055/-0.15915/0.27235/-0.083082	0.044072/-0.06012/-0.37281/-0.055975/-0.48538/-0.5282/-0.15836/0.27163/-0.082799	0.043261/-0.060049/-0.37282/-0.056709/-0.48513/-0.52586/-0.15758/0.27091/-0.082518	0.042455/-0.059976/-0.37283/-0.057452/-0.48489/-0.52353/-0.15681/0.27019/-0.082238	0.041657/-0.059901/-0.37285/-0.058202/-0.48463/-0.5212/-0.15605/0.26947/-0.08196	0.040864/-0.059823/-0.37287/-0.05896/-0.48437/-0.51887/-0.1553/0.26875/-0.081684	0.040079/-0.059745/-0.37291/-0.059726/-0.4841/-0.51655/-0.15456/0.26804/-0.08141	0.0393/-0.059665/-0.37295/-0.060499/-0.48383/-0.51424/-0.15384/0.26732/-0.081137	0.038528/-0.059584/-0.37299/-0.06128/-0.48355/-0.51193/-0.15313/0.2666/-0.080866	0.037763/-0.059504/-0.37305/-0.062068/-0.48327/-0.50962/-0.15243/0.26589/-0.080597	0.037006/-0.059423/-0.37311/-0.062863/-0.48297/-0.50733/-0.15174/0.26517/-0.08033	0.036255/-0.059343/-0.37317/-0.063666/-0.48267/-0.50503/-0.15106/0.26445/-0.080064	0.035513/-0.059263/-0.37325/-0.064476/-0.48236/-0.50275/-0.1504/0.26374/-0.079799	0.034779/-0.059185/-0.37333/-0.065293/-0.48203/-0.50047/-0.14975/0.26302/-0.079536	0.034053/-0.059107/-0.37342/-0.066117/-0.4817/-0.49819/-0.14911/0.26231/-0.079274	0.033336/-0.059031/-0.37351/-0.066948/-0.48136/-0.49593/-0.14848/0.26159/-0.079013	0.032629/-0.058957/-0.37361/-0.067786/-0.48101/-0.49366/-0.14787/0.26088/-0.078753	0.031931/-0.058884/-0.37372/-0.06863/-0.48065/-0.49141/-0.14726/0.26016/-0.078492	0.031243/-0.058813/-0.37383/-0.06948/-0.48028/-0.48916/-0.14667/0.25945/-0.078231	0.030566/-0.058743/-0.37396/-0.070338/-0.47989/-0.48692/-0.14609/0.25873/-0.077968	0.0299/-0.058675/-0.37408/-0.071201/-0.47949/-0.48468/-0.14553/0.25802/-0.077702	0.029246/-0.058609/-0.37422/-0.07207/-0.47908/-0.48246/-0.14497/0.25731/-0.07743	0.028605/-0.058543/-0.37436/-0.072946/-0.47866/-0.48023/-0.14443/0.25659/-0.077149	0.027977/-0.05848/-0.3745/-0.073828/-0.47822/-0.47802/-0.1439/0.25588/-0.076853	0.027363/-0.058417/-0.37465/-0.074715/-0.47777/-0.47581/-0.14339/0.25516/-0.076536	0.026764/-0.058356/-0.37481/-0.075609/-0.47731/-0.47362/-0.14288/0.25445/-0.076191	0.02618/-0.058296/-0.37497/-0.076508/-0.47683/-0.47142/-0.14239/0.25373/-0.075812	0.025614/-0.058238/-0.37514/-0.077413/-0.47634/-0.46924/-0.14191/0.25302/-0.075402	0.025065/-0.05818/-0.37532/-0.078324/-0.47583/-0.46706/-0.14144/0.2523/-0.074966	0.024534/-0.058124/-0.37549/-0.07924/-0.4753/-0.46489/-0.14099/0.25159/-0.074512	0.024023/-0.058069/-0.37568/-0.080162/-0.47476/-0.46273/-0.14055/0.25087/-0.074045	0.023533/-0.058015/-0.37587/-0.08109/-0.47421/-0.46058/-0.14012/0.25015/-0.073572	0.023064/-0.057963/-0.37606/-0.082023/-0.47363/-0.45843/-0.1397/0.24944/-0.073093	0.022617/-0.057911/-0.37626/-0.082962/-0.47304/-0.4563/-0.13929/0.24872/-0.072612	0.022193/-0.057862/-0.37646/-0.083907/-0.47244/-0.45417/-0.1389/0.248/-0.07213	0.021793/-0.057813/-0.37666/-0.084858/-0.47182/-0.45205/-0.13852/0.24728/-0.071647	0.021417/-0.057766/-0.37687/-0.085815/-0.47118/-0.44993/-0.13816/0.24657/-0.071164	0.021066/-0.05772/-0.37708/-0.086778/-0.47053/-0.44783/-0.1378/0.24585/-0.070683	0.020739/-0.057675/-0.37729/-0.087746/-0.46986/-0.44573/-0.13746/0.24513/-0.070202	0.020436/-0.05763/-0.3775/-0.088721/-0.46917/-0.44365/-0.13713/0.24441/-0.069723	0.020158/-0.057587/-0.37772/-0.089702/-0.46847/-0.44157/-0.13681/0.24369/-0.069245	0.019904/-0.057544/-0.37794/-0.090689/-0.46775/-0.4395/-0.1365/0.24297/-0.068769
5.526332	0.040825/-0.11998/-0.38799/-0.061824/-0.44372/-0.46985/-0.24477/0.2716/-0.10874	0.039837/-0.12006/-0.38792/-0.062575/-0.4442/-0.46769/-0.24391/0.27206/-0.10812	0.038848/-0.12014/-0.38786/-0.063333/-0.44468/-0.46553/-0.24306/0.27252/-0.10749	0.037861/-0.12023/-0.3878/-0.064098/-0.44516/-0.46336/-0.24221/0.27298/-0.10686	0.036874/-0.12031/-0.38775/-0.064871/-0.44565/-0.4612/-0.24137/0.27344/-0.10621	0.035888/-0.1204/-0.38771/-0.065652/-0.44613/-0.45903/-0.24052/0.2739/-0.10556	0.034903/-0.12048/-0.38766/-0.06644/-0.44662/-0.45686/-0.23969/0.27435/-0.10491	0.033918/-0.12057/-0.38763/-0.067235/-0.44711/-0.45469/-0.23885/0.2748/-0.10425	0.032935/-0.12066/-0.3876/-0.068037/-0.44761/-0.45252/-0.23802/0.27525/-0.10358	0.031953/-0.12076/-0.38757/-0.068846/-0.4481/-0.45035/-0.2372/0.2757/-0.10291	0.030972/-0.12085/-0.38755/-0.069663/-0.44859/-0.44818/-0.23638/0.27614/-0.10223	0.029993/-0.12095/-0.38754/-0.070487/-0.44909/-0.44601/-0.23557/0.27658/-0.10155	0.029016/-0.12105/-0.38752/-0.071317/-0.44958/-0.44384/-0.23477/0.27702/-0.10087	0.028041/-0.12115/-0.38752/-0.072155/-0.45008/-0.44168/-0.23397/0.27745/-0.10018	0.027069/-0.12126/-0.38751/-0.073/-0.45058/-0.43951/-0.23319/0.27788/-0.099497	0.026099/-0.12136/-0.38752/-0.073851/-0.45107/-0.43734/-0.23241/0.2783/-0.098806	0.025133/-0.12147/-0.38752/-0.074709/-0.45157/-0.43518/-0.23164/0.27872/-0.098113	0.02417/-0.12158/-0.38753/-0.075574/-0.45206/-0.43301/-0.23088/0.27914/-0.097418	0.023211/-0.1217/-0.38755/-0.076446/-0.45255/-0.43085/-0.23013/0.27955/-0.096722	0.022257/-0.12181/-0.38757/-0.077324/-0.45304/-0.42869/-0.22939/0.27996/-0.096025	0.021308/-0.12193/-0.38759/-0.07821/-0.45352/-0.42653/-0.22866/0.28037/-0.095327	0.020364/-0.12205/-0.38762/-0.079101/-0.454/-0.42438/-0.22794/0.28077/-0.094628	0.019427/-0.12218/-0.38766/-0.079999/-0.45448/-0.42222/-0.22724/0.28116/-0.093928	0.018496/-0.1223/-0.38769/-0.080904/-0.45495/-0.42007/-0.22654/0.28155/-0.093228	0.017573/-0.12243/-0.38773/-0.081816/-0.45541/-0.41793/-0.22586/0.28194/-0.092528	0.016657/-0.12257/-0.38778/-0.082733/-0.45586/-0.41578/-0.22519/0.28232/-0.091828	0.01575/-0.1227/-0.38783/-0.083658/-0.45631/-0.41364/-0.22454/0.28269/-0.091129	0.014852/-0.12284/-0.38788/-0.084589/-0.45674/-0.4115/-0.22389/0.28306/-0.090429	0.013963/-0.12298/-0.38794/-0.085526/-0.45717/-0.40937/-0.22326/0.28343/-0.08973	0.013085/-0.12312/-0.388/-0.08647/-0.45758/-0.40724/-0.22265/0.28379/-0.089032	0.012218/-0.12327/-0.38806/-0.08742/-0.45797/-0.40511/-0.22204/0.28415/-0.088335	0.011361/-0.12342/-0.38813/-0.088377/-0.45835/-0.40299/-0.22145/0.28449/-0.087638	0.010516/-0.12357/-0.38821/-0.08934/-0.45871/-0.40088/-0.22088/0.28484/-0.086943	0.009683/-0.12372/-0.38828/-0.090309/-0.45905/-0.39877/-0.22031/0.28518/-0.086248	0.008862/-0.12388/-0.38836/-0.091286/-0.45936/-0.39666/-0.21977/0.28551/-0.085556	0.0080534/-0.12404/-0.38845/-0.092268/-0.45965/-0.39456/-0.21923/0.28584/-0.084864	0.0072574/-0.1242/-0.38854/-0.093257/-0.45991/-0.39246/-0.21871/0.28616/-0.084174	0.0064741/-0.12437/-0.38863/-0.094253/-0.46013/-0.39037/-0.2182/0.28647/-0.083486	0.0057035/-0.12453/-0.38873/-0.095255/-0.46033/-0.38828/-0.21771/0.28678/-0.082799	0.0049457/-0.1247/-0.38883/-0.096264/-0.46049/-0.38621/-0.21723/0.28708/-0.082114	0.0042008/-0.12488/-0.38893/-0.09728/-0.46062/-0.38413/-0.21676/0.28738/-0.081431	0.0034687/-0.12505/-0.38904/-0.098302/-0.46071/-0.38207/-0.21631/0.28767/-0.08075	0.0027494/-0.12523/-0.38915/-0.099331/-0.46077/-0.38/-0.21587/0.28796/-0.080071	0.002043/-0.12541/-0.38927/-0.10037/-0.46079/-0.37795/-0.21545/0.28824/-0.079394	0.0013493/-0.12559/-0.38939/-0.10141/-0.46078/-0.3759/-0.21504/0.28851/-0.078719	0.00066835/-0.12578/-0.38951/-0.10246/-0.46074/-0.37386/-0.21465/0.28877/-0.078047	1.8731e-07/-0.12597/-0.38964/-0.10351/-0.46067/-0.37183/-0.21426/0.28903/-0.077376	-0.00065523/-0.12616/-0.38977/-0.10458/-0.46057/-0.3698/-0.2139/0.28928/-0.076709	-0.0012979/-0.12635/-0.3899/-0.10564/-0.46045/-0.36779/-0.21354/0.28953/-0.076044
5.156250	0.13553/-0.1485/-0.40432/-0.10263/-0.3277/-0.46853/-0.2238/0.25445/-0.07639	0.13502/-0.14843/-0.40427/-0.10332/-0.32815/-0.46668/-0.22349/0.25582/-0.075955	0.13451/-0.14837/-0.40422/-0.10403/-0.3286/-0.46478/-0.22318/0.25718/-0.075518	0.13399/-0.1483/-0.40418/-0.10475/-0.32905/-0.46283/-0.22288/0.25854/-0.075081	0.13347/-0.14823/-0.40415/-0.10547/-0.32952/-0.46085/-0.22259/0.25989/-0.074642	0.13294/-0.14816/-0.40411/-0.10621/-0.32999/-0.45883/-0.2223/0.26123/-0.074203	0.13241/-0.14808/-0.40409/-0.10695/-0.33048/-0.45678/-0.22201/0.26256/-0.073763	0.13187/-0.148/-0.40406/-0.10771/-0.33097/-0.4547/-0.22174/0.26389/-0.073322	0.13132/-0.14792/-0.40404/-0.10847/-0.33146/-0.45261/-0.22146/0.26521/-0.072881	0.13077/-0.14783/-0.40403/-0.10924/-0.33197/-0.45051/-0.2212/0.26652/-0.072439	0.13022/-0.14774/-0.40402/-0.11002/-0.33248/-0.4484/-0.22094/0.26783/-0.071997	0.12966/-0.14764/-0.40402/-0.11081/-0.333/-0.44627/-0.22069/0.26912/-0.071555	0.12909/-0.14753/-0.40401/-0.11161/-0.33353/-0.44415/-0.22044/0.27041/-0.071113	0.12852/-0.14741/-0.40402/-0.11242/-0.33406/-0.44202/-0.2202/0.27169/-0.07067	0.12794/-0.14729/-0.40402/-0.11322/-0.33461/-0.4399/-0.21996/0.27296/-0.070228	0.12736/-0.14715/-0.40403/-0.11394/-0.33516/-0.43778/-0.21974/0.27422/-0.069786	0.12677/-0.147/-0.40405/-0.11466/-0.33571/-0.43566/-0.21952/0.27547/-0.069344	0.12618/-0.14685/-0.40407/-0.1154/-0.33628/-0.43354/-0.2193/0.27671/-0.068902	0.12558/-0.14669/-0.40409/-0.11614/-0.33685/-0.43143/-0.2191/0.27795/-0.06846	0.12497/-0.14652/-0.40411/-0.11689/-0.33743/-0.42933/-0.2189/0.27917/-0.068019	0.12436/-0.14636/-0.40414/-0.11765/-0.33801/-0.42723/-0.2187/0.28039/-0.067579	0.12374/-0.14619/-0.40417/-0.11842/-0.3386/-0.42514/-0.21852/0.28159/-0.067139	0.12312/-0.14601/-0.4042/-0.11919/-0.3392/-0.42306/-0.21834/0.28279/-0.066699	0.12249/-0.14584/-0.40423/-0.11997/-0.33981/-0.42099/-0.21817/0.28397/-0.066261	0.12185/-0.14567/-0.40427/-0.12075/-0.34042/-0.41893/-0.218/0.28515/-0.065822	0.12121/-0.1455/-0.40431/-0.12154/-0.34104/-0.41688/-0.21785/0.28631/-0.065385	0.12057/-0.14533/-0.40435/-0.12233/-0.34167/-0.41483/-0.2177/0.28747/-0.064949	0.11991/-0.14516/-0.40439/-0.12313/-0.3423/-0.4128/-0.21756/0.28861/-0.064513	0.11925/-0.14499/-0.40443/-0.12393/-0.34294/-0.41078/-0.21743/0.28974/-0.064078	0.11859/-0.14483/-0.40446/-0.12473/-0.34358/-0.40877/-0.2173/0.29086/-0.063644	0.11792/-0.14467/-0.4045/-0.12553/-0.34424/-0.40678/-0.21719/0.29198/-0.063211	0.11724/-0.14451/-0.40454/-0.12633/-0.34489/-0.40479/-0.21708/0.29308/-0.062779	0.11656/-0.14435/-0.40457/-0.12713/-0.34556/-0.40282/-0.21698/0.29417/-0.062347	0.11587/-0.1442/-0.4046/-0.12793/-0.34623/-0.40085/-0.21688/0.29524/-0.061917	0.11517/-0.14404/-0.40463/-0.12874/-0.34691/-0.3989/-0.2168/0.29631/-0.061488	0.11447/-0.1439/-0.40466/-0.12954/-0.34759/-0.39697/-0.21672/0.29737/-0.061059	0.11376/-0.14375/-0.40469/-0.13035/-0.34828/-0.39504/-0.21665/0.29841/-0.060631	0.11305/-0.14361/-0.40472/-0.13115/-0.34897/-0.39313/-0.2166/0.29944/-0.060204	0.11233/-0.14347/-0.40475/-0.13196/-0.34967/-0.39123/-0.21655/0.30047/-0.059778	0.1116/-0.14333/-0.40478/-0.13278/-0.35038/-0.38934/-0.2165/0.30147/-0.059352	0.11087/-0.1432/-0.40482/-0.1336/-0.35109/-0.38747/-0.21647/0.30247/-0.058928	0.11013/-0.14307/-0.40485/-0.13442/-0.35181/-0.38561/-0.21645/0.30346/-0.058503	0.10938/-0.14294/-0.40489/-0.13525/-0.35254/-0.38376/-0.21643/0.30443/-0.05808	0.10863/-0.14282/-0.40493/-0.13609/-0.35327/-0.38193/-0.21642/0.30539/-0.057657	0.10787/-0.1427/-0.40498/-0.13693/-0.35401/-0.38011/-0.21643/0.30634/-0.057234	0.10711/-0.14258/-0.40503/-0.13778/-0.35475/-0.3783/-0.21644/0.30728/-0.056811	0.10634/-0.14247/-0.40508/-0.13864/-0.3555/-0.37651/-0.21646/0.30821/-0.056389	0.10556/-0.14236/-0.40514/-0.1395/-0.35625/-0.37473/-0.21649/0.30912/-0.055967	0.10478/-0.14225/-0.40521/-0.14038/-0.35701/-0.37296/-0.21653/0.31002/-0.055545
4.810951	0.17859/-0.11741/-0.38523/-0.1493/-0.22522/-0.44153/-0.18938/0.30186/-0.045188	0.17846/-0.1172/-0.38525/-0.1499/-0.22575/-0.4407/-0.18981/0.30312/-0.044948	0.17833/-0.11699/-0.38528/-0.15051/-0.22628/-0.43987/-0.19024/0.30438/-0.044707	0.17818/-0.11678/-0.38532/-0.15113/-0.22682/-0.43905/-0.19068/0.30563/-0.044465	0.17803/-0.11656/-0.38535/-0.15175/-0.22737/-0.43824/-0.19112/0.30687/-0.044223	0.17786/-0.11634/-0.38539/-0.15238/-0.22793/-0.43742/-0.19156/0.30809/-0.04398	0.17769/-0.11612/-0.38544/-0.15301/-0.2285/-0.43662/-0.192/0.30931/-0.043737	0.17751/-0.1159/-0.38548/-0.15365/-0.22908/-0.43581/-0.19244/0.31052/-0.043494	0.17731/-0.11567/-0.38554/-0.1543/-0.22967/-0.43501/-0.19287/0.31172/-0.043251	0.17711/-0.11544/-0.38559/-0.15496/-0.23026/-0.43422/-0.1933/0.31291/-0.043008	0.17689/-0.1152/-0.38565/-0.15562/-0.23086/-0.43343/-0.19373/0.3141/-0.042765	0.17667/-0.11496/-0.38572/-0.15629/-0.23148/-0.43265/-0.19414/0.31527/-0.042523	0.17643/-0.11471/-0.38579/-0.15697/-0.2321/-0.43187/-0.19454/0.31643/-0.04228	0.17619/-0.11446/-0.38586/-0.15765/-0.23273/-0.4311/-0.19491/0.31758/-0.042039	0.17593/-0.11419/-0.38594/-0.15834/-0.23337/-0.43033/-0.19527/0.31872/-0.041798	0.17567/-0.11392/-0.38602/-0.15904/-0.23401/-0.42957/-0.1956/0.31985/-0.041558	0.17539/-0.11364/-0.38611/-0.15974/-0.23467/-0.42881/-0.1959/0.32097/-0.04132	0.17511/-0.11335/-0.3862/-0.16045/-0.23533/-0.42806/-0.19616/0.32208/-0.041082	0.17481/-0.11306/-0.38629/-0.16117/-0.236/-0.42732/-0.1964/0.32318/-0.040845	0.17451/-0.11276/-0.38639/-0.1619/-0.23668/-0.42658/-0.1966/0.32427/-0.040609	0.17419/-0.11245/-0.38649/-0.16263/-0.23737/-0.42584/-0.19678/0.32534/-0.040375	0.17387/-0.11214/-0.3866/-0.16337/-0.23806/-0.42511/-0.19694/0.32641/-0.040143	0.17353/-0.11182/-0.38671/-0.16411/-0.23877/-0.42439/-0.19709/0.32747/-0.039911	0.17318/-0.1115/-0.38683/-0.16487/-0.23948/-0.42368/-0.19722/0.32851/-0.039682	0.17283/-0.11118/-0.38695/-0.16563/-0.2402/-0.42297/-0.19734/0.32954/-0.039454	0.17246/-0.11085/-0.38708/-0.16639/-0.24092/-0.42226/-0.19746/0.33057/-0.039227	0.17208/-0.11052/-0.38721/-0.16717/-0.24166/-0.42156/-0.19757/0.33158/-0.039003	0.1717/-0.11019/-0.38734/-0.16795/-0.2424/-0.42087/-0.19769/0.33257/-0.03878	0.1713/-0.10985/-0.38748/-0.16874/-0.24315/-0.42019/-0.1978/0.33356/-0.038559	0.17089/-0.10952/-0.38762/-0.16953/-0.2439/-0.41951/-0.19792/0.33454/-0.03834	0.17047/-0.10918/-0.38777/-0.17033/-0.24467/-0.41884/-0.19804/0.3355/-0.038123	0.17005/-0.10883/-0.38793/-0.17114/-0.24544/-0.41817/-0.19817/0.33645/-0.037907	0.16961/-0.10849/-0.38808/-0.17196/-0.24621/-0.41752/-0.1983/0.33739/-0.037694	0.16916/-0.10814/-0.38824/-0.17278/-0.247/-0.41686/-0.19843/0.33832/-0.037483	0.1687/-0.10779/-0.38841/-0.17361/-0.24779/-0.41622/-0.19857/0.33924/-0.037274	0.16823/-0.10744/-0.38858/-0.17444/-0.24859/-0.41558/-0.19872/0.34014/-0.037067	0.16776/-0.10709/-0.38876/-0.17528/-0.2494/-0.41495/-0.19888/0.34103/-0.036862	0.16727/-0.10673/-0.38894/-0.17613/-0.25021/-0.41433/-0.19904/0.34191/-0.036659	0.16677/-0.10638/-0.38912/-0.17698/-0.25103/-0.41372/-0.1992/0.34277/-0.036458	0.16626/-0.10602/-0.38931/-0.17784/-0.25185/-0.41311/-0.19938/0.34363/-0.036259	0.16574/-0.10566/-0.3895/-0.17871/-0.25268/-0.41251/-0.19956/0.34447/-0.036062	0.16522/-0.1053/-0.3897/-0.17958/-0.25352/-0.41192/-0.19975/0.3453/-0.035867	0.16468/-0.10494/-0.3899/-0.18046/-0.25437/-0.41133/-0.19995/0.34611/-0.035674	0.16413/-0.10458/-0.39011/-0.18134/-0.25522/-0.41076/-0.20015/0.34691/-0.035484	0.16357/-0.10421/-0.39032/-0.18223/-0.25607/-0.41019/-0.20036/0.3477/-0.035295	0.16301/-0.10385/-0.39053/-0.18312/-0.25694/-0.40963/-0.20058/0.34848/-0.035108	0.16243/-0.10348/-0.39075/-0.18402/-0.25781/-0.40907/-0.20081/0.34924/-0.034924	0.16184/-0.10311/-0.39098/-0.18492/-0.25868/-0.40853/-0.20104/0.34999/-0.034741	0.16125/-0.10275/-0.3912/-0.18583/-0.25956/-0.40799/-0.20129/0.35073/-0.034561
4.488776	0.18571/-0.1044/-0.36277/-0.22252/-0.16149/-0.46724/-0.11491/0.35045/-0.0047039	0.18586/-0.10396/-0.36286/-0.22285/-0.16234/-0.46728/-0.11583/0.35132/-0.004617	0.186/-0.10352/-0.36296/-0.22319/-0.16319/-0.46733/-0.11675/0.35219/-0.0045306	0.18612/-0.10307/-0.36306/-0.22352/-0.16405/-0.46739/-0.11768/0.35306/-0.004445	0.18624/-0.10262/-0.36316/-0.22387/-0.16492/-0.46746/-0.1186/0.35392/-0.0043601	0.18635/-0.10216/-0.36326/-0.22421/-0.1658/-0.46753/-0.11953/0.35477/-0.004276	0.18645/-0.10169/-0.36337/-0.22456/-0.16668/-0.46762/-0.12047/0.35562/-0.0041929	0.18655/-0.10122/-0.36348/-0.22492/-0.16757/-0.46771/-0.1214/0.35646/-0.0041108	0.18663/-0.10075/-0.36359/-0.22527/-0.16847/-0.46781/-0.12234/0.3573/-0.0040298	0.1867/-0.10028/-0.3637/-0.22564/-0.16937/-0.46792/-0.12327/0.35813/-0.00395	0.18677/-0.099802/-0.36382/-0.22601/-0.17028/-0.46804/-0.12421/0.35896/-0.0038714	0.18682/-0.099324/-0.36394/-0.22638/-0.1712/-0.46817/-0.12516/0.35978/-0.0037941	0.18687/-0.098844/-0.36406/-0.22676/-0.17212/-0.46831/-0.1261/0.36059/-0.0037182	0.18691/-0.098362/-0.36419/-0.22715/-0.17305/-0.46845/-0.12705/0.3614/-0.0036437	0.18694/-0.097879/-0.36432/-0.22754/-0.17399/-0.46861/-0.12799/0.3622/-0.0035708	0.18696/-0.097395/-0.36445/-0.22794/-0.17493/-0.46877/-0.12894/0.363/-0.0034995	0.18696/-0.09691/-0.36458/-0.22835/-0.17588/-0.46894/-0.12989/0.36378/-0.0034299	0.18697/-0.096423/-0.36472/-0.22876/-0.17684/-0.46913/-0.13084/0.36457/-0.0033621	0.18696/-0.095936/-0.36486/-0.22918/-0.1778/-0.46932/-0.1318/0.36534/-0.003296	0.18694/-0.095448/-0.365/-0.2296/-0.17877/-0.46952/-0.13275/0.36611/-0.0032318	0.18691/-0.094959/-0.36515/-0.23003/-0.17975/-0.46973/-0.13371/0.36687/-0.0031696	0.18688/-0.09447/-0.3653/-0.23047/-0.18073/-0.46995/-0.13467/0.36762/-0.0031094	0.18683/-0.093981/-0.36545/-0.23091/-0.18172/-0.47018/-0.13563/0.36837/-0.0030512	0.18678/-0.09349/-0.36561/-0.23137/-0.18272/-0.47042/-0.13659/0.3691/-0.0029951	0.18671/-0.093/-0.36577/-0.23182/-0.18372/-0.47066/-0.13755/0.36984/-0.0029413	0.18664/-0.092509/-0.36593/-0.23229/-0.18473/-0.47092/-0.13851/0.37056/-0.0028897	0.18656/-0.092018/-0.3661/-0.23276/-0.18575/-0.47119/-0.13947/0.37127/-0.0028404	0.18646/-0.091527/-0.36627/-0.23324/-0.18677/-0.47146/-0.14044/0.37198/-0.0027934	0.18636/-0.091036/-0.36645/-0.23373/-0.1878/-0.47175/-0.14141/0.37268/-0.0027488	0.18625/-0.090545/-0.36662/-0.23422/-0.18883/-0.47204/-0.14237/0.37337/-0.0027067	0.18613/-0.090053/-0.36681/-0.23473/-0.18987/-0.47234/-0.14334/0.37405/-0.0026671	0.186/-0.089562/-0.36699/-0.23524/-0.19092/-0.47265/-0.14431/0.37473/-0.00263	0.18586/-0.089071/-0.36718/-0.23575/-0.19197/-0.47298/-0.14528/0.37539/-0.0025955	0.18572/-0.08858/-0.36738/-0.23627/-0.19303/-0.47331/-0.14625/0.37605/-0.0025636	0.18556/-0.088089/-0.36757/-0.23681/-0.1941/-0.47365/-0.14723/0.37669/-0.0025344	0.18539/-0.087598/-0.36778/-0.23734/-0.19517/-0.474/-0.1482/0.37733/-0.002508	0.18522/-0.087108/-0.36798/-0.23789/-0.19624/-0.47436/-0.14917/0.37796/-0.0024842	0.18503/-0.086618/-0.36819/-0.23844/-0.19733/-0.47473/-0.15015/0.37858/-0.0024632	0.18484/-0.086128/-0.3684/-0.239/-0.19841/-0.47511/-0.15112/0.37919/-0.0024451	0.18463/-0.085638/-0.36862/-0.23957/-0.19951/-0.4755/-0.1521/0.3798/-0.0024297	0.18442/-0.085149/-0.36884/-0.24015/-0.20061/-0.4759/-0.15308/0.38039/-0.0024172	0.1842/-0.08466/-0.36907/-0.24073/-0.20171/-0.4763/-0.15406/0.38097/-0.0024076	0.18396/-0.084172/-0.3693/-0.24132/-0.20282/-0.47672/-0.15504/0.38154/-0.002401	0.18372/-0.083684/-0.36953/-0.24191/-0.20394/-0.47715/-0.15602/0.38211/-0.0023972	0.18347/-0.083197/-0.36977/-0.24252/-0.20506/-0.47758/-0.157/0.38266/-0.0023964	0.18321/-0.08271/-0.37001/-0.24313/-0.20619/-0.47803/-0.15798/0.3832/-0.0023986	0.18294/-0.082224/-0.37026/-0.24375/-0.20733/-0.47848/-0.15896/0.38374/-0.0024037	0.18266/-0.081739/-0.37051/-0.24438/-0.20846/-0.47895/-0.15994/0.38426/-0.0024118	0.18238/-0.081254/-0.37076/-0.24501/-0.20961/-0.47942/-0.16092/0.38477/-0.0024229
4.188176	0.18446/-0.11301/-0.35442/-0.25943/-0.17723/-0.51188/-0.077476/0.31859/0.016467	0.18442/-0.11272/-0.35448/-0.25987/-0.17832/-0.51261/-0.078851/0.31949/0.016439	0.18438/-0.11243/-0.35455/-0.26032/-0.17942/-0.51335/-0.08023/0.32039/0.016411	0.18433/-0.11213/-0.35462/-0.26076/-0.18052/-0.5141/-0.081613/0.32129/0.016383	0.18429/-0.11184/-0.35469/-0.26121/-0.18163/-0.51486/-0.082998/0.32219/0.016354	0.18424/-0.11154/-0.35476/-0.26166/-0.18275/-0.51563/-0.084387/0.32308/0.016325	0.18419/-0.11124/-0.35484/-0.26212/-0.18387/-0.5164/-0.085778/0.32397/0.016296	0.18414/-0.11094/-0.35493/-0.26258/-0.185/-0.51718/-0.087173/0.32485/0.016266	0.18409/-0.11064/-0.35501/-0.26304/-0.18613/-0.51797/-0.08857/0.32573/0.016235	0.18404/-0.11034/-0.3551/-0.2635/-0.18727/-0.51877/-0.089971/0.32661/0.016205	0.18399/-0.11003/-0.35519/-0.26397/-0.18842/-0.51958/-0.091374/0.32747/0.016174	0.18394/-0.10973/-0.35529/-0.26444/-0.18957/-0.52039/-0.092781/0.32834/0.016142	0.18388/-0.10942/-0.35539/-0.26492/-0.19072/-0.52121/-0.094189/0.32919/0.01611	0.18382/-0.10912/-0.35549/-0.26539/-0.19189/-0.52204/-0.095601/0.33004/0.016077	0.18377/-0.10881/-0.3556/-0.26587/-0.19306/-0.52288/-0.097015/0.33088/0.016043	0.18371/-0.1085/-0.35571/-0.26635/-0.19423/-0.52373/-0.098432/0.33171/0.016009	0.18365/-0.1082/-0.35582/-0.26684/-0.19542/-0.52459/-0.099851/0.33254/0.015974	0.18358/-0.10789/-0.35594/-0.26729/-0.1966/-0.52545/-0.10127/0.33336/0.015938	0.18352/-0.10758/-0.35606/-0.26767/-0.1978/-0.52632/-0.1027/0.33417/0.015902	0.18345/-0.10727/-0.35619/-0.26805/-0.199/-0.5272/-0.10412/0.33497/0.015865	0.18339/-0.10696/-0.35631/-0.26842/-0.20021/-0.52809/-0.10555/0.33576/0.015826	0.18332/-0.10665/-0.35644/-0.2688/-0.20142/-0.52898/-0.10698/0.33654/0.015787	0.18325/-0.10634/-0.35658/-0.26917/-0.20264/-0.52989/-0.10842/0.33732/0.015747	0.18318/-0.10603/-0.35672/-0.26956/-0.20387/-0.5308/-0.10985/0.33808/0.015706	0.18311/-0.10572/-0.35686/-0.26994/-0.20511/-0.53172/-0.11129/0.33884/0.015664	0.18304/-0.10541/-0.357/-0.27033/-0.20635/-0.53265/-0.11273/0.33958/0.015621	0.18296/-0.1051/-0.35715/-0.27073/-0.20759/-0.53358/-0.11417/0.34032/0.015577	0.18288/-0.10479/-0.3573/-0.27113/-0.20884/-0.53453/-0.11561/0.34104/0.015532	0.18281/-0.10447/-0.35745/-0.27153/-0.2101/-0.53548/-0.11706/0.34176/0.015485	0.18273/-0.10416/-0.35761/-0.27193/-0.21137/-0.53644/-0.1185/0.34246/0.015437	0.18265/-0.10385/-0.35777/-0.27234/-0.21264/-0.53741/-0.11995/0.34316/0.015388	0.18256/-0.10354/-0.35793/-0.27276/-0.21392/-0.53838/-0.1214/0.34384/0.015338	0.18248/-0.10323/-0.3581/-0.27317/-0.21521/-0.53937/-0.12285/0.34452/0.015287	0.1824/-0.10292/-0.35827/-0.27359/-0.2165/-0.54036/-0.1243/0.34518/0.015234	0.18231/-0.10261/-0.35845/-0.27402/-0.2178/-0.54136/-0.12576/0.34583/0.015179	0.18222/-0.1023/-0.35862/-0.27445/-0.21911/-0.54236/-0.12721/0.34647/0.015124	0.18213/-0.10199/-0.3588/-0.27488/-0.22042/-0.54338/-0.12867/0.34711/0.015066	0.18204/-0.10168/-0.35899/-0.27532/-0.22174/-0.5444/-0.13012/0.34773/0.015008	0.18195/-0.10137/-0.35917/-0.27576/-0.22306/-0.54543/-0.13158/0.34833/0.014947	0.18185/-0.10106/-0.35936/-0.2762/-0.22439/-0.54647/-0.13304/0.34893/0.014886	0.18175/-0.10075/-0.35955/-0.27665/-0.22573/-0.54752/-0.1345/0.34952/0.014822	0.18166/-0.10044/-0.35975/-0.27711/-0.22708/-0.54857/-0.13596/0.35009/0.014757	0.18156/-0.10013/-0.35995/-0.27757/-0.22843/-0.54963/-0.13742/0.35066/0.014691	0.18145/-0.099815/-0.36015/-0.27803/-0.22979/-0.5507/-0.13888/0.35121/0.014622	0.18135/-0.099504/-0.36035/-0.27849/-0.23115/-0.55178/-0.14034/0.35175/0.014552	0.18124/-0.099193/-0.36056/-0.27896/-0.23252/-0.55286/-0.14181/0.35228/0.014481	0.18114/-0.098882/-0.36077/-0.27944/-0.2339/-0.55395/-0.14327/0.3528/0.014407	0.18103/-0.098571/-0.36098/-0.27992/-0.23528/-0.55505/-0.14473/0.35331/0.014332	0.18092/-0.09826/-0.3612/-0.2804/-0.23668/-0.55616/-0.14619/0.3538/0.014255
3.907707	0.14675/-0.11903/-0.36745/-0.27071/-0.22324/-0.55522/-0.068457/0.30828/-0.041322	0.14649/-0.11884/-0.36741/-0.27098/-0.22413/-0.55629/-0.069845/0.30853/-0.041209	0.14624/-0.11866/-0.36737/-0.27125/-0.22503/-0.55736/-0.071229/0.30877/-0.041098	0.14599/-0.11848/-0.36734/-0.27153/-0.22594/-0.55845/-0.072609/0.309/-0.040991	0.14576/-0.1183/-0.36731/-0.27181/-0.22685/-0.55953/-0.073984/0.30922/-0.040887	0.14554/-0.11812/-0.36728/-0.27209/-0.22776/-0.56062/-0.075356/0.30944/-0.040786	0.14532/-0.11794/-0.36726/-0.27238/-0.22868/-0.56172/-0.076722/0.30964/-0.040688	0.14512/-0.11777/-0.36723/-0.27266/-0.2296/-0.56282/-0.078085/0.30984/-0.040592	0.14493/-0.11759/-0.36721/-0.27296/-0.23053/-0.56392/-0.079443/0.31003/-0.0405	0.14475/-0.11741/-0.3672/-0.27325/-0.23146/-0.56503/-0.080797/0.31021/-0.040411	0.14458/-0.11724/-0.36718/-0.27355/-0.23239/-0.56615/-0.082146/0.31038/-0.040325	0.14442/-0.11706/-0.36717/-0.27385/-0.23333/-0.56727/-0.08349/0.31055/-0.040243	0.14428/-0.11689/-0.36716/-0.27415/-0.23427/-0.56839/-0.084831/0.3107/-0.040163	0.14415/-0.11672/-0.36715/-0.27446/-0.23522/-0.56952/-0.086167/0.31085/-0.040086	0.14403/-0.11655/-0.36715/-0.27477/-0.23617/-0.57065/-0.087499/0.31099/-0.040013	0.14393/-0.11637/-0.36715/-0.27508/-0.23713/-0.57179/-0.088826/0.31111/-0.039943	0.14384/-0.1162/-0.36715/-0.2754/-0.23809/-0.57293/-0.09015/0.31123/-0.039875	0.14376/-0.11603/-0.36715/-0.27572/-0.23905/-0.57408/-0.091469/0.31134/-0.039812	0.14369/-0.11587/-0.36715/-0.27604/-0.24002/-0.57523/-0.092784/0.31144/-0.039751	0.14364/-0.1157/-0.36716/-0.27637/-0.24099/-0.57638/-0.094095/0.31153/-0.039693	0.1436/-0.11553/-0.36717/-0.2767/-0.24196/-0.57754/-0.095402/0.31162/-0.039639	0.14357/-0.11536/-0.36718/-0.27703/-0.24294/-0.57871/-0.096705/0.31169/-0.039588	0.14356/-0.1152/-0.36719/-0.27737/-0.24393/-0.57988/-0.098004/0.31175/-0.03954	0.14355/-0.11503/-0.3672/-0.2777/-0.24491/-0.58105/-0.0993/0.31181/-0.039495	0.14356/-0.11487/-0.36721/-0.27805/-0.24591/-0.58223/-0.10059/0.31185/-0.039453	0.14358/-0.1147/-0.36722/-0.27839/-0.2469/-0.58341/-0.10188/0.31188/-0.039415	0.14361/-0.11454/-0.36724/-0.27874/-0.2479/-0.58459/-0.10316/0.31191/-0.039379	0.14365/-0.11437/-0.36725/-0.27909/-0.24891/-0.58578/-0.10445/0.31193/-0.039347	0.1437/-0.11421/-0.36726/-0.27945/-0.24991/-0.58698/-0.10572/0.31193/-0.039318	0.14376/-0.11405/-0.36728/-0.27981/-0.25092/-0.58818/-0.107/0.31193/-0.039292	0.14383/-0.11389/-0.36729/-0.28017/-0.25194/-0.58938/-0.10827/0.31191/-0.03927	0.14391/-0.11373/-0.36731/-0.28053/-0.25296/-0.59059/-0.10954/0.31189/-0.03925	0.14399/-0.11356/-0.36733/-0.2809/-0.25398/-0.5918/-0.1108/0.31185/-0.039234	0.14409/-0.1134/-0.36735/-0.28127/-0.25501/-0.59301/-0.11206/0.31181/-0.039221	0.14419/-0.11324/-0.36736/-0.28165/-0.25604/-0.59423/-0.11332/0.31176/-0.039211	0.1443/-0.11308/-0.36739/-0.28203/-0.25707/-0.59545/-0.11457/0.31169/-0.039204	0.14441/-0.11292/-0.36741/-0.28241/-0.25811/-0.59668/-0.11583/0.31162/-0.0392	0.14454/-0.11276/-0.36743/-0.28279/-0.25915/-0.59791/-0.11707/0.31153/-0.0392	0.14467/-0.1126/-0.36746/-0.28318/-0.2602/-0.59914/-0.11832/0.31144/-0.039203	0.1448/-0.11245/-0.36749/-0.28357/-0.26125/-0.60038/-0.11956/0.31133/-0.039209	0.14494/-0.11229/-0.36752/-0.28397/-0.2623/-0.60162/-0.1208/0.31122/-0.039218	0.14509/-0.11213/-0.36755/-0.28436/-0.26336/-0.60287/-0.12204/0.31109/-0.039231	0.14524/-0.11197/-0.36759/-0.28477/-0.26442/-0.60412/-0.12327/0.31095/-0.039247	0.14539/-0.11181/-0.36763/-0.28517/-0.26548/-0.60537/-0.1245/0.31081/-0.039266	0.14555/-0.11165/-0.36767/-0.28558/-0.26655/-0.60663/-0.12573/0.31065/-0.039289	0.14572/-0.11149/-0.36771/-0.28599/-0.26762/-0.60789/-0.12696/0.31048/-0.039315	0.14589/-0.11133/-0.36776/-0.2864/-0.26869/-0.60915/-0.12818/0.3103/-0.039344	0.14606/-0.11118/-0.36781/-0.28682/-0.26977/-0.61042/-0.1294/0.31011/-0.039377	0.14623/-0.11102/-0.36786/-0.28724/-0.27085/-0.61169/-0.13061/0.30991/-0.039413
3.646019	0.1523/-0.15157/-0.37121/-0.29655/-0.28562/-0.61309/-0.056404/0.29368/-0.095708	0.15247/-0.15139/-0.37102/-0.29678/-0.28596/-0.61388/-0.057302/0.29371/-0.09551	0.15265/-0.15122/-0.37084/-0.29701/-0.28631/-0.61467/-0.058199/0.29373/-0.095315	0.15283/-0.15104/-0.37065/-0.29724/-0.28665/-0.61546/-0.059095/0.29374/-0.095124	0.153/-0.15087/-0.37047/-0.29748/-0.287/-0.61626/-0.059991/0.29375/-0.094936	0.15317/-0.15069/-0.37028/-0.29772/-0.28736/-0.61705/-0.060886/0.29375/-0.094752	0.15335/-0.15052/-0.3701/-0.29796/-0.28771/-0.61786/-0.061781/0.29375/-0.094572	0.15352/-0.15034/-0.36993/-0.2982/-0.28807/-0.61866/-0.062675/0.29373/-0.094396	0.15369/-0.15017/-0.36975/-0.29844/-0.28843/-0.61947/-0.063568/0.29371/-0.094223	0.15385/-0.14999/-0.36958/-0.29866/-0.2888/-0.62027/-0.064461/0.29368/-0.094055	0.15402/-0.14982/-0.3694/-0.29886/-0.28916/-0.62109/-0.065354/0.29365/-0.09389	0.15419/-0.14965/-0.36923/-0.29905/-0.28953/-0.6219/-0.066245/0.2936/-0.09373	0.15435/-0.14947/-0.36907/-0.29924/-0.2899/-0.62272/-0.067136/0.29355/-0.093574	0.15452/-0.1493/-0.3689/-0.29943/-0.29028/-0.62353/-0.068026/0.2935/-0.093422	0.15468/-0.14913/-0.36874/-0.29962/-0.29065/-0.62436/-0.068916/0.29343/-0.093275	0.15484/-0.14895/-0.36857/-0.29982/-0.29103/-0.62518/-0.069804/0.29336/-0.093132	0.155/-0.14878/-0.36841/-0.30002/-0.29142/-0.62601/-0.070692/0.29328/-0.092994	0.15516/-0.14861/-0.36825/-0.30022/-0.2918/-0.62683/-0.071579/0.29319/-0.09286	0.15532/-0.14843/-0.3681/-0.30042/-0.29219/-0.62767/-0.072466/0.2931/-0.092731	0.15547/-0.14826/-0.36794/-0.30063/-0.29258/-0.6285/-0.073351/0.29299/-0.092606	0.15563/-0.14809/-0.36779/-0.30083/-0.29297/-0.62933/-0.074236/0.29288/-0.092486	0.15578/-0.14792/-0.36764/-0.30104/-0.29336/-0.63017/-0.075119/0.29277/-0.09237	0.15594/-0.14774/-0.36749/-0.30126/-0.29376/-0.63101/-0.076002/0.29264/-0.09226	0.15609/-0.14757/-0.36734/-0.30147/-0.29416/-0.63185/-0.076884/0.29251/-0.092154	0.15624/-0.1474/-0.36719/-0.30169/-0.29456/-0.6327/-0.077765/0.29237/-0.092052	0.15638/-0.14723/-0.36705/-0.30191/-0.29496/-0.63355/-0.078645/0.29222/-0.091956	0.15653/-0.14705/-0.36691/-0.30213/-0.29537/-0.6344/-0.079524/0.29207/-0.091864	0.15668/-0.14688/-0.36677/-0.30236/-0.29578/-0.63525/-0.080402/0.29191/-0.091777	0.15682/-0.14671/-0.36663/-0.30258/-0.29619/-0.6361/-0.081279/0.29174/-0.091695	0.15696/-0.14653/-0.36649/-0.30281/-0.2966/-0.63696/-0.082155/0.29156/-0.091618	0.1571/-0.14636/-0.36636/-0.30304/-0.29701/-0.63781/-0.08303/0.29137/-0.091546	0.15724/-0.14619/-0.36622/-0.30327/-0.29743/-0.63867/-0.083904/0.29118/-0.091478	0.15738/-0.14601/-0.36609/-0.3035/-0.29785/-0.63954/-0.084777/0.29098/-0.091416	0.15752/-0.14584/-0.36596/-0.30373/-0.29827/-0.6404/-0.085648/0.29077/-0.091358	0.15765/-0.14566/-0.36583/-0.30395/-0.29869/-0.64127/-0.086519/0.29055/-0.091305	0.15778/-0.14549/-0.3657/-0.30418/-0.29911/-0.64213/-0.087388/0.29033/-0.091257	0.15792/-0.14531/-0.36558/-0.3044/-0.29954/-0.643/-0.088256/0.2901/-0.091214	0.15804/-0.14514/-0.36545/-0.30463/-0.29997/-0.64388/-0.089123/0.28986/-0.091176	0.15817/-0.14496/-0.36533/-0.30484/-0.3004/-0.64475/-0.089989/0.28961/-0.091143	0.1583/-0.14478/-0.36521/-0.30506/-0.30083/-0.64563/-0.090853/0.28936/-0.091115	0.15842/-0.14461/-0.36509/-0.30526/-0.30126/-0.6465/-0.091717/0.2891/-0.091092	0.15854/-0.14443/-0.36497/-0.30547/-0.3017/-0.64738/-0.092579/0.28883/-0.091073	0.15866/-0.14425/-0.36486/-0.30566/-0.30213/-0.64826/-0.093439/0.28855/-0.09106	0.15878/-0.14407/-0.36474/-0.30586/-0.30257/-0.64915/-0.094298/0.28827/-0.091051	0.1589/-0.14389/-0.36463/-0.30605/-0.30301/-0.65003/-0.095156/0.28797/-0.091047	0.15901/-0.14371/-0.36452/-0.30624/-0.30345/-0.65092/-0.096013/0.28767/-0.091048	0.15912/-0.14353/-0.36441/-0.30642/-0.30389/-0.65181/-0.096868/0.28736/-0.091054	0.15923/-0.14334/-0.3643/-0.30661/-0.30434/-0.6527/-0.097721/0.28705/-0.091065	0.15934/-0.14316/-0.3642/-0.30679/-0.30478/-0.65359/-0.098573/0.28672/-0.091081
3.401856	0.15898/-0.21606/-0.39774/-0.3335/-0.38485/-0.68044/-0.096633/0.28167/-0.074498	0.15921/-0.21599/-0.39755/-0.33362/-0.38466/-0.68063/-0.09721/0.28159/-0.074418	0.15943/-0.21592/-0.39735/-0.33373/-0.38447/-0.68082/-0.097787/0.28152/-0.074339	0.15965/-0.21585/-0.39715/-0.33385/-0.38429/-0.68101/-0.098364/0.28143/-0.074262	0.15987/-0.21578/-0.39695/-0.33396/-0.38411/-0.6812/-0.098941/0.28135/-0.074186	0.16009/-0.21571/-0.39676/-0.33406/-0.38392/-0.68139/-0.099518/0.28125/-0.074112	0.1603/-0.21565/-0.39656/-0.33417/-0.38374/-0.68158/-0.10009/0.28116/-0.074039	0.16051/-0.21558/-0.39636/-0.33427/-0.38357/-0.68176/-0.10067/0.28106/-0.073968	0.16072/-0.21551/-0.39616/-0.33437/-0.38339/-0.68195/-0.10125/0.28095/-0.073898	0.16093/-0.21545/-0.39597/-0.33446/-0.38322/-0.68214/-0.10182/0.28084/-0.07383	0.16113/-0.21538/-0.39577/-0.33456/-0.38304/-0.68233/-0.1024/0.28073/-0.073764	0.16133/-0.21532/-0.39557/-0.33465/-0.38287/-0.68251/-0.10298/0.28061/-0.073698	0.16152/-0.21525/-0.39538/-0.33474/-0.3827/-0.6827/-0.10355/0.28048/-0.073635	0.16172/-0.21519/-0.39518/-0.33483/-0.38253/-0.68289/-0.10413/0.28036/-0.073573	0.16191/-0.21513/-0.39499/-0.33492/-0.38236/-0.68307/-0.1047/0.28022/-0.073512	0.16209/-0.21507/-0.39479/-0.33501/-0.38219/-0.68326/-0.10528/0.28008/-0.073453	0.16228/-0.215/-0.3946/-0.3351/-0.38203/-0.68344/-0.10585/0.27994/-0.073396	0.16246/-0.21494/-0.3944/-0.33519/-0.38186/-0.68363/-0.10643/0.27979/-0.07334	0.16264/-0.21488/-0.39421/-0.33528/-0.3817/-0.68381/-0.107/0.27964/-0.073286	0.16281/-0.21482/-0.39401/-0.33537/-0.38154/-0.684/-0.10758/0.27948/-0.073233	0.16299/-0.21476/-0.39382/-0.33546/-0.38138/-0.68418/-0.10815/0.27932/-0.073182	0.16315/-0.2147/-0.39363/-0.33555/-0.38122/-0.68436/-0.10873/0.27915/-0.073132	0.16332/-0.21464/-0.39344/-0.33565/-0.38106/-0.68454/-0.1093/0.27898/-0.073084	0.16348/-0.21458/-0.39325/-0.33574/-0.3809/-0.68472/-0.10987/0.2788/-0.073038	0.16364/-0.21452/-0.39306/-0.33583/-0.38075/-0.6849/-0.11045/0.27862/-0.072993	0.1638/-0.21446/-0.39287/-0.33593/-0.38059/-0.68508/-0.11102/0.27843/-0.072949	0.16395/-0.21439/-0.39268/-0.33602/-0.38044/-0.68526/-0.1116/0.27823/-0.072907	0.1641/-0.21433/-0.39249/-0.33612/-0.38028/-0.68544/-0.11217/0.27803/-0.072867	0.16425/-0.21427/-0.3923/-0.33622/-0.38013/-0.68561/-0.11274/0.27783/-0.072829	0.16439/-0.21421/-0.39211/-0.33632/-0.37998/-0.68579/-0.11331/0.27762/-0.072791	0.16453/-0.21415/-0.39193/-0.33642/-0.37983/-0.68596/-0.11389/0.2774/-0.072756	0.16467/-0.21409/-0.39174/-0.33652/-0.37968/-0.68613/-0.11446/0.27718/-0.072722	0.16481/-0.21402/-0.39156/-0.33662/-0.37953/-0.68631/-0.11503/0.27696/-0.07269	0.16494/-0.21396/-0.39137/-0.33672/-0.37938/-0.68648/-0.1156/0.27673/-0.072659	0.16506/-0.2139/-0.39119/-0.33683/-0.37923/-0.68665/-0.11618/0.27649/-0.07263	0.16519/-0.21383/-0.39101/-0.33694/-0.37909/-0.68682/-0.11675/0.27625/-0.072602	0.16531/-0.21376/-0.39082/-0.33704/-0.37894/-0.68698/-0.11732/0.276/-0.072576	0.16543/-0.2137/-0.39064/-0.33715/-0.37879/-0.68715/-0.11789/0.27574/-0.072552	0.16554/-0.21363/-0.39046/-0.33726/-0.37865/-0.68732/-0.11846/0.27548/-0.072529	0.16565/-0.21356/-0.39028/-0.33737/-0.3785/-0.68748/-0.11903/0.27522/-0.072508	0.16576/-0.21348/-0.3901/-0.33749/-0.37836/-0.68764/-0.1196/0.27495/-0.072488	0.16587/-0.21341/-0.38992/-0.3376/-0.37821/-0.68781/-0.12017/0.27467/-0.07247	0.16597/-0.21333/-0.38974/-0.33772/-0.37807/-0.68797/-0.12074/0.27439/-0.072454	0.16606/-0.21326/-0.38956/-0.33783/-0.37792/-0.68812/-0.12131/0.2741/-0.072439	0.16616/-0.21318/-0.38938/-0.33795/-0.37778/-0.68828/-0.12187/0.2738/-0.072425	0.16625/-0.21309/-0.3892/-0.33807/-0.37764/-0.68844/-0.12244/0.2735/-0.072414	0.16634/-0.21301/-0.38902/-0.33819/-0.3775/-0.68859/-0.12301/0.2732/-0.072403	0.16642/-0.21292/-0.38885/-0.33831/-0.37735/-0.68874/-0.12358/0.27288/-0.072395	0.1665/-0.21283/-0.38867/-0.33844/-0.37721/-0.68889/-0.12414/0.27257/-0.072388
3.174044	0.11174/-0.23504/-0.45775/-0.3607/-0.51184/-0.79469/-0.2307/0.23158/-0.031305	0.11196/-0.23518/-0.45756/-0.36088/-0.51124/-0.79466/-0.23107/0.23198/-0.031198	0.11218/-0.23532/-0.45737/-0.36106/-0.51065/-0.79463/-0.23143/0.23239/-0.031093	0.1124/-0.23546/-0.45718/-0.36124/-0.51006/-0.7946/-0.23179/0.23279/-0.030987	0.11261/-0.2356/-0.45699/-0.36141/-0.50947/-0.79457/-0.23215/0.23319/-0.030882	0.11283/-0.23574/-0.45681/-0.36159/-0.50888/-0.79454/-0.2325/0.23359/-0.030777	0.11304/-0.23588/-0.45662/-0.36177/-0.5083/-0.79452/-0.23286/0.23399/-0.030672	0.11325/-0.23602/-0.45643/-0.36194/-0.50772/-0.79449/-0.23322/0.23439/-0.030568	0.11346/-0.23615/-0.45624/-0.36212/-0.50714/-0.79447/-0.23357/0.23478/-0.030464	0.11367/-0.23629/-0.45605/-0.3623/-0.50656/-0.79445/-0.23392/0.23518/-0.03036	0.11387/-0.23642/-0.45587/-0.36248/-0.50598/-0.79444/-0.23428/0.23557/-0.030256	0.11408/-0.23655/-0.45568/-0.36265/-0.50541/-0.79442/-0.23463/0.23596/-0.030153	0.11428/-0.23669/-0.45549/-0.36283/-0.50484/-0.79441/-0.23498/0.23635/-0.03005	0.11448/-0.23682/-0.45531/-0.36301/-0.50427/-0.7944/-0.23532/0.23674/-0.029947	0.11468/-0.23695/-0.45512/-0.36319/-0.5037/-0.79439/-0.23567/0.23712/-0.029844	0.11488/-0.23707/-0.45493/-0.36336/-0.50314/-0.79438/-0.23602/0.23751/-0.029742	0.11508/-0.2372/-0.45475/-0.36354/-0.50258/-0.79437/-0.23636/0.23789/-0.02964	0.11528/-0.23733/-0.45456/-0.36372/-0.50202/-0.79437/-0.2367/0.23827/-0.029538	0.11547/-0.23746/-0.45438/-0.3639/-0.50146/-0.79437/-0.23705/0.23865/-0.029436	0.11567/-0.23758/-0.45419/-0.36408/-0.5009/-0.79436/-0.23739/0.23902/-0.029335	0.11586/-0.2377/-0.45401/-0.36425/-0.50035/-0.79436/-0.23773/0.2394/-0.029233	0.11605/-0.23783/-0.45382/-0.36443/-0.4998/-0.79437/-0.23807/0.23977/-0.029132	0.11624/-0.23795/-0.45364/-0.36461/-0.49925/-0.79437/-0.2384/0.24014/-0.029031	0.11643/-0.23807/-0.45345/-0.36479/-0.4987/-0.79437/-0.23874/0.2405/-0.02893	0.11662/-0.23819/-0.45327/-0.36497/-0.49816/-0.79438/-0.23908/0.24087/-0.028829	0.1168/-0.23831/-0.45308/-0.36514/-0.49761/-0.79439/-0.23941/0.24123/-0.028728	0.11699/-0.23842/-0.4529/-0.36532/-0.49707/-0.79439/-0.23974/0.24159/-0.028628	0.11717/-0.23854/-0.45272/-0.3655/-0.49653/-0.7944/-0.24008/0.24195/-0.028527	0.11736/-0.23865/-0.45253/-0.36568/-0.49599/-0.79442/-0.24041/0.2423/-0.028426	0.11754/-0.23877/-0.45235/-0.36586/-0.49546/-0.79443/-0.24074/0.24266/-0.028325	0.11772/-0.23888/-0.45216/-0.36604/-0.49493/-0.79444/-0.24107/0.24301/-0.028224	0.1179/-0.23899/-0.45198/-0.36621/-0.49439/-0.79446/-0.24139/0.24336/-0.028122	0.11808/-0.2391/-0.4518/-0.36639/-0.49386/-0.79447/-0.24172/0.2437/-0.028021	0.11826/-0.23921/-0.45161/-0.36657/-0.49334/-0.79449/-0.24205/0.24405/-0.027919	0.11844/-0.23932/-0.45143/-0.36675/-0.49281/-0.79451/-0.24237/0.24439/-0.027817	0.11861/-0.23943/-0.45125/-0.36693/-0.49229/-0.79452/-0.24269/0.24472/-0.027714	0.11879/-0.23954/-0.45106/-0.36711/-0.49176/-0.79454/-0.24302/0.24506/-0.027611	0.11896/-0.23964/-0.45088/-0.36729/-0.49124/-0.79456/-0.24334/0.24539/-0.027507	0.11914/-0.23975/-0.45069/-0.36747/-0.49072/-0.79459/-0.24366/0.24572/-0.027403	0.11931/-0.23985/-0.45051/-0.36764/-0.49021/-0.79461/-0.24398/0.24605/-0.027298	0.11949/-0.23996/-0.45033/-0.36782/-0.48969/-0.79463/-0.2443/0.24637/-0.027192	0.11966/-0.24006/-0.45014/-0.368/-0.48918/-0.79465/-0.24462/0.24669/-0.027085	0.11983/-0.24016/-0.44996/-0.36818/-0.48867/-0.79468/-0.24493/0.24701/-0.026978	0.12/-0.24026/-0.44977/-0.36836/-0.48816/-0.7947/-0.24525/0.24732/-0.026869	0.12017/-0.24036/-0.44959/-0.36854/-0.48765/-0.79473/-0.24557/0.24764/-0.026759	0.12034/-0.24045/-0.44941/-0.36872/-0.48714/-0.79475/-0.24588/0.24795/-0.026648	0.12051/-0.24055/-0.44922/-0.3689/-0.48663/-0.79478/-0.24619/0.24825/-0.026536	0.12068/-0.24064/-0.44904/-0.36908/-0.48613/-0.7948/-0.24651/0.24855/-0.026422	0.12085/-0.24074/-0.44885/-0.36926/-0.48563/-0.79483/-0.24682/0.24885/-0.026307
2.961488	0.028886/-0.193/-0.53888/-0.39581/-0.62844/-0.86805/-0.43521/0.11612/0.014247	0.029235/-0.19315/-0.53871/-0.39612/-0.62752/-0.86767/-0.43553/0.11728/0.014448	0.029584/-0.1933/-0.53853/-0.39642/-0.62661/-0.86729/-0.43586/0.11844/0.014646	0.029932/-0.19345/-0.53835/-0.39672/-0.6257/-0.86692/-0.43618/0.1196/0.014843	0.030281/-0.1936/-0.53817/-0.39702/-0.62479/-0.86655/-0.4365/0.12075/0.015039	0.030629/-0.19375/-0.53799/-0.39732/-0.62389/-0.86618/-0.43683/0.12191/0.015233	0.030977/-0.19389/-0.53781/-0.39762/-0.62299/-0.86581/-0.43715/0.12306/0.015425	0.031325/-0.19403/-0.53762/-0.39792/-0.62209/-0.86545/-0.43748/0.12422/0.015616	0.031672/-0.19417/-0.53744/-0.39822/-0.6212/-0.86509/-0.4378/0.12537/0.015805	0.032019/-0.19431/-0.53726/-0.39852/-0.62031/-0.86473/-0.43813/0.12652/0.015993	0.032366/-0.19444/-0.53708/-0.39882/-0.61943/-0.86437/-0.43846/0.12767/0.016179	0.032712/-0.19457/-0.53689/-0.39912/-0.61855/-0.86402/-0.43878/0.12882/0.016364	0.033059/-0.19469/-0.53671/-0.39942/-0.61767/-0.86367/-0.43911/0.12997/0.016546	0.033405/-0.19481/-0.53652/-0.39972/-0.61679/-0.86332/-0.43944/0.13111/0.016727	0.033751/-0.19492/-0.53634/-0.40002/-0.61592/-0.86297/-0.43976/0.13225/0.016907	0.034097/-0.19503/-0.53615/-0.40031/-0.61506/-0.86263/-0.44009/0.1334/0.017085	0.034442/-0.19512/-0.53597/-0.40061/-0.61419/-0.86229/-0.44042/0.13454/0.017261	0.034788/-0.19521/-0.53578/-0.40091/-0.61333/-0.86195/-0.44074/0.13568/0.017436	0.035133/-0.1953/-0.53559/-0.4012/-0.61248/-0.86161/-0.44107/0.13681/0.017608	0.035478/-0.19537/-0.5354/-0.4015/-0.61162/-0.86128/-0.4414/0.13795/0.01778	0.035823/-0.19545/-0.53521/-0.4018/-0.61078/-0.86095/-0.44172/0.13908/0.017949	0.036168/-0.19551/-0.53502/-0.40209/-0.60993/-0.86062/-0.44204/0.14022/0.018117	0.036513/-0.19557/-0.53483/-0.40239/-0.60909/-0.86029/-0.44237/0.14135/0.018284	0.036859/-0.19563/-0.53464/-0.40268/-0.60825/-0.85996/-0.44269/0.14248/0.018448	0.037204/-0.19568/-0.53445/-0.40297/-0.60742/-0.85964/-0.44301/0.1436/0.018612	0.037549/-0.19573/-0.53426/-0.40327/-0.60659/-0.85932/-0.44332/0.14473/0.018773	0.037894/-0.19578/-0.53407/-0.40356/-0.60576/-0.859/-0.44364/0.14585/0.018933	0.03824/-0.19582/-0.53387/-0.40385/-0.60494/-0.85868/-0.44395/0.14698/0.019091	0.038586/-0.19586/-0.53368/-0.40415/-0.60412/-0.85836/-0.44426/0.1481/0.019248	0.038932/-0.1959/-0.53349/-0.40444/-0.6033/-0.85805/-0.44457/0.14921/0.019403	0.039278/-0.19594/-0.53329/-0.40473/-0.60249/-0.85773/-0.44487/0.15033/0.019557	0.039625/-0.19598/-0.5331/-0.40502/-0.60168/-0.85742/-0.44517/0.15144/0.019709	0.039972/-0.19602/-0.5329/-0.40531/-0.60088/-0.85711/-0.44546/0.15256/0.01986	0.040319/-0.19605/-0.5327/-0.4056/-0.60008/-0.85681/-0.44575/0.15367/0.020009	0.040667/-0.19609/-0.53251/-0.40589/-0.59928/-0.8565/-0.44603/0.15477/0.020157	0.041015/-0.19612/-0.53231/-0.40617/-0.59849/-0.85619/-0.4463/0.15588/0.020303	0.041364/-0.19615/-0.53211/-0.40646/-0.5977/-0.85589/-0.44657/0.15698/0.020448	0.041713/-0.19618/-0.53191/-0.40675/-0.59691/-0.85559/-0.44683/0.15809/0.020591	0.042063/-0.19621/-0.53171/-0.40704/-0.59613/-0.85529/-0.44707/0.15918/0.020733	0.042414/-0.19624/-0.53151/-0.40732/-0.59535/-0.85499/-0.44731/0.16028/0.020874	0.042765/-0.19627/-0.53131/-0.40761/-0.59458/-0.85469/-0.44753/0.16138/0.021013	0.043117/-0.1963/-0.53111/-0.40789/-0.59381/-0.85439/-0.44774/0.16247/0.021151	0.04347/-0.19632/-0.53091/-0.40818/-0.59304/-0.8541/-0.44793/0.16356/0.021287	0.043823/-0.19635/-0.53071/-0.40846/-0.59228/-0.8538/-0.4481/0.16465/0.021423	0.044178/-0.19637/-0.53051/-0.40874/-0.59152/-0.85351/-0.44826/0.16573/0.021557	0.044533/-0.1964/-0.5303/-0.40902/-0.59076/-0.85322/-0.4484/0.16682/0.02169	0.044889/-0.19642/-0.5301/-0.4093/-0.59001/-0.85293/-0.44851/0.1679/0.021821	0.045246/-0.19644/-0.5299/-0.40958/-0.58926/-0.85264/-0.4486/0.16898/0.021952	0.045604/-0.19646/-0.52969/-0.40986/-0.58852/-0.85235/-0.44867/0.17005/0.022081
2.763166	-0.035564/-0.15241/-0.59525/-0.4317/-0.6691/-0.82332/-0.52602/0.001404/0.077173	-0.035165/-0.15243/-0.59509/-0.43203/-0.66819/-0.82286/-0.52577/0.00288/0.077204	-0.034767/-0.15243/-0.59494/-0.43236/-0.66729/-0.82241/-0.52552/0.0043572/0.077234	-0.034371/-0.15244/-0.59478/-0.43269/-0.66638/-0.82196/-0.52527/0.0058357/0.077263	-0.033975/-0.15245/-0.59463/-0.43301/-0.66548/-0.82151/-0.52502/0.0073153/0.077292	-0.03358/-0.15245/-0.59447/-0.43334/-0.66458/-0.82107/-0.52477/0.0087959/0.077321	-0.033186/-0.15246/-0.59431/-0.43367/-0.66369/-0.82062/-0.52452/0.010278/0.077348	-0.032793/-0.15246/-0.59415/-0.43399/-0.66279/-0.82018/-0.52427/0.01176/0.077375	-0.0324/-0.15246/-0.59399/-0.43432/-0.6619/-0.81973/-0.52402/0.013244/0.077402	-0.032009/-0.15246/-0.59383/-0.43464/-0.66101/-0.81929/-0.52378/0.014729/0.077428	-0.031618/-0.15245/-0.59367/-0.43497/-0.66013/-0.81885/-0.52353/0.016214/0.077453	-0.031229/-0.15245/-0.5935/-0.43529/-0.65924/-0.81841/-0.52328/0.0177/0.077478	-0.03084/-0.15244/-0.59334/-0.43561/-0.65836/-0.81798/-0.52303/0.019187/0.077502	-0.030452/-0.15243/-0.59317/-0.43594/-0.65748/-0.81754/-0.52278/0.020675/0.077526	-0.030065/-0.15242/-0.593/-0.43626/-0.6566/-0.81711/-0.52253/0.022163/0.077549	-0.029679/-0.15241/-0.59283/-0.43658/-0.65573/-0.81668/-0.52228/0.023652/0.077571	-0.029293/-0.1524/-0.59266/-0.4369/-0.65486/-0.81624/-0.52203/0.025141/0.077593	-0.028909/-0.15239/-0.59249/-0.43722/-0.65399/-0.81581/-0.52178/0.026631/0.077614	-0.028525/-0.15237/-0.59232/-0.43754/-0.65312/-0.81539/-0.52153/0.028121/0.077635	-0.028142/-0.15236/-0.59214/-0.43786/-0.65225/-0.81496/-0.52127/0.029612/0.077655	-0.02776/-0.15234/-0.59197/-0.43817/-0.65139/-0.81453/-0.52102/0.031103/0.077675	-0.027379/-0.15232/-0.59179/-0.43849/-0.65053/-0.81411/-0.52077/0.032594/0.077694	-0.026999/-0.1523/-0.59161/-0.43881/-0.64967/-0.81368/-0.52052/0.034085/0.077712	-0.026619/-0.15227/-0.59143/-0.43912/-0.64882/-0.81326/-0.52027/0.035577/0.07773	-0.02624/-0.15225/-0.59125/-0.43943/-0.64796/-0.81284/-0.52002/0.037069/0.077747	-0.025862/-0.15222/-0.59107/-0.43974/-0.64711/-0.81242/-0.51977/0.03856/0.077763	-0.025485/-0.1522/-0.59089/-0.44005/-0.64626/-0.812/-0.51952/0.040052/0.077779	-0.025109/-0.15217/-0.5907/-0.44036/-0.64542/-0.81158/-0.51927/0.041544/0.077794	-0.024733/-0.15214/-0.59052/-0.44067/-0.64457/-0.81117/-0.51902/0.043036/0.077809	-0.024358/-0.15211/-0.59033/-0.44098/-0.64373/-0.81075/-0.51876/0.044528/0.077823	-0.023984/-0.15207/-0.59014/-0.44128/-0.64289/-0.81034/-0.51851/0.046019/0.077836	-0.023611/-0.15204/-0.58995/-0.44158/-0.64205/-0.80992/-0.51826/0.047511/0.077849	-0.023238/-0.152/-0.58976/-0.44188/-0.64122/-0.80951/-0.51801/0.049002/0.077861	-0.022866/-0.15197/-0.58957/-0.44218/-0.64039/-0.8091/-0.51776/0.050493/0.077872	-0.022495/-0.15193/-0.58938/-0.44248/-0.63956/-0.80869/-0.5175/0.051983/0.077883	-0.022124/-0.15189/-0.58919/-0.44277/-0.63873/-0.80828/-0.51725/0.053473/0.077893	-0.021754/-0.15185/-0.58899/-0.44306/-0.6379/-0.80787/-0.517/0.054963/0.077902	-0.021385/-0.15181/-0.5888/-0.44335/-0.63708/-0.80747/-0.51675/0.056452/0.077911	-0.021017/-0.15176/-0.5886/-0.44364/-0.63626/-0.80706/-0.5165/0.057941/0.077919	-0.020649/-0.15172/-0.58841/-0.44392/-0.63544/-0.80666/-0.51624/0.059429/0.077926	-0.020281/-0.15167/-0.58821/-0.4442/-0.63462/-0.80625/-0.51599/0.060917/0.077933	-0.019915/-0.15162/-0.58801/-0.44448/-0.63381/-0.80585/-0.51574/0.062403/0.077939	-0.019549/-0.15157/-0.58781/-0.44476/-0.633/-0.80545/-0.51549/0.06389/0.077944	-0.019183/-0.15152/-0.58761/-0.44504/-0.63219/-0.80505/-0.51523/0.065375/0.077948	-0.018818/-0.15147/-0.58741/-0.44531/-0.63138/-0.80465/-0.51498/0.06686/0.077952	-0.018454/-0.15142/-0.58721/-0.44558/-0.63057/-0.80425/-0.51473/0.068343/0.077955	-0.01809/-0.15137/-0.587/-0.44584/-0.62977/-0.80385/-0.51448/0.069826/0.077957	-0.017727/-0.15131/-0.5868/-0.44611/-0.62897/-0.80345/-0.51422/0.071308/0.077959	-0.017364/-0.15125/-0.5866/-0.44637/-0.62817/-0.80306/-0.51397/0.072789/0.07796
2.578125	-0.11194/-0.15394/-0.61086/-0.45056/-0.6334/-0.73617/-0.50954/-0.04901/0.11976	-0.11149/-0.15382/-0.61077/-0.45069/-0.63294/-0.73606/-0.50935/-0.047404/0.11968	-0.11104/-0.15371/-0.61068/-0.45083/-0.63247/-0.73595/-0.50916/-0.045798/0.11961	-0.1106/-0.1536/-0.61058/-0.45096/-0.63201/-0.73585/-0.50896/-0.044192/0.11953	-0.11015/-0.15348/-0.61049/-0.45109/-0.63155/-0.73575/-0.50877/-0.042587/0.11946	-0.1097/-0.15337/-0.61039/-0.45122/-0.63109/-0.73565/-0.50857/-0.040983/0.11939	-0.10926/-0.15325/-0.61029/-0.45134/-0.63063/-0.73555/-0.50838/-0.039379/0.11932	-0.10881/-0.15314/-0.61019/-0.45147/-0.63017/-0.73545/-0.50818/-0.037776/0.11925	-0.10837/-0.15302/-0.61009/-0.45159/-0.62972/-0.73536/-0.50798/-0.036173/0.11918	-0.10792/-0.1529/-0.60999/-0.45171/-0.62926/-0.73527/-0.50778/-0.034571/0.11911	-0.10748/-0.15278/-0.60988/-0.45183/-0.62881/-0.73518/-0.50758/-0.032969/0.11904	-0.10704/-0.15266/-0.60978/-0.45194/-0.62836/-0.73509/-0.50738/-0.031369/0.11897	-0.10659/-0.15254/-0.60967/-0.45205/-0.6279/-0.735/-0.50718/-0.029769/0.11891	-0.10615/-0.15242/-0.60956/-0.45217/-0.62746/-0.73492/-0.50698/-0.028169/0.11884	-0.10571/-0.1523/-0.60945/-0.45228/-0.62701/-0.73484/-0.50678/-0.026571/0.11877	-0.10527/-0.15218/-0.60934/-0.45238/-0.62656/-0.73476/-0.50657/-0.024973/0.11871	-0.10483/-0.15205/-0.60923/-0.45249/-0.62611/-0.73468/-0.50637/-0.023376/0.11864	-0.10439/-0.15193/-0.60911/-0.45259/-0.62567/-0.7346/-0.50616/-0.021779/0.11858	-0.10395/-0.15181/-0.609/-0.45269/-0.62522/-0.73453/-0.50596/-0.020184/0.11852	-0.10351/-0.15168/-0.60888/-0.45279/-0.62477/-0.73446/-0.50575/-0.018589/0.11845	-0.10307/-0.15156/-0.60876/-0.45289/-0.62433/-0.73439/-0.50554/-0.016996/0.11839	-0.10264/-0.15143/-0.60864/-0.45299/-0.62388/-0.73432/-0.50534/-0.015403/0.11833	-0.1022/-0.1513/-0.60852/-0.45308/-0.62342/-0.73425/-0.50513/-0.013811/0.11827	-0.10176/-0.15117/-0.6084/-0.45317/-0.62296/-0.73419/-0.50492/-0.01222/0.1182	-0.10133/-0.15105/-0.60828/-0.45326/-0.62248/-0.73413/-0.50471/-0.01063/0.11814	-0.10089/-0.15092/-0.60815/-0.45335/-0.62197/-0.73407/-0.5045/-0.0090412/0.11808	-0.10046/-0.15079/-0.60803/-0.45343/-0.6214/-0.73401/-0.50428/-0.0074534/0.11802	-0.10002/-0.15065/-0.6079/-0.45351/-0.62076/-0.73395/-0.50407/-0.0058666/0.11796	-0.09959/-0.15052/-0.60777/-0.45359/-0.62006/-0.7339/-0.50386/-0.0042809/0.1179	-0.099157/-0.15039/-0.60764/-0.45367/-0.61933/-0.73385/-0.50365/-0.0026963/0.11785	-0.098724/-0.15026/-0.60751/-0.45375/-0.61858/-0.7338/-0.50343/-0.0011128/0.11779	-0.098292/-0.15012/-0.60738/-0.45382/-0.61783/-0.73375/-0.50322/0.00046944/0.11773	-0.097861/-0.14999/-0.60725/-0.4539/-0.61707/-0.73371/-0.503/0.0020505/0.11767	-0.09743/-0.14985/-0.60711/-0.45397/-0.6163/-0.73367/-0.50278/0.0036304/0.11761	-0.097/-0.14971/-0.60698/-0.45403/-0.61554/-0.73363/-0.50257/0.005209/0.11756	-0.09657/-0.14958/-0.60684/-0.4541/-0.61478/-0.73359/-0.50235/0.0067864/0.1175	-0.09614/-0.14944/-0.6067/-0.45416/-0.61401/-0.73355/-0.50213/0.0083625/0.11744	-0.095712/-0.1493/-0.60657/-0.45423/-0.61325/-0.73352/-0.50191/0.0099372/0.11738	-0.095283/-0.14916/-0.60643/-0.45429/-0.61249/-0.73348/-0.50169/0.011511/0.11733	-0.094855/-0.14902/-0.60629/-0.45434/-0.61172/-0.73345/-0.50147/0.013083/0.11727	-0.094428/-0.14888/-0.60615/-0.4544/-0.61096/-0.73342/-0.50125/0.014653/0.11721	-0.094001/-0.14873/-0.606/-0.45445/-0.6102/-0.7334/-0.50103/0.016223/0.11716	-0.093575/-0.14859/-0.60586/-0.4545/-0.60945/-0.73337/-0.50081/0.01779/0.1171	-0.093149/-0.14845/-0.60572/-0.45455/-0.60869/-0.73335/-0.50059/0.019357/0.11704	-0.092724/-0.1483/-0.60557/-0.4546/-0.60793/-0.73333/-0.50036/0.020921/0.11699	-0.092299/-0.14816/-0.60543/-0.45465/-0.60718/-0.73331/-0.50014/0.022485/0.11693	-0.091874/-0.14801/-0.60528/-0.45469/-0.60642/-0.7333/-0.49992/0.024046/0.11687	-0.09145/-0.14786/-0.60513/-0.45473/-0.60567/-0.73328/-0.49969/0.025606/0.11682	-0.091027/-0.14771/-0.60498/-0.45477/-0.60492/-0.73327/-0.49947/0.027165/0.11676
2.405476	-0.18658/-0.16684/-0.62813/-0.46085/-0.5758/-0.60684/-0.49794/0.065532/0.16389	-0.18594/-0.16678/-0.62805/-0.46092/-0.5754/-0.60658/-0.4979/0.066505/0.16362	-0.18531/-0.16672/-0.62797/-0.46099/-0.57501/-0.60632/-0.49786/0.067481/0.16335	-0.18468/-0.16666/-0.62789/-0.46106/-0.57462/-0.60606/-0.49782/0.068461/0.16308	-0.18404/-0.16659/-0.62781/-0.46113/-0.57423/-0.6058/-0.49777/0.069444/0.16281	-0.18341/-0.16653/-0.62773/-0.46119/-0.57384/-0.60554/-0.49773/0.070431/0.16255	-0.18278/-0.16647/-0.62765/-0.46126/-0.57345/-0.60528/-0.49769/0.07142/0.16228	-0.18215/-0.1664/-0.62757/-0.46132/-0.57306/-0.60502/-0.49765/0.072413/0.16201	-0.18152/-0.16633/-0.62749/-0.46138/-0.57267/-0.60476/-0.49761/0.07341/0.16174	-0.18089/-0.16627/-0.62741/-0.46144/-0.57228/-0.6045/-0.49757/0.074409/0.16148	-0.18026/-0.1662/-0.62733/-0.4615/-0.57189/-0.60423/-0.49753/0.075411/0.16121	-0.17963/-0.16613/-0.62725/-0.46155/-0.5715/-0.60397/-0.49749/0.076416/0.16095	-0.179/-0.16606/-0.62716/-0.4616/-0.57112/-0.60371/-0.49745/0.077424/0.16068	-0.17837/-0.16599/-0.62708/-0.46166/-0.57073/-0.60345/-0.49741/0.078435/0.16042	-0.17774/-0.16592/-0.627/-0.46171/-0.57034/-0.60318/-0.49736/0.079449/0.16016	-0.17712/-0.16585/-0.62691/-0.46175/-0.56995/-0.60292/-0.49732/0.080465/0.15989	-0.17649/-0.16578/-0.62683/-0.4618/-0.56957/-0.60266/-0.49728/0.081484/0.15963	-0.17587/-0.16571/-0.62675/-0.46184/-0.56918/-0.60239/-0.49724/0.082505/0.15937	-0.17524/-0.16564/-0.62666/-0.46189/-0.5688/-0.60213/-0.4972/0.083528/0.15911	-0.17462/-0.16557/-0.62658/-0.46193/-0.56841/-0.60186/-0.49716/0.084554/0.15885	-0.17399/-0.16549/-0.62649/-0.46196/-0.56803/-0.6016/-0.49712/0.085582/0.15859	-0.17337/-0.16542/-0.62641/-0.462/-0.56764/-0.60133/-0.49708/0.086613/0.15833	-0.17275/-0.16534/-0.62632/-0.46204/-0.56726/-0.60107/-0.49704/0.087645/0.15807	-0.17212/-0.16527/-0.62623/-0.46207/-0.56687/-0.6008/-0.497/0.08868/0.15782	-0.1715/-0.16519/-0.62615/-0.4621/-0.56649/-0.60054/-0.49696/0.089716/0.15756	-0.17088/-0.16511/-0.62606/-0.46212/-0.56611/-0.60027/-0.49692/0.090754/0.15731	-0.17026/-0.16504/-0.62597/-0.46215/-0.56573/-0.6/-0.49687/0.091794/0.15705	-0.16964/-0.16496/-0.62588/-0.46217/-0.56534/-0.59974/-0.49683/0.092836/0.1568	-0.16902/-0.16488/-0.62579/-0.46219/-0.56496/-0.59947/-0.49679/0.09388/0.15655	-0.1684/-0.1648/-0.6257/-0.46221/-0.56458/-0.5992/-0.49675/0.094925/0.1563	-0.16779/-0.16472/-0.62561/-0.46223/-0.5642/-0.59893/-0.49671/0.095972/0.15605	-0.16717/-0.16464/-0.62552/-0.46224/-0.56382/-0.59866/-0.49667/0.09702/0.1558	-0.16655/-0.16455/-0.62543/-0.46226/-0.56344/-0.5984/-0.49663/0.098069/0.15556	-0.16594/-0.16447/-0.62533/-0.46226/-0.56306/-0.59813/-0.49658/0.09912/0.15531	-0.16532/-0.16439/-0.62524/-0.46227/-0.56268/-0.59786/-0.49654/0.10017/0.15507	-0.16471/-0.1643/-0.62515/-0.46228/-0.56231/-0.59759/-0.4965/0.10123/0.15482	-0.1641/-0.16422/-0.62505/-0.46228/-0.56193/-0.59732/-0.49646/0.10228/0.15458	-0.16348/-0.16413/-0.62495/-0.46228/-0.56155/-0.59705/-0.49642/0.10334/0.15434	-0.16287/-0.16404/-0.62486/-0.46227/-0.56117/-0.59677/-0.49637/0.10439/0.1541	-0.16226/-0.16396/-0.62476/-0.46227/-0.5608/-0.5965/-0.49633/0.10545/0.15386	-0.16165/-0.16387/-0.62466/-0.46226/-0.56042/-0.59623/-0.49629/0.10651/0.15362	-0.16104/-0.16378/-0.62456/-0.46225/-0.56005/-0.59596/-0.49624/0.10757/0.15338	-0.16043/-0.16369/-0.62446/-0.46223/-0.55967/-0.59569/-0.4962/0.10863/0.15314	-0.15982/-0.1636/-0.62436/-0.46221/-0.5593/-0.59541/-0.49616/0.10969/0.15291	-0.15921/-0.16351/-0.62426/-0.46219/-0.55892/-0.59514/-0.49611/0.11075/0.15267	-0.15861/-0.16342/-0.62416/-0.46217/-0.55855/-0.59487/-0.49607/0.11181/0.15244	-0.158/-0.16333/-0.62405/-0.46215/-0.55818/-0.59459/-0.49602/0.11288/0.1522	-0.15739/-0.16323/-0.62395/-0.46212/-0.55781/-0.59432/-0.49598/0.11394/0.15197	-0.15679/-0.16314/-0.62384/-0.46209/-0.55743/-0.59404/-0.49593/0.11501/0.15174
2.244388	-0.27431/-0.19714/-0.62306/-0.44215/-0.57991/-0.50373/-0.4806/0.25196/0.17197	-0.27363/-0.19712/-0.62295/-0.44213/-0.5796/-0.50341/-0.48076/0.25249/0.17169	-0.27295/-0.19709/-0.62284/-0.4421/-0.5793/-0.50309/-0.48091/0.25302/0.17141	-0.27227/-0.19706/-0.62273/-0.44207/-0.57899/-0.50277/-0.48106/0.25355/0.17112	-0.27159/-0.19704/-0.62262/-0.44204/-0.57869/-0.50245/-0.48121/0.25408/0.17084	-0.27091/-0.19701/-0.62251/-0.44201/-0.57839/-0.50213/-0.48136/0.25461/0.17056	-0.27023/-0.19698/-0.6224/-0.44198/-0.5781/-0.50181/-0.48151/0.25514/0.17028	-0.26955/-0.19695/-0.62229/-0.44195/-0.5778/-0.50149/-0.48165/0.25568/0.16999	-0.26887/-0.19692/-0.62218/-0.44191/-0.57751/-0.50117/-0.48179/0.25621/0.16971	-0.26819/-0.19689/-0.62207/-0.44188/-0.57721/-0.50085/-0.48194/0.25674/0.16943	-0.26752/-0.19686/-0.62196/-0.44184/-0.57692/-0.50053/-0.48208/0.25728/0.16915	-0.26684/-0.19683/-0.62185/-0.44181/-0.57663/-0.50021/-0.48222/0.25781/0.16888	-0.26616/-0.1968/-0.62174/-0.44177/-0.57634/-0.49989/-0.48235/0.25834/0.1686	-0.26548/-0.19676/-0.62163/-0.44173/-0.57606/-0.49956/-0.48249/0.25888/0.16832	-0.2648/-0.19673/-0.62152/-0.44169/-0.57577/-0.49924/-0.48262/0.25941/0.16804	-0.26413/-0.19669/-0.62141/-0.44164/-0.57549/-0.49892/-0.48276/0.25995/0.16777	-0.26345/-0.19666/-0.6213/-0.4416/-0.5752/-0.4986/-0.48289/0.26048/0.16749	-0.26277/-0.19662/-0.62119/-0.44155/-0.57492/-0.49828/-0.48302/0.26102/0.16722	-0.2621/-0.19658/-0.62108/-0.44151/-0.57464/-0.49796/-0.48314/0.26155/0.16694	-0.26142/-0.19655/-0.62097/-0.44146/-0.57437/-0.49763/-0.48327/0.26209/0.16667	-0.26075/-0.19651/-0.62086/-0.44141/-0.57409/-0.49731/-0.4834/0.26262/0.16639	-0.26007/-0.19647/-0.62075/-0.44136/-0.57382/-0.49699/-0.48352/0.26316/0.16612	-0.2594/-0.19642/-0.62064/-0.44131/-0.57354/-0.49667/-0.48364/0.26369/0.16585	-0.25872/-0.19638/-0.62053/-0.44126/-0.57327/-0.49634/-0.48376/0.26423/0.16558	-0.25805/-0.19634/-0.62042/-0.4412/-0.573/-0.49602/-0.48388/0.26476/0.16531	-0.25738/-0.1963/-0.6203/-0.44115/-0.57273/-0.4957/-0.48399/0.26529/0.16504	-0.2567/-0.19625/-0.62019/-0.44109/-0.57247/-0.49538/-0.48411/0.26583/0.16477	-0.25603/-0.1962/-0.62008/-0.44103/-0.5722/-0.49505/-0.48422/0.26636/0.1645	-0.25536/-0.19616/-0.61997/-0.44097/-0.57194/-0.49473/-0.48433/0.2669/0.16423	-0.25469/-0.19611/-0.61986/-0.44091/-0.57167/-0.49441/-0.48444/0.26743/0.16396	-0.25402/-0.19606/-0.61975/-0.44085/-0.57141/-0.49408/-0.48455/0.26796/0.16369	-0.25335/-0.19601/-0.61964/-0.44078/-0.57115/-0.49376/-0.48466/0.2685/0.16343	-0.25268/-0.19596/-0.61953/-0.44072/-0.5709/-0.49344/-0.48476/0.26903/0.16316	-0.25201/-0.1959/-0.61942/-0.44065/-0.57064/-0.49311/-0.48487/0.26956/0.16289	-0.25134/-0.19585/-0.6193/-0.44058/-0.57039/-0.49279/-0.48497/0.27009/0.16263	-0.25067/-0.19579/-0.61919/-0.44051/-0.57013/-0.49246/-0.48507/0.27062/0.16236	-0.25/-0.19573/-0.61908/-0.44044/-0.56988/-0.49214/-0.48517/0.27116/0.1621	-0.24933/-0.19568/-0.61897/-0.44036/-0.56963/-0.49182/-0.48526/0.27169/0.16183	-0.24866/-0.19562/-0.61886/-0.44029/-0.56938/-0.49149/-0.48536/0.27222/0.16157	-0.24799/-0.19556/-0.61875/-0.44021/-0.56914/-0.49117/-0.48545/0.27274/0.16131	-0.24733/-0.19549/-0.61864/-0.44014/-0.56889/-0.49084/-0.48554/0.27327/0.16105	-0.24666/-0.19543/-0.61852/-0.44006/-0.56865/-0.49052/-0.48563/0.2738/0.16078	-0.246/-0.19537/-0.61841/-0.43998/-0.5684/-0.49019/-0.48572/0.27433/0.16052	-0.24533/-0.1953/-0.6183/-0.4399/-0.56816/-0.48987/-0.48581/0.27486/0.16026	-0.24466/-0.19523/-0.61819/-0.43981/-0.56792/-0.48954/-0.48589/0.27538/0.16	-0.244/-0.19516/-0.61808/-0.43973/-0.56769/-0.48922/-0.48597/0.27591/0.15974	-0.24334/-0.19509/-0.61797/-0.43965/-0.56745/-0.48889/-0.48606/0.27643/0.15948	-0.24267/-0.19502/-0.61785/-0.43956/-0.56722/-0.48857/-0.48614/0.27696/0.15922	-0.24201/-0.19495/-0.61774/-0.43947/-0.56698/-0.48824/-0.48621/0.27748/0.15896
2.094088	-0.38199/-0.2137/-0.58107/-0.37491/-0.58921/-0.47052/-0.47612/0.45252/0.14257	-0.38141/-0.2137/-0.58099/-0.37485/-0.589/-0.47022/-0.47654/0.45287/0.14236	-0.38082/-0.2137/-0.5809/-0.3748/-0.5888/-0.46992/-0.47696/0.45323/0.14215	-0.38024/-0.2137/-0.58082/-0.37474/-0.5886/-0.46962/-0.47737/0.45358/0.14194	-0.37966/-0.2137/-0.58074/-0.37468/-0.5884/-0.46932/-0.47779/0.45393/0.14173	-0.37907/-0.2137/-0.58065/-0.37462/-0.5882/-0.46902/-0.4782/0.45429/0.14153	-0.37848/-0.21371/-0.58057/-0.37456/-0.588/-0.46872/-0.47861/0.45464/0.14132	-0.3779/-0.21371/-0.58049/-0.3745/-0.58781/-0.46842/-0.47901/0.45499/0.14111	-0.37731/-0.21371/-0.5804/-0.37444/-0.58761/-0.46812/-0.47941/0.45534/0.1409	-0.37672/-0.21371/-0.58031/-0.37438/-0.58742/-0.46782/-0.47981/0.45569/0.1407	-0.37613/-0.21371/-0.58023/-0.37432/-0.58722/-0.46752/-0.48021/0.45604/0.14049	-0.37555/-0.21371/-0.58014/-0.37425/-0.58703/-0.46722/-0.4806/0.45639/0.14029	-0.37496/-0.2137/-0.58005/-0.37419/-0.58684/-0.46692/-0.48099/0.45674/0.14009	-0.37437/-0.2137/-0.57997/-0.37412/-0.58665/-0.46662/-0.48138/0.45709/0.13988	-0.37377/-0.2137/-0.57988/-0.37406/-0.58647/-0.46632/-0.48176/0.45744/0.13968	-0.37318/-0.2137/-0.57979/-0.37399/-0.58628/-0.46602/-0.48214/0.45779/0.13948	-0.37259/-0.2137/-0.5797/-0.37392/-0.58609/-0.46571/-0.48252/0.45814/0.13928	-0.372/-0.2137/-0.57961/-0.37385/-0.58591/-0.46541/-0.4829/0.45848/0.13908	-0.37141/-0.2137/-0.57952/-0.37378/-0.58573/-0.46511/-0.48327/0.45883/0.13888	-0.37081/-0.21369/-0.57943/-0.37371/-0.58554/-0.46481/-0.48364/0.45917/0.13868	-0.37022/-0.21369/-0.57934/-0.37364/-0.58536/-0.46451/-0.48401/0.45952/0.13848	-0.36963/-0.21369/-0.57924/-0.37357/-0.58518/-0.46421/-0.48437/0.45987/0.13828	-0.36903/-0.21368/-0.57915/-0.3735/-0.585/-0.46391/-0.48474/0.46021/0.13808	-0.36844/-0.21368/-0.57905/-0.37342/-0.58483/-0.4636/-0.4851/0.46055/0.13789	-0.36784/-0.21367/-0.57895/-0.37335/-0.58465/-0.4633/-0.48545/0.4609/0.13769	-0.36725/-0.21367/-0.57884/-0.37327/-0.58448/-0.463/-0.48581/0.46124/0.13749	-0.36665/-0.21366/-0.57873/-0.37319/-0.5843/-0.4627/-0.48616/0.46158/0.1373	-0.36605/-0.21366/-0.57861/-0.37312/-0.58413/-0.4624/-0.48651/0.46192/0.1371	-0.36546/-0.21365/-0.5785/-0.37304/-0.58396/-0.46209/-0.48685/0.46226/0.13691	-0.36486/-0.21365/-0.57839/-0.37296/-0.58379/-0.46179/-0.4872/0.4626/0.13672	-0.36426/-0.21364/-0.57827/-0.37288/-0.58362/-0.46149/-0.48754/0.46294/0.13652	-0.36367/-0.21363/-0.57816/-0.3728/-0.58345/-0.46119/-0.48788/0.46328/0.13633	-0.36307/-0.21362/-0.57804/-0.37272/-0.58328/-0.46089/-0.48821/0.46362/0.13614	-0.36247/-0.21362/-0.57793/-0.37264/-0.58312/-0.46058/-0.48855/0.46396/0.13595	-0.36187/-0.21361/-0.57781/-0.37255/-0.58295/-0.46028/-0.48888/0.4643/0.13576	-0.36127/-0.2136/-0.5777/-0.37247/-0.58279/-0.45998/-0.48921/0.46463/0.13557	-0.36067/-0.21359/-0.57758/-0.37239/-0.58263/-0.45967/-0.48953/0.46497/0.13538	-0.36008/-0.21358/-0.57746/-0.3723/-0.58247/-0.45937/-0.48986/0.4653/0.13519	-0.35948/-0.21357/-0.57734/-0.37221/-0.58231/-0.45907/-0.49018/0.46564/0.135	-0.35888/-0.21356/-0.57723/-0.37213/-0.58215/-0.45876/-0.4905/0.46597/0.13481	-0.35828/-0.21354/-0.57711/-0.37204/-0.58199/-0.45846/-0.49082/0.46631/0.13462	-0.35768/-0.21353/-0.57699/-0.37195/-0.58183/-0.45816/-0.49113/0.46664/0.13444	-0.35708/-0.21352/-0.57687/-0.37186/-0.58168/-0.45785/-0.49145/0.46697/0.13425	-0.35648/-0.21351/-0.57675/-0.37177/-0.58153/-0.45755/-0.49176/0.4673/0.13406	-0.35587/-0.2135/-0.57663/-0.37168/-0.58137/-0.45725/-0.49207/0.46763/0.13388	-0.35527/-0.21348/-0.57651/-0.37159/-0.58122/-0.45694/-0.49238/0.46796/0.13369	-0.35467/-0.21347/-0.5764/-0.3715/-0.58107/-0.45664/-0.49268/0.46829/0.13351	-0.35407/-0.21345/-0.57627/-0.37141/-0.58092/-0.45633/-0.49299/0.46862/0.13332	-0.35347/-0.21344/-0.57615/-0.37131/-0.58077/-0.45603/-0.49329/0.46895/0.13314
1.953853	-0.44876/-0.21182/-0.5119/-0.31269/-0.52801/-0.52647/-0.40867/0.58608/0.055372	-0.44818/-0.21177/-0.51182/-0.31268/-0.52804/-0.52636/-0.40899/0.58644/0.055209	-0.4476/-0.21172/-0.51173/-0.31267/-0.52808/-0.52624/-0.40931/0.58681/0.055047	-0.44702/-0.21167/-0.51165/-0.31265/-0.52811/-0.52612/-0.40963/0.58717/0.054885	-0.44644/-0.21161/-0.51157/-0.31264/-0.52814/-0.526/-0.40995/0.58753/0.054723	-0.44586/-0.21156/-0.51148/-0.31263/-0.52818/-0.52588/-0.41027/0.58789/0.054562	-0.44527/-0.21151/-0.5114/-0.31262/-0.52821/-0.52576/-0.41058/0.58825/0.054402	-0.44469/-0.21145/-0.51132/-0.31261/-0.52824/-0.52564/-0.41089/0.5886/0.054242	-0.4441/-0.2114/-0.51123/-0.3126/-0.52828/-0.52552/-0.4112/0.58896/0.054082	-0.44352/-0.21135/-0.51115/-0.31259/-0.52831/-0.5254/-0.4115/0.58931/0.053923	-0.44293/-0.21129/-0.51106/-0.31258/-0.52834/-0.52528/-0.4118/0.58967/0.053763	-0.44234/-0.21124/-0.51098/-0.31257/-0.52838/-0.52516/-0.4121/0.59002/0.053605	-0.44175/-0.21118/-0.5109/-0.31256/-0.52841/-0.52503/-0.4124/0.59037/0.053446	-0.44116/-0.21113/-0.51081/-0.31255/-0.52845/-0.52491/-0.41269/0.59072/0.053287	-0.44057/-0.21107/-0.51073/-0.31254/-0.52848/-0.52479/-0.41298/0.59107/0.053129	-0.43997/-0.21102/-0.51065/-0.31253/-0.52852/-0.52466/-0.41327/0.59141/0.052971	-0.43938/-0.21096/-0.51056/-0.31252/-0.52855/-0.52454/-0.41355/0.59176/0.052813	-0.43878/-0.21091/-0.51048/-0.31251/-0.52859/-0.52441/-0.41384/0.5921/0.052654	-0.43819/-0.21085/-0.5104/-0.3125/-0.52862/-0.52429/-0.41411/0.59245/0.052496	-0.43759/-0.2108/-0.51031/-0.31249/-0.52866/-0.52416/-0.41439/0.59279/0.052338	-0.43699/-0.21074/-0.51023/-0.31248/-0.52869/-0.52403/-0.41466/0.59313/0.05218	-0.4364/-0.21068/-0.51014/-0.31247/-0.52873/-0.52391/-0.41493/0.59347/0.052022	-0.4358/-0.21063/-0.51006/-0.31247/-0.52876/-0.52378/-0.41519/0.59381/0.051864	-0.4352/-0.21057/-0.50998/-0.31246/-0.5288/-0.52365/-0.41546/0.59414/0.051706	-0.43459/-0.21051/-0.50989/-0.31245/-0.52883/-0.52352/-0.41572/0.59448/0.051547	-0.43399/-0.21045/-0.50981/-0.31244/-0.52887/-0.52339/-0.41597/0.59481/0.051389	-0.43339/-0.2104/-0.50973/-0.31243/-0.5289/-0.52326/-0.41622/0.59515/0.05123	-0.43279/-0.21034/-0.50964/-0.31242/-0.52894/-0.52313/-0.41647/0.59548/0.051071	-0.43218/-0.21028/-0.50956/-0.31241/-0.52898/-0.523/-0.41672/0.59581/0.050912	-0.43157/-0.21022/-0.50948/-0.3124/-0.52901/-0.52286/-0.41696/0.59614/0.050753	-0.43097/-0.21016/-0.5094/-0.3124/-0.52905/-0.52273/-0.4172/0.59647/0.050593	-0.43036/-0.2101/-0.50931/-0.31239/-0.52908/-0.5226/-0.41743/0.59679/0.050433	-0.42975/-0.21004/-0.50923/-0.31238/-0.52912/-0.52246/-0.41767/0.59712/0.050273	-0.42914/-0.20998/-0.50915/-0.31237/-0.52916/-0.52233/-0.41789/0.59744/0.050113	-0.42853/-0.20992/-0.50906/-0.31236/-0.52919/-0.5222/-0.41812/0.59776/0.049953	-0.42792/-0.20986/-0.50898/-0.31235/-0.52923/-0.52206/-0.41834/0.59808/0.049792	-0.42731/-0.2098/-0.5089/-0.31235/-0.52926/-0.52192/-0.41856/0.5984/0.049631	-0.4267/-0.20974/-0.50881/-0.31234/-0.5293/-0.52179/-0.41877/0.59872/0.049469	-0.42609/-0.20968/-0.50873/-0.31233/-0.52934/-0.52165/-0.41898/0.59904/0.049307	-0.42547/-0.20962/-0.50865/-0.31232/-0.52937/-0.52151/-0.41919/0.59935/0.049145	-0.42486/-0.20955/-0.50857/-0.31231/-0.52941/-0.52137/-0.41939/0.59967/0.048982	-0.42424/-0.20949/-0.50848/-0.31231/-0.52944/-0.52123/-0.41959/0.59998/0.048819	-0.42363/-0.20943/-0.5084/-0.3123/-0.52948/-0.5211/-0.41978/0.60029/0.048656	-0.42301/-0.20937/-0.50832/-0.31229/-0.52952/-0.52096/-0.41997/0.6006/0.048492	-0.4224/-0.2093/-0.50824/-0.31229/-0.52955/-0.52081/-0.42016/0.60091/0.048328	-0.42178/-0.20924/-0.50816/-0.31228/-0.52959/-0.52067/-0.42034/0.60122/0.048164	-0.42116/-0.20918/-0.50807/-0.31227/-0.52962/-0.52053/-0.42052/0.60153/0.047999	-0.42054/-0.20911/-0.50799/-0.31226/-0.52966/-0.52039/-0.4207/0.60183/0.047834	-0.41992/-0.20905/-0.50791/-0.31226/-0.52969/-0.52025/-0.42087/0.60213/0.047668
1.823010	-0.41951/-0.21542/-0.47399/-0.30922/-0.4441/-0.70998/-0.37963/0.60813/-0.041237	-0.41922/-0.2153/-0.47387/-0.30927/-0.44419/-0.71007/-0.37973/0.60854/-0.041529	-0.41893/-0.21518/-0.47375/-0.30931/-0.44428/-0.71016/-0.37984/0.60895/-0.041822	-0.41863/-0.21506/-0.47363/-0.30935/-0.44438/-0.71025/-0.37994/0.60935/-0.042116	-0.41833/-0.21493/-0.4735/-0.30939/-0.44447/-0.71034/-0.38004/0.60976/-0.042409	-0.41803/-0.21481/-0.47338/-0.30943/-0.44456/-0.71043/-0.38014/0.61016/-0.042703	-0.41773/-0.21469/-0.47326/-0.30948/-0.44464/-0.71052/-0.38023/0.61057/-0.042998	-0.41742/-0.21457/-0.47313/-0.30952/-0.44473/-0.7106/-0.38032/0.61097/-0.043292	-0.41711/-0.21444/-0.47301/-0.30956/-0.44482/-0.71069/-0.38041/0.61137/-0.043587	-0.4168/-0.21432/-0.47288/-0.30961/-0.4449/-0.71077/-0.3805/0.61177/-0.043883	-0.41648/-0.2142/-0.47276/-0.30965/-0.44499/-0.71085/-0.38059/0.61217/-0.044179	-0.41617/-0.21407/-0.47263/-0.30969/-0.44507/-0.71093/-0.38067/0.61257/-0.044475	-0.41584/-0.21395/-0.47251/-0.30974/-0.44515/-0.71101/-0.38075/0.61296/-0.044771	-0.41551/-0.21382/-0.47238/-0.30978/-0.44523/-0.71108/-0.38082/0.61336/-0.045068	-0.41518/-0.2137/-0.47226/-0.30983/-0.44531/-0.71116/-0.3809/0.61375/-0.045365	-0.41484/-0.21357/-0.47213/-0.30987/-0.44539/-0.71123/-0.38097/0.61414/-0.045663	-0.4145/-0.21344/-0.47201/-0.30992/-0.44547/-0.71131/-0.38104/0.61453/-0.045961	-0.41414/-0.21332/-0.47188/-0.30996/-0.44554/-0.71138/-0.38111/0.61492/-0.046259	-0.41378/-0.21319/-0.47175/-0.31001/-0.44562/-0.71145/-0.38117/0.61531/-0.046558	-0.41341/-0.21306/-0.47163/-0.31005/-0.44569/-0.71152/-0.38123/0.61569/-0.046857	-0.41303/-0.21293/-0.4715/-0.3101/-0.44576/-0.71158/-0.38129/0.61608/-0.047156	-0.41264/-0.2128/-0.47137/-0.31015/-0.44584/-0.71165/-0.38135/0.61646/-0.047456	-0.41224/-0.21268/-0.47125/-0.31019/-0.44591/-0.71171/-0.3814/0.61685/-0.047756	-0.41184/-0.21255/-0.47112/-0.31024/-0.44597/-0.71177/-0.38145/0.61723/-0.048057	-0.41142/-0.21242/-0.47099/-0.31029/-0.44604/-0.71184/-0.3815/0.61761/-0.048358	-0.411/-0.21229/-0.47086/-0.31034/-0.44611/-0.7119/-0.38155/0.61799/-0.048659	-0.41058/-0.21216/-0.47074/-0.31039/-0.44617/-0.71195/-0.38159/0.61836/-0.04896	-0.41015/-0.21202/-0.47061/-0.31043/-0.44624/-0.71201/-0.38163/0.61874/-0.049262	-0.40971/-0.21189/-0.47048/-0.31048/-0.4463/-0.71206/-0.38167/0.61911/-0.049565	-0.40928/-0.21176/-0.47035/-0.31053/-0.44636/-0.71212/-0.38171/0.61949/-0.049867	-0.40884/-0.21163/-0.47023/-0.31058/-0.44642/-0.71217/-0.38174/0.61986/-0.05017	-0.40839/-0.2115/-0.4701/-0.31063/-0.44648/-0.71222/-0.38177/0.62023/-0.050473	-0.40795/-0.21136/-0.46997/-0.31068/-0.44654/-0.71227/-0.3818/0.6206/-0.050777	-0.4075/-0.21123/-0.46984/-0.31074/-0.4466/-0.71232/-0.38182/0.62096/-0.051081	-0.40705/-0.2111/-0.46971/-0.31079/-0.44665/-0.71237/-0.38185/0.62133/-0.051386	-0.4066/-0.21096/-0.46958/-0.31084/-0.44671/-0.71241/-0.38187/0.6217/-0.05169	-0.40614/-0.21083/-0.46946/-0.31089/-0.44676/-0.71245/-0.38189/0.62206/-0.051995	-0.40569/-0.2107/-0.46933/-0.31094/-0.44681/-0.7125/-0.3819/0.62242/-0.052301	-0.40523/-0.21056/-0.4692/-0.311/-0.44686/-0.71254/-0.38191/0.62278/-0.052607	-0.40477/-0.21043/-0.46907/-0.31105/-0.44691/-0.71257/-0.38192/0.62314/-0.052913	-0.40431/-0.21029/-0.46894/-0.31111/-0.44696/-0.71261/-0.38193/0.6235/-0.053219	-0.40385/-0.21015/-0.46881/-0.31116/-0.44701/-0.71265/-0.38194/0.62386/-0.053526	-0.40338/-0.21002/-0.46868/-0.31121/-0.44706/-0.71268/-0.38194/0.62421/-0.053833	-0.40292/-0.20988/-0.46855/-0.31127/-0.4471/-0.71271/-0.38194/0.62457/-0.054141	-0.40245/-0.20975/-0.46843/-0.31133/-0.44714/-0.71275/-0.38194/0.62492/-0.054449	-0.40199/-0.20961/-0.4683/-0.31138/-0.44719/-0.71278/-0.38193/0.62527/-0.054757	-0.40152/-0.20947/-0.46817/-0.31144/-0.44723/-0.7128/-0.38193/0.62562/-0.055066	-0.40105/-0.20933/-0.46804/-0.31149/-0.44727/-0.71283/-0.38191/0.62597/-0.055375	-0.40057/-0.2092/-0.46791/-0.31155/-0.44731/-0.71286/-0.3819/0.62631/-0.055684
1.700928	-0.35955/-0.20693/-0.44362/-0.30448/-0.48289/-0.99884/-0.46356/0.48989/-0.12773	-0.35912/-0.20677/-0.44351/-0.30459/-0.48303/-0.9992/-0.46362/0.49033/-0.1281	-0.35869/-0.20662/-0.44341/-0.30471/-0.48317/-0.99957/-0.46367/0.49078/-0.12848	-0.35825/-0.20646/-0.4433/-0.30483/-0.48331/-0.99993/-0.46372/0.49122/-0.12885	-0.35781/-0.20631/-0.4432/-0.30494/-0.48344/-1.0003/-0.46376/0.49166/-0.12923	-0.35737/-0.20615/-0.44309/-0.30506/-0.48358/-1.0006/-0.4638/0.4921/-0.1296	-0.35693/-0.20599/-0.44299/-0.30517/-0.48371/-1.001/-0.46384/0.49255/-0.12997	-0.35648/-0.20584/-0.44288/-0.30529/-0.48384/-1.0013/-0.46387/0.49299/-0.13035	-0.35603/-0.20568/-0.44278/-0.30541/-0.48397/-1.0017/-0.4639/0.49343/-0.13072	-0.35558/-0.20552/-0.44267/-0.30552/-0.48409/-1.002/-0.46392/0.49386/-0.1311	-0.35513/-0.20536/-0.44257/-0.30564/-0.48422/-1.0023/-0.46394/0.4943/-0.13147	-0.35467/-0.2052/-0.44246/-0.30576/-0.48434/-1.0027/-0.46396/0.49474/-0.13184	-0.35421/-0.20505/-0.44235/-0.30588/-0.48446/-1.003/-0.46397/0.49518/-0.13222	-0.35375/-0.20489/-0.44225/-0.30599/-0.48457/-1.0033/-0.46398/0.49561/-0.13259	-0.35329/-0.20473/-0.44214/-0.30611/-0.48469/-1.0036/-0.46398/0.49605/-0.13297	-0.35283/-0.20457/-0.44204/-0.30623/-0.4848/-1.0039/-0.46398/0.49648/-0.13334	-0.35236/-0.20441/-0.44193/-0.30635/-0.48491/-1.0042/-0.46398/0.49691/-0.13371	-0.35189/-0.20425/-0.44182/-0.30646/-0.48501/-1.0045/-0.46397/0.49734/-0.13409	-0.35142/-0.20409/-0.44172/-0.30658/-0.48512/-1.0048/-0.46396/0.49778/-0.13446	-0.35095/-0.20393/-0.44161/-0.3067/-0.48522/-1.0051/-0.46394/0.49821/-0.13484	-0.35048/-0.20377/-0.4415/-0.30682/-0.48532/-1.0054/-0.46392/0.49864/-0.13521	-0.35/-0.20361/-0.4414/-0.30694/-0.48542/-1.0057/-0.4639/0.49906/-0.13558	-0.34952/-0.20345/-0.44129/-0.30706/-0.48551/-1.006/-0.46387/0.49949/-0.13596	-0.34905/-0.20329/-0.44118/-0.30718/-0.4856/-1.0063/-0.46384/0.49992/-0.13633	-0.34857/-0.20312/-0.44107/-0.3073/-0.48569/-1.0065/-0.4638/0.50035/-0.1367	-0.34808/-0.20296/-0.44097/-0.30742/-0.48577/-1.0068/-0.46376/0.50077/-0.13708	-0.3476/-0.2028/-0.44086/-0.30754/-0.48586/-1.0071/-0.46372/0.5012/-0.13745	-0.34712/-0.20264/-0.44075/-0.30766/-0.48594/-1.0073/-0.46367/0.50162/-0.13782	-0.34663/-0.20248/-0.44065/-0.30778/-0.48601/-1.0076/-0.46362/0.50204/-0.1382	-0.34615/-0.20231/-0.44054/-0.3079/-0.48609/-1.0078/-0.46356/0.50246/-0.13857	-0.34566/-0.20215/-0.44043/-0.30802/-0.48616/-1.008/-0.4635/0.50289/-0.13894	-0.34517/-0.20199/-0.44032/-0.30814/-0.48622/-1.0083/-0.46343/0.50331/-0.13932	-0.34468/-0.20182/-0.44022/-0.30826/-0.48629/-1.0085/-0.46336/0.50373/-0.13969	-0.34419/-0.20166/-0.44011/-0.30838/-0.48635/-1.0087/-0.46329/0.50414/-0.14006	-0.34369/-0.20149/-0.44/-0.3085/-0.48641/-1.0089/-0.46321/0.50456/-0.14043	-0.3432/-0.20133/-0.43989/-0.30862/-0.48646/-1.0091/-0.46313/0.50498/-0.14081	-0.34271/-0.20116/-0.43978/-0.30874/-0.48651/-1.0093/-0.46304/0.5054/-0.14118	-0.34221/-0.201/-0.43968/-0.30887/-0.48656/-1.0095/-0.46295/0.50581/-0.14155	-0.34171/-0.20083/-0.43957/-0.30899/-0.48661/-1.0097/-0.46285/0.50622/-0.14192	-0.34122/-0.20067/-0.43946/-0.30911/-0.48665/-1.0099/-0.46275/0.50664/-0.14229	-0.34072/-0.2005/-0.43935/-0.30923/-0.48669/-1.0101/-0.46265/0.50705/-0.14267	-0.34022/-0.20034/-0.43925/-0.30936/-0.48672/-1.0102/-0.46254/0.50746/-0.14304	-0.33972/-0.20017/-0.43914/-0.30948/-0.48675/-1.0104/-0.46242/0.50787/-0.14341	-0.33922/-0.2/-0.43903/-0.3096/-0.48678/-1.0105/-0.46231/0.50828/-0.14378	-0.33872/-0.19983/-0.43892/-0.30973/-0.4868/-1.0107/-0.46218/0.50869/-0.14415	-0.33822/-0.19967/-0.43882/-0.30985/-0.48682/-1.0108/-0.46206/0.5091/-0.14452	-0.33771/-0.1995/-0.43871/-0.30997/-0.48684/-1.011/-0.46193/0.50951/-0.14489	-0.33721/-0.19933/-0.4386/-0.3101/-0.48685/-1.0111/-0.46179/0.50991/-0.14526	-0.3367/-0.19916/-0.43849/-0.31022/-0.48686/-1.0112/-0.46165/0.51032/-0.14563
1.587022	-0.23161/-0.14965/-0.39026/-0.28922/-0.51604/-1.148/-0.50908/0.22537/-0.1601	-0.23142/-0.14962/-0.39021/-0.28934/-0.51587/-1.1482/-0.509/0.22589/-0.1605	-0.23123/-0.14959/-0.39016/-0.28945/-0.51571/-1.1484/-0.50892/0.22641/-0.16089	-0.23104/-0.14956/-0.39011/-0.28957/-0.51554/-1.1485/-0.50884/0.22693/-0.16128	-0.23085/-0.14953/-0.39006/-0.28968/-0.51538/-1.1486/-0.50876/0.22745/-0.16168	-0.23065/-0.1495/-0.39001/-0.2898/-0.51521/-1.1488/-0.50868/0.22797/-0.16207	-0.23046/-0.14947/-0.38996/-0.28991/-0.51504/-1.1489/-0.50859/0.22849/-0.16246	-0.23026/-0.14944/-0.38991/-0.29003/-0.51487/-1.1491/-0.50851/0.22901/-0.16285	-0.23006/-0.1494/-0.38986/-0.29015/-0.5147/-1.1492/-0.50842/0.22953/-0.16325	-0.22987/-0.14937/-0.3898/-0.29026/-0.51453/-1.1493/-0.50833/0.23005/-0.16364	-0.22967/-0.14934/-0.38975/-0.29038/-0.51436/-1.1495/-0.50824/0.23057/-0.16403	-0.22947/-0.14931/-0.38969/-0.2905/-0.51419/-1.1496/-0.50815/0.23109/-0.16442	-0.22927/-0.14927/-0.38964/-0.29061/-0.51402/-1.1497/-0.50805/0.23161/-0.16481	-0.22907/-0.14924/-0.38958/-0.29073/-0.51384/-1.1498/-0.50796/0.23213/-0.1652	-0.22887/-0.14921/-0.38953/-0.29085/-0.51367/-1.1499/-0.50786/0.23265/-0.16559	-0.22866/-0.14917/-0.38947/-0.29097/-0.51349/-1.15/-0.50777/0.23317/-0.16598	-0.22846/-0.14914/-0.38942/-0.29108/-0.51331/-1.1502/-0.50767/0.23369/-0.16637	-0.22826/-0.1491/-0.38936/-0.2912/-0.51314/-1.1503/-0.50757/0.23421/-0.16676	-0.22805/-0.14907/-0.3893/-0.29132/-0.51296/-1.1504/-0.50747/0.23473/-0.16715	-0.22785/-0.14903/-0.38924/-0.29144/-0.51278/-1.1505/-0.50737/0.23525/-0.16754	-0.22764/-0.149/-0.38918/-0.29156/-0.5126/-1.1506/-0.50726/0.23577/-0.16792	-0.22743/-0.14896/-0.38912/-0.29168/-0.51242/-1.1507/-0.50716/0.23629/-0.16831	-0.22722/-0.14892/-0.38907/-0.2918/-0.51224/-1.1507/-0.50705/0.23681/-0.1687	-0.22701/-0.14888/-0.38901/-0.29192/-0.51205/-1.1508/-0.50694/0.23733/-0.16908	-0.2268/-0.14885/-0.38895/-0.29203/-0.51187/-1.1509/-0.50683/0.23785/-0.16947	-0.22659/-0.14881/-0.38889/-0.29215/-0.51169/-1.151/-0.50672/0.23837/-0.16985	-0.22638/-0.14877/-0.38882/-0.29227/-0.5115/-1.1511/-0.50661/0.23889/-0.17024	-0.22617/-0.14873/-0.38876/-0.29239/-0.51132/-1.1512/-0.5065/0.2394/-0.17062	-0.22596/-0.14869/-0.3887/-0.29252/-0.51113/-1.1512/-0.50638/0.23992/-0.17101	-0.22574/-0.14865/-0.38864/-0.29264/-0.51095/-1.1513/-0.50627/0.24044/-0.17139	-0.22553/-0.14861/-0.38858/-0.29276/-0.51076/-1.1514/-0.50615/0.24096/-0.17177	-0.22532/-0.14857/-0.38852/-0.29288/-0.51057/-1.1514/-0.50603/0.24148/-0.17216	-0.2251/-0.14853/-0.38846/-0.293/-0.51038/-1.1515/-0.50591/0.242/-0.17254	-0.22488/-0.14849/-0.38839/-0.29312/-0.51019/-1.1516/-0.50579/0.24252/-0.17292	-0.22467/-0.14845/-0.38833/-0.29324/-0.51/-1.1516/-0.50567/0.24303/-0.1733	-0.22445/-0.1484/-0.38827/-0.29336/-0.50981/-1.1517/-0.50555/0.24355/-0.17368	-0.22423/-0.14836/-0.3882/-0.29348/-0.50962/-1.1517/-0.50542/0.24407/-0.17406	-0.22401/-0.14832/-0.38814/-0.29361/-0.50943/-1.1518/-0.5053/0.24459/-0.17444	-0.22379/-0.14827/-0.38808/-0.29373/-0.50924/-1.1518/-0.50517/0.24511/-0.17481	-0.22357/-0.14823/-0.38801/-0.29385/-0.50904/-1.1518/-0.50504/0.24562/-0.17519	-0.22334/-0.14818/-0.38795/-0.29397/-0.50885/-1.1519/-0.50491/0.24614/-0.17557	-0.22312/-0.14813/-0.38789/-0.29409/-0.50866/-1.1519/-0.50478/0.24666/-0.17594	-0.2229/-0.14809/-0.38782/-0.29422/-0.50846/-1.152/-0.50465/0.24717/-0.17632	-0.22267/-0.14804/-0.38776/-0.29434/-0.50827/-1.152/-0.50451/0.24769/-0.17669	-0.22245/-0.14799/-0.38769/-0.29446/-0.50807/-1.152/-0.50438/0.24821/-0.17707	-0.22222/-0.14794/-0.38763/-0.29458/-0.50787/-1.152/-0.50424/0.24872/-0.17744	-0.222/-0.14789/-0.38756/-0.29471/-0.50768/-1.1521/-0.50411/0.24924/-0.17781	-0.22177/-0.14784/-0.3875/-0.29483/-0.50748/-1.1521/-0.50397/0.24976/-0.17819	-0.22154/-0.14779/-0.38743/-0.29495/-0.50728/-1.1521/-0.50383/0.25027/-0.17856
1.480744	-0.21921/-0.082128/-0.33234/-0.24724/-0.39718/-1.1343/-0.49373/-0.12475/-0.13032	-0.21905/-0.082123/-0.33232/-0.24726/-0.39701/-1.1342/-0.49365/-0.12399/-0.13053	-0.21888/-0.082117/-0.3323/-0.24727/-0.39684/-1.134/-0.49356/-0.12324/-0.13074	-0.21872/-0.082112/-0.33228/-0.24729/-0.39667/-1.1338/-0.49348/-0.12249/-0.13094	-0.21855/-0.082106/-0.33227/-0.2473/-0.3965/-1.1337/-0.4934/-0.12173/-0.13115	-0.21839/-0.082099/-0.33225/-0.24732/-0.39633/-1.1335/-0.49332/-0.12098/-0.13136	-0.21822/-0.082092/-0.33224/-0.24734/-0.39615/-1.1334/-0.49324/-0.12023/-0.13156	-0.21805/-0.082085/-0.33222/-0.24735/-0.39598/-1.1332/-0.49315/-0.11948/-0.13177	-0.21789/-0.082078/-0.3322/-0.24737/-0.3958/-1.133/-0.49307/-0.11872/-0.13198	-0.21772/-0.08207/-0.33219/-0.24739/-0.39562/-1.1329/-0.49299/-0.11797/-0.13219	-0.21755/-0.082062/-0.33217/-0.24741/-0.39544/-1.1327/-0.4929/-0.11722/-0.1324	-0.21738/-0.082054/-0.33216/-0.24742/-0.39526/-1.1325/-0.49282/-0.11647/-0.13261	-0.21722/-0.082045/-0.33214/-0.24744/-0.39508/-1.1324/-0.49274/-0.11571/-0.13282	-0.21705/-0.082036/-0.33213/-0.24746/-0.39489/-1.1322/-0.49265/-0.11496/-0.13303	-0.21688/-0.082026/-0.33212/-0.24748/-0.39471/-1.132/-0.49257/-0.11421/-0.13324	-0.21671/-0.082016/-0.3321/-0.2475/-0.39452/-1.1318/-0.49248/-0.11346/-0.13345	-0.21654/-0.082006/-0.33209/-0.24752/-0.39433/-1.1317/-0.4924/-0.11271/-0.13366	-0.21637/-0.081995/-0.33207/-0.24754/-0.39414/-1.1315/-0.49231/-0.11195/-0.13387	-0.21621/-0.081984/-0.33206/-0.24756/-0.39395/-1.1313/-0.49223/-0.1112/-0.13408	-0.21604/-0.081973/-0.33205/-0.24758/-0.39376/-1.1311/-0.49214/-0.11045/-0.13429	-0.21587/-0.081961/-0.33204/-0.2476/-0.39356/-1.131/-0.49205/-0.1097/-0.1345	-0.2157/-0.081948/-0.33202/-0.24763/-0.39337/-1.1308/-0.49197/-0.10895/-0.13472	-0.21553/-0.081936/-0.33201/-0.24765/-0.39317/-1.1306/-0.49188/-0.1082/-0.13493	-0.21536/-0.081922/-0.332/-0.24767/-0.39297/-1.1304/-0.4918/-0.10744/-0.13514	-0.21519/-0.081908/-0.33199/-0.24769/-0.39277/-1.1302/-0.49171/-0.10669/-0.13535	-0.21502/-0.081894/-0.33198/-0.24772/-0.39257/-1.13/-0.49162/-0.10594/-0.13557	-0.21485/-0.081879/-0.33197/-0.24774/-0.39237/-1.1299/-0.49153/-0.10519/-0.13578	-0.21468/-0.081864/-0.33196/-0.24776/-0.39217/-1.1297/-0.49145/-0.10444/-0.136	-0.2145/-0.081848/-0.33195/-0.24779/-0.39196/-1.1295/-0.49136/-0.10369/-0.13621	-0.21433/-0.081832/-0.33194/-0.24781/-0.39176/-1.1293/-0.49127/-0.10294/-0.13642	-0.21416/-0.081815/-0.33193/-0.24784/-0.39155/-1.1291/-0.49118/-0.10219/-0.13664	-0.21399/-0.081797/-0.33192/-0.24786/-0.39134/-1.1289/-0.4911/-0.10144/-0.13685	-0.21382/-0.081779/-0.33191/-0.24789/-0.39113/-1.1287/-0.49101/-0.10069/-0.13707	-0.21365/-0.08176/-0.3319/-0.24791/-0.39092/-1.1285/-0.49092/-0.099941/-0.13729	-0.21347/-0.081741/-0.33189/-0.24794/-0.39071/-1.1283/-0.49083/-0.099192/-0.1375	-0.2133/-0.081721/-0.33188/-0.24796/-0.3905/-1.1282/-0.49074/-0.098442/-0.13772	-0.21313/-0.0817/-0.33188/-0.24799/-0.39029/-1.128/-0.49065/-0.097693/-0.13793	-0.21296/-0.081679/-0.33187/-0.24802/-0.39008/-1.1278/-0.49057/-0.096944/-0.13815	-0.21278/-0.081657/-0.33186/-0.24804/-0.38986/-1.1276/-0.49048/-0.096195/-0.13837	-0.21261/-0.081635/-0.33185/-0.24807/-0.38965/-1.1274/-0.49039/-0.095446/-0.13859	-0.21244/-0.081611/-0.33185/-0.2481/-0.38943/-1.1272/-0.4903/-0.094698/-0.1388	-0.21227/-0.081587/-0.33184/-0.24813/-0.38921/-1.127/-0.49021/-0.093949/-0.13902	-0.21209/-0.081562/-0.33183/-0.24816/-0.389/-1.1268/-0.49012/-0.093201/-0.13924	-0.21192/-0.081537/-0.33183/-0.24818/-0.38878/-1.1266/-0.49003/-0.092453/-0.13946	-0.21174/-0.081511/-0.33182/-0.24821/-0.38856/-1.1264/-0.48994/-0.091705/-0.13968	-0.21157/-0.081483/-0.33182/-0.24824/-0.38834/-1.1262/-0.48985/-0.090958/-0.1399	-0.2114/-0.081456/-0.33181/-0.24827/-0.38812/-1.126/-0.48976/-0.09021/-0.14011	-0.21122/-0.081427/-0.33181/-0.2483/-0.3879/-1.1258/-0.48967/-0.089463/-0.14033	-0.21105/-0.081397/-0.3318/-0.24833/-0.38768/-1.1256/-0.48958/-0.088716/-0.14055
1.381583	-0.28393/-0.036534/-0.3109/-0.19934/-0.12995/-0.89461/-0.25766/-0.32587/-0.099536	-0.28379/-0.036462/-0.3109/-0.19922/-0.13001/-0.89478/-0.25807/-0.32524/-0.099628	-0.28365/-0.036389/-0.3109/-0.1991/-0.13007/-0.89494/-0.25848/-0.32462/-0.099721	-0.2835/-0.036317/-0.31091/-0.19898/-0.13013/-0.89511/-0.25889/-0.32399/-0.099814	-0.28336/-0.036244/-0.31091/-0.19885/-0.13018/-0.89527/-0.2593/-0.32336/-0.099908	-0.28322/-0.036172/-0.31091/-0.19873/-0.13024/-0.89543/-0.25971/-0.32273/-0.1	-0.28307/-0.0361/-0.31092/-0.19861/-0.1303/-0.8956/-0.26011/-0.3221/-0.1001	-0.28293/-0.036027/-0.31092/-0.19849/-0.13036/-0.89576/-0.26052/-0.32148/-0.10019	-0.28279/-0.035955/-0.31093/-0.19837/-0.13041/-0.89592/-0.26093/-0.32085/-0.10029	-0.28264/-0.035883/-0.31094/-0.19824/-0.13047/-0.89608/-0.26134/-0.32022/-0.10038	-0.2825/-0.035811/-0.31094/-0.19812/-0.13053/-0.89624/-0.26174/-0.31959/-0.10048	-0.28236/-0.035739/-0.31095/-0.198/-0.13059/-0.8964/-0.26215/-0.31896/-0.10057	-0.28221/-0.035668/-0.31096/-0.19788/-0.13064/-0.89656/-0.26255/-0.31834/-0.10067	-0.28207/-0.035596/-0.31097/-0.19776/-0.1307/-0.89672/-0.26296/-0.31771/-0.10077	-0.28192/-0.035524/-0.31097/-0.19763/-0.13076/-0.89688/-0.26337/-0.31708/-0.10086	-0.28178/-0.035453/-0.31098/-0.19751/-0.13082/-0.89703/-0.26377/-0.31645/-0.10096	-0.28163/-0.035381/-0.31099/-0.19739/-0.13087/-0.89719/-0.26418/-0.31582/-0.10106	-0.28149/-0.03531/-0.311/-0.19727/-0.13093/-0.89735/-0.26458/-0.31519/-0.10116	-0.28134/-0.035238/-0.31101/-0.19715/-0.13099/-0.8975/-0.26499/-0.31456/-0.10125	-0.2812/-0.035167/-0.31102/-0.19703/-0.13105/-0.89766/-0.26539/-0.31394/-0.10135	-0.28105/-0.035096/-0.31103/-0.1969/-0.1311/-0.89781/-0.2658/-0.31331/-0.10145	-0.28091/-0.035025/-0.31105/-0.19678/-0.13116/-0.89797/-0.2662/-0.31268/-0.10155	-0.28076/-0.034954/-0.31106/-0.19666/-0.13122/-0.89812/-0.2666/-0.31205/-0.10165	-0.28062/-0.034884/-0.31107/-0.19654/-0.13128/-0.89827/-0.26701/-0.31142/-0.10175	-0.28047/-0.034813/-0.31108/-0.19642/-0.13133/-0.89843/-0.26741/-0.31079/-0.10185	-0.28032/-0.034742/-0.3111/-0.1963/-0.13139/-0.89858/-0.26781/-0.31016/-0.10195	-0.28018/-0.034672/-0.31111/-0.19618/-0.13145/-0.89873/-0.26822/-0.30953/-0.10206	-0.28003/-0.034602/-0.31113/-0.19606/-0.13151/-0.89888/-0.26862/-0.3089/-0.10216	-0.27988/-0.034532/-0.31114/-0.19594/-0.13156/-0.89903/-0.26902/-0.30827/-0.10226	-0.27974/-0.034461/-0.31116/-0.19582/-0.13162/-0.89918/-0.26942/-0.30764/-0.10236	-0.27959/-0.034391/-0.31117/-0.1957/-0.13168/-0.89933/-0.26983/-0.30702/-0.10247	-0.27944/-0.034322/-0.31119/-0.19557/-0.13174/-0.89948/-0.27023/-0.30639/-0.10257	-0.2793/-0.034252/-0.31121/-0.19545/-0.13179/-0.89963/-0.27063/-0.30576/-0.10267	-0.27915/-0.034182/-0.31122/-0.19533/-0.13185/-0.89977/-0.27103/-0.30513/-0.10278	-0.279/-0.034113/-0.31124/-0.19521/-0.13191/-0.89992/-0.27143/-0.3045/-0.10288	-0.27886/-0.034044/-0.31126/-0.19509/-0.13197/-0.90007/-0.27183/-0.30387/-0.10299	-0.27871/-0.033974/-0.31128/-0.19497/-0.13203/-0.90021/-0.27223/-0.30324/-0.10309	-0.27856/-0.033905/-0.3113/-0.19485/-0.13208/-0.90036/-0.27263/-0.30261/-0.1032	-0.27841/-0.033836/-0.31132/-0.19473/-0.13214/-0.9005/-0.27303/-0.30198/-0.10331	-0.27827/-0.033768/-0.31134/-0.19461/-0.1322/-0.90065/-0.27343/-0.30135/-0.10341	-0.27812/-0.033699/-0.31136/-0.19449/-0.13226/-0.90079/-0.27383/-0.30072/-0.10352	-0.27797/-0.03363/-0.31138/-0.19437/-0.13231/-0.90093/-0.27423/-0.30009/-0.10363	-0.27782/-0.033562/-0.3114/-0.19425/-0.13237/-0.90108/-0.27463/-0.29946/-0.10373	-0.27767/-0.033494/-0.31142/-0.19413/-0.13243/-0.90122/-0.27503/-0.29884/-0.10384	-0.27753/-0.033426/-0.31145/-0.19401/-0.13249/-0.90136/-0.27543/-0.29821/-0.10395	-0.27738/-0.033358/-0.31147/-0.19389/-0.13255/-0.9015/-0.27582/-0.29758/-0.10406	-0.27723/-0.03329/-0.31149/-0.19377/-0.1326/-0.90164/-0.27622/-0.29695/-0.10417	-0.27708/-0.033222/-0.31152/-0.19365/-0.13266/-0.90178/-0.27662/-0.29632/-0.10428	-0.27693/-0.033155/-0.31154/-0.19353/-0.13272/-0.90192/-0.27702/-0.29569/-0.10439
1.289062	-0.42988/-0.030577/-0.29897/-0.17267/0.0817/-0.71559/0.024359/-0.40894/-0.10592	-0.42964/-0.030453/-0.29894/-0.17243/0.081613/-0.71579/0.023946/-0.40858/-0.10594	-0.42939/-0.030328/-0.29891/-0.17219/0.081526/-0.71599/0.023532/-0.40823/-0.10597	-0.42915/-0.030204/-0.29888/-0.17195/0.081438/-0.71619/0.023118/-0.40787/-0.10599	-0.4289/-0.030081/-0.29885/-0.17171/0.081349/-0.71639/0.022704/-0.40751/-0.10601	-0.42866/-0.029957/-0.29881/-0.17147/0.08126/-0.71659/0.022289/-0.40716/-0.10603	-0.42841/-0.029834/-0.29878/-0.17124/0.08117/-0.71679/0.021875/-0.4068/-0.10606	-0.42817/-0.029712/-0.29875/-0.171/0.08108/-0.71699/0.02146/-0.40644/-0.10608	-0.42792/-0.02959/-0.29872/-0.17076/0.080989/-0.71719/0.021046/-0.40608/-0.1061	-0.42768/-0.029468/-0.2987/-0.17052/0.080898/-0.71739/0.020631/-0.40572/-0.10613	-0.42743/-0.029346/-0.29867/-0.17028/0.080806/-0.71759/0.020216/-0.40536/-0.10615	-0.42718/-0.029225/-0.29864/-0.17005/0.080714/-0.71779/0.019801/-0.405/-0.10618	-0.42694/-0.029104/-0.29861/-0.16981/0.08062/-0.71799/0.019385/-0.40464/-0.1062	-0.42669/-0.028983/-0.29858/-0.16957/0.080527/-0.71819/0.01897/-0.40428/-0.10623	-0.42644/-0.028863/-0.29856/-0.16934/0.080433/-0.71838/0.018554/-0.40391/-0.10625	-0.42619/-0.028743/-0.29853/-0.1691/0.080338/-0.71858/0.018139/-0.40355/-0.10628	-0.42594/-0.028624/-0.2985/-0.16886/0.080242/-0.71878/0.017723/-0.40319/-0.10631	-0.42569/-0.028504/-0.29848/-0.16863/0.080146/-0.71898/0.017307/-0.40283/-0.10634	-0.42544/-0.028386/-0.29845/-0.16839/0.08005/-0.71918/0.016891/-0.40246/-0.10636	-0.42519/-0.028267/-0.29843/-0.16816/0.079953/-0.71938/0.016475/-0.4021/-0.10639	-0.42494/-0.028149/-0.2984/-0.16792/0.079855/-0.71958/0.016058/-0.40173/-0.10642	-0.42469/-0.028031/-0.29838/-0.16768/0.079757/-0.71978/0.015642/-0.40137/-0.10645	-0.42444/-0.027914/-0.29835/-0.16745/0.079658/-0.71998/0.015225/-0.401/-0.10648	-0.42419/-0.027796/-0.29833/-0.16721/0.079559/-0.72018/0.014808/-0.40064/-0.10651	-0.42393/-0.02768/-0.29831/-0.16698/0.079459/-0.72038/0.014392/-0.40027/-0.10654	-0.42368/-0.027563/-0.29828/-0.16674/0.079359/-0.72058/0.013975/-0.3999/-0.10657	-0.42343/-0.027447/-0.29826/-0.16651/0.079258/-0.72077/0.013558/-0.39953/-0.1066	-0.42317/-0.027331/-0.29824/-0.16628/0.079156/-0.72097/0.01314/-0.39916/-0.10663	-0.42292/-0.027216/-0.29822/-0.16604/0.079054/-0.72117/0.012723/-0.3988/-0.10666	-0.42266/-0.027101/-0.2982/-0.16581/0.078951/-0.72137/0.012306/-0.39843/-0.1067	-0.4224/-0.026986/-0.29817/-0.16557/0.078848/-0.72157/0.011888/-0.39806/-0.10673	-0.42215/-0.026872/-0.29815/-0.16534/0.078744/-0.72177/0.01147/-0.39769/-0.10676	-0.42189/-0.026758/-0.29813/-0.16511/0.078639/-0.72197/0.011053/-0.39732/-0.1068	-0.42163/-0.026644/-0.29811/-0.16487/0.078534/-0.72216/0.010635/-0.39695/-0.10683	-0.42137/-0.026531/-0.29809/-0.16464/0.078429/-0.72236/0.010217/-0.39657/-0.10687	-0.42111/-0.026418/-0.29808/-0.16441/0.078323/-0.72256/0.0097985/-0.3962/-0.1069	-0.42085/-0.026306/-0.29806/-0.16417/0.078216/-0.72276/0.0093802/-0.39583/-0.10694	-0.42059/-0.026193/-0.29804/-0.16394/0.078109/-0.72296/0.0089619/-0.39546/-0.10697	-0.42033/-0.026081/-0.29802/-0.16371/0.078001/-0.72316/0.0085435/-0.39508/-0.10701	-0.42007/-0.02597/-0.298/-0.16348/0.077893/-0.72335/0.0081249/-0.39471/-0.10704	-0.41981/-0.025859/-0.29799/-0.16324/0.077784/-0.72355/0.0077063/-0.39434/-0.10708	-0.41954/-0.025748/-0.29797/-0.16301/0.077675/-0.72375/0.0072875/-0.39396/-0.10712	-0.41928/-0.025637/-0.29795/-0.16278/0.077565/-0.72395/0.0068687/-0.39359/-0.10716	-0.41901/-0.025527/-0.29794/-0.16255/0.077454/-0.72415/0.0064497/-0.39321/-0.10719	-0.41875/-0.025417/-0.29792/-0.16232/0.077343/-0.72434/0.0060307/-0.39284/-0.10723	-0.41848/-0.025308/-0.29791/-0.16209/0.077231/-0.72454/0.0056115/-0.39246/-0.10727	-0.41821/-0.025199/-0.29789/-0.16185/0.077119/-0.72474/0.0051923/-0.39208/-0.10731	-0.41795/-0.02509/-0.29788/-0.16162/0.077006/-0.72494/0.004773/-0.39171/-0.10735	-0.41768/-0.024982/-0.29787/-0.16139/0.076893/-0.72513/0.0043536/-0.39133/-0.10739
1.202738	-0.56612/-0.064912/-0.28867/-0.12117/0.15979/-0.64165/0.19368/-0.4788/-0.1428	-0.5657/-0.064786/-0.2886/-0.12099/0.1597/-0.64187/0.19326/-0.4785/-0.14283	-0.56527/-0.064661/-0.28852/-0.12081/0.15962/-0.6421/0.19285/-0.4782/-0.14286	-0.56485/-0.064535/-0.28845/-0.12063/0.15953/-0.64232/0.19243/-0.47791/-0.14288	-0.56442/-0.06441/-0.28838/-0.12044/0.15944/-0.64255/0.19201/-0.47761/-0.14291	-0.564/-0.064285/-0.2883/-0.12026/0.15935/-0.64278/0.19159/-0.47731/-0.14294	-0.56357/-0.06416/-0.28823/-0.12008/0.15927/-0.643/0.19117/-0.47701/-0.14297	-0.56315/-0.064035/-0.28816/-0.1199/0.15918/-0.64323/0.19075/-0.47671/-0.143	-0.56272/-0.063909/-0.28809/-0.11972/0.15909/-0.64345/0.19033/-0.47641/-0.14303	-0.5623/-0.063782/-0.28801/-0.11954/0.159/-0.64368/0.18991/-0.47611/-0.14306	-0.56187/-0.063652/-0.28794/-0.11935/0.15891/-0.6439/0.18949/-0.47581/-0.14309	-0.56145/-0.063518/-0.28787/-0.11917/0.15882/-0.64413/0.18906/-0.4755/-0.14312	-0.56102/-0.063381/-0.2878/-0.11899/0.15873/-0.64436/0.18864/-0.4752/-0.14315	-0.56059/-0.063242/-0.28773/-0.11881/0.15863/-0.64458/0.18821/-0.4749/-0.14318	-0.56017/-0.063103/-0.28766/-0.11863/0.15854/-0.64481/0.18779/-0.4746/-0.14321	-0.55974/-0.062964/-0.28759/-0.11845/0.15845/-0.64503/0.18736/-0.47429/-0.14325	-0.55932/-0.062824/-0.28752/-0.11827/0.15835/-0.64526/0.18694/-0.47399/-0.14328	-0.55889/-0.062685/-0.28746/-0.11809/0.15826/-0.64548/0.18651/-0.47369/-0.14331	-0.55846/-0.062546/-0.28739/-0.1179/0.15816/-0.64571/0.18608/-0.47338/-0.14335	-0.55803/-0.062407/-0.28732/-0.11772/0.15807/-0.64593/0.18565/-0.47308/-0.14338	-0.55761/-0.062269/-0.28725/-0.11754/0.15797/-0.64616/0.18522/-0.47277/-0.14342	-0.55718/-0.062131/-0.28719/-0.11736/0.15788/-0.64638/0.18479/-0.47247/-0.14346	-0.55675/-0.061992/-0.28712/-0.11718/0.15778/-0.64661/0.18436/-0.47216/-0.14349	-0.55632/-0.061855/-0.28706/-0.117/0.15768/-0.64683/0.18393/-0.47186/-0.14353	-0.55589/-0.061717/-0.28699/-0.11682/0.15758/-0.64706/0.1835/-0.47155/-0.14357	-0.55547/-0.06158/-0.28693/-0.11664/0.15748/-0.64728/0.18307/-0.47124/-0.14361	-0.55504/-0.061443/-0.28686/-0.11646/0.15738/-0.64751/0.18264/-0.47094/-0.14364	-0.55461/-0.061306/-0.2868/-0.11628/0.15728/-0.64773/0.1822/-0.47063/-0.14368	-0.55418/-0.061169/-0.28673/-0.11609/0.15718/-0.64796/0.18177/-0.47032/-0.14372	-0.55375/-0.061033/-0.28667/-0.11591/0.15708/-0.64818/0.18133/-0.47001/-0.14376	-0.55332/-0.060897/-0.28661/-0.11573/0.15698/-0.64841/0.1809/-0.4697/-0.1438	-0.55289/-0.060761/-0.28655/-0.11555/0.15688/-0.64863/0.18046/-0.46939/-0.14384	-0.55246/-0.060625/-0.28648/-0.11537/0.15677/-0.64886/0.18003/-0.46909/-0.14389	-0.55203/-0.06049/-0.28642/-0.11519/0.15667/-0.64908/0.17959/-0.46878/-0.14393	-0.5516/-0.060355/-0.28636/-0.11501/0.15656/-0.64931/0.17915/-0.46847/-0.14397	-0.55117/-0.06022/-0.2863/-0.11483/0.15646/-0.64953/0.17871/-0.46816/-0.14401	-0.55074/-0.060086/-0.28624/-0.11465/0.15635/-0.64975/0.17827/-0.46784/-0.14406	-0.55031/-0.059952/-0.28618/-0.11447/0.15625/-0.64998/0.17783/-0.46753/-0.1441	-0.54988/-0.059818/-0.28612/-0.11429/0.15614/-0.6502/0.17739/-0.46722/-0.14415	-0.54945/-0.059684/-0.28607/-0.11411/0.15603/-0.65043/0.17695/-0.46691/-0.14419	-0.54902/-0.059551/-0.28601/-0.11393/0.15593/-0.65065/0.17651/-0.4666/-0.14424	-0.54859/-0.059418/-0.28595/-0.11375/0.15582/-0.65087/0.17607/-0.46629/-0.14428	-0.54816/-0.059285/-0.28589/-0.11357/0.15571/-0.6511/0.17562/-0.46597/-0.14433	-0.54772/-0.059152/-0.28584/-0.11339/0.1556/-0.65132/0.17518/-0.46566/-0.14438	-0.54729/-0.05902/-0.28578/-0.11321/0.15549/-0.65154/0.17474/-0.46535/-0.14442	-0.54686/-0.058888/-0.28572/-0.11303/0.15538/-0.65177/0.17429/-0.46503/-0.14447	-0.54643/-0.058756/-0.28567/-0.11285/0.15527/-0.65199/0.17384/-0.46472/-0.14452	-0.546/-0.058625/-0.28561/-0.11267/0.15515/-0.65221/0.1734/-0.46441/-0.14457	-0.54556/-0.058494/-0.28556/-0.11249/0.15504/-0.65244/0.17295/-0.46409/-0.14462
1.122194	-0.66486/-0.097495/-0.26312/-0.10803/0.11289/-0.68273/0.23391/-0.43897/-0.12693	-0.66448/-0.097357/-0.26311/-0.10799/0.11277/-0.68304/0.23355/-0.43887/-0.12698	-0.6641/-0.097219/-0.2631/-0.10795/0.11265/-0.68335/0.23318/-0.43877/-0.12702	-0.66372/-0.097081/-0.26309/-0.10791/0.11253/-0.68365/0.23281/-0.43867/-0.12707	-0.66334/-0.096943/-0.26308/-0.10787/0.11241/-0.68396/0.23244/-0.43857/-0.12711	-0.66296/-0.096805/-0.26307/-0.10783/0.11229/-0.68426/0.23207/-0.43847/-0.12716	-0.66258/-0.096667/-0.26306/-0.10779/0.11216/-0.68457/0.2317/-0.43836/-0.1272	-0.6622/-0.096529/-0.26305/-0.10775/0.11204/-0.68488/0.23133/-0.43826/-0.12725	-0.66182/-0.096391/-0.26304/-0.10771/0.11192/-0.68518/0.23095/-0.43816/-0.12729	-0.66144/-0.096252/-0.26303/-0.10767/0.1118/-0.68549/0.23058/-0.43805/-0.12734	-0.66105/-0.096114/-0.26302/-0.10763/0.11168/-0.68579/0.2302/-0.43795/-0.12739	-0.66067/-0.095976/-0.26302/-0.1076/0.11156/-0.6861/0.22983/-0.43784/-0.12744	-0.66029/-0.095839/-0.26301/-0.10756/0.11143/-0.68641/0.22945/-0.43774/-0.12748	-0.65991/-0.095701/-0.263/-0.10752/0.11131/-0.68671/0.22908/-0.43763/-0.12753	-0.65953/-0.095563/-0.26299/-0.10748/0.11119/-0.68702/0.2287/-0.43753/-0.12758	-0.65915/-0.095425/-0.26299/-0.10744/0.11107/-0.68732/0.22832/-0.43742/-0.12763	-0.65876/-0.095288/-0.26298/-0.1074/0.11095/-0.68763/0.22794/-0.43731/-0.12768	-0.65838/-0.09515/-0.26297/-0.10736/0.11083/-0.68793/0.22756/-0.43721/-0.12773	-0.658/-0.095013/-0.26297/-0.10733/0.1107/-0.68824/0.22718/-0.4371/-0.12778	-0.65762/-0.094876/-0.26296/-0.10729/0.11058/-0.68854/0.2268/-0.43699/-0.12783	-0.65723/-0.094739/-0.26296/-0.10725/0.11046/-0.68885/0.22642/-0.43688/-0.12788	-0.65685/-0.094602/-0.26295/-0.10721/0.11034/-0.68915/0.22604/-0.43677/-0.12793	-0.65647/-0.094465/-0.26295/-0.10718/0.11022/-0.68945/0.22565/-0.43667/-0.12799	-0.65609/-0.094328/-0.26295/-0.10714/0.1101/-0.68976/0.22527/-0.43656/-0.12804	-0.6557/-0.094192/-0.26294/-0.1071/0.10998/-0.69006/0.22488/-0.43645/-0.12809	-0.65532/-0.094056/-0.26294/-0.10707/0.10986/-0.69036/0.2245/-0.43634/-0.12814	-0.65493/-0.09392/-0.26293/-0.10703/0.10973/-0.69067/0.22411/-0.43622/-0.1282	-0.65455/-0.093784/-0.26293/-0.10699/0.10961/-0.69097/0.22372/-0.43611/-0.12825	-0.65417/-0.093648/-0.26293/-0.10696/0.10949/-0.69127/0.22334/-0.436/-0.12831	-0.65378/-0.093512/-0.26293/-0.10692/0.10937/-0.69157/0.22295/-0.43589/-0.12836	-0.6534/-0.093377/-0.26293/-0.10688/0.10925/-0.69187/0.22256/-0.43578/-0.12842	-0.65301/-0.093242/-0.26292/-0.10685/0.10913/-0.69218/0.22217/-0.43566/-0.12847	-0.65263/-0.093106/-0.26292/-0.10681/0.10901/-0.69248/0.22178/-0.43555/-0.12853	-0.65224/-0.092972/-0.26292/-0.10678/0.10889/-0.69278/0.22139/-0.43544/-0.12858	-0.65186/-0.092837/-0.26292/-0.10674/0.10877/-0.69308/0.22099/-0.43532/-0.12864	-0.65147/-0.092703/-0.26292/-0.10671/0.10865/-0.69338/0.2206/-0.43521/-0.1287	-0.65109/-0.092568/-0.26292/-0.10667/0.10853/-0.69368/0.22021/-0.43509/-0.12875	-0.6507/-0.092434/-0.26292/-0.10664/0.10841/-0.69398/0.21981/-0.43498/-0.12881	-0.65032/-0.092301/-0.26292/-0.1066/0.10829/-0.69428/0.21941/-0.43486/-0.12887	-0.64993/-0.092167/-0.26293/-0.10657/0.10817/-0.69457/0.21902/-0.43474/-0.12893	-0.64955/-0.092034/-0.26293/-0.10653/0.10805/-0.69487/0.21862/-0.43463/-0.12899	-0.64916/-0.091901/-0.26293/-0.1065/0.10793/-0.69517/0.21822/-0.43451/-0.12905	-0.64877/-0.091768/-0.26293/-0.10646/0.10781/-0.69547/0.21783/-0.43439/-0.12911	-0.64839/-0.091635/-0.26294/-0.10643/0.10769/-0.69576/0.21743/-0.43428/-0.12917	-0.648/-0.091503/-0.26294/-0.1064/0.10757/-0.69606/0.21703/-0.43416/-0.12923	-0.64762/-0.091371/-0.26294/-0.10636/0.10745/-0.69636/0.21662/-0.43404/-0.12929	-0.64723/-0.091239/-0.26295/-0.10633/0.10733/-0.69665/0.21622/-0.43392/-0.12935	-0.64684/-0.091107/-0.26295/-0.1063/0.10721/-0.69695/0.21582/-0.4338/-0.12941	-0.64645/-0.090975/-0.26295/-0.10626/0.10709/-0.69724/0.21542/-0.43368/-0.12947
1.047044	-0.69841/-0.08887/-0.23845/-0.1192/0.10273/-0.70727/0.19045/-0.32918/-0.087222	-0.69807/-0.088769/-0.2385/-0.11918/0.10264/-0.70743/0.1902/-0.3292/-0.087285	-0.69774/-0.088669/-0.23855/-0.11916/0.10255/-0.70759/0.18996/-0.32921/-0.087348	-0.6974/-0.088569/-0.2386/-0.11914/0.10246/-0.70775/0.18971/-0.32923/-0.087411	-0.69706/-0.088468/-0.23865/-0.11913/0.10236/-0.70791/0.18946/-0.32925/-0.087475	-0.69672/-0.088367/-0.23871/-0.11911/0.10227/-0.70808/0.18921/-0.32927/-0.087539	-0.69638/-0.088266/-0.23876/-0.11909/0.10218/-0.70824/0.18896/-0.32929/-0.087603	-0.69604/-0.088165/-0.23881/-0.11907/0.10208/-0.7084/0.18871/-0.32931/-0.087668	-0.6957/-0.088064/-0.23886/-0.11906/0.10199/-0.70856/0.18845/-0.32933/-0.087734	-0.69536/-0.087963/-0.23892/-0.11904/0.1019/-0.70872/0.1882/-0.32934/-0.087799	-0.69502/-0.087861/-0.23897/-0.11902/0.1018/-0.70888/0.18795/-0.32936/-0.087866	-0.69468/-0.08776/-0.23903/-0.11901/0.10171/-0.70904/0.18769/-0.32938/-0.087932	-0.69434/-0.087658/-0.23908/-0.11899/0.10161/-0.7092/0.18744/-0.3294/-0.087999	-0.694/-0.087556/-0.23914/-0.11897/0.10151/-0.70937/0.18718/-0.32942/-0.088066	-0.69366/-0.087454/-0.23919/-0.11896/0.10142/-0.70953/0.18693/-0.32944/-0.088134	-0.69332/-0.087352/-0.23925/-0.11894/0.10132/-0.70969/0.18667/-0.32946/-0.088202	-0.69298/-0.087249/-0.2393/-0.11892/0.10122/-0.70985/0.18642/-0.32948/-0.08827	-0.69264/-0.087147/-0.23936/-0.1189/0.10112/-0.71001/0.18616/-0.32949/-0.088339	-0.6923/-0.087044/-0.23941/-0.11889/0.10103/-0.71017/0.1859/-0.32951/-0.088408	-0.69196/-0.086941/-0.23947/-0.11887/0.10093/-0.71033/0.18564/-0.32953/-0.088478	-0.69162/-0.086838/-0.23953/-0.11885/0.10083/-0.71049/0.18538/-0.32955/-0.088548	-0.69128/-0.086735/-0.23959/-0.11884/0.10073/-0.71065/0.18512/-0.32957/-0.088618	-0.69094/-0.086632/-0.23964/-0.11882/0.10063/-0.71081/0.18486/-0.32959/-0.088689	-0.6906/-0.086529/-0.2397/-0.11881/0.10052/-0.71098/0.1846/-0.32961/-0.08876	-0.69026/-0.086425/-0.23976/-0.11879/0.10042/-0.71114/0.18434/-0.32963/-0.088832	-0.68992/-0.086322/-0.23982/-0.11877/0.10032/-0.7113/0.18408/-0.32965/-0.088903	-0.68957/-0.086218/-0.23988/-0.11876/0.10022/-0.71146/0.18381/-0.32967/-0.088976	-0.68923/-0.086114/-0.23994/-0.11874/0.10011/-0.71162/0.18355/-0.32969/-0.089048	-0.68889/-0.08601/-0.24/-0.11872/0.10001/-0.71178/0.18329/-0.32971/-0.089122	-0.68855/-0.085906/-0.24006/-0.11871/0.099907/-0.71194/0.18302/-0.32973/-0.089195	-0.68821/-0.085801/-0.24012/-0.11869/0.099802/-0.7121/0.18275/-0.32975/-0.089269	-0.68786/-0.085697/-0.24018/-0.11868/0.099697/-0.71226/0.18249/-0.32977/-0.089343	-0.68752/-0.085592/-0.24024/-0.11866/0.099592/-0.71242/0.18222/-0.32979/-0.089418	-0.68718/-0.085487/-0.2403/-0.11864/0.099486/-0.71259/0.18195/-0.32981/-0.089493	-0.68684/-0.085382/-0.24036/-0.11863/0.099379/-0.71275/0.18169/-0.32983/-0.089568	-0.68649/-0.085277/-0.24043/-0.11861/0.099272/-0.71291/0.18142/-0.32985/-0.089644	-0.68615/-0.085172/-0.24049/-0.1186/0.099165/-0.71307/0.18115/-0.32987/-0.08972	-0.68581/-0.085067/-0.24055/-0.11858/0.099057/-0.71323/0.18088/-0.32989/-0.089796	-0.68546/-0.084962/-0.24062/-0.11857/0.098949/-0.71339/0.18061/-0.32991/-0.089873	-0.68512/-0.084856/-0.24068/-0.11855/0.09884/-0.71355/0.18034/-0.32993/-0.08995	-0.68478/-0.084751/-0.24074/-0.11854/0.09873/-0.71371/0.18007/-0.32995/-0.090028	-0.68443/-0.084645/-0.24081/-0.11852/0.098621/-0.71387/0.17979/-0.32997/-0.090106	-0.68409/-0.084539/-0.24087/-0.1185/0.09851/-0.71403/0.17952/-0.32999/-0.090185	-0.68375/-0.084433/-0.24094/-0.11849/0.098399/-0.71419/0.17925/-0.33001/-0.090263	-0.6834/-0.084327/-0.241/-0.11847/0.098288/-0.71435/0.17897/-0.33003/-0.090343	-0.68306/-0.084221/-0.24107/-0.11846/0.098176/-0.71451/0.1787/-0.33005/-0.090422	-0.68271/-0.084115/-0.24113/-0.11844/0.098064/-0.71468/0.17842/-0.33007/-0.090502	-0.68237/-0.084008/-0.2412/-0.11843/0.097951/-0.71484/0.17815/-0.33009/-0.090582	-0.68202/-0.083902/-0.24127/-0.11841/0.097838/-0.715/0.17787/-0.33011/-0.090663
0.976927	-0.67701/-0.069886/-0.20862/-0.1559/0.18848/-0.74359/0.087847/-0.16009/-0.084016	-0.67668/-0.069789/-0.2087/-0.1559/0.18842/-0.74357/0.087735/-0.16009/-0.08407	-0.67635/-0.069693/-0.20879/-0.1559/0.18836/-0.74355/0.087622/-0.1601/-0.084124	-0.67602/-0.069597/-0.20888/-0.1559/0.1883/-0.74353/0.087508/-0.1601/-0.084178	-0.67569/-0.0695/-0.20897/-0.1559/0.18824/-0.74351/0.087394/-0.16011/-0.084233	-0.67536/-0.069405/-0.20906/-0.1559/0.18818/-0.74349/0.08728/-0.16011/-0.084287	-0.67503/-0.069309/-0.20915/-0.1559/0.18811/-0.74347/0.087165/-0.16012/-0.084342	-0.6747/-0.069213/-0.20924/-0.1559/0.18805/-0.74345/0.08705/-0.16012/-0.084397	-0.67437/-0.069118/-0.20933/-0.1559/0.18799/-0.74343/0.086935/-0.16013/-0.084452	-0.67404/-0.069022/-0.20942/-0.1559/0.18792/-0.74341/0.086819/-0.16013/-0.084508	-0.67371/-0.068927/-0.20951/-0.1559/0.18786/-0.74339/0.086702/-0.16013/-0.084564	-0.67338/-0.068832/-0.20961/-0.1559/0.18779/-0.74337/0.086586/-0.16014/-0.08462	-0.67305/-0.068737/-0.2097/-0.15589/0.18772/-0.74335/0.086468/-0.16014/-0.084676	-0.67272/-0.068643/-0.20979/-0.15589/0.18766/-0.74333/0.086351/-0.16015/-0.084732	-0.67239/-0.068548/-0.20988/-0.15589/0.18759/-0.74331/0.086233/-0.16015/-0.084789	-0.67206/-0.068454/-0.20997/-0.15589/0.18752/-0.74329/0.086114/-0.16016/-0.084846	-0.67173/-0.068359/-0.21007/-0.15589/0.18745/-0.74327/0.085995/-0.16016/-0.084903	-0.67139/-0.068265/-0.21016/-0.15589/0.18739/-0.74324/0.085876/-0.16017/-0.08496	-0.67106/-0.068171/-0.21025/-0.15589/0.18732/-0.74322/0.085756/-0.16017/-0.085018	-0.67073/-0.068078/-0.21035/-0.15589/0.18725/-0.7432/0.085636/-0.16018/-0.085075	-0.6704/-0.067984/-0.21044/-0.15589/0.18718/-0.74318/0.085515/-0.16018/-0.085133	-0.67007/-0.067891/-0.21053/-0.15589/0.18711/-0.74316/0.085394/-0.16019/-0.085191	-0.66973/-0.067797/-0.21063/-0.15589/0.18704/-0.74314/0.085273/-0.16019/-0.08525	-0.6694/-0.067704/-0.21072/-0.15589/0.18696/-0.74311/0.085151/-0.1602/-0.085308	-0.66907/-0.067611/-0.21082/-0.15588/0.18689/-0.74309/0.085028/-0.1602/-0.085367	-0.66873/-0.067519/-0.21091/-0.15588/0.18682/-0.74307/0.084905/-0.16021/-0.085426	-0.6684/-0.067426/-0.21101/-0.15588/0.18675/-0.74305/0.084782/-0.16021/-0.085486	-0.66807/-0.067334/-0.21111/-0.15588/0.18667/-0.74303/0.084659/-0.16022/-0.085545	-0.66773/-0.067241/-0.2112/-0.15588/0.1866/-0.743/0.084535/-0.16022/-0.085605	-0.6674/-0.067149/-0.2113/-0.15588/0.18652/-0.74298/0.08441/-0.16023/-0.085665	-0.66706/-0.067057/-0.2114/-0.15588/0.18645/-0.74296/0.084285/-0.16023/-0.085725	-0.66673/-0.066966/-0.21149/-0.15588/0.18637/-0.74294/0.08416/-0.16024/-0.085786	-0.66639/-0.066874/-0.21159/-0.15588/0.1863/-0.74291/0.084034/-0.16024/-0.085846	-0.66606/-0.066782/-0.21169/-0.15587/0.18622/-0.74289/0.083908/-0.16025/-0.085907	-0.66572/-0.066691/-0.21179/-0.15587/0.18614/-0.74287/0.083781/-0.16025/-0.085968	-0.66539/-0.0666/-0.21188/-0.15587/0.18606/-0.74285/0.083654/-0.16026/-0.08603	-0.66505/-0.066509/-0.21198/-0.15587/0.18599/-0.74282/0.083527/-0.16026/-0.086091	-0.66472/-0.066418/-0.21208/-0.15587/0.18591/-0.7428/0.083399/-0.16027/-0.086153	-0.66438/-0.066328/-0.21218/-0.15587/0.18583/-0.74278/0.083271/-0.16027/-0.086215	-0.66405/-0.066237/-0.21228/-0.15587/0.18575/-0.74275/0.083142/-0.16028/-0.086277	-0.66371/-0.066147/-0.21238/-0.15586/0.18567/-0.74273/0.083013/-0.16028/-0.08634	-0.66337/-0.066057/-0.21248/-0.15586/0.18559/-0.74271/0.082883/-0.16029/-0.086402	-0.66304/-0.065967/-0.21258/-0.15586/0.1855/-0.74268/0.082753/-0.16029/-0.086465	-0.6627/-0.065877/-0.21268/-0.15586/0.18542/-0.74266/0.082623/-0.1603/-0.086528	-0.66236/-0.065788/-0.21278/-0.15586/0.18534/-0.74264/0.082492/-0.1603/-0.086592	-0.66203/-0.065698/-0.21289/-0.15586/0.18526/-0.74261/0.082361/-0.16031/-0.086655	-0.66169/-0.065609/-0.21299/-0.15586/0.18517/-0.74259/0.082229/-0.16031/-0.086719	-0.66135/-0.06552/-0.21309/-0.15585/0.18509/-0.74257/0.082097/-0.16032/-0.086783	-0.66101/-0.065431/-0.21319/-0.15585/0.185/-0.74254/0.081964/-0.16032/-0.086847
0.911505	-0.57279/-0.043012/-0.16872/-0.15933/0.26067/-0.87873/-0.077912/-0.021657/-0.13966	-0.57257/-0.04292/-0.16881/-0.15931/0.26063/-0.87862/-0.077924/-0.021615/-0.13974	-0.57234/-0.042827/-0.16889/-0.15928/0.26059/-0.87851/-0.077936/-0.021573/-0.13982	-0.57212/-0.042735/-0.16898/-0.15926/0.26055/-0.87841/-0.077949/-0.021531/-0.13988	-0.57189/-0.042643/-0.16907/-0.15924/0.26051/-0.8783/-0.077962/-0.021489/-0.13993	-0.57167/-0.04255/-0.16916/-0.15921/0.26047/-0.87819/-0.077975/-0.021448/-0.13997	-0.57144/-0.042459/-0.16925/-0.15919/0.26043/-0.87808/-0.077988/-0.021406/-0.14002	-0.57122/-0.042367/-0.16934/-0.15917/0.26039/-0.87797/-0.078001/-0.021365/-0.14006	-0.57099/-0.042275/-0.16942/-0.15914/0.26035/-0.87786/-0.078015/-0.021323/-0.14011	-0.57077/-0.042184/-0.16951/-0.15912/0.26031/-0.87775/-0.078029/-0.021282/-0.14015	-0.57054/-0.042092/-0.1696/-0.1591/0.26027/-0.87764/-0.078043/-0.021241/-0.1402	-0.57032/-0.042001/-0.16969/-0.15907/0.26023/-0.87753/-0.078057/-0.0212/-0.14024	-0.57009/-0.04191/-0.16978/-0.15905/0.26018/-0.87742/-0.078071/-0.021159/-0.14029	-0.56987/-0.04182/-0.16987/-0.15903/0.26014/-0.87731/-0.078086/-0.021119/-0.14034	-0.56964/-0.041729/-0.16996/-0.15901/0.2601/-0.8772/-0.078101/-0.021078/-0.14038	-0.56941/-0.041638/-0.17005/-0.15898/0.26005/-0.87709/-0.078116/-0.021038/-0.14043	-0.56919/-0.041548/-0.17014/-0.15896/0.26001/-0.87698/-0.078131/-0.020997/-0.14047	-0.56896/-0.041458/-0.17023/-0.15894/0.25997/-0.87687/-0.078147/-0.020957/-0.14052	-0.56874/-0.041368/-0.17033/-0.15891/0.25992/-0.87676/-0.078163/-0.020917/-0.14057	-0.56851/-0.041278/-0.17042/-0.15889/0.25988/-0.87664/-0.078179/-0.020877/-0.14061	-0.56829/-0.041188/-0.17051/-0.15887/0.25983/-0.87653/-0.078195/-0.020837/-0.14066	-0.56806/-0.041099/-0.1706/-0.15884/0.25979/-0.87642/-0.078211/-0.020797/-0.14071	-0.56783/-0.04101/-0.17069/-0.15882/0.25974/-0.87631/-0.078228/-0.020757/-0.14076	-0.56761/-0.04092/-0.17078/-0.1588/0.25969/-0.87619/-0.078245/-0.020718/-0.14081	-0.56738/-0.040831/-0.17088/-0.15878/0.25965/-0.87608/-0.078262/-0.020678/-0.14085	-0.56716/-0.040742/-0.17097/-0.15875/0.2596/-0.87596/-0.078279/-0.020639/-0.1409	-0.56693/-0.040654/-0.17106/-0.15873/0.25955/-0.87585/-0.078297/-0.0206/-0.14095	-0.5667/-0.040565/-0.17115/-0.15871/0.2595/-0.87573/-0.078314/-0.020561/-0.141	-0.56648/-0.040477/-0.17125/-0.15868/0.25946/-0.87562/-0.078332/-0.020522/-0.14105	-0.56625/-0.040388/-0.17134/-0.15866/0.25941/-0.8755/-0.078351/-0.020483/-0.1411	-0.56603/-0.0403/-0.17143/-0.15864/0.25936/-0.87539/-0.078369/-0.020444/-0.14115	-0.5658/-0.040212/-0.17153/-0.15861/0.25931/-0.87527/-0.078388/-0.020406/-0.1412	-0.56557/-0.040125/-0.17162/-0.15859/0.25926/-0.87516/-0.078406/-0.020367/-0.14125	-0.56535/-0.040037/-0.17172/-0.15857/0.25921/-0.87504/-0.078425/-0.020329/-0.1413	-0.56512/-0.03995/-0.17181/-0.15855/0.25916/-0.87492/-0.078445/-0.020291/-0.14135	-0.56489/-0.039862/-0.1719/-0.15852/0.25911/-0.87481/-0.078464/-0.020252/-0.1414	-0.56467/-0.039775/-0.172/-0.1585/0.25906/-0.87469/-0.078484/-0.020214/-0.14145	-0.56444/-0.039688/-0.17209/-0.15848/0.25901/-0.87457/-0.078504/-0.020176/-0.1415	-0.56421/-0.039601/-0.17219/-0.15845/0.25896/-0.87446/-0.078524/-0.020139/-0.14155	-0.56399/-0.039515/-0.17228/-0.15843/0.25891/-0.87434/-0.078544/-0.020101/-0.1416	-0.56376/-0.039428/-0.17238/-0.15841/0.25885/-0.87422/-0.078565/-0.020063/-0.14165	-0.56353/-0.039342/-0.17248/-0.15839/0.2588/-0.8741/-0.078586/-0.020026/-0.1417	-0.56331/-0.039256/-0.17257/-0.15836/0.25875/-0.87398/-0.078607/-0.019989/-0.14175	-0.56308/-0.03917/-0.17267/-0.15834/0.2587/-0.87386/-0.078628/-0.019952/-0.14181	-0.56285/-0.039084/-0.17276/-0.15832/0.25864/-0.87374/-0.07865/-0.019914/-0.14186	-0.56263/-0.038998/-0.17286/-0.15829/0.25859/-0.87362/-0.078671/-0.019877/-0.14191	-0.5624/-0.038913/-0.17296/-0.15827/0.25853/-0.8735/-0.078693/-0.019841/-0.14196	-0.56217/-0.038828/-0.17305/-0.15825/0.25848/-0.87338/-0.078715/-0.019804/-0.14201	-0.56195/-0.038742/-0.17315/-0.15823/0.25842/-0.87326/-0.078738/-0.019767/-0.14207
0.850464	-0.41304/-0.024708/-0.16391/-0.11605/0.23482/-1.1292/-0.29864/0.015804/-0.20803	-0.41287/-0.024644/-0.16401/-0.11605/0.23482/-1.129/-0.29859/0.015886/-0.20809	-0.41269/-0.02458/-0.16411/-0.11606/0.23482/-1.1288/-0.29855/0.015967/-0.20814	-0.41251/-0.024516/-0.1642/-0.11607/0.23483/-1.1286/-0.2985/0.016049/-0.20819	-0.41233/-0.024452/-0.1643/-0.11607/0.23483/-1.1284/-0.29846/0.01613/-0.20825	-0.41215/-0.024389/-0.1644/-0.11608/0.23483/-1.1281/-0.29842/0.016211/-0.2083	-0.41197/-0.024325/-0.1645/-0.11609/0.23483/-1.1279/-0.29837/0.016291/-0.20836	-0.4118/-0.024262/-0.1646/-0.11609/0.23484/-1.1277/-0.29833/0.016372/-0.20841	-0.41162/-0.024199/-0.1647/-0.1161/0.23484/-1.1275/-0.29828/0.016452/-0.20847	-0.41144/-0.024135/-0.1648/-0.11611/0.23484/-1.1273/-0.29824/0.016532/-0.20852	-0.41126/-0.024073/-0.1649/-0.11611/0.23484/-1.1271/-0.29819/0.016612/-0.20858	-0.41108/-0.02401/-0.165/-0.11612/0.23485/-1.1269/-0.29815/0.016691/-0.20863	-0.4109/-0.023947/-0.1651/-0.11613/0.23485/-1.1267/-0.2981/0.016771/-0.20869	-0.41073/-0.023884/-0.1652/-0.11614/0.23485/-1.1265/-0.29806/0.01685/-0.20875	-0.41055/-0.023822/-0.16529/-0.11614/0.23485/-1.1263/-0.29801/0.016928/-0.2088	-0.41037/-0.023759/-0.16539/-0.11615/0.23485/-1.1261/-0.29797/0.017007/-0.20886	-0.41019/-0.023697/-0.16549/-0.11616/0.23485/-1.1258/-0.29792/0.017085/-0.20891	-0.41002/-0.023635/-0.16559/-0.11616/0.23485/-1.1256/-0.29788/0.017164/-0.20897	-0.40984/-0.023573/-0.16569/-0.11617/0.23485/-1.1254/-0.29783/0.017241/-0.20902	-0.40966/-0.023511/-0.16579/-0.11618/0.23485/-1.1252/-0.29779/0.017319/-0.20908	-0.40948/-0.02345/-0.16589/-0.11619/0.23485/-1.125/-0.29774/0.017397/-0.20914	-0.4093/-0.023388/-0.16598/-0.11619/0.23485/-1.1247/-0.2977/0.017474/-0.20919	-0.40913/-0.023326/-0.16608/-0.1162/0.23485/-1.1245/-0.29765/0.017551/-0.20925	-0.40895/-0.023265/-0.16618/-0.11621/0.23485/-1.1243/-0.2976/0.017627/-0.20931	-0.40877/-0.023204/-0.16628/-0.11621/0.23485/-1.1241/-0.29756/0.017704/-0.20936	-0.40859/-0.023143/-0.16638/-0.11622/0.23485/-1.1239/-0.29751/0.01778/-0.20942	-0.40842/-0.023082/-0.16648/-0.11623/0.23485/-1.1236/-0.29747/0.017856/-0.20948	-0.40824/-0.023021/-0.16657/-0.11624/0.23485/-1.1234/-0.29742/0.017932/-0.20953	-0.40806/-0.02296/-0.16667/-0.11624/0.23485/-1.1232/-0.29738/0.018008/-0.20959	-0.40788/-0.022899/-0.16677/-0.11625/0.23485/-1.1229/-0.29733/0.018083/-0.20965	-0.40771/-0.022839/-0.16687/-0.11626/0.23485/-1.1227/-0.29728/0.018158/-0.2097	-0.40753/-0.022779/-0.16697/-0.11627/0.23485/-1.1225/-0.29724/0.018233/-0.20976	-0.40735/-0.022718/-0.16706/-0.11627/0.23484/-1.1223/-0.29719/0.018307/-0.20982	-0.40717/-0.022658/-0.16716/-0.11628/0.23484/-1.122/-0.29714/0.018382/-0.20987	-0.407/-0.022598/-0.16726/-0.11629/0.23484/-1.1218/-0.2971/0.018456/-0.20993	-0.40682/-0.022538/-0.16736/-0.1163/0.23484/-1.1216/-0.29705/0.01853/-0.20999	-0.40664/-0.022479/-0.16745/-0.11631/0.23484/-1.1213/-0.29701/0.018604/-0.21005	-0.40647/-0.022419/-0.16755/-0.11631/0.23483/-1.1211/-0.29696/0.018677/-0.21011	-0.40629/-0.022359/-0.16765/-0.11632/0.23483/-1.1209/-0.29691/0.01875/-0.21016	-0.40611/-0.0223/-0.16775/-0.11633/0.23483/-1.1206/-0.29687/0.018823/-0.21022	-0.40593/-0.022241/-0.16785/-0.11634/0.23482/-1.1204/-0.29682/0.018896/-0.21028	-0.40576/-0.022182/-0.16794/-0.11634/0.23482/-1.1201/-0.29677/0.018968/-0.21034	-0.40558/-0.022123/-0.16804/-0.11635/0.23482/-1.1199/-0.29673/0.019041/-0.2104	-0.4054/-0.022064/-0.16814/-0.11636/0.23481/-1.1197/-0.29668/0.019112/-0.21045	-0.40523/-0.022005/-0.16824/-0.11637/0.23481/-1.1194/-0.29663/0.019184/-0.21051	-0.40505/-0.021946/-0.16833/-0.11638/0.23481/-1.1192/-0.29659/0.019256/-0.21057	-0.40487/-0.021888/-0.16843/-0.11638/0.2348/-1.1189/-0.29654/0.019327/-0.21063	-0.4047/-0.021829/-0.16853/-0.11639/0.2348/-1.1187/-0.29649/0.019398/-0.21069	-0.40452/-0.021771/-0.16863/-0.1164/0.23479/-1.1184/-0.29645/0.019469/-0.21075
0.793511	-0.30796/-0.039908/-0.21356/-0.12164/0.12637/-1.1559/-0.46335/-0.041608/-0.26967	-0.30781/-0.039878/-0.21366/-0.12168/0.12645/-1.1557/-0.46336/-0.041472/-0.26967	-0.30766/-0.039848/-0.21375/-0.12172/0.12652/-1.1555/-0.46336/-0.041336/-0.26968	-0.30751/-0.039818/-0.21385/-0.12177/0.1266/-1.1554/-0.46337/-0.0412/-0.26969	-0.30736/-0.039787/-0.21395/-0.12181/0.12667/-1.1552/-0.46337/-0.041065/-0.26969	-0.30721/-0.039757/-0.21405/-0.12185/0.12674/-1.1551/-0.46338/-0.04093/-0.2697	-0.30706/-0.039727/-0.21414/-0.1219/0.12682/-1.1549/-0.46338/-0.040795/-0.2697	-0.30691/-0.039697/-0.21424/-0.12194/0.12689/-1.1548/-0.46339/-0.040661/-0.26971	-0.30676/-0.039667/-0.21434/-0.12198/0.12696/-1.1546/-0.46339/-0.040527/-0.26972	-0.30661/-0.039637/-0.21444/-0.12203/0.12704/-1.1545/-0.4634/-0.040394/-0.26972	-0.30646/-0.039607/-0.21454/-0.12207/0.12711/-1.1543/-0.4634/-0.040261/-0.26973	-0.30631/-0.039577/-0.21464/-0.12211/0.12718/-1.1541/-0.4634/-0.040128/-0.26974	-0.30616/-0.039547/-0.21474/-0.12216/0.12725/-1.154/-0.46341/-0.039996/-0.26974	-0.30601/-0.039517/-0.21484/-0.1222/0.12732/-1.1538/-0.46341/-0.039864/-0.26975	-0.30586/-0.039487/-0.21494/-0.12225/0.12739/-1.1537/-0.46342/-0.039733/-0.26976	-0.30571/-0.039457/-0.21504/-0.12229/0.12747/-1.1535/-0.46342/-0.039601/-0.26976	-0.30556/-0.039427/-0.21514/-0.12234/0.12754/-1.1533/-0.46343/-0.039471/-0.26977	-0.30541/-0.039397/-0.21524/-0.12238/0.12761/-1.1532/-0.46343/-0.03934/-0.26978	-0.30526/-0.039367/-0.21534/-0.12243/0.12768/-1.153/-0.46343/-0.03921/-0.26978	-0.30511/-0.039337/-0.21544/-0.12247/0.12775/-1.1529/-0.46344/-0.039081/-0.26979	-0.30496/-0.039307/-0.21554/-0.12252/0.12782/-1.1527/-0.46344/-0.038951/-0.2698	-0.30481/-0.039277/-0.21564/-0.12256/0.12789/-1.1525/-0.46345/-0.038823/-0.2698	-0.30467/-0.039246/-0.21574/-0.12261/0.12796/-1.1524/-0.46345/-0.038694/-0.26981	-0.30452/-0.039216/-0.21584/-0.12265/0.12802/-1.1522/-0.46345/-0.038566/-0.26982	-0.30437/-0.039186/-0.21594/-0.1227/0.12809/-1.1521/-0.46346/-0.038438/-0.26983	-0.30422/-0.039155/-0.21604/-0.12274/0.12816/-1.1519/-0.46346/-0.038311/-0.26983	-0.30407/-0.039125/-0.21614/-0.12279/0.12823/-1.1517/-0.46347/-0.038184/-0.26984	-0.30392/-0.039095/-0.21625/-0.12284/0.1283/-1.1516/-0.46347/-0.038057/-0.26985	-0.30378/-0.039064/-0.21635/-0.12288/0.12837/-1.1514/-0.46347/-0.037931/-0.26985	-0.30363/-0.039033/-0.21645/-0.12293/0.12843/-1.1512/-0.46348/-0.037805/-0.26986	-0.30348/-0.039003/-0.21655/-0.12297/0.1285/-1.1511/-0.46348/-0.03768/-0.26987	-0.30333/-0.038972/-0.21666/-0.12302/0.12857/-1.1509/-0.46348/-0.037555/-0.26988	-0.30318/-0.038941/-0.21676/-0.12307/0.12863/-1.1507/-0.46349/-0.03743/-0.26988	-0.30304/-0.03891/-0.21686/-0.12311/0.1287/-1.1506/-0.46349/-0.037306/-0.26989	-0.30289/-0.038879/-0.21696/-0.12316/0.12877/-1.1504/-0.4635/-0.037182/-0.2699	-0.30274/-0.038848/-0.21707/-0.12321/0.12883/-1.1502/-0.4635/-0.037059/-0.26991	-0.30259/-0.038817/-0.21717/-0.12325/0.1289/-1.1501/-0.4635/-0.036936/-0.26991	-0.30245/-0.038786/-0.21727/-0.1233/0.12896/-1.1499/-0.46351/-0.036813/-0.26992	-0.3023/-0.038754/-0.21738/-0.12335/0.12903/-1.1497/-0.46351/-0.036691/-0.26993	-0.30215/-0.038723/-0.21748/-0.12339/0.12909/-1.1496/-0.46351/-0.036569/-0.26994	-0.30201/-0.038691/-0.21759/-0.12344/0.12916/-1.1494/-0.46352/-0.036447/-0.26995	-0.30186/-0.03866/-0.21769/-0.12349/0.12922/-1.1492/-0.46352/-0.036326/-0.26995	-0.30171/-0.038628/-0.2178/-0.12354/0.12928/-1.1491/-0.46353/-0.036205/-0.26996	-0.30156/-0.038596/-0.2179/-0.12358/0.12935/-1.1489/-0.46353/-0.036085/-0.26997	-0.30142/-0.038564/-0.218/-0.12363/0.12941/-1.1487/-0.46353/-0.035965/-0.26998	-0.30127/-0.038532/-0.21811/-0.12368/0.12947/-1.1486/-0.46354/-0.035845/-0.26999	-0.30112/-0.038499/-0.21821/-0.12373/0.12954/-1.1484/-0.46354/-0.035726/-0.26999	-0.30098/-0.038467/-0.21832/-0.12377/0.1296/-1.1482/-0.46354/-0.035607/-0.27	-0.30083/-0.038434/-0.21843/-0.12382/0.12966/-1.148/-0.46355/-0.035489/-0.27001
0.740372	-0.28888/-0.0589/-0.29901/-0.15914/0.083579/-0.89984/-0.44752/-0.081465/-0.26244	-0.28874/-0.058883/-0.29908/-0.15921/0.083667/-0.89979/-0.44757/-0.081326/-0.26246	-0.2886/-0.058866/-0.29916/-0.15928/0.083755/-0.89974/-0.44762/-0.081188/-0.26247	-0.28846/-0.05885/-0.29924/-0.15935/0.083842/-0.89968/-0.44768/-0.081049/-0.26249	-0.28832/-0.058833/-0.29931/-0.15942/0.083929/-0.89963/-0.44773/-0.080912/-0.2625	-0.28818/-0.058817/-0.29939/-0.15949/0.084016/-0.89957/-0.44778/-0.080774/-0.26252	-0.28805/-0.0588/-0.29947/-0.15956/0.084103/-0.89952/-0.44784/-0.080637/-0.26253	-0.28791/-0.058784/-0.29955/-0.15963/0.08419/-0.89947/-0.44789/-0.0805/-0.26255	-0.28777/-0.058767/-0.29962/-0.1597/0.084276/-0.89941/-0.44794/-0.080363/-0.26257	-0.28763/-0.058751/-0.2997/-0.15977/0.084362/-0.89936/-0.44799/-0.080226/-0.26258	-0.28749/-0.058734/-0.29978/-0.15984/0.084448/-0.8993/-0.44805/-0.08009/-0.2626	-0.28735/-0.058718/-0.29986/-0.15991/0.084534/-0.89925/-0.4481/-0.079955/-0.26261	-0.28721/-0.058701/-0.29993/-0.15998/0.084619/-0.89919/-0.44815/-0.079819/-0.26263	-0.28707/-0.058684/-0.30001/-0.16005/0.084705/-0.89914/-0.44821/-0.079684/-0.26265	-0.28694/-0.058668/-0.30009/-0.16012/0.08479/-0.89908/-0.44826/-0.079549/-0.26266	-0.2868/-0.058651/-0.30017/-0.16019/0.084875/-0.89903/-0.44831/-0.079415/-0.26268	-0.28666/-0.058635/-0.30025/-0.16026/0.08496/-0.89897/-0.44837/-0.07928/-0.2627	-0.28652/-0.058618/-0.30033/-0.16034/0.085044/-0.89891/-0.44842/-0.079146/-0.26271	-0.28638/-0.058602/-0.3004/-0.16041/0.085128/-0.89886/-0.44847/-0.079013/-0.26273	-0.28624/-0.058585/-0.30048/-0.16048/0.085213/-0.8988/-0.44853/-0.078879/-0.26275	-0.2861/-0.058569/-0.30056/-0.16055/0.085296/-0.89875/-0.44858/-0.078746/-0.26276	-0.28596/-0.058552/-0.30064/-0.16062/0.08538/-0.89869/-0.44863/-0.078614/-0.26278	-0.28583/-0.058535/-0.30072/-0.16069/0.085464/-0.89863/-0.44869/-0.078481/-0.2628	-0.28569/-0.058519/-0.3008/-0.16076/0.085547/-0.89857/-0.44874/-0.078349/-0.26281	-0.28555/-0.058502/-0.30088/-0.16084/0.08563/-0.89852/-0.44879/-0.078218/-0.26283	-0.28541/-0.058486/-0.30096/-0.16091/0.085713/-0.89846/-0.44885/-0.078086/-0.26285	-0.28527/-0.058469/-0.30104/-0.16098/0.085795/-0.8984/-0.4489/-0.077955/-0.26286	-0.28513/-0.058453/-0.30112/-0.16105/0.085878/-0.89834/-0.44895/-0.077824/-0.26288	-0.28499/-0.058436/-0.3012/-0.16112/0.08596/-0.89829/-0.44901/-0.077694/-0.2629	-0.28485/-0.058419/-0.30128/-0.16119/0.086042/-0.89823/-0.44906/-0.077564/-0.26291	-0.28471/-0.058403/-0.30136/-0.16127/0.086124/-0.89817/-0.44911/-0.077434/-0.26293	-0.28457/-0.058386/-0.30144/-0.16134/0.086205/-0.89811/-0.44917/-0.077304/-0.26295	-0.28444/-0.05837/-0.30152/-0.16141/0.086287/-0.89805/-0.44922/-0.077175/-0.26297	-0.2843/-0.058353/-0.3016/-0.16148/0.086368/-0.89799/-0.44927/-0.077046/-0.26298	-0.28416/-0.058336/-0.30168/-0.16156/0.086449/-0.89793/-0.44933/-0.076918/-0.263	-0.28402/-0.05832/-0.30176/-0.16163/0.08653/-0.89787/-0.44938/-0.07679/-0.26302	-0.28388/-0.058303/-0.30184/-0.1617/0.08661/-0.89781/-0.44943/-0.076662/-0.26304	-0.28374/-0.058287/-0.30192/-0.16177/0.086691/-0.89775/-0.44949/-0.076534/-0.26306	-0.2836/-0.05827/-0.302/-0.16185/0.086771/-0.89769/-0.44954/-0.076407/-0.26307	-0.28346/-0.058254/-0.30209/-0.16192/0.08685/-0.89763/-0.44959/-0.07628/-0.26309	-0.28332/-0.058237/-0.30217/-0.16199/0.08693/-0.89757/-0.44965/-0.076153/-0.26311	-0.28318/-0.05822/-0.30225/-0.16206/0.08701/-0.89751/-0.4497/-0.076027/-0.26313	-0.28305/-0.058204/-0.30233/-0.16214/0.087089/-0.89745/-0.44975/-0.075901/-0.26315	-0.28291/-0.058187/-0.30241/-0.16221/0.087168/-0.89739/-0.44981/-0.075776/-0.26316	-0.28277/-0.058171/-0.30249/-0.16228/0.087247/-0.89733/-0.44986/-0.07565/-0.26318	-0.28263/-0.058154/-0.30258/-0.16236/0.087325/-0.89727/-0.44991/-0.075525/-0.2632	-0.28249/-0.058138/-0.30266/-0.16243/0.087404/-0.89721/-0.44997/-0.075401/-0.26322	-0.28235/-0.058121/-0.30274/-0.1625/0.087482/-0.89715/-0.45002/-0.075277/-0.26324	-0.28221/-0.058105/-0.30282/-0.16258/0.08756/-0.89708/-0.45007/-0.075153/-0.26326
0.690791	-0.33872/-0.073307/-0.37932/-0.17961/0.07326/-0.74887/-0.39327/-0.062148/-0.24122	-0.33856/-0.073282/-0.37935/-0.17966/0.073317/-0.74883/-0.39327/-0.061955/-0.24122	-0.33841/-0.073258/-0.37939/-0.1797/0.073374/-0.74879/-0.39326/-0.061763/-0.24123	-0.33825/-0.073234/-0.37942/-0.17975/0.07343/-0.74876/-0.39325/-0.061571/-0.24123	-0.33809/-0.07321/-0.37945/-0.17979/0.073486/-0.74872/-0.39324/-0.061379/-0.24124	-0.33794/-0.073186/-0.37949/-0.17984/0.073542/-0.74868/-0.39323/-0.061188/-0.24124	-0.33778/-0.073162/-0.37952/-0.17988/0.073598/-0.74864/-0.39322/-0.060997/-0.24125	-0.33762/-0.073138/-0.37955/-0.17993/0.073653/-0.74861/-0.39321/-0.060807/-0.24125	-0.33747/-0.073114/-0.37959/-0.17998/0.073708/-0.74857/-0.39321/-0.060617/-0.24126	-0.33731/-0.07309/-0.37962/-0.18002/0.073763/-0.74853/-0.3932/-0.060427/-0.24126	-0.33715/-0.073066/-0.37965/-0.18007/0.073818/-0.7485/-0.39319/-0.060237/-0.24127	-0.33699/-0.073043/-0.37969/-0.18011/0.073872/-0.74846/-0.39318/-0.060048/-0.24127	-0.33684/-0.073019/-0.37972/-0.18016/0.073927/-0.74842/-0.39317/-0.05986/-0.24128	-0.33668/-0.072995/-0.37975/-0.1802/0.07398/-0.74838/-0.39316/-0.059671/-0.24128	-0.33652/-0.072971/-0.37979/-0.18025/0.074034/-0.74835/-0.39316/-0.059483/-0.24129	-0.33636/-0.072948/-0.37982/-0.18029/0.074088/-0.74831/-0.39315/-0.059295/-0.24129	-0.3362/-0.072924/-0.37986/-0.18034/0.074141/-0.74827/-0.39314/-0.059108/-0.2413	-0.33604/-0.072901/-0.37989/-0.18038/0.074194/-0.74824/-0.39313/-0.058921/-0.24131	-0.33588/-0.072877/-0.37992/-0.18043/0.074246/-0.7482/-0.39313/-0.058735/-0.24131	-0.33572/-0.072854/-0.37996/-0.18047/0.074299/-0.74816/-0.39312/-0.058548/-0.24132	-0.33556/-0.07283/-0.37999/-0.18052/0.074351/-0.74812/-0.39311/-0.058363/-0.24132	-0.3354/-0.072807/-0.38003/-0.18056/0.074403/-0.74809/-0.3931/-0.058177/-0.24133	-0.33524/-0.072784/-0.38006/-0.18061/0.074454/-0.74805/-0.39309/-0.057992/-0.24134	-0.33508/-0.07276/-0.3801/-0.18066/0.074506/-0.74801/-0.39309/-0.057807/-0.24134	-0.33492/-0.072737/-0.38013/-0.1807/0.074557/-0.74797/-0.39308/-0.057623/-0.24135	-0.33476/-0.072714/-0.38017/-0.18075/0.074608/-0.74794/-0.39307/-0.057439/-0.24136	-0.3346/-0.072691/-0.3802/-0.18079/0.074659/-0.7479/-0.39307/-0.057255/-0.24136	-0.33444/-0.072667/-0.38024/-0.18084/0.074709/-0.74786/-0.39306/-0.057072/-0.24137	-0.33428/-0.072644/-0.38027/-0.18088/0.074759/-0.74782/-0.39305/-0.056889/-0.24138	-0.33411/-0.072621/-0.38031/-0.18093/0.074809/-0.74779/-0.39304/-0.056707/-0.24138	-0.33395/-0.072598/-0.38034/-0.18097/0.074859/-0.74775/-0.39304/-0.056524/-0.24139	-0.33379/-0.072575/-0.38038/-0.18102/0.074908/-0.74771/-0.39303/-0.056343/-0.2414	-0.33363/-0.072553/-0.38041/-0.18106/0.074957/-0.74767/-0.39302/-0.056161/-0.24141	-0.33347/-0.07253/-0.38045/-0.18111/0.075006/-0.74764/-0.39302/-0.05598/-0.24141	-0.3333/-0.072507/-0.38048/-0.18116/0.075055/-0.7476/-0.39301/-0.055799/-0.24142	-0.33314/-0.072484/-0.38052/-0.1812/0.075103/-0.74756/-0.393/-0.055619/-0.24143	-0.33298/-0.072461/-0.38056/-0.18125/0.075151/-0.74752/-0.393/-0.055439/-0.24144	-0.33281/-0.072439/-0.38059/-0.18129/0.075199/-0.74749/-0.39299/-0.055259/-0.24144	-0.33265/-0.072416/-0.38063/-0.18134/0.075247/-0.74745/-0.39298/-0.05508/-0.24145	-0.33249/-0.072394/-0.38066/-0.18138/0.075294/-0.74741/-0.39298/-0.054901/-0.24146	-0.33232/-0.072371/-0.3807/-0.18143/0.075342/-0.74737/-0.39297/-0.054723/-0.24147	-0.33216/-0.072349/-0.38074/-0.18147/0.075389/-0.74734/-0.39296/-0.054545/-0.24148	-0.33199/-0.072326/-0.38077/-0.18152/0.075435/-0.7473/-0.39296/-0.054367/-0.24148	-0.33183/-0.072304/-0.38081/-0.18157/0.075482/-0.74726/-0.39295/-0.05419/-0.24149	-0.33166/-0.072281/-0.38085/-0.18161/0.075528/-0.74722/-0.39294/-0.054013/-0.2415	-0.3315/-0.072259/-0.38088/-0.18166/0.075574/-0.74719/-0.39294/-0.053836/-0.24151	-0.33133/-0.072237/-0.38092/-0.1817/0.075619/-0.74715/-0.39293/-0.05366/-0.24152	-0.33117/-0.072215/-0.38096/-0.18175/0.075665/-0.74711/-0.39293/-0.053484/-0.24153	-0.331/-0.072192/-0.38099/-0.18179/0.07571/-0.74707/-0.39292/-0.053308/-0.24153
0.644531	-0.30741/-0.075037/-0.41596/-0.18591/0.057958/-0.75671/-0.38213/0.064453/-0.17842	-0.30725/-0.074983/-0.41599/-0.18596/0.058001/-0.75664/-0.3821/0.064553/-0.17837	-0.30708/-0.07493/-0.41601/-0.18601/0.058044/-0.75658/-0.38207/0.064652/-0.17832	-0.30692/-0.074877/-0.41603/-0.18606/0.058087/-0.75651/-0.38205/0.064752/-0.17828	-0.30675/-0.074824/-0.41605/-0.18611/0.05813/-0.75644/-0.38202/0.064851/-0.17823	-0.30659/-0.074771/-0.41608/-0.18616/0.058172/-0.75638/-0.38199/0.06495/-0.17818	-0.30642/-0.074719/-0.4161/-0.18621/0.058214/-0.75631/-0.38196/0.065049/-0.17813	-0.30626/-0.074666/-0.41612/-0.18626/0.058256/-0.75624/-0.38193/0.065148/-0.17809	-0.30609/-0.074613/-0.41615/-0.18631/0.058298/-0.75617/-0.38191/0.065247/-0.17804	-0.30593/-0.074561/-0.41617/-0.18636/0.05834/-0.75611/-0.38188/0.065345/-0.17799	-0.30576/-0.074508/-0.41619/-0.18641/0.058381/-0.75604/-0.38185/0.065443/-0.17794	-0.3056/-0.074456/-0.41621/-0.18646/0.058422/-0.75597/-0.38182/0.065541/-0.1779	-0.30543/-0.074403/-0.41624/-0.18651/0.058463/-0.75591/-0.3818/0.065639/-0.17785	-0.30527/-0.074351/-0.41626/-0.18656/0.058504/-0.75584/-0.38177/0.065737/-0.1778	-0.30511/-0.074299/-0.41628/-0.18661/0.058544/-0.75577/-0.38174/0.065834/-0.17775	-0.30494/-0.074247/-0.41631/-0.18666/0.058585/-0.75571/-0.38172/0.065932/-0.17771	-0.30478/-0.074195/-0.41633/-0.18671/0.058625/-0.75564/-0.38169/0.066029/-0.17766	-0.30461/-0.074143/-0.41635/-0.18676/0.058665/-0.75557/-0.38166/0.066125/-0.17761	-0.30445/-0.074091/-0.41638/-0.18681/0.058704/-0.75551/-0.38164/0.066222/-0.17756	-0.30428/-0.074039/-0.4164/-0.18686/0.058744/-0.75544/-0.38161/0.066318/-0.17752	-0.30412/-0.073987/-0.41642/-0.18691/0.058783/-0.75537/-0.38158/0.066415/-0.17747	-0.30395/-0.073935/-0.41645/-0.18696/0.058822/-0.75531/-0.38156/0.066511/-0.17742	-0.30379/-0.073884/-0.41647/-0.18701/0.058861/-0.75524/-0.38153/0.066607/-0.17737	-0.30362/-0.073832/-0.4165/-0.18706/0.0589/-0.75517/-0.3815/0.066702/-0.17733	-0.30346/-0.073781/-0.41652/-0.18711/0.058938/-0.75511/-0.38148/0.066798/-0.17728	-0.30329/-0.07373/-0.41654/-0.18716/0.058976/-0.75504/-0.38145/0.066893/-0.17723	-0.30313/-0.073678/-0.41657/-0.18721/0.059014/-0.75498/-0.38142/0.066988/-0.17718	-0.30296/-0.073627/-0.41659/-0.18726/0.059052/-0.75491/-0.3814/0.067083/-0.17714	-0.3028/-0.073576/-0.41662/-0.18731/0.05909/-0.75484/-0.38137/0.067177/-0.17709	-0.30263/-0.073525/-0.41664/-0.18736/0.059127/-0.75478/-0.38134/0.067272/-0.17704	-0.30247/-0.073474/-0.41666/-0.18741/0.059164/-0.75471/-0.38132/0.067366/-0.177	-0.30231/-0.073423/-0.41669/-0.18746/0.059201/-0.75464/-0.38129/0.06746/-0.17695	-0.30214/-0.073372/-0.41671/-0.18751/0.059238/-0.75458/-0.38127/0.067554/-0.1769	-0.30198/-0.073322/-0.41674/-0.18756/0.059274/-0.75451/-0.38124/0.067648/-0.17685	-0.30181/-0.073271/-0.41676/-0.18761/0.059311/-0.75445/-0.38121/0.067741/-0.17681	-0.30165/-0.073221/-0.41679/-0.18766/0.059347/-0.75438/-0.38119/0.067834/-0.17676	-0.30148/-0.07317/-0.41681/-0.18771/0.059382/-0.75431/-0.38116/0.067927/-0.17671	-0.30132/-0.07312/-0.41684/-0.18776/0.059418/-0.75425/-0.38114/0.06802/-0.17667	-0.30115/-0.073069/-0.41686/-0.18781/0.059454/-0.75418/-0.38111/0.068113/-0.17662	-0.30099/-0.073019/-0.41689/-0.18786/0.059489/-0.75412/-0.38109/0.068205/-0.17657	-0.30082/-0.072969/-0.41691/-0.18791/0.059524/-0.75405/-0.38106/0.068297/-0.17652	-0.30066/-0.072919/-0.41694/-0.18796/0.059559/-0.75398/-0.38103/0.068389/-0.17648	-0.30049/-0.072869/-0.41696/-0.18801/0.059593/-0.75392/-0.38101/0.068481/-0.17643	-0.30033/-0.072819/-0.41699/-0.18806/0.059628/-0.75385/-0.38098/0.068573/-0.17638	-0.30016/-0.072769/-0.41701/-0.18811/0.059662/-0.75379/-0.38096/0.068664/-0.17634	-0.3/-0.072719/-0.41704/-0.18816/0.059696/-0.75372/-0.38093/0.068755/-0.17629	-0.29984/-0.07267/-0.41706/-0.18821/0.059729/-0.75366/-0.38091/0.068846/-0.17624	-0.29967/-0.07262/-0.41709/-0.18826/0.059763/-0.75359/-0.38088/0.068937/-0.1762	-0.29951/-0.072571/-0.41711/-0.18831/0.059796/-0.75352/-0.38086/0.069028/-0.17615
0.601369	-0.24518/-0.060458/-0.42079/-0.1784/-0.010757/-0.86324/-0.44801/0.17487/-0.085579	-0.2451/-0.060422/-0.42083/-0.17844/-0.010697/-0.86313/-0.44799/0.17492/-0.085491	-0.24503/-0.060385/-0.42087/-0.17848/-0.010637/-0.86303/-0.44797/0.17497/-0.085403	-0.24496/-0.060348/-0.42091/-0.17851/-0.010577/-0.86293/-0.44796/0.17502/-0.085315	-0.24488/-0.060312/-0.42095/-0.17855/-0.010517/-0.86283/-0.44794/0.17506/-0.085227	-0.24481/-0.060275/-0.42099/-0.17859/-0.010457/-0.86272/-0.44792/0.17511/-0.085138	-0.24474/-0.060239/-0.42103/-0.17862/-0.010398/-0.86262/-0.4479/0.17516/-0.08505	-0.24466/-0.060202/-0.42107/-0.17866/-0.010339/-0.86252/-0.44788/0.17521/-0.084962	-0.24459/-0.060166/-0.42111/-0.1787/-0.01028/-0.86242/-0.44787/0.17525/-0.084873	-0.24452/-0.06013/-0.42115/-0.17874/-0.010221/-0.86232/-0.44785/0.1753/-0.084784	-0.24445/-0.060093/-0.42119/-0.17877/-0.010162/-0.86221/-0.44783/0.17535/-0.084696	-0.24437/-0.060057/-0.42123/-0.17881/-0.010103/-0.86211/-0.44782/0.17539/-0.084607	-0.2443/-0.060021/-0.42127/-0.17885/-0.010045/-0.86201/-0.4478/0.17544/-0.084518	-0.24423/-0.059985/-0.42131/-0.17888/-0.0099867/-0.86191/-0.44778/0.17548/-0.084429	-0.24416/-0.059948/-0.42136/-0.17892/-0.0099286/-0.86181/-0.44777/0.17553/-0.084339	-0.24408/-0.059912/-0.4214/-0.17896/-0.0098707/-0.86171/-0.44775/0.17558/-0.08425	-0.24401/-0.059876/-0.42144/-0.179/-0.0098129/-0.86161/-0.44773/0.17562/-0.084161	-0.24394/-0.05984/-0.42148/-0.17903/-0.0097553/-0.8615/-0.44772/0.17567/-0.084071	-0.24387/-0.059804/-0.42152/-0.17907/-0.0096979/-0.8614/-0.4477/0.17571/-0.083982	-0.24379/-0.059768/-0.42156/-0.17911/-0.0096406/-0.8613/-0.44768/0.17576/-0.083892	-0.24372/-0.059732/-0.4216/-0.17915/-0.0095836/-0.8612/-0.44767/0.1758/-0.083802	-0.24365/-0.059696/-0.42164/-0.17919/-0.0095266/-0.8611/-0.44765/0.17585/-0.083713	-0.24358/-0.059661/-0.42168/-0.17922/-0.0094699/-0.861/-0.44764/0.17589/-0.083623	-0.24351/-0.059625/-0.42172/-0.17926/-0.0094133/-0.8609/-0.44762/0.17594/-0.083533	-0.24344/-0.059589/-0.42177/-0.1793/-0.0093569/-0.8608/-0.4476/0.17598/-0.083443	-0.24336/-0.059553/-0.42181/-0.17934/-0.0093006/-0.8607/-0.44759/0.17603/-0.083353	-0.24329/-0.059517/-0.42185/-0.17937/-0.0092445/-0.86059/-0.44757/0.17607/-0.083262	-0.24322/-0.059482/-0.42189/-0.17941/-0.0091886/-0.86049/-0.44756/0.17612/-0.083172	-0.24315/-0.059446/-0.42193/-0.17945/-0.0091328/-0.86039/-0.44754/0.17616/-0.083082	-0.24308/-0.05941/-0.42197/-0.17949/-0.0090772/-0.86029/-0.44753/0.1762/-0.082991	-0.24301/-0.059375/-0.42201/-0.17953/-0.0090218/-0.86019/-0.44751/0.17625/-0.082901	-0.24294/-0.059339/-0.42205/-0.17957/-0.0089666/-0.86009/-0.4475/0.17629/-0.08281	-0.24287/-0.059304/-0.4221/-0.1796/-0.0089115/-0.85999/-0.44748/0.17634/-0.082719	-0.24279/-0.059268/-0.42214/-0.17964/-0.0088565/-0.85989/-0.44747/0.17638/-0.082629	-0.24272/-0.059233/-0.42218/-0.17968/-0.0088018/-0.85979/-0.44746/0.17642/-0.082538	-0.24265/-0.059198/-0.42222/-0.17972/-0.0087472/-0.85969/-0.44744/0.17647/-0.082447	-0.24258/-0.059162/-0.42226/-0.17976/-0.0086928/-0.85959/-0.44743/0.17651/-0.082356	-0.24251/-0.059127/-0.4223/-0.1798/-0.0086385/-0.85949/-0.44741/0.17655/-0.082265	-0.24244/-0.059092/-0.42235/-0.17983/-0.0085844/-0.85939/-0.4474/0.17659/-0.082174	-0.24237/-0.059056/-0.42239/-0.17987/-0.0085305/-0.85929/-0.44739/0.17664/-0.082083	-0.2423/-0.059021/-0.42243/-0.17991/-0.0084767/-0.85919/-0.44737/0.17668/-0.081992	-0.24223/-0.058986/-0.42247/-0.17995/-0.0084231/-0.85909/-0.44736/0.17672/-0.0819	-0.24216/-0.058951/-0.42251/-0.17999/-0.0083697/-0.85899/-0.44735/0.17676/-0.081809	-0.24209/-0.058916/-0.42256/-0.18003/-0.0083164/-0.85889/-0.44733/0.17681/-0.081718	-0.24202/-0.058881/-0.4226/-0.18007/-0.0082633/-0.85879/-0.44732/0.17685/-0.081626	-0.24195/-0.058846/-0.42264/-0.18011/-0.0082104/-0.85869/-0.44731/0.17689/-0.081535	-0.24188/-0.058811/-0.42268/-0.18014/-0.0081576/-0.85859/-0.44729/0.17693/-0.081443	-0.24181/-0.058776/-0.42272/-0.18018/-0.008105/-0.85849/-0.44728/0.17697/-0.081352	-0.24174/-0.058741/-0.42277/-0.18022/-0.0080525/-0.8584/-0.44727/0.17701/-0.08126
0.561097	-0.17184/-0.064493/-0.42926/-0.18824/-0.099157/-0.92993/-0.54651/0.28307/0.0043925	-0.17187/-0.064449/-0.42933/-0.18828/-0.099115/-0.92986/-0.54648/0.28304/0.0044707	-0.1719/-0.064406/-0.42939/-0.18832/-0.099074/-0.9298/-0.54645/0.28302/0.0045489	-0.17193/-0.064362/-0.42946/-0.18836/-0.099032/-0.92973/-0.54641/0.283/0.0046272	-0.17196/-0.064318/-0.42952/-0.1884/-0.09899/-0.92966/-0.54638/0.28298/0.0047054	-0.17199/-0.064275/-0.42959/-0.18844/-0.098949/-0.9296/-0.54635/0.28296/0.0047838	-0.17202/-0.064231/-0.42965/-0.18848/-0.098907/-0.92953/-0.54632/0.28294/0.0048621	-0.17205/-0.064187/-0.42972/-0.18853/-0.098865/-0.92946/-0.54628/0.28291/0.0049405	-0.17208/-0.064144/-0.42979/-0.18857/-0.098824/-0.9294/-0.54625/0.28289/0.0050189	-0.17211/-0.0641/-0.42985/-0.18861/-0.098782/-0.92933/-0.54622/0.28287/0.0050973	-0.17215/-0.064056/-0.42992/-0.18865/-0.09874/-0.92926/-0.54619/0.28285/0.0051758	-0.17218/-0.064012/-0.42998/-0.18869/-0.098699/-0.9292/-0.54615/0.28282/0.0052543	-0.17221/-0.063969/-0.43005/-0.18873/-0.098657/-0.92913/-0.54612/0.2828/0.0053328	-0.17224/-0.063925/-0.43011/-0.18877/-0.098615/-0.92906/-0.54609/0.28278/0.0054113	-0.17227/-0.063881/-0.43018/-0.18882/-0.098573/-0.929/-0.54606/0.28276/0.0054899	-0.1723/-0.063837/-0.43025/-0.18886/-0.098532/-0.92893/-0.54603/0.28273/0.0055685	-0.17233/-0.063794/-0.43031/-0.1889/-0.09849/-0.92886/-0.54599/0.28271/0.0056472	-0.17236/-0.06375/-0.43038/-0.18894/-0.098448/-0.9288/-0.54596/0.28269/0.0057258	-0.1724/-0.063706/-0.43044/-0.18898/-0.098406/-0.92873/-0.54593/0.28266/0.0058045	-0.17243/-0.063662/-0.43051/-0.18902/-0.098364/-0.92866/-0.5459/0.28264/0.0058832	-0.17246/-0.063618/-0.43058/-0.18907/-0.098322/-0.9286/-0.54587/0.28261/0.005962	-0.17249/-0.063574/-0.43064/-0.18911/-0.09828/-0.92853/-0.54584/0.28259/0.0060407	-0.17252/-0.063531/-0.43071/-0.18915/-0.098239/-0.92846/-0.5458/0.28257/0.0061195	-0.17255/-0.063487/-0.43078/-0.18919/-0.098197/-0.9284/-0.54577/0.28254/0.0061983	-0.17258/-0.063443/-0.43084/-0.18923/-0.098155/-0.92833/-0.54574/0.28252/0.0062772	-0.17262/-0.063399/-0.43091/-0.18927/-0.098113/-0.92827/-0.54571/0.28249/0.0063561	-0.17265/-0.063355/-0.43097/-0.18932/-0.098071/-0.9282/-0.54568/0.28247/0.006435	-0.17268/-0.063311/-0.43104/-0.18936/-0.098029/-0.92813/-0.54565/0.28244/0.0065139	-0.17271/-0.063267/-0.43111/-0.1894/-0.097987/-0.92807/-0.54562/0.28242/0.0065929	-0.17274/-0.063223/-0.43117/-0.18944/-0.097945/-0.928/-0.54559/0.28239/0.0066718	-0.17278/-0.063179/-0.43124/-0.18948/-0.097903/-0.92793/-0.54555/0.28237/0.0067508	-0.17281/-0.063135/-0.43131/-0.18953/-0.097861/-0.92787/-0.54552/0.28234/0.0068299	-0.17284/-0.063091/-0.43137/-0.18957/-0.097819/-0.9278/-0.54549/0.28232/0.0069089	-0.17287/-0.063047/-0.43144/-0.18961/-0.097777/-0.92774/-0.54546/0.28229/0.006988	-0.1729/-0.063003/-0.43151/-0.18965/-0.097734/-0.92767/-0.54543/0.28226/0.0070671	-0.17293/-0.062959/-0.43157/-0.18969/-0.097692/-0.9276/-0.5454/0.28224/0.0071463	-0.17297/-0.062915/-0.43164/-0.18973/-0.09765/-0.92754/-0.54537/0.28221/0.0072254	-0.173/-0.062871/-0.43171/-0.18978/-0.097608/-0.92747/-0.54534/0.28219/0.0073046	-0.17303/-0.062826/-0.43178/-0.18982/-0.097566/-0.92741/-0.54531/0.28216/0.0073838	-0.17306/-0.062782/-0.43184/-0.18986/-0.097524/-0.92734/-0.54528/0.28213/0.0074631	-0.1731/-0.062738/-0.43191/-0.1899/-0.097481/-0.92727/-0.54525/0.28211/0.0075423	-0.17313/-0.062694/-0.43198/-0.18994/-0.097439/-0.92721/-0.54522/0.28208/0.0076216	-0.17316/-0.06265/-0.43204/-0.18999/-0.097397/-0.92714/-0.54519/0.28205/0.0077009	-0.17319/-0.062606/-0.43211/-0.19003/-0.097355/-0.92708/-0.54516/0.28203/0.0077803	-0.17322/-0.062561/-0.43218/-0.19007/-0.097312/-0.92701/-0.54513/0.282/0.0078596	-0.17326/-0.062517/-0.43224/-0.19011/-0.09727/-0.92695/-0.5451/0.28197/0.007939	-0.17329/-0.062473/-0.43231/-0.19015/-0.097228/-0.92688/-0.54507/0.28194/0.0080184	-0.17332/-0.062428/-0.43238/-0.1902/-0.097185/-0.92682/-0.54504/0.28192/0.0080979	-0.17335/-0.062384/-0.43245/-0.19024/-0.097143/-0.92675/-0.54501/0.28189/0.0081773
0.523522	-0.13432/-0.099341/-0.42392/-0.23127/-0.10975/-0.96164/-0.59768/0.31503/0.017303	-0.13444/-0.099295/-0.42396/-0.23129/-0.10978/-0.96156/-0.5976/0.315/0.017357	-0.13456/-0.099249/-0.42401/-0.23132/-0.10981/-0.96149/-0.59753/0.31497/0.017412	-0.13468/-0.099203/-0.42405/-0.23134/-0.10984/-0.96141/-0.59746/0.31493/0.017466	-0.1348/-0.099156/-0.4241/-0.23136/-0.10986/-0.96134/-0.59738/0.3149/0.017521	-0.13492/-0.09911/-0.42414/-0.23138/-0.10989/-0.96126/-0.59731/0.31487/0.017575	-0.13504/-0.099064/-0.42419/-0.23141/-0.10992/-0.96119/-0.59724/0.31484/0.01763	-0.13516/-0.099017/-0.42424/-0.23143/-0.10995/-0.96112/-0.59716/0.3148/0.017684	-0.13528/-0.098971/-0.42428/-0.23145/-0.10998/-0.96104/-0.59709/0.31477/0.017739	-0.1354/-0.098924/-0.42433/-0.23147/-0.11/-0.96097/-0.59702/0.31474/0.017793	-0.13552/-0.098878/-0.42437/-0.2315/-0.11003/-0.96089/-0.59694/0.3147/0.017848	-0.13564/-0.098831/-0.42442/-0.23152/-0.11006/-0.96082/-0.59687/0.31467/0.017903	-0.13576/-0.098785/-0.42446/-0.23154/-0.11008/-0.96074/-0.5968/0.31463/0.017958	-0.13588/-0.098738/-0.42451/-0.23156/-0.11011/-0.96067/-0.59672/0.3146/0.018013	-0.136/-0.098692/-0.42455/-0.23158/-0.11014/-0.96059/-0.59665/0.31457/0.018068	-0.13613/-0.098645/-0.4246/-0.23161/-0.11016/-0.96052/-0.59658/0.31453/0.018123	-0.13625/-0.098598/-0.42465/-0.23163/-0.11019/-0.96045/-0.59651/0.3145/0.018178	-0.13637/-0.098552/-0.42469/-0.23165/-0.11021/-0.96037/-0.59643/0.31446/0.018233	-0.13649/-0.098505/-0.42474/-0.23167/-0.11024/-0.9603/-0.59636/0.31443/0.018288	-0.13661/-0.098458/-0.42478/-0.2317/-0.11026/-0.96022/-0.59629/0.31439/0.018344	-0.13673/-0.098411/-0.42483/-0.23172/-0.11029/-0.96015/-0.59621/0.31436/0.018399	-0.13685/-0.098364/-0.42487/-0.23174/-0.11032/-0.96007/-0.59614/0.31432/0.018454	-0.13698/-0.098317/-0.42492/-0.23176/-0.11034/-0.96/-0.59607/0.31429/0.01851	-0.1371/-0.09827/-0.42496/-0.23178/-0.11036/-0.95993/-0.59599/0.31425/0.018565	-0.13722/-0.098223/-0.42501/-0.23181/-0.11039/-0.95985/-0.59592/0.31422/0.018621	-0.13734/-0.098176/-0.42505/-0.23183/-0.11041/-0.95978/-0.59585/0.31418/0.018676	-0.13746/-0.098129/-0.4251/-0.23185/-0.11044/-0.9597/-0.59577/0.31415/0.018732	-0.13758/-0.098082/-0.42515/-0.23187/-0.11046/-0.95963/-0.5957/0.31411/0.018788	-0.13771/-0.098035/-0.42519/-0.2319/-0.11049/-0.95955/-0.59563/0.31407/0.018844	-0.13783/-0.097988/-0.42524/-0.23192/-0.11051/-0.95948/-0.59556/0.31404/0.018899	-0.13795/-0.097941/-0.42528/-0.23194/-0.11053/-0.95941/-0.59548/0.314/0.018955	-0.13807/-0.097893/-0.42533/-0.23196/-0.11056/-0.95933/-0.59541/0.31397/0.019011	-0.13819/-0.097846/-0.42537/-0.23198/-0.11058/-0.95926/-0.59534/0.31393/0.019067	-0.13832/-0.097799/-0.42542/-0.23201/-0.1106/-0.95918/-0.59526/0.31389/0.019123	-0.13844/-0.097751/-0.42546/-0.23203/-0.11063/-0.95911/-0.59519/0.31386/0.019179	-0.13856/-0.097704/-0.42551/-0.23205/-0.11065/-0.95904/-0.59512/0.31382/0.019235	-0.13868/-0.097656/-0.42555/-0.23207/-0.11067/-0.95896/-0.59505/0.31378/0.019291	-0.13881/-0.097609/-0.4256/-0.23209/-0.11069/-0.95889/-0.59497/0.31375/0.019348	-0.13893/-0.097561/-0.42565/-0.23212/-0.11072/-0.95881/-0.5949/0.31371/0.019404	-0.13905/-0.097514/-0.42569/-0.23214/-0.11074/-0.95874/-0.59483/0.31367/0.01946	-0.13917/-0.097466/-0.42574/-0.23216/-0.11076/-0.95867/-0.59475/0.31363/0.019517	-0.1393/-0.097418/-0.42578/-0.23218/-0.11078/-0.95859/-0.59468/0.3136/0.019573	-0.13942/-0.097371/-0.42583/-0.2322/-0.1108/-0.95852/-0.59461/0.31356/0.019629	-0.13954/-0.097323/-0.42587/-0.23222/-0.11082/-0.95844/-0.59454/0.31352/0.019686	-0.13967/-0.097275/-0.42592/-0.23225/-0.11084/-0.95837/-0.59446/0.31348/0.019743	-0.13979/-0.097227/-0.42596/-0.23227/-0.11086/-0.9583/-0.59439/0.31345/0.019799	-0.13991/-0.097179/-0.42601/-0.23229/-0.11088/-0.95822/-0.59432/0.31341/0.019856	-0.14003/-0.097131/-0.42605/-0.23231/-0.11091/-0.95815/-0.59424/0.31337/0.019913	-0.14016/-0.097083/-0.4261/-0.23233/-0.11093/-0.95807/-0.59417/0.31333/0.019969
0.488463	-0.13767/-0.14755/-0.403/-0.26743/0.082036/-1.0289/-0.54314/0.20994/-0.020057	-0.13779/-0.14749/-0.40303/-0.26743/0.081991/-1.0289/-0.54305/0.20992/-0.020016	-0.13791/-0.14743/-0.40307/-0.26743/0.081946/-1.0288/-0.54296/0.20991/-0.019974	-0.13803/-0.14737/-0.4031/-0.26743/0.081902/-1.0288/-0.54287/0.20989/-0.019932	-0.13815/-0.14731/-0.40314/-0.26742/0.081857/-1.0288/-0.54278/0.20987/-0.01989	-0.13826/-0.14726/-0.40318/-0.26742/0.081813/-1.0288/-0.54269/0.20985/-0.019849	-0.13838/-0.1472/-0.40321/-0.26742/0.081768/-1.0287/-0.5426/0.20984/-0.019806	-0.1385/-0.14714/-0.40325/-0.26742/0.081724/-1.0287/-0.5425/0.20982/-0.019764	-0.13862/-0.14708/-0.40329/-0.26742/0.08168/-1.0287/-0.54241/0.2098/-0.019722	-0.13874/-0.14702/-0.40332/-0.26742/0.081635/-1.0287/-0.54232/0.20978/-0.01968	-0.13886/-0.14696/-0.40336/-0.26741/0.081591/-1.0287/-0.54223/0.20977/-0.019637	-0.13898/-0.1469/-0.4034/-0.26741/0.081547/-1.0286/-0.54214/0.20975/-0.019594	-0.1391/-0.14684/-0.40344/-0.26741/0.081503/-1.0286/-0.54205/0.20973/-0.019552	-0.13922/-0.14678/-0.40347/-0.26741/0.081459/-1.0286/-0.54195/0.20971/-0.019509	-0.13934/-0.14672/-0.40351/-0.2674/0.081416/-1.0286/-0.54186/0.20969/-0.019466	-0.13946/-0.14667/-0.40355/-0.2674/0.081372/-1.0285/-0.54177/0.20967/-0.019423	-0.13958/-0.14661/-0.40358/-0.2674/0.081328/-1.0285/-0.54168/0.20966/-0.019379	-0.1397/-0.14655/-0.40362/-0.2674/0.081285/-1.0285/-0.54159/0.20964/-0.019336	-0.13982/-0.14649/-0.40366/-0.26739/0.081241/-1.0285/-0.54149/0.20962/-0.019293	-0.13994/-0.14643/-0.40369/-0.26739/0.081198/-1.0284/-0.5414/0.2096/-0.019249	-0.14006/-0.14637/-0.40373/-0.26739/0.081155/-1.0284/-0.54131/0.20958/-0.019205	-0.14018/-0.14631/-0.40377/-0.26738/0.081112/-1.0284/-0.54122/0.20956/-0.019161	-0.1403/-0.14625/-0.4038/-0.26738/0.081068/-1.0284/-0.54112/0.20955/-0.019117	-0.14042/-0.14619/-0.40384/-0.26738/0.081025/-1.0283/-0.54103/0.20953/-0.019073	-0.14054/-0.14613/-0.40388/-0.26737/0.080982/-1.0283/-0.54094/0.20951/-0.019029	-0.14066/-0.14608/-0.40392/-0.26737/0.08094/-1.0283/-0.54085/0.20949/-0.018985	-0.14079/-0.14602/-0.40395/-0.26737/0.080897/-1.0283/-0.54075/0.20947/-0.01894	-0.14091/-0.14596/-0.40399/-0.26736/0.080854/-1.0282/-0.54066/0.20945/-0.018896	-0.14103/-0.1459/-0.40403/-0.26736/0.080811/-1.0282/-0.54057/0.20943/-0.018851	-0.14115/-0.14584/-0.40406/-0.26736/0.080769/-1.0282/-0.54048/0.20941/-0.018806	-0.14127/-0.14578/-0.4041/-0.26735/0.080726/-1.0282/-0.54038/0.20939/-0.018761	-0.14139/-0.14572/-0.40414/-0.26735/0.080684/-1.0281/-0.54029/0.20938/-0.018716	-0.14151/-0.14566/-0.40417/-0.26735/0.080642/-1.0281/-0.5402/0.20936/-0.018671	-0.14163/-0.1456/-0.40421/-0.26734/0.0806/-1.0281/-0.5401/0.20934/-0.018625	-0.14176/-0.14554/-0.40425/-0.26734/0.080557/-1.0281/-0.54001/0.20932/-0.01858	-0.14188/-0.14549/-0.40429/-0.26733/0.080515/-1.028/-0.53992/0.2093/-0.018534	-0.142/-0.14543/-0.40432/-0.26733/0.080473/-1.028/-0.53982/0.20928/-0.018488	-0.14212/-0.14537/-0.40436/-0.26733/0.080431/-1.028/-0.53973/0.20926/-0.018442	-0.14224/-0.14531/-0.4044/-0.26732/0.08039/-1.028/-0.53964/0.20924/-0.018396	-0.14236/-0.14525/-0.40444/-0.26732/0.080348/-1.0279/-0.53954/0.20922/-0.01835	-0.14249/-0.14519/-0.40447/-0.26731/0.080306/-1.0279/-0.53945/0.2092/-0.018304	-0.14261/-0.14513/-0.40451/-0.26731/0.080265/-1.0279/-0.53936/0.20918/-0.018257	-0.14273/-0.14507/-0.40455/-0.2673/0.080223/-1.0278/-0.53926/0.20916/-0.018211	-0.14285/-0.14501/-0.40458/-0.2673/0.080182/-1.0278/-0.53917/0.20914/-0.018164	-0.14297/-0.14496/-0.40462/-0.26729/0.080141/-1.0278/-0.53908/0.20912/-0.018117	-0.1431/-0.1449/-0.40466/-0.26729/0.080099/-1.0278/-0.53898/0.2091/-0.01807	-0.14322/-0.14484/-0.4047/-0.26728/0.080058/-1.0277/-0.53889/0.20909/-0.018023	-0.14334/-0.14478/-0.40473/-0.26728/0.080017/-1.0277/-0.53879/0.20907/-0.017976	-0.14346/-0.14472/-0.40477/-0.26727/0.079976/-1.0277/-0.5387/0.20905/-0.017929
BLA	Time (ms)
Frequency (Hz)	-421.6	-420.8	-420	-419.2	-418.4	-417.6	-416.8	-416	-415.2	-414.4	-413.6	-412.8	-412	-411.2	-410.4	-409.6	-408.8	-408	-407.2	-406.4	-405.6	-404.8	-404	-403.2	-402.4	-401.6	-400.8	-400	-399.2	-398.4	-397.6	-396.8	-396	-395.2	-394.4	-393.6	-392.8	-392	-391.2	-390.4	-389.6	-388.8	-388	-387.2	-386.4	-385.6	-384.8	-384	-383.2
330.000000	1.9289/0.46863/0.015021/0.11667/-0.3746/0.090253/-0.24702/0.45375/0.2637	1.5693/0.45251/0.0014517/0.09997/-0.35671/0.33712/-0.20022/0.36436/0.25704	1.1688/0.44155/0.0069798/0.090564/-0.35386/0.66972/-0.14243/0.30416/0.26495	0.77121/0.43488/0.027052/0.075248/-0.3662/0.89421/-0.086607/0.27079/0.2913	0.51937/0.45078/0.03412/0.055676/-0.3769/0.98054/-0.035499/0.26597/0.31423	0.78205/0.47511/0.030952/0.023216/-0.37048/0.94488/0.0027802/0.29672/0.31257	0.98431/0.49358/0.017797/-0.028819/-0.34113/0.82611/0.0099664/0.35146/0.2816	1.1233/0.51002/0.011402/-0.087925/-0.2898/0.69675/-0.027612/0.35818/0.21557	1.1995/0.53043/0.012226/-0.15024/-0.23665/0.58687/-0.11846/0.30285/0.14598	1.208/0.53085/0.023885/-0.19752/-0.20612/0.46574/-0.23063/0.19546/0.079175	1.1744/0.51884/0.027049/-0.18881/-0.2128/0.3297/-0.29965/0.063018/0.010962	1.0869/0.51126/0.029083/-0.14594/-0.24664/0.21933/-0.33711/-0.059658/-0.061059	0.94326/0.50203/0.038156/-0.10812/-0.29295/0.13487/-0.30858/-0.16867/-0.12646	0.78929/0.48367/0.045325/-0.065491/-0.34397/0.08746/-0.26319/-0.24068/-0.14902	0.73602/0.45387/0.038875/-0.016847/-0.383/0.095891/-0.21841/-0.24841/-0.12264	0.81839/0.42644/0.0281/0.027717/-0.39869/0.15257/-0.19964/-0.16078/-0.065729	0.99003/0.4016/0.012013/0.063059/-0.38664/0.20237/-0.20987/-0.0034676/0.017457	1.1756/0.38556/-0.0043365/0.092592/-0.35252/0.19091/-0.23615/0.13765/0.11451	1.3346/0.37573/-0.0034041/0.13548/-0.30287/0.096718/-0.25427/0.24133/0.20146	1.4474/0.35935/0.005886/0.17697/-0.22859/-0.072166/-0.25509/0.29487/0.25913	1.5234/0.3518/0.028954/0.20578/-0.1412/-0.2535/-0.26461/0.29014/0.27994	1.5866/0.36396/0.050973/0.20895/-0.062139/-0.28189/-0.26182/0.27608/0.28713	1.6909/0.38726/0.072377/0.18893/-0.0062863/-0.13528/-0.26637/0.30104/0.29375	1.8164/0.40966/0.083332/0.17335/0.018061/0.055443/-0.30749/0.35008/0.30302	1.8575/0.43655/0.079845/0.14637/0.013121/0.20956/-0.36163/0.4669/0.30457	1.7963/0.44937/0.082025/0.10848/-0.010377/0.28811/-0.42055/0.52365/0.29134	1.6415/0.43769/0.080509/0.064793/-0.041622/0.32741/-0.45648/0.50063/0.27219	1.3855/0.41213/0.071609/0.014272/-0.074445/0.37757/-0.46682/0.41307/0.24618	1.0348/0.3934/0.064287/-0.027292/-0.10733/0.39777/-0.46692/0.29466/0.20766	0.61791/0.3894/0.071991/-0.053198/-0.12877/0.40672/-0.47132/0.18572/0.15643	0.20363/0.3969/0.072667/-0.071878/-0.15597/0.36375/-0.49423/0.10147/0.1078	-0.063728/0.41259/0.0617/-0.076144/-0.19312/0.25634/-0.52306/0.077672/0.060074	0.25372/0.42907/0.048664/-0.065607/-0.24079/0.094869/-0.53253/0.10447/0.013608	0.56007/0.42843/0.038253/-0.026805/-0.27591/-0.035373/-0.47249/0.14148/-0.014241	0.77576/0.40421/0.031576/0.030734/-0.28482/-0.051932/-0.37957/0.17188/-0.02234	0.91881/0.3681/0.03116/0.0866/-0.25343/0.070251/-0.29391/0.18278/-0.032364	0.98698/0.3365/0.026811/0.13795/-0.18032/0.27518/-0.19436/0.16876/-0.035226	1.0116/0.31465/0.015731/0.17544/-0.10724/0.49498/-0.035393/0.13585/-0.012183	0.98221/0.30241/-3.5944e-05/0.19697/-0.062419/0.63692/0.079704/0.10097/0.012959	0.90282/0.29707/-0.010767/0.19894/-0.044968/0.65419/0.13654/0.060659/0.031619	0.79405/0.29011/-0.01597/0.18242/-0.03503/0.54521/0.14612/0.0022902/0.017357	0.67585/0.27343/-0.0224/0.13851/-0.044699/0.34452/0.14167/-0.082203/-0.012609	0.5646/0.25291/-0.026059/0.092328/-0.056417/0.10735/0.15496/-0.14192/-0.026721	0.47611/0.23788/-0.031521/0.055719/-0.056151/-0.12022/0.18911/-0.21522/-0.050794	0.41233/0.23431/-0.024777/0.028174/-0.0054153/-0.31548/0.24761/-0.26741/-0.0595	0.36853/0.23566/-0.0079793/0.027864/0.089483/-0.47319/0.30745/-0.23077/-0.033711	0.35101/0.24386/0.0053277/0.047431/0.17593/-0.58083/0.37096/-0.17549/0.050511	0.34791/0.25/0.02364/0.084609/0.22077/-0.55124/0.42932/-0.064584/0.16609	0.34951/0.26003/0.038243/0.11525/0.21749/-0.42352/0.46246/0.047875/0.26634
307.900887	1.866/0.48095/0.032019/0.0862/-0.40651/0.75032/-0.28478/0.50577/0.23879	1.6756/0.46788/0.0071776/0.067104/-0.41371/0.79898/-0.23126/0.38387/0.24191	1.4549/0.4534/0.0028474/0.062532/-0.44251/0.89338/-0.14661/0.3348/0.25193	1.2536/0.43822/0.015946/0.062359/-0.48437/0.96223/-0.074929/0.30471/0.27085	1.1187/0.43541/0.025572/0.054794/-0.50578/0.96753/-0.020867/0.27997/0.3023	1.0611/0.45495/0.031186/0.035073/-0.49953/0.90405/0.019867/0.28532/0.31776	1.0245/0.48572/0.031679/-0.0021695/-0.47557/0.78023/0.034703/0.29292/0.30635	0.98721/0.51465/0.037052/-0.046534/-0.4122/0.6419/0.019134/0.26704/0.26412	0.97971/0.53346/0.054886/-0.090939/-0.33887/0.49093/-0.028119/0.19089/0.20093	0.94581/0.54788/0.068945/-0.12538/-0.28298/0.30351/-0.10149/0.082616/0.12461	0.88918/0.55677/0.073124/-0.13636/-0.25893/0.092532/-0.18326/-0.057656/0.053588	0.79047/0.56066/0.074719/-0.13632/-0.27173/-0.065329/-0.22015/-0.17878/-0.02782	0.65671/0.55218/0.074717/-0.11995/-0.31939/-0.20875/-0.221/-0.28021/-0.10303	0.47174/0.53388/0.078817/-0.080139/-0.39565/-0.35509/-0.22827/-0.33705/-0.13888	0.34588/0.50341/0.084959/-0.027656/-0.47409/-0.40202/-0.21433/-0.33149/-0.12108	0.59796/0.4604/0.089237/0.01827/-0.51708/-0.27585/-0.20964/-0.23737/-0.064671	0.84894/0.41707/0.080518/0.05331/-0.51917/-0.1454/-0.22767/-0.065885/0.033388	1.0927/0.40482/0.059129/0.0814/-0.47881/-0.10591/-0.27524/0.072302/0.13753	1.3275/0.40362/0.052933/0.11327/-0.43484/-0.17565/-0.29686/0.18946/0.23373	1.5144/0.40365/0.064054/0.15046/-0.34966/-0.33573/-0.27098/0.26139/0.30246	1.6538/0.40342/0.085584/0.17617/-0.25983/-0.55675/-0.24702/0.28647/0.33453	1.7578/0.4128/0.10743/0.17725/-0.18671/-0.67408/-0.23635/0.28176/0.3458	1.8799/0.43379/0.12403/0.15898/-0.13141/-0.43809/-0.25204/0.27038/0.35462	1.9609/0.45796/0.13169/0.1277/-0.097278/-0.24182/-0.29759/0.27296/0.35774	1.9679/0.47823/0.1329/0.093354/-0.08358/-0.045449/-0.35894/0.3002/0.34951	1.8998/0.4839/0.12592/0.057928/-0.08573/0.092883/-0.42068/0.30459/0.33142	1.7548/0.46953/0.11417/0.028149/-0.099337/0.19461/-0.4739/0.26346/0.31812	1.5346/0.44314/0.11021/-0.010162/-0.11647/0.27879/-0.50873/0.17909/0.29967	1.2477/0.41295/0.11969/-0.040252/-0.13341/0.33649/-0.5291/0.078465/0.26609	0.94136/0.40087/0.12196/-0.063003/-0.15022/0.36909/-0.54618/0.018261/0.21971	0.67659/0.41464/0.11236/-0.076389/-0.16684/0.37911/-0.54984/-0.010975/0.16673	0.53245/0.43176/0.091712/-0.056327/-0.18615/0.32311/-0.52271/-0.0092486/0.12342	0.57321/0.44633/0.072614/-0.02379/-0.20833/0.21069/-0.46469/0.035697/0.092022	0.7077/0.4474/0.055784/0.016916/-0.22745/0.090885/-0.37852/0.10752/0.068883	0.8428/0.43156/0.037651/0.070048/-0.24751/0.0025991/-0.28056/0.17548/0.052493	0.94422/0.40226/0.030357/0.12849/-0.19902/-0.050773/-0.15871/0.22335/0.04337	0.99608/0.36451/0.029369/0.16991/-0.087834/0.1186/-0.023673/0.24539/0.043608	1.0055/0.3276/0.022275/0.18813/-0.0032864/0.38173/0.10027/0.23983/0.058326	0.9676/0.30352/0.01371/0.19265/0.042608/0.55565/0.19117/0.20608/0.073984	0.87521/0.29707/0.0041894/0.1947/0.048225/0.60675/0.23212/0.14631/0.079695	0.74233/0.28417/-0.00016328/0.1923/0.026472/0.53142/0.23462/0.062636/0.070554	0.61261/0.26761/-0.010479/0.17077/-0.00070988/0.36527/0.21742/-0.043731/0.045415	0.50245/0.26205/-0.020639/0.13894/0.00044144/0.16027/0.25121/-0.16252/0.014246	0.40363/0.25819/-0.02641/0.10578/0.014654/-0.040271/0.30994/-0.27513/-0.0077802	0.31849/0.25891/-0.033084/0.073937/0.043037/-0.21766/0.36709/-0.34257/-0.019636	0.2539/0.25831/-0.029924/0.053302/0.10786/-0.34482/0.41718/-0.3183/0.00073111	0.22616/0.26097/-0.016018/0.050935/0.16385/-0.41613/0.45673/-0.24121/0.067917	0.21589/0.2593/0.00026828/0.060939/0.18762/-0.36972/0.48707/-0.1305/0.17253	0.23205/0.26255/0.023026/0.076941/0.1751/-0.29406/0.51061/-0.024266/0.25954
287.281686	1.6522/0.48727/0.068488/0.077489/-0.38594/1.2175/-0.32268/0.47335/0.22983	1.6342/0.47452/0.043773/0.079464/-0.44259/1.1762/-0.26053/0.37353/0.2504	1.5664/0.44891/0.034174/0.082178/-0.52911/1.1224/-0.17684/0.30022/0.27137	1.4676/0.41907/0.034025/0.083421/-0.60469/1.0459/-0.086452/0.25162/0.29674	1.343/0.40266/0.036987/0.0764/-0.61505/0.94714/-0.016461/0.21856/0.32503	1.209/0.40861/0.04242/0.056139/-0.60994/0.84673/0.043994/0.20151/0.35076	1.0629/0.43039/0.046818/0.023718/-0.57971/0.73712/0.08998/0.1953/0.35457	0.9165/0.4667/0.058029/-0.0082028/-0.52891/0.60174/0.11004/0.17363/0.32672	0.79667/0.50422/0.07559/-0.03676/-0.45914/0.43889/0.10659/0.11793/0.27103	0.72096/0.54436/0.095063/-0.057042/-0.37804/0.25667/0.087839/0.029817/0.19132	0.68447/0.57637/0.11463/-0.074119/-0.3252/0.09765/0.063627/-0.089114/0.092601	0.65927/0.60049/0.13332/-0.087096/-0.31111/-0.061865/0.042173/-0.21272/-0.00055098	0.62456/0.60826/0.14835/-0.082569/-0.3365/-0.23081/0.023276/-0.24226/-0.063556	0.60204/0.59857/0.16463/-0.055375/-0.39308/-0.40413/0.0030612/-0.24272/-0.09139	0.63275/0.57569/0.17481/-0.020248/-0.46113/-0.49297/-0.017489/-0.21685/-0.08262	0.74439/0.5411/0.17717/0.0099926/-0.51747/-0.41482/-0.042143/-0.13613/-0.033017	0.9111/0.50107/0.1619/0.030093/-0.53379/-0.2706/-0.084678/-0.023638/0.044196	1.0973/0.4618/0.13643/0.046258/-0.51518/-0.20007/-0.14516/0.079908/0.13589	1.282/0.43156/0.119/0.069756/-0.48647/-0.22367/-0.20116/0.16237/0.23597	1.4577/0.4099/0.12381/0.0943/-0.42163/-0.24293/-0.19477/0.22096/0.31053	1.6195/0.3935/0.13185/0.10075/-0.36987/-0.2804/-0.17828/0.25507/0.34991	1.7655/0.3971/0.13646/0.096543/-0.33966/-0.27999/-0.17758/0.26461/0.37135	1.9012/0.41926/0.14114/0.084122/-0.30579/-0.22543/-0.20495/0.24948/0.37928	1.9977/0.45021/0.1397/0.061969/-0.27712/-0.15176/-0.25851/0.21099/0.36736	2.0329/0.46674/0.14012/0.041124/-0.25822/-0.08187/-0.32727/0.15434/0.34965	1.9963/0.46745/0.13927/0.030599/-0.24783/-0.018754/-0.39903/0.086419/0.33954	1.8924/0.45948/0.13471/0.019968/-0.26063/0.045252/-0.46339/0.026823/0.33586	1.7345/0.4342/0.1333/0.0052576/-0.26858/0.12275/-0.51611/-0.041465/0.31997	1.5289/0.40779/0.1316/-0.015753/-0.26741/0.22055/-0.54988/-0.11254/0.28767	1.3462/0.39527/0.12266/-0.037732/-0.26546/0.3242/-0.57392/-0.15221/0.25266	1.1796/0.40108/0.10179/-0.044199/-0.24743/0.40649/-0.55132/-0.14733/0.20595	1.0532/0.42706/0.073353/-0.0269/-0.21445/0.44326/-0.47706/-0.14385/0.15833	0.97432/0.45144/0.047027/0.0035953/-0.18121/0.43568/-0.37165/-0.11944/0.11963	0.93971/0.46344/0.026545/0.03597/-0.14353/0.40304/-0.24924/-0.029021/0.10333	0.9376/0.4523/0.0082961/0.077867/-0.098216/0.37175/-0.11465/0.066047/0.099481	0.94497/0.42571/0.0035265/0.12771/-0.030776/0.37214/0.02587/0.16263/0.10061	0.94525/0.39058/0.0085824/0.16308/0.051995/0.42926/0.16173/0.24097/0.10752	0.91706/0.36385/0.01461/0.17664/0.11832/0.51023/0.27813/0.27797/0.12726	0.84995/0.34339/0.015856/0.18135/0.14748/0.58788/0.36176/0.26373/0.14073	0.74182/0.33209/0.0090153/0.19106/0.13541/0.60469/0.40595/0.20546/0.14401	0.60171/0.31919/0.0034202/0.18926/0.10326/0.5117/0.41338/0.12264/0.12929	0.4752/0.30769/-0.0036138/0.1723/0.077856/0.33514/0.39615/0.018814/0.11212	0.37074/0.30258/-0.0208/0.13985/0.071691/0.12598/0.37581/-0.11121/0.10042	0.29842/0.30416/-0.044058/0.096016/0.087101/-0.045264/0.37126/-0.24884/0.086941	0.24628/0.30582/-0.064955/0.051465/0.10632/-0.17505/0.37214/-0.31211/0.073481	0.20325/0.30401/-0.072054/0.011975/0.12023/-0.2578/0.38517/-0.2931/0.083611	0.15154/0.29791/-0.066903/7.6585e-06/0.1304/-0.27311/0.39285/-0.22034/0.12751	0.098586/0.28509/-0.057664/0.0081327/0.12377/-0.2325/0.40351/-0.11846/0.19493	0.1168/0.27523/-0.038557/0.02175/0.090203/-0.16324/0.42493/-0.011617/0.25659
268.043291	1.3042/0.5028/0.10381/0.079468/-0.33194/1.3461/-0.34421/0.33973/0.25188	1.381/0.48829/0.092022/0.084591/-0.41048/1.2648/-0.25484/0.23501/0.28008	1.3965/0.4565/0.082358/0.082844/-0.50768/1.1435/-0.17055/0.13291/0.29909	1.348/0.41631/0.072548/0.077242/-0.59441/0.98891/-0.097536/0.045004/0.30936	1.2379/0.38591/0.06363/0.066097/-0.62371/0.80698/-0.045919/-0.0090565/0.33139	1.0863/0.37389/0.058764/0.043312/-0.6327/0.68199/0.018642/-0.0089534/0.36347	0.90837/0.38742/0.06176/0.022914/-0.62715/0.5739/0.077935/0.032538/0.37953	0.72212/0.4263/0.066506/0.011594/-0.60324/0.48175/0.12139/0.056265/0.36415	0.566/0.47417/0.076967/-0.00011742/-0.54444/0.38835/0.1604/0.041273/0.32106	0.47882/0.52853/0.10136/-0.012318/-0.45627/0.29151/0.20027/-0.015725/0.25363	0.48552/0.58303/0.14043/-0.029167/-0.38184/0.19765/0.23496/-0.10939/0.16186	0.55434/0.62328/0.1806/-0.042427/-0.3387/0.10689/0.25848/-0.15984/0.082918	0.63264/0.64499/0.22002/-0.042796/-0.32777/0.017513/0.26815/-0.16991/0.042693	0.70525/0.65005/0.25333/-0.034468/-0.34309/-0.058116/0.26293/-0.15134/0.023237	0.78622/0.64081/0.27077/-0.019412/-0.37436/-0.099249/0.24272/-0.11294/0.01886	0.88648/0.61254/0.2707/-0.006472/-0.40625/-0.097358/0.20704/-0.058523/0.047473	0.99287/0.56742/0.25344/0.0019166/-0.42653/-0.05701/0.1551/0.0015082/0.10992	1.1034/0.51323/0.2282/0.021893/-0.4268/-0.0063858/0.089127/0.055346/0.17335	1.2178/0.46421/0.20252/0.043609/-0.41384/0.029262/0.036234/0.10018/0.24306	1.3571/0.41929/0.17842/0.057377/-0.39797/0.046384/0.0090261/0.14054/0.29885	1.4956/0.38763/0.16106/0.059166/-0.38209/0.048112/-0.020887/0.17653/0.32544	1.6158/0.37189/0.14719/0.057735/-0.38112/0.036443/-0.062023/0.19392/0.34254	1.7485/0.38206/0.13086/0.056018/-0.38425/0.010138/-0.12213/0.17827/0.35093	1.8731/0.40433/0.11648/0.049935/-0.37934/-0.032541/-0.20541/0.11795/0.34464	1.9429/0.42012/0.10413/0.043294/-0.37971/-0.085277/-0.28898/0.027209/0.34063	1.9509/0.42412/0.09846/0.035112/-0.3945/-0.12854/-0.36226/-0.01722/0.33104	1.8996/0.41993/0.09969/0.034414/-0.42189/-0.13769/-0.42978/-0.073048/0.31647	1.8021/0.40245/0.10319/0.035347/-0.45216/-0.10133/-0.50542/-0.12884/0.29718	1.676/0.38515/0.098323/0.028092/-0.44268/0.059062/-0.52391/-0.16943/0.27287	1.5417/0.38203/0.083534/0.0098639/-0.425/0.24639/-0.51176/-0.1908/0.24123	1.4178/0.39782/0.063115/-0.0063754/-0.36789/0.41962/-0.47069/-0.19855/0.19478	1.2981/0.42402/0.032944/0.00091012/-0.28763/0.5567/-0.3936/-0.19276/0.14321	1.1785/0.44995/0.011854/0.018398/-0.19192/0.65424/-0.28362/-0.15964/0.10324	1.0677/0.46171/0.0019849/0.040045/-0.087324/0.72031/-0.15343/-0.080169/0.089127	0.97822/0.45945/-0.0040969/0.071801/0.015004/0.76703/-0.0075805/0.049642/0.094697	0.89835/0.4437/-0.0035581/0.1051/0.10881/0.80225/0.14726/0.1701/0.11357	0.82624/0.41815/0.0036536/0.13378/0.18774/0.82411/0.29594/0.26349/0.13933	0.75487/0.39303/0.0096995/0.14799/0.24172/0.82186/0.42229/0.31415/0.16119	0.67473/0.38252/0.011878/0.15492/0.26126/0.78238/0.51421/0.31176/0.17326	0.57955/0.38335/0.0088772/0.16724/0.24593/0.69125/0.5644/0.25568/0.17414	0.46885/0.38847/0.0053936/0.16828/0.23222/0.53681/0.57093/0.18398/0.15765	0.37035/0.39144/-0.0081994/0.15269/0.22579/0.328/0.53725/0.11288/0.14848	0.29419/0.39159/-0.036418/0.12009/0.20924/0.099791/0.47394/0.022222/0.15291	0.25197/0.38823/-0.071264/0.076064/0.1982/-0.079784/0.4063/-0.06527/0.15368	0.22778/0.38166/-0.10117/0.026922/0.17822/-0.20826/0.33383/-0.12634/0.14981	0.19871/0.36869/-0.10762/-0.016449/0.12808/-0.31097/0.24933/-0.15024/0.14916	0.16278/0.35756/-0.10395/-0.033304/0.087641/-0.27259/0.21549/-0.12543/0.16502	0.14005/0.35281/-0.10312/-0.027752/0.055679/-0.21743/0.1986/-0.049058/0.19739	0.14113/0.3541/-0.091341/-0.016154/-0.011411/-0.12166/0.235/0.042659/0.22339
250.093233	1.031/0.50659/0.10174/0.063981/-0.24897/1.1425/-0.22713/0.17254/0.27907	1.0887/0.48946/0.10278/0.064256/-0.32635/1.0635/-0.1746/0.034457/0.3035	1.1057/0.45796/0.10225/0.055744/-0.41011/0.94251/-0.12436/-0.093113/0.32402	1.0789/0.42279/0.095976/0.047355/-0.47715/0.79438/-0.078061/-0.20292/0.34011	0.9831/0.39014/0.080714/0.033308/-0.52044/0.66538/-0.032535/-0.22957/0.36082	0.84633/0.3673/0.062204/0.016492/-0.55023/0.54145/0.0046474/-0.17479/0.37886	0.67154/0.37231/0.048604/0.0036652/-0.57224/0.42249/0.028758/-0.091957/0.3952	0.47658/0.40806/0.044044/-0.0042012/-0.57166/0.34005/0.056024/-0.036669/0.40189	0.2961/0.4576/0.051919/-0.0045746/-0.54646/0.292/0.10471/-0.012232/0.38756	0.13218/0.51211/0.074677/-0.007156/-0.46974/0.25151/0.19531/-0.017956/0.3535	0.20694/0.56481/0.11871/-0.011885/-0.39671/0.22383/0.28353/-0.047913/0.30325	0.36986/0.61136/0.17389/-0.021445/-0.3449/0.20895/0.35525/-0.084823/0.2585	0.5191/0.64518/0.22926/-0.034022/-0.31304/0.20148/0.40419/-0.11556/0.23279	0.64277/0.65923/0.27271/-0.043632/-0.29535/0.19692/0.42736/-0.13128/0.22065	0.74766/0.65309/0.30003/-0.043631/-0.28611/0.19644/0.42547/-0.12585/0.21914	0.84273/0.63026/0.30985/-0.035059/-0.28306/0.20619/0.40233/-0.097356/0.22336	0.92421/0.58651/0.30054/-0.019167/-0.28584/0.23054/0.36335/-0.056889/0.23116	1.0048/0.52725/0.27429/-0.0026969/-0.28859/0.26445/0.31447/-0.02487/0.24352	1.1032/0.46908/0.23688/0.013314/-0.29007/0.29425/0.26215/0.0090889/0.26976	1.2126/0.42197/0.19152/0.027582/-0.29536/0.30507/0.2079/0.063146/0.30292	1.3346/0.37697/0.15189/0.043312/-0.30508/0.2852/0.14848/0.10846/0.31857	1.4447/0.33812/0.12022/0.051406/-0.3234/0.22665/0.08374/0.14199/0.31943	1.5462/0.32766/0.099059/0.053065/-0.35054/0.12595/0.012869/0.15967/0.31755	1.6328/0.33335/0.080714/0.051077/-0.38605/-0.012443/-0.065791/0.13902/0.31931	1.6904/0.34008/0.061665/0.053185/-0.43095/-0.17008/-0.14798/0.088772/0.30472	1.7114/0.34694/0.043557/0.050507/-0.48371/-0.30571/-0.23148/0.022135/0.27698	1.6897/0.35111/0.037479/0.050684/-0.5098/-0.32876/-0.31862/-0.051879/0.24473	1.6295/0.35857/0.039211/0.055819/-0.52315/-0.26301/-0.4033/-0.12061/0.21559	1.5501/0.36725/0.042896/0.050392/-0.52519/-0.11778/-0.46485/-0.16584/0.19084	1.4502/0.38234/0.041448/0.040234/-0.51006/0.13725/-0.46276/-0.19016/0.18101	1.3488/0.40472/0.035727/0.030277/-0.46615/0.37462/-0.4266/-0.19839/0.16245	1.2596/0.42895/0.025919/0.029388/-0.38397/0.57817/-0.35166/-0.18798/0.13151	1.1563/0.45007/0.01837/0.038293/-0.23008/0.74381/-0.24811/-0.14432/0.094442	1.0341/0.46023/0.0090804/0.05607/-0.082583/0.87544/-0.129/-0.049174/0.082892	0.90781/0.45734/0.00047992/0.078531/0.049017/0.97752/0.011749/0.068745/0.10134	0.78167/0.44966/-0.0084322/0.096458/0.16023/1.0448/0.18552/0.18715/0.13353	0.65369/0.43494/-0.010999/0.11355/0.24782/1.0668/0.3466/0.28613/0.16521	0.56985/0.41863/-0.012719/0.12834/0.3083/1.0353/0.48055/0.34999/0.18507	0.50085/0.41253/-0.01581/0.13413/0.3397/0.9453/0.57731/0.37123/0.19619	0.43687/0.41369/-0.018506/0.13382/0.34868/0.79711/0.62893/0.35172/0.20292	0.36586/0.42399/-0.023143/0.12369/0.3651/0.59841/0.63178/0.30144/0.20203	0.29371/0.44102/-0.036161/0.10611/0.37702/0.368/0.58777/0.23063/0.19642	0.23778/0.44811/-0.060565/0.074206/0.37425/0.13752/0.50405/0.14844/0.18823	0.23193/0.44365/-0.08993/0.036166/0.35232/-0.055863/0.39152/0.074628/0.17928	0.23294/0.43757/-0.10389/0.011342/0.30793/-0.18685/0.26365/0.012713/0.16635	0.21968/0.42872/-0.098195/-0.0049178/0.24225/-0.24499/0.13908/-0.037621/0.15327	0.21847/0.42206/-0.087819/-0.010879/0.16102/-0.23115/0.040212/-0.056864/0.16365	0.21466/0.42268/-0.078269/-0.0096561/0.063783/-0.17013/-0.014243/-0.010992/0.17294	0.21836/0.42842/-0.069406/0.0021996/-0.052817/-0.08681/-0.003678/0.051422/0.18049
233.345238	0.87531/0.48934/0.065933/0.033164/-0.14594/0.75513/-0.060907/0.04943/0.29873	0.89639/0.4737/0.068549/0.0308/-0.20941/0.71815/-0.047561/-0.080766/0.31168	0.89142/0.4437/0.064437/0.026443/-0.28201/0.65179/-0.037342/-0.1888/0.32817	0.85711/0.40791/0.054511/0.021352/-0.33369/0.60444/-0.019423/-0.19352/0.34542	0.79176/0.37693/0.03823/0.010427/-0.37003/0.53335/0.012176/-0.15238/0.36671	0.68906/0.36982/0.018793/-0.0050852/-0.40301/0.44788/0.035319/-0.092633/0.39295	0.55546/0.37682/0.0025766/-0.018134/-0.41488/0.35562/0.042887/-0.037863/0.41554	0.41514/0.4018/-0.0048642/-0.025556/-0.41149/0.26572/0.044555/0.0014177/0.42961	0.3135/0.44676/0.0019973/-0.026552/-0.39868/0.18593/0.077147/0.02997/0.44287	0.25729/0.50144/0.028147/-0.018619/-0.37831/0.12563/0.15396/0.03536/0.45008	0.27098/0.55148/0.07012/-0.012177/-0.34865/0.10309/0.25268/0.012611/0.44241	0.34421/0.59356/0.1249/-0.01207/-0.32025/0.12968/0.34609/-0.033883/0.42279	0.43945/0.61971/0.18357/-0.016698/-0.30081/0.18622/0.41759/-0.096361/0.40564	0.53059/0.63204/0.23188/-0.024049/-0.28266/0.24426/0.46008/-0.15186/0.39571	0.61119/0.62777/0.26396/-0.032469/-0.25671/0.29242/0.47331/-0.16635/0.38538	0.68476/0.60774/0.2775/-0.036573/-0.22677/0.33685/0.46552/-0.13985/0.37109	0.76058/0.57132/0.2715/-0.023398/-0.20261/0.38933/0.4466/-0.077895/0.35739	0.84261/0.5252/0.25101/-0.0026732/-0.19089/0.44325/0.41861/-0.016914/0.34898	0.92528/0.47183/0.21693/0.014923/-0.19394/0.48045/0.38257/0.042498/0.34086	1.0067/0.41735/0.17268/0.032884/-0.21162/0.48611/0.33458/0.10275/0.32918	1.087/0.36481/0.12796/0.05083/-0.24212/0.44872/0.27074/0.15238/0.31386	1.1625/0.31973/0.092756/0.06041/-0.28213/0.3601/0.20305/0.18365/0.30813	1.2282/0.28715/0.067337/0.060308/-0.328/0.2167/0.13603/0.19042/0.29765	1.2777/0.27288/0.051242/0.057503/-0.37809/0.021842/0.060383/0.16396/0.2775	1.3114/0.26657/0.033205/0.055569/-0.43172/-0.20869/-0.015215/0.10249/0.24487	1.3372/0.26571/0.012217/0.052313/-0.48265/-0.41469/-0.088029/0.017781/0.20318	1.3391/0.27824/-0.0032638/0.049197/-0.51152/-0.40024/-0.16936/-0.057893/0.16487	1.3171/0.30182/-0.01097/0.046373/-0.51084/-0.26033/-0.25415/-0.13914/0.13653	1.2649/0.3279/-0.011895/0.041341/-0.49526/-0.081208/-0.32895/-0.19876/0.12251	1.1881/0.3534/-0.0080163/0.034313/-0.46493/0.12793/-0.37158/-0.23191/0.12553	1.1258/0.38659/-0.0064467/0.029139/-0.40474/0.34004/-0.36861/-0.23686/0.1289	1.065/0.4174/-0.0049518/0.036184/-0.31221/0.53509/-0.30995/-0.21325/0.12646	0.99105/0.4389/-0.0049797/0.050759/-0.1893/0.70253/-0.20948/-0.16528/0.12887	0.8925/0.44744/-0.0095459/0.068552/-0.060994/0.85004/-0.092146/-0.095081/0.13727	0.77666/0.44379/-0.018095/0.086149/0.057762/0.99938/0.045685/0.0018638/0.16082	0.65333/0.43296/-0.022511/0.10259/0.15859/1.1013/0.19131/0.13661/0.19438	0.53076/0.41469/-0.02774/0.10833/0.24652/1.1414/0.3271/0.25616/0.21986	0.44845/0.39905/-0.032083/0.10269/0.31505/1.1146/0.44352/0.3422/0.2299	0.38799/0.39648/-0.040435/0.093467/0.36105/1.0202/0.53118/0.38827/0.23809	0.33956/0.41007/-0.051086/0.083198/0.39241/0.86212/0.57519/0.3934/0.23595	0.30556/0.43055/-0.052472/0.067015/0.41737/0.6498/0.56822/0.36127/0.23548	0.28812/0.44674/-0.053395/0.045362/0.43153/0.39883/0.51111/0.29912/0.22646	0.28938/0.45889/-0.061685/0.020928/0.44402/0.1344/0.41056/0.21782/0.20789	0.30899/0.46666/-0.074548/-0.0007748/0.43095/-0.083122/0.27769/0.13334/0.19058	0.33299/0.46558/-0.079028/-0.0059306/0.3878/-0.18559/0.12674/0.05826/0.18329	0.35052/0.45894/-0.065201/0.0068696/0.3191/-0.22556/-0.02691/0.00020754/0.17732	0.35561/0.45275/-0.045537/0.027719/0.23229/-0.20113/-0.1673/-0.028231/0.18161	0.34987/0.45069/-0.029495/0.049229/0.13656/-0.13264/-0.26567/-0.024849/0.18578	0.34208/0.46617/-0.016693/0.071447/0.042683/-0.062167/-0.25903/-0.0071289/0.18172
[truncated: 478 more rows]
[truncated: 1,006 more columns]
