# Supplementary material for: De novo inter-regional coactivations of preconfigured local ensembles support memory
Source: Nat Commun. 2022 Mar 11;13:1272. doi: 10.1038/s41467-022-28929-x (PMC8917150; doi:10.1038/s41467-022-28929-x)
Supplement: Supplementary file 6 — Source Data [file 41467_2022_28929_MOESM6_ESM.zip › SourceData/supplementary_fig07_a.csv]

Supplementary Fig. 7a
BLA-PL5 Pre-cond REM
Peak significance	Time (ms)	-420	-400	-380	-360	-340	-320	-300	-280	-260	-240	-220	-200	-180	-160	-140	-120	-100	-80	-60	-40	-20	0	20	40	60	80	100	120	140	160	180	200	220	240	260	280	300	320	340	360	380	400	420
N.S.		0.0069599	0.00074655	0.0046864	0.0028879	0.0024369	0.0067056	0.0037539	0.00021998	0.00785	0.0059874	0.0084839	-0.0023183	0.0016117	0.0035763	0.0019016	0.0055549	0.0015943	0.0010061	0.0061675	0.0072723	0.0049885	0.013534	0.0090752	0.0055366	0.0032037	0.0072479	0.0034627	0.0041246	0.0044906	0.0011226	-4.9216e-05	0.0019164	0.0049885	0.0025399	0.00080569	0.0017698	0.0044461	0.0014176	6.6439e-05	0.0011741	0.0017519	-0.0017815	0.0084076
N.S.		-0.00020305	0.0048466	0.0024111	-4.8766e-05	0.00019066	-0.00012928	-0.00067344	0.008523	0.0031248	0.0027832	0.0051294	0.0021581	0.0040071	-0.00181	-0.0035864	-0.00026665	0.0040327	0.0079036	0.0032054	0.0062201	0.0083397	0.0044939	0.0092201	0.0082053	0.0074023	0.0087092	0.0038666	0.0068018	0.005068	0.0064026	0.0035901	0.0052188	0.0041978	0.0070013	0.0027833	0.0058016	0.0054048	0.0047029	0.0026727	0.0053477	0.0038446	0.0052547	0.0082419
N.S.		-0.0017301	-0.0026255	0.0023302	-0.0018019	0.00041939	-0.0031153	-0.0022982	-0.00039401	-0.0049426	0.0018537	-0.0037493	-0.0021808	0.00297	0.00095902	0.0036565	-0.0027259	0.0013083	-0.0040886	0.00018554	9.3136e-05	0.0038987	0.0032217	0.00079448	0.0042534	0.0052099	-0.0010418	0.0019089	0.0034688	0.0022436	0.0004672	-0.0051181	0.0016787	0.0010115	0.00041736	0.00019662	-0.002978	-0.0027611	-0.001684	-0.0030746	0.00037269	-0.0023004	0.0044721	0.0010292
N.S.		0.0026374	0.0078456	0.0031956	-0.0014109	0.0042707	0.0021043	-0.00084048	0.0068353	0.0044826	0.0061163	0.0040554	0.0051337	0.0064792	-0.00034233	-0.004168	0.0040252	0.0042507	0.0071419	0.002527	0.0047266	0.0055635	0.0048448	0.0068271	0.0070669	0.004289	0.0095364	0.0039967	0.0033629	0.0016388	0.006596	0.0025707	0.006367	0.0033461	0.0041417	0.0044628	0.0049171	0.0056496	0.0053314	0.005286	0.0077122	0.0043286	0.0054173	0.0066855
N.S.		0.0022683	0.0010096	0.0045713	0.0037572	0.0035943	0.0060177	-0.00039255	0.0058551	0.0028833	0.0076267	0.011059	0.0073964	0.0055229	0.0076005	0.013891	0.0098638	0.0092477	0.0072157	0.0086102	0.0032747	0.011218	0.01059	0.0023934	0.0023636	0.0064808	0.0068262	0.0058615	0.0066577	0.0065979	-4.0929e-05	0.0023232	0.0059023	0.0039888	-0.0028029	-0.0012615	0.0057164	0.0033768	0.0064458	0.0066088	0.0032855	0.0036195	0.0048466	0.0054267
N.S.		0.0059163	0.0020985	0.0041762	0.0014164	0.003276	0.0039152	0.0048379	-0.0027221	0.0051373	0.0014216	0.0053089	-0.0023711	-0.00086288	0.00077257	-0.0025602	0.0030826	0.002378	0.00093772	0.0026376	0.0042815	0.0036292	0.0083509	0.0059563	0.0041737	0.0030395	0.0037675	0.00015432	0.0030874	0.0028073	0.0014951	0.0005538	0.0023532	0.0034533	0.0044666	-0.0016388	0.0014201	-0.00038184	0.0011547	-0.00067318	0.00011454	-0.00035276	-0.0021497	0.0043854
N.S.		0.0053259	-0.0012378	0.0011438	0.0025953	0.00096001	0.0059874	-0.0007902	0.00026683	0.0050893	0.0035795	0.0067621	-0.0018187	0.0033764	0.0039183	0.0034187	0.0049966	0.0014369	-0.00047754	0.0052792	0.0034423	0.0037283	0.0070096	0.0059697	0.00029073	0.001238	0.0043661	0.0037083	0.0024296	0.0039366	-0.00016746	0.00099192	-0.001564	0.0010012	0.0005014	0.0010226	0.0017287	0.0051677	4.13e-05	0.00047707	0.0004629	0.00067542	-0.0023419	0.0072
N.S.		-0.0010891	-0.0047696	0.00041533	-0.0032531	-0.00066117	-0.001236	-0.0045423	-0.00022472	-0.0041339	0.0038379	-0.0062775	0.00013385	0.0043021	0.00072803	0.0048507	-0.0032725	0.00042293	-0.0014914	0.00047573	-0.0051522	0.0016205	0.0028784	-0.0020833	0.0012578	0.008478	-0.00039223	0.00074035	0.0022654	-0.0036284	-0.0019469	-0.0038985	-0.0020556	0.00040355	-0.0017149	-0.0029308	-0.0068953	-0.0033485	-0.0029771	-0.0038517	0.00063788	-0.003693	0.0038882	-0.00143
N.S.		0.0043441	0.0039836	0.0058605	0.0043751	0.0072215	0.0095047	0.0013327	0.0055428	0.0052892	0.010262	0.013093	0.012075	0.0093474	0.010876	0.01333	0.012075	0.011224	0.0069055	0.0072721	0.0057019	0.01213	0.018508	0.0062602	0.0059111	0.010573	0.009863	0.0076659	0.0085135	0.011081	-5.778e-05	0.0050172	0.010378	0.0062518	-0.00066266	0.00045708	0.0050535	0.0059191	0.0063252	0.010274	0.0055906	0.0010322	0.0061063	0.008013
N.S.		0.00257	-0.0011341	-0.0012076	-0.0054555	0.0011381	-0.0037695	0.0024174	-0.00038567	0.0048028	0.0019864	-0.0047948	-0.00071134	0.0023715	-0.00039601	-0.0022973	0.00068696	0.0021495	0.0011388	0.0011785	0.00712	0.0018738	0.0014944	0.0040286	0.0025576	0.0039921	0.0037102	0.0032205	-0.00026317	0.0015575	-0.0033159	-0.00043069	0.0068109	0.0016652	-0.00061306	0.0044222	0.0029397	0.0025234	0.0035889	6.78e-06	-0.0034688	-0.0047151	-0.0024294	-0.0049081
N.S.		0.0010829	0.002432	0.0033401	0.0024631	0.0064794	-0.00047063	-0.0026943	-0.001501	0.0051546	-0.00031473	0.0019354	-0.00086779	0.0022772	0.0051995	0.0023042	0.00020869	0.0020372	0.0013042	0.00059623	-0.0029489	0.0046396	0.0022019	0.0062922	-0.00044495	-0.0021052	0.0089113	0.0002908	0.0025224	-0.0032658	0.0019994	-0.0002516	0.00302	0.0071315	0.0026835	0.0024066	-0.0015422	0.0025136	0.0017399	-0.0014631	0.0023149	0.00039995	0.0050267	0.008721
N.S.		0.0017435	0.00051606	-0.0009957	0.0002076	0.00032281	0.0014062	-0.00070633	-0.0039341	0.00039036	0.0010272	0.0030453	0.0031733	-0.0015679	0.0034403	-0.00068483	0.002752	0.00014685	0.0028932	-0.0032538	0.0029091	0.0015748	0.0010886	0.0037336	-0.0001908	0.0019831	-0.0036832	0.00029759	-0.0056141	0.00047922	0.0037573	0.00075307	-0.00040848	-0.00010698	-0.0056215	0.0060135	0.0044236	-0.00075816	-0.002101	0.0047432	-0.0010491	0.00035597	0.0058108	-0.0030564
N.S.		-0.0016339	0.00064528	0.002909	0.0013038	0.0060756	0.00044056	-0.0032147	0.00394	0.001677	-0.00076182	0.00015873	-0.0025545	0.001267	-0.0001239	0.00057225	-0.0011348	-0.0010523	-0.00042506	0.00022463	-0.0026769	0.0018539	0.0012771	0.0073055	-0.0022796	-0.0056834	0.0068045	0.0020669	0.0032184	-0.0020363	-0.00088143	0.00098474	0.0035241	0.0088114	0.0057595	0.0028577	-0.0024271	0.0058693	0.0023324	0.0011525	0.0037368	-0.0011934	0.0035919	0.01202
N.S.		0.0023678	0.0023146	0.0011037	0.0016982	-8.3812e-05	0.0015274	-0.0003627	-0.0028553	0.00050337	-0.00022287	0.003384	0.0039536	0.0015369	0.0056888	0.0001045	0.0068294	0.0014629	0.0040455	-0.00068446	0.0041738	0.0053651	0.0038805	0.0045654	0.0026602	0.0038516	0.00054174	0.00064872	-0.00035712	0.0044637	0.005445	-0.0017464	-0.0021589	0.0033905	-0.0055732	0.0056113	0.0041796	0.0012269	-0.0022991	0.0070416	-0.00052327	0.0026175	0.0086826	-0.00039358
N.S.		0.0040222	0.00028426	0.00045026	0.0043759	-0.0013357	0.0033942	0.0059626	0.0025071	0.0013599	0.0023992	0.0039723	0.0027479	0.0026412	0.012755	0.0044991	0.00041699	0.0063941	-0.0023762	0.0084598	0.0050555	0.0024224	0.010277	0.0052067	0.0057598	0.010138	0.0047446	0.0058983	0.0038869	0.0047006	0.0033757	0.0044295	0.00076884	0.0010773	-0.0010711	0.0025164	0.0011088	0.0036338	0.0031974	0.00223	0.0056514	0.0038614	-0.0029188	0.0059987
N.S.		0.00092237	0.0001962	0.0021393	-0.00037114	0.00072073	0.0021999	-0.0018008	0.0050983	3.6058e-05	0.0031127	0.00271	0.0020226	0.0013414	0.0042851	0.0080883	0.0044122	0.0017515	0.0040996	0.0085276	0.0014063	0.006137	0.0033661	-0.0010583	-0.00022338	0.0037799	0.0053992	0.0030388	0.0034679	0.0028234	0.0019569	0.0010479	0.0036423	0.0032096	-0.0021526	-0.00090982	0.0032252	0.00018215	0.0048156	0.0036354	0.00010133	0.0033876	0.0034482	0.00050287
N.S.		0.0028936	0.0064863	-0.0012401	0.0068299	0.0049057	0.0058196	-0.00079182	-0.00057207	0.00091956	0.0002078	-0.0079352	-0.0019584	-0.00096523	-0.0029023	0.0037566	0.0010357	0.0041256	-0.0013156	0.0002426	-0.0035729	0.0036521	0.0053644	0.0015234	0.0024325	-6.4204e-05	-0.0022264	-0.0022442	0.0023122	0.0040086	0.00051634	0.002847	0.0024393	-0.0059096	-0.0040404	-0.0036076	3.271e-05	-0.00019246	-0.0011105	0.0010351	0.0040038	-0.0037309	-0.0041152	-0.0065518
N.S.		0.002852	0.0064997	-0.0024685	0.0039922	0.0056153	0.0033276	-0.0034092	-0.00031601	0.0029236	0.00043433	-0.0058812	0.0010873	1.8905e-05	-0.0003574	0.0040293	0.0035194	0.007409	0.0028729	-0.0021539	-0.0039937	0.0038041	-0.0011287	0.00078077	-0.005416	-0.006926	-0.00022864	0.00075132	2.0304e-05	0.0043038	0.0023266	-0.0025411	0.0062749	-0.0031959	-0.0041184	-0.0017128	0.0036612	-0.00069995	0.00057705	0.0023696	-0.00077755	-0.0056488	-0.0092255	-0.015527
N.S.		-0.0010022	0.0015861	0.0012126	0.0020734	-0.002562	-0.0010778	0.00096193	0.0074983	0.003047	0.001355	0.0038826	0.00026912	0.0031	-0.0024642	-0.0024557	-0.0037515	0.0014708	0.0045926	0.0026236	0.0055558	0.0047497	-0.0011317	0.0062208	0.0058309	0.0074069	0.0038762	0.0025299	0.0085299	0.007372	0.0047067	0.0022834	0.004491	0.0024716	0.0080745	0.00048079	0.0051656	0.0015303	-0.00017208	-0.00068494	0.00070281	0.0030806	0.0024533	0.0060233
N.S.		0.0018319	0.0053197	0.003359	0.0046754	-0.00085449	0.00038917	0.0014243	-0.0017437	0.0055335	0.0041239	0.00066929	0.0030948	0.0063037	0.0053933	0.0043936	0.0097004	0.0062086	0.0067119	0.0027939	0.0072716	0.011089	0.018131	0.0053994	0.0038378	0.0079029	0.0077469	0.0022576	0.0086387	0.0063849	0.0083935	0.0011738	7.5534e-06	0.0065085	-0.0029866	0.0048473	0.0040409	0.00472	-3.6131e-05	0.0082154	-0.00031495	0.0047492	0.01163	-0.00019627
N.S.		-0.0049413	-0.0016836	-0.0027741	-0.00065862	0.0037294	-0.00067154	0.0037062	0.0015392	-0.0014877	0.0031703	-0.00079745	0.0032551	-0.0014375	-0.0023336	-0.0040707	-0.0024436	0.0010169	0.0015994	0.0012633	-0.00051387	-0.0057226	0.0032163	-0.00031672	0.0036558	0.00028178	0.0029357	-0.00089091	0.00016023	0.0054031	0.0012142	0.0010829	-0.00044947	0.00031119	-0.00038791	-0.00070736	0.0062706	0.0056149	0.00053252	-0.0011345	0.0031168	0.0024899	-8.306e-05	-0.0011016
N.S.		0.0026429	0.00017648	-0.0058269	-0.00059235	-0.0045928	-0.0031121	-0.0032021	-0.0047121	-0.0047406	0.0011241	-0.0018941	-0.002983	-0.0072053	-0.0038931	-0.00022721	-0.0026071	-0.0057481	-0.0032354	-0.002371	-0.0038935	-0.0054786	-0.0013793	-0.0032614	-0.0021218	-0.0038715	8.0691e-05	0.00074593	-0.003279	-0.00045243	-0.0042101	0.00031416	-0.002381	0.0029124	-0.0013372	-0.0005496	0.00029819	-0.0012655	0.0023874	0.0025153	-0.00076688	-0.0032591	0.00010147	0.0010419
N.S.		0.0036624	0.0013428	-0.00017331	-0.003333	-0.0014122	-0.0019614	-0.0024414	0.00083344	-0.0026033	-0.0013346	-0.0024362	-0.00017303	0.00061038	-0.0025847	-0.00022574	0.0012151	-0.0036119	-0.0028834	-0.0011241	8.446e-05	-0.00027366	-0.0095178	-0.004444	0.0009135	-0.0018678	-0.00032112	-0.00026708	0.00068718	-0.0024384	-0.0016314	-0.001168	0.00050975	6.0337e-05	-0.0010732	-0.0019032	-0.0027297	-0.0024144	0.0022147	0.00091255	0.0031154	0.0014671	0.00016433	-0.0033284
N.S.		-0.00039587	-0.0011012	0.0083405	0.0017583	0.0025518	0.0009683	0.0001505	0.0031289	-0.00022181	0.0047888	0.0018226	0.0011976	0.0002296	-0.0018559	0.0042066	-0.005504	0.00046244	0.0042684	0.0047825	0.0050425	0.0028966	0.0032124	0.0034726	0.0018459	0.0015865	0.0053725	0.0025257	0.006032	0.00044588	0.0048851	-4.8949e-05	0.0034817	0.0011398	0.0068669	0.008233	-0.0022257	-0.0013543	0.0032377	-0.00013789	0.0021535	0.0070279	0.0046028	0.00090333
N.S.		-0.00040803	-0.00057188	-0.0047486	-0.0013392	-0.0012447	-0.0029743	3.0686e-06	-0.0032316	0.0011675	0.00023712	-0.00010721	0.00022182	-0.0022267	0.00035785	0.00062657	0.0011717	0.0026998	0.00033134	-0.0027329	0.0005599	0.0022214	0.0017517	0.0017854	-0.0033741	-0.0011676	-0.0036512	-0.001472	-0.0043977	-0.0030423	0.0031011	0.00077276	0.0039235	-0.0022382	-0.0036019	0.0045447	0.0049335	-0.004523	-0.00090677	0.0032881	-0.00056906	-0.00030133	0.0049044	-0.0045043
N.S.		-0.0059007	-0.0028716	-0.0010893	-0.00063705	0.015301	0.0048113	-0.0012854	0.0028347	-0.0021026	0.011046	-0.0043772	0.0011109	0.0058137	0.0033595	0.0041948	0.0014899	0.00049303	0.0032464	-0.0054794	-1.1859e-05	0.0026464	-0.0083424	-0.00094823	-0.00033583	0.0046872	-0.00020389	0.0058203	0.0036077	0.0045584	-0.0051237	0.00016638	-0.0017366	-0.0024318	-0.0011751	0.0042452	-0.0034647	0.0003853	0.0074496	-0.0035014	0.0042326	-0.0044682	0.0026496	-0.002728
N.S.		0.0039236	0.0041537	0.0021277	0.00042002	0.0061858	0.0018894	0.0015644	0.0039156	0.0030693	0.0058979	0.00023155	0.0037382	0.0060126	0.00147	-0.0039651	0.0025409	0.0019101	0.0029747	-0.00098896	0.0024133	0.00075667	0.0018891	0.0025175	0.0035047	0.0025898	0.0051064	0.0031197	0.0020282	-6.2516e-05	0.0055688	0.0018107	0.0069531	0.002157	0.0015204	0.0043607	0.0037874	0.0045708	0.0036628	0.0034647	0.0046819	0.0036647	0.0032749	0.0041566
N.S.		0.0028567	0.00035841	-0.0028854	-0.00080422	-0.0013442	-0.0012181	-0.0019999	-0.0020014	-0.0034729	0.001395	-0.0010403	-0.0023738	-0.0057554	-0.0025989	-0.0017712	-0.0019847	-0.0027671	-0.0012332	0.00046381	-0.00095496	-0.0027355	0.0022613	-0.0015833	-0.0019056	-0.0026658	0.0017667	0.00064232	-0.0010453	-0.00097446	-0.003002	-0.0014474	0.0004892	0.0023176	-0.0011998	0.00069951	0.00089	0.0015439	0.0038466	0.004501	0.0036123	0.00014764	0.0040906	0.0024299
N.S.		0.0036854	0.00023769	-6.7885e-06	-0.002906	0.00044857	0.00021219	-0.00090158	-9.4602e-05	-0.0032238	-0.0014193	-0.0013277	0.00039842	-0.0005934	-0.0020231	-0.00096007	0.0024924	-0.0032573	0.0010001	-0.0006593	3.7618e-06	0.0008739	-0.00014687	-0.0016106	0.00081892	-0.0019886	-0.00088651	0.0008215	0.0020013	-0.0013411	-0.00090118	-0.0017149	0.00057599	-6.2386e-05	-0.0014587	-0.0012667	-0.0028573	-0.0016315	0.0032487	0.00079787	0.0024705	0.0031911	0.0012566	-0.002553
N.S.		-0.0094087	-0.0057054	-0.0013972	-0.0033962	0.0088627	0.004386	-0.0032921	0.00023491	-0.00049799	0.010321	-0.0051425	0.0037723	0.0033793	0.0025605	-0.00023607	-0.00036857	-0.0018605	0.0062363	-0.0038535	0.0015748	0.0008426	-0.012355	-0.00075733	-0.0011613	0.0023647	0.00021943	0.0080628	0.00052376	0.0050072	-0.0027053	0.00034416	-0.0053449	-0.0025825	-0.002532	0.0036068	-0.0047713	-0.0027248	0.0064179	0.001153	0.002369	-0.0045763	-0.0039822	-0.0028605
N.S.		0.0014172	0.0015607	-0.0028051	0.003022	0.0052529	0.000836	-0.0033814	0.0022194	0.006213	0.0054913	-0.0044144	0.00014745	0.0043708	-0.0015591	0.0014874	0.002288	0.0095288	0.0054414	-0.000143	-0.0055386	0.0040513	-0.004729	-0.0010377	-0.0035594	-0.0050436	0.0008854	0.010986	-0.00062368	0.0017923	0.0022124	0.0037749	0.0052869	-9.7792e-05	-0.00059069	0.0028203	0.0028707	-0.00066142	0.0019112	0.0030194	-0.0014791	0.0041062	-0.0074021	-0.015689
N.S.		0.0015099	-0.00028853	-0.0018471	-0.0030707	0.00191	-0.0023077	-0.0027413	-0.0042085	0.0013486	-0.00054326	-0.0024291	-0.0035081	-0.0023121	0.00079051	-0.0017061	-0.0020047	-0.0019817	-0.00020967	0.0016008	2.3454e-05	-9.6275e-05	-0.00038596	-0.0015616	-0.00097698	0.00066233	-0.0019781	0.0008811	0.0016815	-0.0023719	-0.0018467	0.00015944	-0.0013213	0.0016688	-0.0018133	-0.0023076	-0.0014397	-0.00082398	0.00031734	-0.001351	-0.0032405	-0.0032874	-0.0023847	-0.0003389
N.S.		-0.001291	-0.0010546	0.0021221	-0.00014243	0.0031788	0.00073584	0.00056071	-0.00081607	-0.0010906	0.0075197	-0.00040246	0.00052627	0.00045612	-0.0037035	0.0060272	-0.0036695	-0.0024056	0.0043156	0.0035182	0.010309	0.0022528	0.0037254	0.0035221	0.0015804	-2.8795e-05	0.0059654	0.0018422	0.0038069	0.0021037	0.0054316	0.0017238	0.0056945	0.00057836	0.0093904	0.0082738	0.0013842	-0.0028318	-0.0021005	-0.0014469	0.0042181	0.0059118	0.006993	0.0041797
N.S.		-0.0059311	-0.0028578	-0.0051452	0.00029986	-0.0067566	0.0018853	-0.0041199	-0.0029132	-0.0035484	-0.00050832	-0.0020948	-0.0030372	-0.0020298	-0.0024103	0.0033004	0.00025184	-0.0014932	-0.0040927	-0.002437	0.00066908	-0.0061665	-0.0032565	0.00024005	-0.0029896	-0.0055901	-0.0066468	-0.0011142	0.000806	-0.0028893	-0.001356	0.0023425	-8.1815e-05	-0.0009699	-0.0058508	-0.0054338	0.00039047	-0.0041901	-0.0064669	-0.0034353	-0.0011806	-0.00075955	-0.0072428	-0.0047393
N.S.		-0.0008662	-0.0010073	0.00043046	0.0012158	-0.0024527	0.00059673	0.0020683	0.0019958	-0.0035179	0.00038809	-0.0020766	0.00047063	0.0022847	-0.0030278	0.0025866	-0.0012822	0.0010965	0.001832	0.00069214	0.00048725	-0.0012346	0.00077162	-0.00098767	-0.0027733	0.00073411	-0.001333	-0.0014067	-0.0018865	0.0019895	0.00039594	-0.0018619	7.8349e-05	-0.0048218	0.003669	0.00087698	-0.0035099	-0.0036504	-0.0028307	-0.0021514	0.0024949	0.0021251	0.0039424	0.00096325
N.S.		0.0036834	0.0025799	-0.0080373	0.0098576	0.0068716	0.0088374	-0.0076643	0.0054177	0.0021892	-0.0006758	0.0081061	0.00055651	0.012644	0.0037351	0.0030419	-0.0046333	0.0016566	-0.0010961	0.0058801	0.0020154	0.0032358	0.014271	-0.00066447	0.0087319	0.0084053	0.013064	0.0016565	-0.002268	-0.0012297	-0.0035669	0.013935	-0.0036394	0.0045682	0.0053586	0.0045547	-0.0056515	-0.0027926	-0.0047472	0.013826	0.00093175	0.0074313	0.010934	0.015573
N.S.		0.00098364	-0.00049892	0.0094894	0.0035731	0.0026805	-0.000283	0.0016389	0.0063503	0.00086781	0.0031096	0.0026451	0.0048177	0.0030793	0.00038507	0.0024473	-0.0047724	0.0016315	0.0028062	0.0054444	-1.4446e-05	0.0029606	0.0018946	0.00091951	0.0026677	0.0012977	-0.00051909	0.0029788	0.006625	0.00056854	0.0026803	-0.0031133	0.0015174	0.0015161	0.0030552	0.0078475	-0.002626	-0.0013596	0.0052391	0.0016597	0.0011039	0.0040282	0.00090799	-0.0026602
N.S.		0.0010966	-0.0013822	0.0018706	0.0018109	0.0017577	-0.0019266	0.0025089	0.00040699	0.00044958	0.00037412	0.0022032	-0.0015685	-0.00079613	-9.0819e-05	0.00011331	-1.9527e-05	-0.0015259	0.001103	0.00083847	-0.0021645	0.0062262	0.0010959	0.0075599	0.00071246	0.0019209	-0.0023732	-0.0010582	0.0021937	-0.00065209	-0.0021795	0.0020513	0.0033203	-0.0027681	0.0023235	-0.0010687	-0.0011889	0.0027991	0.0025356	0.00015808	-0.0033863	-0.002614	-0.0049052	-0.0019428
N.S.		-0.00068937	0.0015307	-0.0041023	0.0037391	0.0018856	0.0029916	-0.0041392	-0.0014573	-0.0014515	-0.0012078	-0.0015113	-0.0016568	0.00019681	-0.0020228	-0.0011555	0.00056029	-0.0013705	-0.0011959	-0.0015328	-0.0033682	-0.0014423	-0.002306	-0.00088755	-0.00016358	-0.00082937	-0.0035187	-0.0023878	0.00064745	-0.0041733	0.00013929	-0.00050493	-0.001978	-0.0036373	0.00203	0.0014016	-0.0046161	-0.0042151	-0.0015453	0.001998	0.00010422	-0.00018026	-0.0040536	-0.0030315
N.S.		0.0066979	0.00098361	0.0016741	0.0024348	0.0019839	0.0012666	-0.0025733	-0.0016475	0.0050208	0.003103	-0.0029367	-0.0028022	-0.0033646	-0.0013791	-0.00057399	0.00072822	-0.0004365	0.00179	0.0038072	-0.001982	0.0045339	-0.002784	-0.00067721	0.0044324	-0.0039691	0.0026765	0.00084259	0.00097053	-0.0030687	-0.0046812	0.00058274	-0.0018548	-0.00071223	0.00050136	-0.00084349	-0.00070453	-0.0002653	0.00027633	0.001517	0.0050188	-0.00014873	-0.0023195	0.0055384
N.S.		-0.0036252	-0.0014993	-0.0025862	-0.0027232	0.0040928	-0.0019425	0.0027161	-0.0015722	-0.0019447	0.0038184	-0.0021348	0.00034317	-0.0016956	-0.0045643	-0.0019106	-0.0018246	-0.0011896	0.0023828	-0.00034968	0.00011147	-0.0044166	0.0043421	-0.00060463	0.0021597	-0.00081754	0.0017802	2.6644e-07	0.00071213	0.0010619	-0.0005814	0.0014646	-7.6884e-05	0.00029344	0.00018678	0.00071972	0.0042614	0.0032717	-0.0030333	-0.00080868	0.002486	0.0023565	0.00074128	-0.00032866
N.S.		-0.0022463	0.00033479	-0.0058117	-0.0010913	-0.00079903	-0.0056575	0.0011579	-0.0002018	0.0019968	-0.0010811	-0.0019515	0.00073296	-0.0034922	0.0013892	0.0022219	0.0013196	0.0067245	-3.9611e-05	0.00064759	-0.00044974	0.0034937	0.0022742	-0.00023165	-0.0034828	-0.0020037	-0.0023796	-0.0014645	0.00033598	0.00092362	0.0046163	-0.00057004	0.007421	-0.002342	0.00075773	0.0019816	0.0066017	-0.0064329	0.00076472	0.0031225	0.0017743	0.0041664	0.0026972	-0.0020861
N.S.		0.0024953	-0.0042773	0.00037645	-0.0014367	0.00019504	-0.0045072	0.0011512	0.0013854	0.0036474	0.0020031	-0.0029784	0.0018736	0.00035263	-0.0010292	0.0012247	0.0020456	0.004053	0.00033921	4.6516e-05	0.0065156	0.0019349	-0.00088037	0.0032636	-0.0015927	0.0014258	0.0026912	0.0015275	0.00025529	-0.0019386	-0.0041309	-0.0022003	0.0041737	-0.00014119	-0.0016088	-0.0022015	0.00073728	-0.0012062	-0.0020227	-0.00018729	-0.004624	-0.0049321	-0.0047286	-0.0058704
N.S.		-0.0020781	-0.0012292	-0.0018131	-0.0026575	0.003682	-0.00092157	0.0014459	-0.0033003	-0.0027055	0.0067284	-0.0024634	-0.00082702	0.0002746	-0.0051431	0.0030563	-0.0018039	-0.003155	0.0031573	0.00040371	0.0060146	-0.00082667	0.0033973	0.0011137	0.0012639	-0.0019575	0.0023011	0.00046803	0.0018893	0.00080855	0.0014955	0.0010213	0.0026982	0.00072563	0.005626	0.0047172	0.0030901	-0.0017546	-0.0046131	-0.0019108	0.0034019	0.0038471	0.0042393	0.0034194
N.S.		0.00056255	-0.0016937	0.0010222	-0.003666	-0.0033145	-0.0020464	-0.00057079	-0.0025153	0.0042947	-0.0020266	0.0032117	-0.0026198	0.0005554	-0.0023785	0.00035798	0.0021338	3.9685e-05	-0.001353	0.0031292	0.0030764	0.003254	0.0016535	0.005404	0.0043259	-0.0020766	0.0024659	0.00034513	-0.0014797	-0.0008795	-0.0015424	-0.0025695	-0.0025122	0.0014955	-0.0015374	2.0457e-05	-0.0004604	-0.0017276	-0.0014942	0.00047802	-0.0033533	-0.00094303	-0.0025045	-0.0029245
N.S.		-0.00022284	0.0021223	-0.0025209	0.012305	0.010936	0.004079	-0.0028392	0.005583	0.010211	0.0091022	-0.00094588	-0.0036773	0.0076535	-0.0033956	-0.00015433	-0.0016167	0.0090091	0.0037971	0.0037416	-0.0020691	0.0062879	0.0016489	-0.0021099	0.0043985	-0.00011164	0.0060857	0.01297	0.0048476	0.0016927	-0.0011058	0.018721	9.4174e-05	0.00078464	0.0053089	0.0039679	-0.0025928	-0.004768	0.00074557	0.011834	0.0050966	0.014561	-0.0034225	-0.0037317
N.S.		0.0021754	0.0013887	-0.00031506	0.0037913	-0.00034332	0.0045082	0.0037727	-0.001236	-0.0010718	0.0010331	-0.0064099	-0.0041131	0.00056699	-0.0042734	0.00092813	-0.00036316	0.0014103	-0.0022239	0.0033634	-0.0043268	0.0015414	0.0078812	0.0019693	0.0078585	0.0081974	-0.0097302	0.00078179	0.0026608	0.00088381	-0.00023169	0.0027975	-0.00070516	-0.0042291	-0.00060867	-0.002716	-0.00085618	0.0012559	-0.0013585	-0.0013505	0.0039436	0.0040335	0.00057776	0.0028673
N.S.		0.00507	-0.0024778	0.0029302	0.00047299	0.00058507	0.0003798	0.0032462	-0.0013899	0.00096672	0.0007593	0.0013837	0.0048153	-0.00032943	0.0078209	0.0017338	-0.00042721	0.0046728	-0.0049164	0.0066041	0.0012887	-0.0011088	0.0042718	0.0024259	0.0008981	0.0030491	0.002353	0.0030775	0.0010661	0.0027894	0.0051045	0.0033378	0.00035657	0.00054712	-0.0013571	0.0023948	0.0010711	-0.00032541	0.0049488	-0.00096044	0.0025921	0.0011925	-0.00095984	0.0069521
N.S.		-0.0047094	-0.0026725	-0.00092692	0.0018107	-0.0012983	0.00016611	-0.0008802	-0.0010826	-0.0012185	-0.0023174	-6.2634e-05	-0.00058295	-0.0018138	-0.0020006	-0.0024282	-0.0071432	-0.00084656	0.00048559	-0.0039634	0.0014241	-0.0049072	-0.0034607	-0.00099432	-0.00053104	-0.0028714	-0.0011727	0.0010291	0.0012015	-0.002501	-0.0010776	-0.00056996	-0.00071866	-0.00012272	-0.00040478	-0.0030864	-0.0050999	-0.0017452	-0.0039646	-0.0016445	-0.0018407	-0.0030506	-0.00076386	-0.0043829
N.S.		-0.0039897	0.0012126	-0.00017256	-0.00046291	-0.0033155	0.00038922	-0.0031502	-0.0010059	-0.0022798	-0.0041632	-0.00029717	-0.0017777	-0.0009801	-0.0018714	-0.0021935	-0.0017238	-0.0048461	-0.0061845	-0.0011951	-0.0035158	-0.0039098	-0.010436	-0.0040235	-0.00075187	-0.0013474	0.0028017	-0.003043	0.00016417	-0.0030044	-0.001477	0.0022187	0.004088	0.0022827	0.0013306	0.0031046	0.001318	0.0019785	0.0055152	-0.0015995	0.00086479	0.00089053	-9.9e-05	-0.0010322
N.S.		-0.0056748	0.00037993	-0.0054256	-0.0016578	-0.0042485	-0.00013501	-0.0049498	-0.0041139	-0.0039178	-0.0042578	-0.0024049	-0.0044399	-0.0034834	-0.0040906	0.00090057	0.0001445	-0.00042217	-0.002046	-0.0025961	-0.0024279	-0.0061431	-0.0050827	-0.00064377	0.00032254	-0.0060875	-0.004697	-0.00099661	-0.00074408	-0.00026446	-0.001079	0.0034265	-0.0002566	-0.0001004	-0.0057038	-0.0053894	-0.001384	-0.004698	-0.0052664	-0.0036999	-0.0021742	0.0010222	-0.0077159	-0.0061366
N.S.		-0.00097341	-0.0034185	0.0027795	-0.0031268	0.0043897	0.00061735	0.001529	-0.0067777	-0.0028517	0.0029217	0.00070162	-0.00354	0.0022069	0.0030826	-0.0017564	-0.0039993	0.00088982	0.004097	0.0055749	0.0035196	-0.00066431	0.0012027	-0.00064202	-0.0064639	0.0019001	0.0027617	-0.0011357	-3.9875e-05	-2.9395e-05	-0.0040394	-0.0042217	-0.0040061	0.0012934	0.0014794	0.0026754	-0.0048623	-0.00034682	0.0002703	0.00027584	0.0013283	-0.00072967	0.0017528	0.0026531
N.S.		0.0020271	0.0058416	-0.0053477	0.018766	0.013475	0.0083319	-0.0040745	0.0061283	0.0067969	0.0041438	0.0054986	-0.0029069	0.0099611	2.386e-05	0.0011038	-0.0048947	0.0057853	0.00046026	0.0060824	0.0023286	0.0070482	0.011087	-0.0006097	0.0098942	0.0063842	0.011102	0.0067659	0.0065979	0.001867	-0.003403	0.024352	-0.0049749	0.0041878	0.0098967	0.0036217	-0.0055424	-0.006937	-0.0028871	0.020926	0.0065404	0.017197	0.004774	0.014919
N.S.		-0.00095772	-0.0023507	-0.0016999	-0.00050746	0.013055	0.002541	-0.00090096	0.0015609	-0.00011663	0.0073734	4.4228e-05	-0.00035	0.0035495	0.0038878	0.0050967	0.00015956	0.00083605	0.0014653	-0.0046697	0.0014071	0.0018827	-0.0029561	-0.0018674	0.00026888	0.0055804	-0.00026983	0.0011458	0.003987	0.0072566	-0.002539	0.00085293	0.002113	-0.00038937	0.0012897	0.0029843	-0.0015405	0.0011802	0.0054417	-0.0060561	0.0065218	-0.0032206	0.0061029	-0.00090803
N.S.		-0.00060292	0.00012078	-0.00066375	0.0019906	0.00040397	-0.0024826	-0.00075362	0.00029844	0.0035238	0.0024871	0.0020297	-0.00027391	-0.0006286	0.0010628	0.0028659	-0.0021454	0.0013342	-0.00027461	0.0032958	-0.0018941	-0.0011561	-0.00030458	0.0022351	-0.00093803	-0.0021489	-4.8377e-05	-0.0023103	-0.0007356	-0.00028931	0.001273	-0.0016283	0.00031266	-0.0042813	0.00088798	0.0032883	0.00077578	4.6252e-05	0.0006369	-0.0021622	0.0016133	0.0013125	0.00015322	0.0010082
N.S.		-0.0022441	-9.6529e-05	0.0013338	-0.00088713	0.0052689	7.0463e-05	-0.00020298	-0.0016764	0.0027284	0.0025237	-0.0037804	-0.0048128	0.0037553	0.0038984	-0.0045205	-0.0018593	0.0015303	0.005446	0.0052241	0.00072615	0.0035652	0.0042399	0.0032826	-0.0018166	0.0021226	0.00085706	-0.00084349	0.0035245	0.0008217	-0.0046546	0.00098819	-0.0025815	0.0078467	0.0030526	0.0055101	-0.0022152	-0.0024947	-0.0015481	0.00069916	0.0025751	0.0024265	0.00063452	0.00073266
N.S.		0.0030707	0.001888	1.2549e-06	0.00023894	-0.0011629	0.0055192	0.00011793	0.0018388	0.0033826	0.0024882	0.001304	-0.0016047	-0.00047898	0.0021123	-0.0053254	0.0034344	-0.0015879	-0.00066479	0.00082598	0.00062134	0.0049401	-0.0087396	-0.00060863	0.0030711	4.4637e-05	-0.001582	0.00083621	-0.00085073	-0.0011437	0.0041598	0.0018	0.00025848	-0.0015999	-0.00044728	0.0013801	0.003407	0.0010539	0.0030389	-0.001211	-0.00029514	0.0015009	0.0086091	-0.0010251
N.S.		-0.0013956	-0.0016939	-0.0012856	-0.00035527	0.0042602	0.0015347	0.0012226	0.00098333	-0.0044854	-0.0021175	0.00011003	-0.00013501	-0.0014617	0.0015894	0.0010353	0.0036291	-0.0013679	-0.00058262	-0.001371	0.00072596	0.0016166	-0.0015567	-0.00073471	-0.00069853	0.00023836	0.0016028	0.001601	0.0038624	0.0027884	-0.00045382	-0.00076288	0.00047963	-0.0003519	0.0016333	-0.00058234	-0.001714	-0.0016129	-0.00054182	-0.0034628	-0.00071989	0.0004962	-0.0002765	0.0017609
N.S.		-0.0014392	0.0010476	0.0012133	-0.0035059	-0.0016275	0.0016736	0.00066367	0.00043482	-0.0030705	-0.0010471	0.0013204	-0.0011657	0.0015581	-0.00015377	0.0038705	-0.0015172	0.0027939	0.0042149	-0.0018668	0.0036173	-0.0015339	-0.010084	-0.003294	-0.0047705	-0.0054564	0.0030993	0.0012244	-0.0015217	-0.0023095	-6.6787e-06	-0.0011125	-0.00067091	-0.0046662	-0.0032545	-0.0035454	0.0038543	-0.0023798	-0.0045721	-0.0038011	0.0073087	0.00077612	-0.00060899	0.00069653
N.S.		-0.001739	-0.0013535	-0.00092926	0.00059162	0.0042816	0.0023683	0.0016522	0.0012683	-0.005067	-0.00067585	0.00090036	-0.00047175	-0.00070706	0.0023209	0.0030251	0.0034939	-0.0015065	0.0019986	0.00060747	0.00029843	0.0016978	-0.0011881	-0.00040868	0.0010425	0.0005857	0.0010328	0.0041313	0.0021537	0.0026577	-0.00038641	-0.00042043	0.00113	0.00083027	-0.00028926	-0.00091048	-0.0031794	-0.0029728	-0.0021267	-0.0033761	-0.00026675	0.00049266	-0.00019717	0.0022766
N.S.		0.0038318	0.0035038	-0.00084499	-0.0057825	0.0014896	-0.00058778	0.003604	-0.00055084	0.0045863	0.0031291	-0.0029452	0.0019728	0.0030634	-0.00010425	-0.0039198	6.252e-05	0.00079301	0.0041511	0.0033734	0.005761	0.0033283	0.004265	0.005649	0.0072582	0.0033807	0.0038392	0.0053137	0.001529	0.0022719	-0.00030545	0.0034043	0.0087183	0.0020423	0.0005422	0.010162	0.0020638	0.0064255	0.0073952	0.0003663	0.0016296	-0.00012621	0.0044073	-0.0020985
N.S.		0.0031982	-0.00059083	-0.00056392	-0.0043082	0.0016294	-0.0010904	-0.0012565	-0.0034266	0.0028891	-0.00076095	-0.0025195	-0.0018861	-0.0039056	-8.9413e-05	-0.0011472	-0.0016158	-0.0032477	0.00042441	0.00095648	0.0018415	0.0016029	-0.0018841	-0.0035225	-0.0013547	-0.0016473	-0.00097042	-0.00026451	0.0007582	-0.0016358	-0.0003656	-0.00069908	-0.002223	0.0011859	-0.0016708	-0.0013522	-0.0013286	-0.00064728	-0.0011649	-0.0014518	-0.0028446	-0.0022031	-0.002658	-0.00095442
N.S.		-0.00032616	-0.00050038	0.0011159	0.0027168	0.0024743	-0.0033133	-0.00054418	0.0010344	-0.0015484	0.00032498	0.0027294	-0.00072774	-0.00011292	0.0021986	0.0012785	-0.0015455	0.0040905	-0.00062062	-0.0020358	-0.0007361	0.0015594	-0.0024253	0.0036731	-0.0013805	0.00079507	-0.00039026	0.0010106	0.0034589	0.0038498	0.0024852	0.00050079	0.00078035	0.00028733	0.0030677	-0.00051946	0.0014187	0.0032521	-0.003388	8.5516e-06	0.0018462	0.00060728	0.0040452	0.0015537
N.S.		0.0003741	0.0010455	0.0022295	-0.0014845	0.0034817	0.0025141	0.00334	-0.00075597	-0.0020951	0.0011811	0.00056825	0.00044868	0.0014827	0.00029246	-0.0006036	-0.00037694	-0.0010005	0.0012996	-0.001079	-0.00071048	-0.0014955	-0.002088	-0.00026802	0.00033386	0.0020475	-0.0023904	0.0031003	-0.0011635	0.00045832	-0.0017451	0.00091792	0.0017422	0.00066236	-0.00235	-9.2511e-06	-0.0017943	0.00014608	-0.00033917	0.0012709	0.0037444	-0.0022531	0.0015052	0.00055209
N.S.		-0.0014217	-0.0020916	-9.9882e-05	-0.00056566	-0.00083305	0.0018903	0.0010676	-0.00096618	-0.0022458	0.0010061	-0.0012099	-0.0023177	0.0053242	-0.0029141	-0.0002786	0.00023718	0.0012522	-0.0010076	-0.00022198	-0.0016143	-0.000281	-0.0014814	-0.0013126	-0.0028612	0.00010624	0.0011463	0.00086026	0.0044812	-0.00070312	-0.0020602	-0.00041848	-0.0030348	-0.00070544	0.0029365	0.0021679	-0.004079	-0.0019442	0.0029308	0.00022552	0.00027007	0.00045664	0.00070811	-0.0013572
N.S.		-0.0022092	-0.0050586	-0.0019496	-0.00078755	-0.0024893	-0.0029427	-0.0024512	-0.0046657	-0.0019813	-0.0037828	-0.0018291	-0.0030553	-0.00046357	-0.0034461	-0.0020628	-0.0070104	-0.0030538	0.0020712	0.0014641	0.00065524	-0.0053647	-0.0045334	-0.0012007	-0.0010055	-0.0038253	-0.0034568	0.001856	0.0030315	-0.0050829	-0.0010942	-0.0008509	-0.0019891	-0.001813	-0.0018646	-0.0029129	-0.0043639	-0.0029771	-0.0054073	-0.0028041	0.00081269	-0.0021993	-0.0037901	-0.0052773
N.S.		0.0016805	0.0031839	-0.001267	0.0040277	-0.0023247	0.0031601	0.0039447	0.0024876	0.0015064	0.0011477	0.0023674	-0.00035161	0.0049693	0.0080896	0.0032329	0.00063773	0.0029638	0.00034474	0.0049992	0.0037106	0.0034229	0.0074044	0.00088522	0.0031829	0.0095307	0.0036466	0.0042728	0.0015616	0.0019425	0.00066721	0.004695	-0.00048095	0.0022318	-0.0016499	0.0017269	-0.00016683	0.003796	-0.00032708	0.0026104	0.0030014	0.0022271	-0.0027337	0.0010902
N.S.		0.0012962	0.0016188	-0.0013175	0.0040331	-0.0015706	-0.0021771	-0.0051038	0.0006636	0.00077926	-0.00016271	-0.00050376	-0.0016209	-0.001229	0.0019311	-0.00042941	0.00010462	0.0012657	0.0028535	0.0011934	0.0021464	-0.00086153	0.0029106	0.003701	0.0044109	-0.0002873	0.0021889	0.0046545	0.00065847	-0.0018757	0.003201	0.0029452	0.00061389	0.0011671	-0.001283	0.0055177	0.0038767	0.0012812	0.0024672	-0.0016153	-0.0025323	-0.0032598	-0.0012537	0.0065324
N.S.		0.0030111	-0.0028963	-2.6458e-05	-0.0035729	-0.004011	-0.0036326	-0.0035351	-0.0040284	-0.0023227	-0.0019633	-0.0021264	-0.0033628	-0.0017894	-0.0048667	-0.0043012	-0.0049998	-0.00518	0.0063851	0.0030668	-0.00016022	-0.0048136	-0.0036402	-0.0012795	-0.0006938	2.835e-05	-0.002021	0.0023931	0.0044702	-0.0078908	0.00016547	-0.00097976	-0.0031494	0.0010187	-0.0005698	-0.0017025	-0.0025553	-0.001617	-0.0027143	-0.0049823	0.002724	-0.00024717	-0.0035323	-0.0032141
N.S.		-0.00018634	-0.0011254	-0.0014389	-0.00033439	0.00014848	0.0011495	0.00043932	0.000363	0.0034642	0.0036342	0.0038542	0.00056894	0.0017892	0.0034315	-0.0016836	0.0019447	0.0024078	0.001372	0.00049043	-0.00081256	0.0011337	0.00021458	0.0023864	-7.4232e-05	0.0031137	0.0029564	0.0024589	0.0014855	-0.00021859	0.0090415	0.0014211	0.0016468	0.0041075	0.0037778	0.0011936	0.0022787	0.003056	-0.0013042	0.0049639	0.0019343	0.0067485	0.0035326	0.00064228
N.S.		-0.00044091	-0.00040259	0.0011638	-0.00044893	0.0041892	0.0029572	0.003181	0.00065217	-0.0045754	0.00078864	0.0010214	-0.00035872	0.00054595	0.00088191	0.0015305	0.00098597	-0.0016435	0.0021433	0.00052387	0.00010383	0.00022431	-0.0010247	0.00048691	0.001497	0.001488	-0.00082744	0.0047583	-0.00058998	0.00069782	-0.0012557	0.0001876	0.0016178	0.0015333	-0.0023371	-0.0009219	-0.0023527	-0.0016629	-0.0016471	-0.00092979	0.0018076	-0.001157	7.5087e-05	0.0013949
N.S.		0.0027518	0.0011449	-0.0012124	0.0014342	0.0002314	-0.0010636	-0.0022227	0.0023835	0.0027333	0.0017949	-0.00064752	0.0010172	0.00070768	0.0044897	0.0012802	-0.00029055	0.0025205	0.0018631	0.0016566	0.0011652	0.0016928	0.0046931	0.0050365	0.0030982	-0.0021045	0.0008003	0.0061121	0.00073837	-0.002358	0.0015005	0.0057326	0.0015214	0.00082765	-0.00081382	0.004788	0.0046094	0.00099508	0.0022277	0.0017688	0.00040627	-0.0018567	-0.00033467	0.0078113
N.S.		-0.00047712	0.00181	0.0026392	0.0044278	0.0027041	0.0032386	0.0017907	-0.00078602	0.0072321	0.0027256	0.0010266	0.0063012	0.0038153	0.0032658	0.0065581	0.0090795	0.0036633	-0.00058711	0.0038598	0.0016671	0.00059008	0.0016807	0.0039174	0.0081306	0.0020355	0.0080048	0.004355	0.0044108	0.0071668	0.0091618	0.0041194	0.0013942	0.0035981	0.0097727	0.0089373	0.0061742	0.0077396	0.00096313	0.005405	0.0097744	0.003761	0.0071793	0.0061689
N.S.		-0.0017204	0.00045265	-0.0023345	-0.00020936	-0.0008672	-0.0027897	-0.0014978	-0.00080991	0.00076395	0.00059085	0.0039202	-0.0018187	0.00037683	0.0019844	0.0022434	0.00043894	0.0017728	0.00051765	0.0018612	-0.00031018	0.00077005	0.0020602	-0.00057868	-0.0022857	-0.0021266	-0.0012253	-0.0017061	-0.002885	0.0027888	0.00047468	-0.0023892	0.0015731	-0.0033473	-0.0006806	0.003666	3.6117e-05	5.8994e-05	-0.0023546	-0.0036485	-0.00026774	-0.00014078	-0.00026813	0.00042531
N.S.		0.005738	-0.001931	-0.00065103	-0.00097007	-0.0006299	-0.0022005	-0.0042287	-0.0031056	0.0015459	-0.00043566	-0.0013544	-0.0014885	-0.0039624	0.0010512	6.6016e-05	0.0024629	0.0022819	0.0024074	0.0020555	-0.0018413	0.0028264	-0.0024815	-0.00048508	0.0023218	-2.304e-05	0.003594	0.00070551	-0.00025155	-0.0029945	-0.0048209	0.0023395	-0.0038204	0.002853	0.0014373	-0.00088982	-0.0034378	0.0024047	-0.0017892	0.0032453	0.005225	0.0020154	-0.002446	0.0026215
N.S.		0.0021355	0.0010998	0.00085277	-0.0014068	0.0006609	0.0002881	-0.0019489	0.0040811	-0.0019747	0.00056266	-0.0023196	0.0018515	0.0010403	0.0048526	0.0035304	0.0019382	-0.00095138	0.0055217	0.0067648	0.0020366	0.0027933	0.0011741	-0.001079	0.0023863	0.0052336	0.007439	0.0018176	0.0022889	0.0029598	0.0038792	-0.00020403	0.00052183	0.0029966	0.00032121	-0.00071748	0.0032091	-0.00096044	0.0030245	0.003614	-0.0020077	0.0022158	0.0028251	0.00015525
N.S.		0.0013266	0.0021475	-0.00057541	-0.0013066	0.0026387	0.00060956	0.00082714	0.00020467	-1.4192e-05	0.001128	-0.0008258	0.00028924	0.00033721	0.0023194	-0.00051489	-0.0013975	0.0011094	0.0014145	-0.0014844	-0.00093039	-0.0015918	-0.0018109	-0.0017325	-0.00089543	0.0030511	-0.00144	0.00099545	-0.00046072	0.00070178	-0.0012997	0.00046066	0.0031134	-0.00033984	-1.8679e-05	0.0015852	-0.0011445	0.00063914	0.00014357	0.0015522	0.0030668	-0.00070425	0.0025891	0.00057091
N.S.		-0.00038199	0.0019925	0.0023581	0.0024468	0.002731	-0.001413	-0.00044484	-0.0028254	-0.00020991	0.0035648	-0.00027469	0.0016463	0.0018379	-0.00090548	-0.0045997	-0.0022237	0.00084282	-0.0011744	0.0019921	-2.3118e-05	0.0019309	-0.002125	-0.0006304	0.0015997	-0.00024184	-0.0022781	0.0043054	0.0019873	0.0026949	8.4218e-05	0.007965	-0.00065002	0.00098956	0.0014586	0.0018776	0.0014901	0.0036789	-8.3016e-06	0.0014395	0.0062249	0.0026523	0.0019442	-0.00052496
N.S.		-0.0052688	-0.0042107	-0.00025169	-0.0018451	0.005043	-0.00030343	0.0038379	-0.0012116	0.0014788	-0.0014158	0.0036628	0.0014275	-0.0042684	0.0057057	0.00023981	-0.00078985	0.00076153	0.0043496	-0.0032176	-0.0026721	-0.0020457	-0.0056997	0.0044412	-0.0005656	-0.0024339	-0.0026093	-0.0085956	-0.0020716	-0.0024042	0.003411	0.00121	0.00016276	-0.0028044	-0.0054493	-0.0030934	0.0010664	-0.0014555	-0.0031991	0.0030244	-0.0067097	-0.0068369	-0.0030076	-0.0057937
N.S.		-0.0036386	-0.0031056	0.00097396	0.00045509	0.0039548	0.0029361	-0.0036027	0.0073622	-0.00016545	0.00026452	-0.0018971	-0.002233	0.0013616	-0.0019318	-0.00035167	-3.599e-05	-0.0026869	0.0016998	0.00039305	-0.0045897	0.0011796	0.0022336	0.0050618	-0.001304	-0.0026849	0.0033054	0.00062996	0.0034504	-0.0019278	-0.002539	0.00080678	0.00089545	0.0052801	0.0041527	0.00030053	-0.0051278	0.0014141	0.0022017	0.00093441	0.0041528	-0.0011464	0.0042662	0.0065323
N.S.		0.0027376	0.00066331	0.0015034	0.0004189	-2.6486e-05	-0.0019226	-0.0011931	0.0021447	-0.0015459	-0.00037314	-0.002086	0.0019268	0.0011405	0.0058067	0.0029511	0.00266	0.0012307	0.0085292	0.0052435	0.0026944	0.0031267	0.0031201	0.001976	0.0040293	0.0072695	0.0084771	0.00061238	0.001471	0.0025227	0.0045694	-0.00086678	-0.0027166	0.00134	0.00032717	-0.0012547	0.0034327	0.00029567	0.0038739	0.0030995	-0.0024097	0.001241	0.0023061	0.001483
N.S.		0.00071794	-0.002056	0.0021248	0.0017588	0.0028279	-0.0025713	0.0030395	-0.00021234	0.001891	0.00027531	0.0028989	-0.0021712	-0.0018148	0.00271	-0.00063966	-0.00058515	-0.0012407	0.00162	0.0015672	0.00044418	0.0044522	-0.0024346	0.0046054	-0.00029961	-0.00050181	-0.0018911	-0.001839	0.00037025	-6.5429e-05	-0.0010327	0.0010879	0.0030729	-0.001712	0.001298	-0.0023066	-0.00099558	0.00282	0.00094741	-0.00064803	-0.0019424	-0.0044929	-0.0039019	-0.0025725
N.S.		-0.0038425	0.0036067	0.000703	0.0019902	8.8205e-05	-0.0012947	0.0026428	0.00049208	0.0024662	0.0014543	0.0031859	0.0020257	0.0026115	0.0019795	0.0031236	0.000753	0.00054934	0.00058693	0.0046261	-0.00012087	-0.00065894	0.0031533	0.00164	0.00050674	0.00027318	0.00086662	-0.0007095	-0.001948	0.0026219	0.0069824	-0.001094	0.00056876	0.0029945	0.0022365	-0.0010625	0.00013232	0.0048951	0.0047178	0.0066286	0.0030689	0.0049553	0.0036491	0.002002
N.S.		0.00014401	0.0016045	-0.0024978	-0.0021356	-0.0013142	0.0037407	0.0040598	0.0024526	0.0011201	-0.00085691	0.01463	0.0019481	-0.00037358	-0.001572	-0.002793	0.00030554	-0.0044939	-0.0021423	0.0007988	-0.0010189	-0.0038008	-0.0064123	-0.0018223	-0.0042431	-0.0047089	-0.0053367	0.00031262	-0.0049553	0.0036155	-0.00076684	-0.0041456	0.0015642	0.0065064	-0.00017032	-0.0016504	-0.0072265	-0.0056976	-0.0014482	-0.0052751	-0.0050641	-0.0021494	-0.004194	-0.00034099
N.S.		-0.0005929	-0.00016493	0.001676	-0.00025513	0.0023434	-0.0025698	-0.0034881	-1.187e-05	0.0071633	-0.0032952	-0.0019382	0.0007004	0.0030891	0.0014609	-0.0039629	0.0038207	-0.0023328	0.0054722	0.0054715	0.009626	0.00019032	0.0071006	0.0054644	0.0066727	0.00075766	-0.0027077	0.002357	0.0011775	-0.0004265	-0.0013239	-0.0022961	0.0011771	0.00043396	-0.0015717	0.0035772	-0.001503	-0.0004665	0.00091901	-0.0015917	0.0012136	-0.0005356	-0.002991	0.00054201
N.S.		-0.00038145	-0.0023562	-0.00051829	-0.0015628	0.0021456	0.0018979	0.001231	0.00089239	-0.0025238	-0.0016812	-0.00039644	-0.00096941	-0.0020476	-0.0015255	-0.0017327	0.00048971	-0.001538	-0.0024697	-0.0020065	0.0012493	0.0014605	-0.0012867	-0.00050805	-0.0020176	5.7212e-05	0.00050094	0.00038061	0.0028175	0.0015772	-0.0011733	-0.00028969	0.0019398	0.0010049	0.0026704	0.00078849	0.0020916	0.0011905	0.0019077	-0.0019026	-0.00054099	0.00094665	-0.0013947	0.0009152
N.S.		-8.956e-05	-0.00086855	0.00014721	0.0023219	-0.0019786	0.0016957	0.0013372	-0.00071031	-0.0013224	0.00046981	0.00076197	-0.0036414	0.0055644	-0.0012292	-0.00073256	-0.0010392	-0.00042518	-0.0011648	0.00082262	-0.00037312	-0.00098151	-0.0023565	-0.0013703	-0.0022413	-0.00079422	-0.00090293	0.00013653	0.0031313	-7.7516e-05	-0.0022488	-0.0031777	-0.001896	-0.0015467	0.00023049	0.00091661	-0.0052905	-0.0012995	-0.00023659	-0.0011358	-0.0017792	-0.0020891	-0.0004534	-0.0012056
N.S.		-0.00047326	0.0013725	0.0017298	0.0014014	0.0012599	-0.0019934	0.0024361	0.0012077	0.00093254	0.00058958	0.0026544	0.0006786	0.00034083	-0.0001587	0.0030767	0.0010192	-0.00011288	-0.00027561	0.00045901	-0.0022988	0.0024108	0.0041106	0.0041132	3.1861e-05	0.0028398	-0.0017736	6.3081e-05	0.0012142	0.0012288	-0.0021664	0.0021015	0.0019399	-0.0020515	0.0036746	0.0019744	-0.0007916	0.0042455	0.0039938	0.0033223	0.0013934	0.0025787	-0.0030631	0.0011753
N.S.		-0.0073919	-0.0082079	-0.0024732	-0.0069827	-0.001167	0.00027543	-0.00619	-0.00098805	0.0036205	0.0044141	-0.0043143	0.0061718	-0.0032425	0.0025153	-0.0051544	0.00013216	0.00049859	0.0080131	-0.0048796	0.0030105	0.0010657	-0.008979	0.0022319	0.00010275	-0.00066311	0.0011211	0.0077289	0.00087759	0.0082187	0.0020827	-0.0027156	-0.0083665	-0.0012157	-0.00095868	0.0027384	-0.0047214	-0.0050983	0.0052383	0.0030191	0.0037279	-0.001883	-0.0082711	-0.002526
N.S.		0.0018531	0.00053417	-0.0032554	-0.002034	-3.099e-06	-0.00092761	-0.0010923	0.00033543	0.0030606	0.0012171	-0.0011286	-0.0035237	-0.0034168	-0.0010729	0.0037297	-0.0013497	0.0012919	0.0014703	9.2533e-05	0.0011848	0.00050762	-0.00013363	-0.0012056	-0.00074794	0.00044996	-0.0011339	0.00095919	-0.00052715	0.0021607	0.0047225	0.0012621	-0.0030816	0.0018114	0.0015911	0.0014791	0.001199	0.0013921	0.0048729	0.0032329	0.0038891	0.00089867	-0.00030543	0.00031586
N.S.		0.00066307	0.0013291	-0.001679	0.0013254	-3.2497e-05	0.0021564	0.00011976	4.0729e-05	-0.00028265	-0.001892	0.0030689	-0.00241	0.0015154	-0.0032218	-0.0055885	-0.00067276	-0.002134	-0.00045843	-0.0033697	-0.0074542	-0.0022592	-0.0046057	-0.0018005	-0.0011086	0.0026222	0.0031696	-0.0029188	-0.00087818	0.0020831	0.00063178	0.00043402	-9.0758e-05	0.00316	0.0026525	0.0035206	0.0015776	0.0012837	0.0023735	0.0013222	-0.0017632	0.0013504	-0.0010632	0.00062583
N.S.		-0.00088285	0.00028612	-0.0032848	-0.0024286	-0.002022	-0.0025695	-0.0047321	-0.00041081	0.0014704	0.00054385	-0.0023386	-0.0034475	-0.0063466	-0.0014467	-0.00024487	-0.00026451	-0.0019773	-0.00031692	9.8648e-05	-0.0015208	-0.00086572	-0.0033334	-0.0017695	-0.002014	-0.0014568	0.00022771	-0.0010596	-0.0011579	0.00024044	0.0020802	-0.00054181	-0.0013644	0.00011008	-0.001049	0.00092206	0.00092337	0.00063139	0.0052091	0.0037282	0.003028	0.0030878	-0.00050028	0.00034485
N.S.		-0.0015074	-0.0014161	-0.0037765	-0.0021227	0.00063202	-0.003711	-0.0036892	-0.0041865	-0.00070864	-0.00061678	-0.0021982	-0.0039825	-0.0015839	0.00088237	-0.0013232	-0.0027513	-0.0006761	-0.0022907	-0.000133	-0.0024907	-0.0024077	-0.00080917	-0.0008244	0.00031804	0.00047779	-0.0033831	4.845e-05	-0.00065715	-0.0026485	-0.00333	-0.00061853	-0.00019181	0.00032686	-0.00064605	-0.0019366	-0.00047747	-0.00086548	0.0010225	-0.0015324	-0.0023767	-0.0034851	-0.0024548	-0.00030346
N.S.		-0.002205	-0.0024536	0.0029888	0.00090494	0.0020189	-0.0029678	0.0016151	0.0017809	-0.0036035	1.3488e-05	0.00086178	-0.0036254	-0.00094604	0.0041204	-0.00010164	-0.0015617	-9.9401e-06	-0.0038289	0.0021103	0.0042096	0.0057015	0.0043501	0.0070214	0.006793	0.0051881	-0.0020743	0.003022	0.0053189	0.0057072	0.0013195	-0.0032133	0.0071433	0.0062254	0.0039967	0.0034305	0.00087992	0.00018972	0.0015063	-0.0013353	0.00085756	0.00091884	0.004674	0.0034286
N.S.		0.0020434	0.0020505	-0.0033586	-0.002004	0.0015687	-0.0015844	-0.00087097	0.0018218	-0.00094088	0.00058338	-0.0026978	-0.00014332	-0.0018957	0.0027024	-0.00083949	-0.0020743	0.0012742	0.0023376	-0.001625	0.00082809	-0.0012612	0.0006173	-0.0018591	-0.001391	0.0030679	-0.0002683	0.00041256	-0.00015359	-0.00093672	-0.0027726	-0.0018815	0.0058171	-0.00044243	0.00018707	0.00086348	-0.00017479	0.00015297	0.00019805	-0.00036116	0.001417	0.00072426	0.0015877	0.00027744
N.S.		-0.0051137	0.0012861	-0.0022414	0.0015355	0.00069431	-0.00012264	0.00015642	-0.00078346	1.7537e-05	0.0017191	0.0013469	-0.00075471	-0.00021823	0.0025557	0.0019817	0.00028462	-0.00084858	-0.00015966	0.002418	-0.00049618	-0.00052756	0.0021675	0.0018497	-0.00041206	-0.00045724	-0.00071712	-0.00036575	-0.0020487	-8.4605e-05	0.0052062	-0.00063042	-0.00016527	-0.00050847	-0.0016443	-0.0033959	-0.0015387	-3.9123e-05	0.00046277	0.0031612	0.00016962	0.0020006	0.0045108	0.00039162
N.S.		0.0016809	0.0012614	0.0015596	0.00010613	0.0017772	0.0017212	0.0041219	-0.0022796	-0.00084701	-0.003051	-0.00032019	-0.0013471	-0.0010911	-0.0024044	-0.004831	0.00045118	0.0023266	-0.00061959	-0.00018477	-0.0012924	0.0022393	0.001866	0.002721	-0.00016593	0.002969	0.00019602	-0.0024146	0.00045172	0.0016717	0.0020719	0.001601	0.001602	-0.00044492	0.0043474	-0.00281	0.00070317	-0.0040052	-0.0022738	-0.0010846	0.00034927	-0.00094715	-0.0018323	0.0021639
N.S.		-0.00032551	0.000582	0.00084493	0.00036039	-0.0029149	-0.0019729	-0.00097147	-0.00090385	0.0040032	-0.00082053	0.0066248	-0.0058374	-0.00015969	-0.0021037	-0.0020909	0.000987	0.00027576	-0.0028172	-0.00046454	0.00086209	0.00101	0.0014088	-0.00015764	0.0022628	-0.0055455	-0.001195	-0.0014376	-0.0042849	-0.0030752	-0.0030387	-0.0039088	-0.0045774	0.00057016	-0.0025817	0.00068664	0.00050307	0.00051126	-0.0014212	0.00027735	-0.0039133	-0.00026173	-0.0030929	-0.0030782
N.S.		-0.0023964	-0.00058986	-0.0020482	-6.3362e-05	-0.0016954	0.0010906	-0.002192	-0.0015462	-0.0032912	-0.0041035	0.0020723	-0.003911	-0.0011198	-0.0042025	-0.0035093	-0.0024642	-0.0043588	-0.0042535	-0.0039696	-0.0068873	-0.0057063	-0.0079315	-0.0036475	-0.0019132	-0.00073894	0.0022574	-0.003819	-0.0010435	-0.00010943	-0.0021382	0.00080794	0.0018368	0.0012118	0.0027941	0.0024715	0.0008925	0.0028878	0.0053059	-0.00039573	-0.00060369	0.0010707	-0.0016354	7.5886e-05
N.S.		0.0082557	0.010221	-0.00096266	0.0028151	0.0061769	-0.0021666	-0.0053738	0.0044333	0.0020933	0.0068142	0.0043264	-0.0029194	-0.0078448	0.0011114	-0.0048921	-0.0040971	-0.0028461	-0.0044277	0.0013338	0.00084911	-0.0017643	0.0095165	0.0041282	-0.00045253	0.0040608	-0.0028624	0.003827	0.001869	-0.0023322	-0.00053045	0.00056727	0.0005043	0.0039459	0.0035854	0.0041855	-0.0045587	-0.00031328	0.0012008	0.0052429	-0.00039383	0.00026774	-0.0061982	-0.0074532
N.S.		-0.00025128	0.00021703	0.00058275	-0.0034958	-0.0026106	-0.0027105	-0.003138	-0.0022496	-0.0035358	-0.0018881	-0.0047506	-0.00074287	-0.0018596	-0.0056691	-0.0032742	-0.00049765	-0.00044711	-0.0024104	0.001403	-0.00011296	-0.0054522	-0.0063907	-0.0059321	-0.0039657	-0.0029057	-0.0027529	0.0014155	-0.00087137	-0.0014914	0.0007782	-0.001323	-0.0017893	-0.00099559	-0.0079471	-0.0012668	-0.0053041	-0.0029077	0.0033509	0.00043875	-0.0040567	-0.0027659	0.00082566	-0.0025271
N.S.		-0.0049617	0.0038692	0.00049229	-0.00057214	0.0038386	0.001929	-0.00013805	0.0011935	0.0056416	0.0042789	0.011227	-0.0025179	0.0003993	-0.0011132	0.00056584	0.0020195	-0.0066709	0.0013482	-0.0023496	-0.00013649	-0.0015007	-0.002226	-0.0018214	-0.0026162	-0.0064229	-0.005693	0.001402	-0.0045928	0.0056372	0.00051759	-0.0032214	0.0031104	0.002641	0.002488	-0.0023815	-0.0069678	-0.0056036	0.00011421	-0.0034498	-0.0057092	0.0031206	-0.0016047	-0.0022699
N.S.		-0.003083	-0.0043594	-0.0075952	0.00031631	-0.0038268	0.0041462	-0.0050779	0.0005917	-0.0019038	0.0010874	-0.000832	-0.00079336	-0.00085931	-0.00012249	0.004419	0.00030043	-0.00077362	-0.0019195	-0.00086105	0.0017565	-0.0038071	-0.0017192	0.0039337	-0.0052179	-0.0046537	-0.0039198	-0.0010431	0.0014026	-0.0050162	-0.0038001	5.8895e-06	-0.0020116	0.0018132	-0.0050478	-0.0039806	0.0027415	-0.0026109	-0.0060428	-0.0022855	-0.00054116	-0.00052091	-0.0022401	-0.00089758
N.S.		-0.0011097	-0.00017109	-0.0027548	0.0016654	0.0011452	0.0011369	-0.0049415	-0.0026857	-0.0022342	-0.0021992	-0.0012521	-0.00071849	-0.00016325	-0.0038912	0.00067489	0.0013674	-0.0010256	-0.002449	-0.0012749	-0.0007746	0.0011127	-0.0018153	-0.0012323	0.00091274	0.00021417	-0.0035036	-0.002326	-0.0024987	-0.0036077	0.001096	-0.00084095	-2.1424e-05	-0.003145	0.0013596	5.2257e-05	-0.0025762	-0.0048902	-0.0020384	0.00090065	-0.0016616	-0.0021704	-0.003838	-0.0029658
N.S.		-0.0052949	0.0026237	0.00081962	0.0023934	0.00062122	0.0030572	-0.001672	0.00059716	-0.0015734	-0.00083207	-0.00045444	-0.0039918	0.0023257	-0.001625	0.0025664	-0.00066999	0.00055967	0.0015472	-0.0033363	0.0060223	-0.0042428	-0.0070991	-0.00033871	-0.0036945	-0.0050316	0.0014441	-0.0024755	-0.0030862	-0.0023884	-0.0011052	-0.0027426	-0.0018468	-0.0047108	-0.0040326	-0.003559	-0.0013517	-0.0025931	-0.0055346	-0.0032704	0.0024213	0.0020804	-0.0012373	0.001659
N.S.		0.0016931	-0.001021	-0.00053614	0.0012781	-0.00018338	0.00056109	0.00025228	-0.00062079	-0.0030823	-0.0010384	-0.00097113	-0.0017611	-0.0037349	-0.00017314	-0.0012555	-0.0020535	-6.5026e-05	0.00099148	0.0027754	0.001112	0.00018406	0.0011066	0.00019787	-0.0031179	-0.00059025	0.0031021	0.0017194	0.0019584	-0.00085074	-0.00021832	-0.00097674	0.0047566	0.0029129	4.1742e-05	0.0026639	0.00080735	0.0035166	0.0049066	0.0058398	0.0045361	0.0035259	0.0058612	0.0053271
N.S.		0.00034468	-0.00028224	0.0012546	0.0011488	0.00071582	-0.0016484	-0.0012694	0.00019284	0.0038958	0.0019615	0.0016809	0.00033714	0.00054346	0.0014016	0.00056998	-0.0033081	0.00053506	-0.00018457	0.0043166	-0.0023848	-0.0015148	-0.0026558	0.002879	-0.0015288	-0.0017964	0.0020909	-0.00039467	-0.00078796	-0.0014	0.0006043	-0.0011392	-0.0007823	-0.004426	0.0011664	0.0022502	0.0010046	0.00052509	0.0016463	-0.00064323	0.0013061	0.00027258	0.00056745	0.00044933
N.S.		0.0045889	0.0051221	0.0029024	6.3739e-05	0.0047282	0.003445	0.0044241	0.006047	0.0028239	0.0017259	0.0041693	0.0052359	0.0019989	0.0051529	0.0051086	0.0019623	0.006488	0.0034623	4.5647e-06	0.0022794	0.0052538	0.0050154	0.0041371	0.0053122	0.0035919	0.011787	0.0084808	0.0082502	0.0053468	0.0050902	0.0045282	0.0039633	0.0043667	0.00092107	0.0075954	0.0050543	0.0048778	-0.00027778	0.0075167	0.0031813	0.0025935	0.0053987	0.0031472
N.S.		0.0018331	-0.00070403	0.00093506	0.00025439	-0.00080671	-0.0032866	0.00018222	-0.00039232	-0.00012417	-0.0011735	-0.0013186	-0.00040841	-0.0022383	0.0035428	0.0021743	0.0003331	0.002007	0.0057962	0.0037141	0.0012695	0.001234	0.0026714	0.0062181	0.00041743	0.0046806	0.0039439	-0.0009221	-0.0017937	-0.0013499	0.0037026	-0.00066363	-0.0024486	-8.9892e-05	-0.0010347	-0.001468	0.00089883	0.00099002	0.0037642	0.00029401	-0.0024354	-0.0019524	0.00022136	0.00034028
N.S.		-0.00082076	-0.0014845	-0.0011551	-0.0029289	0.0036268	-0.0023771	0.0021681	-0.0013061	-0.003951	-0.00049607	0.0033685	0.00040169	-0.0052521	0.0030354	-0.001114	-0.00012332	-0.0014897	0.0012001	0.00019332	0.00037419	-0.0027913	-0.0029212	0.0037658	-0.00079599	-0.00020681	0.0010902	-0.0075945	-0.0009273	-0.00036461	0.0018099	0.0018641	0.0012583	-0.0027081	-0.0035813	-0.0033425	0.0017624	-0.00063123	-0.0036912	0.004425	-0.0026509	-0.003141	-0.00012933	-0.0056713
N.S.		-0.00029455	-0.00041777	-1.1362e-05	0.00021996	-8.3592e-05	-0.00020094	0.0003052	0.00016703	0.0027209	0.000966	0.0022709	0.00014631	0.0017968	0.003652	-0.0011818	0.0023701	0.00019601	0.0021289	2.2342e-05	-0.0014633	0.00044521	0.0013887	0.0011285	-0.00020252	0.00070971	0.0029844	0.0025367	0.00075794	-0.000118	0.0008425	0.00116	0.0022906	0.0026092	0.001545	0.0012153	0.0016041	0.0025573	-0.00053142	0.0021398	0.00067349	0.0036007	0.0031176	0.00076694
N.S.		0.0016285	-0.0021073	0.0013793	-0.0041318	-0.0023319	-0.00093236	0.00032695	-0.001823	0.0017019	-0.0031241	-0.0012331	0.0027451	0.00040139	-0.0024072	0.0035988	0.0029983	0.0025054	0.0027815	0.0042425	0.0055481	0.002885	0.00074568	0.0093543	0.0047402	0.0022263	0.0059717	0.0012302	0.0018081	0.0011382	0.0016883	-0.0023675	0.00089266	-0.00017252	-0.0019715	-0.00086671	-0.0015126	-0.0029953	-0.00098039	0.00074166	-0.0020407	-0.0028638	-0.0015735	-0.0015788
N.S.		0.0032666	-0.0036947	-0.0019133	-0.0023201	-0.0032494	0.00038758	-0.0020283	0.00011911	-0.0008601	0.0014182	-0.0012622	-0.0030652	-0.0015132	0.0015504	-0.00059202	0.0007346	-0.0023768	0.00026739	0.00093422	0.00023632	-0.00017508	-0.0009991	0.00063005	0.0027351	-0.0015827	0.00031856	0.0023604	-0.0015568	-0.00092415	-0.00071158	-0.0014531	-0.0013233	-0.0011583	0.00036744	-0.00033057	-0.00096511	0.0025913	-0.00057951	0.00046677	0.0015133	-0.0015411	0.0010383	-0.0014696
N.S.		-0.00028812	-0.0015412	0.00049858	-0.00033049	0.00037211	0.0042149	0.0024585	0.0026881	-0.0012174	0.00033845	0.00053536	-0.0024359	-0.00092496	-0.0034464	-0.0027802	-0.00040066	-0.0013649	-0.00115	6.6983e-05	0.0010153	0.0013999	-0.0013775	-0.000566	-0.0014398	-0.00027522	-0.00029151	0.00059863	0.0013539	0.0020883	-0.00038481	0.0011655	0.0042727	0.0041596	0.0021802	0.0017102	0.004356	0.0047244	0.0038691	-0.0010159	-0.0012276	0.0018645	-0.0012397	0.0019331
N.S.		0.0042832	-0.0011807	-0.0031905	0.00078894	-0.00015982	0.0022944	-0.0032265	-0.0018879	0.002084	-0.0030956	0.0018366	-0.0012962	0.0041491	0.00062834	0.001415	0.0021604	0.001779	-0.00036346	0.0029172	0.00057923	-0.00074429	-0.00092977	0.0016693	-0.0023936	-0.00074265	-0.00066154	0.0029141	0.001109	0.0013833	0.00024248	5.7158e-05	-0.0028512	-0.0021526	-0.00098298	-0.00036226	0.00077114	0.0007205	0.0005762	-0.00084546	0.00031308	-0.0017901	-0.0019253	0.0024507
N.S.		0.001965	-0.002892	-0.0065942	-0.0021293	-0.00073413	0.0015711	0.004533	0.002817	-0.0032611	-0.0053634	0.0081682	0.0059195	-0.0017279	-0.0017594	-0.0037781	0.0024617	-0.0024057	-0.0048853	-0.00075514	-0.0040278	-0.0021119	-0.0054424	-0.0019945	-0.0018172	-0.0066408	-0.0020839	-0.00014866	0.00056204	-0.0016768	-0.0010339	0.00070161	-0.00034282	0.0049717	-0.0021749	0.0031793	-0.0044493	-0.0064264	-0.0019614	-0.0058201	-0.0027156	-0.005585	-0.0071578	0.0061192
N.S.		0.00050877	-7.3286e-05	-0.003613	-0.0027112	-0.00015207	-0.0026331	-0.001189	0.00017941	-0.0017487	-0.0014594	-0.0028875	-0.00052508	-0.0042934	-0.00091908	-0.0021749	-0.00094781	-0.0017411	0.0012548	-0.0028527	0.0022156	-0.00078215	0.0010111	-0.0016329	-0.0030199	0.0015045	-0.0013213	7.7879e-05	0.0011576	-0.00086701	-0.0042712	-0.0035027	0.0051488	-0.0015076	-0.0012861	0.00026394	-0.00018158	0.00091167	7.8443e-06	-0.0024439	0.0010586	0.00029758	-0.00050392	-0.0010871
N.S.		-0.00088792	-0.0016979	0.0022206	0.00034646	-0.0021226	3.1513e-05	0.0022897	-0.0017575	-0.0011786	0.00030398	-0.0034214	-0.0029444	0.00050488	-0.0012508	-0.0011878	0.0008753	7.2793e-05	-0.00061868	0.0020573	-0.0021292	-0.00095197	0.0038513	0.00089766	0.0026277	0.0059136	-0.0083575	0.0016817	0.00065245	-0.0007585	-0.0017762	0.00011824	-0.0020557	-0.0028249	0.0007485	-0.001716	0.00035812	-0.0010696	0.00010281	-0.0022158	-0.00086655	0.0052702	-0.00041625	0.0022673
N.S.		0.00023758	-0.00086085	1.1268e-05	-0.0013684	-0.0015411	-0.0035563	0.0012997	-0.0018608	0.00021947	-0.00035656	-0.0014842	-0.0023787	-0.0040307	0.002936	0.0017144	-0.002061	0.0016897	8.4972e-05	0.0014145	0.0018564	0.00092625	0.00079916	0.0073446	-0.0025975	0.00082345	-0.0019936	0.00028588	-0.0034036	-0.0033234	0.0010275	0.00085747	-0.0012911	8.2936e-05	-0.0018017	0.0007469	-0.0022073	1.7549e-06	0.0014205	-0.0015578	-0.0032678	-0.0039741	-0.0013245	-0.0014271
N.S.		-0.00078874	-8.6159e-05	-0.0015613	0.0035679	0.00038386	-0.0019737	-0.0049078	-0.0009966	-0.0022022	-0.0021649	0.00020678	-0.002829	-0.0022181	5.8452e-05	-0.0024697	-0.00039221	-0.00054215	0.0023284	0.00034032	0.0022064	-0.0029865	0.00067931	0.0023002	0.0041196	-0.00092137	0.0018809	0.0016743	-0.00017311	-0.0020642	0.0054701	-0.00023535	-0.00083866	0.0006276	9.1008e-05	0.0032114	0.0029555	0.00027554	0.0020902	-0.0063261	-0.0053985	0.00014845	-0.0016235	0.0061504
N.S.		-0.002029	-0.0062017	-0.0029253	-0.001128	-0.0037259	-0.0048786	-0.00032075	-0.0013538	0.002294	-0.00087846	-0.0025104	-0.0015445	-0.0014139	-0.00049224	-0.0028743	-0.0020606	-0.0031167	-0.00064286	-0.0017699	-0.0043266	-0.00060292	-0.0007237	-0.0037089	-0.0046456	-0.0023537	-0.0010607	-0.0044114	-0.0028082	-0.0020088	-0.0025165	-0.0054734	-0.0031944	0.00096124	0.0021366	0.0002112	-0.0056393	5.9482e-05	-0.0039446	-0.00088205	-0.0013164	0.0027244	-0.00026915	-0.0055022
N.S.		0.00058845	-0.0010675	0.0030773	0.0049939	0.0015033	0.0015284	0.0011356	0.00051289	-0.00046469	0.0017831	0.0026877	0.00067353	-0.00026236	0.00029842	-0.00034361	-0.00082306	0.0028264	0.00061913	-0.003078	-0.00014739	0.00070923	-0.0043254	0.0018023	-0.00262	0.00063107	-0.0020838	0.0026561	0.0024047	0.0025821	0.0017145	-0.00077525	-0.0014959	-0.0023926	-0.00013048	-0.00033673	0.0021881	-0.00091946	-0.0026804	-0.00031359	0.0035079	0.00088667	0.0021364	0.0022645
N.S.		-0.0032362	0.0019201	0.0022637	0.0039442	0.00011863	0.0029431	0.00085596	0.0018373	-0.00059669	-0.00044904	0.0027772	0.0036144	-0.0041418	0.00099015	-0.0024756	-0.005624	0.00059812	0.0056961	-0.0058577	0.0012988	0.0011117	-0.0011354	-0.0011069	0.0017476	-0.00068987	-9.2403e-05	-0.00024442	-0.00062005	-0.0015939	-0.0025873	-0.0010317	-0.0003778	0.0029437	0.0014773	-0.0017756	-0.003077	-6.9314e-05	-0.0020408	-0.00013706	-0.0021611	-0.0040015	0.0017131	-0.0018435
N.S.		4.4947e-05	2.8683e-05	0.0032426	0.001326	0.0014216	0.0036651	0.0026602	-0.00098279	0.0052873	0.0026998	-0.0012009	0.0062961	0.0022087	0.0014052	0.0030633	0.0045028	2.5086e-05	-0.001465	0.0042031	0.0013477	0.0010494	0.00038893	0.0049727	0.0052779	0.00251	0.0060475	0.0016428	0.0046216	0.0078231	0.0091354	0.0060626	0.002007	0.0019204	0.0060902	0.0061044	0.0031792	0.0043018	0.003191	0.0052533	0.0086427	0.0034768	0.006489	0.0049703
N.S.		0.003744	-0.0013931	-0.0036661	-0.0010046	0.0081542	-0.0002151	-0.0002501	0.00025931	0.0013559	0.0031864	0.0034343	0.0020431	0.00070344	0.0043388	0.0027691	-0.00074122	-0.0006254	0.0017255	-0.00045707	0.0041274	0.0019139	0.0032597	-0.0028847	0.0015281	0.0062495	0.00023028	-0.00047061	0.00076002	0.0035569	-5.8071e-05	0.0025855	0.0012536	-0.00024783	0.0019317	0.0032165	0.0013052	0.0010616	0.0008758	-0.0027314	0.0064586	-0.0011995	0.0054538	0.00045028
N.S.		0.00022125	-0.0024084	-0.0018677	-0.00029455	3.1105e-05	0.00024512	-0.0012343	-0.0011716	0.0047469	0.0033473	0.0021373	-0.00021877	0.0014	0.0034686	0.00017935	0.0014787	0.0045684	0.0016746	0.00091164	0.00013125	0.001247	0.0023468	0.0030427	0.00010905	0.0038584	0.0023251	0.0010978	0.0014625	-0.00075132	0.013537	0.00060677	4.8547e-05	0.0062635	0.0036721	0.00053533	0.0010683	0.0012073	-0.0018306	0.0045397	0.0015143	0.0085341	0.0040436	3.6645e-05
N.S.		0.0011137	-0.00041365	-0.0020244	-0.0048593	-0.00015134	0.0076074	-0.00077116	-0.0034672	-0.0024323	0.00099924	-0.0015106	-0.0012437	-0.0017578	0.001819	0.0016018	-0.0018017	0.00030825	-0.0012078	0.00022045	-0.0054944	-0.0019839	0.0041475	-0.0052353	-0.00044011	-0.0048608	-0.000992	-0.00083821	9.3302e-05	-0.00084544	-0.00086645	-0.0029416	-0.0036284	0.002131	-0.0032404	0.00094941	-0.00038176	5.4267e-05	-0.0011723	0.00029383	0.0028186	0.0014256	-0.0012156	0.0030828
N.S.		0.0019426	0.0025205	0.00072892	0.0027013	0.0014571	0.0017802	0.001389	0.0020892	0.004646	0.0012412	0.002964	-0.00054806	0.0027933	-0.00041397	-0.0058381	0.003596	0.00016955	0.00092056	-0.0017686	-0.0044069	0.00081322	-0.0026807	-0.00050995	-0.0012315	0.0034788	0.0039332	-0.0019714	-0.0017145	0.0016468	0.0028632	-0.0015206	0.00033133	0.0023488	0.00044943	0.0045016	0.0016013	-0.0011767	-5.2549e-05	0.0032231	-0.0027352	0.0019578	0.00016812	-0.00086286
N.S.		0.0056109	0.0034877	-9.7426e-05	0.0019976	-0.00019998	0.00026723	0.0019834	0.0024466	-0.00023758	0.0041719	0.00033189	0.00067103	-0.0021083	-0.0011751	-0.0017915	-0.0010595	-0.002781	-0.0016433	-0.0020072	-0.0013929	-0.00016707	0.0017362	-0.00099102	0.00045047	0.010568	0.0016345	-0.0021954	0.0021397	0.00017605	-0.0005887	-0.00060978	-0.0023217	0.004183	-0.00030398	0.00072827	0.0018755	-0.00036075	-0.0006007	0.0013671	-0.00050943	0.0010828	-0.0016499	0.00040749
N.S.		0.00048185	0.0019298	0.0031637	-0.0018709	0.0050008	-0.004127	-0.0019457	0.0015113	0.0043176	-0.0039782	-0.00043319	0.0010861	0.0019085	-0.00035232	-0.0034548	0.0015135	-0.00029889	0.0034493	0.0017291	0.004586	-0.0018888	0.0051088	0.0037909	0.0055204	0.00062209	-0.003426	0.0014563	-0.0003724	-0.0011759	-0.0017059	-0.0029604	0.0034522	-0.0014841	-0.0014844	0.0057189	-0.0044844	0.0030859	0.0011902	-0.00244	0.00073108	-0.0014785	-0.0017305	-0.0018583
N.S.		-0.0015835	-0.0028993	-0.0020441	0.0045694	-0.0031453	-0.0026125	0.00033622	-0.0039463	-0.0034976	0.00057126	-0.002	-0.0033134	0.0010481	-0.0018217	-0.002244	-0.003203	-0.00023778	-0.0031268	-0.00017674	-0.0012799	-0.0042507	-0.0045488	-0.0020625	-0.00059426	-0.0038661	0.00065283	-0.0014504	6.4776e-05	-0.00053385	0.0025083	-0.0020116	-0.00091771	-0.00026106	-0.0018611	0.0030855	-0.00098848	-0.00010068	-4.2645e-05	-0.0018333	0.00036252	-0.00073807	0.0011921	0.0026222
N.S.		-0.0043775	0.0015089	-0.00049384	0.0028985	0.0020814	0.00094534	-0.00040729	0.0013482	0.00091149	0.0033929	0.0019139	0.00060959	-0.0012294	0.0038553	0.003706	0.0029128	0.0014594	0.00061113	0.0035258	0.00021601	0.0019187	0.004188	0.0028509	0.0026804	0.0010695	-0.0015257	0.0013324	-0.00039667	0.00049078	0.002375	-0.00031348	0.00048264	-0.00087055	-0.0016865	-0.0024826	-0.0010552	-0.0017568	-0.0017521	0.0010914	0.00078283	-8.0083e-05	0.0050529	0.00012544
N.S.		-0.0096186	0.0004862	0.0012564	0.00042911	0.0087529	-0.0014874	-0.0025638	0.0033566	0.0018341	0.0086786	0.0029847	-0.0016041	0.00070971	-0.00053742	0.0018694	0.0055278	-0.0054062	0.0051124	-0.006398	-0.0034801	0.0014829	0.006311	-0.0016495	0.00061034	-0.0064368	-0.0014404	0.0020464	-0.0045407	0.0032043	0.0012265	-0.0013162	0.0030615	-0.0022239	0.0032562	0.0010128	-0.0070661	-0.0053733	0.0026228	-0.0029218	-0.0020101	0.0040985	-0.0036567	0.0023018
N.S.		0.0040223	0.00085702	0.00079658	0.0044157	0.0045342	0.0015428	0.0046748	0.0044041	0.0010356	0.0056834	-0.000653	-0.00010385	0.0035179	0.0025772	-0.0019923	0.0010554	-0.00030508	-0.00044077	-0.0024268	0.00078657	-0.0014249	-0.00075818	0.0010658	0.0037862	0.0027184	0.0010906	0.0028847	0.0021397	-0.00025475	0.0049098	0.0014977	0.0076628	0.0020439	0.0011942	0.0038503	0.0029677	0.0046388	0.0028435	0.0011527	0.0012877	0.0039691	0.0020382	0.0017526
N.S.		-0.0049064	-0.0014882	-0.0025858	-0.00011296	0.0029993	0.0031582	0.00090782	0.0038118	-0.0021129	0.0010649	-0.00094804	0.0021068	0.00044072	-0.0019573	-0.0042217	-0.0019237	0.00038953	0.00034465	0.0010454	0.0013494	-0.0040225	-0.00087394	0.00081487	0.0023272	-0.000619	0.00059652	-0.0023354	5.3831e-05	0.0052526	0.0010739	-0.0025851	0.00029601	0.00078582	-0.0001148	-0.0027725	0.0058388	0.0026796	0.0056216	-0.0028887	0.0041437	0.0040407	-0.0016288	-0.00066716
N.S.		0.0024857	0.0026137	0.002615	-0.0013459	0.0015732	0.0027286	-0.00011439	0.0027708	0.0048278	0.0031877	-0.00017705	0.0016136	0.0056079	-0.0010574	-0.00039414	0.000216	-0.0015413	-0.003308	0.002222	0.002596	0.0021559	0.0018637	0.0007189	-0.0010277	0.0008556	-0.00089617	0.00041492	0.00049261	-0.0020672	0.0025764	0.0011218	0.00099225	0.00010568	0.00053152	0.0045377	-0.00079665	0.0035117	-0.0012262	-0.00049632	0.00057378	-0.00058267	-0.0011164	0.0024917
N.S.		-0.0011469	-0.0019102	0.00017212	0.002862	-0.0002915	-0.0039084	-0.001223	-0.0055677	-0.0034315	-0.00060347	-0.0025405	-0.0013174	0.0017858	-0.0011065	-0.0019922	-0.0037602	0.0016561	0.00091398	0.0039463	-0.00028945	0.00029236	-0.0011861	-0.0004985	-0.0017506	-0.0018532	0.00040246	-0.00073228	0.00028157	0.0016243	0.0041406	0.0018154	-0.002834	-0.00014759	-0.0015464	0.0043243	-0.00013327	0.0002321	0.0024218	0.002282	0.0040469	0.0012194	0.0023303	0.0056966
N.S.		-0.0020805	0.0044314	0.0059458	0.0059865	0.0042676	0.0009668	0.0011678	0.0050608	0.0035067	0.0055615	0.0036914	0.0060749	0.0013098	0.0055993	0.0071152	0.0069182	0.0050735	0.0072119	0.0082523	0.0048293	0.0079005	0.013058	0.0085787	0.011383	0.007019	-0.00010439	0.004588	0.00118	0.0045656	0.0011533	0.00052135	0.0035461	0.0035416	0.0064641	-0.00027693	0.0033761	0.0021547	0.0013245	0.00039634	0.0056969	0.0032861	0.0043195	-0.00057061
N.S.		0.0033967	0.00023188	-0.0015799	-0.0016977	0.00052347	0.0022928	0.00095343	-0.0001146	0.0046625	0.0014097	0.0014601	-0.0019588	0.00052301	0.00072687	0.0056782	-0.0022337	0.0018322	0.0016134	-0.0010418	0.0020095	0.0013527	0.0010832	-0.00066327	0.00017013	0.001134	-0.0006006	0.0032809	0.00026698	0.0032018	0.002527	0.0024783	-0.0032941	-0.00039236	0.0021403	0.0010701	0.0018431	0.0018046	0.0040169	0.0015075	0.00082328	-0.0019576	-0.0028507	-0.0010058
N.S.		-0.0066913	-0.0077642	-0.0014324	0.0033205	0.0051794	-9.8314e-06	1.8847e-05	-0.0022985	0.0034174	-0.0030183	0.0015254	-0.0010315	-0.0019406	0.0016229	-0.0021407	-8.3138e-05	0.00043475	0.0050888	-0.0060676	-0.0042439	0.0011862	-0.0048807	0.0016763	-0.0027091	-0.0038476	-0.0040108	-0.0047634	-0.003322	-0.0035532	0.0021179	-0.00034433	0.0002168	-0.0020087	-0.0070987	-0.0016983	-0.0026003	-0.0048528	-0.0036702	0.0021489	-0.010916	-0.0092203	-0.0028895	-0.0059213
N.S.		-0.0012913	0.0034016	0.0030595	-0.0015325	0.00025423	0.00073742	0.00047892	-0.00021979	-7.2949e-05	-0.0024486	-0.0023741	0.0028589	0.00059055	-0.0020406	0.0019913	0.0034297	-0.00038557	0.001168	0.0029563	0.0033695	0.00034471	0.000589	-0.00070617	-0.0012434	-0.00077868	0.0008706	0.0039038	-0.00091765	-0.00030046	0.0029916	0.0002125	-0.0018547	0.002374	-0.004451	0.00046571	-0.0035242	0.00078311	0.0040306	0.002588	-0.0016194	-0.0019245	0.00045849	-0.0013702
N.S.		-0.0019253	-0.00089815	0.00060204	-0.0021832	-0.0010271	0.00059454	-0.0025031	0.0030513	-0.0017623	0.0001709	-0.00020555	-6.6721e-05	0.0030861	-0.002298	-0.00030632	0.0020801	-0.0038844	0.00028985	0.0014934	0.00019081	-0.00053923	0.0013962	0.0032103	0.0039184	-0.00049457	0.00091582	0.0012789	-0.0016129	0.0016191	0.0024368	0.0011647	0.0029901	-0.0026604	0.0081705	0.0025049	-0.0019469	-0.0001013	0.002155	0.0018892	-0.0016402	-0.00057062	-0.0017008	-0.0018866
N.S.		-0.00048069	0.00062704	0.0020422	0.0024756	0.003482	-0.0028983	-0.00093522	-0.0039059	-0.0017407	0.0023622	-0.0013556	0.0013965	0.0020277	0.00060391	-0.0023644	-0.0028166	0.0020961	0.0025692	0.0055222	0.0010249	0.0038413	0.002549	0.001513	0.00017424	-0.0008082	0.00015667	0.0025874	0.0011258	0.0032281	0.0034432	0.0063985	-0.0011168	-0.00025233	0.00059695	0.0034316	0.0015354	0.0026092	0.0024996	0.0058447	0.007785	0.0044125	0.0030268	0.0045547
N.S.		-0.0023219	0.0044316	0.0023703	0.001836	0.00073128	-0.002317	0.0032749	0.00177	0.0027528	0.0010075	0.0039158	0.003025	0.0023655	0.0012225	0.0049682	0.001683	0.0016016	-0.0001215	0.003371	-0.00070599	-0.00054067	0.0044305	0.0016719	0.00066211	0.001443	8.5329e-05	-0.00048474	-0.00051206	0.0037695	0.002801	8.3643e-05	0.00082485	0.0014873	0.0045337	0.0025648	-6.5213e-05	0.00638	0.0056913	0.0071221	0.00494	0.0056992	0.00089887	0.0035051
N.S.		-0.0030516	0.0027263	-0.00023539	0.0043063	0.0016985	0.0009512	-0.00031144	0.00078934	-0.00053679	0.00012309	-0.0029275	-0.0029473	0.0027845	-0.0032526	-0.00024636	-0.00064944	0.0011728	-0.0013275	-0.0047762	0.0077289	-0.0024385	-0.0019473	8.0948e-05	7.3563e-05	-0.0063629	-0.0021619	-0.0028273	-0.0036699	-0.0017486	-0.00098103	-0.0040992	-0.0028226	-0.0021885	-0.0018041	-0.0022199	-0.0023738	-0.0022255	-0.0018889	-0.0028415	0.00038221	0.00066796	-0.001794	0.0034945
N.S.		-0.0017956	-0.0034817	0.00032763	0.00080516	-0.0037639	-0.0038132	-0.00080221	-0.0013537	0.0024585	0.00015434	-0.0028105	-0.0016023	-0.0029126	-0.0018399	-0.0030775	-0.0044333	-0.0043685	3.3183e-05	-0.0020414	-0.0029848	-0.00075101	-0.0020718	-0.0033278	-0.0057955	-0.0026561	-0.0020099	-0.0040883	-0.0010598	-0.00047437	-0.0021278	-0.0041354	-0.0036414	0.00010559	0.0015532	-0.00014354	-0.0047995	-0.0018741	-0.0019188	-0.0021735	-0.0011145	0.0046861	-0.00077824	-0.0060557
N.S.		0.0079842	0.00090399	0.00070629	0.0011502	0.00054259	-0.00084576	0.001238	0.0027078	-0.00062393	0.00083629	-0.00069951	0.0021648	-0.0017166	-0.00090142	-0.0017229	0.00023414	-0.00024521	-0.00064816	7.7823e-05	-0.0013357	0.0028158	0.00030002	-0.0024734	0.0033551	0.0044646	0.0038689	-0.0014888	-0.0018446	0.00081425	-0.00021106	-0.0011889	-0.0010801	0.0017659	-0.0020687	0.00026297	0.0022546	-0.00034531	-0.00080365	-2.4497e-05	-0.0012649	0.00078884	-0.001106	-0.0018074
N.S.		0.0017421	-0.0016303	-0.0015642	-0.0015905	0.00029479	-0.000391	0.00049263	-0.00045208	-0.0027204	-0.00078698	-0.0010738	0.00089651	-0.0010365	-0.0023077	-0.0018727	0.0034516	-0.0023534	0.0032804	4.2298e-05	0.0001756	0.0027298	0.004511	0.0004054	0.00063631	-0.00079029	-0.00040261	0.0014836	0.00083184	0.0002561	-0.0013973	-0.0021885	0.0004343	0.00097409	-0.00038578	-0.00026045	-0.0017678	0.00039832	0.0018804	0.00030023	0.0010476	0.0020113	0.0012489	-0.0011591
N.S.		0.0015555	0.0038297	-0.0012761	-0.0079778	0.0011824	0.0093346	-0.0010936	-0.0021035	-0.0029846	0.0028322	0.00053315	0.0013796	9.5208e-05	0.0022801	-0.00054882	-0.0019871	0.00070511	-0.0029651	0.00037961	-0.0060675	-0.0042714	0.00070427	-0.0042191	0.0041556	-0.0057931	0.00012097	0.0043184	0.0020612	-0.0013656	-0.0016691	-0.002131	-0.0035185	0.0046627	-0.0027362	0.001967	0.0011339	0.0014141	0.0032939	0.001546	0.0085662	0.0028034	0.00053796	0.0053011
N.S.		-0.0033682	-0.0028789	0.0036563	-0.0029117	-0.00084645	-0.0036418	-0.0023381	0.0015682	0.0012983	-0.00036549	-0.0030107	0.00054283	0.0010564	0.0025155	-0.0014763	0.0015401	4.6401e-05	0.0009191	0.0007832	-0.00025673	-0.00089767	-0.00064542	-0.00015486	-0.0049275	0.0016023	-0.0044953	0.0036725	-0.00095166	7.7367e-05	-0.0022581	-0.00099917	-0.0041368	-0.0013763	0.0016309	-0.00090853	0.0010104	-0.0026132	0.0015523	-0.0033902	-0.0039046	0.004273	-0.00024043	-0.00047285
N.S.		-0.0020062	0.0029757	0.0036461	0.0035547	0.0039415	0.0027392	0.00023228	-0.00063898	0.0054351	0.00095199	0.0017466	0.0058478	0.0040337	0.0032259	0.0073669	0.0082682	0.0032032	0.00068985	0.0021061	0.0021903	0.00026259	0.0014025	0.0010872	0.0058068	0.001394	0.0068031	0.0056917	0.0021504	0.0042757	0.0069661	0.0023464	0.0010069	0.0043044	0.0072118	0.0063003	0.0045338	0.0083904	0.00069417	0.0032458	0.0068078	0.0022449	0.0046447	0.0037027
N.S.		-0.0030164	0.002251	-0.0041071	0.00092762	0.0024821	-0.0037009	0.0020697	0.0019839	0.0044721	0.00084674	0.00091964	0.0033016	-0.0057974	0.0032334	0.0023917	0.0011689	0.0045467	0.0021455	0.0013554	-0.0017841	0.0036575	0.001256	0.00055761	0.002016	0.0021175	-0.0014279	0.0023891	0.001114	0.0095798	0.0053305	0.0016292	0.0064396	-0.0029109	0.0047072	0.0009232	0.0063559	-0.0031678	0.0032931	0.0019335	0.0028998	0.008559	0.0023214	0.00018834
N.S.		9.0105e-05	0.0029446	-0.0032587	0.002605	0.00015779	-0.00011969	0.0019422	-0.0018471	0.003747	3.254e-05	0.0021361	-8.5738e-05	0.0029903	0.0018409	0.0045419	-0.00026761	-0.002383	0.00093928	0.00088897	0.001709	-0.0013553	0.0012841	-0.00072065	-0.0023667	0.0040473	0.0020959	-0.0032028	0.00051781	0.00081659	-0.0018493	0.0032563	-0.00085324	0.003409	-0.00057493	0.0011154	0.00050136	0.0027528	-0.00056615	-0.0020021	0.00061562	0.0026259	-0.00049238	0.00010102
N.S.		0.0046825	0.0078759	0.0010318	0.0036333	0.0044822	0.0026562	0.0047413	0.0060339	-0.0044075	0.0074171	-0.0006529	-0.0001327	-0.010731	-0.0060857	-0.00015671	0.0050996	0.0013232	-0.0020147	-0.00098201	0.004031	-0.00061257	0.0046543	0.0070713	-0.0010438	0.0015862	0.0056027	0.0044382	0.001165	-0.0040718	0.0049071	-0.00024561	0.0036338	-0.00074426	-0.0012556	0.000717	0.0055971	-0.0024256	0.002944	-0.005705	0.0068149	0.0076786	0.0093729	0.0050321
N.S.		-0.0015578	-0.0013379	-0.0034369	-0.0020596	-0.0021177	-0.0014901	-0.0026158	-0.0011358	-0.00052039	-0.0020333	0.005535	-0.0024956	0.00033729	0.0015114	-0.00032984	8.7547e-05	0.0008351	-0.00075307	0.0011749	0.00079135	0.00098876	0.00077537	-0.0035423	-0.0034413	-0.0019272	-0.0018224	7.5982e-05	-0.0046181	0.0033818	-0.0024862	-0.0018407	0.00076258	-0.0023511	-0.001992	0.0029544	-0.00083303	0.00016315	-0.0039112	-0.0037416	-0.00041865	-0.0011837	0.00027949	-0.0012066
N.S.		-0.0019197	-0.002699	-0.0018958	0.0011185	-0.0034155	6.0093e-05	-0.0023504	-0.0030981	-0.0025354	-0.0037466	-0.0027964	-0.0035781	-0.0018392	-0.00049206	-0.0019012	-0.0034579	-0.0011391	0.00099006	-0.00072795	-0.00041672	-0.0011563	0.0015429	-0.0026983	-0.0014685	-0.0014713	0.00029064	-0.001465	0.00089733	-0.0012488	-0.00072528	0.0010334	-0.00082197	-0.00069565	-0.0011505	0.0033299	-0.0034353	-0.00017785	0.0026975	-0.0024816	-0.0023229	-0.00089546	-0.0004984	0.00065652
N.S.		0.00026562	0.00067632	0.0035279	0.0037323	0.0055923	0.0017116	0.00035105	0.00099359	0.0029711	0.0021103	0.0020447	-0.0023633	0.0012265	-0.00099326	0.0020493	0.0041567	0.0033685	-0.0014629	-0.0021162	-0.00040024	0.00089424	-0.0022798	0.00014325	-0.0034934	-0.00075909	0.0021451	0.0044841	-0.00024099	0.0045038	0.0018796	-0.00053375	0.0015269	0.00035923	-0.0011469	3.3956e-05	0.0023423	-0.0008175	0.00012809	0.0010748	-0.0012717	0.0010809	-0.00015143	0.00011034
N.S.		-0.0022688	-0.0011264	-0.0029356	-0.0029256	0.00086126	-0.0078337	0.00068857	-0.0029871	-0.0026797	-0.0036749	-0.0038688	-0.0037351	0.00071189	-0.00087865	-0.0013794	-0.0022271	0.0012393	0.0013386	-0.00061547	-0.0039695	-0.00084183	-0.00061469	-0.0013118	-0.00085996	0.001356	-0.0062094	-0.0044047	0.001462	-0.0018985	-0.0030534	-0.00043939	0.00098684	-1.6091e-05	-0.0029865	0.0013567	-0.00091157	0.00066805	0.0012147	-0.0022461	-0.0012359	0.0011427	-0.003851	-0.0040672
N.S.		-0.0079599	-0.0011748	0.00027813	-0.00023611	0.0039621	0.00090327	0.00089702	0.0073226	-0.0024425	0.010234	-0.001106	0.00098492	-0.0010218	0.00016738	9.444e-05	0.0077786	-0.0020449	0.006738	-0.0051721	-0.0065414	0.0013083	0.011056	0.0017853	0.0026912	-0.0040614	0.003146	0.0037529	-0.007609	0.0031085	-0.0023525	-0.00068222	0.0033941	-0.002048	0.0046832	0.0040032	-0.0079056	-0.0035443	0.0045556	-0.0007219	0.0007621	-0.0022925	-0.0049383	0.0065643
N.S.		-0.00058555	0.00053943	-0.00282	0.0017248	0.00059087	-0.0014076	-0.00057265	-0.00012109	0.0031746	0.0011121	0.0017839	-0.0038485	0.00079588	-0.00092311	0.0018587	0.00057716	-0.0027973	-0.0009198	-0.0017536	0.0025358	-0.00090399	0.00058929	0.0016229	-0.0012776	0.0046292	0.002268	-0.0043426	0.0016434	0.00050315	-0.0039683	0.0031879	-0.0022839	0.0016388	0.0005713	0.00023109	0.00074816	0.0013262	-0.0045658	-0.003572	-0.00064956	0.0019235	0.00073147	-0.0014458
N.S.		-0.00012816	-0.00048625	0.0014357	-0.0015997	0.00032165	-0.0016118	-0.002237	-0.0018057	0.0038895	0.00056069	-0.0034416	0.00035247	0.0024952	0.0021815	-0.0014758	0.0033472	-0.0018511	0.0031072	0.0048255	0.0073606	0.0011382	0.004654	0.0018098	0.0037585	0.00070586	-0.0031465	0.0020218	-0.00016083	-0.0027129	-0.0029402	0.0014191	-0.0028687	-0.00060604	-0.0015723	0.00087519	0.0014008	-0.002515	0.00063297	-0.0015528	0.0008466	-0.00045902	-0.0026775	0.0024921
N.S.		0.0011843	-0.0012871	0.00042301	-0.0024329	-0.0017384	0.00013651	-0.0019123	-0.00015895	0.0010205	-0.0020084	-0.0023724	-0.0018035	0.00010949	0.0012104	-0.00010686	-0.0012581	-0.0025024	-0.0015552	0.0014485	0.0007585	-0.0017113	-0.0002911	-0.0010163	0.0020205	-9.0761e-05	-0.00032274	-0.00085653	0.00042147	-0.0010531	-0.0006512	-0.0024748	-0.0013401	7.7746e-05	-0.00075603	0.00018591	0.00088128	6.8237e-05	-0.0012784	-0.00028045	-0.00095812	0.00021035	0.0018323	0.0012769
N.S.		-0.00051925	0.0029922	-0.0028761	0.00078431	-0.00065394	0.0020492	0.0047783	-0.0013317	0.0026668	-0.00038654	-0.00024484	0.0014975	0.0018802	0.0022873	0.0051456	0.0014644	-0.00027347	0.0011989	0.0041525	0.00050208	-0.00042331	0.0010847	6.3329e-05	-0.0019945	0.001855	0.0015966	-0.0023421	-0.0006217	6.254e-05	-0.00038466	0.0035816	-0.000709	0.0012041	-0.0014529	0.00064246	-0.0018508	0.0013634	0.0031388	9.3632e-05	0.0017624	0.00062109	7.0422e-05	0.0017049
N.S.		-0.0013367	0.0021768	-0.0024852	-0.00061261	-0.0047324	-4.0732e-05	-0.00060521	0.00084097	0.001576	0.00085847	-0.00178	-0.0068129	0.00020285	2.937e-05	-0.0019195	-0.0027785	-0.0019255	0.00088049	-0.0036133	-0.0040131	-0.0036411	-0.0030176	0.00091858	0.0010068	-0.0011728	0.0037066	-0.0028108	-0.001592	-0.0037879	-0.00083411	0.0027805	-0.0015417	0.001038	0.0013709	0.0018322	-0.00076221	-0.003025	0.00062847	0.0017675	-0.0011616	-0.00096288	-0.00083476	-0.0010779
N.S.		0.0058588	0.0049452	0.0044512	0.0014132	0.0017869	0.00012263	0.0041443	0.0070529	0.0019217	0.0022393	0.0043776	0.0034021	0.0025406	0.00096749	-0.0036289	0.0016237	-0.0012521	0.001343	0.0029668	0.0014092	-0.00037014	0.0041242	-0.0013434	-0.00072595	0.0038207	-0.0012713	0.0040612	0.0035635	0.00019682	0.0011134	0.0025225	0.0034484	0.004098	0.00055567	0.0014778	0.0020257	0.0039461	0.00093249	-0.00068093	0.0024031	0.0036703	0.00069356	0.00022527
N.S.		-0.0027221	-0.00627	2.4045e-05	-0.0020161	0.00058272	0.0025542	-0.0045045	0.0045725	-0.0014863	0.0028495	-0.0045454	0.00015367	0.0029805	0.00064244	0.0016475	-0.00075384	-0.0019054	0.0019555	0.0011696	-0.0069656	0.00055217	0.0033993	0.00068409	0.00039621	0.0066825	0.00079717	-0.00015989	0.0028533	-0.0046876	-0.0028484	-0.00089021	-0.0022964	0.0014986	-0.00010857	-0.0033526	-0.0077045	-0.004235	-0.00010271	-0.0025901	0.0027408	-0.0022454	0.0042835	1.0537e-05
N.S.		0.00053739	0.0013915	0.0039666	0.0024498	0.0059985	0.00090414	0.0013268	-0.00041795	0.0022654	0.0035077	0.0037865	-0.00078665	0.0038429	-0.00012024	0.0056691	0.0031063	0.0077213	0.0027041	-0.00069569	-0.00028165	0.0019585	-0.00017813	0.00014436	-0.0010343	-0.00095911	0.0028525	0.0060134	0.0027104	0.0048061	0.0024095	0.0016356	0.0011062	0.0025236	0.0015068	-0.00098741	0.0033909	-0.0015812	0.00045168	0.0024159	0.0018996	0.00114	-0.00067952	0.00088803
N.S.		0.0026512	0.0039594	0.00018067	0.0027244	-2.5394e-05	0.0021911	0.0020455	0.0031067	0.0017221	0.0052862	0.0017698	0.0015317	-0.00081245	-0.0011463	-0.0021246	-0.0016397	-0.0033242	-0.0025298	-0.002241	-0.0016924	-0.0016473	0.0045283	4.6751e-05	-0.0013875	0.012506	-0.00017938	-0.0018237	0.0029688	-2.992e-05	-8.0124e-05	-0.00089348	-0.0022361	0.0036389	0.0016171	0.0011211	-0.00017492	-0.0018948	0.0011568	0.00068248	-7.1946e-05	0.0010954	-0.0023797	0.00059427
N.S.		-0.00025192	-0.0011985	0.0013937	-0.0014233	-0.0021321	-0.0021949	-0.0041189	-0.00092996	-0.0013861	-0.00097459	0.0039522	0.0028518	-0.0022271	-0.0010119	0.001846	-0.0021192	-0.0023445	-0.0025091	-0.0040689	-0.002632	0.003558	-0.0010398	0.0051916	0.0046597	0.01385	0.0033069	-0.0036288	0.0039153	0.0068353	0.0049795	0.00056	0.0019238	-0.00043917	-0.0018976	0.0011994	-0.00029419	-0.0019801	-0.00063395	0.0040138	-0.0019223	-0.0015667	-0.00058685	0.0029899
N.S.		0.00010445	0.0027822	2.2508e-05	0.00053044	-0.0069669	0.00065659	-0.0022782	0.00088783	0.0043852	-0.0021895	6.0338e-05	-0.0049644	0.0019833	0.001757	-0.00047887	-0.0018539	-0.0024159	0.001211	-0.003153	-0.003808	-0.0025111	-0.0046143	0.0032879	-0.00024137	0.00037831	0.0056611	0.000269	-0.0031225	-0.0040404	0.00064802	0.002622	-0.00027293	0.0017765	0.001618	0.003739	0.00061887	-0.0066832	0.00074041	0.0016805	-0.0010514	-0.00046203	-0.00081443	0.0017132
N.S.		-0.00033911	-0.0023282	0.00040393	0.001197	-0.00024015	-0.0015759	-0.0047737	0.0017792	-0.00011206	-0.00082078	0.0006809	0.0014132	0.0021594	-0.0017775	0.0012869	-0.0016186	-0.0014055	0.001549	0.00035784	-0.00033059	-0.00077263	0.00077997	0.0012926	0.0042881	-0.0017728	0.00096514	-0.0024385	5.0267e-05	0.0014207	0.0012231	0.002019	0.0026909	-0.0030481	0.00071264	0.0039569	0.00065942	0.0026913	-0.0013554	-0.00094471	0.0026992	0.0014464	0.0041159	0.0020311
N.S.		0.0018252	-0.002904	0.0041336	-0.0020696	0.0028044	-0.00023623	0.0032329	-0.0072154	-0.006828	9.4948e-05	0.0058789	0.0032032	0.0018272	0.0019288	0.0021171	-0.0041462	-0.00062799	0.0024642	0.0053278	0.006928	0.00012264	-0.0031645	-0.0030159	-0.007247	0.00023674	0.0063228	0.0015424	-0.0024592	0.0015738	7.4691e-05	-0.0071508	-0.0040552	-0.003799	-0.0039888	0.00025664	-0.0036658	0.0058921	0.0020133	-0.001461	-0.00048663	-0.0013535	0.0045111	0.0044803
N.S.		-0.0016784	-0.0020022	0.00092056	0.0045507	9.1232e-05	0.0023474	4.66e-05	-0.0015206	-0.0001908	0.00085978	-0.00051624	-0.00023557	-0.0024592	-0.00046111	-0.0022825	-0.0013457	0.0023786	0.001111	-0.0044406	-0.0010848	-0.0027305	-0.0043343	-0.0014824	-0.003525	-0.001186	-0.0029832	0.0024423	0.00024537	0.00052419	0.00058178	-0.0018929	-0.0027175	-0.0021409	-0.0020784	-0.0015587	0.0013573	-0.0030271	-0.00071055	-0.0016219	0.001853	0.0012599	2.0793e-05	0.00043402
N.S.		0.00028588	-0.00078353	0.0018029	-0.0019687	-0.0017643	-0.0018579	0.00073711	0.00059449	0.0015034	0.0022429	-0.001553	-0.002265	-0.00066905	0.0030554	0.0015319	-0.00064567	0.0011135	-0.001813	0.00029743	0.004362	0.0020075	0.00077788	0.0072488	-0.00056939	-0.00025615	-0.0028931	0.0014714	-0.0019666	-0.00082083	-0.00062308	0.0023775	1.6816e-05	8.1133e-05	0.00063218	0.003857	-0.0025723	-3.953e-05	0.00053926	-0.00039817	-0.0026384	-0.0033097	-3.4376e-05	-0.00518
N.S.		-0.00079869	-0.0044019	-0.0035625	-0.00065467	-0.00066368	-0.0021043	0.0014916	0.00058927	0.0021321	-0.00018539	0.00065243	0.0001103	-0.0011288	0.0025145	-0.0015144	-2.4161e-05	0.00065853	-0.0016334	-0.00085631	-0.0028387	0.0005838	0.0013005	-0.0013434	-0.00015887	-0.0016345	0.00027449	-0.0026519	-0.0012475	-0.0018719	-0.00089051	-0.0041358	-0.0024499	0.0015929	0.0027381	0.0010786	-0.0034614	0.0014155	-0.0024052	0.0025404	-0.00041804	0.00067198	0.0023028	-0.0019557
N.S.		0.0010393	0.0022743	0.0013882	0.0015761	0.00072611	0.006782	0.004169	0.0059699	-0.0012958	0.0022919	0.0019547	-0.0028377	0.001691	-0.0038137	-0.002445	0.00059567	0.00036315	0.00084765	0.0014862	0.0012166	0.0017982	1.637e-05	-0.00040777	0.00069974	-9.7363e-05	0.001001	0.00079146	0.0013542	0.0026371	0.0020573	0.0029739	0.0046273	0.0062982	0.0012781	0.0013414	0.002982	0.0053357	0.0041882	-0.00083218	-0.0029129	-0.00044336	-0.00037761	0.0032612
N.S.		0.0024518	0.0005071	0.00097943	0.0010535	-0.0031056	0.0026903	-0.0024777	-0.0022342	8.6318e-05	0.00046537	-0.0019435	-0.0015906	-0.0031771	-0.002767	-0.00090675	-0.0034567	-0.0028034	0.0017657	-0.00087856	0.00013246	0.0001812	0.0016758	-0.0031166	-0.0032934	-0.00037791	-0.0010359	-4.2376e-05	0.00018794	0.0008197	-0.0014731	0.0030641	-0.00085851	-0.00094437	0.0004899	0.003942	-0.002482	0.0025638	0.0020029	-0.0021538	0.00065092	-0.001335	-0.00019231	0.0026081
N.S.		0.0010983	-0.0017573	-0.0035229	-0.0019363	-0.0022871	-0.00024416	0.00018423	0.0011052	-0.0015797	0.0017417	-0.0013614	-0.0029825	-0.0029621	0.001654	0.00058903	0.0032465	0.00060102	0.0015196	0.0021839	-0.00050885	0.0015827	-0.00096006	0.0013386	0.0019122	-0.00034315	-6.9414e-05	0.004038	-0.0020419	-0.0013833	0.001395	0.00071801	-0.00046038	-0.0016235	0.00038186	-0.0002211	-0.0026779	0.0029826	-8.0025e-05	0.0024512	0.0042206	-0.0028449	1.9998e-05	-0.0016553
N.S.		-0.0035676	0.0022559	0.0013403	-0.0056992	-0.00097868	-0.0036467	-0.0056214	0.0035692	-0.00097184	7.9678e-05	-0.0042644	-0.0033077	-0.00062293	0.0057253	0.0047032	-0.0031579	0.0013257	-0.0019391	0.0020984	-0.0011001	-0.0016575	0.0066407	-0.00080316	-0.0021081	0.0021813	-0.0031632	0.0027991	-0.00051172	0.0013114	-0.0027659	0.00252	-0.003849	0.00033294	-0.0042123	0.0049696	-0.0020015	-0.0017379	-0.0014554	-0.0013166	-0.0046335	0.0052516	-0.0017036	-0.0034855
N.S.		-0.00073453	0.003301	-0.00070494	-0.0014578	-0.00096737	-0.00086018	-0.0026936	0.0016968	-0.0026579	-0.0012571	0.0048848	0.00072479	-0.00078373	-0.0011661	-0.0036723	-0.00028812	0.0019164	-0.0030106	0.0046964	0.01243	0.0068259	0.0027858	-0.0012838	-0.00052694	0.0025527	0.0066917	-0.00117	-0.0010058	-0.0003431	0.001504	-0.0031374	-0.0044466	0.0026057	-0.00087305	0.00013701	0.00039855	0.000524	-0.00067855	-0.0024162	0.0051511	0.0024567	-0.0021861	0.00163
N.S.		-0.0033492	0.00037809	-0.0049946	-0.0022874	0.0027445	0.0036432	-0.0078572	0.00016926	-0.0019118	-0.0026853	-0.0023779	-0.00043246	-0.0009166	-0.00045798	0.00086409	-0.0031736	-0.003353	-0.0035722	-0.0022271	-0.00077245	-0.0058957	-0.0042019	0.0041272	-0.0064499	-0.0035712	0.00072867	0.00043185	-0.0011305	-0.005041	-0.00017378	-0.0028316	-0.00376	0.0014297	-0.0016106	-0.002973	0.0020526	0.0043775	-0.00054933	0.0011573	-0.0021473	0.00017941	0.0075507	-0.0013027
N.S.		-0.00052624	-0.0029277	0.00018855	0.0021235	-0.0013543	-0.00082662	-0.0039179	0.0010646	0.00080824	-0.0016076	-5.3315e-05	0.00036901	0.00051492	-0.0010275	0.0018017	-0.0035204	-0.0023269	0.0019787	-0.0013612	-0.00089244	-0.0015589	6.3347e-05	-0.0010837	0.0045189	-0.0027912	0.0010504	-0.0032141	-0.00066894	0.0017092	0.0019143	0.0025151	0.0024056	-0.0021433	-0.0015376	0.0033883	-0.00041332	0.0051975	0.0010645	0.0017452	0.0030299	-2.2452e-05	0.0023895	-0.00020773
N.S.		1.3355e-05	-0.00020781	0.0020963	0.0022954	-0.002952	8.9516e-05	-0.0020207	-0.00070365	0.0023862	0.0012404	-0.00090438	-0.00093064	-0.0044385	-0.0029124	-0.0012823	-0.0054916	-0.0037984	7.2126e-05	-0.0019454	-0.00045298	-0.00017903	-0.0022762	-0.0026919	-0.0057338	-0.0022214	-0.0012222	-0.0032206	-6.6723e-05	0.0013094	-0.002269	-0.0016892	-0.0036906	-0.0014322	0.0015397	-0.00054847	-0.0027226	-0.0014078	9.5871e-05	-0.0018754	-0.001467	0.0024448	-4.2878e-05	-0.0019035
N.S.		0.0044592	-0.0013633	0.0050246	-0.0037085	0.0019418	-0.003465	0.00081566	-0.003493	0.00078727	6.8178e-05	-0.00082154	0.0037231	6.4699e-05	0.0014601	-0.00028234	-9.0497e-05	0.0019457	-0.0036661	0.0014442	-0.0021292	-0.0033537	0.00011171	-0.0012543	-0.00090829	-0.0011649	-0.0017946	-0.00067436	-0.0031774	-0.00041569	0.0029192	0.0015875	-0.00026532	0.00082502	-0.0013888	0.0025151	-0.00031199	-0.00074392	0.0030462	-0.0023225	-0.0014022	-0.0017429	0.0019556	0.002487
N.S.		0.002534	-0.00059895	0.00079607	-0.00037408	-0.00016231	0.0014087	0.00044555	0.00055732	0.0046801	0.0021111	0.0033081	0.00021109	0.001626	0.0010409	0.0035615	-0.0016546	0.0019991	-0.0002294	-0.0021317	0.00022341	0.001587	-0.0010757	0.00076878	-0.00010566	0.00074144	-5.6105e-05	0.0024865	0.00051207	0.0024423	-0.00047195	0.0017025	-0.00092521	-0.0019814	0.0010279	-0.0004598	0.0043204	0.0016765	0.0028166	-0.0010958	-0.00092976	-0.0037418	-0.0054054	-0.00087965
N.S.		-0.0015683	0.00093058	0.0018932	0.0017838	-0.0018173	-0.0034249	-0.0017605	-0.00047685	-0.0017582	0.0015349	-0.0032391	-0.0011192	-0.002381	-0.0023713	-0.0021924	-0.0033714	-0.0012943	-0.0011786	-0.0007981	0.00048598	-0.000919	0.00018623	-0.0014768	-0.00049173	-0.0020806	-0.0016255	-6.1865e-05	-0.00099663	0.0013415	-0.00058698	0.00064401	-0.00093841	0.0025336	-0.0016508	0.0023188	-0.00075834	-0.001367	-0.0032858	0.00014105	-0.0012428	0.0016357	0.0010804	0.00043189
N.S.		0.0011212	0.0017033	0.0024902	0.0035552	0.0034154	0.0014093	0.00060621	0.0020586	0.0051156	0.0021592	0.0017947	-0.00189	0.00076135	-0.00045456	-0.0033931	0.0053407	0.00089205	-0.0015053	-0.0024103	-0.0016903	0.00064563	-0.0029719	-0.00056317	-0.0032045	0.00054374	0.0027419	0.00058078	-0.0020794	0.0019614	0.0018932	-0.0026372	0.0013605	-0.00012227	-0.0015329	0.0033796	0.00066464	-0.0013031	-0.00011049	0.0023239	-0.0030628	0.0018309	0.00073346	-0.0012544
N.S.		0.0036385	-0.0029037	-0.00042697	-0.0044726	-0.0018013	-0.0020824	0.00012793	-0.0016538	0.001494	-0.00049543	-0.0016314	-0.00012399	-0.00329	-0.00022654	-0.00023967	-0.0009975	-0.0038868	0.00027609	2.3542e-07	0.0003549	0.0019813	-0.0064808	-0.0051253	-0.0010961	-0.0035171	-0.00075582	-0.0011657	-0.0012277	-0.0013074	-0.00018725	-0.0022819	-0.0017152	0.00092194	0.00024816	0.0010696	-0.0017224	-0.0029517	-0.00091997	-0.0011675	-0.0025828	-9.2319e-05	-0.0031069	-0.002562
N.S.		-0.0018871	0.0043613	-0.0019441	-0.0027788	-0.0011912	0.0020689	0.0004215	-0.001965	-0.0021211	-0.0031754	0.0016839	0.0018439	-0.0024285	-8.8842e-05	-0.0061917	0.0061884	0.0029167	0.0031968	0.00025	-0.00045448	-0.0013019	0.00060063	-0.0038438	0.0011192	-0.0012835	-0.00050748	4.1092e-06	-0.00112	0.0027602	-0.00081043	-0.0013265	0.0025883	-0.00040476	0.0026682	-0.00058403	-5.6204e-05	-0.00241	0.00052378	0.0017665	0.0015068	-0.0016441	-0.0032963	-0.0019605
N.S.		0.0026236	0.006401	0.00053824	0.0013211	0.0089622	-0.0040603	-0.001591	-0.00016546	0.0013999	0.0054319	0.00066134	-0.0010799	-0.0016158	0.00060398	-0.003897	-0.0032895	-0.0016942	-0.0019398	0.0010306	0.00091536	0.0018333	0.0043741	0.0052633	0.00067566	0.0033134	-0.00021559	0.0044386	0.0039513	-0.0039387	-0.00018371	0.0026561	0.0011563	0.0073159	-0.0012323	0.0025951	-0.0015908	0.0011463	0.0043375	0.0036975	0.00082622	0.0038737	-0.0045291	-0.0059745
N.S.		-0.00067563	0.0043718	-0.00010363	-0.0043237	-0.0016387	-0.00022729	-0.0014098	-0.00070409	-0.0032484	-0.00043259	0.0047903	-0.00024151	0.0011819	-0.0010254	-0.0027693	-0.0024591	0.00031998	-0.0020391	0.0023647	0.012465	0.0042545	0.0039363	-0.0022391	-0.0009864	-0.0012884	0.0071093	-0.0025789	0.00034159	-0.00082561	0.0031126	-0.0023268	-0.0064944	0.0006399	-0.0017182	0.00047188	0.00064403	0.00051653	0.00019726	-0.0010985	0.0019215	0.0013863	-0.0024224	0.00038852
N.S.		-0.0020519	-0.0033077	-0.0037333	-0.0019941	-0.0021773	-0.00013744	0.00054015	0.0021556	0.0017434	0.0024885	-0.0018399	0.00014495	0.0002395	-0.0018183	-0.0041523	-0.0017668	-0.00056177	-0.00091533	-0.0031264	-0.0010657	-0.00018575	0.0091883	0.0026427	-0.0017755	-0.0033895	-0.0031754	-5.6201e-05	0.0038274	0.00325	0.0020205	0.0018632	-0.00041495	-0.0022599	0.0049403	0.0044852	0.0027726	0.0029561	0.0041445	0.0031396	0.0025515	-0.0025061	-0.00039504	-0.0016814
N.S.		0.00064717	-0.0013667	0.0027657	-0.0015046	-0.00070947	0.00030487	-0.0016358	0.0031714	0.0012747	0.002601	-0.0011306	-0.0013128	0.0025623	0.0006965	7.7059e-05	0.00045102	-0.0015316	-0.0017357	0.00061524	0.0035753	0.00060088	0.00062106	0.0062433	0.0024653	-0.0003346	-0.00097952	0.00095177	-0.0010655	0.0015751	0.00029589	0.0013729	0.0021511	-0.0018255	0.0053946	0.003172	-0.0024918	0.00033344	0.00094555	0.0018846	-0.0023119	-0.002429	-0.00029557	-0.0061284
N.S.		-0.0038446	-0.0013957	0.00027602	-0.013602	-0.0036669	-0.0022162	-0.0016435	0.0072065	0.0034899	-0.00081514	-0.0022865	0.0017908	0.0034887	0.0024804	-0.00010624	-0.00057271	0.0004096	0.0030856	0.0010519	-0.00017196	0.00062191	-0.0030304	0.00051468	-0.0091211	0.0018533	-0.0062824	0.0064278	0.00010465	0.00080533	0.00045212	-0.0031246	-0.0073638	0.0029766	0.00085349	0.00043853	0.0012781	5.6492e-05	0.0028724	-0.0053319	-0.0051076	0.0033519	0.0015764	0.0035563
N.S.		-0.001055	0.0030159	-0.00055243	0.0026092	0.0011135	-0.00052231	-0.0025977	0.0027747	-0.0010463	-0.00053458	0.0010726	0.0012188	-6.6532e-05	-0.0017802	-0.0016682	0.0019824	0.002568	-0.0018353	0.0062309	0.0081428	0.0036578	0.0016501	-0.00068359	-0.0023722	0.0039008	0.0021013	-0.0007398	0.0015089	-0.0013598	-0.0013203	-0.0029717	-0.00097409	0.0020376	0.00055661	0.0010491	0.0013957	-0.0011234	-0.002931	-0.0018157	0.0069835	0.002745	0.00042012	0.0086436
N.S.		0.00058916	-0.0025448	-0.0041401	-0.0013287	-7.5712e-05	0.003354	0.00017536	0.0018265	0.0035458	0.0049025	0.00031072	0.0014469	-0.00079115	-0.0010902	-0.0042899	-0.0033542	-0.0021927	-0.0014084	0.0003872	0.0017148	0.0018117	0.0082519	0.0038225	-0.0013478	-0.0031	0.00054304	0.00045539	0.0067441	0.0045552	0.0054006	0.0047588	-0.0005016	0.00042171	0.008711	0.0058411	0.0024945	-0.00029161	0.0034568	0.0030933	0.0012585	-0.00090273	-0.0017251	-0.0020936
N.S.		-0.0019543	0.00057531	-0.0062739	-0.0044169	0.0027148	-0.0013155	-0.0031193	-0.00060847	-0.00069658	-0.0071627	-0.00067987	-0.002484	-0.0058453	-0.0050685	0.0006925	-0.00079938	0.00042002	0.0007032	-0.0020839	-0.0028317	-0.004446	-0.0045548	-0.00018572	0.00069115	-0.0031226	-0.00063833	0.00035005	0.00069837	0.0025906	-0.00065399	0.0051652	0.0018222	0.004319	-0.0025764	-0.0029867	-0.0018069	-0.0048551	-0.0029794	-0.0031633	-0.00049203	0.0016836	-0.002992	-0.0041086
N.S.		-0.0022291	-0.0019875	-0.0074836	-0.0013261	0.001037	0.0047309	-0.00795	0.00091455	-0.0019288	0.00043203	-0.0008887	-5.5495e-05	-0.00097267	-0.00025416	0.0025957	-0.0014264	-0.00060167	-0.0011386	-0.00016153	0.00012525	-0.0032385	-0.0030979	0.0061623	-0.0059887	-0.0053259	0.00074254	-0.00069985	-0.00029763	-0.0055952	-0.0045569	-0.0020743	-0.0039342	0.0025464	-0.003978	-0.0035745	0.0034564	0.00070017	-0.0042035	-0.000918	-0.001305	0.00049767	0.0024928	0.0011464
N.S.		-0.0019975	0.0024947	-0.0039508	0.003394	0.00033597	-0.000745	0.0031065	-0.00081804	0.00020025	-0.0027009	-0.001399	0.0013865	-0.001742	0.0024599	-0.0043373	-0.002236	0.00079754	0.0024898	-0.0015642	0.0015499	0.0029641	0.0005765	-0.00095527	0.0054535	0.00025528	-0.0034278	-0.0029106	0.0024782	-0.0037097	7.9878e-05	0.00041263	-0.0023826	0.00078769	0.0017513	-0.0045876	-0.00053382	0.0012431	0.0011487	0.000735	-0.000109	0.0025701	-0.00016627	-0.00060585
N.S.		0.0052607	0.0083374	0.0056287	0.0024334	0.0027636	0.0030353	0.0030084	0.0069855	0.0027155	0.0018399	0.0017214	0.0040253	0.0014262	0.00098627	-0.0030391	0.002582	0.0012575	0.0028006	0.002667	0.0043919	-0.00067767	0.0026781	0.0022976	0.00020731	0.0064934	-0.0013992	0.0051615	0.0078293	0.00013849	0.0034477	0.0056021	0.0059265	0.0088989	0.0037717	0.0032666	0.0044051	0.0041131	0.0027557	-0.00060791	0.0018231	0.0023727	0.0021299	-0.0010335
N.S.		-0.0010098	0.0037076	0.00073636	0.00080635	0.0068367	-0.0021966	-6.9745e-05	-0.00011002	0.0028632	0.0028301	-0.0033134	-0.0012361	0.0034643	0.0032895	-0.0035532	-0.0010103	0.00022756	0.002442	0.0036751	6.6177e-05	0.0052705	0.0036434	0.0050235	0.0015051	0.0024094	0.00087938	0.0021207	0.0052034	-0.0010611	-0.0013873	0.0028867	-0.00022231	0.0095107	-6.2495e-05	0.0036895	-1.1235e-05	0.00016202	0.00049196	0.0016447	0.0022284	0.0039778	-0.00088365	-0.001578
N.S.		-0.00062097	-0.0026937	-0.0026602	-0.0020934	-0.0019407	-0.0001039	-0.0034078	-0.00091767	0.00022882	-0.00288	0.0026262	-0.002308	-0.0037478	-0.0011333	-0.0016178	-0.0019945	-2.521e-05	-0.0035084	0.001243	-5.2238e-05	0.0001374	-0.00017845	-0.0035763	-0.0019756	-0.0017603	-0.0028634	-0.0005681	-0.0055529	0.00023926	-0.0057025	-0.00050387	-0.0010816	-0.0026117	-0.0025631	0.0015014	-0.0011558	0.0003765	-0.0023196	-0.002645	-0.00075371	0.00046587	0.00061078	-0.003433
N.S.		0.0021501	0.00059966	0.0066424	0.0080644	0.0024586	-0.00075281	0.0028833	0.0067539	0.0022725	0.0013442	0.0021359	0.008783	0.0051611	0.0035668	0.0031814	-0.0017202	0.00067788	0.0015512	0.005578	-0.0011716	0.002386	0.00061503	0.0010549	0.0042008	0.00097302	-0.0033943	0.0037175	0.005962	0.0025117	0.0012633	-0.0028897	0.0038175	0.00037694	0.00049751	0.0049463	-0.0020261	-0.0035201	0.0039296	0.0021361	0.00071222	0.00070509	0.0013004	-0.0049903
N.S.		0.0016848	0.0012725	0.004044	0.0043005	0.00061218	-0.00032885	0.0024587	8.7773e-05	0.0032844	0.0023516	0.0013793	0.001975	-0.0019249	0.0023175	-0.00014427	0.002752	0.003436	-0.00086069	-0.0012832	0.0021164	0.00059231	0.0071302	0.0074533	0.0049656	0.0061602	0.0064955	0.0015298	0.0036607	0.0013862	1.1222e-05	0.0014477	0.0031932	0.0025148	0.00065565	0.0026355	0.0033535	0.0014077	0.0046445	-0.00076525	0.0035226	0.0018493	-0.0011009	-0.00025777
N.S.		-0.0024799	0.00052329	-0.0022679	-0.0027941	-0.0027874	-0.0013329	-0.0043213	-0.0017245	0.0011974	-0.001066	-0.001846	-0.0027519	-0.0034839	7.163e-05	-0.0033419	0.0010298	-0.0037706	-0.00041631	-0.00030218	-0.0033749	-0.0011171	-0.0035683	-0.0030941	-0.0018625	-0.0023941	0.00014431	-0.00090492	-0.00134	-0.0005303	-0.00048237	-0.0021248	-0.00043487	-0.003534	-0.0025746	-0.00065536	8.081e-05	-0.0014558	0.0035765	0.0016479	-0.00045502	0.0031862	0.00045675	-0.00042972
N.S.		0.0032569	0.0017057	0.0022362	0.0019417	-0.00274	0.0028453	-0.0029547	-0.0011553	0.0022023	0.0019474	-0.00026285	-0.00059162	-0.0044337	-0.0041573	-0.00010469	-0.0047304	-0.0037529	0.00076765	-0.0014429	0.00081758	0.00015473	-0.0005942	-0.0027252	-0.0053595	-0.0007164	-0.00075966	-0.0012874	-0.00090446	0.001913	-0.0024158	0.0011388	-0.0018988	-0.0016509	0.001495	0.00099185	-0.0019321	0.0015545	0.0014138	-0.0012629	0.00010236	-0.00018934	0.0003101	0.0027373
N.S.		-0.0010558	-0.0011252	0.00020296	-0.0013113	-0.00083456	-0.0010022	-0.0047113	-0.00045365	-0.00054768	-0.0013403	0.006653	0.0039639	-0.00030717	0.00018025	0.0037576	-0.0017862	-0.0039894	-0.0023885	-0.002286	-0.0032675	0.0035867	3.1244e-05	0.0044219	0.0016714	0.022582	0.001774	-0.0035849	0.0023053	0.0012415	0.00095422	0.0055833	0.00037086	-0.00065642	0.0019055	0.0026891	0.00097322	-0.0023901	-0.00031314	0.003287	-0.0027295	-0.0013032	-0.0013256	0.0027092
N.S.		-0.0008973	0.0038486	0.0056154	0.0086577	0.0018178	0.0013518	0.001433	0.010061	0.010159	0.001653	0.0035947	0.0021278	0.00254	0.0074119	0.0052309	0.0045946	0.01248	0.0032538	0.0039103	0.003741	0.0032184	0.0060539	0.0060333	0.0049499	0.0012991	-0.00041543	0.0025668	0.0027502	0.0020643	0.0023823	0.0058228	0.00095334	0.00045216	-0.0014243	0.00080324	2.0857e-05	-0.0026064	0.0038594	0.00054747	0.0002423	-0.0011144	0.0020829	0.0022487
N.S.		0.00028962	0.0011307	-0.00082303	-0.0018393	-0.0022377	0.0019723	-0.0014555	-0.00045323	0.002349	0.00027336	-0.00024115	-0.0013159	0.0001844	0.0016851	-0.0047462	0.0021127	-0.0023811	-0.0011175	6.8266e-05	-0.0023363	0.00033445	-0.0027777	-0.0027804	0.0012092	-0.0013665	-0.0011047	0.00027356	-0.0010008	-0.00078616	0.0014922	-0.0017041	0.00054941	-0.0036187	-0.0020701	-0.00050939	0.00077156	-0.002455	0.0015202	-0.00072738	-0.0016898	0.0022498	0.0049421	-0.00076628
N.S.		0.0016005	0.0012319	0.002097	0.001374	-0.00090715	-0.0044985	-0.00088231	-0.00060156	-0.0013601	0.00085936	-0.0015437	-0.0013953	-0.0015509	-0.0018722	-0.00087603	-0.0026008	-0.0021005	-0.002484	-0.00042802	0.00094894	0.00026987	-0.0010824	-0.0023715	-0.0010727	-0.0026202	-0.00086047	-0.00030461	-0.00019887	0.00081524	-0.001501	-0.00090932	0.0004368	0.0008863	-0.001186	0.00027235	-0.00092478	-0.00086158	-0.0031273	-0.00088202	-0.0010892	0.00087837	0.0017652	0.0014998
N.S.		0.0012807	0.0019793	0.00088015	0.0032978	0.0056718	0.00071688	-0.00093209	-0.0027562	0.0071565	0.00032846	0.0033517	0.0008894	0.004159	0.0064246	0.0027329	0.0038008	0.0039718	0.0054012	0.0014568	-0.0027249	0.0088304	0.0056904	0.0056345	0.00012229	3.7682e-06	0.0069816	-0.00098922	0.002436	-0.0022561	0.0046652	-0.0012013	0.0052331	0.0058162	-0.0011605	0.0015206	0.00015913	-0.0016634	0.00042985	-0.0022087	0.0018009	0.0027316	0.0075786	0.0021228
N.S.		0.0048999	0.0034473	-0.0011963	0.00075741	-0.0002283	0.0021683	0.0019989	-0.00082094	0.00062366	0.0027555	-0.0024241	0.0014812	-0.003076	-0.001359	-0.00087579	-0.00051495	-0.00058995	-0.0021593	-0.0010001	-0.00040189	-0.000572	-0.0021398	-0.0033025	0.0036043	0.0012165	-0.00046459	0.00012591	0.0012897	-0.0012424	0.00083161	-0.0024285	-0.0044496	0.0016727	0.0018953	-0.0025168	0.0023161	-0.0015454	-0.0027691	0.0018072	-0.0011758	-0.00021408	-0.0034662	-3.3984e-05
N.S.		0.00012319	0.00053089	-0.0059762	0.00082994	-0.0065848	-0.0013091	-0.0020763	-0.0028538	-0.0040825	0.001327	0.0015835	-0.0010384	-0.0057069	-0.0034432	0.0019106	-0.0023185	-0.0060668	-0.0030228	-0.00088972	-0.0029613	-0.0053494	-0.0019577	-0.0024532	-0.0012322	-0.0035433	0.00093897	0.0018403	-0.0012729	-0.00085442	-0.00025825	0.002642	-0.0020659	0.0043838	0.0014762	-0.00019444	0.00099848	-0.0010698	0.0028059	0.0023155	-0.0045553	-0.0051987	-0.0022981	0.0010983
N.S.		-0.0028364	-0.0036452	-0.0031118	0.00070381	-0.0027165	-0.0022259	-0.0030976	-0.0020873	-0.0033771	-0.0060526	-0.0012809	-0.0045145	-0.0021298	-0.00052345	-0.0025657	-0.0041498	-0.0018548	-0.00018823	-0.00094918	-0.00076978	-0.0019686	-0.0017422	-0.0011125	-0.0020931	-0.0033613	-0.00036841	-0.0029085	0.0010679	-0.00074181	-0.0015136	-0.0025512	-0.0026637	-0.0018796	-0.0017803	-0.00043458	-0.0042694	-0.0026286	0.0025617	-0.0027391	-0.0034685	-0.00015866	-0.00063671	-0.00097195
N.S.		-0.00043528	0.00091298	-0.002581	-0.0018734	-0.0018248	-0.00084717	-0.00026425	0.00037489	-0.0031896	-0.00012562	-0.00045242	-0.00074995	0.0015091	-6.1424e-05	0.00079672	-0.00057667	-0.0029413	-0.003253	-0.0021024	-0.0017051	-0.002165	-0.00020011	-0.00025327	-0.00085501	-0.0057082	0.00013987	-3.4228e-05	-0.0017897	-0.002176	-0.0010312	0.0023258	-0.0012997	-0.00070064	-0.0021495	0.0014336	-0.00079022	-0.0039272	-0.000385	-0.0030146	0.00034831	-0.0019032	-0.0023105	-0.001311
N.S.		-0.00052028	0.0043338	0.00047851	-0.0042937	-0.0016565	0.0019764	-0.00045009	-0.0035395	-0.0017794	9.9954e-06	0.0016356	0.00063075	0.0043554	-0.00069223	0.00032552	-0.001243	-0.0020341	-0.0027031	-0.001584	0.0058235	0.0017752	0.0027989	-0.0023246	-0.0026804	-0.0023677	0.0038229	-0.0032684	0.0043027	-0.0014509	-0.00015783	0.00044631	-0.0047915	-0.00022452	-0.0017893	0.0021537	0.0027254	-0.0020727	0.00023677	0.0011196	0.0027226	0.0021254	-0.00024452	0.002779
N.S.		0.004095	-0.0028368	0.00066976	-0.0065079	-0.0031813	-0.0050469	-0.0027666	-0.00096189	-0.0022719	0.0003315	-0.0027799	-0.0022651	-0.0018898	-0.0054913	-0.0049799	-0.0028649	-0.00543	0.0060156	0.0019158	-0.00094206	-0.0040094	-0.0028364	-0.0029218	-0.0018859	0.0036663	0.0013774	0.0004942	0.0037331	-0.0090703	0.0028629	-0.0020507	-0.0046971	0.001387	0.0004746	-0.0026501	-0.0024301	-0.0006575	-0.00083571	-0.0072135	0.0020646	0.0017801	-0.0020825	-0.0015867
N.S.		0.0096212	0.010438	-0.0032205	0.0029522	0.00071862	0.0024619	-0.007064	0.0084105	0.0030127	0.0048594	0.0030576	-0.00018154	-0.0089656	0.0062258	-0.0048643	-0.00096519	-0.0031953	-0.0046688	0.0045673	-0.0033613	-0.0016957	0.011329	0.0014483	-0.0013432	0.0037932	-0.0025859	4.9247e-05	0.0012377	0.0019343	-0.0021547	-0.0039186	-0.0022968	0.0015981	0.0068826	0.0035523	-0.0057707	-0.0010164	-0.006241	0.004648	-8.9887e-05	-0.0067232	-0.0036725	-0.0017328
N.S.		-0.004564	0.00014925	-0.0022775	0.0072601	0.0018138	0.0006191	-0.00083733	-0.0022864	-0.0021559	-0.0033263	-0.0016127	-0.00023714	0.0047219	-0.0025652	-0.0038307	-0.0024015	-0.0036937	-0.0021175	-0.00023693	0.0038036	-0.0013314	0.0012033	-0.0041713	0.00043117	0.0019348	0.0021273	0.0016868	0.00040516	0.0053137	-0.0018522	-0.00032598	0.00037512	-0.0019368	0.0013796	-0.00041167	-0.00063546	0.0050191	0.0016824	-0.0012156	0.0067904	0.0015874	0.0033087	0.0011172
N.S.		-0.0016365	0.0037973	0.00012676	0.00074518	0.00074179	-0.0032368	0.00091625	0.0022015	0.0036619	0.0025025	0.00062752	0.0020029	-0.001625	-0.0014034	0.0015962	-0.0025	0.00098207	0.00078101	0.0019759	-0.00046546	3.7525e-05	-0.0018087	0.00029963	0.0013735	0.0044403	0.0045203	0.0025569	0.002653	-0.001655	0.0022297	0.00026645	-0.00027111	0.0002524	0.0026789	5.4342e-05	0.0043962	-0.00045741	-0.00025252	0.0023574	-0.0012667	0.0070584	-0.00096136	0.00046623
N.S.		0.0020443	-0.0048343	-0.01091	-0.00099941	0.0036944	0.0017369	0.0018895	0.003668	-0.0013886	-0.0071095	0.0030978	0.004274	-0.0039767	-0.001105	-0.003509	0.0093431	-0.0034298	-0.0086483	-0.004011	-0.0068011	0.0020936	-0.00010416	-0.0031452	0.0063484	-0.0086707	0.00012661	0.0011504	0.0096116	-0.0050264	0.0012671	0.0095039	-0.0021978	0.00074088	0.00096207	0.0061006	-0.0024694	-0.0082436	-8.5088e-05	-0.0023238	-0.002162	-0.0054297	-0.0048579	0.008073
N.S.		0.0059579	0.00079642	-0.0031727	-0.00041485	0.0018141	0.0048426	0.00055984	0.0039566	0.003111	0.0041392	0.00043553	0.0013171	-0.0022185	-0.0013084	-0.00023789	-0.0035651	-0.001637	-0.0020605	0.0041047	0.004115	0.00097647	0.0071689	0.0033874	0.0011373	-0.0015051	0.0032003	0.0026451	0.010181	0.006662	0.0081037	0.0078567	-0.0019105	0.0020702	0.0082592	0.0046742	0.0012676	-0.0022704	0.0043245	0.0027685	-0.00067814	-0.0010176	-0.0021834	-0.0005626
N.S.		-0.0030304	-0.0011976	-0.00094035	0.00017662	-0.0037666	-0.0012303	0.0054335	-0.00058242	0.0026708	0.00082993	-0.00034508	0.0014577	-0.00068627	0.0004804	0.002575	0.00020147	0.0029938	0.00092884	0.00090236	-0.00035502	0.00048728	-0.0068633	0.0032424	-0.0021113	0.0012104	-0.00034526	0.0014924	-0.00076384	-0.0014592	-0.001205	-0.00021544	0.00099443	0.0023855	-0.00056308	0.0023979	-0.0016014	0.0012132	-0.0031479	-0.00089489	0.0017875	0.00069995	0.002095	0.0039775
N.S.		0.0021	0.0052288	0.00027769	-0.0018369	-0.0034351	0.0018565	0.00036857	0.0010134	0.0039859	-0.0023604	-0.0048266	0.0021121	-0.0050013	-0.0027687	-8.4351e-05	-0.0009922	-0.0016003	0.00085905	-0.0025526	-0.0024456	-0.0015283	0.0067435	-0.0035697	-0.0010703	0.0012615	0.0034252	-0.00047007	-0.0037579	-0.001763	0.0066306	-0.0027527	0.0017188	0.006019	-0.002967	-0.0027051	0.0037001	-0.00071153	-0.00068934	-0.0029497	0.0028811	0.0018141	0.0026147	0.00089214
N.S.		0.00089244	0.0015342	0.0015904	-0.002731	0.0007461	0.00095141	-0.0017076	0.00059432	0.00087625	0.0013203	0.000173	-0.00053814	0.0034881	0.0009755	0.00085011	-0.00028364	-0.0037528	-0.0018707	0.0042654	0.0034596	0.0016559	0.0014805	0.00028811	0.00030026	0.00078547	-0.00019006	-0.00049425	-0.00015713	-0.0013766	0.001294	0.0015574	0.00042627	0.00017473	-0.0013725	0.0037233	-0.0020447	0.00095211	-0.0014464	0.0019853	0.0025444	-0.00034709	-0.0011408	0.00093737
N.S.		-0.0012966	0.0021584	-0.0031944	0.0020049	0.00021968	-0.002746	0.001084	0.0026086	-0.0017892	-0.00051642	-0.0040269	-0.00099879	0.0016542	-0.0017526	-0.0017902	-0.0022143	0.00098783	-0.0030914	-0.003811	0.0059836	-0.0011803	0.0020046	-0.001078	0.0051513	-0.0052451	-0.0039868	-0.0014315	-0.0037061	-0.0019746	-0.00023926	-0.0045442	-0.0016956	0.0023189	8.4493e-05	-0.00062743	5.8201e-05	-0.00074956	0.0010732	-0.00015529	0.00034162	-0.0018398	-0.001836	0.0043039
N.S.		-0.0017641	0.0015375	0.00080962	-0.0020042	-0.0024088	-0.0011503	0.00081442	0.0045763	0.00010712	0.0022272	0.00013696	-0.0014257	0.0019558	-0.0013737	-0.00036784	0.00024329	-0.0027041	-0.00094127	-0.0016701	-0.0017256	-0.0021576	0.00069316	-0.00029783	-0.0019617	-0.0049283	0.00060645	-3.8584e-05	2.3279e-05	-0.0014202	-0.00029931	0.0010657	0.0015124	0.00035961	-0.0016937	0.0027104	-0.0012287	-0.0028898	0.0023787	-0.0025917	0.0014179	3.5328e-05	0.0015402	-0.0011573
N.S.		-0.00016692	0.0020603	0.00036633	0.0065124	-0.0012239	-0.00030879	0.00021778	0.0046689	0.0047623	-0.0019517	0.0011156	-0.00099801	0.00049769	0.0063884	0.0017987	0.0018197	0.0076747	-0.0003522	0.0026963	0.00043824	-0.00098294	-0.00037791	0.0033529	0.0048773	-0.0014981	-0.0035301	-8.1911e-05	0.0018795	-0.00019841	0.00081129	0.0038307	-0.00031693	-0.00048582	-0.0015536	-0.00077548	-0.0012326	-0.0019698	0.00065196	6.4979e-05	-8.6447e-05	-0.0014163	0.00045761	0.0020593
N.S.		-0.00050078	0.0017919	-0.0085441	0.00018608	-0.0013132	-0.0028311	-0.0056336	-0.0025335	-0.001917	-0.0014078	-0.0029298	-0.0010116	-0.0024666	0.00055457	-0.0062846	-0.00052071	0.00030622	-0.0054939	-0.0014448	-0.0026383	0.00071379	-0.0056407	0.0013636	0.0041953	-0.0031072	0.00017295	0.00017185	-0.00043522	-0.00059077	-0.0020181	-0.0011627	-0.00096463	-0.00017645	-0.0012761	-0.0037538	-0.0010175	0.00076496	-0.0028498	0.0023744	0.0055129	-0.0048206	0.0026389	0.0059759
N.S.		0.0011619	-0.00094878	-0.00089202	0.0065375	-0.00020086	0.00036794	0.0038431	0.0016751	-0.0013005	0.00478	-0.00061931	-0.00268	0.0014872	0.00053614	-0.00092098	-0.00063424	-0.0012077	-0.0032747	-0.0016409	-0.00045624	-0.003805	-0.0034741	-0.00052055	0.0030596	-0.0012548	0.00098256	0.0011459	0.0015462	-0.0006285	0.0036731	-0.00083322	0.0048443	0.00078421	8.2421e-05	0.0034363	0.0012389	0.0025065	0.00056551	-0.0011701	-0.00018156	0.0018811	0.0012729	0.00021597
N.S.		0.0013002	-0.0013402	0.0014964	-0.0024898	-0.0016946	-0.0015089	-0.0011826	-0.00095765	-0.0012005	-0.0023318	-0.00092448	0.0035751	-0.0014027	-0.0019414	0.0030494	0.00073878	0.001816	0.0015083	0.00012005	0.0027021	0.002146	-0.00084284	0.0078317	0.0054064	0.0053712	0.0057503	-0.00049805	0.0037141	0.0050346	0.0044612	-0.0022803	0.002636	-0.00082832	-0.0031635	6.7391e-05	-0.00095442	-0.0019701	-1.0571e-05	0.0026833	-0.0010437	-0.0027615	1.9298e-05	0.0016785
N.S.		0.00059316	-0.0021947	-0.0010721	-0.0024262	-0.00060089	0.00072199	-0.0023713	0.00068436	0.0023259	-0.0023763	0.0011492	-0.0014743	-0.0040021	0.00021639	-0.002233	-0.0024533	-0.00034191	-0.0034556	0.001839	-0.00083777	-0.00032044	0.0024501	-0.0019289	0.00098738	0.00014477	-0.0013624	-0.0013501	-0.0054583	-0.0012948	-0.004706	-0.0011629	-0.00016318	-0.0027837	-0.0014259	0.00039864	0.00061748	0.00032097	-7.0174e-05	-0.0026809	-0.0014613	0.0028085	0.0009148	-0.0037211
N.S.		0.0010405	0.0044611	0.00053042	0.0021876	0.0005858	-0.00079385	0.0018831	-0.00039681	0.0024572	0.0034735	-0.0014841	0.0025411	-0.0025075	-0.0019733	-0.00047908	-0.0010517	0.00049729	0.00052064	0.0029317	0.0010561	0.00073806	-0.00086012	-0.0019711	0.0029159	0.0030789	0.0011713	0.0028038	0.0022869	-0.0016594	0.0028804	-0.0008118	-0.0025336	0.0016303	0.002699	-0.0011535	0.0046226	-0.0014094	-0.00085066	0.0042211	-0.001665	0.0042926	-0.0015083	-0.00041066
N.S.		-0.0023855	0.004792	0.0045932	0.0010569	0.0028817	0.0028416	0.00079692	-0.00022272	0.0027874	-0.0016083	0.00017622	0.0050296	0.0025831	0.0013494	0.0060021	0.0060773	0.00087406	0.0023326	0.0029954	0.0038833	0.001204	0.001891	0.00075921	0.0019778	0.0012739	0.0046252	0.0056288	8.0845e-05	0.002023	0.0050674	0.0017245	-0.00055434	0.0043897	0.00097508	0.0027063	0.00024781	0.0053905	0.0027066	0.002541	0.0026604	-0.00017895	0.0017916	0.00035543
N.S.		-0.0016124	-0.0031841	-0.0032264	-0.0022686	-0.0024174	-0.001701	-0.0020562	-0.0019576	-0.000429	-0.0039147	-0.0011784	-0.00031497	-0.0048333	-0.0028619	-0.0026694	0.0019186	-0.0031707	-0.0013446	-0.0034582	0.0010276	-0.00041001	-0.0012047	-0.0014699	-0.0036968	0.00064257	-0.0027778	-0.0012966	0.0023885	0.00063732	-0.0032926	-0.0036672	0.00084529	-0.0041808	-0.0016753	0.0012884	-0.00087797	0.0023519	-0.00055456	-0.0021027	0.0016591	-0.00021537	-0.0021134	-0.0020149
N.S.		0.0028739	0.0014243	0.0049322	-0.0041461	0.0039782	-0.005518	-0.00033803	-0.00085157	0.0014288	-0.0014222	-0.00063919	0.0021251	0.0013454	-0.00088106	-0.0010913	-2.921e-06	0.0013131	-0.0007208	-0.00030356	-0.0010987	-0.0032208	0.001645	4.6083e-05	0.0023309	-0.00093266	-0.004326	-0.00053488	-0.0031357	-0.0018571	-0.00094211	-0.00067161	0.0015505	-0.00073363	-0.0013496	0.0045739	-0.003358	0.0029017	0.0011897	-0.002153	-0.0010807	-0.0018902	0.0013901	-0.0013079
N.S.		-0.00059496	0.0044254	-0.0015733	-0.0018476	-0.002973	-0.0013218	0.00034694	-0.00064201	-0.00016836	0.0026733	-0.0024278	-0.00023334	-0.0015584	-0.0026842	-0.00061019	0.0022037	-0.00084047	0.00073171	-0.002162	-0.00081992	0.0016364	0.0035005	0.00054862	0.0016804	-0.0023675	0.00050104	0.001918	-0.0020722	0.0014633	-0.0018132	-0.0013066	-0.001494	0.00041089	-0.0023227	-0.00076508	0.00015141	0.00026223	-0.0017611	-0.00063844	0.0013972	0.0047398	0.0016859	0.0011128
N.S.		-0.0019428	-0.0027426	-0.0013548	0.00043795	0.00060064	-0.00051261	-0.0015231	0.0013108	0.0035471	0.0026482	0.00088495	-0.0034533	2.0081e-07	-0.0029279	0.00088294	0.0018911	-0.0014672	-0.0031848	-0.0017911	0.0014614	-0.00053336	-0.00063041	0.0026573	0.0006484	0.0038081	0.00096807	-0.004334	0.001415	-9.5053e-05	-0.0040588	0.0026724	-0.0028671	-0.0010122	0.0010945	-0.00065816	0.00036817	-0.00074502	-0.0052264	-0.0033836	-0.00078928	0.0012185	0.0018873	-0.001693
N.S.		8.108e-05	-0.003079	0.00060044	0.00057044	-0.00011659	-0.0015779	-0.0021453	-0.00039785	7.7843e-05	-0.0038233	-0.0015041	3.5227e-05	-0.001551	-0.00026626	0.0018914	-0.004525	-0.0028612	0.0021648	-0.0018975	-0.00045474	-0.0021543	0.00089603	-0.0016366	0.0024603	-0.0046382	-0.00039657	-0.0038498	-0.0017091	0.00051876	0.00088974	0.0021387	-0.00092587	-0.0025198	-0.0025852	0.0010029	-0.002855	0.0058839	0.0024282	0.0024728	0.0010955	-0.0026841	-0.00048752	-0.0017451
N.S.		-9.3565e-06	-0.00017028	-0.003256	-0.0020024	-0.002207	-0.00085587	0.00015362	0.00055392	-0.0039994	-0.00096349	0.0017729	-0.0032799	-0.00082578	-0.0019585	-0.002822	-0.00049169	-0.0043215	-0.0010751	-0.0021841	0.00048308	-0.0020571	-0.0052937	7.8451e-05	0.0010442	-0.0010362	0.00082556	-0.0041111	-0.0026578	0.0015894	0.0012212	-0.0012492	-0.00093743	-0.002081	-9.7497e-05	-0.00092648	0.0019256	-0.0013571	-0.0020643	-0.0007619	0.0013959	-0.0018703	-0.0029448	-0.0014679
N.S.		0.003406	-0.0021077	0.0027334	-0.00042627	-0.0016735	0.0010216	-0.002817	-0.001006	-0.0033986	-0.0016627	-0.0026429	0.0010867	0.0013623	0.0029984	0.0010577	-0.0018008	0.00011315	-0.0029757	-0.00083959	-0.0011779	-0.0012852	-0.0010718	-0.0023889	0.0011755	-0.0053287	0.0007506	-0.0031302	-0.0019571	0.004908	-0.0020043	-0.00060586	-0.001274	-0.0026986	-0.0021011	-0.0022084	0.00071716	-0.0038809	0.0013428	-0.001833	-0.0025949	-0.0017744	0.0005628	-0.002774
N.S.		-0.0013257	0.00087549	-0.0091379	-0.0017964	-0.0017242	-0.0053256	-0.0054694	0.00077428	-0.0036698	-0.003474	-0.0042096	0.00013128	-0.0042936	0.0022341	-0.0064516	-0.0024883	-0.001704	-0.0053191	-0.0017772	-0.0027352	0.00022098	-0.0028944	0.00067204	0.006188	-0.0021446	-0.0016179	-0.002495	-0.0010014	0.00028969	-0.00011818	-0.0023988	-0.0020634	0.00035399	-0.0026265	-0.0049037	-0.00093785	5.8403e-05	-0.0015358	0.0041258	0.0036928	-0.0037613	-0.0012471	0.004696
N.S.		0.00082742	-0.0026229	0.0012007	-0.00096971	-0.0049708	-0.0022924	-0.0009272	-0.0037299	-0.0045007	-0.0067022	-0.0028812	-0.0014748	0.00021761	0.001801	0.00073218	-0.0039672	-0.002499	-0.0028388	-0.00087645	-0.0025629	-0.002673	-0.002503	-0.0032219	0.00034914	-0.0045087	-0.0017936	-0.0042464	-0.0044739	0.0035019	-0.0010249	-0.0017562	-0.0035907	-0.0042541	-0.0045213	-0.0029964	-0.0018289	-0.0058238	0.00034403	-0.0017708	-0.0019145	-7.0908e-05	-0.0005894	-0.0035616
N.S.		-0.0025001	0.0026288	-0.00046472	-0.00068338	0.00041773	-0.0024025	-0.00055731	0.003084	0.0050105	0.0027562	0.0024486	0.0018918	-3.7343e-05	-0.00052782	0.0030729	-0.0020062	0.0012123	-0.0015135	-0.0010556	-0.0013471	-0.0028622	-0.0024271	0.0012845	0.00061997	0.0053606	0.0052099	0.00014406	0.0014384	-0.00095265	-7.0139e-05	-0.00063868	-0.00030132	-0.001915	0.0018588	-0.00039656	0.0024044	-5.7741e-05	-0.00053879	-0.00074158	-0.00059597	0.0055753	-0.0014423	0.00060955
N.S.		-0.0027222	-0.0012517	-0.0021964	0.0017686	-0.00073971	-0.0017804	-0.0047176	-0.0053691	0.0012134	-0.0028423	0.00075718	-0.0020705	-0.0025179	0.0018475	-0.0037448	-0.0042103	0.0025902	0.0019136	0.0022904	0.0025423	-0.0021259	-0.0030578	0.00027259	0.0017211	-0.0014817	-0.00079549	-0.0018909	-0.00011323	-0.0029945	0.0045291	-0.00064883	0.0022443	0.00081146	-0.00030844	-0.003008	-0.0038023	-0.00075359	0.00066033	-0.0066854	-0.0038758	-4.3048e-05	-0.0019404	0.0024735
N.S.		-0.0024709	-0.001801	-0.0005237	-0.00012043	-0.0020562	-0.0018436	0.001383	-0.0013543	0.00075386	0.0016131	0.0016717	0.0015505	0.00061337	0.0014843	0.00053717	0.0013913	0.0027515	0.00027061	-0.0012789	-0.0004809	0.00040346	-0.0031196	0.003626	-0.002769	0.00022259	-0.0016115	5.6929e-05	-0.00013507	-0.00047673	-0.001449	0.00062328	0.0014161	0.0014824	-0.001113	0.00099276	0.0020009	0.00062799	-0.0012007	-0.0015185	0.002058	0.00013595	0.0010257	0.0046433
N.S.		-0.0022108	0.0036802	-0.0012512	-0.0016745	0.00056079	0.0016451	-0.0017666	-0.0016225	0.00045364	-0.003714	0.00054919	0.001877	0.00014049	0.00095715	-0.0049325	0.0026054	0.0040719	0.0019748	-0.00065411	0.0010403	-0.00050471	0.0023377	-0.0010689	0.0017219	0.00051516	0.0013067	-0.00030475	-0.00023243	0.0025329	0.0005794	-0.00079595	0.0030091	-0.00021703	0.0041381	0.00025792	-9.7332e-05	-0.00083028	0.0018319	0.0027022	0.0015785	0.00024669	-0.00048207	-0.0017005
N.S.		-0.00032292	9.9341e-05	-3.7104e-05	0.00053568	-0.00084792	0.0010017	0.0035474	0.00091927	-0.003775	-0.0023656	-0.0031139	0.0002277	0.00096809	-0.0044079	-0.002536	-0.0011358	0.0015248	-0.0011664	5.2468e-05	-0.0028416	-0.00038067	-0.00011934	0.00032683	-0.002241	0.0019768	-0.0013401	-0.0027388	-0.0015951	0.00052429	0.0022947	-0.0010565	0.00082575	-0.0031633	0.0033276	-0.00080494	-0.00019639	-0.0047388	-0.0044549	-0.0016409	0.0030869	0.00098643	0.001369	0.0025496
N.S.		-3.0159e-05	-0.0013575	0.00091829	0.00045564	-5.6879e-05	-0.0013124	-0.00013656	0.00062114	0.0022746	0.0021713	0.003837	0.0015808	0.0016192	0.0010679	0.00058276	0.00049108	0.002885	-0.00042604	-0.0018668	-0.0010448	0.0012509	-0.0027491	0.0022951	-0.0019267	-0.0001139	-0.00090601	0.00011456	0.00028464	0.0014796	-0.0015197	0.00068845	0.0012118	-0.00042221	-0.00045447	-0.00069374	0.0050406	0.00091397	0.0010976	-0.0018745	0.00081536	-0.0024938	-0.0027054	0.0025785
N.S.		-0.002504	-0.0018597	-0.0017164	0.0023284	-0.0018236	0.00013171	-0.001395	-0.0023295	-0.0010947	-8.0329e-05	-0.0035552	-0.00014182	-0.0033798	-0.00087888	-0.0028148	-0.0010551	0.0024536	0.00089923	-0.0038157	-0.0017209	-0.0037524	-0.0026156	-0.0030361	-0.0023443	-0.0023985	-0.0024618	0.00098027	-0.0021549	-0.00024942	-9.8294e-05	-0.0013461	-0.0018709	0.0016854	-0.0018949	-0.0026303	0.0005007	-0.0010144	0.0020158	-0.0021114	-0.0013188	-4.141e-05	-0.00099405	-0.0017531
N.S.		-0.0027525	-0.0020929	0.00060262	-0.0015262	-0.00082752	-0.00043601	0.00050495	-0.002149	-0.00085994	0.0012436	-0.001338	-0.00104	0.0018485	-0.0033592	0.00084048	-0.00036761	0.0015435	-0.0015894	-0.001644	-0.0035662	-0.00064825	-0.0014507	2.6292e-05	-0.0028096	-0.00058895	0.0019674	-8.7578e-05	0.0021482	-0.0012903	-0.00066926	0.0031593	-0.0025163	0.00039155	0.0043382	0.0019994	-0.0023306	-0.0017726	0.004006	0.0025346	0.0019353	0.0022211	0.00088191	-0.0019786
N.S.		7.5426e-05	-0.0028415	-0.0024225	0.0001257	-0.0014651	-0.0021484	-0.0034984	-0.00032733	-0.0020016	-0.0050016	0.00061621	-0.0032712	-0.0045632	-0.0010609	-0.003015	-0.0034877	-0.0039586	0.00058047	-0.0015467	-0.002054	-0.0013949	-0.0049874	0.0015137	-0.0026084	-0.0032649	-0.0019396	-0.0027341	0.0018998	0.0027873	-0.0023504	-0.0036315	-0.0039558	-0.0043604	-0.0021505	-0.0020186	-0.0047214	-0.0029504	0.00059552	-0.0039288	-0.0015159	-0.0009471	-0.00087727	-0.0025479
N.S.		-0.00026818	0.00029994	-0.0032482	-0.0015771	-0.0019307	5.7589e-05	-0.0004102	-0.00043646	-0.0051849	-0.0014198	0.00069002	-0.0019936	-0.0002051	-0.00050911	-0.00076143	-0.00081743	-0.0037091	-0.0038815	-0.002563	-0.0005963	-0.0020683	-0.0024134	0.00086813	0.0011396	-0.0035349	-0.00017539	-0.0017292	-0.0029151	-0.0011407	-0.00055824	0.00077973	-0.0023714	-0.0024504	-0.0011239	-0.001137	0.00055976	-0.0039285	-0.0026697	-0.0026897	0.00080403	-0.0028056	-0.004808	-0.0016594
N.S.		-0.00025656	0.0006819	-0.0011543	-0.0016725	-0.0013208	0.0032821	0.00048323	0.00042424	-0.00088022	-0.0011393	0.0023119	0.0017367	-0.0021508	0.00038545	-0.0036483	0.0051484	0.0027561	0.0035581	0.0028013	-0.00078832	-0.0015319	0.0007695	-0.0057011	0.00077406	-0.00057092	0.00088864	0.0010909	-0.0020953	0.0014619	-0.0011783	-0.00048717	0.0025414	-0.0012344	0.00021878	-7.894e-05	-0.00061667	-0.0014459	-0.00053256	-1.4249e-05	0.0015147	-0.0020501	-0.0045108	-0.00090623
N.S.		-0.00072158	-0.00021487	-0.002115	-0.00085039	-0.0025394	0.00058899	0.00023797	0.0023609	-0.00016903	-0.00045091	0.001163	0.0035764	0.0012335	0.0024952	-0.0021013	-0.0044215	0.0013917	-0.00078297	-0.0033752	-0.00016687	-0.0014063	-0.0014147	0.0020488	0.000365	0.0027603	-0.00050121	-0.00030039	-0.0012689	0.00063892	-4.367e-08	-0.0015008	-0.00082883	0.0019952	0.0012926	0.0020668	-0.0030256	0.0062163	0.00072494	0.0024197	0.002551	0.00016401	-0.001855	-0.0017526
N.S.		0.00026788	0.0013653	0.0014973	3.0625e-05	0.00014296	-0.0011762	-0.00099916	-0.00065841	0.0034344	1.9742e-05	0.0015007	-0.00029946	0.0011449	0.0030536	-2.4064e-05	0.0026036	-0.00051717	0.0024218	0.00043333	-0.0014636	-0.00072013	0.0034003	0.0011518	0.00058763	-0.00052647	0.0019488	0.0011072	0.0010095	-0.0016716	-0.0022222	0.001344	0.0024971	0.0034917	-0.00055106	-0.00042748	0.0012251	0.001369	0.00032409	0.00055981	-0.00085832	0.00081489	0.0022137	0.0001842
N.S.		0.00069367	-0.0037653	-0.0090428	0.0017183	-0.0025052	-0.00163	-0.0020286	-0.0022223	0.0022528	-0.0014268	0.0049991	0.0041611	-0.0020395	-0.002128	-0.0016593	-0.0039322	0.0008187	0.0015497	-0.0016722	0.0017896	-0.0054305	0.0079021	-0.0024408	-0.0038197	0.0027546	0.0046637	0.00065505	-0.001052	0.0017064	0.0018684	-0.0015678	0.00016235	-0.00054147	-0.002181	0.00068717	-0.0046334	-0.0038543	-0.0036909	-0.00043513	-0.002749	-0.0040873	-0.0016395	-0.0015644
N.S.		-0.0010694	-0.0021613	-0.0020795	-0.00047365	-0.00013993	-0.0020419	-0.0009419	-0.0034186	-0.00019702	-0.0037559	0.00020212	-0.0023088	-0.0020942	-0.0012488	-0.0036777	1.2513e-05	-0.0042458	0.00029221	-0.0020121	-0.00097465	-0.0003651	-0.0013388	-0.0013413	0.00045988	0.0020785	0.00060432	-0.0033224	0.00043017	0.0013051	-0.0021959	0.0024965	0.0026095	-0.001614	0.00094997	0.0010641	0.0026846	0.00044617	0.0021864	-0.0010393	0.0019478	0.0013836	-0.0036072	-0.00037356
N.S.		-0.00024935	-0.0037317	-0.0017042	0.00043242	0.00064994	0.00084334	-0.002782	-0.0017788	0.0058935	0.0014775	-0.00042139	-0.0015434	0.0016579	0.0024884	0.0011733	0.0011029	0.0034501	0.0020637	0.0012459	0.0013286	0.00035228	0.0043917	0.0019452	0.00063541	0.002734	0.0015029	0.00020543	0.00044846	0.00059175	0.0080615	-0.0015893	0.00095546	0.0068029	0.0038	0.0012773	-0.00069125	0.00013824	-0.0014808	0.0021608	0.0010013	0.0073602	0.0029378	-0.00058534
N.S.		-0.00029003	0.0012169	-0.0012078	-0.0027108	-0.0013414	-0.00090959	0.0020741	0.0034179	0.0020535	-0.0013473	-0.0024795	-0.0014195	0.00035807	-0.0024266	0.00057122	0.00043661	0.0024692	7.99e-05	-0.0029207	-0.0011584	-0.00056319	0.0058788	0.0012671	-7.7208e-05	-0.0016725	-0.0034064	-0.0008082	0.0036748	0.0036513	0.001178	0.00029228	0.00081168	-0.0014692	0.0037294	0.0018637	0.002434	0.006243	0.0063893	0.0048994	0.004672	-0.0044776	0.00064449	0.00080634
N.S.		0.00050001	0.0031912	0.0069232	0.0067479	0.0025901	0.0023543	0.0015733	0.014072	0.0097068	0.004784	0.0058523	0.0057628	0.0034802	0.006552	0.0072113	0.0059592	0.012919	0.005676	0.0046017	0.0036321	0.0077858	0.0095249	0.0056343	0.0057105	0.0033553	0.0044079	0.0032122	0.0036637	0.0038959	0.0040744	0.0061848	0.00061149	0.00092317	-0.00044253	0.0028028	0.0018396	-0.0011306	0.0047523	-0.00030413	0.0016966	-0.001084	0.0024113	0.0021551
N.S.		-0.00058347	0.00036974	-0.00084564	-0.0010257	-0.0023401	0.0058242	0.0024135	0.0072701	-0.001877	0.0076147	-0.0011961	0.0028907	-0.0034651	0.0021353	-0.002648	0.0073368	-0.0018549	0.0051874	0.00037611	-0.0061168	0.0011996	0.0081437	0.0036384	0.0015962	-0.0022663	0.0037075	0.0029898	-0.0063122	0.0059584	-0.0059126	-0.0029993	0.0037498	0.0014043	0.0038166	0.0036243	-0.0050601	-0.00055056	0.0026454	0.0034057	-0.000269	-0.010385	-0.0024298	0.0066163
N.S.		0.0018193	0.0019816	0.0024636	0.0017695	7.5397e-05	0.006073	0.0034751	0.0082979	0.0048685	0.0044665	0.0022468	0.0019891	0.0015104	-0.00080349	-0.0013172	-0.0018214	-0.0020392	-0.0013241	-0.00098176	-4.4096e-05	-0.00108	0.006577	0.0016163	0.00066637	0.0069829	-2.2764e-05	-0.00027168	0.002417	-4.1811e-05	0.0020404	0.0016109	-0.0002441	0.0013773	0.0036961	0.0012489	-0.0014692	-0.0025335	0.0044648	0.0013071	0.0016999	0.0013462	-0.0011178	0.00069563
N.S.		-7.3919e-05	0.0074959	0.0030513	-0.003576	0.00092082	-0.0033665	-0.0032689	0.00085316	0.0017237	-0.0046378	-0.0034516	-0.0054379	-0.00075825	0.0029102	0.0034202	-0.0032587	-0.0012317	-0.0056574	0.00026929	-0.0020624	-0.002338	0.0045457	0.002274	-0.0014101	-0.00024198	-0.0017567	0.0041093	-0.00037281	0.00080224	0.00018913	0.001786	-0.0046105	-0.00087631	-0.0068662	-0.0020946	-0.0013927	-0.003726	-0.00024637	-0.0011797	-0.0054209	0.0094715	-0.0019093	-0.0039894
N.S.		-4.9099e-06	-6.2456e-05	-0.0021599	0.0020778	0.0022098	0.0004614	0.0022593	0.0015602	0.00122	0.002323	0.0019186	0.0017953	-0.0011973	0.0034587	-0.00091669	0.0016758	0.0024543	-0.0022267	4.2122e-05	-0.00077807	0.00089785	0.0012653	1.1846e-05	0.0025871	-0.0012604	0.00014902	-0.0014587	-0.00021409	-0.001711	0.0012945	-0.0014132	-0.0010538	0.0015704	-0.00027481	-0.00022649	-0.00044733	0.00056776	0.00046453	0.0047839	0.0013606	0.0014664	0.0032671	0.00026769
N.S.		-0.0035539	0.0022954	-0.0012182	0.0038945	-0.00047496	0.0017483	-0.00019054	-0.00056238	-0.0047937	-0.0042971	-0.0017278	-0.0022938	0.004509	-0.0042495	-0.0030089	-0.0029509	-0.0046529	-0.00021853	-0.0010945	0.0040436	-0.00010193	0.0006954	-0.0028562	-0.0014909	-0.00015482	0.0024929	0.00041884	-0.00022603	0.00092786	-0.00034143	-0.0024492	0.00076505	-0.0016101	0.0011087	-0.0028934	-0.0027809	0.0032648	-0.00067941	-0.0013245	0.0067045	0.0044487	0.0032525	-0.00059883
N.S.		0.00063859	0.0018906	0.00069349	-0.0018823	0.0002903	-0.0010017	-0.0036778	0.00026946	-0.00056794	-0.00085823	-0.00072794	-0.0015804	0.00014114	0.0030292	0.00094667	0.0023295	-0.003997	0.0011959	0.0039308	0.0030498	0.0018356	0.00085572	-0.00056499	0.0031269	-0.00099929	-5.7681e-05	-0.0013351	-0.00033801	-0.00012225	0.0002291	0.0010397	-0.00051848	-0.00032374	-0.0013207	0.002231	-0.0023615	-0.001027	-0.0012256	0.0028701	0.0046897	0.00052493	-0.00044898	-0.0012263
N.S.		-0.0016795	-0.0024566	-0.00086792	-0.0014108	-0.0024794	0.0081155	0.0020448	-0.0030689	0.00014401	0.001166	0.0027922	-0.0011663	0.0016637	-0.00072182	-0.0014122	-0.00092968	0.0011774	0.0048893	0.001927	-0.0015713	-0.0022987	-0.017707	-0.0015773	-0.0055843	0.00082333	0.0022073	-0.0014349	-0.00022722	-0.0012791	0.0013931	0.0013306	0.00082631	-0.00059677	0.0006845	0.0016953	0.0025905	0.00021564	0.0019809	-0.0035148	0.00037865	0.0010311	-0.0022685	-0.00053413
N.S.		-0.0033664	0.0015461	-0.0050333	-0.001024	-0.00020828	-0.0012864	0.0013916	-0.0020588	-0.00031969	-0.0009568	0.00010832	0.00014849	-0.0014467	-0.0010757	-0.0024846	-0.0019306	-0.00072763	0.0013835	-0.0013731	0.0011074	0.0032031	-0.0064391	-0.0033766	0.00042606	-0.0027657	-0.0054241	-0.0029054	-0.00024232	-0.0039119	-0.000231	-0.00055265	-0.0034137	0.0001299	0.00058029	-0.0027363	-0.001389	0.00071851	-0.0020405	-0.0011228	-0.00023985	0.0019197	-0.00091702	-0.00072043
N.S.		-0.00201	-0.0011168	-0.001337	0.002188	0.001326	-0.0009027	-0.0037025	-0.0024868	-0.0015861	-0.0023942	0.00081658	-0.0018815	-0.0017481	0.001158	-0.0026828	-0.0024546	0.00019513	0.0013601	0.0012059	0.0011869	-0.004069	-0.0024333	0.0010504	0.0022499	-0.0022298	-0.00022061	-4.6547e-05	-0.00034863	-0.002009	0.0057182	-0.0013396	0.00038467	0.00085558	0.00075568	-0.00053138	6.8992e-05	-0.0013367	0.0011834	-0.0089074	-0.0070564	0.0017153	-0.0014183	0.0052531
N.S.		-0.0050153	0.00021338	-0.00082176	-0.0031116	-0.0013045	0.0017584	-0.001428	0.0027609	-0.002217	-0.0015228	-0.00026261	-0.00027286	0.00077583	-0.0030864	0.0003943	0.0046935	-0.0026548	0.0040707	0.0035075	-0.00059931	0.0010335	0.0014504	-0.00024629	0.0037898	-0.00017957	0.00066764	0.00142	-0.0013446	0.0016983	0.0025671	0.0015169	0.002725	-0.0017593	0.0082508	0.0034353	0.00023614	-3.3915e-05	0.0024316	0.00050889	-0.00021682	0.0013873	-0.0021165	7.413e-05
N.S.		0.003172	-0.00057641	0.0039476	0.00046674	0.00028792	0.00034687	-0.0020814	0.0011143	0.0010142	0.0026014	-0.00027531	0.0023035	0.00035596	0.0031823	0.00042497	0.0017926	0.0031029	-0.0019463	-0.00097656	0.00049046	-0.00049521	0.0018178	0.0020426	0.0031499	-0.00043114	0.004467	-0.0001621	0.0015088	0.0037061	-0.0012232	0.00034652	0.00076509	0.00018932	1.0283e-05	0.0004421	0.0030238	0.00038963	0.0033928	-0.00059291	-0.00050142	-0.00046541	-8.9861e-05	-0.00060022
N.S.		-0.0015583	-0.00063217	-0.00015707	-0.0015502	-0.00025204	0.00069041	-0.00042229	-0.0028426	0.00042747	-0.0017259	-0.0024527	-0.00025934	-0.0022603	-0.00055016	-0.00084303	-0.0024996	0.001034	-0.0022023	-0.0021011	-0.0018826	-0.00060149	0.00089428	-0.0027685	-0.0018733	-0.0035233	-0.0013504	-0.0018835	-0.0024389	-0.002361	-0.00022464	-0.0027697	0.0015237	-0.0028598	-0.0012501	-0.0021664	-0.00054846	-0.003994	0.0018487	0.0012891	0.0028179	-0.0036203	-0.00042592	-0.0045644
N.S.		-0.0017173	-0.0053002	-0.0029365	-0.0038782	2.5334e-05	-0.0062371	-0.0012838	-0.0018481	-0.0060446	-0.0012918	-0.0061622	-0.003026	0.0012901	-0.0016742	-0.0045692	-0.0034891	-0.0030395	-0.00022554	-0.0031258	-0.0044126	-0.0031968	-0.0092023	-0.00036539	-0.0045919	-0.0011703	-0.0049965	-0.0040825	-0.0022216	-0.0045786	-0.00411	-0.001824	-0.0028911	0.0004073	-0.0022595	0.00053929	-0.0024266	-0.00056067	5.5285e-05	-0.0032503	-0.0043166	0.00073545	-0.0052749	-0.003616
N.S.		-0.0011691	2.4628e-05	0.0013648	-0.0015891	-0.0018538	0.0023713	7.6709e-05	-0.0046322	-0.00036292	-0.00023418	-0.0008277	0.0028397	0.0040205	-0.00021073	0.0018577	0.0014449	-0.0021394	-0.0043932	-0.0025238	-3.47e-05	0.0016931	0.001381	-0.00015994	-0.0014584	-0.0011065	0.00042516	-0.0025562	0.0046003	-0.0030092	-0.0035822	0.002604	-0.0042587	0.00096051	-0.00106	0.00075928	0.0025269	-0.0033962	0.00046017	0.0013956	0.0043776	0.0033049	0.0024426	0.00075702
N.S.		-0.0016581	0.0031014	-0.00011628	-0.0017982	-0.0029127	-0.00033474	-0.0006328	-0.00050011	-0.00024166	0.0038269	-0.0031914	0.00055067	-0.001052	-0.0016878	-0.00012031	-0.0003819	0.00039604	0.00039307	-0.002012	-0.0016888	-0.00067226	3.2647e-05	0.00077925	0.0015103	-0.0018706	-0.00045166	0.0017948	-0.0022515	0.001653	0.00012184	0.0010086	-0.0015127	-0.00093267	-0.0030061	0.00051447	0.00021932	-0.00032074	-0.00087408	0.00092192	-0.00077343	0.0035864	0.0026626	0.0010719
N.S.		-0.00023967	-0.0041765	-0.00048267	-0.0017748	-0.0024843	-0.00075832	-0.0014485	-0.0030352	0.0011058	-1.7427e-05	0.00043886	-0.0028882	-0.0021206	-0.0031772	-0.0025338	0.00014534	0.00011463	0.001027	0.00069637	-0.0031827	0.00072436	-0.00085958	-0.00014171	0.0019075	-0.00039903	-0.0023186	0.0019157	-0.0066023	-0.00038197	-0.002916	2.8494e-05	0.0021422	5.2123e-05	-0.001984	0.00082819	-3.0781e-05	0.0032176	5.6844e-05	0.0021069	0.000522	0.004263	0.0021144	-0.0014438
N.S.		-0.00038018	-0.0027634	-0.00065441	0.0032678	-0.0015492	-0.0015261	-0.0021417	-0.0015336	0.0010621	-0.003188	-0.00085789	-0.002223	-0.0035268	-2.2409e-05	-0.0018576	0.0010114	-0.0028274	0.00070517	-0.0034569	-0.0024478	-0.0026834	-0.0011397	-0.0020323	0.00015624	0.0025567	-0.0010496	-0.002229	0.0001727	0.0041491	-0.00030461	0.0037083	0.0040243	-0.00044013	0.00014224	0.0040736	0.0022132	0.0013492	-0.00053661	-0.0015726	0.0031276	0.0027413	-0.0023912	-0.0011726
N.S.		0.0022204	0.0024325	0.00031532	-0.0024053	-0.00061264	0.00085465	-0.0035702	-0.0028734	-0.00034204	-0.0036231	-0.001005	-0.00152	-0.0014964	-0.00025203	-0.0040972	-0.0026332	-0.0026846	-0.0031457	-0.0013281	-0.0030365	0.0011236	-0.0023635	-0.0034144	0.00026807	0.00027951	-0.0020004	-0.0006969	-0.0012174	-0.0016584	-0.00063919	-0.0024801	-0.00094093	-0.0010129	-0.0022514	0.00021334	0.0012144	-0.003605	-0.0022928	-0.0026944	-0.0010397	0.00088414	-0.00062116	-0.0013081
N.S.		-0.000774	0.0018897	-0.0066217	-0.00057673	-0.001494	-0.004939	-0.0014013	0.0035924	-0.0028139	-0.0027849	-0.0043602	0.0014989	-0.0012094	0.0017932	-0.0037928	-0.0036381	-0.00070506	-0.0038345	-0.002588	0.0013879	-2.93e-06	0.0016144	-0.00016797	0.0078951	-0.0017669	-0.0028443	-0.0015276	-0.001876	-0.00034127	0.00078778	-0.0032543	-0.0011304	0.003417	-0.00077801	-0.0015176	0.00050076	0.00055868	0.0003334	0.0034221	0.0014673	-0.0026968	-0.0021652	0.0042817
N.S.		0.0020601	0.0027004	0.0010189	0.00047145	-4.4428e-05	-1.6607e-05	0.00038637	-0.00046887	-0.00062956	-0.00094035	0.001008	-0.0019567	-0.0005072	0.0026618	0.00060582	0.00061485	-0.001961	-0.00082256	0.00069969	0.00094892	0.0014422	-0.00082171	-0.0012719	0.0017208	-0.0013154	-0.00014825	0.0021185	-0.00036054	0.001504	-0.0012728	-0.0020657	-0.0013035	-0.0023612	-0.00084413	-0.00087091	0.00053499	0.0014077	0.0028324	-0.002258	-0.00018735	0.00070847	0.0045416	0.00022334
N.S.		-0.0024437	-0.0012028	-0.0002893	3.9316e-05	0.00045055	-0.00048512	-0.001294	0.0023792	0.0053488	0.0037735	0.0021314	0.00094137	0.0011492	-0.0018961	0.0025389	0.00056047	-8.1381e-05	-0.0034501	-0.0013699	-0.00013333	-0.0026387	-0.0017313	0.0015377	0.00090046	0.004624	0.0020614	-0.0023361	0.00068993	-0.00041627	-0.0020785	0.00084618	-0.0015939	-0.0022787	0.0012645	-0.00027204	0.00089905	-0.00061501	-0.0029173	-0.0025937	-0.00075419	0.0024511	0.00018931	-0.00066753
N.S.		-0.002768	0.0010521	0.00098303	3.9733e-05	-0.0020616	-0.0010798	-0.0017392	-9.7573e-05	-0.0014169	0.002687	-0.0032807	0.00050652	-0.0017349	-0.0016854	-0.001365	-0.0026375	0.00041186	0.00041608	-0.0012432	-0.00077428	-0.0010731	0.00019266	4.7086e-05	0.00037291	-0.0013821	-0.0013839	0.00086966	-0.0017184	0.001533	0.00011848	0.0022639	-0.0017004	0.00050889	-0.0021844	0.002806	0.00017731	-0.00073744	-0.00098201	0.0015556	-0.0017912	0.0020208	0.0024365	0.00031302
N.S.		-0.002098	0.0019309	0.0018889	-0.0027668	0.0006585	-0.00084515	-0.0024105	-0.00010075	0.0022664	-0.0033899	-0.0031192	0.0015546	0.001082	0.0011153	0.0027441	-0.00082457	-0.00099449	-0.001406	0.0010102	-0.00028291	-0.0024732	-0.00010577	-0.0016776	0.0015221	0.0029397	0.00052709	0.001004	0.0021309	-0.00094021	0.0010934	-0.0014978	0.00059751	0.0020239	-0.0005845	0.0026747	0.0020909	-3.948e-06	-0.0013169	0.00046267	-0.0013045	0.0023818	0.0030004	0.0043033
N.S.		0.0078927	0.00026736	-0.0020163	0.0013272	-0.00014398	-0.0017033	0.00068372	0.00043836	-0.0074865	0.00060053	0.00092932	-0.0029493	-0.0046137	-0.00097944	-0.003142	-0.00052204	-0.0039922	0.00070149	-0.00076049	0.0015499	-0.0015976	0.00017985	0.00053354	-0.0028617	-0.000225	0.0019389	-0.0035328	-0.0025155	-0.00033064	0.0012072	-1.0889e-05	0.0022775	-0.00012011	-0.0039506	-0.003561	0.00044924	-0.002651	-0.0029537	0.0037345	-0.0019364	-0.005159	0.00059448	-0.003921
N.S.		-0.0022993	0.00073782	-0.0027282	0.0032068	-0.00082765	-0.00060395	-0.005357	-0.004785	0.0051212	-0.00056326	0.0018542	-0.0019015	-0.0029853	0.0041276	-0.0020533	-0.0018402	0.0037127	0.0055548	0.0044546	0.0062256	0.0021855	-0.00092734	0.0025655	0.0050104	0.00066926	0.0016787	-0.00061169	0.0013209	-0.0022005	0.0051137	-0.001322	0.0015582	0.0010524	0.00015036	-0.0028982	-0.0029698	0.00030359	0.0029153	-0.0014241	-0.0002089	-0.0010025	-0.0013272	-0.0003976
N.S.		-0.0022336	-0.003138	6.7851e-05	-0.0014971	-0.0015837	0.00011966	-0.0022937	-0.0036963	0.0010796	-0.0014548	0.00015607	-0.0043003	-0.0052222	-0.004312	-0.002065	0.0028943	-0.00041871	0.00091307	0.0024601	-0.0021518	0.0032351	-0.00092485	-0.00055195	0.0025012	-0.00034069	-0.0027302	0.0015495	-0.0046794	-0.0001687	-0.002837	0.00074228	0.0034228	-0.00064119	0.00072125	7.0367e-05	-0.0015285	0.0007503	-0.00054782	-0.00024774	-0.0011676	0.0011214	0.000208	-0.0027487
N.S.		-0.0016552	-0.0025262	-0.0006475	-0.0030251	-0.00031444	0.00087679	9.5028e-05	-0.0037726	-0.00056397	-0.00062618	-0.00295	-0.00094931	-0.001186	0.00036426	-0.00093795	-0.0034023	0.001161	-0.0033332	-0.0017713	-0.0022216	-0.0015294	2.6909e-05	-0.0039212	-0.0024291	-0.0025558	-0.00034862	-0.0043275	-0.0026306	-0.0015019	-0.001527	-0.0016673	0.0037268	-0.0034318	-0.0017909	0.00097596	0.00047568	-0.0031104	-0.00034968	0.0011669	0.0018979	-0.0020935	3.1187e-05	-0.0037384
N.S.		0.0076907	0.00070603	-0.0016542	-0.0011703	-0.00075961	0.0037333	0.00094026	0.0033914	-0.0015377	0.0017787	-0.0043229	-3.946e-05	-0.0024599	-0.0021299	-0.00041998	-0.0014964	-0.0016776	-0.0027615	-0.0037925	-0.0031123	-0.0018868	-0.0071806	-0.0032746	0.0019574	-0.00035121	-0.0014406	-0.0033515	0.00041622	-0.0036868	-0.00037339	-0.0014773	-0.0030714	-5.7129e-05	0.0020095	-0.0018377	0.0004999	-0.0016765	-0.0053385	-0.00057482	-0.0011977	-0.0020981	-0.0041194	0.0027279
N.S.		-0.00015712	0.00085617	-0.0027982	-0.001581	-0.0013025	-0.0018758	0.00065979	-0.00062322	-0.0016367	0.00055038	-0.0014384	0.00044181	-0.0017161	-0.0030975	-0.0015482	0.0034538	-0.0014875	0.0022818	-0.0010426	3.3572e-05	0.0038173	0.0069449	0.0005385	0.00099277	-0.0014154	0.00032008	0.0018821	-0.00094751	0.001134	-0.0027834	-0.0021532	-0.00063559	0.0015993	-0.00040306	-0.00019736	-0.00030511	0.0010928	-0.00067652	-0.00062608	0.0010428	0.0026076	0.0014269	0.00065161
N.S.		-0.001217	-0.0011245	-0.00087014	5.5097e-05	0.0016907	0.0022697	-0.0030743	-0.0013272	0.0041716	-0.0012522	-0.00077085	-0.00043257	0.0016566	0.0016916	-0.001094	0.00014364	0.0033166	0.0015164	0.001026	0.0020535	-0.00031241	0.0046923	0.00061115	0.0016112	0.0020403	0.0018974	-0.0001238	-0.00012635	0.0020903	0.002663	-0.0014077	0.0030528	0.0027153	0.0046136	0.0013816	-0.00071109	0.00054324	0.00061678	0.0021668	0.001356	0.0031623	0.0018386	-0.0009568
N.S.		0.0013543	-0.004283	-0.003773	-0.0051732	-0.004108	-0.00067416	-0.0056965	0.00060842	0.0033438	-0.0024826	-0.0049746	0.0069856	-0.0075851	0.0017516	-0.0030521	0.0021771	-0.0021	0.0039989	-0.0066449	-0.0024018	0.00066671	-0.0040458	0.0036608	0.0035629	-0.0045495	-0.00045075	0.006067	0.0011716	0.0036643	-0.0013974	-0.0057547	-0.0092498	-0.0023593	-2.9933e-05	0.0013801	-0.00328	-0.0021566	0.0025041	0.0022815	0.0053199	0.0016276	-0.011933	-0.0029694
N.S.		-0.00063981	-0.0037992	0.0023499	0.00093551	-0.00089899	0.0003426	0.0020911	-0.0021196	0.00050999	0.00037949	-0.0026803	0.0038955	0.0012309	0.00048857	0.0018014	0.0018944	0.00035099	-0.0037276	-0.00196	-0.0035654	-4.7342e-07	0.00081361	0.0022394	0.00048283	-0.00075348	-0.00095096	-0.003255	0.00090108	-0.0044117	-0.003189	0.003186	-0.0049199	-0.00049662	-0.00078429	-0.0014969	-0.0013196	-0.0036628	0.0014127	0.00072949	0.0027018	0.0009444	0.0023403	-0.0017827
N.S.		7.855e-05	-0.0011115	0.0011248	-0.0030977	-6.5847e-05	-0.00031763	-0.00056539	-0.0024985	-0.0015071	0.0040139	-0.0032952	-0.00043164	0.0014908	0.0018976	0.0022283	0.00011732	-0.00059596	0.00087373	0.0012308	0.0033647	0.00071698	0.0020793	-0.0011057	0.00050956	0.0015748	-0.0037349	0.0020896	0.00062932	-0.0043778	-0.0046198	0.0041473	-0.0034811	-0.0024516	0.00042291	-0.00063864	0.0011763	-0.0020318	0.0010491	-0.00016626	0.00046076	-0.00025218	-0.0023482	0.00097552
N.S.		-0.0016347	-0.0046296	-0.0016648	-0.0012125	-0.0024596	0.00211	-0.0011366	-0.0014984	0.00066603	-0.0048035	0.00052439	-0.00041461	-0.0037717	-0.00086535	-0.0019535	0.0036994	0.0014459	-0.0010289	-0.0020869	-0.00013679	-0.00058328	-0.0031183	-0.00053062	-0.0016136	0.00095133	-0.0023515	-0.0029855	0.001631	0.0017615	-0.000742	-0.0031542	-0.00088703	-0.0043781	-0.00059383	0.00072453	-0.00098032	0.0032679	-0.00019317	-0.00034975	0.0023014	0.00067532	-0.0020304	-0.00045018
N.S.		0.00020258	-0.0020984	0.0013013	-0.00026365	0.0033584	-0.0015062	0.0024826	-0.00029548	0.0026381	-0.00053267	0.0016669	-0.0020855	-0.0025839	0.0025893	-0.00039279	-0.0019613	-0.0016508	-0.00069458	0.00028258	0.00076134	0.00010866	-0.0025963	-0.0015076	-0.0025096	-0.001958	-0.0012901	-0.0008388	-0.0012232	-0.0006449	-0.0029166	-0.00060975	0.0016081	-0.0033891	-0.00042527	-0.0022516	0.00040395	0.0014496	-0.0017216	-0.00060053	0.0015805	-0.0019572	-0.0013684	-0.00085742
N.S.		0.0088136	0.00067977	-0.0055408	-0.0015499	0.0056191	-0.0018566	0.0030356	0.0011663	-0.00024739	0.0020745	0.004778	0.0024645	-0.0015071	0.0065771	0.0015572	0.00043276	-0.0020596	-0.0010725	0.0005413	0.005296	0.0040154	0.0086253	-0.0022176	0.00094787	0.0072963	0.001771	-0.00020216	-0.0029692	-0.0022373	0.0010812	0.0025867	-0.0018469	-0.0041899	0.0042796	0.0042184	0.0033711	0.001954	0.00082915	0.002263	0.0055223	-0.0001671	0.0078854	-0.00048174
N.S.		-0.0025716	0.002803	-0.0017361	-0.003209	0.001881	-0.0077269	0.0013873	-0.00062726	0.0014603	-0.0049892	-0.0011476	-0.002834	-6.2828e-06	-0.00045264	0.0017658	-0.00031417	0.0056817	0.002498	-0.0012088	-0.0024629	-0.00051652	0.00055588	-0.0019581	-0.00036231	8.7992e-06	-0.0060263	-0.0042177	0.0012012	3.4474e-05	-0.0010247	-0.00051289	0.0031382	0.00073119	-0.00047877	0.00012241	-0.00083552	0.0036778	0.0049478	0.001232	0.0023357	-0.00091628	-0.0017363	-0.0025616
N.S.		0.00446	0.0035223	0.0028235	0.0014309	0.00041713	-0.0003272	0.0046544	0.0041859	0.0009898	0.0022911	0.0042405	0.0013117	0.0026621	0.0029317	-0.0018893	0.004709	-0.0015383	-9.7466e-05	0.00062805	0.00063677	-0.0012726	0.0024954	-0.0015349	-0.00042368	0.003745	-0.00067299	0.0018586	-0.00018291	0.00056941	0.00031176	0.00018331	0.003602	-0.00013278	-0.000163	0.0018394	0.0028813	0.004578	0.0012924	-0.00052063	0.003385	0.003303	-0.00014959	0.0020225
N.S.		-0.0020558	-0.00076474	4.7913e-06	-0.0018681	-0.0012306	-0.0018193	-0.00098103	-0.002807	-0.0030285	0.0017103	-0.0015751	-0.0020302	-0.00061805	0.00014965	-0.0004793	-0.003621	0.00015599	-0.00053639	-0.00085694	-0.0021832	-0.0029463	0.00036413	-0.0032633	-0.0015461	0.00013549	-0.0023876	0.0015174	0.0024787	-0.0017672	-0.0027755	0.00091648	-0.0030522	-0.0021645	0.0012048	0.0017238	-0.0025537	-0.003609	-0.00023861	-0.00069201	-0.00060709	-0.001022	-0.0018206	-0.0024557
N.S.		-0.0010902	-0.0002947	-0.0018368	-0.00059543	0.0019575	0.00080378	-0.0021354	0.00048391	-0.00044417	-0.0013105	0.0031793	0.0043044	0.0014903	0.0016736	0.0055691	-0.0010758	-0.0025543	0.00015937	0.0020605	-0.00024064	0.0031269	0.00037964	0.0053111	0.0013502	0.017438	0.0020408	-0.0010125	-0.00087179	-0.0031252	-0.002277	0.006269	0.00011075	-0.0011505	0.0052399	0.0039091	0.0028832	-0.0011628	0.0013289	0.0029518	-0.0011118	-0.0010713	-0.00079997	0.0033335
N.S.		0.0029401	-0.0015713	0.0013596	0.0029304	0.00041835	-0.0014194	0.0030196	0.0014089	0.0017598	0.00090099	-0.0027392	0.0027599	-0.0014045	-0.00064556	0.0018908	0.00085963	0.0019044	-0.0018498	-0.0012483	-0.00413	-0.0022935	0.0019379	0.0020929	0.0010594	-0.0019264	-0.00094832	-0.0027606	-3.7043e-05	-0.0025702	-0.00041136	0.0047875	-0.0042788	-0.0021199	-0.0013936	-0.00095596	-0.0039251	-0.0050622	0.0042994	0.0017061	-0.00063107	-0.0022158	0.0013946	-0.0027062
N.S.		0.00030666	-0.0020103	-0.0009428	-0.0030377	0.0018822	0.00080708	-0.00016487	0.0017248	0.0038019	-0.0016191	0.0019539	-0.00082391	0.00058402	0.0029971	-0.0023044	-0.0011215	-0.00040333	-0.0019952	0.0019677	-0.0011936	-0.0010178	0.0030685	-0.0012684	0.0017592	0.0012692	0.00040634	0.00099133	-0.0042493	-0.0004074	-0.0020915	-0.001975	0.0015137	-0.0022859	0.00039362	-0.00028089	0.0022244	-0.0012501	-0.00063819	-0.0023193	-0.00099001	0.0024893	0.0017132	-0.0027493
N.S.		0.00068004	0.00017429	-0.0025985	-0.003268	0.0013179	-0.0023916	-0.00021331	-0.0028583	0.00049287	-0.0031651	0.0010715	-0.0013721	-0.00085336	0.0012323	-0.0030538	-6.6764e-05	-0.0030146	0.0016342	-0.00098955	0.00016335	0.0015803	-0.00043601	-0.00079467	0.0022499	0.0022637	0.00072051	-0.0012442	-0.0014959	-0.00068922	-0.0026058	0.002201	0.0016739	-0.0019852	0.00019434	-0.0014153	0.0021472	0.00019717	0.0011145	0.00051406	0.00099226	0.00092953	-0.0014029	0.00076784
N.S.		-0.0036444	-0.00066298	-0.0023745	-0.0020187	-0.00093778	0.0025596	-0.0028189	0.0016355	-0.00099228	-0.0054024	-0.002246	-0.0018376	0.00087462	0.0005553	0.0017576	-0.0038427	-0.0045764	-0.0055732	-0.0054664	-2.3208e-05	-0.0088653	-0.0031552	0.0011025	-0.0073171	-0.00082939	-0.0025713	0.0004825	-0.0021791	-0.00381	0.0024956	-0.0033928	-0.0041112	-0.0010028	-0.00027053	-0.0025421	0.00015585	0.004035	0.00087696	0.0016266	-0.0032314	-0.001358	0.0097783	-0.0058838
N.S.		-0.00085763	-0.0022922	0.00073093	-0.0024481	0.0015395	-0.0010398	-0.00083511	-0.00022526	-0.0013362	-0.0054182	-0.0022277	-0.00076252	-0.0024	0.00047285	0.00079314	-0.0021463	-0.0017992	0.0022586	-0.0021643	0.0016829	-0.0022177	0.00070744	0.00032878	-0.00031746	-0.0033606	-0.0019266	-0.0033026	-0.0010228	0.0005271	0.0008559	-0.00036648	-0.0023774	-0.0025969	-0.0027026	8.2128e-06	-0.0020637	0.0027879	-7.0907e-05	-0.0001736	0.00017709	-0.0011895	-0.0021074	-0.0017803
N.S.		-0.0021513	-0.0027077	0.00012275	-0.001407	-0.0010049	0.0043639	-0.00049796	-0.0018229	0.00062978	-0.0050389	0.0011641	-0.0022516	-0.0030076	0.0014904	-0.0016685	0.0038134	0.00542	0.0021761	0.00035675	-0.00046584	-0.0023981	-0.010567	-0.0012979	-0.00042606	0.00088447	-0.00019854	-0.0035475	0.00020366	0.0016755	0.0020083	-0.002569	-0.00016484	-0.00066876	0.001036	-0.00072636	-0.0015728	0.0019477	-0.00067687	-0.00022215	0.00065549	0.0017265	-0.0017747	0.0023106
N.S.		-0.00035356	0.003803	-0.002413	0.005923	0.0016284	0.0057901	-0.0056785	0.00039298	0.0015691	0.00016531	0.00052328	-0.00069682	0.00085252	0.0002072	-0.0010485	0.0015302	-0.0014541	-0.00029892	-0.0011784	-0.0054467	-0.0039171	-0.0037609	-0.00095693	-0.0013027	-0.0027818	-0.0021154	-0.0012917	0.0031308	-0.0038792	0.001038	-0.0012935	-0.0043837	-0.0047567	-0.00056185	0.00086317	-0.0038125	-0.0015205	-0.0007684	-4.9902e-05	-0.001012	0.0027572	-0.0027634	-0.0021678
N.S.		0.0069257	0.0018606	-0.0016955	0.0019279	0.0013795	0.0003203	0.0012501	0.0045657	0.0021411	0.0018633	-0.0011922	0.0013679	-0.0027713	-0.0016694	0.0020991	-0.0016715	0.00053153	-0.0016272	0.0020752	0.00049075	-0.0019807	0.0052322	0.0014624	0.0014503	-0.0020893	0.0012611	0.0010731	0.0054183	0.0026828	0.0046011	0.0073096	-0.0033902	-0.00064751	0.0019571	0.0018565	-0.0020485	-0.0046418	0.0056421	0.0019861	-0.0022259	-0.0022769	-0.00038521	-0.0017095
N.S.		-0.00057641	0.00062139	0.0052002	-0.0016148	-0.0026009	0.0026022	0.0033857	0.0099054	0.0028162	0.0042564	0.0015266	-0.0019806	0.0024496	-0.0013211	-0.0009687	-0.00072068	-0.0022223	0.001273	-0.00091879	-0.00015654	-0.0015729	0.0027679	0.001057	8.3757e-05	-0.0020771	0.00038063	-0.00059918	0.00088725	-0.00052432	0.001775	0.0015948	0.00302	0.00024077	0.0011888	0.0022893	-0.0019224	-0.0021144	0.006092	-0.00057639	0.0029865	0.0011857	0.0029706	-0.0005773
N.S.		-0.0037535	-0.002605	-0.0047987	0.0010304	0.001723	0.00013646	-0.00067842	0.00072696	0.0033858	0.00071369	0.00048719	0.0090552	0.0045311	0.0012402	0.00040449	-0.00045285	0.0048276	0.0010602	-0.0011026	-0.00081546	0.0054678	0.00038959	-0.0027163	0.0022593	-0.0013249	-0.0041852	0.0029524	0.001461	0.0024242	-0.0037621	0.0047379	0.00071662	-0.00090675	0.0047602	-0.0041148	0.008832	-0.00018358	-0.00022433	-0.00026335	0.003008	-0.0056309	0.0015541	0.001604
N.S.		0.001834	0.0020343	-0.0022511	0.0012264	0.0039754	0.0079583	0.00054733	0.0039891	0.0038832	0.00059145	0.00078061	0.00051668	0.0045891	0.0016302	0.0016327	0.0025583	0.0012016	0.0043255	0.0045785	-0.0018001	0.0025279	0.0046955	0.00025695	-0.00025057	0.0019148	-0.00019511	0.005381	0.0030187	-0.0011603	0.0043511	0.0058152	0.0029594	0.0068523	0.0030153	0.0043765	0.0021051	-0.0037549	7.4479e-05	-9.2699e-05	0.0012475	0.00079152	0.0031778	0.00043932
N.S.		0.00074397	0.0016355	0.00041207	-3.2455e-05	0.00059162	-0.00027999	-0.003012	0.00020812	-0.00078001	-0.00060866	-0.0015845	-0.00061951	-0.0022461	0.0030057	-0.00069192	0.0057853	-0.00081955	0.0015145	0.0023718	0.0014821	0.0021491	0.00046905	-0.0021258	0.002094	-0.0021613	-0.00082461	-0.0018132	-0.00077844	0.00016488	-0.0012036	0.0016601	-0.00085385	-0.00052178	0.00042159	0.0013483	-0.0013271	-0.001288	-0.0011808	0.0014559	0.0032646	0.0020643	0.0018649	-0.0027681
N.S.		-0.0017843	-0.0031141	0.00044645	-0.0023943	-0.0047195	-0.00306	0.00026842	-0.0029649	-0.0023048	-0.0054095	-0.00046963	-0.0021574	-0.00044535	0.00074089	-0.0016153	-0.0029786	-0.0028591	-0.0010257	-0.0017278	-0.0029122	-0.0036631	-0.0025426	-0.0018678	0.0012279	-0.0007925	-0.00069986	-0.0018039	-0.0053324	0.0025272	0.0010091	-0.0028583	-0.0039219	-0.0029804	-0.004004	-0.0015808	-0.0019832	-0.002196	0.0004918	0.0011027	0.00063681	0.0028019	-0.00036655	-0.0010262
N.S.		-0.0020638	-0.0010197	-0.0017519	-0.0020884	-0.0010608	1.9832e-05	0.0017579	0.0052283	0.00022101	0.00029078	0.0023218	0.0057062	0.004798	0.0035041	-0.0023418	-0.0024971	0.0017544	-0.0013506	-0.00011364	0.0003219	-0.00085364	0.00073989	0.0044615	-0.0020139	0.0049155	0.0013018	0.00081951	-8.0301e-05	0.0022242	-0.00033503	-0.0011261	-9.3082e-05	0.0013264	-0.002105	-0.00083821	-0.0012839	0.0060636	0.00059256	0.0015632	0.0020333	0.0024316	-0.00082839	0.0010214
N.S.		0.0027783	-0.00063952	-0.00092068	-0.0034512	-0.0011474	-0.0025228	-0.00131	-0.00033004	-0.0016415	0.00019931	-0.0029395	-0.00082944	-0.00012351	-0.00065131	-0.0024339	-0.002029	0.00053258	-0.00080554	-0.0022104	-0.0024786	0.00053124	0.0011442	0.0026039	-0.00048777	-0.0058361	-0.0027041	0.00094934	-0.00067774	-0.004425	-0.00075206	0.0044488	0.00091504	-0.0023523	0.00051513	0.0031581	0.0025236	0.00078839	-0.00031536	0.0034103	0.0015189	-0.00058563	-0.00021803	0.0061577
N.S.		-6.6119e-05	0.0023274	0.0014609	-0.00078486	0.0023774	-0.00084843	0.0012079	-0.0012136	0.0012209	0.0038567	0.00011621	-0.00079807	0.001877	-0.0001926	0.0033614	0.0011457	0.0066649	0.004996	-0.00059412	0.0003638	0.002514	0.0023475	-0.0010047	0.00038536	-0.0032495	0.0010752	0.004211	0.0032706	0.0028772	0.0017336	0.00087217	-0.00048865	0.0023823	0.00088632	4.8333e-05	0.00073108	-0.0017153	0.00024215	0.0027658	0.0031253	0.0012723	0.00049132	0.00046687
N.S.		-0.0021953	-0.00049049	0.00075081	-0.00066525	-0.0012541	-9.2979e-05	-0.0010427	-0.0005897	-0.0020262	-0.00036298	-0.0014684	-0.0025206	-0.00028143	0.00099546	-0.0019599	-0.0033005	0.00060394	0.00037619	-0.00038497	-0.0019958	-0.0026674	-0.0013847	-0.0021971	2.5318e-05	-0.0014214	-0.00074929	-0.00048055	0.00086343	-0.00047483	-0.00095397	-0.001499	-0.0027065	-0.0017611	-0.00099608	0.0024736	-0.0031171	-0.0045642	0.0016316	-0.0013991	0.00045677	-0.00093523	-0.001865	-0.0016968
N.S.		0.0009327	0.0010821	0.00028113	-0.0033507	-0.00099046	0.001366	-0.0034328	-0.00048509	0.00040067	-0.0034899	-0.0022239	-0.001773	-0.0020359	-0.0010549	-0.0038762	-0.0021086	-0.0031206	-0.0026649	-0.002458	-0.00018308	0.0039943	-0.0032726	-0.0019965	-0.0016619	-0.001659	-0.00090631	-0.00062863	-0.0023282	-0.00074536	0.0018906	-0.003792	-0.0015516	0.00047192	-0.0029853	-0.0018427	0.0023431	-0.0049977	-0.0042645	-0.0033552	0.00072021	0.0018287	-0.0015373	-7.1e-05
N.S.		-0.0011829	-0.0015401	-0.001714	0.0005418	-0.0023726	-0.00080994	-0.0020075	-0.0021162	-0.0017458	0.0001871	-0.0036356	0.00080892	-0.0023312	-0.00086596	-0.0023856	-0.00036622	-0.00016542	-0.00035278	-0.0018841	-0.0011151	-0.0025086	-0.0016377	-0.0017636	-0.0011165	-0.0021208	-0.001181	-3.5096e-05	-0.0026436	-0.0014827	8.3757e-05	-0.00021168	0.00063813	0.0036903	-0.0010326	-0.0015139	-0.00016668	0.0016191	0.0027276	-0.00082294	-0.0020053	-0.00046493	-0.00051694	-0.0027185
N.S.		0.0025257	-0.00019618	-0.0043412	-0.0021431	-0.002222	-0.00045751	-0.0028257	-0.0036681	-0.001085	-0.0070303	-0.0026777	-0.00010027	0.0042782	-0.0028038	-0.00060258	0.00048704	0.0021278	-0.00059529	0.0015634	0.00026337	-0.0024465	-0.0030628	0.00028866	-0.0036813	-0.0012771	-0.00051034	0.0035426	0.0012588	7.8291e-05	0.0003814	-0.0010694	-0.0017024	-0.00070809	-0.0014265	-0.0002795	-0.00085818	-0.0029038	0.00027135	-0.0034206	-0.00030671	-0.0018134	-0.0015788	-0.0012324
N.S.		-0.00098478	-0.0018015	-6.8408e-05	-0.0028327	-0.00063555	-0.0010817	-0.00063133	-0.0033589	-0.0035906	0.0043212	-0.0021801	-0.0011452	0.00058039	0.00074689	0.0019849	-0.0024698	7.0134e-05	-0.00020574	-0.00040802	-0.00022126	-0.00068787	0.0019343	-0.0024339	-0.0010979	0.0013653	-0.0034997	0.0027725	0.0035627	-0.0033348	-0.0046994	0.0038517	-0.0025892	-0.0025565	0.002389	0.00049235	-0.00069609	-0.0017397	0.00012142	0.00091375	-0.00027991	0.00033418	-0.002137	-0.0018575
N.S.		0.001333	0.00017915	0.0027718	0.0017829	0.00034257	0.0030675	0.00037918	0.0083566	0.0042835	0.0021659	0.0042574	0.0044643	0.0011648	0.0030243	0.0019105	0.0046298	0.007187	0.0045166	0.0035156	0.0010627	0.0034383	0.0047585	-0.0011044	0.0033713	0.0020471	0.0044132	0.0023835	0.00075079	0.0019439	0.0017113	0.0027623	0.0014706	-0.00093664	-0.00084262	0.0018555	0.00090893	0.0002186	0.0014382	-0.0014303	0.0020939	-0.0012454	-0.001727	0.00051483
N.S.		0.00038032	0.00095384	0.0027524	-0.0011745	-0.00010469	-0.0019688	-0.0024928	-0.0021858	0.00051226	0.0011853	0.00078258	-0.0011017	0.00028193	0.0020599	-0.0013017	-0.0024461	0.0012208	0.001055	0.0041917	-0.00080943	-0.0015657	-0.0024836	0.0011035	-0.0023393	-0.0014757	0.001708	0.0015274	-0.0018665	-0.0011532	-0.00049151	-0.00018254	-0.001507	-0.004094	-0.0020208	0.0013257	0.0007256	0.00084763	0.00092532	-0.00037868	-0.0017246	-0.0013232	-0.00055845	-0.001575
N.S.		0.00060876	0.0017115	0.0010992	-0.00022342	0.00017421	0.0017644	-0.0016361	-0.00085926	0.0036541	0.0025006	0.0018122	-0.00059032	-0.0001333	-0.00027983	0.00028976	0.0040852	-0.00094096	0.0011654	0.0005069	-0.00095957	-0.0015056	0.001538	0.00085264	0.00045496	-0.00096051	0.001738	-0.00033316	0.00060849	-0.0022197	-0.0014873	0.00093289	0.0024273	0.0057969	-0.00074472	-0.00062294	0.00066309	0.00077992	-0.00056812	0.0014911	-0.0019712	0.00054868	-0.00033381	3.6342e-05
N.S.		-0.00085277	-0.0020171	-0.0033189	-0.00059821	-0.00014021	0.00044411	-0.0013121	0.001987	0.001631	0.0027852	-0.0031276	0.0065157	0.0051853	0.0023124	0.0013911	-0.0025723	0.0033504	-0.00076137	0.0016306	-0.0022779	0.0069046	0.0041536	-0.0045647	0.0005176	-0.0025723	-0.0020595	0.0021356	0.0013119	0.0012529	-0.0027998	0.0064859	0.0003582	0.00017663	0.0027918	-0.0032703	0.00036629	-0.0024221	-0.00039711	0.0023042	0.00058369	-0.0056671	0.0013888	0.00059445
N.S.		-0.0036443	-0.0015949	-0.0034144	-0.0018064	-0.00096314	-0.0037086	-0.0034241	-0.0051726	-0.0015788	-0.00026454	-0.002453	-0.0032984	-0.0028198	-0.0004606	-0.00097516	-0.0030234	0.00093435	-0.0038087	-0.0018208	-0.0036038	-0.0028839	-0.0011084	-0.0010739	0.0011531	-0.00083835	-0.0021078	-0.0011081	-0.0026115	-0.001621	-0.0020024	-0.0009922	0.0011956	-0.0011758	-0.00010966	-0.00041822	-0.00029292	0.00051892	0.0012424	-0.0014929	-9.0936e-05	-0.0035239	-0.0017185	0.00093699
N.S.		-0.00058631	-0.0020075	0.00011519	0.0054259	-0.002902	-0.0031696	-0.0033818	0.0010664	0.00086412	-0.0029275	-0.003118	-0.0017184	-0.0052007	0.0024218	-0.0024724	5.1409e-05	-0.0031725	-0.00072846	-0.0041096	-0.0028735	-0.0048831	-0.0024052	-0.002753	-0.00086317	0.0012888	-0.0023762	-0.00056077	0.00046519	0.0043691	-0.00018952	0.0019975	0.0012769	-0.00091746	-0.0013475	0.0040215	0.0011976	0.00070571	-0.0015758	-0.00073453	0.0016743	0.0015159	-0.00031727	-0.00086502
N.S.		0.0029698	0.0037055	0.0026615	0.0005835	0.0015015	0.0060744	0.0032433	0.0064061	-0.00089447	0.0023261	0.0033431	-0.0024414	0.003371	-0.0036236	-0.0027379	0.00017141	0.0010077	0.00028878	0.00012963	0.0020156	0.0024963	0.0020562	0.00086769	0.0020682	0.001044	0.0019693	0.0015581	0.0028242	0.0027798	0.0047275	0.0049844	0.0035473	0.0064058	0.0021133	0.000937	0.00016045	0.00086217	0.0020195	-0.00091565	-0.0034228	-0.0015763	0.00035221	0.0015221
N.S.		0.0016969	0.00046066	0.0055486	-4.2755e-05	-0.001108	0.0075	0.0051638	0.012709	0.0054556	0.0049268	0.0023009	-3.4721e-05	0.0033356	-0.00042348	-0.00047925	-0.0017602	-0.0014296	0.0009817	-0.00034372	0.0013975	-0.00092589	0.0063087	0.0025879	0.0026088	0.0015821	0.00028616	4.9408e-05	0.0018704	-1.354e-05	0.0035537	0.0033907	0.0021655	0.00041252	0.0039127	0.0019379	-0.001997	-0.0021306	0.0080614	0.0020399	0.003373	0.00175	0.0017971	0.00075433
N.S.		-0.0014751	-0.0042979	-0.00019364	-0.0023214	-0.0031416	-0.0010805	-0.00027542	-0.0020709	7.9264e-05	-0.0010141	0.00047952	-0.001649	-0.00046017	-0.0012164	-0.0029741	-0.0016102	-0.0014077	0.00082841	-0.0012338	-0.0034584	-0.002932	-0.0018416	-0.00086066	0.0019192	0.00053658	-0.0011903	0.0010295	-0.0064956	0.0012976	-0.00067178	-0.001982	-0.00082179	-0.00073691	-0.0027758	0.00088215	0.00014706	0.0028748	0.00034986	0.0033109	0.0023364	0.0054064	0.0016925	0.00041784
N.S.		0.0027098	0.0025304	0.0018166	0.0012203	0.00030865	-0.0013362	0.00025947	-8.2768e-05	-0.0014703	6.407e-06	0.00083504	-0.00094624	-0.00031834	0.00096306	0.00046775	-0.0012071	-0.0016892	-0.0020626	4.5755e-05	0.0012369	0.0010625	-0.0012203	-0.0015718	-0.00010798	-0.0020783	0.00017448	-0.00031317	0.00033341	0.0010897	-0.002058	-0.0016067	1.2678e-05	-0.0016088	-0.00075283	-0.0003159	-0.00068943	0.0010707	0.0012341	-0.001281	-0.0011481	-0.00013149	0.0045745	0.001413
N.S.		0.001249	0.0041003	0.0055679	0.0022195	-0.00032631	0.00012165	0.0020954	0.0034664	-0.0027967	-0.0028248	0.0026231	-0.0011452	-0.00049756	-0.0033227	-0.0026883	0.00029959	-0.0029591	-0.0015152	0.0037742	0.001872	-0.0019931	0.00052263	0.00023702	-0.0019466	-0.00073671	-0.00025534	-0.0013562	-0.0012458	0.0021159	0.0022726	-0.00051749	0.00085429	0.00087501	-0.003295	0.00070703	-0.00085961	-0.0025417	-0.0021695	-0.0018217	-0.003066	-0.00078942	-0.0014007	-0.0012936
N.S.		-0.0017323	0.00050381	-0.0049572	0.007674	0.0019731	0.0012524	-0.0025693	-0.0028829	0.00067539	-0.0017678	-0.0028324	0.001504	0.0057307	-0.0017933	-0.002837	0.00046845	0.0006854	-0.0033483	-0.0006495	0.0022689	-0.0020462	-0.001046	-0.0041976	0.0026728	0.0022053	0.0017315	0.0044622	0.0023759	0.0060091	-0.0035695	0.0013379	0.0019409	0.00037686	0.0033704	0.0012825	-0.00069714	0.0060779	0.0010466	-0.00031838	0.0060451	-0.0013401	0.0057488	0.0012888
N.S.		0.0031494	0.002524	-0.00052904	-0.0033001	0.0017636	0.0019967	0.00024544	0.0004025	0.0042767	0.0053836	0.0011845	0.0038895	0.0032075	0.0033182	0.0045304	0.0035663	0.0029635	0.0020357	0.0026376	0.0048174	0.0052176	0.011784	0.00059076	-0.00066637	0.0015441	-5.3707e-05	0.00054632	0.0022685	0.0074159	0.00061027	0.0041458	0.0049939	0.0039924	1.6527e-05	0.00068706	-0.0019881	0.0013985	-0.00081438	0.0045762	0.0031272	-0.0019488	0.0015457	0.0001982
N.S.		-0.00041579	0.0044412	-0.00026674	-0.0031301	0.0011019	-0.0036906	0.0019983	0.0025938	0.0034633	-0.004447	-0.00076079	-0.0019601	0.00010815	-0.0013425	0.0033612	0.0013424	0.0049794	0.0017966	-0.0018045	-0.0011932	-0.00056822	0.0019078	-0.0006797	-4.2515e-05	-0.0011536	-0.0039905	-0.0029121	0.0019315	0.0022072	0.00063794	-0.00058559	0.0029437	0.00044087	0.0031201	0.00036807	0.00065694	0.0069887	0.0077471	0.0052161	0.0052408	-0.00356	0.00027863	0.00040884
N.S.		-0.00056411	-0.0006515	0.0030922	0.00089501	0.0028585	0.0021064	0.0028124	0.0029704	-0.0014067	0.0010114	0.0044843	0.0023061	-0.0034314	0.00049195	-0.00041713	-0.0025043	-0.0029066	-0.0023174	-0.0025702	-0.0031446	-0.0054242	-0.0003492	-0.0015757	-0.0017935	0.0023242	0.00030741	0.0014923	-0.0028389	0.00077972	-0.0016	-0.00073948	0.00046753	-4.3875e-05	0.00011935	-0.0013517	-0.00088918	-0.0048349	-0.0045435	0.00058816	-0.0001723	-0.00085694	0.00057486	-0.0030927
N.S.		0.0047716	-0.00058817	-0.0020145	0.0030264	0.0028357	0.0083347	0.0022815	0.002972	0.00057548	-0.001094	0.00073382	0.0015195	0.0042459	0.0036737	0.0014855	-0.00040044	-0.0011703	0.0011873	0.0033673	-0.0020581	-1.142e-05	0.00039111	-0.00054811	0.0013344	0.00017583	-0.0029414	0.0034383	0.0034813	-0.00087649	0.0044514	0.0037465	0.0045089	0.0040091	-0.0011713	-0.00012844	-0.0016722	-0.0058757	-0.0014322	-0.0022888	-0.0027424	-0.0045104	0.0039431	-0.00034213
N.S.		-0.0043361	0.004857	-0.0025315	-0.023884	-0.0090184	0.0040776	0.004877	0.0071372	0.0015012	-0.0022119	-0.000431	-0.0016925	0.0034576	-0.0010847	0.00080642	-0.0039573	-0.0018422	0.0043943	-0.0012184	-0.0017684	-0.0017135	-0.0046286	0.0022519	-0.0097306	0.00071538	-0.0093485	0.0055185	0.0011042	-0.000744	0.0020138	-0.0045426	-0.0078311	0.0061775	-0.0036763	0.00061905	0.0020023	0.0035265	0.0036367	-0.0061098	-0.0062353	0.0006105	-0.00016985	0.010497
N.S.		-0.001492	-0.0016162	-0.0021863	-0.0018287	0.0049773	0.0017116	0.0014448	0.0012016	0.0028177	2.6366e-05	0.0033555	-0.0008057	0.0031359	0.0022723	-0.0014344	-0.00046374	0.0012408	-0.0018829	0.00080717	-0.0025565	-0.0010704	-0.0028116	-0.00024086	0.0014994	0.00087271	-0.0005037	0.002303	-0.0027518	0.00030253	-0.0017823	-0.00069545	0.0011927	-0.0019567	0.00041385	-0.00042567	0.001614	-0.0024409	-0.0021195	-0.00010782	-0.00017216	0.00046079	0.00090924	-0.0021422
N.S.		-0.0017551	0.0023823	-0.0017939	0.0036653	0.00048068	-0.0017599	0.0052036	0.00050656	-0.00010715	-0.0026498	-0.00074981	0.0026457	0.00012469	0.0039265	-0.0038564	-0.0030306	0.0010271	0.001166	-0.00090055	-0.00060665	0.0028381	0.0024663	5.4399e-05	0.0036625	0.0022112	-0.0020441	-0.0020135	0.0036352	-0.0027934	-0.00071099	9.9433e-05	-0.0014197	0.00073624	0.001327	-0.0050508	0.0011344	0.00022141	0.0041202	-1.584e-05	-0.00062416	0.0016032	-0.0011124	-0.0013664
N.S.		-0.0010495	-0.00051955	0.00026295	-0.0033062	0.0008053	0.00090984	-0.0013562	0.00037644	-0.00061724	-0.0041686	-0.0024667	-0.0021523	-0.0026143	-0.00010156	-0.001776	-0.00075751	-0.0019952	-0.0002096	-0.0025895	0.0023781	0.00083757	-0.0019302	0.0008228	-0.0020345	-0.002098	-0.0013479	-0.0018283	-0.0012959	0.00076678	0.0023324	-0.0029404	-0.0016701	-0.00012063	-0.0029389	-0.0010025	0.00072532	-0.0021795	-0.0034586	-0.0028795	0.0011953	0.0020886	-0.0018623	-0.00033149
N.S.		-0.0031444	-0.0021998	-0.00044467	-0.0029365	-0.00012857	0.0050486	0.00031037	-0.0029699	0.0016808	-0.0020059	0.00024519	-0.002884	-0.00085545	-0.001121	-0.00021138	0.00018767	0.0016951	0.0024623	0.0023855	-0.0016587	-0.0021194	-0.0035845	-0.0023871	-0.0021827	0.00039238	0.00035351	-0.00052601	-0.00098112	-0.0021524	-0.0025086	0.00038633	0.00016926	0.00080894	-0.00049061	-0.00058656	0.00021524	-0.0012391	0.0032857	-0.00068886	0.00015882	0.0011167	-0.00022634	-0.0018014
N.S.		0.00040297	0.003093	-0.0017542	0.00060102	-0.0024967	9.3975e-05	-0.00028098	-0.00091098	0.00031944	-0.0025358	-0.0020098	-0.0013306	0.0053814	-0.00094662	-0.00012807	-0.0005405	0.0003546	-0.0009738	0.0016566	0.00046421	0.0020984	0.00033679	-0.002128	-0.0035688	0.0036426	0.0013634	0.0036238	-9.1812e-05	-0.00056892	-0.00078276	0.0028672	-0.00178	0.0024051	-0.00191	0.0015777	-0.0015202	0.00025149	-0.0021225	0.00064538	-0.00056668	-0.00016542	-0.0022428	-0.0027394
N.S.		-0.0029041	-0.0032888	0.0045295	-0.0020631	-0.010783	-0.0011296	0.0040624	-0.0035267	0.0014061	0.0015194	-0.0026203	-0.0013403	-0.0023516	0.0018439	0.00030285	-0.0033921	0.0048229	-7.1874e-05	0.00027223	0.003126	-0.0054569	0.0065687	0.0046413	-8.0165e-05	0.00045784	-0.0020341	0.00095227	-0.0039666	0.0011277	-0.0007447	-0.0025924	0.0019607	-0.007228	-0.001965	-0.0028903	-0.0029349	0.00084678	0.0004714	0.00045086	-0.0019676	0.0033914	0.001697	-0.0028468
N.S.		0.0011921	-0.00074905	0.0036772	-0.0017778	0.00096153	0.0035135	0.0014019	-0.00025847	0.0020123	0.0020748	-9.7469e-06	0.0032738	0.0019561	-0.0001825	-0.001045	-5.2174e-05	-0.0020875	-0.0026636	0.00054094	0.001383	0.00057982	-0.0008322	0.0032222	0.0017595	0.0011683	0.002141	0.00098143	0.0046817	0.005532	0.0071569	0.0065046	0.0019389	0.0019251	0.0032106	0.001999	-0.00023454	0.00068939	0.0031911	0.002842	0.0035277	0.002265	0.0034203	0.0011139
N.S.		0.0012986	0.002208	-0.00049899	-0.0016918	-0.0001381	0.0026214	0.0027245	0.0030917	0.00081879	-0.0013545	0.0023591	0.0024304	3.6586e-05	0.0024262	0.00029117	-0.0020432	0.003231	0.00065073	0.00026274	0.0015915	0.0049068	-0.0004124	0.0052585	0.0048938	0.0038078	0.0071903	0.0070673	0.0053981	0.0051113	0.0035931	-0.0010536	0.0021712	0.0034775	0.0015478	0.0071452	0.0057686	0.0028461	-0.00078091	0.0046361	0.0029347	-0.00043073	0.0049875	0.0018784
N.S.		0.00085276	0.0030586	0.0011276	-0.000831	0.00074445	0.00050268	-0.00080167	-0.0035401	-0.00012837	-0.0030108	-0.00093901	-0.0013983	-0.0019762	-0.00037043	-0.0023779	-0.00032463	-0.0020019	-0.0032463	3.2065e-05	-0.0022895	-0.0027566	-0.0017095	-0.0023795	0.0022669	-9.3562e-05	-0.0013769	-0.0020728	-0.00080706	-0.0010414	-0.002086	-2.0481e-05	0.00078252	-0.00044074	-0.00093908	0.0023578	-0.00063237	-0.00042753	0.00022441	-0.00044263	-0.0024865	0.0017244	0.0013321	-0.0022903
N.S.		-0.00030867	0.0015636	0.0012613	0.0046343	-3.7578e-05	-0.0011851	0.0011596	0.0018035	0.0030794	-0.00054469	0.0050536	-0.0040762	-0.00090429	-0.0011073	-0.0025666	-0.00055476	0.00066191	-0.00050702	-0.0027563	0.00025942	-0.0016584	0.0022514	-0.0021491	-0.0010288	-0.0025773	-0.0022894	-0.0022066	-0.0041785	-0.0052144	-0.0013862	-0.0050016	-0.0037744	-0.0012698	-0.0031012	7.7301e-05	0.0009209	-0.00040572	-0.0018173	-0.0011665	-0.003596	-0.0015236	-0.0036222	-0.0044289
N.S.		0.0010585	0.0021914	-0.0069088	0.0044014	0.00036566	0.00092418	-0.0037444	-0.00301	0.00073584	-0.00011434	-0.0026896	0.0011474	0.0033974	-0.00092597	-0.0036707	0.00091411	0.0029092	-0.0038271	-0.00096363	0.00012215	0.00022512	-0.0044471	-0.0005362	0.0041337	-0.0001521	0.0019552	0.0046017	0.0016656	0.0021651	-0.0030547	0.00076167	0.0016365	0.0016567	0.0028066	0.00079659	-0.0010118	0.0042818	-0.001884	0.0011795	0.0057018	-0.0035114	0.0069783	0.0040774
N.S.		0.00095771	-0.0018061	-0.0018822	-0.001656	-0.0013813	0.0016987	0.0024162	0.0036506	0.0015065	0.003796	-0.0036786	0.00080078	0.0053894	0.0042341	0.0031476	-0.0034789	0.0017954	-0.0043573	0.0044279	0.00026739	0.0062042	0.0021102	-0.0055815	-0.0010461	-0.0010709	0.0010018	-0.00024619	-0.00014917	0.00070576	-0.0011083	0.0058224	-0.00048455	-0.00019882	0.001655	-0.0010248	-0.00051224	-0.0029517	3.4817e-05	0.0034296	6.2983e-05	-0.0025211	-0.0010009	-5.3546e-05
N.S.		0.010901	0.0035455	-0.0029358	-0.00045832	0.0023193	-0.0024985	0.0057176	0.00090136	-0.0042011	0.0015949	0.0056537	-0.000671	-0.0032504	0.0071284	0.0029114	0.0015922	-0.0036336	-0.0069555	-0.0045632	0.0036457	0.0042051	0.0080529	-0.0015409	-0.001783	0.0071445	0.0032568	-0.0003223	-0.0051257	-0.0032523	-0.0027074	0.0020028	-0.0025225	-0.008782	0.0066165	0.00059089	0.0047537	0.0018763	0.0041747	0.0071734	0.001794	0.0016377	0.011115	-0.0037706
N.S.		0.0063641	0.0053454	-0.0029545	0.00058031	-0.0025215	0.0062815	-0.0033509	0.0074876	0.0013726	0.0049889	0.00031656	0.0032737	-0.0056414	0.0063592	-0.0044517	0.0037465	-0.0032186	-0.00024387	0.004105	-0.0056817	0.00029101	0.0073091	0.0012106	-0.0013163	0.0006207	0.0010966	-0.00091665	-0.0016334	0.0057494	-0.0056839	-0.0065481	3.7908e-05	0.0014639	0.0045274	0.0024053	-0.0046039	-0.00016619	-0.0038538	0.0045789	-0.00013897	-0.011749	-0.0012712	0.0036887
N.S.		-0.0024383	-0.004536	-0.0060064	-0.0074494	0.0014419	-0.0038788	-0.0088436	-0.0059629	-0.00095962	-0.0073803	-0.0035501	-0.0023288	0.00056292	-0.0038236	0.0024853	-0.0014111	-0.00057723	0.0013542	-0.0019739	-0.0010527	0.00019042	-0.00043058	3.2431e-05	-0.00033651	0.0027562	-0.0031191	-0.00060818	0.0016508	0.00017722	-0.0069596	-0.0043211	-0.0028046	0.0037063	-0.0016777	-0.005354	0.0059312	-0.00049347	0.0055076	0.003649	-0.0066873	0.0030262	-0.0044109	0.0005403
N.S.		0.00093972	-3.2614e-05	-0.0010993	0.00027326	-0.0014314	0.001469	-0.0012296	-0.00052707	-0.0018628	-0.00036362	-0.00042995	0.00048135	-0.0021507	0.00097643	-0.00012176	-0.0026138	0.00012003	-0.0010906	-0.0033506	-0.00071206	-0.0022801	-0.0037479	-0.0010473	0.0015012	0.00084851	-0.0012598	-0.00025617	-0.002698	-1.0122e-05	0.0022567	-0.00066416	0.00041277	0.00076476	0.0018579	0.0021737	-0.0033803	0.0031616	-0.0020045	0.00079107	0.0012144	-0.00010136	-0.0023918	-0.0020811
N.S.		-0.0032858	0.001588	0.0010054	-0.0019232	0.0028236	-0.002817	0.0016469	-0.00051442	-0.0003072	-0.0013536	-0.00084018	0.00051045	-0.0010406	-0.00027106	0.0031806	-0.0039969	0.001865	-0.00066208	-0.0038035	-0.0041705	-0.0015526	0.00078597	-0.0023285	-0.0013749	0.0036583	-0.0015952	-0.00078585	-0.0011734	0.00052891	0.0048127	0.0032295	-0.00077437	0.0011219	0.0015652	0.001702	-0.0010083	0.00082377	0.0002429	-0.0011071	0.0025482	-0.00085073	-5.4359e-05	-0.0016251
N.S.		0.00099011	0.00083026	-0.00099221	-0.00011053	-0.0024303	-0.0019671	0.0029568	-0.0016904	-0.0013916	0.0010903	0.00056264	-0.0019535	-0.0007746	0.0015439	-0.0018701	0.0042197	-0.0010958	-0.0023971	-0.0016258	0.00025419	-0.0019563	-8.6936e-05	-0.0018588	-8.849e-05	0.0025752	0.00029093	-0.00091765	-0.0022416	0.00045007	-7.0308e-05	-0.00036027	0.0030612	-0.0029292	-0.00037937	0.0025492	0.0022856	0.0036468	0.00090999	-0.00084974	0.0028722	2.3569e-05	-0.0009492	0.0027135
N.S.		0.0031916	-0.0017213	3.5473e-05	-0.0011267	-0.0013989	-0.0013769	-0.0011067	-0.0012253	-0.0031534	-0.0034847	0.0018634	-0.00072524	-0.00078766	0.0013244	0.00076096	0.0037067	-0.00024986	7.9332e-05	-0.00069454	-0.0024926	0.00095231	-0.00095798	-0.0011274	0.00040746	0.0016098	0.0053184	-5.7731e-05	0.0004895	-0.002597	-0.0048969	0.0011414	-0.0038963	0.0039014	-0.00030205	0.0006533	-0.0049277	0.0078586	-0.00036503	0.0032941	0.0048706	0.0041384	-0.003276	0.00086798
N.S.		-0.0034998	0.020984	0.003767	-0.0018103	-0.0014677	0.010716	0.018205	0.0041314	0.0038867	-0.0015039	0.0012598	-0.0029341	0.0021888	-0.0020023	-0.0035287	-0.0047623	-0.0074413	0.0016709	-0.001881	-0.0049463	-0.0024183	-0.005206	0.00099326	-0.0052548	-0.0029341	-0.007531	0.0018363	-0.00035619	-0.0002874	-0.0014665	-0.0070389	-0.0039754	0.00014655	-0.0053225	-0.0003703	0.00064236	0.0027163	0.0006026	-0.0046677	-0.0019461	-0.00047862	-0.0074791	0.017082
N.S.		0.00077825	0.0037533	-0.0024184	0.0030321	-0.0050237	0.0024276	0.002086	0.0019136	0.0015005	0.0035002	0.0069578	0.0020763	0.00039378	-0.0010662	0.0012883	-0.00041082	0.0010101	-0.00089557	0.0032865	-0.0017561	0.00094464	-0.0051464	0.0028385	0.00028874	0.0035881	0.0019163	0.0030205	0.0025932	0.0024915	0.0020809	-0.00073141	-0.00084634	0.0047584	0.0052169	0.0051516	0.0029826	2.2747e-05	0.0042057	-0.00036204	0.0020548	0.00068237	0.00053333	-0.001077
N.S.		-0.0015686	0.0014072	-0.0012608	-0.00014334	-8.4432e-05	0.0023555	0.0041366	0.0027659	-0.00067804	0.00050698	-0.00028909	-0.0014115	-0.002774	0.0008139	0.0016168	0.0038882	0.0018864	0.00092902	0.0045563	-1.4057e-05	0.0013395	8.0942e-05	0.00059141	0.0010354	0.00044081	-0.00090257	0.00091099	-0.0015668	-0.0019068	0.0022936	0.0006313	-0.0016596	-0.0021076	-0.0019619	-0.00036061	-0.0024406	0.00038734	0.00060303	0.0027759	0.0023661	-0.0025255	-0.0018519	-0.00050919
N.S.		0.00027608	0.00046199	0.00062948	0.00019116	-7.6469e-05	0.0046175	-0.00043368	0.00010093	0.00065627	0.0044002	0.00035197	-0.00080125	-0.00092051	-0.0031627	-8.9881e-05	0.0051429	-0.00044056	-0.00032089	0.00038108	-0.00048652	-0.0012547	-0.00075385	-0.00058546	4.1379e-05	-0.0013509	0.0017115	-0.0011217	-0.00080409	-0.00045416	-0.0013945	-3.2623e-05	0.00033722	0.0047034	5.8255e-05	0.00072196	-0.00026342	0.00051274	-0.0013833	0.0021372	-0.0018056	0.0020374	-0.0013455	0.00029385
N.S.		-0.00279	-0.001037	-0.0027627	-0.0018738	-0.0030602	-0.0033702	-0.00078587	-0.0050187	-0.0019994	0.00029374	-0.0019638	-0.0033146	-0.0036887	-0.00078596	-0.0018573	-0.00012884	0.00071826	-0.0038339	-0.0024798	-0.0022146	-0.0021045	-0.00093261	-0.0021103	0.00053582	-0.00035502	0.00016161	-0.0016743	-0.0030555	-0.0005175	-0.0005351	-0.00041297	0.0023769	-0.0027978	-0.00032397	0.001819	0.00024559	0.0021107	0.00059446	-0.0010594	0.0015873	-0.0025356	-0.0010814	0.002147
N.S.		0.0011809	-0.0042599	-0.0081782	-0.00085939	-0.0035924	-0.0025673	-0.0017901	-0.0010961	0.0043269	-0.0054465	0.0023019	-0.00043167	-0.0045106	-0.0037035	0.00017329	-0.0030001	-0.0019796	0.00033569	-0.0051329	0.0022622	-0.003189	-0.0030116	-0.0013262	-0.0031981	0.0015539	0.0072195	-0.00078683	-0.0017566	-0.00066192	0.00038046	-0.00072939	-0.00166	-0.00020412	-0.0011023	0.00075542	-0.0055898	-0.0043854	-0.0047451	-0.0017423	0.00075626	-0.004327	-0.0038347	-0.00097159
N.S.		0.0016268	-0.0025349	-0.0013941	-0.0017421	-0.0016394	-0.0013141	0.0019349	-0.00016474	0.0012044	-0.0024544	0.003804	5.9775e-05	-0.00028947	0.0021252	0.0021611	-0.00046523	0.002291	-0.0025791	-0.00014543	-0.00059309	0.0046318	-3.9262e-05	-0.0003305	0.00080169	6.7988e-05	0.00068013	-0.0014841	0.00035007	0.0033236	-0.00086591	-0.0028086	-0.00026638	-0.0005794	0.0002322	-0.00011335	-0.00018187	0.00094796	-0.0023552	0.00059436	0.0037649	-0.00032602	0.0031026	-0.0022191
N.S.		-0.0018089	0.0013133	-0.00013629	-0.0016753	0.00086262	-0.0010251	0.0014576	0.0038628	0.0012297	0.00086568	-0.00058981	-6.5124e-05	0.0010343	0.0017343	-0.001131	-0.002241	-0.0014214	0.00057839	-0.00032778	-0.0025923	-7.607e-05	-0.00075638	-0.0012404	-0.002618	-0.00014132	-0.0004167	0.00074586	0.0048383	0.00095039	-0.00082576	2.7094e-05	-0.0041032	0.0011097	-0.0040773	-0.0029851	0.00099041	-0.0033053	-0.00088088	-0.0023205	-0.0022519	-0.0019691	-0.0019751	-0.0006962
N.S.		-0.0019826	0.0026497	0.0048409	-0.0032908	0.00090719	0.0031338	-0.0013045	0.0011484	0.00041831	-0.00033195	-0.0034656	-0.0019059	-0.0011994	-0.0039822	-0.00059639	0.0010013	-0.0023089	-0.0026337	-0.0036071	-0.0019121	0.00051298	-0.00039346	-0.00041129	0.00086496	-0.0033398	0.00036613	-0.0020492	-0.0015073	-0.0021501	-0.0012999	9.2771e-05	-0.0010307	-0.00043619	-0.00090429	0.00076823	-0.00041721	-0.0012073	-0.0015034	-0.0013789	-0.0039085	-0.00033144	-0.0012052	-0.002792
N.S.		-0.0053783	-0.0011097	-0.00032997	-0.0022546	-0.00089847	0.0023343	-0.0014896	-0.00029134	0.00014718	-0.0019904	-0.0004411	-0.0029375	-0.003694	-0.0036968	-0.00024301	0.0052333	-0.00075905	0.0036824	0.0040662	-0.0010153	0.0028797	-0.00037005	-0.001302	0.0033313	1.555e-05	-0.0013784	0.001207	-0.0018397	0.0011971	-0.00041435	0.00083495	0.0031545	-0.00099183	0.0052225	0.0018467	-0.00033788	0.00025511	0.0005493	-0.00067756	-0.00063241	0.00062159	-0.0019017	-0.0014078
N.S.		0.00083026	0.00011581	7.9618e-05	0.00049851	0.0010236	0.0015565	0.00034272	-0.00014236	-0.0003768	-0.00054362	-9.5407e-05	0.00085816	-0.0034158	0.0028602	-0.00022585	0.0069819	0.0013813	-0.00075079	0.0010893	0.0016386	0.0028569	0.00074925	-0.002672	-4.5542e-05	-0.00062117	-0.0011194	-0.0014788	-0.00088976	6.0541e-05	-0.0027458	0.001386	0.00013648	-6.6452e-05	-0.00043226	0.00026689	-0.0010618	-0.0011414	-0.0024431	-0.00077045	0.0028872	0.0026994	0.0056104	-0.0024458
N.S.		-0.001912	0.0012764	0.00063449	-0.0012259	0.005102	-0.0017449	0.002266	0.00020228	0.00097504	-0.0025961	-0.0018421	0.00063166	-0.00065544	0.00031915	0.00148	-0.0035329	0.0016167	-0.00072987	-0.0030129	-0.0015721	-0.0016096	0.0035249	-0.0022433	-0.00016832	0.0035583	0.0026657	-0.00069942	-0.001317	0.00056865	0.0062226	0.00117	-0.00011708	0.00096361	0.001721	0.0028962	-0.0019593	0.00042354	0.00030278	-0.00093052	0.0037647	0.00023637	-2.9e-05	-0.0012944
N.S.		-0.0011295	0.001628	-0.00049355	0.00069518	0.0001511	-0.0024238	0.0035956	0.0013918	3.0188e-05	-0.00099596	-0.0005657	0.002304	0.0013661	0.0027844	-0.0015551	-0.0030188	0.00016818	0.00053199	-0.00070416	-0.0022508	0.0027886	0.0014286	-0.00033571	-0.00093131	0.0021134	-0.00076516	-0.0013057	0.0036705	-0.0010527	-0.00102	-0.00034206	-0.0028249	0.0009176	-0.00088005	-0.0048003	0.0011463	-0.001329	0.0022653	-0.0014008	-0.0014326	-0.00051	-0.0024879	-0.0013888
N.S.		0.00093685	-0.0014558	-0.0006174	-0.00022385	0.00026797	0.0016544	0.0022918	-9.2945e-05	0.0010464	-0.0017566	0.0029037	0.0006311	-0.0025883	0.003211	0.0016776	0.0036874	0.0021107	-0.0021899	0.0007223	0.001332	0.0043661	0.00055672	-0.000946	-0.0001367	0.00092323	-4.9644e-05	-0.00132	-0.00045408	0.00079402	-0.0018109	-0.00045415	0.0005897	-0.00032986	-0.0013597	-0.00052663	-0.0011982	-0.00034151	-0.0031066	-0.00046467	0.0046444	0.0007389	0.0063245	-0.0018106
N.S.		-0.003403	0.017375	0.0013777	0.0062345	0.00059119	0.0068229	0.011363	0.0053847	0.0041681	0.00025457	-0.00012294	-0.0020346	0.0036952	0.0012775	-0.0052012	-0.0017662	-0.0023803	0.00021625	-0.00016528	-0.0037791	0.0019441	-0.0062111	-0.0021833	0.00063635	-0.0010733	-0.0039557	-0.0060759	-1.4609e-05	-0.00044545	-0.0025443	-0.0085873	-0.001698	-0.0019458	-0.0050603	0.00092002	-0.00048291	0.00015289	0.00067787	-0.0016429	0.003819	-0.0036893	-0.0043679	0.0083996
N.S.		-0.0064428	-0.0079472	3.577e-05	-0.0073094	0.00090957	-0.0018818	-0.00037688	0.0024937	0.00053318	-0.0078831	0.00013174	-0.0023333	-0.0001342	0.0010741	0.0026924	-0.005288	-0.0025989	0.0017648	-0.0018448	-0.0020471	-0.00076229	-0.0015647	0.0040385	-0.0042394	-0.0019222	-0.0050195	0.003511	-0.0024365	-0.0015314	-0.00033348	0.00075974	0.0010486	-0.0029336	-0.0038352	-0.0010283	-0.0019665	-0.0014429	0.0038668	0.0057708	-0.0038579	-0.00027317	0.0017674	-0.00037356
N.S.		0.00061233	0.0050657	-0.002242	0.0018992	-0.0031216	0.0021847	-0.00012716	0.00082759	-0.0042994	-0.0065024	-0.0030357	-0.0034259	0.0019511	-0.0060586	-0.0011916	-0.00077204	-0.00285	-0.00032273	-0.0016239	0.0028035	-0.001032	0.0002764	-0.0014823	-0.0019771	-0.0019292	0.0026663	-0.00010326	0.00081998	-0.0037968	-0.00011974	-0.0016706	0.00091517	-0.0010813	-0.00070275	-0.0045798	-0.0025799	0.002467	-0.0020037	-0.0018501	0.0051601	0.0043234	0.003246	-0.0017733
N.S.		0.00048857	-0.0014462	-0.0051386	-0.0065564	0.0053406	-0.0026907	-0.00041409	0.001732	0.0039361	-0.0085496	9.8702e-05	-0.0031993	-0.0090421	-0.0073102	0.0030019	-0.0029303	-0.002422	0.00070046	-0.0041401	-0.0011376	-0.00037452	-0.0051328	-0.0013077	-0.0024497	-0.0024004	0.0052151	0.0010656	0.00066815	0.0028002	-0.00033515	0.0037285	0.0011296	0.0037037	-0.00082367	-0.001302	-0.0035231	-0.0044088	-0.002656	-0.0031606	0.0010027	-0.0002887	-0.0016358	-0.0026117
N.S.		0.0033232	-0.0040857	-0.0018419	-0.0078209	-1.2343e-05	-0.0068964	-0.00035024	0.00039182	-0.0013784	0.0020232	-0.0017346	-0.0012543	0.00034328	-0.0035817	0.001101	-0.0013432	-0.0027012	0.0031084	0.0013082	-0.0014396	-0.0019892	0.001679	-0.0029189	-0.0023187	0.0016965	0.0023033	-0.0017425	0.0018636	-0.0073795	0.0029836	-0.0017603	-0.0038174	-0.0011496	-0.001658	-0.0028129	-0.002004	0.00029026	-0.00071424	-0.0062001	0.0023205	0.0016546	-0.0026826	-0.00080448
N.S.		0.0054194	-0.0010436	-0.0012536	-8.1436e-05	0.0041691	0.0027546	-0.0035938	0.0053329	0.00096887	-0.0040845	0.0036526	0.0023981	0.0014479	9.4949e-05	-0.0023888	0.0014413	0.0022375	0.0023679	0.0061025	-0.0030615	0.0020372	-0.0012622	0.0031331	-0.0024945	0.0031161	0.00067719	0.0046423	-0.0012793	0.0048167	0.00060632	-0.0022478	0.00316	-0.00094738	0.0046019	0.001692	0.002125	0.0019345	0.0001063	0.0013778	0.0017714	-0.0022628	0.0022539	-0.00097258
N.S.		0.0011224	-0.0027536	0.0033084	-0.0015768	0.0060664	0.00076619	0.0042383	0.00030481	-0.003913	-0.0014358	-0.00093638	-0.00034393	-0.00051711	-7.0878e-05	-0.0040502	0.0010785	-0.0052264	-0.0024874	-0.0015461	-0.0031755	-0.00057337	-0.0025603	-0.001346	-0.0037135	-0.0023833	-7.3412e-05	-0.0002566	-0.0033974	-0.007245	-0.0033246	0.0038376	-0.0042014	-0.0016823	-0.0023907	0.0037618	-0.0010376	0.0041897	-0.0017275	0.00019837	-0.00084475	-0.0012478	-0.0025942	0.00025139
N.S.		-0.00063274	0.00068759	-0.00030908	0.00018516	0.00109	0.0032236	0.00018961	-0.0008054	-0.00078456	-0.001521	-0.00041358	0.0023452	-0.0010363	0.00092753	0.0012325	-0.00012368	-0.0011668	-0.0012994	-0.00086016	0.00050256	0.0017655	0.0024069	-0.0022199	0.00031579	0.0025745	0.002182	0.0048213	0.0024703	0.0010009	0.00057527	0.0020349	-0.0024408	0.0018458	-0.00068253	-0.0042523	0.001593	0.00059692	-0.0038781	-0.0044444	0.00033449	-0.0010017	-0.0015928	0.00056713
N.S.		0.0026828	0.0014031	-0.003754	-0.0031548	0.0020832	-0.00040399	-0.00054248	-0.0012305	0.0016204	-0.0016588	0.0013568	-0.00015354	0.00020276	0.003522	-0.00080114	0.0017403	-0.0015768	0.0037397	-0.00038671	0.00098436	0.0024107	0.0012622	-0.0010058	0.0034228	0.0036038	0.00060145	0.0023073	-0.0016869	-0.00056679	-0.0011025	0.003011	-0.00032856	-0.00038427	-0.0011821	-0.0033841	0.0020122	-6.1267e-05	-0.0030218	-0.00025631	0.0016476	0.0018561	0.00082549	0.001296
N.S.		0.003357	-0.00545	-0.012154	-0.00033945	0.0079373	0.0035035	-0.0012493	0.0052489	0.00062071	-0.0088619	0.00065017	-0.00080517	-0.0056426	7.4968e-05	-0.0028154	0.016565	-0.0063014	-0.011162	-0.0044786	-0.009479	0.0031222	0.004825	-0.0051393	0.012848	-0.0070995	0.0001495	0.0010256	0.012775	-0.0051901	0.003971	0.013746	-0.0045347	0.0011491	0.002055	0.0029721	-0.0023447	-0.0088373	0.0061795	0.0015877	-0.0013596	-0.0041043	-0.0019193	0.0081136
N.S.		-0.0032504	-4.5058e-05	0.0016684	-0.0018384	0.00015791	-0.0025546	0.00082417	-0.0018735	-0.0003029	0.00056444	-0.00053378	0.00037285	-0.000477	-0.001825	0.0028082	-0.0026527	0.0016547	-0.0013104	-0.0032319	-0.0050072	-0.0014959	-0.001023	-0.00011437	-0.0020417	0.00074834	-0.0014346	-0.00075594	-0.00039417	-0.00087571	0.0014196	0.0044687	-0.0017535	0.00095339	0.0026997	0.0015193	-0.0010715	-0.00025628	0.002106	0.0014259	0.0021425	0.00021398	0.00026293	-0.0017936
N.S.		-0.0004145	-0.0013312	-0.00040122	-6.0018e-05	0.00104	-0.0020433	0.0015171	-0.0019791	0.00067847	0.0013181	-0.00024931	0.0011074	0.0016423	0.0018943	0.00044628	0.0037527	-0.0038633	0.00027077	0.0042879	0.0039024	-0.0021139	-0.0022031	0.00038807	0.0012887	-0.00060783	0.001418	-7.382e-05	-0.0015524	0.0014754	0.00084168	-0.00082271	0.00066341	0.0049759	0.0017421	0.0026066	0.0037162	0.0035988	-0.0026519	0.0024904	0.00016908	0.0022875	-0.00090417	0.0079815
N.S.		-0.001761	-0.0013438	-0.00034562	-0.0020072	0.00077727	0.00095884	0.0018515	0.0029	-0.00066115	-0.00035978	0.0021726	0.0030607	0.00367	0.00077595	-0.00070606	-5.9839e-05	0.0008097	-0.0022695	0.0020439	5.201e-05	-0.0011744	0.0017878	0.0021989	-0.0037497	0.0049706	0.0031491	0.0013918	-0.00021684	0.0022218	0.00042414	-0.0011301	0.0010824	0.00071181	-0.0034265	-0.0024197	-0.00011671	0.0053727	-0.0010224	0.0013412	-8.2825e-05	0.0054665	0.00022054	0.0030667
N.S.		0.00067572	0.00084153	0.0021243	-0.00303	-0.0017939	-0.0034111	-0.0041024	-0.0045381	-0.0032602	0.00088987	-0.0021562	-0.0026858	-0.0035761	-0.00038647	-0.0027933	-0.0026093	0.001373	0.00024077	0.0029659	-0.00064256	-0.0060206	-0.0055104	-0.0042069	-0.0032732	-0.0018076	-0.0016251	0.0015348	-0.0015869	-0.0011144	-0.0011374	0.00013539	-0.0011014	-0.0034619	-0.0071318	-0.00029222	-0.0010693	-0.00061118	0.00053189	-0.0009352	-0.0039128	-0.0023302	-0.00097292	-0.0042445
N.S.		0.0019991	-0.0014802	-0.0031808	-0.0023295	-0.0020105	-0.0021799	-0.00030585	-8.6704e-05	-0.0029583	-2.392e-05	0.00090835	-0.0038014	-0.00061084	-0.0032378	-0.003413	-0.0016702	-0.0041895	0.0027865	-0.0023912	0.00043781	-0.001929	-0.010451	-0.0029956	0.00047283	-0.00049481	0.00091772	-0.0044128	-0.00098145	0.0031657	0.0038563	-0.0010541	0.00075419	-0.00016627	0.0014904	0.00062478	0.0022234	0.0019476	0.00092173	0.00081909	0.0012777	-0.0019878	-0.00034116	-0.00051226
N.S.		0.0046745	-0.0022683	-0.001659	-0.00088916	0.0046643	0.00092658	-0.0050899	0.0014745	-0.0023517	-0.0077707	0.00097453	-0.0038435	-0.0034484	-0.00074659	-0.0011913	0.0070695	-0.0047521	0.00023971	-6.6384e-06	-0.0051598	-0.0050702	0.0006593	-0.0054963	0.0021594	-0.0031248	-0.00012781	-0.002278	-0.003673	-0.0020718	-0.00044622	-0.0011669	-0.006308	0.0061907	0.0002054	-0.0058449	-0.0027922	-0.0034139	0.0062523	0.0011697	0.0028769	0.0024011	-0.0039855	0.0038925
N.S.		-0.0026011	-0.0013501	-0.00063741	0.0002457	-0.0014033	0.0017605	-0.0014805	0.0019369	-0.0011493	-0.00011569	-7.09e-05	-0.0018449	-0.00013153	0.0017523	-0.0023214	-0.0013117	0.00074151	0.0042018	0.0017733	8.162e-06	0.00045437	-0.00068765	0.00049983	0.0019408	-0.0024445	-0.00010593	-0.00016829	0.0027298	0.00046164	-0.00024061	-0.00096262	0.00047253	-0.0011764	-0.0008534	0.0042288	-0.0030498	-0.003393	0.0025817	0.00025426	0.0025841	0.0019343	-0.001789	-0.00095768
N.S.		0.0037442	-4.3358e-05	-0.0025185	-0.00011904	0.00071808	0.0035065	-0.0019578	-0.0052716	-0.0016331	-0.00018572	0.0058006	-0.0012591	0.0003186	-0.0010238	0.0016991	-0.0040306	-0.0012382	-0.0022977	0.000377	-0.00055169	-0.0019173	-0.0017933	0.0007806	0.00049619	0.0032465	0.00046638	0.0047899	-0.0028112	0.00067563	0.00069024	-0.0012504	-0.0010418	-0.0022226	-0.0045102	0.0059217	0.0036181	-0.0029927	-0.0010218	-0.00074779	0.0068433	-0.001145	0.0049947	0.0039063
N.S.		0.0057838	-0.0020957	0.0064138	-0.0027058	0.0061291	-3.3082e-05	-0.0061806	0.0023667	-0.00046748	-0.0037456	0.0030341	0.00082415	0.0017506	-0.0018267	-0.0024709	0.0021337	0.0011364	0.0054423	0.0044869	-0.00011126	0.0030981	0.00096164	0.0030192	-0.0078087	0.00061075	0.0028731	0.008223	-0.001774	0.0085657	-0.0012164	-0.0054973	0.0029277	-0.00086351	0.0047699	-0.00068964	0.005908	0.0003881	0.00088956	0.00011585	0.00049648	-0.0027055	0.00042138	-0.0013687
N.S.		0.0095492	-0.00058632	0.0005759	0.0027285	-0.00039138	0.0010395	-0.0017792	0.0018937	-0.0036853	-0.0022417	0.0011794	-0.0028472	-0.0033571	-0.0010008	-0.00096558	0.0011809	-0.0021087	0.0032249	-0.0013263	-0.0019831	-0.0043852	0.0016334	-0.0037718	-0.00093507	-0.0026923	-0.0010832	-0.00095961	-0.0040963	-0.0017335	0.00032336	-0.0025374	-0.0033875	0.006044	-0.00085288	-0.0048377	-0.0015212	-0.0042454	0.00081837	-0.00055348	0.0014913	-0.0032253	-0.0025882	0.00036571
N.S.		0.0011085	0.0036314	-0.0015539	0.0001127	-0.002801	0.0033683	0.0024306	0.0024446	0.0013384	0.0010328	0.0046968	0.0031103	0.0011859	0.0012886	-0.00059537	-0.0011301	0.0030442	0.00070666	0.0028487	3.4181e-05	0.0049428	-0.0039806	0.0050137	0.0036977	0.0055741	0.0043589	0.0055703	0.0043307	0.0049461	0.0026114	-0.001167	0.00069004	0.0049145	0.0042188	0.0068965	0.0050566	0.00179	0.0025118	0.0010354	0.0033884	0.0017984	0.0030252	-0.00018751
N.S.		0.0021529	0.0016354	-0.0032664	-0.0012062	0.0017837	0.002761	-0.00043579	-0.00055308	0.00056061	-0.0010299	0.00075014	0.00097896	0.00021589	0.0032831	-0.00018284	0.0016683	-0.0014108	0.0020762	-0.00035278	0.0012248	0.0031313	0.0026288	-0.0017284	0.0021717	0.0037274	0.0015611	0.005737	0.00056172	0.00070136	0.00025841	0.0028006	-0.0022914	0.0018844	-0.0016586	-0.0047772	0.0020769	-0.00016845	-0.0049283	-0.0030943	0.0018747	0.0012404	-0.00024749	0.0012288
N.S.		0.00081773	-0.00066767	0.00025697	0.00046453	0.0047259	-0.00066913	0.00223	-0.00014631	0.00025842	-0.0018176	-0.0029308	0.0017193	-0.00040471	-0.00023375	0.00028643	-0.0020634	0.00053858	-0.0014344	-0.0025319	-0.00019043	-0.0018553	0.0041358	-0.00066319	0.0012353	0.001208	0.005337	-0.00082924	-0.0012605	0.00018583	0.0041748	-0.00018894	0.00027978	0.00024457	0.0014815	0.00212	-0.0015427	-8.3046e-05	-0.00076657	-0.00078854	0.0038331	0.00089833	0.0012439	-3.5464e-05
N.S.		-0.0008141	-0.002089	-0.0014332	-0.00087252	-0.001475	-2.298e-05	-0.0012455	-0.0024509	-0.00062547	0.00025361	-0.0026899	0.00093361	-0.00037811	-0.00082661	-0.0021749	-0.0018537	-0.0023206	-0.0022506	-0.001433	-0.0012611	-0.0021308	-0.0017923	-8.7981e-05	-0.0019532	-0.0016924	-0.00039355	-0.00075245	-0.00093922	-0.0026407	0.00054868	0.00053332	0.0031435	0.00049902	-0.00011296	0.0020264	-0.00036201	0.0028442	0.0011672	0.0011859	-0.0013889	0.00069111	0.0015775	-0.0012266
N.S.		0.0025546	0.0030487	0.00041935	8.0766e-05	-0.0040885	0.0015514	-0.0030697	0.00044745	0.0046814	-0.0035201	0.0024183	-0.0011745	0.00070802	0.0010991	-0.00026721	-0.0038195	-0.0020137	-0.0011511	-9.976e-05	-0.004783	-0.00074837	-0.0050825	0.0039798	-0.0013608	0.00063329	0.0028054	0.0014205	-0.0034547	-0.0017344	0.0036763	0.0019403	0.001669	0.0010493	0.0010562	0.0055926	0.0022496	-0.0052455	0.0012437	0.00076394	0.00022568	0.0001675	-0.00025905	0.0038157
N.S.		-0.0022524	0.0030689	0.0041851	-0.00062651	-0.0032065	-0.0019075	-0.00034704	0.00013011	-0.0033836	-0.0042944	-0.00013125	-0.0029087	-0.0037593	-0.0043865	-0.0023134	-0.0018766	-0.003985	-0.0020998	0.0025573	-0.0014457	-0.0032505	-0.0092472	-0.0019253	-0.0018712	-0.0027947	-0.0023854	-0.0038284	-0.0032077	0.00069744	-0.00017753	-0.0023602	-0.0033622	-0.0027535	-0.0078703	-0.0021498	-0.0012116	-0.0041765	-0.0034414	-0.0031454	-0.003278	-0.0016038	-0.001373	-0.0020102
N.S.		0.0031125	-0.0017774	-0.00013988	0.0013441	0.0021845	-0.00032119	0.00075676	-0.00018849	-0.0010868	-0.000854	-0.0013387	0.0017933	-0.00040959	-0.00065696	-0.00078893	-0.001262	-0.001676	-0.00077245	-0.0022081	-0.00025484	0.00031484	0.0019529	-0.00079045	0.0017518	-9.7315e-06	0.0062721	-0.0014062	-0.00042603	0.00036629	0.0012761	-0.00029653	0.00055728	-0.0015678	0.00043555	0.00055321	-0.00061321	-0.0002223	-0.0028084	-0.001554	0.0021122	0.00035819	0.0023839	-0.00013873
N.S.		0.0027822	-0.0020808	-0.0010436	-0.0023082	-0.0025781	-0.0045224	0.0011417	0.00074789	-3.2971e-05	-0.0011056	0.0028671	0.00036708	0.00096054	0.0010168	0.0015252	-0.0025228	0.0018105	-0.0024505	-0.0013755	-0.0011506	0.0037966	-0.00021688	0.00010094	0.0019879	-0.001752	-0.00014954	-0.0013992	0.00068453	0.0051642	-0.00015965	-0.0036069	-0.0011093	-2.15e-05	0.0003389	-0.00018176	0.001377	0.0010824	-0.0016206	-0.00040258	0.0024951	0.0014216	0.0020089	-0.0020475
N.S.		0.0022198	0.0014474	0.0059566	0.0016682	0.0026474	0.004139	0.0023598	0.0043793	-0.0019646	-0.00075625	0.0037604	0.00062909	-0.00049417	-0.0022912	-0.0019985	0.0021303	-0.001909	-0.00078592	0.0038331	0.0020374	-0.0029139	0.0025115	-0.00072104	-0.00131	-0.00056002	0.00052568	-0.0012335	-0.0017046	8.4886e-05	0.0020014	0.00075579	0.0010144	0.001813	-0.00028963	0.0023451	0.00068449	-0.00091493	-0.00036979	0.00064968	-0.0017396	-0.00037231	-0.0022114	0.00035643
N.S.		-0.0064533	-0.0076092	-0.0047927	-0.0095186	0.0011137	-0.0050824	-0.0063751	-0.0036471	-0.00068208	-0.0087803	-0.0029189	-0.0047057	-0.0021521	-0.0033981	0.0011811	-0.0053096	-0.0038904	0.0018075	-0.0019227	-0.0023693	-0.0013731	-0.0049057	0.00046116	-0.0051553	-0.0023708	-0.0056978	0.00081543	-0.004311	-0.002226	-0.0051072	-0.0029057	-0.0022684	-0.0035299	-0.0065002	-0.0051004	0.0016335	-0.0028804	0.0030925	0.0057759	-0.0063928	0.0011953	-0.0033379	-0.0013166
N.S.		0.00093807	0.0014867	-0.002915	-0.0022868	-0.0028209	-0.0015217	-0.0019584	-0.0036358	-0.0018925	-0.0059014	-0.0043496	0.00011675	0.0050029	-0.0043257	-0.001501	-0.00059417	0.0016072	-0.0018704	0.00082939	-0.00041989	-0.00030073	-0.0030807	-0.00072853	-0.0059388	0.00010076	0.00093948	0.0045889	0.00081704	-0.00057896	-0.00049114	-0.00039733	-0.0019121	0.001678	-0.0012228	0.0010209	-0.0016112	-0.0026516	-0.0014542	-0.0026716	-0.0012982	-0.00087803	-0.0020731	-0.0031132
N.S.		0.00281	0.0012055	0.003364	-0.001707	0.0013393	0.0042605	0.0012132	0.0027784	4.791e-05	0.0014219	0.003016	-0.00057941	0.0028905	-0.0021236	-0.0031049	-0.00090749	-0.0006005	-0.0021375	-0.0016604	0.0017688	0.0014	0.00057531	0.0016152	0.0013643	0.00083427	0.00098673	0.0018419	0.0047089	0.0032557	0.0060863	0.0061616	0.0017371	0.0042408	0.0029311	0.00053556	-0.0011947	-0.0015	0.0011005	0.0001294	-0.0014724	0.00031868	0.0011612	-0.00055407
N.S.		0.014183	0.00018771	-8.0077e-06	0.0054654	-0.0034217	0.00051459	0.0011202	0.0030617	-0.0060762	0.0013355	-5.0709e-05	-0.003405	-0.0042991	-0.0014057	-0.0024608	-0.00064919	-0.0024504	0.0028699	-0.0024128	0.0003638	-0.0022166	0.0017348	-0.0018372	-0.0027695	-0.0019409	-0.00032133	-0.0010139	-0.0043236	-0.0013113	0.0014613	-0.0019577	0.00050106	0.0038639	-0.0032782	-0.0042933	-0.00047724	-0.0047555	-0.0016619	0.00068244	-0.0002059	-0.0078707	-0.00083842	-0.0016997
N.S.		-0.0014109	0.0029858	0.0034405	-0.0026104	0.001286	0.0012514	-1.2448e-05	-0.00089298	0.00063785	-0.0023077	-0.0025511	-0.0013239	-0.0023804	-0.0030588	-0.0008366	0.001595	-0.0023306	-0.003061	-0.0019654	-0.0015698	-0.0021274	-0.0012457	-0.0010448	0.0021213	-0.0026341	0.00032681	-0.0032355	-0.0019208	-0.001316	-0.0022679	0.0009837	0.00027218	-2.4044e-05	-0.00072572	0.0014103	-0.0014815	-0.0004107	5.4532e-05	0.00055518	-0.004236	0.00089909	0.00078318	-0.0034448
N.S.		0.00015027	0.0010214	0.0022621	0.004726	0.0033783	0.00030079	0.0032963	0.0034385	0.0013139	0.00012455	0.0042303	-0.00016148	-0.0018783	0.00029073	-0.001468	-0.0015884	-0.00015602	-0.0008893	-0.0029689	-0.0011988	-0.0039145	0.003056	-0.0014629	-0.0028681	0.0031309	-0.0016695	5.6745e-05	-0.0026592	-0.0031176	5.1543e-05	-0.0027566	-0.0011432	-0.00036001	-0.0016639	0.00014856	0.0019006	-0.0039732	-0.0029466	-0.0017539	-0.001852	-0.0014075	-0.0023455	-0.0041062
N.S.		0.00052583	0.0020327	-0.00079506	-0.0031262	-8.9109e-05	-0.0007143	-0.00021535	-0.00084522	0.00083646	0.0033409	-0.0027686	-0.00027468	-0.00014999	-0.00062194	0.001688	0.00065692	0.0031636	0.0034893	-2.9549e-05	0.0024138	0.0025506	0.0056224	-0.0014917	-0.0012376	-0.0038197	-0.0022212	0.0012764	0.0014112	0.0029965	0.00067129	0.00076964	-0.0012262	0.0020664	-0.0010155	-0.00018509	-0.0021557	-0.00062591	-0.0015737	0.0018053	0.0018531	-0.00036722	0.00050779	-0.00051178
N.S.		-0.0037807	0.014512	0.00027111	-0.015269	-0.0068787	0.009185	0.014239	0.0041691	0.00044973	-0.0027279	0.00060861	-0.0038155	0.0012669	-0.0037022	-0.00043902	-0.0058527	-0.0064233	0.0033105	-0.0036693	-0.0040374	-0.004864	-0.0056525	0.002638	-0.0082349	-0.0030865	-0.0093878	0.0038255	0.00077239	-0.0012147	0.0011974	-0.0062534	-0.0047858	0.0043258	-0.0059768	-0.00080561	0.0025156	0.0050104	0.0019111	-0.006075	-0.0052842	-0.000837	-0.0054844	0.01536
N.S.		-0.00069736	-0.0014222	-0.0012631	0.0013303	0.00017812	-0.0011477	0.0019328	-0.0027657	0.0013966	-0.00027809	-0.00016172	-0.0011133	0.0013008	0.0011033	0.0011473	0.005101	-0.00457	-0.0021562	0.0022379	0.0039263	-0.0032456	-0.00032431	4.5241e-06	0.0014404	-0.001265	-0.0016537	0.0005712	-0.0015021	-0.00020944	-0.00028065	0.00026907	-0.00092561	0.0012192	0.0018393	-0.0002791	0.003174	0.0030682	-0.0016824	0.0025356	-0.002483	0.0022189	-0.0018004	0.0044768
N.S.		-0.0032119	0.0028731	0.0017069	-0.0015141	0.0022665	0.00019171	0.00033059	0.0053034	0.0024644	0.0018673	0.0013328	-0.0026443	0.0011075	0.0025736	-0.00018477	-0.0011056	-0.0020265	0.00056431	0.00090436	-0.0015237	-0.0028722	-0.0012639	-0.0018753	-0.00065699	-0.001343	-0.00049512	0.0042986	0.0049258	0.0010418	1.9464e-05	0.0017106	-0.003244	0.00047741	-0.0049876	-1.6966e-05	0.0020507	-0.004887	-0.0018851	-0.0016629	-0.0019	-0.0019208	-0.00077401	-0.00054617
N.S.		-0.0029588	-0.0029398	-0.00068661	-0.0022367	0.00096334	-0.00037962	-0.00055333	-0.0032575	-0.00055035	0.0011266	-0.0019954	-0.00082577	0.00060326	0.0014569	-0.00061745	-0.0035418	0.0012521	-0.0031775	-0.0017726	-0.0015912	-0.0016776	-0.00035448	-0.0023629	-0.0023444	-0.0010921	0.00082528	-0.0040835	-0.0015107	0.00036824	-0.00075543	0.00035846	0.0054984	-0.002723	0.0010586	0.0066759	0.0029905	0.0010827	9.4525e-05	0.0021294	0.00049427	0.0004841	0.0018194	-0.00097225
N.S.		-0.00027857	0.000729	0.002915	0.0015339	0.0013106	0.00073048	0.002914	-0.0046024	-0.0032049	-0.0016021	0.0052395	0.0052201	0.00050123	-0.0011475	0.0028646	-0.0048945	-0.0010837	0.0011702	0.0019339	0.008076	0.00092584	-0.0029052	-0.0017118	-0.0057489	0.00066615	0.0081329	0.0030165	-0.002498	0.0048049	-0.00098791	-0.0014481	-0.0055755	-0.0023232	-0.0062882	0.0016614	-0.0022178	0.0075295	-0.00011701	-0.0054499	0.00033302	0.003004	0.0076415	0.0032388
N.S.		0.0068771	0.004784	-2.0357e-06	-4.0379e-05	-0.0014999	-0.0029492	0.0044871	-0.0023014	-0.0066216	-0.00051015	0.005784	-0.0018778	-0.0025238	0.0037164	0.0019827	0.0028964	-0.002835	-0.0061617	-0.0098156	0.0006697	0.0036405	0.0065237	-0.0001052	-0.0037067	0.0058759	0.001577	0.0029355	-0.004765	-0.0019029	-0.0071364	0.0031767	-0.0019141	-0.0092526	0.0040568	-0.0051885	0.0043684	3.6711e-05	0.0071173	0.0087778	-0.003133	0.0062084	0.0096823	-0.0066235
N.S.		0.0042797	-0.0051014	-0.0071684	-0.0011119	0.007514	0.0023384	-0.0040574	0.004536	-0.00058893	-0.010339	-0.0011787	-0.0040772	-0.0044557	0.00022938	-0.0022797	0.014892	-0.0068017	-0.0063856	-0.0017059	-0.0085727	-0.0013019	0.0032025	-0.0060784	0.0090723	-0.0044202	9.4308e-05	-0.0019532	0.0034834	-0.0032939	0.0017711	0.0059561	-0.0060191	0.0042085	0.00038606	-0.0036049	-0.0032221	-0.0054993	0.01017	0.00307	0.0016349	0.00053806	-0.0030585	0.0074229
N.S.		-0.0032776	0.0026454	0.00040604	-0.0015643	0.00039503	-0.00023802	-0.0027021	-0.0010874	0.00018222	-0.0012264	-0.0028487	0.0028264	-0.00040327	-0.0020047	0.0042536	0.00050575	-0.0006457	-0.0019314	0.00074451	-0.0010086	-0.0032838	-0.0052724	-0.0023589	0.000716	0.0030978	0.0013139	0.0019931	0.0025303	-0.0014185	0.00069786	-0.0030438	0.00070358	0.0016206	-0.00034087	0.0024054	0.0013461	0.00043567	-0.0012776	-0.00026893	-0.002826	0.0033613	0.0014459	0.004069
N.S.		0.00099746	0.0011139	-0.00072441	-9.8726e-06	-0.00089395	-0.0048432	0.0020851	0.0018501	0.0020655	-0.0016568	0.0016345	-0.0018274	-0.0017351	0.00016502	-0.0014695	-0.0038605	-0.0012482	-0.0014159	-0.0016619	0.00025234	-0.0021606	-0.00017254	0.00099148	0.0030449	-0.0024301	-0.0023005	-0.00047452	0.00057076	0.0020302	0.00010527	0.00053731	-0.0010038	-0.0013684	-0.0016365	-0.00032124	-0.00042906	-0.0012857	-0.00053172	-0.0049502	0.0021628	0.00074098	-0.00043703	-0.0012526
N.S.		0.0039119	6.8101e-05	0.0020394	0.0085689	0.0017251	0.0029439	0.0026244	0.0047569	0.00043743	-0.0013368	0.0010597	0.0060147	0.0045715	0.0048578	0.0028164	-0.00098779	-0.0006831	0.0007111	0.0034905	-0.0022384	0.00066924	-0.00086434	0.0012411	0.0042244	-0.00019339	-0.0034801	0.0028339	0.0056337	0.0014736	0.002004	0.00050918	0.004084	0.0010407	-0.0021539	0.00015414	-0.003067	-0.0055691	0.0005895	-0.00093411	-0.0017739	-0.0036519	0.0033276	-0.0038843
N.S.		-0.00041286	0.0024372	-0.0042738	0.0028781	-0.0059802	0.0011205	0.00035721	0.0007275	-0.00047444	0.0029776	0.0058055	0.00066998	-0.0028108	-0.0029983	0.0028849	-0.001573	-0.0028455	-0.0027138	0.001808	-0.0022198	-0.0034376	-0.0028977	2.956e-05	-0.0010269	-0.0011183	0.0010092	0.002068	0.00053234	-0.00017516	0.0020508	0.0010795	-0.0012628	0.0041356	0.0042018	0.0016421	0.0017994	-0.00083876	0.0042906	0.00094362	-0.0026811	-0.0032269	-0.0015735	7.1182e-05
N.S.		-0.0017451	-0.0022337	0.00063901	-0.0022969	-0.005935	0.00031453	0.0028656	0.00022735	0.00060245	-0.0060593	-0.00066802	-0.0040342	-0.00010489	-0.00026084	0.0018666	-0.0042442	-0.0039629	-0.0059063	-0.006296	0.0013955	-0.0097342	-0.0025023	0.00082171	-0.0074778	-0.0017003	-0.0059057	-0.0012881	-0.0022538	-0.0018975	-0.0010496	-0.002974	-0.0039284	-0.0045662	-0.002094	-0.0045119	-0.00063507	0.0005901	-0.0011225	0.00096302	-0.0050773	-0.0016156	0.0071594	-0.0065631
N.S.		0.0022345	-0.0035527	0.0020953	0.0021411	6.4625e-05	-0.0015717	-0.0020927	0.0021773	0.0025208	0.00079491	0.0019624	0.0043562	-0.0010712	-0.00058603	0.0046826	0.0024179	0.0023238	0.00075595	0.001201	0.0044278	0.0016336	0.00018776	0.0045722	-0.0013604	-0.00049074	0.00076632	0.00031055	9.7961e-05	-0.0035481	-0.0018067	-0.0018629	0.0037031	-0.002903	-0.00074233	-0.0036023	-0.00020638	-0.0021476	-0.0030567	0.0014713	-0.003768	-0.0031477	-0.0030468	-0.0040512
N.S.		-0.0019528	-0.00033281	0.0030631	-7.1826e-05	0.00057989	0.0012066	0.00064409	-0.00022871	-0.00021991	-0.00085336	-0.0013835	0.002839	-0.00072695	-0.0009849	0.0016275	-0.0013182	-0.00065318	-0.002209	0.00034412	-0.0012521	0.00085903	0.00092427	-0.00081479	0.00069975	0.001145	0.0027116	0.0013522	0.0039812	0.00052703	0.00020122	0.0020369	-0.0017569	0.00012584	0.00057999	-0.0014983	0.00074213	0.0017273	-0.0026792	-0.0036381	-0.0030889	-0.0035059	-0.0028175	0.00026118
N.S.		0.00038219	-0.0031144	-0.0054271	-0.0050326	0.00049247	-0.0032923	-5.9512e-05	0.00066448	0.0066574	-0.0082699	0.00032079	-0.0037405	-0.0084795	-0.0068876	0.0034037	-0.0030091	-0.0041865	0.00048495	-0.0067655	0.00079911	0.0011596	-0.0064014	-0.0014993	-0.0042001	-0.0021266	0.0085954	-0.00033699	-0.0012788	-0.00038719	-0.00018109	0.0010386	-0.0026447	0.00049143	-0.00081984	5.4024e-05	-0.0054199	-0.0041066	-0.0038785	-0.0035295	0.0013146	-0.0028719	-0.0035845	-0.0021993
N.S.		-0.0023168	-0.0044181	0.0019037	0.0010977	0.0060228	-0.0012296	0.00026451	-0.0021219	0.00098945	-4.3698e-05	-0.0010872	0.0015072	8.9785e-05	0.0010416	-0.002902	0.0027176	0.0008124	0.00010715	-0.0020218	-0.0018048	0.00024874	-0.0037849	-0.0015103	-0.00090568	-0.0018496	-0.0028527	6.6721e-05	-0.0031625	-0.0055161	-0.0024234	0.003408	-0.0025791	-0.0020466	-0.00049024	0.00012056	-0.0024204	0.0020971	-0.0010443	-0.0015655	-0.0041111	-0.0015376	0.0011581	0.0013098
N.S.		-0.00036653	-0.0013872	0.00044913	0.0017678	0.00053974	0.0007783	-0.0049632	-0.00028324	0.00032944	-0.0020198	0.0019482	0.0026986	-0.0011299	-0.0025145	0.0044088	0.0022134	-0.00042236	-0.0012865	0.00067065	0.0015658	0.0013343	-0.00052294	0.001656	0.00034634	-0.0004818	-0.0018606	-0.0016045	-0.002447	-0.00335	0.00068339	-0.0010138	0.0025411	-0.0036134	0.00088144	-0.0023896	0.00024815	-0.0037156	-0.0018567	0.0010668	-0.0034517	-0.0026889	-0.0020084	-0.0024583
N.S.		0.006783	0.0025248	0.0046082	0.0064064	0.0022196	0.00532	0.00083522	-0.0017281	0.0061614	0.0040498	-0.001671	-0.0030526	-0.0021731	-0.0036033	-0.0025712	-0.00038196	-0.004151	-0.00068122	0.00054402	-0.0012426	0.006863	-0.0032394	0.00032446	0.0068028	-0.0077311	0.0033075	-7.0085e-05	0.0011755	0.0017913	-0.0024908	-0.0019122	-0.0013271	-0.0011352	0.0004549	0.001665	0.00018899	0.00084751	0.0035555	-0.00018812	0.0057042	-0.00027647	-0.0022054	0.0062427
N.S.		-0.00097086	0.00040433	0.0040508	-0.0021823	-0.00059337	0.0003939	0.00042576	-0.00012888	-0.00019789	0.001341	-0.0021625	0.0015952	0.00086571	-0.0014602	-0.0017835	-0.0027893	-0.00044474	-0.0020145	0.0017145	-0.0026446	0.0020608	-0.0011169	0.00013434	0.0016413	0.000125	0.0021416	-0.00098483	0.001743	-0.00022845	3.272e-06	0.0020852	-0.0013192	-0.00045724	0.00095241	-0.00063291	0.00054783	0.0016029	-0.0019736	-0.002681	-0.0045289	-0.0041311	-0.0036043	-0.00029247
N.S.		-0.0057416	-0.0029114	-0.004983	0.00047337	0.0018065	0.00083937	0.00019708	-0.0020555	0.0041921	-0.0034019	0.0034987	0.0030147	0.0036628	-0.00076017	-0.00066691	-1.2404e-05	0.0039839	-0.00065664	-0.0020969	0.0033736	0.001751	-0.0038218	-0.0022171	0.0011075	-0.00072356	-0.0035426	0.0013204	-0.0022316	0.0014333	-0.0068027	0.00030561	0.00087242	-0.0039807	0.0047051	-0.0028639	0.01434	0.0013721	0.00078603	-0.0022943	0.0033162	-0.0030645	-0.00063022	-0.0001016
N.S.		0.0022685	-3.6973e-05	-0.00034435	-0.0011696	-0.0019582	-0.0061396	0.0014691	0.0023534	0.00042764	-0.00062491	0.0023101	-0.00016007	-0.00079172	0.0011544	2.1182e-05	-0.0030981	0.00040295	-0.0015421	-0.0015475	0.00011938	0.00091253	-8.1614e-05	0.0011262	0.0032498	-0.0022223	-0.001519	-0.00088214	8.6936e-06	0.0049528	0.00045267	-0.0016735	-0.0017251	-0.00035635	-0.0014333	-0.00039001	0.0014844	0.00024418	-0.0010111	-0.0028782	0.0022527	0.0026542	0.0020386	-0.0014457
N.S.		-0.0029929	0.00010416	0.0034642	-0.00065125	0.001637	0.001047	-0.00054602	-0.001103	0.0013091	-0.0027352	0.00061865	-0.0034638	-0.0012048	-0.00035949	0.0018773	0.00036977	-0.00023562	-3.6085e-05	0.00028069	-0.0013058	-0.0034549	-0.00065771	-0.0027951	0.00093018	0.0012601	0.00040287	0.0034548	-0.00073268	-0.0022949	-0.0038077	0.00062598	-0.0016515	0.00091765	-0.0019742	-0.0010898	7.6129e-05	-0.0034193	0.0021782	0.0023174	0.0012855	2.5889e-05	0.00089699	-0.0028655
N.S.		0.001996	0.010885	0.0035098	0.0012282	0.0020007	-0.0013207	-0.0013641	-0.0038558	0.00067986	-0.0043206	-0.001928	-0.0036482	-0.0021073	-0.00098549	0.0020169	-0.00021169	-0.0022221	-0.0052469	-0.0038397	-0.0029257	-0.0011107	0.0032392	0.0038619	-0.0016304	-0.001238	-0.001417	0.0050383	-0.0041722	0.0010986	0.0010941	0.0022143	-0.002064	-0.0023176	-0.0059	-0.0055504	-0.0010414	-0.0020277	0.0035997	0.00037412	-0.0046959	0.01232	0.0032618	-0.0034142
N.S.		-0.00091453	-0.00086768	0.00062928	-0.00047837	0.00056108	0.0033726	0.00032775	-0.00023506	-0.00020074	-0.00070178	0.0013371	-0.00044406	0.0013293	-0.0016981	-0.00060529	0.00081767	0.00033612	-0.0029218	0.0012855	-6.1445e-05	-0.0021399	0.00050488	-0.00072712	-0.0031492	0.0022791	0.0027894	0.001981	-0.00033259	-0.00060903	2.4057e-05	-0.0013599	-0.00031608	-0.00044028	-0.0014877	-0.0012583	0.00070557	0.0046331	-5.6258e-05	0.0022423	-0.0017827	0.0063133	-0.00026692	0.00070213
N.S.		0.0032113	0.0072146	-0.0015501	0.00090119	-0.0032449	0.0017438	0.00088158	0.0016177	-7.5988e-05	-0.0061724	-0.0038958	-0.0019649	-0.0031414	-0.0046226	-0.00027254	0.00098003	-0.0015055	-0.0012413	-0.0019	-0.0002049	-0.0017506	0.0024566	-0.0019312	-0.001347	-0.0011023	0.0030263	-0.00027827	-0.00065334	-0.0044513	0.0021821	-0.0021962	-0.0001812	0.0018784	-0.0034062	-0.0035202	0.00095739	0.0017197	-0.0013404	-0.0026727	0.0029943	0.0021563	0.0029875	-0.00041499
N.S.		0.0027536	-0.0010732	-0.0024851	0.0045093	-0.00081193	0.0016768	-0.0019528	0.004624	0.00099018	-0.0052071	0.0038554	0.0031342	-0.00037132	0.00157	-0.0012669	-0.00086203	0.00093408	-0.00032803	0.0059685	-0.0037297	-0.00025468	-0.0024294	0.0018081	0.0024702	0.0021172	-0.0026438	0.00051765	-0.0013519	-0.00053927	0.00080247	0.0020542	0.0039961	-0.0013741	0.0020321	0.0033869	-0.00071731	0.0015993	0.00084137	-0.00042076	0.00035899	-0.0010681	0.00091149	-0.00033484
N.S.		-0.00031014	0.007196	-0.0021687	0.0099637	0.0013324	0.003558	0.0042681	0.0033249	0.0011386	0.0018502	-0.0022233	-0.0011985	0.0028262	0.0025437	-0.0049857	1.0639e-05	0.0033731	-0.0009301	0.00041635	-0.0018116	-0.00052477	-0.018291	-0.0030332	0.0029437	-0.0035233	-0.0028595	-0.012886	0.0001776	-0.0020122	-0.0016504	-0.0092719	0.0015126	-0.0011892	-0.0025878	0.0011994	0.00069827	0.0005083	0.00079366	0.00075728	0.0093889	-0.0055497	-0.00017871	0.0019563
N.S.		0.0015072	-0.0017927	0.00062349	-0.0027301	-0.0044001	-0.0046504	-0.0020199	-0.0032482	-0.0045727	-0.0030533	-0.0029558	-0.0011953	-0.0020318	-0.0052245	-0.0055548	-0.0023385	-0.00081501	-0.00074322	-0.0041467	-0.004647	-0.0026705	-0.0066749	4.9746e-05	-0.0017805	-0.0053387	-0.0046977	-0.0027187	-0.0011909	-0.0047399	-0.0018662	0.0012852	0.0021245	-0.003446	0.0011565	0.0023841	8.853e-05	0.0025511	-0.0013936	0.0024392	0.0016786	-0.0022308	0.0015637	0.0037262
N.S.		-0.00018165	0.00080537	0.0037897	0.00073373	0.0020459	0.0053236	0.0037573	0.0036641	-0.00038988	0.00021579	0.0024485	0.0004467	-0.001608	-0.00038677	0.00030091	0.0030586	-0.00018159	7.0593e-05	0.0046317	0.00095537	-0.0015931	0.0017199	-0.0010251	-0.00012074	-0.00033393	-0.00071243	-0.0014944	-0.0020628	-0.0017084	0.0018055	0.00052928	-0.0016916	-0.0007423	-0.0017786	0.0011125	9.7872e-05	-0.00082589	0.0011399	0.0019316	-0.00052125	-0.00081675	-0.0025471	0.00028564
N.S.		0.00015442	-0.002258	0.00024652	-0.0034419	0.0021302	3.8938e-05	0.0035354	-0.00023032	0.0013604	-0.0022478	-0.0013144	-0.0033262	-0.0018323	-0.00060797	-0.00072671	-0.0038403	-0.0043751	-0.003975	-0.00091576	-0.0016692	-0.0027233	-0.0020698	-0.0050727	-0.0060477	-0.0037401	-0.0012847	-0.00041032	-0.0021049	-0.003056	-0.0064779	-0.00097057	-0.0017476	-0.0072496	-0.0046616	-0.0027133	-0.00044705	-0.0020293	-0.0059702	-0.00025024	0.0014042	-0.0015383	-3.5771e-05	0.00010376
N.S.		0.0046581	0.00059853	0.00098076	0.0013466	-0.00020188	0.00028224	-0.0021184	0.00032598	-0.00018919	-1.6453e-05	0.0023452	0.0018219	0.00079145	0.00081716	-0.0018663	-0.00085928	-0.00259	0.00092593	-0.00066482	0.00038113	0.0049259	0.00023388	0.00037032	0.0012569	0.0014058	0.0054976	-0.0020594	0.00074082	0.00082262	0.0011796	0.00090696	0.0011539	-0.002838	-0.0012738	0.00112	0.0013298	-7.2454e-05	-0.0024279	0.00012768	0.0023134	0.00058511	0.0013472	-0.00095929
N.S.		-0.00045357	0.0044446	-0.0010259	0.0044744	0.0049415	0.0036266	-5.2317e-07	0.0058922	0.0053573	-0.00051469	0.0008627	0.00032093	0.004871	0.00017449	0.0003042	0.0035572	0.0040767	0.0058884	0.0037399	-0.0023692	0.0050013	0.0065959	0.001803	0.00055244	0.0025038	0.0015452	0.0043196	0.0050258	0.0011407	0.0020849	0.006753	-0.0017966	0.0077602	0.0042619	0.0063398	0.0039462	0.0011799	0.0036736	0.0014613	0.0059821	0.0044727	0.0028973	-0.0012147
N.S.		0.0039318	0.002251	0.0021728	0.0013684	-0.0022906	-0.00089653	-0.0036454	3.1974e-05	8.1353e-05	0.00083951	0.001688	0.0016623	0.0023041	0.001524	-0.0021609	-0.00016676	-0.001662	0.0038082	-0.00052969	-0.00023691	0.0058526	-0.0014172	0.0022157	0.0002815	0.0037527	0.0027209	-0.0011392	0.0022924	0.003069	0.0025685	0.00024818	0.0018996	-0.0032475	-0.0025596	0.0020278	0.0035937	-7.3878e-06	-0.0027309	0.0026917	0.0023989	0.0014894	-2.1684e-05	-0.0019911
N.S.		-0.0031971	0.003451	0.0044736	0.00026018	0.002605	0.00021362	-0.00049617	0.0024052	0.0014599	-0.00013641	0.0022176	-0.0035415	0.00034787	0.0020124	0.0019591	0.00023016	-0.0017201	-0.00028956	6.7252e-05	-0.00065166	-0.0040646	-0.00095972	-0.0024886	0.0017266	0.00013616	0.00021171	0.0060712	0.0021469	-0.00071474	-0.0014621	0.0018923	-0.0023687	7.8776e-05	-0.0033338	0.00067024	0.0018668	-0.004938	-0.00045057	0.0016004	0.00058199	-0.0012243	0.00022399	-0.0021231
N.S.		7.4238e-05	-0.0013091	-0.00085041	0.0015915	-0.00067888	0.0025198	0.0017564	-0.0010514	0.0012067	-0.00074413	0.00027504	-0.0013134	6.6472e-05	0.00021369	3.917e-05	0.0039053	-0.0030717	-0.003234	0.00057627	0.0010346	-0.0036901	-8.3704e-05	0.00024215	0.00025415	-0.0017238	-0.0026844	0.0026642	-0.00064765	-0.002326	-0.0021719	0.0013102	-0.0020056	-0.0013296	0.00056376	-0.0019103	0.0014926	0.0027095	0.00016454	0.0018538	-0.0037845	0.0014717	-0.0035942	0.00085795
N.S.		6.8903e-05	-0.0036449	-0.00019191	-0.003342	-0.0013369	0.0027662	-0.000162	-0.0023808	-0.0019378	-0.00092438	-0.0030908	-0.0036572	-0.0028208	0.0029278	0.00042281	-0.0025672	-0.00014809	-0.00056269	-2.5619e-06	-0.0040237	-0.0015705	0.0029161	-0.0048428	-0.0053297	-0.0037934	-0.0047417	-0.0051614	-0.0014623	-0.00074813	0.001373	-0.00353	-0.0031626	0.0015447	-0.00065257	-0.00042152	-0.0011659	-0.00094947	-0.003763	-0.002344	-0.0024893	-0.0012438	-0.0020712	0.00031573
N.S.		0.0032627	-0.00067784	0.0018835	-0.0023477	0.003421	0.0020332	0.0067199	0.0034524	-0.0072709	-0.0020771	0.0012362	-0.0010675	-0.0010296	-0.00097959	-0.00022877	-0.00025965	-0.0095161	-0.0021365	-0.00045957	-0.0042828	-0.00061906	0.00017637	-0.00029685	-0.0063319	-0.00072033	0.0018382	-0.0023401	-0.00072316	-0.0065502	-0.0032746	0.0017522	-0.0047492	-0.0013223	-0.0037946	0.0051519	0.0013706	0.0078419	0.00038798	0.0017276	0.00052284	0.00063485	-0.0055215	-4.438e-05
N.S.		-0.0012899	0.0041364	-0.0026498	-0.0028667	0.0012542	-2.5264e-05	0.003828	0.0025347	0.0018823	0.0027961	-0.00033824	-0.0028916	-0.0021832	-0.0010307	-0.0010528	-0.0021527	-0.00027643	0.00058576	-0.0014384	-0.0022197	-0.0023528	-0.001194	0.00057478	0.0029336	-0.00078966	0.00046662	-0.0029109	0.00036999	2.4982e-05	0.0016392	0.0026964	-0.00023266	0.0010646	0.0018445	-0.00012008	-0.0015839	0.0020107	0.0013694	0.00083752	-0.0015893	-0.0014866	6.0036e-05	-0.00076431
N.S.		-0.0028297	-0.00253	-0.00084488	-0.001561	0.00036672	0.00027725	-0.00077709	-0.0027253	0.00037268	0.0012931	-0.0018918	0.00019323	0.0013133	0.00034586	-0.0010575	-0.0033173	-0.00065287	-0.0025518	-0.0015342	-0.0011546	-0.002053	-0.0012697	3.1929e-05	-0.0025994	-0.0012279	0.00051131	-0.0021301	-0.00020637	-0.00096693	0.00057758	0.00094106	0.004661	-0.0020496	0.0016713	0.0066766	0.0017739	0.0028113	0.00046541	0.0021545	-0.00060739	0.0014409	0.0030097	0.00027148
N.S.		-0.0029984	-0.0043763	0.0024015	-0.003169	-0.00026477	0.0010311	0.0025982	0.0066999	0.0021614	-0.0047948	0.0026602	2.0468e-05	0.0026194	0.0030254	0.0040473	-0.0013709	0.0020304	0.0027525	-0.00063224	0.0014303	0.0010925	0.003002	0.0031145	-0.0006992	0.0020376	-0.0010054	0.0044951	0.00034686	-0.0010587	0.0018831	0.00068321	0.0063091	0.00010582	0.00202	0.0019017	-0.00097549	0.00096883	0.0044825	0.0042609	-0.00066779	-0.0020262	0.0043195	0.00078768
N.S.		-0.0017217	-0.0030136	0.0032954	-0.0026932	-0.010483	-0.0027155	0.0048641	-0.0037244	0.0015471	-0.0035366	-0.0012637	-0.0044619	-0.002537	-0.00096067	0.00029195	-0.004847	-0.00031739	-0.0042396	-0.0033369	0.0013622	-0.0080313	-0.00046861	0.0032241	-0.0051097	-0.0029061	-0.0060578	-0.0017976	-0.0028784	-0.00010619	-0.0042161	-0.0028545	-0.0028396	-0.0090322	-0.004271	-0.0057599	-0.0018269	-0.00049514	-0.0017964	0.00020902	-0.0051161	9.858e-05	0.002138	-0.0046025
N.S.		-0.00025255	-0.00089638	0.00038552	0.0010343	-0.00048345	0.0049869	0.00047001	-0.0004726	0.00063876	-0.00045018	0.0004465	-0.0013809	7.2307e-05	-0.001045	-0.00094149	0.0018808	-0.00056467	-0.0030426	0.00033017	-1.1018e-05	-0.0031615	-0.0001926	-0.00084144	-0.0014397	-0.00078879	-0.00048034	0.0031017	-3.5408e-05	-0.0026306	-0.0014912	0.00015892	-0.0017874	-0.0014753	-0.00014423	-0.0012644	0.000834	0.0035819	0.0013872	0.0021913	-0.0031636	0.0035818	-0.0026811	-0.0008908
N.S.		-0.004596	-0.0029731	-0.002037	0.0038597	-0.0060065	-0.0067058	-0.0059257	0.00011894	-0.0045583	-0.005566	-0.007926	-0.0016938	-0.0071796	-0.0012186	-0.0068176	-0.0052688	-0.0076209	-0.0047009	-0.0066137	-0.0050713	-0.010975	-0.010615	-0.0068714	-0.0054211	-0.0026594	-0.0067116	-0.0038384	-0.0013614	-0.00084117	-0.0035039	-0.0039304	-0.0046661	-0.0050037	-0.0034742	-0.0016674	-0.0011141	-0.0028693	-0.0013012	-0.0013843	-0.0025144	-0.0017996	-0.0011425	0.0013565
N.S.		0.0030721	0.00063026	0.00053666	-0.00083278	0.00025869	0.0018254	0.004385	0.0032696	-0.0071914	-0.0034243	0.0028714	-0.00086492	0.00059014	-0.00045795	0.0024458	0.0021308	-0.0062548	-0.0011677	-0.00058728	-0.0040739	-0.0004851	0.001377	-0.001464	-0.0040235	0.0008836	0.0043804	-0.0021292	0.0014096	-0.0039564	-0.0041778	-4.3213e-05	-0.0033962	0.001054	-0.0031828	0.0033575	-0.0010909	0.010058	0.0015669	0.0021815	0.0020428	0.0029305	-0.0055169	0.00041531
N.S.		0.0043563	-0.00066394	-0.0031707	-0.00096059	-0.0012979	0.002936	-0.0026521	-0.0017791	-0.0018307	-0.001498	-0.0022792	-0.0011982	-0.002116	-0.0029591	-0.0063805	-0.00091483	-0.0032013	-0.0021597	-0.0032559	-0.0026704	-0.0052466	-0.014499	-0.0050232	-0.0019935	-0.010713	-0.0054816	-0.0022353	-0.003491	-0.0013888	-0.0015806	-0.00088216	-0.0048146	-0.003948	-0.00084388	-0.00012503	-0.0059136	-0.0027738	-0.0063505	-0.0043386	-0.0029125	-0.0031252	-0.0011623	-0.005322
N.S.		0.0025234	0.0057996	-0.0008268	-0.0058937	0.00078275	0.00092904	0.003449	-0.0014214	0.0015976	0.0010267	-0.0023951	0.0043124	0.0012303	-0.0014481	-0.0049886	-0.0018817	-0.00016492	0.001042	0.0022424	-0.00066885	0.00029715	0.0002808	0.0011564	0.006922	-0.00060554	0.0010172	0.0048811	0.0015358	-0.0011613	0.00023825	0.0036102	0.002998	0.0019095	-0.00070561	0.0053001	0.00099197	0.0040021	0.0049189	-0.0018078	0.0040332	0.0037378	0.0076396	0.0011809
N.S.		0.0012029	0.0061594	-0.0005766	-0.0078551	0.0013354	0.0042333	0.0010586	-0.0017863	-0.0016262	0.00052978	-0.0010089	0.002755	0.00045914	0.00031042	-0.0045627	-0.0031349	-7.6123e-05	-0.0034787	0.00061837	-0.0059986	-0.0043514	-0.0027033	-0.0029411	0.0057349	-0.004441	-0.0010461	0.0052282	0.001272	-0.0028106	-0.00080134	-0.0004554	-0.0026164	0.0038822	-0.0018768	0.00088971	0.0012184	0.0015209	0.0035196	-0.0013982	0.0068859	0.0036386	0.0041733	0.0044043
N.S.		-0.00039312	0.0099373	-0.0011448	0.0048979	0.0029754	0.00090235	0.0039749	0.0029161	-0.0021097	0.0064682	-0.001826	-0.0011123	-0.0094596	-0.0085766	0.0024656	0.00057124	0.0022314	-0.00036247	2.325e-05	0.0035717	-0.0017771	0.0012247	0.0026117	-0.00070462	0.002092	0.0061584	0.0010273	-0.00017321	-0.0019482	0.00018618	0.0047248	-0.000285	0.0008844	-0.0029647	-0.0036154	0.00072024	-0.0015199	-0.00054871	-0.011074	0.0046117	0.0084349	0.0072369	0.003065
N.S.		0.0041236	0.0006668	-0.0014974	-0.00055721	-0.001179	0.0023092	-0.0027297	-0.0021211	0.001691	-0.002374	0.0048554	-0.00086938	-0.00015101	-0.0015845	-0.0011708	-0.0052105	-0.0010889	-0.0037766	0.0013212	-0.0038278	-0.00040682	-0.0026537	0.0013536	-0.00075911	0.0021656	-1.9094e-05	0.0023203	-0.0037756	0.0011689	0.0029034	0.00039501	0.00084727	-0.0014342	-0.002709	0.0057032	0.0029623	-0.0041257	0.00050044	-4.2978e-05	0.00278	-0.00042503	0.0011534	0.0037916
N.S.		-0.0030674	-0.0014926	-0.0021636	-0.0004415	-0.0018022	0.00077752	-0.0023699	0.0030964	-0.00047472	0.00038064	0.0023314	0.00010032	-0.0016484	0.00032395	-0.0014316	0.00032375	-0.0014234	0.0081655	0.0038819	0.0022531	0.0034255	-0.00019414	0.0035926	0.0032282	-0.0010063	0.0005777	0.0024787	0.0046986	0.0012325	0.00034185	0.00034712	0.0040448	-0.00090948	0.0010401	0.0042338	-0.0026615	-0.0017471	0.001425	0.0018365	0.0050714	0.0042549	-0.00087622	-0.00025103
N.S.		-0.005347	-0.010427	-0.0034922	0.005517	0.0034021	-0.0024801	-0.007072	-0.0037098	0.0031782	-0.0013352	-5.0968e-05	-0.0030105	-0.0026115	-0.0021008	-0.0028439	0.0030155	-0.0017613	0.0038266	-0.0036682	-0.0014309	0.0037827	-0.0015232	-0.000219	-0.0038396	-0.0040855	-8.5714e-05	0.0030297	-0.0022841	-0.0030674	0.00075708	0.0027663	-0.0024527	-0.00059257	-0.0036087	0.0009397	-0.0036	-0.0041773	-0.0032832	0.0018085	-0.010131	-0.0046901	0.00051755	-0.004147
N.S.		0.0025871	0.0072802	0.00082069	0.00081229	-0.0010458	-0.0020617	0.00051012	-0.0053447	-0.0049005	-0.0022815	0.002188	-0.0016457	-0.001626	-0.0010107	0.00070102	0.0029798	-0.0015411	-0.004073	-0.0089964	-0.0020538	0.0018254	0.0044707	0.0026465	-0.0035757	0.0020104	-0.0019505	0.0060122	-0.0058806	-4.3662e-06	-0.0040529	0.0028952	-0.0011844	-0.006653	-0.0014447	-0.006452	0.0010441	-0.00031801	0.0080218	0.0039515	-0.0057427	0.010368	0.0066512	-0.0057764
N.S.		-0.00056964	0.0018619	8.449e-05	0.0010725	-0.00010783	0.003349	0.00037041	0.0017724	-0.001569	0.0024861	-0.0011407	-0.0011279	0.00020055	-0.002742	-0.00084328	0.0045138	0.00069782	-0.0012422	0.00047076	-0.00083186	-0.0016608	-0.0024165	0.00045576	0.00059905	-0.0010441	0.0018783	-0.001779	-0.002001	-0.00029872	-0.0011964	0.00027258	-0.00093697	0.0033715	0.00024273	0.00080008	-0.0010268	0.00136	-0.0011221	0.0039215	-0.00078914	0.0046679	-0.0010246	0.0018011
N.S.		-0.0036244	-0.0058349	-0.00036419	0.0037225	0.0034847	-0.0021433	-0.00067822	-0.0020427	0.0017365	0.0042408	0.0022583	0.0022805	-0.00012653	0.0017661	-0.00084069	0.0013197	0.0025708	0.0023713	-0.0011731	1.556e-05	0.0046668	0.00079617	0.0042796	0.00039361	0.0033296	-0.0043714	-0.0015855	-0.00063567	-0.0021123	-0.00040614	0.0039466	-0.004326	-0.0021733	0.0021094	-0.0031387	-0.00022935	0.0026118	0.0007265	0.00047843	-0.005115	0.0016305	0.0035752	0.0042407
N.S.		-0.002974	0.0070784	-0.00020665	0.00432	0.002101	0.0012266	0.0029997	-0.0024666	0.0003913	0.0024896	0.00050865	0.0016062	-0.0033011	-0.0053537	0.0024179	-0.0046775	0.00076025	-0.00020953	-0.00063976	0.0059474	-0.0010524	0.00011908	0.00050693	-0.0018746	0.0019197	0.007908	0.0011715	-0.0013174	0.0038802	-0.0023662	0.0055425	-0.0045088	0.0012402	-0.0047458	1.9708e-07	-0.0022501	0.0032704	-0.0030256	-0.0094328	0.0021094	0.0078865	0.0081909	0.0019142
N.S.		0.0010926	-0.0014576	-0.00078917	0.0031857	0.00053115	-0.0015276	0.0015556	-0.0014079	-0.0036161	-0.0036372	-0.0025121	-0.0026192	-0.0034665	0.0018361	-0.0017966	-0.0019422	0.00013408	-0.00094969	0.00048714	0.00011258	-0.00043296	-0.0080666	0.0022117	-0.0056076	-0.0010639	0.0014732	0.0011615	0.0007987	-0.0010338	-0.00053345	0.00070551	0.0036882	0.0027904	-0.0015725	0.0024806	-0.00081907	0.0018418	0.0028994	0.00095146	0.002779	0.0038999	0.0044841	0.005404
N.S.		-0.0027121	0.0019212	-0.0014108	0.005189	0.00198	-0.0013316	-0.00043463	0.0039059	0.0029327	-0.0035443	0.0001704	-0.00061931	0.0026004	-0.00029067	-0.0035066	0.00058846	0.0039175	0.003253	0.0027821	-0.0021601	0.0043051	0.0034215	-0.00020674	-0.0022497	-0.00045925	-0.0017814	0.0010633	0.00265	0.0009577	-0.0032095	0.0021031	-0.0043834	0.004237	-0.00078692	0.001759	0.0018591	0.0030432	0.0029338	0.0015044	0.0047237	0.001559	0.00097746	-0.0026592
N.S.		-0.0021567	0.0029306	-0.0019804	0.0033286	-8.4733e-05	0.0004825	-0.0038778	1.7203e-05	0.0062421	0.0023379	0.0041087	-0.0017553	-0.00057819	0.0053009	0.0011841	0.0011405	0.0029217	0.0083232	0.0067626	0.0077533	0.0039555	0.001784	0.0042794	0.0077601	0.0026844	0.00327	0.0030977	0.00057528	0.00015833	0.0042596	-0.0021689	0.00068731	0.0017871	0.00398	-0.0028042	0.0011893	-0.00055019	0.0035754	0.002675	-0.0007855	-0.0028259	2.129e-05	-0.0013651
N.S.		-0.002686	-0.00060499	-0.0040423	-0.00058961	0.0045254	0.00237	0.00042063	-0.00026818	0.00011929	0.00038169	0.0035345	-0.0020269	0.0018523	-0.0012154	-0.0017267	-0.0033625	0.0016313	-0.0031343	-0.00094779	-0.005376	-0.0035269	-0.022184	-0.001458	-0.0014699	-0.0015993	-0.0031692	-0.0014424	-0.0038456	-0.00069419	-0.0047933	0.00023024	-0.00042806	-0.001948	-0.00089199	-0.00093213	-0.00035912	-0.0035423	-0.0033391	0.00073967	0.00060931	-0.0031501	-0.0034224	-0.0013093
N.S.		-0.0019792	-0.0014726	-0.002371	1.3338e-05	0.0012815	0.0064973	-0.0018691	0.0044135	-0.00072647	-0.0012211	-0.00022088	0.00036558	0.00074174	-0.0027377	-0.0041922	0.0011572	-0.0004563	0.00077809	0.001682	0.0009858	-0.0012588	-0.003907	0.001149	-0.00071442	-0.00069483	-0.0030262	-0.0010064	-0.0014899	0.0023804	-0.00029942	-0.005734	0.00027414	2.2791e-05	-0.0011712	-0.0041601	0.0039404	-0.00019607	0.0072811	-0.0033756	0.0058404	0.0026516	-0.0035934	-0.002005
N.S.		0.001482	-0.00017703	0.00020146	0.00036029	-0.00033015	0.002261	-0.0027346	-0.0025026	-0.0021744	0.0022564	0.00023152	-0.0015078	-0.0015543	0.0015157	0.00084121	0.0017396	5.0642e-05	-0.001296	-0.00027182	-1.1222e-05	-0.0029927	-0.0087281	-0.002877	0.0012646	0.00039541	0.00049896	0.0013165	-0.0026677	1.3611e-05	0.0028037	0.0024385	0.0018356	-0.0021868	0.00038784	-0.00037834	-0.002213	-0.00068775	-0.0040664	-0.0018719	0.00055579	0.0016525	-0.0032378	-0.0011176
N.S.		-0.00011381	-0.001281	0.0015801	-0.0019349	0.00059415	-0.0011365	0.00077308	-0.00020075	-0.00076996	0.00039742	0.00016053	0.0026826	0.0016084	0.0023837	-0.001438	0.0011145	-0.0027802	0.0005918	0.0032737	0.001678	-0.0012584	-0.0096667	0.00089418	0.00054416	3.6089e-05	0.0034911	0.00028401	-0.0021175	0.0013507	-0.0010679	-0.0017948	-0.00027633	0.005968	0.00099703	0.0046399	0.0030985	0.0018377	-0.0015281	0.0016532	0.0011832	0.00014966	-0.002951	0.0069129
N.S.		0.0063296	-0.00024213	-0.0029364	0.0011688	-0.0017812	0.0012406	-0.0018694	0.00031969	0.0010593	-0.0014962	0.00024051	-2.907e-05	-0.0016392	-0.0025685	-0.0057183	-0.00016396	-0.0026035	-0.00097518	-0.0015861	-0.00091481	-0.0020992	-0.0056725	-0.0042756	0.002761	-0.0077058	-0.0030791	-0.00078915	-0.0039283	0.0002695	-0.00089631	-0.0021537	-0.0059931	-0.0045207	0.0029297	0.003722	-0.0044737	-0.0044479	-0.0029072	-0.001162	-0.0013452	0.0032961	-0.0058363	0.00033365
N.S.		-0.0026401	0.0021183	0.0026192	0.0029138	0.00034491	0.0026022	0.00094726	0.0034418	-0.0014863	-0.00090387	0.0018113	0.0045908	-0.0039296	0.0030425	-0.0012581	-0.0017357	0.001393	0.010289	-0.0013335	0.0017977	0.0076829	0.0003035	-0.0022054	0.000778	-0.00049301	0.00031016	-0.0015715	-0.0040693	-0.00079096	-0.0039507	-0.0022112	-0.002377	0.0014663	0.001191	-0.0016934	-0.00046557	-0.00042042	-0.0018145	0.00078746	-0.0015661	-0.0039201	0.00315	-0.00063625
N.S.		-0.0020065	0.0043932	-0.0020304	0.00088187	0.0045391	-1.1186e-05	0.005192	0.0026188	0.0058999	0.0029532	0.0047229	0.0031375	-0.0061916	0.0028716	0.0016379	0.0015059	0.0014552	0.0041486	-0.00050829	-0.0015595	0.0039668	0.00064804	0.0020637	0.0064625	0.0055501	0.00014854	0.0044418	0.00030888	0.012384	0.0041451	0.0047559	0.0024173	-0.0032468	0.0048791	-0.00051999	0.0022333	0.0021629	0.0048445	0.0011195	-0.00044146	0.00554	0.0027051	0.0010353
N.S.		-0.0053196	-0.0022525	-0.0029078	-0.0024801	0.0012946	0.0012009	0.00017026	-0.0016528	0.0019496	-0.0060584	0.0021572	-0.0037233	0.0043401	-0.0019207	-0.00030438	-0.00023011	0.0040552	-0.0018655	0.0017749	0.0049565	0.002381	-0.0035959	-0.0019414	0.00020604	0.00052417	-0.00041178	0.00081879	-0.004383	0.0026601	-0.0043305	-0.0024754	0.0015958	-0.0037748	0.0015234	-0.00038946	0.0093123	0.0018861	0.0011748	-0.0027263	0.0020563	-0.0015535	3.1731e-05	-0.00093702
N.S.		0.0066915	4.7974e-06	-0.0014066	0.00063204	-0.00075209	0.0019172	0.00059109	0.00073085	-0.0011752	-0.002277	-0.0029926	0.0065135	-0.0054203	0.00095189	-0.00029392	0.00072295	-0.010478	-0.0023826	-0.0022708	-0.0053177	0.00077875	-0.0030568	0.0039903	0.0049515	-0.0077233	-0.0014365	0.0017773	-0.00053668	-0.0033922	-0.0077587	-0.0052719	-0.0051532	-0.0027823	0.0014578	-0.0027326	-0.0010936	0.0024346	-0.00092334	0.00024202	0.0049664	0.0013066	-0.011485	-0.0016294
N.S.		0.0012171	0.0039915	0.00067414	0.0092419	6.6063e-05	0.0053862	-0.0060623	0.00072622	0.0041422	0.0011711	0.0016649	-0.00084748	0.001506	-7.9429e-05	-0.0018921	0.0013515	0.00076834	0.0010283	0.0012463	-0.0039162	-0.003111	-0.0050802	4.7035e-05	-0.0019375	-0.0027068	0.0011877	0.00039924	0.0073464	-0.0028297	0.0025149	-0.00024483	-0.0031382	-0.0037065	-0.0036329	0.00070665	0.00011378	0.0022904	-0.001694	-0.0021668	-0.0028238	0.0071254	0.00072901	-0.00095002
N.S.		-0.002131	0.00086632	0.00016748	0.0010079	-0.00052067	0.00067334	0.00016621	0.0052864	0.0044034	-0.00011221	0.0045156	-0.0013008	0.0021146	0.0037758	0.0029606	0.0018321	0.003728	0.0063874	0.0041199	0.0058237	0.0035522	0.0041891	0.003137	0.0047131	0.0035619	0.0024526	0.0044638	9.9102e-05	-9.9744e-05	0.0025887	-0.0015807	0.0044574	0.0017253	0.0053262	-0.00071274	0.0017953	0.00021797	0.0028723	0.0036985	-0.00055017	-0.0037527	0.0018173	6.5653e-05
N.S.		-0.0004797	-0.0021482	0.00080894	0.0052511	-0.0022119	-0.0021206	-0.0011326	0.00065451	-0.003052	-0.0045616	0.0041605	0.00038864	-0.0028125	0.0026458	0.00016386	-0.0019735	-0.00072266	-0.001821	0.0045163	-0.0020448	-0.0012614	-0.0027845	0.0023651	0.0026281	0.00063885	-0.0041116	0.001376	0.0014782	-0.00088121	0.00041639	0.0022227	0.0059585	0.0043318	0.0020189	0.00339	0.00017426	0.0033542	0.0021275	-0.00079995	0.00084091	-0.00057373	0.0010628	0.0019991
N.S.		-0.0019309	-0.0027805	0.0026009	0.0034656	0.00020114	-0.0037893	0.0016057	0.00032584	-0.0042699	-0.0018421	0.0032941	-0.0031454	-0.0039388	0.0043577	-0.00043629	-0.0018003	-0.0012001	-0.002894	0.0034808	0.0021321	0.0025075	0.00056313	0.0063205	0.00455	0.0031252	-0.0035408	0.0030459	0.0053872	0.0027704	0.0004829	-0.00025674	0.0087146	0.010234	0.0046922	0.0045361	0.0018509	0.0053365	0.0025197	0.00017772	0.0015926	0.00087139	0.0032134	0.0042995
N.S.		-0.00031884	0.00075936	0.00046171	0.0024229	0.0025051	0.002177	0.00052743	-0.002683	0.0061042	0.0014471	0.0051295	0.0025691	0.0056584	0.0043753	0.003097	0.0076701	0.0040097	0.005048	0.0025479	-0.0017526	0.0087441	0.018813	0.0085134	0.0018586	0.00048753	0.0029837	0.00062191	0.0029055	-0.0013181	0.0052362	-0.00011793	0.0087047	0.0076784	0.00039805	0.00024786	0.0021717	-0.0043189	-0.00066404	-0.00043556	0.0034451	0.0027851	0.0062543	0.001291
N.S.		-0.0058338	-0.0014473	-0.0072029	-0.0068402	-0.0020943	-0.0046855	-0.0026862	-0.0028475	-0.0035857	-0.0022228	-0.002971	-0.0033772	-0.0050046	-0.005857	-0.0035953	-0.0060088	-0.0054334	-0.0048224	-0.0039604	-0.0063147	-0.0040947	-0.033246	-0.0089763	-0.0088322	-0.0098255	-0.0089362	-0.0060547	-0.0058315	-0.0055567	-0.0050175	-0.0052283	-0.0036709	-0.0024416	-0.0023503	-0.0011127	-0.002642	-0.0012313	-0.0040994	-0.0048878	-0.0014836	-0.0027357	-0.0031349	-0.0030252
N.S.		-0.0013093	0.0054603	-0.0014227	-0.0020963	0.0045919	0.00099896	0.0076126	0.0035483	0.0050717	0.0034615	0.0039318	0.00094605	-0.0045252	0.00043091	0.00058662	2.1556e-06	0.0012872	0.0027921	-0.00053881	-0.00031519	0.001494	0.0001698	0.0013929	0.0053013	0.0031151	0.00051893	0.0015619	0.0004632	0.0070905	0.0035061	0.0040907	0.00046461	-0.000657	0.0027641	-0.0013971	-0.0013677	0.0038355	0.0036351	0.00091829	-0.0027983	0.0001652	0.0014156	0.000774
N.S.		-0.0034367	-0.00142	-0.00099558	-0.0022021	0.00010463	0.0018616	-0.00054659	0.0012868	-0.00011452	-0.0055237	-0.00026092	-0.0041146	0.0062547	0.0002407	-1.8855e-05	0.0008078	0.0064187	0.0018106	0.0053997	0.0061339	0.0057921	-0.0010855	-0.00012959	-6.7667e-05	0.0014419	0.0017955	0.00064873	-0.0047379	0.0047046	-0.00077918	-0.0023761	0.00065367	-0.00061054	-0.00063719	-0.0004253	0.0043804	0.0016243	-0.00071138	-0.0027425	0.0015315	0.00012686	0.0024716	-0.00042583
N.S.		-0.0001766	-0.0023424	-0.0014935	-0.00020792	-0.0029339	0.00091377	-0.0028898	-0.0041186	-0.0053102	-0.0031533	-0.0040273	-0.0045684	-0.00452	-0.0044229	-0.0068944	-0.00207	-0.0061482	-0.0045556	-0.0045487	-0.0091078	-0.0052364	-0.047023	-0.0072846	-0.0089103	-0.010631	-0.0076491	-0.0026556	-0.0069871	-0.0040365	-0.0053972	-0.0013519	-0.0051582	-0.003472	-0.0047578	-0.0029918	-0.0076992	-0.0022957	-0.0070893	-0.0077665	-0.0040987	-0.0073265	0.0031902	-0.0096308
N.S.		0.005665	0.00076681	-0.00059876	0.0049033	-0.0014154	0.0018964	0.0013856	0.00031392	0.0022128	-0.00037379	0.00010564	-0.0012859	-0.002584	-0.0030705	-0.0029142	0.0022201	-0.0034349	-0.00077478	-3.5495e-05	-0.0012858	0.0022541	-0.00486	-0.0026623	0.0040975	-0.0050245	-0.0010455	0.00066258	-0.0034527	0.0038621	-0.00077446	-0.0026233	-0.0046343	-0.0026916	0.0050872	0.0057421	-0.0018168	-0.00087823	0.0025228	0.0014757	0.0017509	0.0064488	-0.0048097	0.0040512
N.S.		-0.0028253	-6.7975e-05	0.00049332	2.2003e-05	-0.00083391	0.0023171	-0.0006388	0.0036142	-0.001428	-0.0030203	-0.00017358	0.00022339	0.0013901	0.0025995	-0.0005852	0.0014985	0.0046374	0.0073137	0.0035338	0.0047557	0.0077252	0.00047517	-0.0012875	-0.0013272	0.00022141	0.0014355	-0.0010453	-0.0051511	0.0024151	-0.0025254	-0.0024502	-0.0025502	0.00015165	-0.00021809	-0.0023187	0.0025254	-0.00027022	-0.0016299	-0.0012802	-1.6174e-05	-0.0012969	0.0037915	-0.00050363
N.S.		0.006159	0.0023887	0.0032027	0.0077922	0.00042935	0.0061696	0.0028148	-0.0020061	0.0040089	0.0021847	-0.00061263	-0.002077	-0.0025705	-0.0038291	-0.0025718	0.0010381	-0.0052701	-0.0012388	-0.00097285	-0.00054184	0.0058334	-0.0041739	-0.00012059	0.0049821	-0.0075437	0.0014851	-0.000372	-0.00055852	0.0060743	-0.00090422	-0.0028807	-0.0024287	-0.00035876	0.0034055	0.004634	0.00024035	0.0018988	0.0051116	0.00086934	0.0050009	0.0028297	-0.0023918	0.0054275
N.S.		-0.0017563	-0.0064714	-0.0036735	0.00084488	0.00037803	-0.0031385	-0.0095227	-0.0030879	-0.00039967	0.0034712	-0.00023019	-0.0021355	-0.0028613	0.0003169	0.00036003	0.00463	-0.0034644	0.0020125	-0.0011863	0.0028364	0.0054884	-0.0051414	-0.002304	-0.0029079	-0.0034082	0.0051386	0.0082382	0.002758	-0.0032204	0.0012096	0.0059507	-0.0054082	-0.00064838	0.00077105	0.0032619	-0.0030448	0.00095809	-0.001951	0.00038052	-0.0077951	0.0014189	0.0027692	-0.00074567
N.S.		0.0032634	-0.0023971	0.0011913	0.0021481	0.00039766	0.0019388	0.003401	0.00030821	-0.0064122	0.0022358	-0.00040379	0.0050406	-0.0018463	0.0033295	0.0015696	-0.00070466	-0.0092776	-0.0038257	0.00045136	-0.00091608	0.0016424	-0.0079094	0.0019574	0.0032876	-0.0056212	0.0015821	-0.00044251	0.0015146	-0.0051134	-0.0061873	-0.0028472	-0.0034135	-0.0024048	0.0022061	-0.0035601	-0.00017426	0.0033615	-0.0023888	-0.00076466	0.0018705	0.00026398	-0.0059553	-0.00059411
BLA-PL5 Post-cond REM
Peak significance	Time (ms)	-420	-400	-380	-360	-340	-320	-300	-280	-260	-240	-220	-200	-180	-160	-140	-120	-100	-80	-60	-40	-20	0	20	40	60	80	100	120	140	160	180	200	220	240	260	280	300	320	340	360	380	400	420
Positive		-0.0022298	0.0016189	0.00077986	-0.001076	0.0015916	-0.0060283	0.00076797	-0.00034757	-0.00051055	-0.0031567	0.0036129	0.0010941	-0.0029773	0.0075672	0.0066366	0.00074381	0.005285	0.0096367	0.011447	0.010187	0.011283	0.020196	0.02133	0.014913	0.012231	0.0064948	0.0040783	0.0015058	0.004345	0.010213	0.0016713	0.0018667	0.0034688	0.00084311	0.0091524	0.0029289	0.0014635	0.0012571	0.0061068	0.00011711	0.0052509	-6.1262e-05	0.0036603
Positive		0.008991	0.012121	0.0095594	0.029841	0.0066744	0.012053	0.0090784	0.017132	0.014387	0.014481	0.013891	0.017408	0.010833	0.00573	0.0076156	0.0070864	0.0045699	0.0095075	0.0076539	0.016054	0.016639	0.012539	0.013218	0.0064883	0.023186	0.01321	0.012151	0.010308	0.01481	0.011	0.011201	0.0089488	0.012921	0.01108	0.013003	0.010102	0.010396	0.0084453	0.010014	0.0080725	0.00678	0.0021374	0.004133
N.S.		0.0067834	0.00060721	-0.00080575	0.0046068	-0.0089742	-0.0038509	-0.012401	0.031525	0.0027261	-0.0031476	0.0026003	0.026575	-0.014257	0.021777	0.046326	0.026814	0.0030594	0.011141	0.012753	0.016128	0.022748	0.0058542	0.001416	0.025589	-0.0018951	-0.0062063	-0.0040431	0.020859	0.015019	0.0027282	0.01676	0.01172	0.010279	-0.016009	0.0035383	0.0015292	0.015955	-0.015568	-0.0034634	0.0048123	0.02891	0.012235	-0.0043743
N.S.		0.0044257	0.0090748	0.007452	0.020321	0.0048746	0.0066905	0.0093267	0.012975	0.01227	0.015314	0.011941	0.012575	0.011416	0.0061902	0.0083376	0.0085257	0.0040482	0.010981	0.0052756	0.014011	0.012896	0.010403	0.011356	0.0080082	0.018062	0.011105	0.01006	0.0094107	0.011584	0.0096552	0.0086216	0.0065171	0.0070932	0.0042554	0.010096	0.008692	0.0085388	0.011053	0.008384	0.0072079	0.0060492	0.0030356	0.0042809
Positive		0.0055509	0.0070312	0.0034428	0.0059725	0.0026368	-0.00027804	0.0049975	-0.0029775	0.003397	0.0010878	0.003163	0.0040293	0.00025415	0.0030977	0.0047544	-0.0040745	-0.0025094	0.001048	0.0044789	0.0067162	0.011532	0.0097149	0.012959	0.0097007	0.018735	0.014058	0.016607	0.0050911	0.0084635	0.0042778	0.0072499	0.0066894	0.021029	0.0075688	0.011145	0.0093468	0.0060605	0.0066135	0.014439	0.002635	0.00039622	0.0073284	0.0073192
N.S.		-0.00012977	0.0056991	-0.00051589	-0.00047604	-0.00094987	-0.0052488	0.0016468	-0.0010846	-0.00074109	-0.0026498	-0.00050244	-0.0023818	-0.0050431	0.0021188	0.0097027	0.0023457	-0.00026744	0.005854	0.003713	0.0055774	0.0060942	0.018493	0.016651	0.009118	0.0085132	0.004554	0.0022221	-0.00092348	0.0036124	0.005254	0.00083396	0.002528	-0.00028673	-0.00061804	0.0042405	0.00090004	0.00086396	-0.00037404	0.002497	0.0028027	0.0053523	-0.0022867	0.0062826
N.S.		-0.0050752	0.00022678	-0.0017568	-0.0013424	0.0024332	-0.0031465	-0.0010718	7.3317e-05	-0.00088698	-0.0014483	0.0045297	0.0012809	-0.0025725	0.010152	0.0037268	-0.00020448	0.0052926	0.0054331	0.010828	0.0076418	0.0084117	0.0077222	0.0099421	0.0050262	0.0088132	0.0032097	0.0014108	0.0014998	0.0035988	0.009479	-5.6691e-05	-0.00047958	0.0024697	0.0017814	0.0063069	0.0018991	0.00054402	0.0034447	0.0044636	-0.0022124	0.0018459	0.0017739	0.00099464
N.S.		0.012085	-0.00024573	0.0027496	0.0056437	-0.009697	-0.00086582	-0.0032157	0.015515	0.0021241	-0.016627	0.00014008	0.023263	-0.013929	0.0041093	0.043009	0.020177	0.0075238	-0.0006163	0.0029207	0.010034	0.030163	0.0014252	-0.0029313	0.020648	-0.0075833	-0.0055537	0.0016813	0.012074	0.0055911	-0.0031087	0.012614	0.00095788	0.0014643	-0.017532	-0.0058946	-0.0039599	0.0068524	-0.0080936	-0.013148	-0.0023622	0.017818	0.0097799	-0.0071053
N.S.		0.0061947	0.0044841	0.0052285	0.0057	0.0026669	0.0012414	0.006522	-0.0044098	0.00053125	0.0017238	0.0036906	0.0014259	0.001675	0.0041003	0.0040575	-0.0026107	-0.0013739	0.0045466	0.0017623	0.0067136	0.0061589	0.0062473	0.0078681	0.0093182	0.016479	0.0073565	0.012151	0.0047868	0.011048	0.0033937	0.007941	0.0034412	0.013179	0.0042146	0.0089154	0.0054758	0.0055791	0.0055522	0.013239	0.0060427	0.0031227	0.0054057	0.0041906
N.S.		0.0007743	-0.00069185	0.017997	0.016922	-0.026892	-0.0095947	0.0012047	-0.019597	-0.0080714	-0.012681	0.0051749	-0.0024915	-0.0038951	0.0091098	0.0037533	0.0037149	0.030785	0.020698	-0.0081732	0.017906	0.00248	0.00025248	0.01831	0.00062365	0.020934	0.0072262	0.027281	-0.0064173	0.012563	0.0086402	-0.0041319	0.029772	0.0091983	-0.0011707	-0.014055	0.0053894	0.0075278	-0.00027336	-0.004473	0.03113	0.010614	-0.012325	0.0039385
N.S.		0.00089499	0.022261	0.020333	0.018566	0.0071091	-0.0096414	0.0089443	-0.012456	0.00113	-0.0078107	-0.003971	-0.0080594	-0.0063391	-0.011869	0.004308	0.00075236	0.0047871	0.010672	-0.0038099	0.00012317	0.0085632	0.0019371	0.019055	0.0019224	0.022533	0.034532	0.012492	-0.0068993	0.008747	0.0022214	0.0070997	-0.006202	-0.015365	0.00056983	-0.0030581	-0.0017807	-0.0040827	-0.0094662	0.0039727	0.00053335	-0.013927	0.0051573	0.021727
N.S.		-0.010396	-0.0014162	-0.0045862	0.012992	0.0036129	0.016847	0.00091403	-0.0027092	-0.014144	0.0063358	0.028077	0.0019588	-0.0042785	0.0027532	0.0027851	-0.0061469	-0.012515	0.0021509	-0.0043277	0.0030909	0.0041062	-0.0052916	0.033189	0.0064778	0.0118	-0.00021164	-0.010974	-0.0018105	-0.0026134	-0.0053845	0.014139	-0.012556	0.0080571	0.0082851	-0.010215	-0.007652	0.012344	0.0084128	-0.0080973	-0.0034125	0.0054486	0.0065191	-0.0054248
N.S.		-0.0098259	0.015314	0.014344	0.007774	-0.0076238	-0.0095892	0.00029223	-0.013544	0.0028512	-0.0031305	-0.0044363	0.0012651	-0.013832	-0.0085403	-0.0015225	0.0052093	-0.0029446	0.0097401	-0.0043224	0.0052658	-0.0010035	0.0056693	0.020495	0.0021109	0.018763	0.016111	0.0049999	-0.011077	-0.0012593	6.0802e-05	0.018595	-0.011816	-0.020373	-0.0033088	-0.0013457	0.0071577	-0.0024713	-0.0079143	-0.003225	-0.006115	-0.0041942	0.0072986	0.012335
N.S.		-0.0079181	-0.0015185	-0.0064682	0.0060333	0.0031392	0.0037107	0.0025583	-0.0037078	-0.010026	0.006132	0.026432	-0.00037352	-0.0066366	-0.00099653	0.0095074	-0.0011558	-0.007532	0.0016943	-0.0049912	0.0093961	0.0052986	-0.0082499	0.021714	0.0084542	0.015114	-0.0027566	-0.0061027	-0.0078373	-0.0031321	-0.0074248	0.017979	-0.0067081	0.0064842	0.0045184	-0.0065171	-0.00075351	0.0065042	0.016913	-0.0056627	-0.0019945	0.0015287	0.0083959	0.0023227
N.S.		-0.0036846	0.00019681	0.0029233	-0.0023732	0.0021336	0.0010902	0.00030759	-0.0019429	0.0014715	-0.0022129	0.0016644	0.0025043	0.0071387	0.0011087	0.0046333	0.0059005	0.0034691	0.0027327	0.0073673	0.0062095	0.0070155	0.0032167	0.010607	0.0065239	0.0056717	0.004205	0.00018212	0.00080208	0.0018521	0.0046391	0.0034161	0.0021179	0.0003841	0.0034268	-0.0025483	-0.0050006	0.0058682	0.011679	0.0073687	0.0021588	0.0011114	0.0049714	-0.0013636
N.S.		0.0016018	0.0037955	0.0011107	0.0014077	-0.0012356	-0.003451	0.0017065	-0.0019544	0.00041932	-0.0030056	-0.00045206	0.0040808	-0.0011218	0.000719	0.0015774	-0.0053889	-0.0015015	-0.0019428	0.001183	0.0037855	0.0086557	0.0055846	0.0081394	0.0059049	0.010268	0.010683	0.010147	0.0014107	0.0057204	0.0018254	0.0050004	0.0036356	0.012904	0.0052855	0.0034848	0.0095115	0.0012611	-2.6418e-05	0.0079884	-0.002852	-0.0049423	0.0045692	0.0023147
N.S.		0.00027001	0.0011344	-0.0048766	0.0032966	-0.010664	0.00016343	-0.0036747	0.0002965	-0.0027267	-0.00081934	0.0080424	0.0072571	-0.00029713	0.001964	0.0034206	0.0032395	0.0063026	0.023401	0.012102	0.00062001	0.010723	-0.0024011	-0.0051769	0.010979	0.01626	0.013019	-0.0022859	-0.0011792	-0.00048097	-0.0053281	0.00074805	0.040401	-0.0013063	0.00095587	0.0043054	-0.0074963	0.00024866	-0.0024631	0.0039156	-0.0025558	0.0067957	-0.0035017	-0.0097426
N.S.		0.0038817	-0.00062173	-0.0057107	0.0063977	-0.011223	0.00076584	-0.0013642	-0.0020688	-0.0019864	0.0056037	0.0043298	0.0040531	-0.0034605	0.00035568	0.0047285	0.0077657	0.0015717	0.015951	0.0024107	0.00010726	0.0090298	0.001435	0.0011196	0.011064	0.016514	0.0080616	-0.002372	0.00029157	-0.0062071	0.0022202	-0.010959	0.025787	-0.00016866	-0.0013912	0.0030994	-0.0061261	-0.0055754	-0.0045269	0.013732	-0.0041537	0.0031539	-0.0037212	-0.0044155
N.S.		0.0078208	0.007154	0.0080604	0.020399	0.0075779	0.0094796	0.0043378	0.011592	0.0090639	0.0071973	0.0095174	0.010469	0.0060245	0.0031459	0.0016737	0.0046579	0.0028085	0.0047388	0.0034898	0.0066673	0.0076079	0.0020759	0.0056068	0.0035136	0.012673	0.008002	0.0050905	0.0091742	0.006383	0.0050594	0.0071477	0.0066371	0.0082327	0.009689	0.0071713	0.0058448	0.0064158	0.0017591	0.0051733	0.0055313	0.0045973	0.00074588	0.0015222
N.S.		0.0047533	0.0013213	-0.0073696	-0.00093826	0.0052687	-0.0049387	-0.0050753	4.8176e-05	-0.0051671	0.0073977	0.024354	0.00081703	-0.0029017	-0.0010539	0.011175	0.0063647	-0.0047986	0.013858	-0.0027267	0.012702	-0.0019767	-0.017505	0.0089979	0.015321	0.025326	-0.0016806	0.0062037	-0.0042135	-0.0057561	-0.0064846	0.013245	5.8658e-05	0.0014578	0.0088364	-0.0026391	0.0024488	0.0024827	0.017245	0.00014475	-0.0015574	-0.00027619	0.0017009	0.010662
N.S.		0.0018787	-0.014235	-0.010554	-0.0086496	0.002451	0.0014064	-0.0023284	0.0064086	0.0085239	-0.00050505	-0.010201	0.00010071	0.0005514	-0.0008533	-0.0059566	0.010207	-0.00045921	-0.0014839	0.00095762	-0.0038016	0.011185	0.0028875	0.020179	0.0071579	0.0010472	-0.00021059	0.018331	0.0093102	-0.001612	0.010013	-0.0044121	0.0066258	0.018257	-0.0043517	0.0012361	0.005228	0.010778	0.0027872	0.021719	0.0062321	0.011113	-0.00036305	0.0295
N.S.		0.0097662	0.0022792	0.0027855	0.0024024	0.0046425	0.0065529	0.0035439	0.0032574	0.0056923	0.0075398	0.0034723	0.001471	0.0043894	0.0058816	0.0062889	0.0024243	0.0028926	0.0064092	0.0084747	0.0073881	0.003685	-0.0021549	0.0068574	0.0069366	0.0068374	0.0063532	0.0043095	0.0084465	0.0067512	0.0039882	0.011216	0.0094202	0.0068255	0.0048954	0.0098293	0.004552	0.0047622	0.010746	0.012941	0.012314	0.0069955	0.0044374	0.0097149
N.S.		0.002329	0.0025932	0.0021568	0.0015106	-0.00093289	0.00085476	0.0053422	-0.0049799	0.00117	-0.0026548	0.0065036	-0.00063766	0.0016544	-0.0032722	0.0059888	-0.0038098	-0.0023941	0.00054418	0.0046696	0.0090908	0.0022158	0.0062412	0.0037558	0.0072305	0.0045043	-0.00060939	0.00034391	0.00040443	0.004827	0.0025073	-0.0022368	-0.0011102	-0.0044269	-0.0050649	0.0054359	0.00086381	-0.00058717	-0.003264	0.0015693	0.0051921	-0.002506	0.0027532	0.00031024
N.S.		0.0044511	0.008729	0.0050911	0.011781	-0.010164	0.00982	-0.0094965	0.0038374	0.01638	-0.011663	-0.0023182	-0.0013198	0.0084178	0.00071676	0.026712	0.01608	-0.0072595	-0.0097559	-0.0098313	0.014392	0.0052174	0.030495	-0.012322	0.0041088	0.0049489	0.0021185	0.007282	0.0055341	0.0069123	0.010317	0.0072153	-0.00028901	0.014876	0.0022394	0.022982	0.011515	0.0084863	0.014294	0.008085	0.0035564	0.007306	0.015637	0.001707
N.S.		-0.0045176	-0.0026815	-0.0061886	0.011032	-0.0013016	0.021259	0.0031422	-0.0022585	-0.013277	0.0079069	0.0075809	0.0051084	0.0016179	0.0054063	0.00092321	-0.0042985	-0.010246	0.0069148	-0.0047471	0.0032772	-0.0027928	-0.0018663	0.024583	0.0059269	0.011976	0.008761	-0.003404	0.0032384	-0.0046842	0.0034517	0.011379	-0.012744	0.0035923	0.016819	-0.011815	-0.0052476	0.014681	-0.0023392	-0.0047672	0.0062588	0.0065534	-0.0015525	-0.0075072
N.S.		-0.0038906	-0.0027988	-0.003216	-0.0027582	0.0040286	0.0033575	0.0042686	0.0017935	0.0055289	-0.0065156	-0.00029972	-0.0076784	0.0037783	-0.0062892	0.0018697	-0.0023587	-0.0048051	-0.00090395	0.0048859	0.014746	0.015118	-0.00010625	-0.0047769	-0.0031751	0.0096128	-0.00060883	0.0025034	0.0062319	-0.0038648	-0.0035507	-0.0050235	-0.00027254	0.0077852	0.0014271	0.0017251	-0.0015787	-0.0069999	-0.0034085	-0.0052006	-0.0089074	-0.0021497	0.0016229	0.0046418
N.S.		-0.00017142	0.0036803	0.0018414	0.0075527	0.0041671	0.0033542	0.0077445	0.0065798	0.0070073	0.0099647	0.0076927	0.0041237	0.0065755	0.0034398	0.005079	0.0074757	0.0027502	0.0081809	0.00070456	0.007937	0.0045742	0.0029932	0.0050194	0.0067166	0.0081854	0.005434	0.0034601	0.007475	0.0054713	0.0061793	0.0067026	0.0034017	0.00045722	-0.0027401	0.004214	0.0040913	0.004145	0.0078114	0.0036914	0.0019936	0.0023702	0.0015617	0.006069
N.S.		0.0079718	-0.00018012	0.0018021	0.0004353	0.0041112	0.01112	0.0036019	0.0025253	0.004723	0.0039735	0.0024636	0.0014013	0.0052037	0.005698	0.002091	0.0022831	0.0039843	0.0042989	0.0056091	0.0039573	0.007828	0.00071181	0.0059884	0.0035136	0.0085032	0.0013986	0.0064233	0.0065051	0.0078422	0.0080597	0.0077951	0.010946	0.0055754	0.0036029	0.009328	0.0031001	0.0058431	0.010902	0.011108	0.0070921	0.0058924	0.0043029	0.0082795
N.S.		0.0029707	0.0030227	0.0033787	0.0023308	0.0032006	0.0057053	0.00361	-0.0021408	0.0044573	-0.00064695	0.012413	0.00033134	0.002352	-0.002365	0.0023027	-0.00088717	-0.001211	0.0012762	0.0024141	0.0074276	0.0016159	0.01068	0.004478	0.0063576	0.0024916	0.00098738	0.00084232	0.0029159	0.0020489	0.003985	-0.00027546	-0.00091755	-0.00090051	-0.0019131	0.0061366	0.00037192	0.0042248	-0.0015608	0.0042257	0.0016709	-0.0023733	0.0050866	0.0019389
N.S.		-0.0023732	-0.0083465	-0.0005505	0.0017375	0.0090292	0.0040119	0.00063946	-0.0010939	0.0043583	-0.010602	0.0014239	-0.00906	0.0062607	-0.0047006	0.0093838	-0.0050497	-0.0049847	0.0026921	0.0067241	0.010417	0.015793	0.0019147	-0.0033283	-0.0021545	0.005907	-0.00019384	0.0022615	0.0058143	-0.0026443	-0.0018193	0.00024687	0.0035248	0.0057302	-0.0024342	0.00066741	-0.00082974	-0.0048073	-0.00041466	-0.0038268	0.00038949	-0.0043726	-5.1316e-05	0.0048145
N.S.		0.0035827	-0.0050114	0.0017152	0.0040369	-0.0078206	-0.00046457	0.0029137	-0.0047009	-0.0030302	0.0040907	-0.00065526	0.00027131	-0.0053943	0.0030674	0.0026434	0.0059964	-0.0024072	-0.0023486	-0.0033964	0.00060539	0.003399	0.0025841	0.0063404	0.0081758	0.017011	-0.0035141	-0.0064298	0.0034232	-0.011114	0.010875	-0.013748	0.0087883	0.00078778	-0.001252	-0.0014405	0.003148	-0.012658	-0.0019116	0.019362	-0.010621	0.00076243	-0.0049899	0.0048528
N.S.		0.0035294	0.00341	0.0071168	0.0052219	0.0058136	0.0089095	0.0016884	0.0038401	0.00069679	0.00027623	0.0067501	0.0023408	0.0021548	0.0031208	0.0013211	0.00564	0.0061119	0.0085168	0.0066227	0.0028745	0.0064817	0.0037003	0.0086219	0.0032744	0.0029238	0.0060492	0.0016111	0.0044772	0.0041735	0.003238	0.00085986	0.0010316	0.0022416	0.00064028	0.0057948	-0.0033024	-0.001941	0.00074399	0.0017707	0.0016165	0.00024613	0.00084355	0.0011038
N.S.		0.012024	0.0029654	0.0033965	0.0030261	-0.0048982	0.014441	0.0053775	0.0036503	0.0070774	-0.010756	-4.7342e-05	-0.0010137	4.9667e-05	0.00116	0.01537	0.013453	-0.0075399	-0.011251	-0.0096336	0.016916	0.0092541	0.01306	-0.012842	0.0063109	0.010106	0.0019963	-0.0071866	0.0048793	0.0093621	0.018339	-0.0098013	-0.0060926	0.0099758	-0.00052749	0.013176	0.0051382	0.0082644	0.023671	-0.010563	-0.0021565	0.0022755	0.007716	0.010261
N.S.		0.0071331	0.021861	-0.0093222	-0.011143	-0.010261	0.0041903	0.012803	-0.0027895	-0.0011817	0.015018	0.019662	0.0049623	-0.010745	0.0069816	0.0022298	0.0061878	0.0070899	-0.00096816	0.0053181	0.019346	-0.0088043	-0.0062904	0.0057017	0.011416	0.0064641	0.016598	-0.0004896	0.010124	-0.0064294	0.012781	0.011233	0.0057638	-0.0099606	-0.0081096	-0.0029767	0.025643	0.0048152	-0.0030267	-0.0071103	0.016025	0.010807	0.01597	-0.0075675
N.S.		-0.001375	0.0043921	0.0076853	0.0039023	0.0013242	-0.0024783	-0.00018454	-0.0031115	0.0068599	0.0061739	-0.0053193	0.00383	0.0052616	0.0029926	-0.0047702	0.0023175	-0.0019741	0.0025474	0.0019739	0.0053805	0.00907	0.0035311	0.0039074	0.005432	0.0032403	0.00071208	-0.0026856	0.0051361	0.003662	0.0001217	-0.0014211	0.00058582	0.003206	-0.00075863	0.0010141	0.0032458	-0.00026128	0.0041164	0.0052657	0.0033021	0.0021325	-0.0019395	0.0028836
N.S.		-0.0025573	0.0013237	-0.00076475	0.00076965	0.0027125	0.00040258	0.0027634	-0.0032927	-0.00025657	-0.0032695	0.0045922	0.0071615	-0.00073168	0.0012839	-0.0031263	0.0026354	-0.0011652	-0.0052785	0.0067214	0.0052619	-0.003221	0.026618	0.0011344	-0.00093483	-0.0033379	0.0097847	-0.0052632	0.0098487	-0.0089306	-0.0018433	0.0026666	0.013555	-0.0020382	0.019917	-0.0013119	0.00563	-0.0064573	-0.005144	0.0012398	-0.00046978	-0.0034938	-0.0060766	0.0092509
N.S.		-0.0068657	0.0091556	0.006115	0.0086016	-0.018601	0.0058119	-0.021436	0.020548	0.018297	-0.014235	-0.010853	0.0019224	0.013356	0.0026765	0.021645	0.010417	-0.0019222	-0.0044324	-0.010311	0.0083765	0.0025892	0.03701	-0.0099908	0.0045055	-1.2591e-05	0.0021624	0.011374	0.00013659	0.0029421	0.00618	0.021014	0.0022658	0.011319	0.0060457	0.029442	0.026642	0.020792	0.0083068	0.017857	0.00023643	0.019455	0.019645	0.0077454
N.S.		0.0019936	0.0026402	0.00034916	0.0031748	0.00094626	0.0023114	0.0020736	0.00024746	0.0057198	0.0055917	0.0049328	0.0082917	0.0067916	0.0022289	0.010403	0.003822	0.001731	0.0038035	-0.00031052	0.007028	0.0055704	0.0023156	0.0046222	0.0070886	0.004626	0.0075679	0.0040403	0.011099	0.0066554	0.0080998	0.010856	0.0045108	0.010841	0.0047128	0.0056453	0.0037452	0.0056245	0.0066577	0.0022526	0.0066479	0.0039032	0.003622	0.0056297
N.S.		-0.0040599	-0.001599	0.015583	0.0019127	0.0015881	-0.0025074	-0.0025992	0.0010848	0.0010419	0.019871	-0.011842	-0.007327	-0.0076355	0.001411	-0.0068712	-0.0045761	-0.014244	-0.022392	0.0042371	0.00021929	-0.00075391	-0.0042348	0.0078139	-0.0058555	0.028771	-0.0052722	-0.0035633	-0.0052233	-0.0037532	0.0015401	0.012238	-0.012011	0.039267	0.010353	0.0064347	0.00014843	0.0019593	-0.0026616	0.0043885	-0.011742	-0.00064877	-0.002282	0.0040265
N.S.		0.0041148	0.0073194	-0.0021967	0.0090443	-0.0060913	0.0054733	0.013073	0.0083745	-0.0023065	-0.00080581	0.011721	0.011226	0.002698	0.011217	0.017338	0.0048403	0.011814	0.0068845	-0.002273	-0.001314	0.0035056	0.0078509	0.0058531	0.016704	-0.00016587	0.0041522	-0.0026046	0.013178	0.0062604	0.0081755	0.0088569	0.0098379	-0.0032459	-0.0058279	0.0046544	0.0097506	-0.0087571	0.0044974	0.0085718	0.00021653	0.013857	-0.0023569	-0.010182
N.S.		0.0070985	-0.0063521	-0.0071018	-0.0058236	-0.00027777	0.004445	-0.002875	0.004959	0.0065673	0.0017367	-0.0034837	0.0018349	-0.0013581	0.0029886	-0.0035943	0.0057149	-4.4687e-05	-0.0014621	-0.0018228	0.0017575	0.0091502	0.0013658	0.0099028	0.0043729	0.0054316	-0.0057454	0.0075433	0.0035959	-0.00036011	0.012501	-0.0083086	0.0032427	0.0080881	-0.0099778	-0.0048624	0.006102	0.019303	0.011306	0.0021583	0.001971	0.0059085	0.0059304	0.026921
N.S.		-0.0061315	-0.0099502	-0.009924	0.0020464	-0.0048782	0.0095399	0.0109	-0.0090498	-0.010124	0.0047489	-0.0097396	0.0092007	0.003999	-0.0024781	-0.006313	-0.0010997	-1.796e-05	0.010119	-0.012434	0.022172	0.00015922	-0.0040983	0.010312	0.0047868	0.0089976	0.013897	0.0037165	-0.00073174	-0.0067646	0.013032	0.0045355	-0.0087255	0.0014708	0.018035	-0.013332	0.0013072	0.011058	-0.010641	0.0019019	0.023506	0.000135	-0.0079149	-0.001506
N.S.		-0.00044763	0.0036391	0.0057425	0.016826	-0.01102	-0.0028209	-0.0064499	-0.013497	0.0063959	-0.019228	0.0050214	-0.00012635	-0.0043882	0.016645	0.0094814	0.0088181	0.0427	0.027213	-0.0037296	-0.0094121	0.0067671	-0.0029384	0.011442	-0.0046752	0.031545	-0.00033378	0.031703	-0.01974	0.013624	0.014534	0.0027132	0.012662	0.0050256	-0.0064313	-0.0081721	0.0021551	0.0036537	-0.0024557	0.0021214	0.021375	0.017312	-0.010133	0.011758
N.S.		0.010498	-0.00070365	-0.0017645	-0.003735	-0.0037065	0.011722	0.0048547	0.0029337	0.0031678	-0.0028598	0.00013492	0.0028172	-0.0031255	0.0042964	0.0044316	0.0056445	-0.0034079	-0.0054482	-0.0063333	0.010626	0.010539	0.0043803	-0.0049712	0.0049014	0.0096784	-0.0032165	-0.0070529	0.001038	0.0056931	0.022155	-0.010365	-0.0046861	0.0043648	-0.0069449	0.00093647	0.0062905	0.017463	0.02338	-0.014994	-0.0047503	0.0027138	0.0086617	0.019985
N.S.		0.0049128	0.0030969	0.008927	0.010707	0.011108	0.0083511	0.0070551	0.0056388	0.004054	0.0058613	0.0081454	0.0068294	0.0079086	0.0026856	0.0011431	0.0051519	0.0073329	0.008499	0.005641	0.0059776	0.0045356	0.0020489	0.00041921	0.0038753	0.0060164	0.0022051	0.0051361	-0.0044466	-0.0018351	-0.0039172	-0.0015871	-0.0029297	0.0023909	0.0021032	0.0024153	0.00045312	-0.00018706	0.0024421	0.00015605	-0.0030789	0.00041017	-0.0019528	0.0029643
N.S.		0.0013732	-0.0060076	0.0075038	0.00041545	-0.0049181	-0.0014477	0.0049874	-0.0059326	-0.0033375	-0.0015075	-0.00012167	-0.0011977	-0.0031136	0.006813	0.001583	0.00013497	-0.0022019	-0.01427	0.0016082	0.001026	0.00022493	-5.6955e-05	0.0096141	-0.00072136	0.016406	-0.006455	-0.0081089	0.0046013	-0.012608	0.011218	-0.0052751	0.0066809	-0.0012525	0.0012329	-0.0035572	0.0085529	-0.015717	0.0047129	0.013324	-0.011733	0.0010513	-0.0051548	0.0069024
N.S.		-0.0015383	-8.8398e-05	-0.00055111	0.00034774	-0.0059314	-0.0022361	-0.0030843	0.0010464	-0.0031227	-0.0052772	0.010664	0.0090743	0.0043656	0.0023696	0.00064186	-0.0020954	0.0095261	0.019111	0.0094897	0.0022041	0.0057584	-0.0023802	-0.0085553	0.011435	0.010139	0.0079846	-0.0040801	0.0015299	0.0014671	-0.0054546	0.0075131	0.027249	0.0006068	-0.00081973	0.0022585	-0.0010027	0.0010939	0.0036684	0.0036359	-0.006652	0.0081253	-0.0013151	-0.0085416
N.S.		-0.00023328	-0.0027782	-0.00059194	-0.0027438	0.0019868	0.00014111	0.00042856	-0.00013172	0.0019843	-0.00031231	0.0018179	0.0022411	0.0028821	-0.0015774	0.0011835	0.0029181	6.9698e-05	-0.00087556	0.0039372	0.0075297	0.0034145	-0.00042733	0.0063834	0.0053581	0.0014849	0.0018516	-0.0013162	0.0010021	0.00085775	0.0053134	0.00315	-0.0024971	-0.0014057	0.0022876	-0.0022844	-0.0072719	0.0043997	0.0091962	0.00092742	-1.6657e-05	-0.00075369	0.0054683	-0.0031068
N.S.		0.0052208	-0.0074688	-0.0036604	-0.0030676	0.0044303	0.015084	-0.006744	-0.0065822	0.004575	0.0053726	-0.0038911	0.0039263	0.00044045	0.0037666	-0.0027141	0.00053483	-0.0027749	-0.0067537	0.0073718	0.0075348	0.011124	0.0007839	-0.0028369	0.0019851	0.0016579	0.01565	-0.0016273	0.0089573	-0.0017063	-0.0038282	0.0087702	0.00089797	-0.0042683	0.005444	0.0020724	0.0081877	0.0067831	0.0098044	0.00051395	0.0015322	0.015179	0.010791	0.0030961
N.S.		-0.0013386	-0.00083236	0.0027767	-0.00019456	-0.0013117	-0.00034566	-0.0012885	0.0032903	-0.0041164	-0.0010885	-0.0059718	-0.0006721	0.0011728	0.0014225	0.00057827	0.0078133	0.0012956	0.0025835	0.003587	0.0044648	0.0051912	0.0022749	0.0035727	0.0046374	0.0036363	-0.0021392	0.0097155	-0.0025113	0.0027708	0.0016828	-0.001182	-0.0011681	0.0022402	-0.00031857	0.00037364	-0.0031666	-0.0005777	0.00076737	0.0017326	-0.00019726	-0.001472	-1.2542e-05	-0.0014994
N.S.		-0.00061886	0.016644	-0.0087499	-0.0078987	-0.013333	-0.0016251	0.0012369	0.0046241	0.0092764	0.011201	0.028351	0.0033162	-0.010793	-0.0016463	-0.0040272	0.0082638	-0.00061229	0.0052139	-0.0027261	0.017122	-0.0071975	-0.00097538	0.0096138	0.0012053	0.0096913	0.014986	0.0058016	0.0015495	-0.0012427	0.0027952	-0.0056604	0.0085811	-0.01466	-0.0021417	0.0040514	0.035501	0.0080148	0.0092686	-0.0054208	0.0094344	0.0054857	0.0057592	0.00012856
N.S.		-0.0025017	-0.0031447	0.0042281	0.0038837	0.0054692	0.002499	-0.0063509	-0.0031027	-0.010534	0.0033515	-0.0037403	0.0016385	-0.00030253	-0.00044821	0.006713	0.00022053	0.0063504	-0.001645	0.0035607	0.0081766	0.0029297	-0.0022739	0.0052649	0.0046531	0.0042336	0.00063249	-0.0044529	0.0021197	0.0011715	0.0051685	0.0012882	0.0085063	-1.7773e-06	0.001582	-0.00022017	0.00031295	-0.0053747	-0.00035967	-0.00089783	-0.0022566	0.0022392	-0.0046086	0.0037941
N.S.		-0.0016207	-0.0022063	0.0043813	0.00039777	-0.0016461	-0.0016225	0.0060363	-0.0047159	-0.0039145	-0.0039213	0.0057677	0.0020894	-0.0010774	0.0062605	-0.00041419	-0.00051875	-0.0007785	-0.011324	0.0070945	0.0025865	-0.002773	0.0059625	0.0086702	-0.0050166	0.0098072	0.0034491	-0.0055786	0.007904	-0.01192	0.0029536	-0.00011739	0.011635	-0.0030061	0.009054	-0.0033046	0.0060851	-0.011781	0.0033	0.0079442	-0.0061799	-0.00021447	-0.0045003	0.0045985
N.S.		-0.0010279	0.0020704	-0.0037029	-0.0068219	0.00014054	-0.00071785	0.0068274	0.0027738	0.0012127	-0.0010633	0.00071921	-0.0045236	0.0027579	-0.0070796	-0.0062624	0.0021553	-0.0039839	-0.0049762	0.0038854	0.0097545	0.0052305	0.0015621	-0.0033436	0.00015376	0.0085674	0.00010435	0.0071922	0.0023669	-0.0077149	-0.0046523	-0.0043839	-0.0027382	0.0059637	0.003186	0.0027841	-0.0021422	-0.0024254	-0.0049304	-0.0027466	-0.011078	0.00033938	0.0040952	0.0024697
N.S.		0.0020058	-0.0021514	-0.0011687	-0.0031526	0.0054941	0.0020119	0.0060312	-0.0027125	0.0012704	-0.0013599	-0.0025582	0.00080299	-0.0020172	0.0016526	0.00043841	0.0025852	-0.0016124	0.0016335	0.0075491	0.005096	0.0034129	0.0061384	0.0010685	0.001091	0.00021409	0.00010054	0.0016854	0.0028089	0.0064089	0.00017624	-1.2288e-05	0.0053499	-0.0026121	0.0036773	-0.0010082	0.00018541	-0.0013029	0.00084354	-0.0009057	-0.0043144	0.0029467	0.0051382	-0.0012948
N.S.		0.00016388	-0.0015973	0.0071043	-0.0004622	0.0024002	0.0015783	-0.0043836	-0.012398	-0.007646	0.0023651	-0.0032015	0.0040327	-0.0043704	-0.00084212	0.0040764	-0.0022934	0.0066084	0.0036986	0.0099251	0.004517	-0.0030811	-0.0011226	0.0027597	0.0046888	0.0061414	-0.0011608	-0.0026086	0.00093908	0.0013108	-0.0038343	0.0010525	0.010432	-0.0013826	-0.0015219	0.0019772	-0.00067251	-0.0011904	0.00030944	-0.0004089	0.0019348	0.0011411	-0.0057324	0.0026435
N.S.		0.0060542	0.011678	0.003155	0.00039792	0.0079693	0.0012386	-1.5864e-05	0.010033	0.0039951	0.0031637	0.00077026	0.0023099	0.0060852	0.0031467	0.0042879	0.0084762	0.0028079	0.00020032	0.00093928	-0.0018065	0.0034513	0.0044588	0.0049607	0.0021146	0.0094187	0.0063461	0.0014953	-3.2237e-06	0.0066658	0.0021664	-0.0003328	-0.00075005	0.0022919	0.0053431	-0.0027169	0.010139	0.0073675	0.0045408	-0.0027292	-0.0017386	0.0013775	0.0026559	0.0017189
N.S.		0.0015793	0.0036389	-0.0011925	-0.0013272	0.00092	0.00081783	0.0020775	0.0010206	0.0054474	0.002836	-0.00099582	-0.005076	0.0024196	0.00028307	-0.0019679	0.00099995	-0.0019883	0.0032587	0.0085523	0.0012166	-0.0037325	0.0052726	0.0040443	0.0018158	0.006337	-0.0045817	-0.00036342	-0.0042471	-0.00095154	-0.0040576	-0.00094318	0.0024292	0.0049347	-0.00038463	-7.8238e-06	-0.014484	0.0040247	0.001213	0.0016374	-0.0034503	-0.00072401	-0.0064483	0.003121
N.S.		0.0028595	0.0050482	-0.00043524	-0.0068696	0.010812	-0.0036879	-0.0028379	0.011228	-0.0096686	-0.0011197	-0.0019851	-0.0085622	0.010577	0.0013774	0.0026304	0.0015242	-0.0057829	0.0021775	-0.00066537	0.0082293	0.016444	-0.0084397	0.011394	-1.5428e-05	-0.0039203	0.0040714	0.041991	-0.0009263	0.0081326	-0.0086913	0.0017171	-0.0076543	-0.003599	-0.0013196	0.01195	-0.0004408	-0.026386	-0.011102	7.2279e-05	-0.009776	0.0041279	-0.00054094	0.0024289
N.S.		0.00097635	0.0033383	-0.0023796	-0.00058513	0.0036887	0.0020215	0.0028944	0.0026047	0.0038526	0.0023958	0.00050456	-0.0022905	0.0040259	0.0021798	0.0014543	0.0024544	0.00020357	0.0019463	0.0079674	0.0019281	-0.0019947	0.0052673	0.0034202	0.0043826	0.0017312	-0.0015515	0.0044217	0.00082086	0.00049022	-0.0033199	0.00056981	6.4323e-05	0.0026105	-0.0021555	0.00051936	-0.010716	0.0028036	-0.00027596	0.0011187	-0.0014352	-0.0030675	-0.008034	0.0014478
N.S.		-0.0043268	-0.0035862	0.016994	0.0044782	-0.033721	-0.011976	0.0053368	-0.016508	-0.015636	-0.013436	0.0022696	-0.0091426	-0.00083458	-0.001497	-0.0011471	-0.0044616	0.0089954	0.0052418	-0.007633	0.030435	-0.0062564	-0.0024735	0.010903	-0.00012803	-0.002254	-0.00025582	0.0074498	-0.00057361	0.00078856	-0.0055903	-0.013456	0.029731	-0.00070084	-0.0033843	-0.010324	0.0022561	0.00027973	-0.0025247	-0.0085783	0.02894	0.0019625	-0.012381	-0.0049168
N.S.		0.0023693	0.00050699	0.0031372	0.0015325	0.0026095	0.0030643	0.0005368	0.002584	-0.0020332	-0.00046669	0.0051801	-0.0020139	0.00092584	-0.00059081	-0.0011221	0.0061278	0.0050461	0.0034144	0.0062587	0.0020219	0.0038483	0.0030333	0.0054063	0.00072072	0.0013007	0.0041607	0.0019336	0.0028563	0.0027024	0.0041364	-0.00099473	0.0029381	0.0011311	4.8043e-05	0.0043686	-0.0027094	-0.0017295	-0.0017628	-5.0739e-05	0.00075923	0.00017715	0.0016913	0.0024346
N.S.		0.0017245	0.001748	0.0013828	-0.0018264	-0.0011425	-0.0011459	0.0055748	-0.0026608	0.0066402	0.00093065	0.0049666	0.0040297	0.0029761	-0.0022916	0.0016722	0.0018865	0.0010002	0.0040747	0.00045873	0.00088943	0.0031322	0.0082263	0.002796	0.0034579	0.0035718	0.0048367	0.0030535	0.00031216	0.0079139	-0.0019618	0.0034252	0.00055497	0.0013366	-0.00074777	0.0018686	-0.0021215	-0.0010748	-0.00013096	0.00087407	0.003924	0.0027532	-0.00075501	0.0019376
N.S.		-0.0015845	0.0026206	0.0014883	0.00031882	0.0060222	-0.0019089	0.0022878	0.002477	0.0026838	0.0048135	0.0047185	5.6778e-05	-0.0024602	0.00018442	0.0002894	-0.00036969	-0.00021999	-0.0023127	0.0032784	0.012955	-0.001875	0.0048959	0.0014846	0.0043722	-0.0029373	0.0065178	0.00099822	0.002323	-0.0015055	0.0023525	-0.0010762	-0.0056122	-0.00086116	0.0005663	0.0014005	-0.0044127	0.003112	0.0048853	4.0678e-06	-0.0030359	-0.0027035	-0.0070736	-0.0016381
N.S.		0.0046271	-0.00048268	0.0045817	0.0010313	-0.00043987	0.00050021	0.0043369	-0.0025316	-0.00049092	0.004229	0.0032497	0.0058197	-0.00063584	-0.0027961	-0.0032301	0.00020895	0.0012908	0.0020024	0.010303	-0.00087477	0.0046956	0.0034072	0.0031022	0.00090239	0.00047469	-0.0010061	0.0039322	0.0053947	0.0031726	0.0020712	-0.00038851	9.9731e-05	0.0040588	0.0022827	0.0049299	0.00063335	0.0036477	0.0044378	0.0048044	0.0032868	0.0045312	0.0035711	0.00026566
N.S.		0.008168	-0.00051808	-0.013339	-0.0011863	-0.00077901	-0.0013994	0.0025671	-0.0049315	5.3383e-05	-0.00055001	-0.0066298	0.0072619	-0.0023773	0.007054	-0.00354	0.0039936	0.0086772	0.0017688	0.0073386	0.0045733	0.01101	0.008453	-0.00071008	-0.0071858	-0.0017173	0.012406	-0.0085547	0.0098801	-0.0054178	-0.0038902	0.010261	-0.0020096	-0.010055	0.0051445	-7.7795e-05	0.0082837	0.018369	-0.00092823	-0.0057082	0.0087724	0.01649	0.0092037	0.006436
N.S.		-0.0053785	0.0038213	0.0037238	-0.00075896	0.001302	-0.0012772	-0.00025546	-0.0029297	0.00079569	-0.0036022	-0.0016872	-0.00092756	0.0049166	0.00053503	0.0028331	0.0064824	0.0030736	0.0023893	0.0032025	0.00068616	0.00415	0.0013999	0.0071267	0.0012759	0.0038183	0.0012404	0.0014799	0.00085435	0.00010573	-0.00024981	0.00053081	0.0022526	-0.00026215	0.0028723	-0.0019988	-0.0028167	0.0013143	0.0052165	0.0056396	0.0001974	-0.001096	0.0019791	-0.0013063
N.S.		0.010716	-0.00016462	-0.0021555	0.0020823	-0.017181	-0.0025815	-0.010705	-0.0070757	0.0062034	-0.0012453	0.0085119	0.0011036	0.013148	-0.0029862	0.0072969	-0.0047286	-0.0086438	-0.0087772	-0.00082977	0.0021886	0.0053099	0.020785	-0.0044726	0.0029322	-0.0046005	-0.00030844	0.0026198	-0.0096965	0.003308	0.0088595	-0.0037716	-0.0093685	-0.011592	-0.0076177	0.0014299	0.0096985	0.0058517	0.0072121	0.0024453	0.00031208	0.0012715	-0.0079895	-0.0029581
N.S.		0.0092007	0.010337	-0.013206	0.0023384	-0.0072814	-0.016274	0.005042	-0.0013528	-0.0074418	-0.0049169	-0.0067505	0.0052635	-0.00512	0.0094241	-0.0086211	0.010599	0.01261	0.005674	0.0075058	0.0026792	0.0076191	0.015498	-0.00174	-0.0068524	-0.0034267	0.0080153	-0.0078039	0.0031509	-0.0032414	-0.0079537	0.012143	-0.0049141	-0.0060061	0.011098	-0.005622	0.0097693	0.016817	-0.0043587	-0.0077668	0.014387	0.0045244	0.0069537	0.0082628
N.S.		-0.0011418	0.00016022	-0.00065006	-0.00049938	0.00053138	-0.0015913	0.00045511	-0.0023753	-0.0045886	-0.0012532	0.0021618	-0.0018432	0.0021672	-0.0015768	0.00052662	0.0033884	-0.0002607	0.0064997	0.0015036	0.0014106	0.001236	-0.0015961	-0.0015116	-0.0013862	0.020942	-0.00095686	0.0031466	-0.0014627	0.0016623	-0.00057872	-0.0016746	-0.00032981	-0.0033876	-0.0045354	-0.001871	-0.00089072	-0.0035883	-0.0028415	-0.00086071	-0.0028908	-0.00064163	0.0014042	0.0008401
N.S.		-0.0012527	0.0026577	-0.0023938	0.00091465	0.0059354	0.00087556	0.0016575	0.0025808	0.0039365	0.0039158	0.0022836	-0.0005207	0.0013206	0.0020155	0.0023054	0.001334	0.0014861	-0.0009184	0.0051737	0.0078698	-0.0029707	0.0054806	0.0021991	0.0049943	-0.0021988	0.0032018	0.0038463	0.0043956	0.00028816	-0.00038895	0.0019421	-0.0025003	-0.00057579	-0.0015161	0.0023809	-0.0060545	0.0013448	0.0013213	0.00031535	-0.00079522	-0.0014729	-0.0072444	0.00080105
N.S.		0.005748	-0.0045338	-0.001848	-0.0051476	-0.019769	0.00087988	-0.011915	-0.013157	0.0053706	-0.0004489	0.0059214	0.0056933	0.010849	0.0055241	0.0030799	0.002375	-0.0035906	-0.00301	-0.0045101	-0.0017399	0.0046911	0.016212	-0.0019994	0.0077555	8.7394e-05	0.0026416	0.0019042	-0.015121	-0.0015308	0.010596	0.00036587	0.010318	-0.02558	-0.010292	-0.0023849	0.0064662	-0.009347	0.0044953	0.00087912	0.0030368	-9.2514e-06	-0.011625	-0.00013765
N.S.		-0.0015993	-0.0072928	0.012947	0.0024956	-0.00025494	0.00060278	-0.0022556	-0.00047952	-0.0046452	-3.8534e-05	0.00039791	-5.0901e-05	0.00229	0.00011162	0.0005884	-0.0027076	0.0049611	0.0018115	0.0053006	0.0038869	0.0058863	0.0037278	-0.0001373	0.0042091	-0.0024113	0.0067991	0.0065055	0.0020933	0.00058609	0.0052243	0.0033162	-0.0011799	-0.0027472	-0.0003017	-0.001379	0.0082373	-0.0019173	0.0014613	0.0047115	0.00097696	0.0014561	-0.00035239	0.0063806
N.S.		-7.6261e-05	0.00043624	-0.0016068	-0.0032655	0.0066217	0.0027886	0.0034258	-0.0031119	0.0012206	0.0015389	-0.0029443	0.0044826	-0.002054	0.00045613	0.0025841	0.0042572	0.00034319	0.0037487	0.0046286	0.0050162	0.0040122	0.00377	0.0010741	0.00081547	0.00094536	0.0033102	0.0018484	0.0028435	0.0049282	-0.0017886	0.00094398	0.0023901	-0.0019871	-0.00042718	-0.0017592	-0.0038841	-0.0020155	-0.0025554	-0.0032963	-0.0051081	0.0031651	0.0028673	0.0017797
N.S.		-0.00073438	0.0055583	-0.0076019	0.0027237	-0.010787	0.0058255	0.010646	0.0053261	-0.0066206	0.0082102	0.0064244	0.0030233	-0.0023039	0.0032255	0.01204	0.0057227	0.0078787	-0.0019301	-0.0037186	0.0055778	-0.0017657	0.0082571	0.00055819	0.01224	-0.0011989	0.0078602	-0.0039644	0.0075963	-0.0017857	0.0050658	0.0056973	0.0085544	-0.00091273	-0.011799	0.0029609	0.014171	-0.0093882	2.8824e-05	0.0033298	-0.0062822	0.019502	-0.0016803	-0.0067321
N.S.		-0.00080377	0.00048793	-0.00021299	-0.0021193	-0.0036808	-0.0028629	0.0015648	-0.0032644	0.00052413	-0.0029089	-0.002334	0.0041639	-0.00039722	0.0035655	-0.00018969	-0.0050759	0.0019718	-0.00063763	-0.00011841	0.0029738	0.0042694	0.0003401	0.0044626	0.0044742	0.0029451	0.0049439	0.0050813	0.0012243	0.0060001	-0.0011128	0.0052712	0.00107	0.0024934	0.0018759	-0.0021314	0.0093343	0.00065752	-0.004092	0.0054015	-0.0038462	-0.0034974	0.0013313	-0.0014624
N.S.		-0.0015413	0.001903	0.0082541	0.00075925	0.005465	-0.00016362	0.004923	0.0025395	-9.7552e-05	0.0039106	0.0060717	0.0006187	-0.0014829	-0.00058269	-0.0010147	-0.0019559	-0.00058164	0.00038739	0.0020065	0.0097431	0.0011452	0.00092425	0.0030051	0.0031449	-0.00079266	0.0048108	-0.00047238	-0.003275	-0.0019508	0.0030826	-0.0064255	-0.0063236	-0.0015811	0.00099737	-0.0026076	-0.0038989	0.0070504	0.0071096	0.0012902	-0.0048611	-0.0049441	-0.0062816	-0.0046699
N.S.		-0.00061212	0.0019944	0.0020053	0.0013681	0.00089839	0.00025505	-0.00033915	-0.0036987	0.0026638	-0.00048516	0.0010297	-0.0016191	-0.00046539	0.0011064	-0.001	0.0028156	0.002519	-0.00044822	0.0065679	0.0019386	0.0059364	0.0079578	-0.001254	-0.00066812	-0.001448	0.00045244	0.0029112	0.0001081	0.0017205	0.0069488	0.010023	0.0015846	-0.0017114	0.0025345	0.0031963	0.0026568	1.1024e-05	-0.0013007	-0.0013909	0.0040706	-0.0031166	0.00087233	0.00035526
N.S.		0.008054	0.0012059	0.0045158	0.013686	0.0059764	0.011299	0.0069005	0.0077373	0.0068614	-0.00238	0.012294	-0.0062442	-0.0010673	-0.0011119	0.0011444	0.0056448	-0.0058601	0.0037089	0.0038413	-0.0080219	0.008376	0.0089352	0.0041755	-0.00039118	0.0016541	0.010212	-0.0087344	-0.0068437	0.0023648	-0.0013742	0.0050869	-0.0074553	-0.0058608	-0.0053015	-0.0074266	-0.00071751	0.0013027	-0.005985	0.011704	-0.0069313	-0.0010908	0.0049033	0.02121
N.S.		-0.010563	0.007136	0.0044352	-0.0047511	-0.018786	-0.0085267	0.00019565	-0.012782	0.0038204	-0.0028623	-0.0045252	0.0085128	-0.016773	-0.0015358	-0.00050582	0.0063713	-0.011282	0.011418	-0.010119	0.007237	-0.0084526	-0.00026561	0.016328	0.0037908	0.0095998	-0.0072662	0.00033172	-0.010465	-0.0049511	-0.003933	0.020693	-0.015749	-0.019021	-0.0030924	-0.0063653	0.013871	-0.0038685	-0.0066651	-0.0097259	-0.010362	0.00845	0.0045156	0.0027018
N.S.		-0.001122	0.0014781	0.0011254	0.00042605	-0.00052966	-0.00018144	0.0023043	-0.0030673	0.0043498	-8.8356e-05	0.0013815	0.0051505	0.0013047	0.0055369	-0.00081405	-0.0028696	0.005906	0.0028274	0.0015005	0.0023359	0.0037512	7.2101e-05	0.0060555	0.00426	-0.00051458	0.0013155	0.0049797	0.0033594	0.0035429	-0.0020552	0.00541	0.0017999	-0.0014766	0.00083067	-0.0028417	0.0085862	0.0020663	-0.0031014	-6.0171e-05	-0.00056824	0.001813	0.0015582	-0.001897
N.S.		0.00044626	0.00015106	0.0025631	0.00038125	-0.0002982	0.00095572	-0.0010661	-0.0019544	0.0040448	0.0047033	0.0033598	0.0024847	0.0082468	0.0012537	0.0027611	0.00022756	0.00089093	0.0010086	-0.00057134	0.0021817	0.0026727	0.0024993	0.0036788	0.005366	0.0015119	0.0074449	0.001732	0.0051166	0.0039673	0.0057376	0.0083856	0.0020418	0.0088331	0.0046512	0.0022672	0.00044515	0.001355	0.002551	0.00052459	0.0069825	0.0051004	0.0031449	0.0035375
N.S.		0.0042496	0.00035801	-0.0018486	0.0012124	0.0017438	0.0022467	-0.0034157	0.0012799	0.0027275	-0.00056179	0.00082601	0.0040915	-0.00040534	0.00079726	0.00073865	0.0007052	2.9306e-05	-0.00078634	0.0033645	0.0041915	-0.00047607	-0.00052511	0.0051298	0.003963	0.0016095	-0.0026945	0.002827	-2.9118e-05	0.0019408	0.0046737	-0.0037068	0.0034987	-0.001564	-0.0004405	0.0020698	0.0038971	0.00068529	0.00065037	0.0037536	-0.00056287	0.0005864	0.0068812	0.0016239
N.S.		-0.00059243	-0.001853	-0.00085328	-0.0014919	0.004507	0.0030729	0.0061636	-0.0026832	0.0021563	-0.0019531	5.3931e-05	-0.00040166	-0.0037533	0.0012437	0.00085846	0.0041222	0.011617	0.0017464	0.0014551	0.00075644	0.00033549	-0.0024404	0.0099195	0.0027854	0.0044346	0.00066926	0.0012975	0.0053336	0.0060251	0.0018928	-0.00095418	-0.0051211	0.01184	0.0011906	0.0069197	0.0022699	0.006364	-0.003408	0.0057143	0.010552	0.012567	0.012214	0.0055959
N.S.		0.0020019	0.0045443	0.001401	0.00042276	-4.1658e-05	0.00073303	-0.00041629	0.00033222	-0.0014745	0.0052879	-0.0024468	-0.0034103	0.0048404	0.00034098	0.014745	0.0051514	0.0011925	0.0046136	0.00077566	0.0020399	0.0019121	0.00158	0.0065254	0.0021155	0.0022325	0.002771	0.0051369	0.0059155	0.0012042	0.003524	0.0097655	0.0027796	0.010403	0.007668	0.010858	0.0095532	0.011621	0.0089544	0.0072289	0.0072802	0.0013515	1.7142e-06	0.0010957
N.S.		-0.00067122	0.0060386	0.00027202	0.00092924	0.00033116	0.0033072	0.00015956	0.0017541	0.0105	0.0048608	-0.00039607	-0.0051996	0.0013136	0.0010431	-0.0029071	-0.000371	-0.0010524	0.0044781	0.0051372	0.0018646	-0.0039473	0.0057016	0.0015359	-0.00025151	0.0070711	-0.0055333	-0.0044214	-0.0067353	-0.00055639	-0.0024705	-0.00073882	0.0045891	0.0033126	0.00010173	0.00041839	-0.0086193	0.0036213	0.0022571	0.0018839	-0.003642	0.0041346	0.00039103	0.0062534
N.S.		0.0016697	-0.0014872	-0.0033896	-0.0015962	-0.0026945	-0.0020248	0.0024649	-0.0036705	-0.00406	0.0024532	0.00054266	0.0040473	-0.0012726	-0.0033622	-0.0028098	-0.0019374	-0.00079766	-0.00042669	0.0072924	-0.00072389	0.0025967	0.0038821	0.003905	-0.0010951	0.0011742	-0.00096606	0.0029224	0.0012743	0.0010836	0.002935	0.00013044	-0.0013097	0.001226	0.00074118	0.013218	-0.00056015	0.001876	0.0051022	0.002422	0.0011529	0.0013795	0.0021046	-3.1586e-05
N.S.		0.001876	0.0019344	-0.0026535	0.0012027	0.0005553	0.00012423	0.00047441	-0.0010809	0.0036654	0.0023416	0.0022605	0.0068172	0.0012802	0.0001147	0.0080571	0.0030892	-0.0013222	0.0017358	-0.0019627	0.0059724	0.0030636	0.00072087	0.0027462	0.0036228	0.0028571	0.00073814	-0.00092872	0.0049635	0.0021315	0.0033816	0.0035643	0.00093168	0.0034905	0.00057387	0.0035688	0.0036746	0.0035723	0.0022498	0.00019894	0.0025561	0.0014599	0.0014503	0.0046415
N.S.		0.0018775	-0.009635	0.00019605	0.0026599	0.0093763	0.0031701	0.001155	-0.0010105	0.00095859	-0.0050345	0.0041149	-0.0032146	0.0074722	-0.00053506	0.0084504	-0.006837	-0.0045795	0.0028418	0.0057411	0.0040193	0.0053993	0.0032118	-6.9724e-05	0.00029107	-0.0016811	-0.0011671	0.0041506	0.0022198	-0.0074838	0.00035509	0.0063451	0.0033062	0.0026542	-0.004126	-4.9116e-05	-0.0051998	0.0039279	-0.00043687	0.00046553	0.0036168	-0.00019538	0.0031823	0.003948
N.S.		0.001419	-0.0018145	0.0024301	0.0027135	0.002574	0.0020235	0.001263	0.0023293	-0.00075068	0.0031141	-0.0017523	-0.0014959	-1.507e-05	0.0024971	0.0013583	0.001598	-0.0013039	0.00052131	0.0017004	0.00079208	0.0080382	0.0006715	0.0018047	-0.0008153	0.0046086	0.0023662	-0.001382	0.00032701	-0.0023088	-0.0051233	0.00051604	-0.002483	0.0015108	-0.0028022	0.0014655	-0.0040725	0.00060055	0.0024363	0.010411	-0.0030334	-0.00026057	0.00094163	0.00017896
N.S.		0.0044066	0.00049533	0.0068922	-0.0012072	0.00063419	-0.0012438	-0.0014493	0.0025327	-0.0015693	-0.0043662	-0.0046424	-0.00064081	-0.0015517	-0.00118	0.0029166	0.0013515	0.00020761	0.00087845	0.0062186	0.0018458	0.0018361	0.00051384	0.0065237	-0.00090673	0.00061016	-0.00031245	0.0026257	0.0026416	0.0035869	0.0020346	0.0010411	0.00031889	0.0045611	0.0010429	0.0034405	0.0044341	0.0023959	0.0024299	0.00070463	0.001348	0.0022365	0.00075972	0.0034024
N.S.		0.0011692	-0.00061338	0.00075737	-0.00084054	0.0012823	0.00059984	0.0010974	0.0019196	-0.00016751	0.0019891	-0.0020969	-0.00021174	0.0011907	0.0014843	-0.0003627	0.0032747	-0.00090929	-0.0011262	0.0043182	0.0025879	0.0080996	-0.00027494	-0.00080412	-0.0003282	0.0030043	0.0025325	-0.0011535	-0.0011852	-0.0028543	-0.0056552	0.0021248	-0.0025751	0.0021964	-0.0030857	0.0017537	-0.0016041	0.0004432	0.0021562	0.0058804	-0.0030993	5.3256e-06	0.0011664	0.00054619
N.S.		-0.0017575	0.0012025	0.0023685	0.0023202	0.004389	0.0053212	-0.00011387	0.0013869	0.00084691	-0.0013113	0.0040378	0.0024837	0.0005409	0.0018805	0.00087077	0.0011153	0.0018777	0.0050673	0.0033141	-0.00041886	0.0056203	0.00050127	0.0044833	0.0012355	0.0018498	0.0032197	0.0011782	0.0022019	0.0014299	-0.00017333	-2.8536e-05	-0.0022431	0.0025173	-0.00011528	0.0036413	-0.0033992	-0.0026418	0.00025473	-0.00076832	-0.00043988	5.4136e-05	-0.0016536	-0.00077296
N.S.		-0.0048794	-0.00094571	-0.011798	0.0007825	-0.017477	-0.011108	-0.010612	0.037991	0.0034748	0.0078897	-0.0044342	0.014706	0.0015048	0.041263	0.018776	0.0098558	-0.0092493	0.016588	0.0081621	0.012	-0.0058725	-0.0015577	0.0050736	0.0035068	-0.0049843	-0.014845	-0.0085303	0.012407	0.012668	-0.0013478	0.012843	0.013017	0.0050141	-0.00063185	0.0060348	0.0013913	0.008665	-0.014505	0.0080064	0.0056079	0.019458	0.0068387	-0.00014272
N.S.		-0.0010839	0.0041678	0.0091038	0.00091828	0.0053411	0.0025492	0.0029779	0.0026395	-0.0039386	0.004032	0.0049933	0.0017873	-0.00020896	0.00034579	-0.00076651	-0.0016065	0.00070615	0.0045626	0.0015167	0.0060869	0.0040605	-0.0020842	0.0042719	0.0015506	0.00079831	0.0031202	0.00051347	-0.0075899	-0.00047798	0.0024861	-0.0080481	-0.0067239	-0.00059311	0.00041144	-0.0037217	-0.0037138	0.0051553	0.0057081	0.0012847	-0.0040264	-0.0034144	-0.0032145	-0.0054919
N.S.		0.0057091	0.0016833	-0.00084068	0.0018681	0.0047915	0.0026691	-0.0002703	0.0057052	0.0020461	0.00094439	0.0018657	0.0039048	-2.2927e-05	0.0042052	-0.00039193	0.0016959	0.00049602	-0.000186	0.003724	0.0016767	0.002776	0.00044982	0.0017671	0.0024587	0.0031673	0.00030965	0.0075121	0.0029923	0.0045011	0.0055877	-0.0010323	0.0029555	-0.00096202	0.001339	0.0039204	0.0026642	0.0025707	0.00062261	0.0052807	0.001278	0.0022148	0.0064781	0.0029111
N.S.		-0.0005974	0.0073223	-0.0014225	0.0011681	-0.0029109	-0.0018091	0.00067745	-0.00093265	-0.00064131	0.0022843	-0.0046583	-0.0029884	-0.0029266	-0.00032046	0.0081881	0.0023173	-0.0023959	0.0031008	-0.0021373	3.1385e-05	0.0018403	0.0081258	0.0054341	0.0021149	0.00051744	0.0010574	0.00056332	0.001688	0.0013599	0.00083271	-0.0017885	0.0044946	-0.0018832	0.00073887	-0.00027935	-0.0021818	0.00096718	-5.7707e-05	0.00097856	0.0022244	0.0028775	-0.0045165	0.0084742
N.S.		0.00081034	0.00077142	0.0011124	0.0011432	0.0052466	0.0047319	0.0032006	0.0017124	0.0035104	0.0042396	0.0050448	0.0037328	0.0046779	0.0022326	0.0017938	0.004358	0.006424	0.0029921	0.0029952	0.00096792	0.0029978	0.00078855	0.00058175	0.0037681	0.0036689	0.00080395	-0.0002503	-0.0030526	-2.5364e-05	-0.0014702	-0.0023949	-0.0033903	0.0031643	0.00094217	0.00087563	0.00079812	-4.3744e-05	0.0032779	-0.00031433	-0.00037187	0.00578	-0.00065653	0.0018129
N.S.		0.0017435	0.00085096	0.0050841	0.0001981	2.7244e-05	0.00059559	-0.0014449	0.0031331	-0.0027546	-0.0030405	-0.0064182	-0.0012453	-0.0015289	-0.00090009	0.0012736	0.00261	0.0011295	0.00052508	0.0036702	0.0020733	0.0019999	-0.00028425	0.0040079	0.00079719	0.0032033	-0.0018201	0.0058739	0.0008875	0.004188	0.0010178	-0.00056346	-0.00018698	0.0056707	-0.0016588	0.0015038	0.00078537	0.00069314	0.0017767	0.001589	-0.00026757	0.0011895	0.0022286	0.0015883
N.S.		0.0017484	-0.00056057	0.0064727	0.0010961	-0.0023419	0.0036294	0.0066526	-0.0050435	0.0052361	0.0016527	-0.00099736	0.002543	-0.0091437	0.0039662	0.0069366	0.0049424	-0.0032447	-0.0032149	5.0452e-06	0.0024366	-0.00064672	-0.006754	-0.00086947	0.012775	0.0074928	-0.0027005	0.0010545	0.014127	0.0084452	-0.0019449	-0.00095946	0.015219	0.0022719	0.003261	-0.00039313	0.0019951	0.0043086	0.0019152	-0.0062676	0.0057071	-0.0070809	-0.0019272	-0.0045201
N.S.		0.001488	-0.0011661	0.0065857	0.0037105	0.00020551	-0.00030085	-0.0010749	0.0026888	-0.0010792	-0.0052773	0.00067147	-0.0017401	-0.0017571	-0.0017212	-0.0024152	0.00073218	-0.00071177	0.0027379	-0.00062154	0.0067066	-0.0082005	0.009129	0.0017697	0.0019868	0.0035537	0.00565	0.0036627	0.00030365	0.0044582	0.0020782	-0.0057664	0.0057555	0.0025628	0.004901	-0.0028415	0.002429	0.0030622	-0.003037	0.00052049	5.0192e-05	0.0022373	-0.00012603	-0.0026003
N.S.		-0.00011511	-0.0040878	-0.0027119	0.00079034	0.0010001	4.4228e-05	0.0029769	-0.0066715	-0.00025064	-0.0045006	-0.00096489	-0.0003398	-0.0014026	0.0022166	0.00022188	0.001975	0.0079918	-0.00427	0.0052331	0.0026489	0.0004012	-0.0015076	0.0078286	-0.0045266	0.0042377	-0.00073337	-0.0034313	0.00063933	0.0047258	-0.003985	0.0026029	-0.0055106	0.0039831	0.0017574	-0.0024871	-0.0014946	0.0066793	-0.0053536	0.004837	0.0059344	0.010909	0.011266	0.0064033
N.S.		0.0057965	0.00016376	0.00061793	-0.018062	-0.0011271	-2.0967e-05	0.01794	-0.0091385	-0.013219	0.017772	0.0067125	0.0086266	-0.014707	0.0058771	0.0028939	0.0084016	0.011137	-0.0069595	0.010917	0.012151	-0.0069246	-0.015362	-0.0016906	0.019899	-0.0051942	0.01393	-0.012724	0.020092	-0.0087197	0.017761	0.013402	-0.00015745	-0.005625	0.0023961	-0.0036406	0.007816	-0.0019686	-0.013764	-0.014448	0.0023396	0.0093391	0.014403	-0.019935
N.S.		-0.0022475	-0.0043037	0.014392	0.0014263	0.0010069	-0.008654	-0.0061939	-0.0076368	0.00022805	0.011735	-0.013834	-0.0081897	-0.013188	0.00053716	-0.0030466	-0.0041257	-0.010953	-0.021456	0.0030518	-0.0095872	-0.0075895	-0.00081773	0.0018263	0.0021157	0.024748	-0.0086825	-0.011084	-0.0096688	-0.0095396	-0.005534	0.0070282	-0.011989	0.031777	0.006995	-0.00028208	-0.0039896	-0.0031005	-0.001044	-0.0027494	-0.0048396	0.00095227	-0.0019071	0.0061794
N.S.		0.00090491	-0.0053698	0.00083351	-0.010625	-0.0014429	-0.0078379	-0.0034649	0.015209	-0.0068408	-0.0063782	-0.00819	-0.0089318	0.00046534	-0.0030307	-0.0034592	0.0010122	-0.0048252	-0.00044731	7.8506e-05	0.0050486	0.0043527	0.0050292	0.0042894	0.00070101	-0.0057842	0.0038042	0.0016737	0.0038912	-0.0018443	-0.010457	0.0022529	-0.0065133	-0.0054132	-0.0081363	0.0032978	-0.0021985	-0.0076297	-0.014646	-0.00014773	-0.0047533	0.00010688	-0.0040119	0.00013482
N.S.		0.0028396	-0.0028083	0.00065436	-0.0021822	0.0022152	0.0077132	0.0030873	-0.0019358	-0.00043119	-0.0012561	-0.00024016	-0.00092348	0.0029357	0.0026562	-0.0021458	0.0012148	0.0014175	-0.00028183	0.0021424	-0.0030938	0.0068751	-0.0010024	0.0010982	0.00042974	0.0070489	-0.0034767	0.0072562	0.0057572	0.0060174	0.0080189	0.00088441	0.0050087	0.0042124	0.0026206	0.0062486	0.00063401	0.0044804	0.0085966	0.0069956	0.00090545	0.0053281	0.0023405	0.0046871
N.S.		0.0020689	-0.0031739	-0.0011743	-0.0033558	0.0015273	0.0010267	0.0030139	-0.0031235	-0.0017073	-0.0036748	-0.0015559	-0.0029573	7.0184e-05	0.00065921	-0.0010328	0.0010044	-0.0055764	-0.00026418	0.0075374	0.0016713	-0.00017468	0.0046641	0.00075553	0.00069598	-0.002001	-0.0033398	0.00071436	0.0027402	0.0076035	0.0021773	-0.00026469	0.0058849	-0.003641	0.0058413	0.00018056	0.0016171	-0.0040104	0.0014031	0.00065947	-0.004493	-0.00010816	0.0017938	-0.0059597
N.S.		0.0041473	0.0056822	0.0015431	0.0019799	0.0069861	0.0043669	0.0033951	0.0034764	0.0072833	0.0013141	0.0035048	0.0013621	0.003524	0.0028239	0.001476	0.0038238	0.0030895	-0.0011151	-0.00086293	-0.0023742	0.0025485	0.003692	0.0017281	0.0018586	0.0063812	0.00056778	0.0036669	0.0044155	0.0044866	0.00098124	0.0062143	0.0096229	0.0087374	0.0040918	0.003471	0.0010071	0.0035639	0.0020657	0.001947	0.0060353	0.001695	0.0035161	0.0096915
N.S.		-0.00015962	0.0053216	0.0017266	0.0044198	0.0031856	0.00083471	-4.9715e-05	-0.00062102	0.0067193	0.0018113	0.0033555	0.0055872	-0.00058095	0.0019937	-0.0028598	0.00047067	0.0060246	0.0028472	0.00055248	-0.001859	0.004868	0.0033501	0.0068126	0.0016959	-0.0024929	0.0032575	0.0053108	0.002823	-0.0021536	-0.0037526	0.0030643	0.0018706	-0.0027359	0.00087293	-0.0032953	0.0058863	0.00037917	-0.0011485	-0.0071489	0.0016188	0.0044739	0.0024023	-0.002717
N.S.		-0.00076799	-0.0010109	0.00033945	0.011089	-0.0010964	0.0032883	0.0049099	0.0018969	0.0060326	-0.0026468	0.0085754	-0.0056036	0.0015373	-0.001898	-0.00422	0.0043006	-0.0072693	0.0048057	0.0054304	-0.0094037	0.00068851	0.018501	-0.00068785	-0.0040909	0.0020777	0.0051554	-0.0047301	-0.0085029	0.00099857	0.0039669	0.0094098	-0.0063817	-0.0062365	-0.0055083	-0.010764	-0.0024333	0.011198	-0.0035909	0.024812	-0.012087	0.0030439	0.00073496	0.01182
N.S.		0.0003354	-0.00074441	-0.00096681	0.00012481	0.00024231	-0.0016181	-0.00031181	-0.00029961	-0.0035943	-8.2233e-05	0.0025296	-0.00072259	0.00063949	3.3957e-05	7.1639e-05	0.0014189	-0.00019856	0.003397	9.8248e-05	0.00042794	0.00034227	-0.0012581	0.0017117	-0.0016553	0.012737	0.00049149	0.0018125	-0.0024201	0.0018359	-0.0011163	-0.0008121	-0.00046873	-0.0033826	-0.0058954	-0.0012785	0.00075854	-0.0028555	-0.0026637	-0.00051097	-0.0023894	-0.00026725	0.0036821	9.3411e-05
N.S.		0.0078689	0.0058185	0.015444	0.01769	0.013545	0.0084494	0.012716	0.0053295	0.0024885	0.0046313	0.0055676	0.0044647	0.0062262	-6.7297e-05	-0.00056016	0.0041392	0.0034446	0.010211	0.0044767	0.0058569	0.002348	-0.00098134	-0.0018368	0.00042024	0.0020169	-0.00018727	0.0044419	-0.0024303	-0.0026845	-0.0046907	0.00024725	-0.0021082	0.00042961	-0.00020302	0.0023583	-0.0008052	0.00019655	0.002173	0.0010248	-0.0031197	-0.001938	-0.0011562	0.0013851
N.S.		0.00095066	0.00037069	0.00052236	-6.9157e-05	-0.0028979	-0.0021721	-0.0019231	0.00056994	-1.8623e-05	-0.0018165	-0.002951	-5.2074e-05	0.0010708	0.0036218	0.0057719	-0.0010559	0.0037061	0.001578	0.0072087	0.003734	-0.00042925	0.00058523	-0.0013521	0.0048105	-0.0022742	0.0025295	0.0011761	0.0048938	-0.0020812	0.00081569	-0.0053903	0.00058213	-0.0026386	-0.0043904	0.0018539	-0.0050556	-0.0020995	-0.0018657	0.0041148	-0.00097383	-0.0028233	-0.0019033	0.0020998
N.S.		-0.0016203	0.0095479	0.00036718	0.001955	0.0019807	0.005889	0.0012785	0.0037417	0.013181	0.005932	0.00029545	-0.0019786	-0.00096949	0.004462	-0.0013275	0.00091633	0.0003244	0.0055426	0.0024867	0.0022799	-0.00027249	0.0065568	-0.002868	-0.0013507	0.0044792	-0.0044697	-0.0028987	-0.0067402	-0.00060258	0.00020331	-0.00047063	0.0023102	0.00060051	-0.0011688	-0.00073506	-0.0028341	0.0029027	-0.00045958	-0.00029251	-0.0035688	0.0037542	0.0051839	0.0063069
N.S.		-0.0050952	0.001656	-0.0020083	-0.0014489	0.0020168	-0.0006904	-0.0017359	-1.5006e-05	0.0005657	0.00035205	0.0022638	-0.00026774	-0.0026113	0.0084477	0.0012978	-0.00023723	0.0016798	-0.0018707	0.0067012	0.0041506	0.0021608	-0.0019137	-0.00070218	-0.0045163	0.0054085	-0.00014359	0.00066092	-1.5967e-05	0.0034331	0.0053069	-0.0015911	-0.0004039	-0.0012156	8.7699e-05	0.0012322	-0.00078198	-0.001146	0.0044548	0.0014435	-0.0026812	-0.00033966	0.0034617	0.0010974
N.S.		-0.0013112	-0.0053059	0.00026899	-0.002147	0.0020255	0.0033536	0.0026887	8.2192e-06	-0.0034826	-0.0012551	-0.00087316	0.00033462	-0.00070712	0.0011339	0.002044	0.0017855	0.012118	0.0040519	0.00022313	0.00033372	6.304e-05	-0.0056389	0.0074674	0.0040428	0.0046292	0.00096215	0.00073909	0.0076601	0.0015702	0.0056818	-0.0048857	-0.0029633	0.0082915	0.0049054	0.0094586	0.0038398	0.0049442	-0.0014958	0.0073228	0.0078418	0.012804	0.010378	0.00056702
N.S.		-0.0013723	0.006671	0.0044059	0.0015194	0.006339	0.0011124	0.00062087	0.0032441	-0.0057006	0.0045894	0.0014113	0.0024892	-0.0015486	0.00060878	5.5773e-05	0.00035281	0.0010586	0.0037726	0.0031687	0.0035476	0.0066703	-0.0024092	0.00055004	-0.00042625	-1.7267e-05	0.0027931	0.00035987	-0.0062361	-0.0011363	-0.0023288	-0.0042714	-0.0074356	0.0035045	0.0011499	-0.0020885	-0.0036961	0.00053627	0.0023863	0.0010041	-0.0019503	0.00035877	0.00071566	-0.0048812
N.S.		0.00053272	0.00028974	0.0019553	-0.0035677	-0.001173	-0.002983	-0.00068741	0.00039522	-0.0015266	-0.0061806	0.0095257	0.0059797	0.0052747	0.0006035	0.0018925	-0.0038381	0.0087052	0.0095767	0.0048422	0.00066816	0.00091717	-0.00037156	-0.0082496	0.0076793	0.005578	-0.0018205	-0.00288	0.0015434	0.00078863	-0.0036474	0.0020178	0.0060756	0.00057115	-0.0085932	-0.0002387	0.0015088	-0.00064742	0.0071256	0.0061376	-0.0078379	0.0021758	0.0016745	-0.0079404
N.S.		0.0010159	0.0070371	-0.00064705	0.0055368	0.0023274	-0.0006835	-0.0022138	0.0031157	0.0047455	0.0016207	0.00033417	0.0025405	-0.0026822	-0.00059963	-0.0020482	0.0028232	0.0023342	-0.0013903	-0.0018706	-0.0026407	0.0045851	0.0067586	0.005285	-0.00075406	-0.00030441	0.0067431	0.0041694	0.00055385	-0.0021818	-0.0055808	0.00054119	-0.00034271	-0.0021736	0.00031911	-0.0013844	0.00079494	-0.0010312	-0.00010712	-0.0058762	0.0012826	0.0054887	0.0027292	-0.001579
N.S.		0.013114	0.0012381	-0.0002626	0.00073536	-0.0086567	-0.0030567	-0.00081695	-0.00076305	0.0053961	-0.0017035	3.3686e-05	-0.0039589	0.012751	-0.0067572	0.0069487	-0.015379	-0.015716	-0.014886	0.0058011	0.0014032	-0.00064032	0.0197	-0.0056405	-0.0055846	-0.0040116	-0.0079661	-0.00079185	0.0003103	0.0079127	0.0058878	-0.0064465	-0.012083	0.0074778	-0.0021255	0.0054778	0.011221	0.016985	0.0059761	0.0056561	-0.0017791	0.002887	0.0032372	-7.6074e-05
N.S.		0.0026631	-0.0044268	0.0020297	0.0077489	0.0028485	-0.0019687	-0.0030353	-0.0013631	0.0015406	-0.0025417	0.0018146	-0.0018339	0.0015866	0.0012165	-0.00074975	9.4819e-05	0.00083127	0.0032413	0.00018037	0.0065453	-0.0018168	0.0012516	0.0012215	0.00033888	0.0030956	0.0022843	0.0028117	-0.0032694	0.004761	0.0022508	-9.3117e-05	-0.0016591	0.00051668	0.001526	0.0014562	0.0016039	-0.0017053	0.00031989	0.00291	-0.0021698	0.0021285	0.0011691	0.0037501
N.S.		0.0015838	0.0015794	0.001135	0.00045173	-0.0010385	0.001563	0.0045462	-0.00088512	0.00065445	0.0011188	0.0086455	0.0012952	0.00069171	-0.0018717	0.00095751	0.0019709	-0.0014976	0.0016191	0.00035528	0.0019514	0.0020105	0.00015445	0.0006883	0.00043539	0.0049558	0.00057822	0.00019474	0.0012655	0.0028044	-8.2443e-05	0.0012259	0.00041924	0.0018185	-0.0013559	0.00014621	-0.0018593	-0.0015068	0.00040212	0.00015539	0.003456	0.00030663	-0.0019847	-0.00063891
N.S.		0.0056583	-0.0037787	0.0068015	-0.00018812	0.0043032	0.018893	-0.010356	-0.0054261	0.0054858	0.0064914	-0.0048197	-0.0046316	0.0082383	-0.0004581	-0.0072959	-4.8123e-05	-0.0070248	-0.010151	0.0037784	0.0057021	0.0035728	0.0041536	-0.0041461	-0.0033883	0.00083517	0.0084555	0.0070575	0.0023738	-0.00044142	-0.004799	0.011918	0.0017364	0.0035661	0.014857	6.2633e-05	0.010365	-0.00030408	0.0091644	0.00019545	-6.9105e-05	0.0079636	0.0072342	0.0033351
N.S.		0.00011379	-0.0037336	0.024748	0.006812	0.00096171	0.002743	-0.00078629	0.00018009	-0.0017179	0.0015738	0.00060575	-0.0008985	0.000517	-0.00016479	-0.00047601	-0.0023221	0.0029564	0.0013659	0.0034847	0.0021297	0.00415	0.002189	-0.0015625	0.0017215	-0.0016504	0.0048283	0.0029945	0.00048679	0.00098313	0.0015302	0.00064542	-0.0023699	-0.0035824	-0.00028704	-0.002148	0.0069786	-0.0014891	0.0024419	0.0055623	0.00095736	0.001564	-0.0014643	0.010001
N.S.		-0.0021429	0.0024238	-0.0015761	-0.0050683	0.0034241	-0.002265	0.0073457	0.0028617	-0.0027401	-0.0049061	-0.0017163	-0.0030152	0.0013667	-0.004413	-0.0038289	0.0058757	-0.0026386	-0.0038606	0.0020581	0.0032999	-0.0012474	0.0012897	-0.00041403	0.00042361	0.0048189	0.0015295	0.0090361	0.00085169	-0.0050983	-0.0056178	-0.0021452	-0.00375	0.0034716	0.00087596	0.002671	0.00083404	-0.00042173	-0.0017008	0.00056227	-0.0011818	0.00081053	0.0040555	-0.0012424
N.S.		-0.0009379	0.00052428	-0.00031837	-0.0007067	-0.00015524	0.00016424	-0.00020089	-0.0013655	-0.0038525	-0.0023687	-0.00055281	-0.0018516	0.0011737	-0.00172	1.891e-05	0.0013035	0.00059787	0.0037239	0.0014812	0.001179	0.0024304	-0.001789	-0.0034364	-0.0022345	0.012595	-0.0018934	0.0027116	-3.2307e-05	0.0018275	0.00098492	-0.00252	0.00020179	-0.0014811	-1.3134e-05	-0.0017191	-0.0014223	-0.0015189	-0.0010082	-0.00094101	-0.0025433	0.00030948	-0.0015202	0.00053976
N.S.		0.025146	0.0055309	-0.013421	0.01182	0.0025221	0.0038085	0.0084794	-0.011256	-0.010396	0.0051512	-0.001884	-0.010271	0.0055384	0.0063386	-0.0039377	-0.004092	0.0049454	-0.0042181	0.011697	-0.00064733	-0.0059614	0.0032422	0.015401	-0.0077076	-0.0062791	-0.00041044	0.0010405	-0.0020471	0.010226	0.003259	0.0031161	0.0083558	-0.0087424	-0.0069517	-0.0085066	0.0053967	-0.0037831	-0.0075614	-0.0089802	-0.018932	-0.0064634	-0.00051884	-0.010849
N.S.		0.0028337	-0.0003341	0.0062322	-0.0032971	-0.00060493	-0.0034521	-0.0017968	0.0035799	-0.00092985	-0.0054684	-0.0027934	-0.0024584	0.00089066	-0.00034312	0.0033187	0.0011446	-0.0012645	0.00039424	0.0059998	-7.3796e-05	0.0016219	-0.0015854	0.005591	-0.0013147	-0.0006027	-0.00046315	0.00091249	0.0013323	0.0013331	-0.00056893	0.0020693	0.0018941	0.00044993	0.0022075	0.005014	0.0049953	0.0026714	0.0028393	0.0026609	0.0027501	0.0014411	-0.0011631	0.0041345
N.S.		0.0077581	0.0012024	0.014928	0.0035086	0.00022352	0.0011688	0.0010711	0.019279	-0.001047	0.0029835	-0.00058465	0.0012761	0.0020991	-0.00031893	-0.0017074	0.0017229	6.9277e-05	-0.0013804	-0.00025076	0.0024263	-0.0013698	0.0087788	-0.0001196	0.002309	-0.0021639	0.0012894	-0.00088933	0.00016746	-0.00040944	-0.001392	-0.0040728	-0.005294	-0.006236	-0.0014349	-0.0039548	-0.0027692	-0.0015325	-0.0012952	-0.00067525	0.017695	0.0016292	0.00088014	-0.0022417
N.S.		0.0010172	0.0031469	-0.0015691	0.00071358	0.0011586	0.0013427	-0.00033677	-0.0024777	0.00062462	0.0026453	-0.0041211	-0.0017369	0.0023532	-0.0034372	0.0028572	0.0011993	-0.0032518	0.0013005	0.00013793	0.0019289	-0.0025609	0.0017693	0.0041899	-0.00044343	0.0044477	0.0032227	0.0025468	0.0023303	-0.0028734	-0.00013573	0.0077724	-0.0021391	0.0078223	0.0044704	0.0063139	0.0047695	0.0051222	0.0057324	0.0032238	0.001635	0.0024353	0.0005802	0.00066154
N.S.		0.0017664	0.0067808	0.0015592	0.00028883	-0.0011595	0.0021375	0.0076936	0.004134	-0.00046562	-0.002097	0.0067285	-0.0028815	-0.0016741	-0.0042368	-0.0084499	0.0019622	0.0026911	-0.0015313	0.0019471	0.0029906	-0.0020723	0.0034389	0.0081862	-0.0019452	-0.0031223	0.001474	-0.0015117	0.0049004	-0.00080401	0.0098535	0.00142	-0.00092101	0.011052	-0.00052456	0.0063058	0.0034184	0.002933	0.0013853	0.004076	0.0016099	0.0062126	0.010823	0.0081282
N.S.		0.0045539	0.0020926	-0.00048788	0.00084354	0.0027745	0.0023369	0.00018242	0.0066962	0.0015139	-0.00090645	0.0010255	0.001206	-0.00061494	0.0049168	-0.00039646	0.0018995	-0.00098208	0.00040077	0.0017026	-0.00055558	0.0052418	0.0022303	-0.00014543	-0.00054385	0.0014927	-0.00064321	0.0039247	0.0020899	0.0037304	0.0032648	0.0031452	-0.00089103	-0.00035958	0.0029034	0.0043709	-0.00071813	0.0033445	0.0007403	0.0063802	0.001005	0.0028766	0.0033634	0.0043123
N.S.		-0.0026663	-0.0040883	-0.0085997	0.0031186	-0.0013394	-0.0049723	-0.0019512	-0.0047431	-0.0022214	-0.0047682	-0.0069925	0.001526	0.0043216	0.0066076	0.0045985	-0.0014781	0.0016608	-0.0059563	0.0087379	0.0011598	0.0021711	-0.00067359	0.0076398	-0.012285	0.0025422	0.00011243	-0.0040401	0.0014252	0.005887	0.00039666	0.0050323	-0.00031072	0.0015859	0.0089634	-0.0063045	-0.0023991	0.0052838	-0.0018917	0.00472	0.0033505	0.0080032	0.0084211	0.0044845
N.S.		-0.00072677	0.0022296	-0.0016309	0.0016947	0.002025	0.0038056	0.0045622	0.0032755	0.0020529	0.003008	0.0071678	-0.00032105	0.0010063	-0.0012585	-0.0010877	0.0055997	0.00056765	0.001782	-0.0025875	0.0030781	-0.0013688	-0.0010138	0.0044141	0.0022658	0.0044858	0.00063194	-0.00047693	0.0035418	0.0024067	0.0050685	0.005737	0.00045411	-0.0009698	-0.0037111	0.0016717	0.002892	0.0032627	0.0045816	0.0007597	-0.003431	0.00089165	0.00039717	0.0066611
N.S.		-0.0039304	-0.011179	-0.0060435	-0.0090175	0.0024299	0.001956	-0.00052099	0.0041314	0.0036071	-0.0018572	-0.0084862	-0.0035176	-0.0020353	-0.003618	-0.0024464	0.0089659	-0.00027261	-0.0066745	0.0021427	-0.0097818	0.0044357	-0.00093139	0.010568	0.0036127	-0.00087011	-0.0024827	0.0088843	0.0027736	-0.0029174	0.0093247	-0.0010009	0.00030318	0.01403	-0.001823	0.00047958	0.0030195	-0.00069115	-0.00034982	0.017342	-0.0043512	0.0028671	-0.0041217	0.015796
N.S.		-0.0025469	-0.00030896	0.0012066	0.0092998	0.0015352	0.0018567	0.0038057	-0.00078503	0.0031616	0.002182	0.0026931	0.0027943	-0.00099312	0.0016509	-0.00035768	-0.0014671	0.0033991	0.0025128	0.0033387	0.00029464	-0.0017805	0.0049008	-0.00089793	0.0010491	0.0022318	-0.002154	-0.0016475	-0.0037139	0.0013457	-0.0046265	-0.0041098	-0.000837	0.0012863	0.0076868	-0.0020276	-0.0011865	-0.0034855	-0.0033074	-0.00031647	0.0022963	-0.0014908	0.0033833	-0.0026412
N.S.		-0.00019767	-0.00089025	0.002121	0.0018418	-0.0027399	0.00078017	0.0050513	0.00035989	0.0011146	-0.002883	0.002225	-0.0043449	-0.00099613	-0.0034341	-0.0083355	0.00024951	0.0023565	-0.0016644	0.0047139	0.0018531	0.00080228	0.0013475	0.0044961	-0.0015177	-0.0025681	0.004742	-0.00010326	0.0050378	0.0013125	0.0083411	0.0026423	0.0026175	0.0081418	0.00074584	0.0055597	0.0031944	0.0037567	-0.0009941	0.0024227	0.0028652	0.0065976	0.01028	0.0093689
N.S.		0.0029013	0.0035135	0.0012449	0.0015893	0.00081507	0.0041112	-0.00036635	0.0065654	0.0039793	-0.0018711	0.00056915	0.0015727	0.0010111	0.0055812	0.0015694	0.0008931	-0.00085145	0.0020729	0.00030318	0.0021386	0.0060947	0.0031394	-0.00038415	-0.002134	-3.471e-05	-0.00069154	-0.0009874	0.0020863	0.0035532	0.0066646	0.0060144	-0.0010064	0.0011366	0.0045436	0.0023367	-0.00017421	0.0022776	0.0033862	0.0072422	0.00096907	0.0024321	0.0024391	0.0042812
N.S.		0.0022249	-0.001929	0.0035042	0.0043316	0.0020013	0.0010612	0.0031022	0.0034319	-0.00058578	0.0039951	-0.0010256	-0.00074829	-0.0007986	0.0014052	0.0024007	-0.00093845	-0.0019302	-0.0019641	0.00037042	-0.0017375	0.0047041	-0.0016561	0.0029421	-0.001224	0.0056226	0.0031407	0.0011213	0.0046783	0.001778	-0.0025686	-0.0015768	-0.00041094	0.002429	-0.000608	0.0017922	-0.0042721	1.3535e-05	0.0012997	0.011649	-0.0044499	-0.00048696	0.00078525	0.00098042
N.S.		0.0051682	0.00022021	0.0059874	0.011907	0.0084733	0.014002	0.0012219	0.0065057	-0.0015028	-0.0012324	0.014187	-0.0053303	-0.0010569	-0.0031355	0.0080797	0.0045626	0.0017394	0.0015268	0.0033257	-0.0019921	0.0036736	0.0029454	-0.00097676	0.0033677	-0.0015543	7.756e-05	-0.0076367	-0.0074909	0.00041063	-0.0080405	-0.0054058	-0.0057585	-0.0079663	-0.0036347	-0.0014731	0.0038217	-0.0062181	-0.0066417	-0.0020118	-0.0034072	-0.00048479	0.0030372	0.01181
N.S.		0.00083313	-0.0035107	0.0024797	0.0017071	-0.0022849	-0.0025144	0.001269	0.00045396	-0.001356	-0.0027502	-0.0012477	-0.0020215	-0.0015771	-0.0049425	8.1127e-06	-0.0024756	-0.00017436	-2.5523e-05	0.00017822	0.0023294	-0.0033029	0.0058376	0.0023826	0.0026872	-0.0015455	0.0045213	0.0013406	-0.00061084	-0.0011923	-1.2428e-06	-0.002963	0.0011984	0.00013266	0.00052435	-0.0013037	0.001781	-0.00022825	-0.0016449	5.6083e-05	-0.001134	0.001981	-0.00063071	0.0044686
N.S.		0.00057246	0.0010955	-0.0018838	-0.00125	0.001775	-0.0023159	-0.0051786	0.0040273	-0.00077382	-0.0017761	0.0036731	0.0020999	-0.0023068	0.0032977	0.0013308	0.00073589	0.0011042	-0.0019527	-0.003388	0.0014727	0.0021463	0.004453	0.0012115	0.00070451	0.0019316	0.00044856	-0.0010676	-0.0010212	-0.0024482	-0.0026899	-0.0062162	-0.0027808	-0.0020074	0.0033435	0.0027851	-0.0026905	-0.0018942	-0.00063844	-0.003404	-0.0018402	0.0044239	-0.00010268	0.0031607
N.S.		-0.0019162	-0.0028777	0.00083238	0.0020617	-0.0022718	-0.00012306	0.0018966	-0.0036837	0.0028595	-0.0021721	0.0011177	-0.0036459	-0.0013995	-0.00051829	-0.0058263	-0.00062244	0.0019526	-0.0016743	0.0049995	0.00028516	0.00309	0.0016196	0.00026603	-0.00095504	-0.00086158	0.0045405	0.00043838	0.0028606	0.0029436	0.0062775	0.0066917	0.0045802	0.0017213	0.0011289	0.0038129	0.0031573	0.0033487	-0.0014848	0.00030738	0.0028059	0.0027454	0.0055667	0.0057779
N.S.		0.0018085	-0.00028739	-0.0036541	-0.00050803	-0.00047807	9.6242e-05	-0.0033343	-0.0025227	0.0018451	-0.0011979	-0.00028472	0.0035524	-0.0016786	-0.0014302	0.0027661	0.00058675	-0.0020143	-0.0008978	-0.00043537	0.0036627	-0.0011245	-0.00066545	0.0038782	0.0025527	0.00043812	-0.0047324	-0.0036843	-0.0018964	-0.00086549	0.00063187	-0.0033164	-0.00028785	-0.0025898	-0.0020173	0.0011161	0.0028487	0.00051504	-0.00065975	0.00065494	-0.00095157	6.3496e-06	0.0023473	0.0020177
N.S.		0.00607	-0.0077978	0.0038589	-0.012543	0.003437	-0.013433	-0.0059998	0.011788	-0.0091726	-0.0064879	-0.0090274	-0.0075898	-0.0072419	-0.0059738	-0.0092429	0.0029153	-0.0074222	-0.0032266	0.00083156	0.00074002	-0.0059286	0.013593	0.00031192	0.0020276	-0.0033443	0.0068212	-0.0082572	0.010204	-0.0087892	-0.0075972	0.0053894	-0.00085949	-0.0019655	-0.015946	-0.0039139	-0.0066452	-0.0034195	-0.013583	0.0018806	0.0015153	0.0025544	-0.0077758	0.0053154
N.S.		0.0030641	-0.0040692	0.0024944	0.0062559	0.00062153	0.00091551	0.0022741	-0.001938	0.0029246	-0.0031731	0.0021628	0.00087755	0.0033049	0.0033712	8.9193e-05	0.00097307	0.00013162	0.0034017	0.0023122	0.0037368	-0.00047601	0.0020018	0.001377	-0.0014234	0.00061307	0.0052852	0.0047346	-0.0044946	0.0055996	0.0029603	-0.0013533	0.00051587	-0.00087759	0.0036478	0.0013456	0.0035843	0.00056739	0.00094192	0.0032066	-0.0010715	0.0030845	0.0015412	0.0053946
N.S.		0.0051996	-0.001194	0.0091965	0.0015669	-0.0013604	-0.00073971	0.0049506	0.012347	-0.0020105	0.003799	-0.0005642	-0.003034	-0.0019945	0.0001427	-0.0046605	0.0019577	0.0027378	-0.0025836	-0.0013228	0.0020934	-0.00057601	0.011462	-0.0027459	0.0020198	-0.0028167	0.0006814	0.0019128	0.00017197	-0.0001433	-0.0022072	-9.6093e-05	-0.0050569	-0.0056046	-0.0019278	-0.0044985	-0.0053729	-0.0019575	0.0018046	-0.0012542	0.010057	0.0023625	0.0027655	-0.001019
N.S.		0.0028645	0.0017881	0.0015145	0.0027472	0.0046162	0.0042932	0.00056767	-0.001555	0.0035947	0.00058584	0.0075248	-0.00045058	0.0026903	-0.0005359	-0.00294	0.00013706	0.00044768	0.0015601	-0.001795	0.002781	-0.0023674	0.0048347	0.0023396	0.0028312	-0.00062885	0.0019833	0.001948	0.0033071	0.001127	0.0033251	-0.0018351	0.0011792	-0.0019953	0.001244	0.0026044	-0.0020382	0.0038643	-0.00082357	0.0037609	-0.0020509	-0.0017354	0.0041301	0.0040256
N.S.		0.011194	-0.005521	0.0038155	0.0087121	0.0046428	0.0014567	0.0027909	-0.012984	-0.010476	0.0052488	-0.0032942	-0.0098524	0.0060998	0.0061466	-0.0006292	-0.001867	0.0013783	-0.003621	0.0059592	0.00042273	-0.0063581	0.0038102	0.015756	-0.00586	-0.0057568	-0.0023607	-0.0051332	-0.0062963	0.0039968	0.0018702	-0.0072933	0.006076	-0.0017808	-0.0077648	-0.0052509	-0.0014267	-0.0083492	-0.0074729	-0.012109	-0.010363	-0.0076312	-0.0036105	-0.0083661
N.S.		0.0025488	0.0023998	-0.00046813	-0.0094152	0.0014887	-0.004472	-0.00019578	-0.0024994	-0.0006705	-0.0066241	0.0073194	-0.00053392	0.0008172	-0.0013286	0.0046286	-0.0030827	0.0043683	0.0036528	0.0044216	0.0013646	-0.00067431	-3.0254e-05	-0.0042589	0.0018477	0.0052977	-0.010395	-0.00084036	0.00050046	0.0071516	-0.0053071	-0.0069348	0.0017344	-0.0010905	-0.012938	0.00029658	0.0015586	0.0045971	0.00025564	0.0076279	-0.006214	-0.0044731	0.00073897	-0.0055539
N.S.		-0.0022204	-0.0085842	-0.000268	-0.0020748	-0.0025885	-0.0028298	-0.0027	-0.0020578	-0.0044658	-0.0026901	-0.00036365	-0.00035686	0.0010935	-0.0034195	0.0004084	-0.0050236	0.0025143	-0.00084401	0.002479	0.001108	0.0030245	0.002677	0.0011355	0.0015274	-0.004072	0.0042787	0.003128	0.0014714	-0.0045459	0.003646	0.0013013	-0.0017851	-0.0027395	-0.0015892	-0.00098312	0.0042283	-0.0023604	0.00022691	0.00010206	-0.0013837	0.00046716	0.0010328	0.0069343
N.S.		-0.009282	-0.013125	-0.0096717	-0.0028263	-0.00079133	0.0021019	0.01177	-0.017732	-0.013184	-0.00046728	-0.012937	0.0093995	0.0087375	-0.01481	-0.018589	-0.0039492	0.0087505	0.011905	-0.02871	0.035207	0.013842	-0.011296	0.001948	-0.0039454	0.00073943	0.010821	0.0096929	-0.0028109	-0.0021704	0.016908	-0.0029016	-0.0059087	0.0016543	0.016447	-0.011677	0.0062151	0.004187	-0.016189	0.0065417	0.024878	-0.0019038	-0.013251	0.0067493
N.S.		-0.0036052	0.0011404	-0.00013285	-0.00060845	-0.00041592	-0.00039321	-0.0022989	0.0021842	-0.0021436	-0.00063111	-0.00021649	-0.00096026	5.1706e-05	0.0021694	0.0038127	0.0007041	0.0019572	0.0040014	0.0026719	0.0034782	0.00032545	0.0029997	-0.0011955	0.0017793	-0.002371	0.0018459	0.0043135	0.0022095	0.0021309	0.00045176	0.0055043	0.0047903	0.0024268	0.00021549	0.00048189	-0.00033805	0.0021843	0.00095768	-6.9348e-05	0.0038263	0.0023889	0.0016078	0.0017762
N.S.		0.0012109	0.0074882	3.6328e-05	-0.001648	0.0036265	-0.0049363	-0.0060646	0.0047993	0.0038154	-0.00040083	0.0080156	-0.00030596	0.0038626	0.0056431	0.0087047	0.00071327	-0.0052696	0.011162	-0.0036066	0.0069803	0.004095	-0.0036016	0.0043156	0.0068362	-0.0073977	0.0034967	0.0027254	-0.00036971	0.0081413	0.0035993	0.0041065	0.0030617	-0.0011967	0.0022226	-0.00056893	0.018132	-0.010677	0.00026865	0.0045864	0.005071	-0.00053533	-0.0058567	0.0021652
N.S.		-0.0019487	0.0033378	0.0020843	-0.00076522	0.0057288	0.0046359	0.0044184	-0.00079102	0.0016715	0.0025318	-0.0026135	0.0040863	-0.0015986	-0.00015326	0.0038985	0.0025701	-0.00037996	0.0043095	0.00093138	0.0032348	0.0028107	-0.0010541	0.0014124	-0.00065622	0.00091225	0.0017751	0.0023891	0.0042847	0.0052432	-0.0013149	0.0032938	0.0032577	-0.00070054	-0.00065651	-0.0019403	-0.0039535	-0.0016513	-0.0054911	-0.0039451	-0.0049276	0.00033894	0.0015349	0.0012245
N.S.		-0.00081404	0.0015896	-0.00073131	0.00045525	-0.0024185	-0.0021774	-0.0018631	-0.00027963	0.0069253	0.0057919	0.0016787	-0.0029522	-0.0014213	-0.0021794	0.005178	0.0028426	-0.0019471	0.0015871	-0.0025339	0.0019619	-0.0022588	0.0041054	-0.00073458	0.0040915	0.0029593	-0.00013765	0.00030312	0.0015662	0.0012907	-0.0026901	-0.00044528	0.0023421	0.0066882	0.00085426	-0.00055475	0.0093513	0.0034729	-0.00093167	0.00043063	-0.0016788	0.0023143	0.00053398	-0.00072215
N.S.		0.00058148	0.00075375	0.0011355	0.003707	-0.00039909	0.0023895	0.0014172	0.0020619	0.0018901	0.0018378	-0.0033972	-0.0028363	0.0016122	0.0019264	0.0029238	-0.0016133	-0.0012695	0.0017368	0.0018856	0.0016408	0.0059766	0.00094958	-0.00016541	0.0018226	-0.0045285	0.0036719	0.00047783	-0.0011951	0.0011723	0.00018337	0.00057353	0.000771	0.002718	0.0033827	0.0037767	0.0029885	-0.00023307	0.0014981	0.0030165	0.0058958	0.0033337	0.0022324	0.0027067
N.S.		-8.5007e-05	0.00071764	0.00012245	-0.00026335	0.0019363	-0.0042867	0.0028789	0.0018545	0.0044393	-0.0061847	0.00032717	0.00093576	0.001685	0.0034719	0.00058928	-0.0040244	-0.0016548	-0.00023412	0.0030571	-6.4901e-05	-0.00061677	0.00061777	-0.0027856	0.0067483	0.00029261	0.00082052	-0.00025636	-4.7092e-05	-0.00016468	0.0010048	-0.00050452	-0.0026968	-0.001987	-0.0026379	-0.0029493	0.00028712	0.0014667	-0.0064481	0.00253	-0.0012268	-0.0043488	0.0010688	-0.00056481
N.S.		-0.0082655	-0.00075003	-0.012048	0.0013549	-0.00090854	-0.011243	-0.0033358	0.00048196	-0.00038999	-0.0009934	-0.010812	-0.0006248	0.008668	0.0084161	0.0078056	-0.0034579	-0.0091253	-0.003394	0.0053705	-8.6209e-05	0.0043288	0.0021119	0.0096929	-0.015079	0.00083958	0.002029	0.0026184	0.0089332	0.0054038	0.0067195	0.0067579	0.0026853	0.0051694	0.014104	-0.0033622	-0.003262	0.002896	0.0018844	-0.00049271	0.003157	0.00689	0.0058841	-0.0052605
N.S.		-0.00097744	0.0042201	0.00089944	-0.0023635	0.0011981	0.0032435	0.00044018	0.00022044	0.00037836	-0.0011982	-0.0014867	-0.00085505	0.001213	0.0040231	0.0037554	3.0495e-05	0.003607	0.0042279	0.0035851	0.0040158	0.00086803	0.001176	-0.0042343	0.0026612	-0.00090457	0.00047825	0.0061712	0.0031429	0.0039753	0.0012535	0.0062375	0.0049105	0.0028671	0.00051268	0.002179	8.7467e-05	0.00036773	-0.00013488	-0.001142	0.00045381	0.0026646	0.0016518	0.0019329
N.S.		0.00043116	0.0026638	0.0012014	-3.0832e-05	-0.00076448	-0.00050443	6.7488e-05	0.0012815	0.0004908	0.0032422	-0.0018704	-0.0029316	0.0013755	0.0076732	0.019401	0.0039875	0.0036933	0.0029398	0.0010139	-0.00089177	0.0026251	-0.0014628	0.0026435	0.0028061	0.000255	-2.6206e-05	0.0021474	0.002234	0.0028265	0.0038399	0.0066824	0.0026495	0.0067009	0.0040931	0.0064277	0.0051348	0.0066247	0.0044965	0.0072565	0.007757	-0.00104	-0.0012081	-1.6612e-06
N.S.		-0.0006337	0.00087643	-0.0017479	-7.6896e-06	-0.0029482	-0.0040245	-0.0024199	-0.002829	-0.0027763	-0.0032229	-0.0036198	0.00039387	-0.00035973	-0.00048428	0.0031583	-0.00067018	0.0012226	0.00070113	0.0062778	0.00096716	-0.0013281	0.00073523	-0.00067522	0.0031245	-0.0021367	0.0042141	0.0018533	0.0013687	-0.0031728	0.0010569	-0.0024283	0.00181	9.755e-05	-0.0035921	-0.001147	-0.005939	-0.0017161	-0.0037023	0.0015813	-0.001061	-0.0033389	-0.00032993	-0.00014819
N.S.		-0.0039657	-0.001229	-0.0004594	0.00038315	-0.003246	-0.0032058	-0.0017738	0.0017485	-0.0019617	0.00021174	0.00065591	0.0014285	-0.00041963	-0.00026047	0.00041891	0.00037359	0.0032646	0.00023591	0.0014348	0.0036496	0.00041957	0.0031097	0.00073648	0.00073505	-0.0032831	0.0019764	7.0946e-05	0.00070272	-0.00090362	-0.0020715	0.0036669	0.0029422	0.0018171	-0.00061961	-0.00088804	-0.0029152	0.0017041	0.0016087	0.00018114	0.0068118	-0.00070647	0.002247	0.0016193
N.S.		0.0011205	0.00051885	0.0086114	-0.014581	0.010637	0.0069117	-0.0039056	-0.00096105	-0.0043308	-0.0033829	-0.005197	-0.00087619	0.0020072	0.0089279	0.0045549	0.0069279	-1.1716e-05	0.0070269	-0.0035785	0.00095498	-0.0039298	-0.0099835	0.011285	0.0072763	0.0047348	-0.0077469	0.014025	0.0025789	0.011421	0.0013065	-8.0385e-05	-0.0024717	-0.017248	0.0027712	-0.0011849	-0.00096904	-0.011826	-0.014373	0.015285	0.0042571	-0.00094028	-0.027939	-0.0087316
N.S.		0.0017432	-0.0015903	0.0036985	0.00014423	-0.00070238	0.0030282	0.002072	-5.8351e-05	0.0015504	-0.00091076	0.0043931	0.00088901	0.00049407	0.00036315	-0.002127	0.00054514	-0.00094706	-0.0011217	-0.0021052	0.00073157	-0.00065029	0.00021991	0.0022724	0.0027884	0.0033613	0.0027865	0.0023036	0.0041862	0.0003165	0.0021927	0.00028842	0.0018626	0.00085513	-0.0017982	-0.00058778	-0.00055537	-0.001312	0.0015917	-0.0017753	-0.00059282	-0.0021519	0.00033973	-0.00072877
N.S.		0.0028281	0.003502	-0.00038168	-0.0018757	-0.017415	-0.004882	0.0033727	-0.00074323	0.00176	-0.012955	-0.0036627	0.013632	-0.012479	0.0016138	0.017491	0.0083635	-0.0043333	0.0032166	-0.01019	0.0053892	0.0066283	-0.0049149	0.0054225	0.0081461	-0.0042555	-0.012332	0.003543	-0.0024131	-0.00044416	-0.0066516	0.013232	-0.010296	-0.010764	-0.0075775	-0.011722	0.0034923	-0.0031602	-0.0057661	-0.01205	-0.007981	0.0098785	0.0041787	-0.0015226
N.S.		-0.0010456	0.0026064	-0.00010319	0.0029219	0.0031374	0.002351	0.0030939	0.00082668	0.0037834	0.0039835	-0.0035236	-0.00098337	0.00011808	0.0010537	0.0033225	-0.0027693	3.4479e-05	0.0011501	-0.0014042	0.0023842	0.0031387	0.0021636	0.0019178	0.0017796	-0.0038159	0.0039437	0.00090467	0.0013744	0.0020122	0.0014088	-0.0015685	0.00030089	0.0038187	0.0038753	-0.00019209	-0.00045153	-0.0013415	0.0038503	0.0018969	0.0025866	0.0018055	0.002374	-0.00041007
N.S.		0.0029789	0.0014247	0.0094932	0.0043007	0.0022367	0.0021243	9.5408e-05	0.012743	0.00086782	0.0010783	0.00027041	0.003942	0.0043393	0.00010916	0.0014318	0.002036	0.00059332	-0.00024801	3.1911e-05	0.0023982	-0.0016722	0.00448	0.0010749	0.0017215	-0.0019391	0.0010061	-0.0034995	4.4916e-05	0.00089919	-0.00085969	-0.0055231	-0.0044058	-0.0060991	-0.0021052	-0.001468	-0.00093204	-0.0014551	-0.0016328	0.001167	0.0092991	-0.00079906	-0.0016253	-0.003227
N.S.		0.0011932	0.0028029	0.0021325	0.0069611	0.0043879	0.00031128	0.0039563	0.0043227	0.00032225	0.00074632	-0.00015849	0.00094855	0.004967	-0.0011386	-0.0032403	2.5509e-06	0.00084502	0.0018322	0.0010682	0.0031563	-0.0010824	-0.00018181	-0.0010748	0.0055101	-0.0013947	0.0019983	-0.0012923	-1.35e-05	-0.0022274	-0.00078357	-0.00088802	0.0035935	0.00025342	-0.0042261	-0.00055565	-0.0010478	0.0018729	0.0019643	0.00024164	-0.00089867	0.0050395	0.0029718	3.6368e-05
N.S.		-0.001679	-0.0040006	-0.0049907	-0.0055868	0.005118	0.0015732	0.0011374	0.0044889	-0.0067314	0.00051025	-0.0019805	-0.0053878	-0.0055763	0.0078206	0.008293	0.0029995	-0.0078461	-0.0022664	0.0025843	0.0053631	-0.004132	-0.011247	0.01234	-0.00040363	0.001462	-0.0093548	0.0037087	0.0076558	0.011188	0.0055848	0.0049704	-0.0023564	-0.011849	0.013417	0.0044135	-0.0086193	-0.0099067	-0.013238	0.0085077	-0.00060418	-0.0018508	-0.014939	-0.0015751
N.S.		-0.00066786	-0.0020965	-0.00018907	0.0015048	0.0012661	0.0025502	0.0011205	0.0023088	-0.00089793	0.0016907	-0.0018124	0.00077793	0.0004289	-0.00018117	0.0067404	0.0029214	0.0032773	-0.0015958	-0.001333	0.0039938	0.0007316	0.0037172	-0.003532	-0.00042499	0.0027377	-6.1836e-05	0.0020005	0.0023372	0.0029185	-0.0014413	0.00054002	0.0024289	0.0030974	0.00059069	0.00057038	-0.0019677	-0.00098927	0.00053543	-0.00035589	7.7866e-05	-0.002108	0.0025396	-0.00011026
N.S.		-0.0039299	0.0033483	0.0024037	0.0059949	0.0063822	0.0027978	-0.0018349	0.0064503	-0.0052307	0.0033687	-0.0017216	-0.0010586	0.0029013	-0.00046236	0.0066505	0.0014155	0.0015338	-0.0050494	-0.0071172	0.0042696	0.00659	-0.0048508	0.003692	0.0011028	0.0019311	0.0015308	-0.0061909	0.0018064	0.0012772	0.01284	0.00079623	0.0032248	-0.0014777	0.00036703	-0.0041563	-0.0013855	-0.0023544	-0.0010676	-0.0018402	-0.0046499	4.5654e-05	-0.0061924	0.0018874
N.S.		-0.0012882	-0.0020676	0.0013493	0.00024159	-0.0027008	0.0012235	0.0015987	-0.0012566	-0.0024433	0.0017016	0.0047568	-0.001181	-0.0012267	-0.0040381	-0.00097788	-0.00039415	-0.0016519	0.00014972	-0.00031631	0.0013876	-0.00023655	-0.0012878	0.0012436	-0.00095503	0.0057589	-0.0002963	0.00052648	0.0011729	0.0008665	-0.0002306	0.00032423	0.0014179	0.0038307	-0.001768	-0.001242	-0.0022226	-0.00092963	-2.7133e-05	3.3812e-05	0.0016989	-0.0010383	-0.00064288	-0.0012833
N.S.		0.0010847	0.005594	-0.0023918	0.0037027	-0.00041919	-0.0033793	-0.004038	0.0037348	0.00034071	0.00052626	-0.00198	-0.0012273	-0.0028594	-0.00084241	-6.9284e-05	0.0021443	9.9953e-05	-0.0036629	-0.00208	-0.00074581	0.0022137	0.005784	0.0019319	-0.0014013	-0.00012313	0.0036031	0.00050087	-0.00097338	-0.00087096	-0.0054944	-0.0019452	-0.0031277	-0.002362	-0.0014208	0.0019332	-0.0035188	-0.0012507	-0.00017728	-0.0021546	-0.001027	0.0051891	0.0014095	0.00042599
N.S.		-0.00013853	-0.0030189	0.00022577	0.0053657	0.0018648	-0.0029672	-0.0042656	0.00076239	-0.0021676	0.00081259	0.0012395	-0.0038289	-0.00080447	0.00088629	-0.0017268	4.2814e-05	0.00074206	0.00067696	-5.2818e-05	0.002721	-0.0035233	0.00036709	0.00097488	0.0018685	0.0031152	-0.00046659	0.0014949	-0.0010951	0.0028392	-0.00042649	0.0010624	-0.00098792	-0.00013181	-0.0013428	0.00064047	0.002561	-0.0020861	-0.0011426	0.00027931	-0.0024973	0.00034586	-0.00060071	3.6156e-05
N.S.		-0.00096647	0.00846	-0.0019235	0.00018039	0.0019117	0.0034633	0.0045655	0.0032239	0.0091097	0.004065	-0.00097744	0.00046049	-0.0032252	0.0037962	-0.0016921	0.0019259	0.0016898	0.0025289	0.0029769	0.0035721	0.001213	0.0046555	-0.0042968	-0.0043453	0.001539	-0.0035875	-0.00092663	-0.0068798	-0.0033617	-0.0015339	-0.00011195	0.00062569	-0.0041631	-0.0028174	-0.0033147	-0.0041973	0.0014676	-0.0035163	-0.0022381	-0.003646	-0.0017238	0.0042226	-0.0010238
N.S.		-0.00082778	0.0026123	4.136e-05	0.0015772	-0.0022857	0.0029334	-0.0012631	0.00073925	0.0052176	0.0067533	0.0028408	-0.00080323	-0.0016216	-0.0020797	0.0050969	0.0030971	-0.00082852	0.00087632	-0.0013916	0.00060188	-0.0014402	0.0037451	-0.0022489	0.0038954	0.0020951	0.00016381	3.1572e-05	0.0011129	0.00028508	-0.0015906	-0.002074	0.0024927	0.003365	0.001204	-0.0012466	0.0077591	0.0038343	-0.0034807	-0.00057263	-0.0021157	0.001053	0.001522	-0.0013088
N.S.		0.0021096	-0.0012863	0.00054123	-0.00070942	-0.00068071	-0.0027041	-0.0027083	0.0015703	0.00026213	-0.0028659	-0.0027362	-0.00096004	0.00035828	0.003812	0.0030061	-0.0036406	0.0023984	0.0013487	0.0032459	0.002324	0.00023885	-0.00159	0.00072658	0.0030391	-0.002741	-1.8004e-05	-0.0012645	0.005153	0.00029069	0.0010828	-0.005291	-0.00097231	-0.0022299	-0.0031614	0.0054748	-0.0027174	0.00093356	0.0015146	0.0029824	-0.0012937	-0.0018171	-0.0024819	0.0039769
N.S.		0.002855	-0.0015375	-0.0011671	0.0014759	0.00070799	-0.0016442	-0.00096161	-0.00060247	-0.0056309	-0.0043383	-0.001513	-0.0029206	0.0024721	0.0018595	-0.0025675	-0.0034241	0.0025907	0.0025693	-0.00070256	-0.0036012	0.0041208	0.0045393	-0.0011521	-0.002336	0.0042456	-0.013876	-0.0023716	-0.0020894	-0.0012722	0.0043513	-0.0059566	0.0093159	-0.0068986	0.00070611	0.0043772	0.0065829	-0.002363	-0.0029825	0.0064573	0.0064158	0.004619	0.011301	0.0037843
N.S.		-0.00097396	-0.0016813	-0.0017675	-0.0040786	0.00026014	-0.0022183	0.001063	0.0047887	0.00036347	0.0009301	-0.0025998	-0.0018343	-0.0013251	0.00030784	0.0011472	0.00091045	-0.00089936	-0.0021488	0.00027994	0.0020187	-0.0016504	0.00098353	0.0035398	0.0011584	-0.0013754	-0.0032104	-0.0016995	0.0043861	-0.0012544	-0.0010354	-0.002933	-0.00036154	-0.001758	-0.00014969	-0.0014603	-4.03e-06	0.0035835	-0.00059419	0.00048972	-0.0021868	0.0040417	0.00016668	0.0031417
N.S.		-0.0071852	-0.015198	0.015695	-0.011512	0.011263	0.00017789	0.0028529	-0.012683	-0.00060297	0.013596	0.0005513	0.004949	-0.0049854	0.005652	0.0014853	-0.0015517	-0.0092188	-0.0018921	-0.0032124	-0.016789	-0.0021488	0.0038378	-0.003233	0.012642	0.013765	0.006861	-0.012697	0.01904	0.0091174	0.017958	0.0084616	-0.0017288	0.0047658	0.021573	-0.0048327	0.0020259	0.0045124	-0.0077014	-0.0085909	-0.0071403	0.010165	0.0016519	-0.0071119
N.S.		-2.6486e-05	-0.0039728	0.0010543	0.0026014	0.0032574	0.0035484	0.0013307	0.0033146	-0.00048171	0.00030138	-0.0026601	0.0012823	0.0037639	0.00067064	0.0041721	0.0032878	0.0040084	0.00046048	-0.00024318	0.0038166	-0.0017941	0.0019074	-0.0025869	-0.00085309	0.0045158	-0.0013461	0.0052073	0.0029249	0.0024679	-0.001511	0.00090114	2.1849e-05	0.0010543	0.0016085	-0.00053936	-0.001487	-0.00111	0.00036181	0.00093782	-0.0012606	-0.0021681	0.003958	0.00045702
N.S.		0.0014781	-0.00092154	0.0016154	0.0049706	-0.0005442	0.0060574	0.0044118	-0.0011211	0.0031023	0.00024248	0.0037874	0.0012277	0.0030749	0.0014038	0.0013557	0.0027429	0.00041299	0.002628	0.0035504	-0.00031894	-0.00025303	0.0013978	0.00064435	1.7412e-06	-0.00038898	0.0067131	0.0044156	-0.0041483	0.0033176	0.0017539	-0.0004886	0.0020633	-0.0019628	0.0036999	-0.001216	0.0044641	0.0012926	0.00026136	0.00074822	-0.0005955	0.0010232	0.0021068	0.0021473
N.S.		-1.6626e-05	-0.0029758	-0.0045107	-0.00074091	0.00043255	-0.0026672	-0.00080313	-0.00099725	0.0034987	-0.0011919	-0.001604	3.2893e-06	-0.0016439	-0.0040151	-0.003134	0.00032486	-0.0038419	-0.0029705	6.3227e-05	0.0046271	-0.0015914	-0.0030014	0.0029022	0.002322	-0.00074235	0.00011681	-0.0025717	0.00031038	-0.0010609	0.0015372	0.0017011	-0.0057811	-0.0022723	0.00075016	-0.0009624	-0.0063982	-0.00026021	0.0036813	-0.0032966	-0.0027772	-0.00098013	0.0049553	-0.0041692
N.S.		-0.00022724	-0.0027503	0.0022231	0.0035678	-0.0016502	3.783e-07	0.0037819	0.0018842	-0.0018876	0.0037112	-0.0012692	-0.00072093	-0.00084107	0.00070407	0.00085547	-0.0038323	-0.0029785	-0.0036741	0.00090607	-0.0021812	0.0010989	-0.0019318	0.0016089	-0.00050673	0.0053852	0.0025402	0.0021619	0.0074023	0.0032131	0.00043948	-0.0018644	0.0011043	0.0023927	0.0029355	0.00032943	-0.002802	-0.0023192	-0.00046783	0.0063322	-0.0042354	-0.00077006	0.00099453	0.00068255
N.S.		0.00047431	0.0015802	-0.0019151	0.001187	0.00025867	0.00063266	0.00466	-0.0030591	-0.0031995	0.0034473	0.0022466	-0.0010446	-0.0040143	-0.0047104	-0.0070412	-0.00082263	-0.0019146	0.001569	-0.0022985	-0.00047368	-0.0013147	0.0041871	0.0011959	0.0034822	-0.00041762	0.00038307	0.0031439	0.00063083	0.0036254	0.00063856	0.0021154	-0.0024843	0.00074419	-0.0019089	-0.00020259	0.00022775	0.0018104	0.00063837	-0.0027105	-0.00054344	-0.0017899	-0.0024194	0.00024499
N.S.		0.001068	-0.00019643	0.0044236	0.00024538	-0.0016946	-0.00095441	-0.00094082	0.0034132	-0.00034492	-0.0030105	-0.0029994	-0.0039229	0.0027544	0.00076083	0.0026077	0.00012332	-0.0021931	0.00038564	0.0045738	-0.00020438	0.0040124	-0.0022112	0.00097114	-0.00027381	-0.0025272	7.3843e-05	0.00081466	-0.0012847	-5.8397e-05	-0.0024204	0.0017545	0.0021581	-0.00026654	0.0023495	0.0049704	0.0041663	0.0013034	0.001906	0.0040077	0.0051929	0.0011283	-0.0004034	0.0037442
N.S.		-0.0010386	-0.0008963	-0.0025295	-0.0017341	-0.0015379	-0.0048942	-0.0011821	9.6057e-05	-0.0044839	-0.0031579	0.002492	-0.0057379	-0.001987	-0.0041407	-0.0029244	0.0036717	0.0008514	-0.0026177	0.0053003	-0.00050957	0.0023103	-0.0013591	0.00027574	-0.00066597	-0.0010893	7.3727e-05	0.0020403	0.0010202	-0.00021481	0.0027094	-0.0026599	0.0032523	0.00056554	-0.0015319	0.0015971	-0.0019244	0.00088583	-0.0029519	-0.0029069	-0.0011594	-0.0015844	0.0013122	0.0031655
N.S.		-0.00021071	0.0035182	-0.0014701	-0.0022492	0.0015131	0.0025595	0.00036331	-0.003285	0.0019457	-0.0011766	-0.0035363	0.0039676	0.0010231	-0.0027674	0.0074557	-0.0035105	-0.00093513	-0.0019187	0.00277	0.00088085	0.0039509	0.0037199	-0.0067024	-0.0010161	0.00064349	0.00012513	-0.00033054	0.0017421	-0.0046632	0.0012615	0.0026512	0.00023972	-6.0702e-05	-0.0025601	-0.0017937	-0.0019358	0.0021937	0.0012611	-0.0019671	0.0039917	0.0037237	-0.00079557	-0.00044385
N.S.		0.0013009	0.00084688	0.0096916	-0.00059251	-0.0044229	0.0013721	0.0029713	-0.0092289	0.0018463	0.0018541	-0.0017841	0.0022043	-0.0089949	0.0023628	0.0021182	0.0038917	-0.0040916	-0.0039206	-0.00077426	-0.0024931	-0.0022503	-0.0053595	-0.00039486	0.0098121	0.0056801	-0.005929	0.0019464	0.0066262	0.0029995	-0.002739	-0.0015016	0.013652	0.0012495	0.00050578	0.00058742	0.00036169	0.0076056	0.001362	-0.0031725	0.0043646	-0.0036118	0.0006249	-0.0042943
N.S.		-0.0010045	-0.0012029	-0.0024391	-0.002974	0.0022421	-0.0015575	0.0018951	0.0032424	-0.0005969	-0.00014977	-0.0022839	-0.0027965	-0.0019865	0.00018819	5.048e-05	0.00038365	2.1943e-05	0.001345	0.00042698	0.0035717	-0.0016056	0.00027944	-0.000146	0.0015633	-4.4424e-05	-0.00096307	-0.00028865	0.003114	-0.00081377	4.0538e-05	-0.0050555	-0.0016282	-0.0023534	-0.00081066	-0.0033914	-0.00048873	0.0013347	0.00024499	9.4099e-05	-0.0025855	0.001167	-0.0010103	0.00093944
N.S.		-0.0003195	-0.00025483	0.0032106	3.3436e-05	0.002252	0.0024597	0.0035244	0.004188	0.0047437	0.00027364	-0.0011247	0.0039186	0.0012382	0.0023961	0.0015907	0.0082103	0.0010326	0.0020107	0.0013774	0.0025625	-0.0020501	-0.0012864	0.001506	0.0005096	0.0014176	-0.00086554	-0.0018764	-0.0001907	0.0018939	-0.0020832	-0.00092708	-0.003601	-0.0018082	-0.0010343	-0.001029	0.004658	0.0031702	0.00071773	0.0011289	-0.0010501	-0.0018979	0.0046368	-0.0022022
N.S.		0.00058937	0.0034054	-0.0023634	0.00032695	-0.00023428	-0.0049182	-0.0053895	0.0034213	-0.0014094	0.00014399	-0.00014698	-0.001088	-0.0030809	0.00092286	0.00079026	0.00067874	0.0016497	-0.0023326	-0.001616	0.00043879	0.0015604	0.0041186	0.00085981	-0.00057774	-0.00077562	0.0005352	-0.0027558	0.00019502	-0.0016686	-0.0045202	-0.0047834	-0.0038651	-0.002166	0.00042729	0.0046641	-0.0034251	-0.0017482	0.00053665	-0.001673	-0.0021514	0.0048431	0.00025081	0.0028073
N.S.		-0.00037386	0.00057268	-0.0062923	-0.010427	0.0012298	-0.0055804	-0.0035452	-0.0054153	-0.00062983	-0.0027417	0.0034232	-0.0028913	-0.0061615	-0.00098407	0.00052393	-0.0010954	-0.0030277	0.0098234	0.00046827	0.0024887	-0.00089481	-0.00053249	0.0018834	-0.0017745	0.0023651	-0.0084074	-0.00048471	0.00012531	0.018643	-0.0092302	-0.0036308	0.01694	-0.0040981	-0.00461	0.0010156	0.0033137	0.020103	-0.0089625	0.0056686	-0.0038457	-0.0058065	-0.0032395	0.0065028
N.S.		-0.00015291	0.00021961	-0.0022986	-0.0027867	-0.0020163	-0.0011103	-0.00035305	0.0022614	0.00069919	0.0016968	-0.0018012	-0.001205	0.002468	0.00027807	0.0020757	0.0027075	-0.0011404	-0.0040223	0.00046727	0.00032281	-0.0010705	-0.0010115	0.0054267	0.00062854	-0.00096956	-0.003847	-0.0014819	0.0077214	-0.00040919	-0.00089296	-0.0013989	0.0028661	-0.0011673	0.0008677	0.00053871	-6.0882e-05	0.004611	-0.0012357	0.00034274	-0.0011263	0.0043453	-0.00022169	0.0044786
N.S.		-0.00059826	-0.0017729	0.0026327	0.0027044	0.0041121	0.0053424	0.0039432	0.0039687	0.0020978	0.0013392	-0.0016951	0.0038229	-0.0019251	0.003389	0.00078165	0.003648	-0.0041421	0.0010906	0.0013748	0.002316	-0.0019961	-0.00070319	-0.0016513	0.0018699	0.0025782	-0.0039821	-0.0014898	-7.5132e-05	-0.001396	-0.0015293	0.0012403	-0.0028738	0.00025207	2.1727e-05	-0.0013771	0.0039742	-0.00051273	-0.0010742	0.0024904	-0.0019921	-0.0013578	0.0033889	-0.0029031
N.S.		-0.0098413	5.5201e-05	-0.0079504	-0.0063817	-0.0044822	-0.0073094	0.0043982	0.011478	0.0073046	0.007507	0.022345	-5.0915e-05	-0.0064153	-0.0068999	-0.0094566	0.0077666	-0.0020082	0.0088012	-0.0052006	0.015005	-0.0027336	-0.0034206	0.0077496	-0.0064002	-0.0012728	0.012414	0.0097513	-0.00038315	-0.0093478	-0.0037699	-0.017239	0.0031607	-0.01796	0.0073358	0.013906	0.030656	0.012111	0.014187	-0.0019086	-0.0030328	0.0022176	-0.0026183	-0.0036657
N.S.		-0.0040129	-0.019667	0.016419	-0.018347	0.0075992	-0.0050569	0.0099962	-0.015413	-0.0079238	0.019165	0.00021763	0.010486	-0.011173	0.0040107	-0.00050035	0.0049108	0.0029548	-0.0041169	0.0029138	-0.0076154	-0.0028288	-0.0086717	-0.0042662	0.021309	0.0028793	0.0082758	-0.020902	0.027737	0.0043993	0.019759	0.010243	-0.00049802	0.00013994	0.020754	-0.0013665	-0.00070078	-0.0035569	-0.013748	-0.020693	-0.012914	0.0087402	0.0049642	-0.018431
N.S.		0.00070008	0.0045386	0.001304	-0.00074789	0.00018119	0.0040542	0.0042592	-0.0022583	0.0031746	0.00018621	0.0010534	0.001575	0.0048641	-0.00013156	0.0095171	0.0058878	0.0032644	-0.0021512	0.0073603	0.0038531	-0.0055513	-0.0036402	0.0038043	0.0015214	-0.0036376	-0.0024226	-0.00042657	-0.00049646	-0.0012169	0.0041827	-0.0026321	0.0017253	0.00096386	0.0046639	-0.0048701	-0.0021479	-0.0025195	0.00052899	0.0029302	0.0092901	0.0023309	-0.00078811	-0.00038706
N.S.		-0.0011133	-0.00025949	0.00094938	0.00079853	-0.0017434	0.0027845	-0.0015723	-0.0013542	-0.0001979	-0.0024471	0.0033806	0.00077638	0.00091012	-0.0016157	-0.0025426	-0.00037926	0.0015938	-0.00212	-0.00058732	-0.00065182	-0.00092033	-0.0017985	0.0034818	0.0035185	0.00062735	0.0025527	0.00052205	0.0032737	0.0010964	0.0021497	-0.00055331	0.0029463	-0.0023143	-0.0022692	0.00025023	0.00031684	-0.0013043	0.0020394	-3.5682e-05	0.00077634	-0.0026294	0.00028321	0.00043959
N.S.		0.0012264	-0.00014243	0.0083549	-0.0015684	-0.0023328	0.00028749	-0.00042942	-0.013926	-0.0024008	0.00086404	-0.0026198	0.0025542	-0.0065655	-5.7241e-05	0.00064526	-0.0016396	0.00027535	0.0014265	0.0035956	-0.0015486	-0.0048796	-0.0034116	-0.00013635	0.0038242	0.0062188	-0.0053353	0.00069978	0.001201	0.00058641	-0.0052832	-0.00029245	0.010888	-0.0002838	-0.0027023	0.0016092	-0.00077822	0.0059075	0.00091471	-0.00083526	0.0039181	0.00042695	-0.0015073	-0.00099349
N.S.		-0.0027673	0.0056738	0.0081433	0.002196	0.0069832	0.0056546	0.006813	0.001669	0.0035463	0.00060964	-0.001701	0.0031302	8.6579e-05	0.00021949	0.0042318	0.00016181	-3.7018e-05	0.0026167	-0.0019484	0.0035407	0.0023838	-0.0020431	0.00080334	-0.00012663	0.00096907	-0.00028263	0.0035259	0.0046449	0.0051342	-0.00078603	0.0057904	0.0024323	1.3066e-05	0.00033509	0.00013226	0.0010442	-0.00055938	-0.0028661	-0.00061154	-0.0014488	-0.0030803	0.0028182	0.0020478
N.S.		-0.0080518	0.011415	0.0082789	-0.0031353	-0.021736	0.0014223	-0.015586	0.041039	0.0058234	-0.016037	-0.012425	-0.00049847	0.0048505	-0.0013905	0.0088327	-0.0016612	-0.0037858	-0.0062901	-0.010976	0.010959	-0.00098293	0.013838	-0.010838	0.0032217	-0.0016762	-0.002407	-0.001625	-0.0080768	-0.0027805	-0.011461	0.010606	-0.0026875	0.0008297	-0.0020589	0.013298	0.026317	0.020994	0.0038577	0.0094864	-0.012504	0.021384	0.0041832	0.012072
N.S.		0.0010833	-0.00042708	0.0012574	0.0016167	0.0038741	0.00020923	-0.00099363	0.0013226	0.00058709	-0.00055582	-0.0042245	0.0017047	0.0014794	0.0049275	0.0030635	-4.6879e-05	0.0010439	0.0025269	0.00091561	0.0016304	0.0052258	-0.0045499	-0.00045227	0.0011537	-0.00038406	0.0002863	0.0025842	0.004208	-0.0035262	0.0017811	-0.0034367	0.0024257	0.0037507	-0.0035917	-0.0037674	-0.0014231	-6.6016e-05	0.0042147	0.0013228	0.00083726	0.0017612	0.0060847	0.00011323
N.S.		0.0028564	0.00040198	0.00035704	-0.0035258	0.00057727	-0.0017023	0.00032435	0.0040701	0.001271	0.0018644	-0.0019863	0.0020326	0.0012597	-0.0015313	-0.00097441	0.004137	-0.00015097	-0.0033278	0.0048678	-0.00045058	0.002681	-0.0027678	-0.0022334	0.00011154	0.0013301	0.0027935	0.00015803	-0.0015407	-0.0017662	-0.0046149	0.00059651	-0.003443	0.0023345	-0.0028207	0.00087241	0.00050722	0.0001615	0.0024675	0.0013663	-0.0043128	-0.0018465	0.00072357	0.0008197
N.S.		-0.00028877	0.0025767	0.00076263	0.0041332	-0.001067	0.0081981	0.0024151	0.00094715	0.0043714	0.0049986	0.0043303	0.00048099	0.00012111	-0.002037	0.0030531	0.0037046	0.00027261	0.0014341	0.0015637	-0.00136	-0.0005335	0.0021683	-0.0014757	0.0024637	0.00060569	0.0035484	0.0011556	-0.0020541	1.9881e-05	7.2852e-05	-0.0012619	0.0022474	-0.0005561	0.0022822	-0.0015825	0.0047984	0.0023655	-0.001868	-0.00039369	-0.0012574	-0.00063029	0.0024789	-0.0010968
N.S.		-0.0013942	0.00023617	-0.0010251	0.002392	0.0029538	6.8979e-05	0.0004694	0.0029812	-0.00084456	-0.00025056	-0.00054658	0.00073033	0.0048182	-0.00014825	-0.0041307	0.00052669	0.0043636	0.00062565	-0.00094648	0.0018241	-0.0014585	-0.0015257	-0.0015178	0.0079079	-0.000885	0.0010578	-0.0027688	-0.0017498	-0.0038842	-0.00061395	-0.00078782	0.0049011	-0.0010448	-0.0032724	0.0016485	-0.0017607	0.0013146	0.001196	-0.0023125	-0.0020956	0.0043724	-0.00010643	0.0019421
N.S.		-0.0014167	0.00093434	-0.0017952	-0.0010589	-0.0016333	-0.0018419	-0.00064742	0.0010176	0.0010574	-0.0017805	-0.00046681	-0.0026939	-0.0032797	0.0032479	0.00033511	-0.00055561	0.0016487	0.0022811	-0.0015898	0.00082956	0.00024891	0.0064881	0.0011049	-7.274e-05	-0.0038024	0.00021862	0.00083471	-0.00097367	-0.002045	0.0018527	0.0048303	-0.00096941	-0.0028042	-0.003958	-0.0024016	-0.0047838	0.006203	0.0023339	-0.00060223	0.0012918	-0.0024687	-0.0017358	-0.00069744
N.S.		0.0053421	0.0033592	0.00078672	-0.0024245	0.0030715	-0.00086727	-0.00018237	0.0073817	0.0022992	0.0023795	-0.0014826	0.0030328	0.0025224	-0.001689	0.0012706	0.0057377	0.0021836	-0.0021463	0.0019324	-0.0027839	9.0253e-05	-0.00087166	0.00017022	0.0012681	0.0033651	0.003759	0.0010642	-0.0010441	0.00021933	-0.0013116	-0.0014901	-0.0035138	0.00046769	-0.00013021	-0.0011932	0.0032105	0.0016613	0.0043218	-0.0019808	-0.004025	-0.0018577	0.00076129	0.00084373
N.S.		-0.00042195	0.0032794	-0.000464	0.0026281	-0.0036098	0.0016596	0.0055706	-0.0022868	-0.0026331	0.0048885	0.0042841	-0.0010452	-0.0044237	-0.0049035	-0.0085709	-0.00021921	-0.0042161	0.0051855	-0.0030006	0.0017561	-0.0013802	0.005349	-0.0015331	0.0029274	-0.0011794	0.000198	-0.0020698	0.0006151	0.001844	0.00043713	0.0021399	0.001788	0.0012195	-0.00064707	-3.4776e-05	0.0004484	0.0014383	-0.00057598	-0.0010374	5.1659e-05	-0.00099486	-0.001278	0.0014306
N.S.		0.00014423	0.011782	0.012137	0.0091988	0.0073707	-0.0091246	0.0084993	-0.014101	4.4709e-05	-0.0063377	-0.0053076	-0.010637	-0.0030111	-0.012016	0.0054944	-0.0021787	0.0015429	0.0069517	-0.0084974	-0.0052129	0.0039944	-0.0051039	0.0083227	-0.0032832	0.012286	0.020292	0.0055039	-0.0026458	0.0066166	-0.00028443	-0.0011984	-0.0048767	-0.010624	0.0024707	-0.0058512	-0.0010824	-0.0026336	-0.0097559	0.00080354	-0.0039007	-0.012516	-0.00073864	0.0087131
N.S.		-0.0030062	-0.001692	0.0013244	0.0025427	0.0021672	-0.0011101	0.0041733	0.00078223	-0.00011687	5.7987e-05	0.0027394	0.0027599	-0.00036028	-0.0015486	-7.9228e-06	0.0023722	0.0051821	0.0017709	-0.001037	0.0033915	0.0014073	-0.003054	-0.0028956	-0.0019664	0.0066471	-0.0032955	0.00013657	-0.0048285	-0.00042923	-0.0016752	0.0039289	0.0019788	0.0014702	0.00019734	0.0022105	0.0015264	-0.00095533	-0.0013456	0.00083292	-0.0033756	0.00075871	0.0026905	-0.0028429
N.S.		0.0047107	-0.00025463	0.00056768	0.00050604	0.0014872	-0.0013259	0.00014157	0.0025608	0.0021883	0.0050867	0.0026	-0.0011168	-0.0020393	0.00048878	0.0044291	0.00079253	-0.0010647	0.0033599	0.0050768	0.0020677	-0.0033074	-0.0069255	0.0029983	0.00095443	0.0015872	0.0045853	0.0011865	0.0063477	0.0028481	-0.0014011	0.0053465	0.0021259	0.0032736	4.9073e-06	0.004633	0.0016294	-0.00048856	0.0046965	0.0043561	0.0063168	0.000631	0.0017601	0.0049897
N.S.		-0.00078171	0.00092189	-0.0011263	0.00056954	-0.00099503	-0.0031006	0.0018267	-0.00051268	0.0056525	0.0029293	0.0014088	-0.0034176	-0.0022072	-0.0028337	0.00054978	0.0030323	-0.0025994	0.00091003	-0.0011912	0.00035704	-0.0029709	0.002338	-0.00030312	0.0021291	0.0019106	-0.00088764	-0.001058	-0.0014752	-0.001631	-0.0025251	0.00056718	-0.00078999	0.0045882	-0.0001079	-0.0001214	0.0037114	0.0031442	0.0024136	-0.00041008	-0.0030362	0.0021077	-0.00043769	-0.0023172
N.S.		0.00011572	0.0042774	-0.00052839	0.0010756	-0.0012944	0.0038765	-4.0333e-05	0.00034591	0.0038575	0.0048004	-0.0070014	0.0074103	0.014339	-0.0021968	-0.0051555	0.0085499	-0.0041926	0.0006512	0.00064611	-0.0020112	-0.00048237	0.0054949	-0.0017776	-0.00033828	0.00049666	0.0013179	-0.0067567	-0.0039499	-0.00032815	-0.0028756	-0.003276	0.0018605	0.0010084	0.0013404	-0.0036473	-0.0023067	0.0028691	-0.0038587	-0.0031316	-0.0013918	-0.0041556	0.004349	0.0011612
N.S.		-0.00061485	-0.0018614	-0.002158	-0.001228	0.0023735	-0.00085944	0.00039085	0.00079524	-0.0013203	-0.0011617	-0.00039538	-0.0049739	-0.0016043	0.00026328	-7.0888e-05	0.0019874	0.00090774	0.0016633	0.0032761	0.0015683	-0.0017317	-0.00085285	-0.0020735	0.00065303	0.0010844	-0.00017884	0.0020049	0.0023227	-0.00019974	0.00035766	-0.0054566	-0.00055836	-0.0031998	-0.00069685	-0.0039668	-0.0013345	-0.00042702	3.1102e-05	-0.0015804	-0.0025096	-0.0020731	-0.0024279	-0.00054649
N.S.		0.0045373	0.011579	-0.0071193	0.0028658	-0.0040841	-0.01681	0.0025689	0.00042344	-0.008466	-0.0013182	-0.0086935	0.002899	-0.0067408	0.0091799	-0.00029146	0.013728	0.0028431	0.006051	0.0041814	-0.0023006	0.0031614	0.0091958	-0.0078829	0.0025078	-0.006988	0.0015004	-0.001234	0.0027042	-1.1155e-05	-0.0099381	0.0034708	-0.0048703	0.0020327	0.013121	-0.0055645	0.0097957	0.0048846	0.001342	-0.00076775	0.0057444	-0.0048743	0.0023995	0.0049109
N.S.		0.00082771	-0.0032279	-0.0038878	-0.0013018	-0.0020333	-0.002157	0.003992	-0.0016996	0.0037653	0.00010592	0.0012022	-0.0024639	-0.003519	-0.00097652	0.0061494	-0.0006532	-0.0019806	-0.00024328	-0.0012504	0.0067964	-0.0020365	-0.0072714	-0.0048427	0.0035601	0.0068566	-0.0056666	0.0032231	0.0099363	0.0090001	-0.00082121	-0.0019048	0.01017	0.0027802	0.0068162	-0.00065483	0.0019399	0.0020695	0.0044469	-0.0059846	0.0062096	-0.0024989	-0.0045992	-0.0093121
N.S.		0.0081434	0.0092738	-0.0065569	-0.0012358	0.00049377	-0.0027094	0.013825	-0.0078138	-0.0035268	-0.012728	-0.0062042	-0.0013965	-0.0033604	-0.0037311	-0.011425	-0.0088943	-0.0058785	0.0039779	0.0081624	0.0030746	-0.0047561	-0.0023942	-0.0065468	0.00066265	0.0034756	-0.0039524	0.0052296	0.018491	-0.0082025	0.014657	0.0071801	-0.02034	0.0085943	-0.013412	0.01112	0.0096262	-0.01183	0.0029195	0.0035261	-0.0085852	-0.006476	-0.007194	0.00062045
N.S.		-0.0014995	-0.0021163	-0.00064586	-0.00011832	-0.00092664	-0.0016027	-0.00027254	-0.002292	0.0020169	0.0015744	0.00035033	-0.0018336	0.0015309	-0.0025412	-0.0014415	0.0022318	0.00065241	0.00039715	0.0040359	0.0019317	0.0012994	-0.002762	-0.00068483	-0.0029037	0.00065275	-0.0017529	-0.0032737	-0.0032788	-0.0023603	0.0018648	1.7805e-05	0.00058791	0.0026043	-0.00078577	0.007049	0.0025224	-0.0007178	-0.0016009	0.0010001	-0.0042857	0.0020994	0.0040634	4.7394e-06
N.S.		0.0014516	-0.0093688	0.0039879	-0.0026663	0.0014545	0.0021905	0.0035874	-0.0026676	-0.0060075	-0.0012158	-0.0016512	-0.0024849	-0.00022731	-0.0005031	0.0018999	-0.0050169	0.0089461	0.00080619	0.0032893	0.00030044	-0.0008079	-0.0069288	0.00053894	0.0020978	0.0030571	2.7055e-05	-0.0040515	0.0063956	-0.0069945	0.00049228	-0.004629	-0.0041129	0.00034629	0.0052876	0.0055953	0.0036351	0.0019075	-0.0036467	-0.00025344	0.0042326	0.012247	0.0075777	-0.0038508
N.S.		0.0014986	-0.0035896	0.0015771	0.0071818	0.007302	0.0077822	0.00032939	0.0013788	-1.1888e-05	0.00038152	-0.0021225	0.0034116	-0.0047469	0.0036694	-0.0007705	0.0028134	-0.0070264	-0.0015146	-0.0012863	0.0029425	-0.0014038	3.723e-05	-0.0046556	0.0030775	0.002701	-0.0043682	-0.0014779	0.00038823	-0.0017836	-0.0017758	0.0062186	-0.0015825	0.0035957	0.002412	0.00049531	0.00055786	-0.0020089	-0.0031293	0.0043604	-0.00022958	-0.0025081	0.0052957	-0.0018859
N.S.		-0.00023491	-0.0035267	-0.00025568	2.7351e-05	0.003337	0.00043905	0.0034356	0.0029124	0.0030001	0.0023524	0.0012294	0.0054918	0.0048982	0.0069962	0.00064008	-0.0023959	0.0018413	2.3954e-05	-0.00036087	0.0018026	0.0041112	-0.0030981	0.0008177	-0.003844	0.0019331	0.0025387	0.0046784	-0.0043555	-0.0036919	0.0010999	-0.00012779	-0.00081185	0.0013366	-0.00041443	0.00044993	0.00033023	-0.00043704	-0.0022094	0.00066823	0.0078373	0.0026665	-0.0018586	-0.0020071
N.S.		0.0069018	-0.0030888	0.0072681	-0.001732	0.00026479	0.0054627	-0.0052156	0.0011106	-0.0097506	0.0012077	0.0051764	0.0040059	0.0017214	0.003028	-0.0047025	-0.0017385	-0.00019216	-0.0034304	-0.0075364	0.0043943	-0.00697	0.012753	0.0028718	0.0031402	-0.0073454	-0.0052296	0.003109	-0.0017851	-0.0010104	0.011387	-0.0048168	0.0090001	0.0026679	-0.0085565	-0.0099649	-0.0041722	-0.0027779	0.00047283	0.004358	-0.0084833	-0.0029606	0.0041214	-0.0044486
N.S.		-0.0012569	-0.0012438	0.00020585	0.0090088	0.00041423	0.0026384	0.0019031	0.00023575	0.0027007	0.0027694	0.0015131	0.005542	0.0017562	0.0017303	0.0026983	-0.0023195	0.0034574	0.00016589	0.001634	-0.0011202	-0.0010309	0.0035981	-0.0020544	7.8559e-05	0.00014399	-0.0010761	-0.00071829	-0.0030159	0.0012945	0.00032219	-0.0011635	3.9104e-05	0.0040316	0.0068258	-0.0014797	-0.0015741	-0.0050596	-0.00067076	0.0007262	0.00086685	-9.0302e-05	0.0011011	0.00047368
N.S.		0.0077093	-0.0010515	0.0062689	-0.0083241	0.0061507	-0.017764	-0.0036742	0.0034069	-0.0092705	-0.0024363	-0.0013841	-0.0065339	-0.0044535	-0.0076089	-0.00797	0.003555	-0.0098027	-0.0046093	0.0013677	-0.0029837	-0.0040836	0.007846	-0.0023296	0.0014896	-7.2726e-05	0.0070573	-0.0023733	0.0076201	-0.0052178	-0.0058457	0.0031723	0.0043633	0.0018104	-0.014701	-0.0062965	-0.0084933	-0.0027976	-0.00060245	-0.003119	0.0023189	0.0062777	-0.0036227	0.013763
N.S.		0.00083046	0.0042563	-0.001837	0.00020184	-0.00065062	0.0031633	-0.0019833	0.0028644	0.0033135	0.0027138	-0.0064163	0.009739	0.010596	0.0020576	-0.0039475	0.012816	-0.0033732	0.0021045	0.001532	-0.0013375	-0.00092588	0.0034557	-0.00037065	-0.0013452	0.00018231	-0.00088045	-0.0045742	-0.0035886	-0.00013761	-0.0016573	-0.003928	0.00061099	-0.0030357	-0.0029152	-0.0027435	-0.00043537	0.00034708	-0.0019937	-0.0045837	-0.00051121	-0.0032865	0.0020673	-0.0025206
N.S.		-0.0012577	0.0013406	-0.0015968	-0.0018575	-0.0010318	-0.001433	-0.00063566	0.0016351	0.0015417	-0.00024772	0.00050712	-0.0018742	-0.0025471	0.0026142	-0.00017861	-0.0017348	-0.0020052	0.0018995	-0.0012221	0.00017433	-0.00079782	0.0010008	0.0015283	0.0014606	-0.001001	-0.0015953	-0.00020429	0.00022362	-0.0020982	0.0034534	0.0041999	-0.00028058	-0.0025448	-0.0030228	-0.0011466	-0.0037444	0.0025335	0.00085898	0.00056967	-0.00033639	-0.0025514	-0.00027435	-0.00084635
N.S.		-0.0087275	0.010431	-0.0043183	-0.003077	-0.0098046	0.0060718	0.0040264	-0.0082882	0.01839	-0.0036607	0.0024065	-0.0025957	-0.021256	-0.013	0.0028056	-0.0064984	-0.019026	-0.0024647	-0.0022346	0.011998	-0.0057003	-0.015995	-0.011561	0.012254	0.012356	-0.001607	-0.01046	-0.0049698	0.0096828	0.016755	-0.001206	0.0074202	-0.0026247	0.0015801	-0.00024778	0.0059169	-0.019258	0.0034505	0.0035289	0.0092105	0.003636	0.0034599	-0.0037212
N.S.		0.00060874	0.0069259	-0.00086134	0.00031995	-0.00016287	0.0030204	0.0054297	0.0035481	-0.00089046	-0.0013498	0.0085897	-0.0022962	-0.0023456	-0.0040401	-0.0070591	0.0033673	0.00020723	-0.0015074	-0.0025021	0.0016173	-0.0044209	0.00019989	0.0074259	-0.0019689	0.00066085	-0.00094039	-0.0026733	0.0025848	-0.0006141	0.0072756	0.0025947	-0.0017879	0.004487	-0.002847	0.0031807	0.0032057	0.0026504	0.0034831	0.0021636	-0.0027	0.0029102	0.004565	0.0062329
N.S.		0.004895	0.0044204	0.0091722	0.012869	0.0078865	0.0032319	0.0095573	0.0038514	0.00081373	0.0028079	0.0016366	0.0013409	0.0041479	-0.0017588	-0.0021345	0.0009403	-0.00080859	0.005069	0.0024179	0.0034769	-0.00012162	-0.0018606	-0.0018354	0.00031341	-0.0014922	-0.00048862	0.0012117	-0.00025186	-0.0018834	-0.0023746	-0.00013985	-0.00011415	0.00021227	-0.0031492	0.00044751	-0.00076776	0.00092031	0.0025209	0.00127	-0.0013697	0.001275	0.002828	-0.00064322
N.S.		-0.0068683	0.0060866	0.0045099	0.0022625	0.0081817	0.0060825	0.002534	0.00094395	0.0024087	-0.0013768	-0.0014314	0.0030273	0.0022272	0.00037577	0.0043213	0.00057584	0.0005966	0.00067168	-0.0031383	0.0029265	0.00013142	0.00038189	-0.00043102	0.0010691	-5.8244e-05	-0.0017867	0.0032156	0.0035289	0.0037943	0.00040521	0.0059141	-0.00098498	-0.00019782	-0.00090373	0.0046365	0.0022835	-0.00011297	0.00028727	0.0033017	0.0019152	-0.0045252	0.0020131	0.002241
N.S.		-0.0018538	-0.0019167	0.0010127	0.0015972	0.00028765	-0.0012167	0.0016877	-0.0015161	0.00068368	-0.0003914	0.0014528	-0.00094144	0.002005	-0.0024916	-0.0016646	0.0031306	0.0017459	0.00041714	0.00087082	0.00041833	0.0028174	-0.0027182	-0.00081386	-0.0034749	0.0036971	-0.0035029	-0.0017819	-0.0043754	-0.002569	0.00013385	0.00097493	0.00068813	0.0029769	-0.00023162	0.0039344	0.002377	-0.0011794	-0.0011814	0.0011972	-0.0025517	0.0026041	0.0029952	-0.0019337
N.S.		-0.001331	-0.0075491	-0.0014475	-0.00073451	-0.0031773	-0.0037839	0.00047646	-0.002493	-0.0024685	-0.0033252	-0.0018596	-0.0011581	-0.0012452	-0.0069894	0.00089923	-0.0054741	0.00049674	-0.0012764	0.00016628	-0.00050314	-0.0008338	0.0036184	0.0025755	0.00035318	-0.0046077	0.0036221	-5.215e-05	0.00035139	-0.0065835	0.00064258	-0.0011937	-0.0020101	-0.0023613	-0.0015636	-0.00052097	0.00067875	-0.0028933	-0.00030857	-0.0011268	-0.0025015	0.0010897	0.00010168	0.0085412
N.S.		-0.00083147	0.0048245	-0.0030159	0.0031862	0.0062998	0.0010339	0.00028031	0.0036742	-0.0055974	0.0034479	-0.0030241	0.0026084	-0.0016363	0.00016325	-0.0015456	-0.00039007	-0.0016581	-0.00055941	0.002834	0.00021822	0.0056355	-0.0024142	-0.0043733	-0.00032527	-0.0009063	0.00091943	-0.0032715	-0.003985	-0.0048123	-0.00348	9.7308e-05	-0.0087089	0.0049773	-0.00058663	-0.0022331	-0.0043196	-0.0025077	0.00068208	-0.0014702	-0.0046108	0.00088446	0.0012398	-0.0029895
N.S.		-0.00082936	-0.00072591	-0.004779	0.00095117	0.00045474	-0.0012971	-0.00074647	-0.002908	0.0039872	-0.0013671	-0.0043609	-0.00042319	-0.0013173	-0.0040789	-0.0036902	-0.0014974	-0.005168	-0.0021546	-0.00037963	0.0022833	-0.0044419	-0.0011274	0.0019425	-0.00018864	0.0025766	0.0014271	-0.0019885	-0.0012031	-0.0031868	-0.0012017	0.0033551	-0.0058666	0.001575	0.00073923	0.00056181	-0.0024587	-0.001501	0.0019141	-0.0010058	-0.0023966	0.0012776	0.0027569	-0.0023395
N.S.		-0.00035069	-0.00012771	0.00089097	0.0061848	0.0032181	0.0030642	-0.00061243	-0.0001651	0.0016286	0.0041581	-0.0017768	0.00079669	0.0026024	-0.00036713	-0.0016559	0.0015693	-0.00015118	0.0024542	0.00019199	-0.0011348	-0.0037732	0.0026813	0.0033232	-0.0004298	-0.00036001	0.00074851	0.0041713	1.0167e-05	0.0041712	-0.00010016	0.0018325	0.00067748	0.00072227	0.0033969	-0.0022113	0.0023706	0.0038261	-0.0018177	-0.00075011	-0.002217	0.0010418	-0.0002698	0.0047278
N.S.		-0.00061959	0.0020533	0.00025507	-0.0025933	0.0027819	0.0032577	0.0011364	-0.0014376	0.0033211	-0.0015623	-0.0026047	0.0017403	0.00053034	0.00075669	0.00064828	0.00018648	0.005511	0.0013329	0.0030025	0.0029508	0.0004494	-0.00083447	-0.0056944	0.0016525	-0.0010931	-0.0010349	0.0042108	0.00042698	0.0034586	-4.7135e-05	0.0031479	0.0010702	0.001275	-0.0010808	0.0016978	-0.0016249	-0.00040859	-0.0014675	-0.0012789	-0.0020916	0.0002224	0.0024155	0.00016059
N.S.		-0.0017514	-0.0048533	0.0013963	0.00024344	0.0026636	0.0020987	0.00073986	-0.00057529	-0.00083497	-0.0027387	-0.0031536	0.0031657	0.0053437	-0.00048195	0.0020604	0.0022643	0.003918	0.00053696	0.0030558	0.0014634	-0.0034466	-0.00020791	-0.0010477	-0.0034439	0.0040314	-0.0018297	0.0057235	0.0036516	0.0021646	-0.00265	0.0018781	-0.0013595	-1.7471e-05	0.0033688	-0.00014845	-0.0031912	-0.0024121	-0.0017449	2.7459e-05	-0.001893	-0.0015557	0.0034597	-0.0015603
N.S.		0.0020571	-0.00052058	-0.0023809	-0.00054311	-0.0053108	-0.0039601	0.0016896	0.00020275	-0.00062393	0.0073008	-0.00084428	0.0024374	0.0085438	-0.0031406	-0.0029596	-0.00064185	-0.0028294	0.0013983	-0.0017095	0.0072328	0.0013751	-0.0050583	-0.0003128	-0.00023217	-0.00089505	0.0025374	-0.002929	-0.0025957	-0.001004	-0.0022187	-0.00045081	0.0022288	0.00041114	0.00044877	-0.0012285	-0.0014917	0.0053003	-0.0048573	0.0003212	-0.0032423	-0.0017023	0.00041358	0.0054216
N.S.		0.0011143	-0.0026372	-0.0015712	-0.00092072	0.0022679	-0.0055971	0.00065849	-0.0036056	-0.0030323	0.0023021	-0.0020088	0.00025631	0.0032722	0.0011495	0.0029142	-0.0026382	5.3654e-05	-0.00068378	-9.0405e-05	0.0005488	-0.00088457	1.5844e-05	0.00054807	-0.0018267	0.0020429	0.00071756	0.0019918	1.7377e-06	0.00050148	-0.0058678	-0.0025697	-0.0026979	-0.00020723	0.0029041	0.0006868	-3.4874e-05	-0.00050438	0.0042658	0.0048565	0.0020219	-0.0022695	0.006542	-0.0050842
N.S.		-0.010356	0.0092827	-0.0093886	-0.0011099	-0.0069171	-0.0040269	0.002565	-0.0066687	0.012316	0.0015679	0.0045436	-0.0020384	-0.01789	-0.015204	-0.00096054	-0.0071716	-0.014969	-0.0045605	0.00037608	0.0048404	0.0081023	-0.015792	-0.01152	0.0032369	0.011091	-0.0033399	-0.019884	-0.0067258	0.0024715	0.0086236	0.0036483	0.0054997	0.0022881	0.0013681	0.0022397	0.0066309	-0.0047355	0.0088747	-0.00064179	0.013913	0.0062995	0.005294	0.0098069
N.S.		0.0020379	0.0024011	-0.0012394	-0.00020909	0.0015795	-0.0035599	0.00057224	-0.0028555	-0.00072628	0.0033657	0.00057029	-8.354e-05	0.0035109	0.00028831	0.0012434	0.0008401	0.00066394	-0.00041821	-0.00061877	-0.00056936	-0.00092879	0.0018317	0.00090061	-0.0033008	0.002961	0.0010111	0.0022231	0.00068027	0.0031213	-0.0081036	-0.0012689	-0.0027906	-0.0024203	0.0056395	0.0041784	0.001126	-0.0020468	0.0031105	0.0051833	0.00023722	-0.0030983	0.0037481	-0.0041317
N.S.		-0.0011087	-0.0020556	-0.002623	-0.001151	0.0013177	-0.0026364	-0.0012663	-0.001213	0.0032886	0.0025146	0.00011565	2.6146e-05	-0.0011022	-0.0034946	0.00012328	0.0024919	0.0025977	0.0012364	0.0044901	0.0026673	-0.00059853	-0.0023535	-0.0019281	-0.00066187	-0.0013642	7.6413e-05	-0.0021769	-0.0030381	0.0020263	0.0012729	0.0002459	9.4195e-05	0.00088373	-0.0016137	0.0081689	0.0010928	-0.00024935	-0.0028927	0.00086566	-0.0071531	-0.0010867	0.0043645	-1.5563e-05
N.S.		-0.0024383	-0.0091182	0.011395	-0.0050769	-0.00024664	0.0050347	0.01109	0.002391	0.0018034	-0.012258	0.0019065	-0.0037589	-0.0043596	-0.0043196	0.0019909	-0.0068859	0.0037029	-0.013518	-0.0040994	0.008777	-0.017783	-0.0072397	-0.00071561	0.0075727	0.013727	0.00023854	0.0012679	0.012288	0.007088	0.0018999	-0.0054945	-0.010892	0.011639	0.0044949	0.0042967	0.00022941	0.0087365	0.0041447	0.0061271	-0.0043039	0.00018958	0.012565	0.0028554
N.S.		-0.0038368	-0.0039365	9.7626e-05	-0.00018343	0.0010347	0.00062436	0.0020515	0.0026434	0.000428	0.0011263	-0.00035312	0.0011277	0.0057824	0.0039356	-0.00080049	-0.0052003	-0.00099134	-0.00101	-1.2968e-05	-7.8062e-05	0.0012854	-0.0014193	0.00051008	-0.0017301	0.0016177	0.00052274	0.000488	-0.0029335	-0.0030559	0.00087446	-0.0021666	-0.0013528	0.00017859	-0.00024103	-0.0013064	-0.00083975	-0.0040974	-0.0027381	-0.00074551	0.0034295	0.00047783	-0.001788	-0.0031546
N.S.		-0.0002329	0.00088629	-0.0017768	-0.00096032	0.0014393	0.0023524	0.0012242	-0.0019056	0.00059866	-0.00099414	-0.0016782	0.0028273	-0.0010829	-0.0042478	0.0030154	-0.0046596	-0.0018393	-0.0019192	-0.00042141	-0.0012606	0.0016196	0.0068807	-0.0044225	-0.0017156	-0.00055492	-5.6829e-05	-0.00082133	0.00010921	-0.0040817	0.0027727	0.00045689	0.0020483	-0.00071867	-0.0053661	-0.001673	-0.0021124	-0.00049781	-0.00030623	-0.0023643	0.0028497	0.00391	-0.00051464	-0.0021582
N.S.		-0.0016406	0.0057817	0.0035521	0.0027568	-0.0022695	-0.001525	9.4504e-05	-0.0017618	0.0033576	0.0064869	-0.0062705	0.00072343	0.0024712	0.0017982	0.0006161	0.0013435	-0.0022864	0.0027105	-0.0020452	4.4476e-05	0.0027923	0.00090054	-0.0013016	0.0018352	-0.0022213	-0.00024173	-8.7434e-05	0.0052764	0.00090168	-0.0011234	-0.0030471	0.0051099	0.00024663	0.00024968	0.00015919	-0.001405	0.00076096	0.0018469	0.0022705	0.002095	0.0012986	-0.0044084	0.0073868
N.S.		-0.0041854	-0.0041074	0.00012541	0.0011033	-0.0026774	6.8562e-05	0.0024172	0.001176	-0.0025386	0.0020395	-0.0016875	-0.0015674	0.0016601	0.0014346	-0.0015496	-0.0056312	-0.0028259	-0.0025796	0.00079588	-0.0018633	-0.00044092	-0.0014004	2.542e-05	0.00012139	0.0027088	0.00064036	-0.00037006	0.0030943	9.2723e-06	0.0013038	-0.0020438	-6.1324e-05	0.00042097	0.002511	-0.0019556	-0.0015943	-0.0047196	-0.0018405	0.0011702	-0.001405	-0.001184	-0.00015105	-0.0017349
N.S.		-0.0034712	-0.0042958	0.0046509	-0.0016753	-0.0025872	0.0029637	-0.00028495	-0.00082585	-0.0030517	0.0023771	0.0016347	-0.0010527	-0.0027455	-0.0039669	-0.0016949	-0.0030333	-0.0010711	0.00054566	-0.0015399	-0.0013413	-0.0029585	0.00019185	0.0021389	-0.002055	0.0054697	0.0015725	0.00070223	0.00033564	-0.00062108	0.00019902	0.00065434	0.0015367	0.0035183	-0.0019255	-0.00040995	-0.001296	4.2421e-05	-0.00075502	0.00084854	0.00066456	-0.00070197	0.001656	0.00098158
N.S.		0.0037698	-0.0031272	0.0079169	3.6413e-06	-0.0022537	0.00067948	0.0029015	-0.00055058	0.00095727	0.00073914	0.0022319	0.0026479	-0.00091955	-0.0028702	-0.0027004	0.00069974	0.0018196	0.00092862	0.0063483	-0.00069767	0.00071485	-0.0011954	-0.001692	-0.0005557	-0.0031077	-0.0029644	0.00065019	0.0035904	0.00075097	0.0016945	0.00069508	0.0017747	0.0037623	0.00047561	-0.00030372	0.0012596	0.0014188	0.0017581	0.0050514	0.0052261	0.0018469	0.0029632	3.4247e-06
N.S.		4.0282e-05	-0.00049439	-0.00080786	0.00074386	0.001715	-0.0017353	0.0047276	-0.00026945	0.0018857	0.00032064	0.0018819	-0.0031385	-0.0014559	-0.0025313	-0.0022443	0.0027239	-0.0029176	0.00058971	0.0015179	-0.00044951	-0.0027249	4.477e-05	-0.0011578	0.00015619	0.0023707	-0.0025338	-0.00086849	-0.003995	-0.0022263	-0.0013181	0.0012789	-0.0041482	0.0011241	8.9049e-05	-0.0011502	0.00027448	0.0050389	0.0022842	-0.0022165	-0.0063655	0.0031733	-0.0014931	-0.0049082
N.S.		0.00067046	0.0012363	-0.0010751	0.0023478	-0.0035752	-0.00010936	0.0025241	-0.0017214	0.002409	0.0078354	-0.0041744	0.0059891	0.012548	-0.0043516	-0.0042904	0.0014562	-0.0035623	0.0021149	-0.0012382	0.0019155	0.00083191	0.00086284	-0.002536	0.00050987	-0.00067358	0.002733	-0.0055817	-0.0027529	-0.00011762	-0.0053298	-0.00089306	0.0026154	0.0022878	0.0036887	-0.0040481	-0.0033605	0.0044608	-0.0051188	-0.0013178	-0.0034769	-0.0024539	0.0023661	0.0053686
N.S.		0.0012754	0.0026819	0.00049774	-0.0039374	0.0017656	0.0014079	-0.0022434	-0.0022577	0.0026856	-0.0017713	-0.0035644	0.0025163	0.0009584	-0.0011035	0.0036312	-0.0021371	-0.0013409	-0.0010703	0.0028171	0.001458	0.0020253	-0.00066601	-0.0067987	-0.00084497	0.0015336	-0.001056	0.0009098	0.001715	-0.0044264	0.00099601	0.0035175	-0.0011037	0.00018059	0.0010237	-0.0050542	-0.00048384	0.0025062	0.0031773	-0.00075027	0.0020522	-0.00044497	-0.0004782	0.0017222
N.S.		-0.0042319	0.0062308	0.00013456	0.0092233	-0.0023032	-0.0030835	-0.0034754	0.0017061	0.0017826	-0.0037503	-0.0002443	-0.00067194	0.0029856	-0.0023749	-0.001488	-0.00017004	-0.001797	-0.0032255	-0.00089691	-0.0020686	-0.0025198	-0.00050389	-0.00030598	0.0055437	0.00027074	-0.0011314	-0.0031482	-0.00049699	-0.0027524	-0.0020514	0.0027665	-0.0013716	0.00086612	-0.0031402	-0.00065505	-0.00036076	-0.0019296	0.0014946	-0.0033675	0.0057666	-0.002686	-0.0031559	0.0039871
N.S.		0.0014629	-0.001227	-0.001415	0.00013417	-2.4504e-05	-0.00077793	-0.0017051	0.0012006	-0.0031409	-0.00048227	0.0010174	-0.00034048	-0.0014606	0.00060372	-0.00018857	-0.00084123	-0.00022486	0.00012815	-0.00093489	-0.00044276	-5.2288e-05	-0.0012935	0.0020565	-0.0025625	0.0027403	0.0018303	0.0007737	-0.0016934	0.0042464	-0.00096713	-0.0013153	-0.00040555	-0.0016497	-0.0039913	-0.001129	0.0010327	-0.00059204	-0.00044428	-0.0008526	-0.001565	0.0023498	0.0012848	-0.00070894
N.S.		0.011092	-0.0031501	-0.0043917	-0.0024459	-0.0030052	-0.0066522	-0.0044413	0.0049045	-0.00015036	0.0040284	-0.0041304	-0.0070218	0.0024444	-0.0087816	-0.011971	-0.0061904	-0.0032679	-0.0013378	-0.012982	0.00094984	0.0084276	-8.3122e-05	0.0024162	-0.00057241	0.0012748	0.0019408	-0.0059053	-0.016098	0.007263	-0.001138	0.0047566	-0.0063762	0.013309	-0.0075993	-0.0032997	-0.0091379	0.0052019	-0.0010116	0.0048219	-0.011269	-0.0079538	-0.0050577	-0.013974
N.S.		-0.00098811	0.0010461	-0.00055894	-0.00089182	-0.00016508	-0.0018545	-0.0032811	-0.0035774	0.001056	-0.0028079	0.00049456	-0.0030994	0.00086936	0.001893	-0.00073558	-0.0030257	-0.0039583	-0.00073378	-9.0185e-05	0.00081661	-0.0029163	-0.0021238	0.0030725	0.0013564	-0.00083856	-9.9354e-05	0.0025642	0.0027366	-0.0023057	0.0039894	0.00026685	0.0020259	-0.0010262	-0.00062848	0.00054911	-0.0015092	0.00094503	0.004632	0.0019828	0.0010998	-0.0019512	0.00046463	-0.0021073
N.S.		-0.00046982	0.0004029	7.0373e-05	-0.00070382	-0.00015059	0.0022368	-0.0011242	0.00063858	-0.0015972	-0.0023913	-0.0022843	-0.001255	-0.0012025	-0.0022183	-0.0011868	-0.0018605	0.00029229	-0.00045144	0.00028838	-0.0003251	0.0014874	-0.00074533	-0.0016492	-0.0028552	0.0030021	-0.0022429	0.00032846	-0.0003567	-4.597e-05	0.0033097	-0.0019559	0.0010314	-0.00065863	-0.00034268	-0.0020075	-0.00079209	-0.00095576	-6.5694e-06	-0.0014147	-0.00062423	-3.058e-05	-0.0018295	-0.00059967
N.S.		0.0012127	-0.0027558	0.0029046	0.0014555	0.0012735	-0.00037109	-0.00023406	0.002333	0.0046269	-0.0022695	0.0018757	0.003705	0.0046914	-6.1286e-05	0.0014759	0.01124	0.0048368	0.0016356	-0.00042208	0.0019598	-0.0024774	-0.0015092	0.00070878	0.00047654	0.00041194	0.00072976	-0.0035372	-0.0010772	0.0044265	-0.0019747	-1.4068e-05	-0.0025044	-0.00083516	-4.939e-05	0.00057456	0.0053702	0.0063458	-0.00014928	0.00019407	-0.0012476	-0.0053277	0.0041925	-0.0012264
N.S.		0.00026099	-0.00022374	-0.00053795	-0.0021582	-0.0010282	-0.0013805	-0.0013625	0.00028588	0.0022063	-0.0032188	-0.0011279	-0.0021674	-0.0028564	0.0030232	0.00071277	-0.00074152	0.0020854	0.0023062	-0.0017591	0.0025265	0.0004744	0.0059409	-0.001845	-0.00064272	-0.0055916	-2.237e-05	0.0011239	1.3096e-05	-0.0023858	-0.00059446	0.0040513	-0.00033161	-0.0007759	-0.0021072	-0.0046983	-0.0034865	0.0070947	0.003808	-0.00045411	0.00081335	-0.0021946	-0.001772	0.00052725
N.S.		-0.0084992	-0.00020665	-0.011392	-0.0040013	-0.0027768	-0.016357	-0.002974	0.0035985	0.00081729	0.00032409	-0.0039536	-0.0043289	0.0094191	0.0023855	0.0054233	-0.0044832	-0.009088	0.00097829	-0.0020452	0.0038728	-0.00013961	0.001916	0.0038738	-0.011019	0.0026374	-0.002994	0.0075833	0.0094208	0.0017802	0.0055668	0.0022159	0.00069931	0.0029448	0.012399	0.0021589	-0.0045805	0.0015253	0.0020395	-0.0037372	0.0028982	0.0072375	0.0021735	-0.018231
N.S.		-0.00076511	-0.00017198	0.0029097	0.0025767	0.0031357	0.0020821	0.0022873	0.0043114	0.0032222	1.2861e-05	0.00071586	0.0056264	0.0038981	0.0010124	0.0032175	0.0018348	0.0031937	0.003409	-0.0004287	0.0010565	-0.0022637	0.0018535	0.0005565	-0.00034202	-0.0014277	-0.0008094	-0.0047192	-0.00025095	0.0023918	-0.0029752	-0.0034652	-0.0018498	-0.0046774	-0.0034347	0.0011424	-0.0012567	-0.0034964	0.0011962	0.0027986	-0.0011785	-0.0037189	-0.0031825	-0.003315
N.S.		-0.001621	0.00082486	0.0047545	-0.000757	-0.00052791	0.0030911	0.00054307	0.0029108	-0.0075624	0.00048459	0.003111	0.0009952	-0.00023118	-8.4689e-05	-0.0015964	-0.0021672	0.0027458	0.0049589	0.0038396	-0.0094709	0.0039723	0.0031415	-0.00030078	0.0017661	-0.0041418	-0.0057515	-0.0033461	9.6282e-05	-0.0022035	-0.0036592	-0.0049959	-0.0010073	-0.010247	0.0021426	0.0046429	0.003785	-0.0014896	-0.0018676	0.0026923	0.0018253	0.0034136	0.010845	0.010301
N.S.		-0.0013032	-0.00097899	-0.00086987	0.0028606	-0.00039682	-0.0030923	-0.00029834	0.0028481	-0.0035322	0.0023688	0.00018484	-0.0030998	-0.00051533	0.0045516	-0.002615	-0.00068007	0.00028209	-0.001071	0.0019996	-0.0021619	-0.003675	0.0011711	0.00018727	0.00054717	0.00066029	-0.0027065	-0.00015843	0.00062763	0.001104	-0.0027213	0.0013046	0.0022287	-0.0016289	-0.0015727	0.0033158	0.004496	0.00034881	-0.0014227	0.0017831	-0.00021401	0.00048259	-0.0026082	5.0939e-05
N.S.		-0.003534	0.0012784	-0.009486	-0.0017005	-0.0041057	0.00046771	0.0085595	0.0052437	-0.0068431	-0.0024495	-0.0019163	-0.002116	-0.0064553	-0.0021166	-0.0034241	-0.0010483	0.00094755	0.00010791	0.0069262	2.1516e-05	-0.0060465	-0.00065893	-0.0043298	0.0041717	-0.0013836	-0.0057241	0.0081789	0.0078987	-0.0084015	0.0093775	0.0025559	-0.0086488	0.0092171	-0.018013	0.016978	0.0055965	-0.0016114	-0.0014234	0.0057974	-0.0076643	-0.0077477	0.0044899	0.00060856
N.S.		-0.00096187	-0.00075625	-0.0013665	0.0025493	-0.0011429	0.001512	-0.00069073	5.5645e-05	-0.00080206	-0.0013883	-0.0016882	0.003151	0.0019408	-0.001418	0.0013848	-0.001265	0.0030986	-0.0016785	-0.0013101	-0.0024989	0.00025011	0.0041053	-0.0022085	0.0014094	-0.0010648	-0.00016217	-0.00037012	-0.0017462	0.0016672	0.00096027	0.00050263	0.0034522	0.0088987	0.0035686	-0.00059983	3.8376e-05	-0.0033495	0.0026453	0.0019111	0.0023704	-0.00047661	0.00057795	0.0041197
N.S.		-0.001712	-0.00078664	0.0063142	-0.0019626	-0.0012972	0.00071953	0.0002911	-0.00079847	-0.0061369	-0.00025353	0.0013394	0.0046075	0.0007392	0.0024806	0.0082966	-0.0035801	-0.0023345	0.007181	0.0032631	0.0015987	-0.00062626	-0.0027496	-0.0017865	0.0042532	-0.005364	-0.0028897	0.005053	0.0097363	-0.0022756	-0.0045909	-0.0014511	-0.00031346	-0.00031489	-0.0042465	0.0061421	-0.0043089	-0.0038436	-0.0022065	-0.0027906	0.0010882	-0.0025551	0.0033152	-0.001913
N.S.		0.0016508	0.002278	0.0023038	-0.00064897	-0.00047879	-0.00010058	0.0044689	-0.0019066	0.00015264	-0.00010807	-0.0035779	0.00064306	0.0033374	-0.00028154	0.013224	0.0022089	0.003608	-0.0036689	0.004361	0.0012336	-0.00087842	-0.0071535	0.0016109	-0.00086453	0.00014907	-0.004071	0.0061986	-0.0020266	-0.00088775	0.0035211	-0.0022397	-0.0015285	0.0020867	0.00033842	-0.0019212	0.0010388	-0.0029039	0.0025032	0.0034962	0.004432	0.0058232	-0.0014674	-0.00065795
N.S.		0.0074767	-0.0050472	0.0047419	-0.0064841	-0.0032578	0.0026229	0.0098392	0.0012023	0.0028966	-0.007426	-0.0021803	-0.0041081	0.0067924	-0.0040526	0.003963	-0.011686	-0.011215	-0.012349	0.00097485	0.003809	-0.01109	0.0030677	-0.0017012	-0.0014073	0.0047516	-0.0062008	-0.0013673	0.0080552	0.009071	0.0044117	-0.0051733	-0.010786	0.014407	0.0049895	0.0074718	0.0038025	0.016251	0.0038703	0.0064977	-0.0033376	0.0029373	0.012441	0.0040715
N.S.		0.00081177	0.0010801	-0.0022209	-0.0023651	0.0001237	0.001843	-0.0030302	0.0030276	-0.00099409	-0.0051062	0.0034428	0.0032793	-0.0017756	0.0040278	-5.5301e-05	0.0010541	-0.0021596	-0.0028309	-0.0052105	-0.00039832	-0.0024722	0.0035405	0.00075146	4.8347e-05	0.0020589	-0.0018927	0.0022439	-0.0036062	-0.004048	-0.001903	-0.006882	-0.0015507	-0.003828	2.0368e-05	-0.00084853	-0.0036076	-0.0015244	-0.0035785	-0.0037209	-0.0014829	0.003219	-0.0017406	0.0019166
N.S.		0.00016862	-0.0042042	-0.00088276	-0.0010577	0.0015633	-0.0047775	-0.00076763	-0.0024793	-0.003275	1.5718e-05	-0.0053587	-0.00087675	0.00066667	0.0033461	0.002713	-0.0024835	-0.00095512	0.00025334	0.00021485	-0.00028732	-0.0002141	-0.00068576	-0.0005441	0.00011561	-0.00046006	-0.0016351	0.001802	0.0017511	-0.0019276	-0.0023095	-0.0034097	-0.00056051	0.0026632	-0.0012912	-0.0023392	-0.00077853	-0.0014658	0.0056217	0.0024806	0.0039576	0.0016356	0.0073827	-0.0033398
N.S.		-0.0013371	-0.00048488	-0.0015838	-0.002003	-0.0013026	-0.001324	-0.0022117	-0.0020001	-0.0013602	-0.0010135	-0.00030654	-0.0040172	-0.0001495	-0.0025133	-0.0014897	0.0015488	-0.00053118	-0.0031724	0.00061739	-5.761e-05	-0.0008607	-0.0023881	0.00055514	0.00019696	5.7514e-05	-0.0018147	0.00045062	-0.000152	0.0012067	-0.0020436	0.00158	-0.002947	-0.00079542	-0.0021352	0.0011051	-0.0031387	0.00011866	-0.0026023	0.0016438	-0.00068411	-0.0018212	-0.0031166	-0.0017547
N.S.		0.0016797	0.0010341	-0.00044119	-0.001145	0.0016128	-0.0076911	0.0037178	0.0037692	0.0078643	-0.0057168	-0.00073328	0.0017814	0.0008436	0.0016725	0.00095572	-0.00037333	-0.0013753	-0.0012417	0.0037432	-0.0019557	-0.0013764	-0.0015939	-0.0008531	0.0022795	-0.0021396	-0.00032348	0.0015542	0.00012283	0.0058242	-0.00074728	0.0022171	0.0012043	-0.00064258	-0.0033196	-5.4712e-05	-0.00017162	-0.002095	-0.0053985	0.0029106	-0.0013568	-0.0040647	-0.00030437	0.00037616
N.S.		0.0001501	-0.004168	0.00039074	0.00051495	0.0033058	-0.0015987	-0.0005596	0.00063016	-0.0017485	-0.0010271	0.00039924	-0.0054987	-0.0019487	0.00092394	-0.00030491	0.0025597	0.0020233	0.0011509	0.0060946	-0.002041	-0.0014815	-0.0022416	-0.0019337	-0.001132	0.00048464	-0.002004	0.003563	-0.00040937	-0.0011756	0.0009621	-0.0016909	-0.00088683	-0.0032226	-0.00037911	-0.0031558	-0.0025529	-0.00084217	-0.0010001	-0.0023392	-0.0014773	-0.003558	-0.001667	-0.0013353
N.S.		-0.0013675	-0.0025236	-0.00013147	0.002498	0.004553	0.0022126	0.0016553	-0.00065472	0.0016181	0.0023449	-0.00067901	0.00050283	0.0022826	-0.0017502	-0.0014306	0.0037415	0.00040892	0.0039054	0.00031715	-0.0022079	-0.0024783	0.001463	0.0021189	2.2521e-06	-0.0016457	-0.0013638	0.0044487	0.0012231	0.0040733	-0.00086808	0.0036648	-0.0024709	0.0017054	0.0024838	-0.0005373	0.0026994	0.0028765	-0.00053274	-0.0021904	-0.0013949	-0.0011391	0.00050739	0.0045979
N.S.		0.002086	0.0023156	0.00041106	-0.0017465	-0.0034637	0.00084131	-0.0005648	0.00027196	0.0015437	-0.00011697	-0.00025117	-0.0010858	-0.0038785	-0.0033246	0.0033841	0.0028509	-0.00075598	-0.0013071	0.0020451	-3.1455e-05	-0.0019969	-0.0005741	-0.0015597	-0.0014432	0.0011218	0.0013657	0.0018299	-0.0019328	7.267e-05	-0.0014704	-0.0048688	-0.00085347	-0.00046891	-0.0027814	0.0046942	-0.0022938	-0.00083332	-0.0007152	-0.00094365	0.00082979	-0.0010437	-0.0015786	-0.0019848
N.S.		-0.0009489	0.00018148	-0.00044268	-0.00036349	0.0034567	0.00072402	0.00029869	-0.003444	-0.00042441	-0.0032825	-0.0010872	-0.0027447	0.0020096	0.0014705	-0.00042844	-0.0033647	-0.0044268	-0.00086159	-0.00036833	-0.00074593	-0.0023229	-0.0027425	0.0037629	-0.00019354	9.1706e-05	0.00067342	0.0040017	0.00085104	-0.0022743	0.00044989	-0.0016902	0.001211	-0.0009894	-0.0020454	0.0016547	-0.001212	-0.00065681	-0.00059384	0.00024287	-0.00079779	-0.0028507	0.00094654	-0.0014261
N.S.		-0.0034428	-0.0015599	-0.0010458	0.002562	0.0035683	-0.00047522	-0.0037566	-0.0004637	-0.0014936	-0.0024356	-0.0011967	-0.0020432	-0.0024183	-0.0031806	0.00079721	-0.0019148	-0.0022883	-0.0035548	5.87e-05	-0.00028133	0.0024603	-0.0031152	-0.00088591	-0.00064272	-0.00019042	0.00032767	-0.0030077	-0.0037937	-0.0019209	0.0018367	-0.00050019	0.00076976	-0.00061709	0.0070411	-0.0027415	-0.0017244	-0.00035762	0.0022039	-0.0027619	-0.0023615	0.00075272	0.00022253	-0.0073648
N.S.		-0.0015218	0.005436	-0.0014456	-0.0014335	0.0015787	-0.014775	0.0016762	-0.00092714	0.0010952	0.0031269	0.0043207	-0.0040592	-0.0076814	-0.013305	-0.0036013	-0.002769	-0.011023	-0.0044268	0.0023577	-0.0015587	0.0065451	-0.0057975	-0.0084765	-0.0019487	0.0062586	0.001825	-0.0086945	0.00018981	-0.00085679	0.00053541	0.0018888	0.0061231	0.0047689	-0.0051669	-0.0018345	-0.0012095	-0.0014372	0.010036	-0.0053474	0.0081107	0.0094619	0.002333	0.015194
N.S.		-0.0011441	6.6832e-06	0.0012807	-0.001008	-0.0035401	0.0026035	0.0025633	0.0019042	-0.00013557	-0.0028864	0.0011236	-0.00055269	-0.0031222	0.00057471	-0.0057109	0.00028118	0.0025684	0.0022113	-0.0010314	0.00023096	-0.0020069	0.00045706	-0.0010098	4.6856e-06	0.00056187	-0.0013284	6.7527e-05	0.00083823	9.1806e-05	-0.0011811	0.0032185	0.0021103	0.00077917	0.0036508	-0.0028819	-0.0014063	-0.0038775	-0.0034597	-0.0040562	0.00021072	-0.0031327	-0.0023434	-0.0023605
N.S.		-0.00064359	-0.0012953	-0.0018962	-0.0019608	0.0042081	-0.00074767	-0.00066131	-0.0011553	0.0042453	0.00060462	-0.001504	0.0022983	-0.0014668	-0.0032	7.1578e-05	0.0022795	0.0052791	0.00052279	0.0033547	0.0017893	-0.00021073	-0.0019669	-0.0043696	0.00061612	-0.0020332	-0.00027265	0.0010273	-0.0021354	0.0038143	0.00015553	0.00059999	-0.0012494	0.00019233	-0.0020018	0.0043021	-0.0012493	3.0929e-05	-0.0028091	0.00022444	-0.005594	-0.0022895	0.0033235	-0.00082991
N.S.		-0.00088857	-0.001882	-0.0018054	-1.4162e-06	0.0049289	0.00031774	0.004076	-0.0019899	-0.00070567	0.00099299	0.00020622	-0.00044661	-0.0012884	-0.003329	-0.0039884	0.0016146	0.00065959	0.001704	-0.00098771	-0.0028084	-0.0019054	0.00061813	0.0017018	0.0020629	-0.0015059	-0.0015481	0.0058862	0.0014991	0.0025458	-0.00019285	0.0028793	-0.004317	0.0010361	-0.00048993	-0.00035444	0.00053085	0.0018958	0.00043647	-0.0034193	-0.0018581	-0.0026745	-0.00086372	0.0013325
N.S.		0.00064052	0.00041998	-0.0028799	0.00067829	-0.00062519	-0.0043778	-0.002445	-0.0043875	-0.002974	-0.004759	-0.0034325	0.001358	-0.00041842	-0.0033362	0.0021789	-0.00015568	0.00084511	-8.8149e-05	0.0040687	-0.0020826	-0.00269	-0.0013639	0.0010386	6.2401e-05	-0.0018627	0.0018465	0.0039591	-0.0006803	-0.003256	-0.0011999	0.00065499	-0.00037462	0.0015942	-0.0021854	-0.0014945	-0.0042536	-0.0021376	-0.0055586	-0.0034317	-0.0016505	-0.0040111	0.0014928	-0.00051829
N.S.		-0.0085053	-0.0017701	-0.0034243	0.0082908	-0.0031931	-0.0001065	0.001746	-0.0026391	0.001845	-0.0036528	0.0056992	-0.0031127	0.0021268	-0.00049111	-0.0057856	3.5631e-05	-0.0059171	0.0046482	0.0067582	-0.0052963	-0.009213	0.022389	-0.0091631	-0.0071202	-0.0012118	-0.0047211	0.00075717	-0.005322	0.00091477	0.0032655	0.0057814	-0.0058255	-0.0027856	-0.0038276	-0.010931	-4.8578e-05	0.0099464	-0.002024	0.016921	-0.010422	0.0068074	-0.0037285	0.0078708
N.S.		-0.0082045	-0.0037665	0.0096487	0.0012567	-0.0011619	0.002667	0.0052154	0.0040821	0.0053044	-0.0075849	0.0025944	-0.0018338	-0.0104	-0.0078805	0.0027306	-0.0087927	0.014571	-0.017313	-0.00472	0.0069507	-0.016193	-0.0047304	-0.0061224	0.009601	0.012348	0.0037697	0.0063588	0.018205	0.0050506	-0.0044784	-0.0083872	-0.012644	0.0066278	-0.0024688	0.0044654	-0.0003947	0.0016902	0.00032825	0.0099148	-0.0010135	-0.0023503	0.0079125	0.0021164
N.S.		0.0035222	0.0054426	-0.0013093	-0.0022439	-0.0020938	0.0031366	0.0005017	0.0014601	0.00086053	-0.0021139	0.00086927	0.0024278	-0.0026746	-0.0021478	0.0031894	0.0042623	0.00022164	0.0018761	0.0020459	-0.0015376	-0.0047941	-0.00010055	0.00046134	-0.0010089	0.0019606	-0.0019859	0.0014886	-0.0030663	-0.0025657	-0.0016333	-0.0085073	0.0014395	0.00024829	-0.0040856	0.0038745	-0.0011974	0.0018859	-0.00024822	-0.00089317	0.0013953	-0.00060297	-0.0019735	-0.0006055
N.S.		-0.0011684	-0.00053505	-0.0010431	-0.0027258	-0.002051	-0.0019103	-0.0037517	-0.00091971	-0.0018427	-0.0017909	-0.002353	-0.0031131	0.00093441	-0.0026657	-0.0022462	0.0009402	-0.00071525	-0.0035014	0.00099025	-0.0014218	-0.0023777	-0.0027714	0.0040147	-0.0013212	-0.00015704	-0.0020606	-0.0017495	-0.00054261	0.0035303	-0.0014127	-0.00086122	-0.0026169	-0.00027413	-0.0028444	-0.00063441	-0.0020276	0.00050078	-0.0035386	-0.0019777	-0.0012821	-0.0030423	-0.0037172	-0.0031417
N.S.		-0.0025998	-0.0017778	-0.00021123	0.00050112	0.0042139	0.00076864	0.0043867	0.0019398	0.0012758	0.0023549	0.0026808	0.0075193	-0.0012916	0.0021886	0.00071716	-0.00056909	0.0051397	-0.00097771	-0.0016834	0.0048711	-0.00065426	-0.0062774	-0.0045803	-0.0015472	0.0067623	-0.0021353	0.00033209	-0.0033684	-0.00078232	-0.00084532	0.0062073	0.0015162	0.00074837	0.00158	0.002516	0.0010945	-0.00081934	-7.8948e-05	-0.00028404	-0.0014364	-8.2952e-05	0.0015255	-0.0014509
N.S.		0.0010677	0.00065095	0.0004096	0.0050655	0.0041392	0.0023768	-0.0010088	-0.0012075	0.001804	0.0029608	0.00069548	0.00019352	0.0023766	0.00052774	-0.0032156	-0.00019991	0.0010481	0.0012306	-0.0015534	-0.00048958	-0.0042334	0.00081607	0.0025613	0.00031516	-0.00062069	0.0020551	0.004427	0.0013099	0.0017582	0.0017825	-0.0012484	0.0026382	-0.0019141	0.00263	-0.0015733	-0.0013118	0.0033077	-0.0020904	0.0012688	-0.0039536	0.00058914	0.001204	0.0040862
N.S.		-0.00029584	-0.00030449	-0.00061466	-0.00089604	0.00093226	0.0026839	-0.00057098	0.00039981	-0.00024965	-0.0015624	-0.0016428	0.00011086	-0.002568	-0.0040108	-0.0014496	-0.0039228	-0.0016541	-0.0017635	-0.0011711	-0.0018483	-0.00014735	0.0032437	-0.0014192	-0.0022407	0.00023945	-0.0015982	-0.00078372	-0.00081726	-0.0022489	0.0045796	-0.0011705	0.0020937	-0.0010561	-0.0040461	-0.0027006	-0.0012964	-0.0020565	-0.00023398	-0.0019743	0.00099397	0.00102	-0.00067416	-0.0016475
N.S.		0.0041556	-0.006279	-0.0014137	0.0034044	0.0059628	0.0025008	0.0048195	0.0034058	-0.00046377	0.002186	0.0041194	0.0014328	0.0066184	0.003011	0.0053568	-0.0021544	-0.0046554	0.00053956	0.0035779	0.0015154	-0.0040728	0.0012036	0.0014474	-0.00058193	-0.0064531	-0.0032155	0.0056337	-0.00041021	-0.0075216	0.0011528	0.0052586	1.6155e-05	-0.0031627	-0.0016432	0.0002942	-0.0077232	0.011043	-0.0019331	0.0037298	0.00041811	0.0027391	0.0048973	0.00069078
N.S.		0.0002385	-0.0041061	0.0024928	0.0012249	0.0023785	-0.00057339	-0.00177	0.0016557	-0.0015659	-0.00013779	-0.00072425	-0.0044387	-0.0032354	0.001164	-0.00089341	3.158e-06	0.00093944	0.0011242	0.0030298	-0.0010794	-0.0011499	-0.002818	-0.00032923	-0.0018348	0.0008103	-0.0041014	0.0037177	-0.0026289	-0.0028047	0.0013529	0.00052369	-0.0018675	-0.0022196	-0.0011572	-0.0012138	-0.0036521	0.0012829	-0.00093292	-0.0020734	-0.00067362	-0.0011032	0.00058226	-0.0016303
N.S.		-0.001291	-7.5016e-05	-0.00062188	0.00067449	7.531e-05	-0.00053912	7.0674e-05	0.0010475	7.0532e-05	0.00077904	-0.00057462	-0.0016254	-0.0022545	0.011077	0.0094291	0.001441	0.0022576	0.00090272	0.002112	-0.0030757	0.00095801	-0.0024375	-0.0027867	0.0018233	1.6578e-05	-0.0020689	-0.00086946	-0.0011607	0.0013211	-0.00065029	0.0026075	0.001725	0.0022672	0.00015138	0.0020387	0.00015188	0.00033895	0.00037942	0.0029779	0.004809	-0.0019099	-0.0023516	0.00085831
N.S.		-0.00029098	0.0017301	-0.0075552	0.002284	0.0042284	0.0028842	0.0012795	0.0036452	-0.0034872	0.0028226	-0.0069045	0.0018308	0.0021768	-0.00012193	-0.0028725	-0.0009976	-0.0041267	-0.00078327	-0.00085451	-0.0011037	0.0023714	-0.00097786	-0.0043577	0.002581	-0.0011399	-0.00091279	-0.0063113	-0.0014802	-0.0067869	0.00045631	0.0042894	-0.0099204	0.0019076	-0.0033794	-0.0029912	-0.0044383	-0.0050208	0.00031424	-0.0025951	-0.0064288	-0.00037591	-0.00090436	0.0011749
N.S.		-0.00075107	-0.0015792	0.0037472	-0.0032528	-0.0028125	-0.001178	-0.0041361	-0.0032608	-0.00011484	0.0014491	-0.0011368	-0.0024144	0.0066181	-0.00074948	-0.0042834	-0.0016889	-0.0012157	-0.0013433	-0.0016181	-0.0017825	0.00010766	0.00093299	-0.00031107	0.00090959	-0.001746	0.0035749	-0.0016197	-0.0017762	-0.001072	0.0011011	0.0026857	-0.00095592	0.0044526	0.0032855	-0.0010801	-0.00080429	-0.0021557	-0.0016755	-0.0018494	0.0045959	0.0051469	0.0036425	0.0024551
N.S.		-0.0048221	0.001882	0.0011561	-0.0051011	0.0075474	-0.0019457	0.0070785	0.0017972	-0.004353	-0.0099995	-0.0070565	-0.0036996	9.0221e-05	-0.0010892	0.0022725	0.005273	-0.0043388	0.003312	0.0014741	0.00065037	-0.0048674	-0.00060041	-8.2132e-05	-0.002029	0.0018826	0.0014893	0.0073596	0.0020272	-0.0024827	-0.0066078	-0.0002752	-0.0036121	0.0029378	-0.0019108	0.00048188	0.0041632	-0.0021391	0.0014865	0.0028476	0.0037969	0.0018814	0.0086727	-0.0028304
N.S.		-0.0017031	-0.0027202	0.00087294	0.0018328	0.0028527	-0.0031913	-0.00096074	-5.9323e-05	0.0014241	-0.0089451	0.0014296	-0.00052008	0.0027829	0.0003445	-0.0024224	-0.0031487	-0.0010508	-0.00051081	-0.00099893	-0.0012353	-0.0034637	-0.0011814	-0.0031967	0.0068044	-0.00035306	-0.00295	-0.0043072	-0.00085381	-0.0035955	0.0011532	-0.0010706	-0.0059996	-0.0025025	-0.0020275	-0.0029063	0.003768	0.00068072	-0.0065814	-0.00013942	-0.0030559	-0.0056679	-0.0018068	-0.0030942
N.S.		0.0023316	-0.0025952	0.0027987	0.00032568	-0.0013518	0.00058813	0.0017007	0.00062903	0.00014379	-0.00063863	0.0016081	-0.0012021	-0.00081535	0.00061346	-0.0021819	-0.0013677	-0.0026221	-0.0019607	-0.0028602	0.00011255	-0.0012109	0.00054186	-0.00098921	-0.0017088	0.002278	0.00064298	-2.7948e-05	0.0028403	-0.0011961	0.00013063	0.00090304	-0.0024111	0.0020736	-0.0009568	-0.0018855	-0.0017155	-0.00071804	-0.00022781	-0.0038087	0.00036954	-0.0018041	0.00022847	-0.00022366
N.S.		-0.0025612	-0.003125	-0.001954	-0.0011283	-0.0014874	-0.001521	-0.00059789	0.0030808	-0.0030147	-0.00099799	0.0043326	-0.000242	0.001028	0.0011791	-0.0022212	0.00082516	-0.0024117	8.4862e-06	0.0026524	-0.0016319	-0.0018033	-0.00091632	-0.001767	-0.00019384	-0.00030262	-0.0002672	-0.0012387	0.0010502	-0.00079928	-0.0018834	-0.00085758	0.002064	-0.0016043	0.00016884	0.00013097	0.00091952	-0.00087612	0.00056026	-0.00034652	-0.00012054	-0.00027499	-8.6708e-05	0.00083639
N.S.		-0.0024467	-0.0036668	-0.0021995	-0.0031709	0.0010044	-0.0015133	-0.0024277	-0.0014864	-0.0022532	-0.0010064	0.00064521	-0.00030803	0.0026326	0.00098421	-0.0041071	-0.00065235	0.0012372	-0.00084563	-0.0021129	0.0010376	-0.00085852	-0.004376	0.00013846	0.004472	-0.0023032	-0.0013313	-0.002568	-0.0031884	-0.0049179	-0.00026298	-0.0031148	1.7907e-05	-0.001558	-0.0021797	0.0024999	-0.0027911	-0.00025675	0.0013408	-0.0042572	-0.0035469	0.00083125	-0.00045382	0.0019799
N.S.		-0.00016573	-0.0044133	0.0017462	0.0015454	0.0038771	0.0047001	-0.003721	0.0012249	-0.0012971	-0.00018965	-0.0023552	-0.0019394	-0.0054617	0.00062271	-0.0018424	-0.0020675	-0.0025708	-0.00045476	-0.0020816	0.0027854	-0.0027027	-0.0019717	-0.00092854	-0.00059877	0.0013898	-0.0046887	0.0010303	-0.0030368	-0.0029316	6.6437e-05	0.0016237	-0.0025442	-0.0009066	-0.0015682	0.00067044	-0.0042729	0.0022715	-0.0010851	-0.0007144	-0.00026285	0.002024	0.0028757	-0.0015142
N.S.		-0.0093329	0.0034621	-0.0020208	-0.00026623	0.0073882	0.0034322	-0.0030675	-0.0006203	-0.00052337	-0.0020551	-0.0012073	0.0033597	0.0020039	0.0018565	0.0027053	0.0008729	-0.00090979	-0.00024927	-0.0033054	0.0010313	-0.0012061	0.0012081	-0.0014194	-0.0015216	0.00099508	-0.0024088	0.0028971	0.0030114	0.00059885	0.002519	0.0059959	-0.0026903	-0.00027175	-0.0028185	0.0058133	-0.00053145	-0.0010831	0.00098592	0.004532	0.0018769	-0.0033451	0.00019888	-0.0020183
N.S.		0.0010398	0.0024052	0.00037231	0.00089847	-0.00068896	-0.0032659	-0.005859	-0.0018019	0.0010186	-0.0012628	0.0012697	-0.001761	-0.0021941	-0.0010549	-0.00035181	-0.00024374	-0.0013531	0.00066219	0.00055627	-0.0010662	-0.0044301	-0.0017594	0.0012517	0.0025745	-0.0013473	-0.00015238	0.00068366	0.0036064	-0.00077452	0.0057145	0.0018664	0.0033145	4.2284e-05	-0.00044095	-2.9703e-05	0.00055611	0.0024662	0.0057331	0.0014107	0.0016082	-0.00033824	-2.2766e-05	-0.0010759
N.S.		-0.0052212	-0.0080848	0.0087194	-0.0023216	0.0070627	0.0065402	0.0017929	-0.0057926	-0.003786	0.0038724	-0.0017539	0.0011888	-0.0059523	0.0032405	0.0008214	-0.0028857	-0.0146	-0.0015274	-0.0052769	-0.011553	-0.0018707	0.0062578	-0.0059602	0.006411	0.0076849	0.002798	0.0033157	0.0032983	0.0017588	0.0080336	0.0063542	-0.0082042	0.0058489	0.009546	-0.009979	0.0053919	0.0089191	-0.010071	0.0041016	0.0069457	0.00034513	-0.0011014	0.0016037
N.S.		-0.0045257	-0.0028812	0.0029343	-0.0022096	0.0015475	0.0019035	6.7148e-06	-0.0036117	-0.00093673	-0.0031102	-0.0024448	0.0032403	0.0041337	-0.0025735	0.0016081	0.0029226	0.0042087	0.00069882	0.0045705	-0.0010085	-0.0018185	0.00067492	-0.0015337	-0.005465	0.00021775	-0.00037949	0.0053029	0.0043483	0.0025063	-0.0032239	0.0024449	-0.00098185	-0.00076858	0.0038314	0.0017155	-0.0042431	-0.00359	-0.0022541	-0.0025339	-0.00044344	-0.00028762	0.0024268	-0.0050619
N.S.		-0.00098289	-0.0010056	-0.0053803	-0.0012795	0.00098021	0.0015404	0.0020824	0.0035606	-0.00046858	0.0026249	-0.0072991	0.0009175	0.0050936	-0.000459	-0.0013406	0.00087419	-0.004896	-0.00056771	-0.0036141	-0.00083848	-0.00041149	0.001042	-0.0011196	0.0031025	-0.0025261	-0.0010504	-0.0062298	0.0011669	-0.0057654	3.8605e-05	0.0044415	-0.0066001	0.00017485	-0.0021011	-0.00063676	-0.002183	-0.0045437	0.00038357	-0.0024713	-0.0033664	-0.0031632	-0.0035919	0.0049428
N.S.		-0.0061517	-0.0041536	0.015904	-0.0032773	0.0022789	0.0018818	-0.0040696	0.0031706	-0.0052018	0.01403	-0.010621	-0.0075531	0.0019013	-0.00099602	-0.0097001	-0.0047599	-0.013179	-0.016712	0.0015623	-0.0023648	-0.0012493	-0.0059724	0.0010099	-0.0086805	0.011302	-0.005407	3.1244e-05	-0.0030861	-0.0047935	0.00042949	0.0086407	-0.0051621	0.021735	0.0032538	0.0040005	-0.0030828	-0.0016733	-0.0037165	0.0083115	-0.0072258	-0.0037403	-0.0032466	-0.0005293
N.S.		0.00082077	-0.0046575	0.0001195	0.0047858	0.0080011	0.0087911	-0.0034996	9.8238e-05	-0.00095223	-0.00064198	-0.0027451	0.0011168	-0.0064159	0.0014693	-0.0020287	0.00066858	-0.0067838	-0.0023461	-0.0038797	0.0036413	-0.0030509	-0.00082156	-0.0040275	0.0019324	0.0017928	-0.0042784	-0.00096091	-0.00096527	-0.0023126	-0.0014029	0.0053097	-0.0022853	0.0017992	0.00073524	0.0013954	-0.0034134	-0.00057764	-0.0028977	0.0025127	0.00038198	-0.00023406	0.0052727	-0.0012991
N.S.		0.0013714	0.0014811	-0.0021669	0.0017827	-0.00086295	0.0012353	0.00072116	0.0030835	0.0033766	0.0014127	-0.003357	0.010974	0.0067038	0.0036106	-0.00015602	0.0086316	0.00027617	0.0061114	8.9255e-05	-0.001458	-0.0014799	0.00088042	-0.00016615	-0.0017398	-0.00055907	-0.00099294	-0.0026052	-0.0018661	0.00032105	-0.0038703	-0.0022913	0.0001021	-0.0051103	-0.0048146	-0.00078564	0.00035883	-0.0025558	0.00089602	-0.0020242	-0.0011333	-0.0022158	-0.0020766	-0.0028733
N.S.		0.0036727	0.012177	-0.0080224	-0.005164	-0.0042321	-0.0037565	-0.0027959	-0.0018601	0.004022	-0.0026924	0.0085532	0.00031281	0.015833	-0.0016289	-0.0040032	0.013777	-0.0017987	-0.0128	0.0014442	0.0031881	0.012124	0.00068612	-0.01234	-0.009737	0.00012985	-0.00239	0.0048086	-0.0031894	0.0011278	0.0059178	0.0048651	0.0020854	0.0052856	0.007605	-0.0078778	0.01168	-0.00065507	0.0038378	0.018833	-0.0034777	-0.00509	0.001385	-0.0077977
N.S.		0.010108	-0.0044649	-0.0015382	-0.00467	-0.010848	-0.012672	0.0080181	-0.0026369	0.0026137	-0.0023968	0.0019117	0.00071139	0.0070681	-0.0076314	-0.0046029	0.0064742	-0.0040721	-0.0048464	0.0080648	0.00041457	-0.0039135	0.0092953	-0.013094	0.0017162	-0.0070475	0.0012701	-0.012536	-0.0059667	-0.0023824	-0.0013468	6.2707e-05	0.0061749	-0.0027232	-0.0098611	-0.0037736	0.00087891	-0.0068475	-0.00049789	-0.0039852	-0.0046732	-0.0056853	-0.01015	-0.0076849
N.S.		-0.0032127	3.1031e-05	-0.00097622	-7.3798e-05	-0.001942	0.0008528	-0.0010203	-0.00087285	-0.003918	-0.0038138	-0.0036298	-0.0010253	0.0011184	-0.0036238	-0.00033102	0.003013	0.0053881	-0.0013934	-0.0033995	-0.0022593	0.00021121	0.0031004	-0.0020959	0.00010414	-0.00027505	-0.00020313	-0.00085201	0.0011318	0.0030276	0.00033225	0.0012629	0.006209	0.010162	0.0009725	-0.00089655	0.0010776	0.00031782	0.0026896	0.0026283	0.0027121	-0.0014667	0.00092188	0.0046197
N.S.		0.0017034	0.0033715	-0.0025551	-0.00094375	-0.0023991	-0.0015382	-0.0004616	-0.0031978	0.00094668	0.0011403	-0.00022413	-0.004352	0.00091119	0.00023413	0.00011521	0.0021977	-0.0010181	-0.0020449	-0.00027648	-0.0025953	-0.0010845	0.0023561	-0.00093072	-0.0036279	0.0014305	-0.000333	0.0025292	0.00094296	0.0041033	-0.006699	-0.00068336	-0.0040015	-0.0027154	0.0032727	0.0063023	0.00073414	-0.0051666	0.0016713	0.0028196	-0.00098061	0.00014834	0.00086376	-0.0022148
N.S.		-0.0042777	0.0013205	0.0031713	0.0064642	-0.0029923	-0.00051051	-0.0023893	0.0020509	-0.0003117	-0.0047505	-0.00049994	0.0015295	0.0033771	0.0012832	-0.0013879	0.00046453	-0.0018048	-0.0011593	0.00027616	-0.0023007	-0.0022062	-0.00047154	-0.0014818	-0.00051253	0.001911	-0.002457	-0.0012876	-8.0479e-05	-0.0041757	-0.0011947	-0.00033987	-0.00052574	0.0013323	-0.0034262	-0.0013589	-0.0017457	-0.0019971	-0.00041499	-0.0044385	0.0028733	-0.0024132	-0.006098	0.0035553
N.S.		-0.0020531	-0.0051536	-0.0015591	-0.0099054	-0.01189	0.0042548	-0.0095219	-0.0084911	0.0027082	-0.0040906	-0.0010666	-0.00039473	0.0043633	0.0046582	-0.0017352	-0.0033738	-0.0081103	-0.00571	-0.0012901	-0.0054343	-0.00013437	0.0083591	-0.0084205	-0.0024797	0.0042427	0.001439	-0.0032306	-0.0093751	-0.0070506	0.0040532	-0.0024481	0.028487	-0.01565	-0.0063839	-0.003532	0.0065574	-0.01515	0.00023449	-0.00047708	0.0041781	-0.0010103	-0.011072	0.0012043
N.S.		-0.0027742	0.0033398	-0.00027672	0.0022673	0.002892	0.0019147	0.0030838	3.4793e-06	0.0024964	0.0024846	-0.0051126	0.0013159	-5.5082e-06	-0.0014527	0.0019073	-0.0039767	-0.00011541	-0.00063061	-0.0018104	0.00086155	-0.0018589	-0.00098509	0.0015556	0.00116	-0.0041152	-5.4078e-05	0.0027374	0.0018333	0.0028606	-0.00056965	-0.0018506	0.0012822	0.00019623	0.0036503	-0.003995	-0.0027899	-0.0003018	0.001627	-0.00069519	-0.0016954	-0.0018646	0.00099075	-0.0042324
N.S.		-0.0027862	-0.0031925	-0.002378	-0.0032884	-0.0035213	-0.0013836	-0.0011368	0.014231	-0.0010904	-6.6559e-05	0.0012477	-0.00059877	0.003377	0.002103	-0.0033115	0.0028194	-7.06e-05	-0.00021979	0.0016471	0.00030791	-0.0016693	-0.0013791	-0.00035595	-0.002471	-0.0014849	2.1795e-06	-0.0006462	0.0012513	-0.0011962	-1.1276e-05	-6.902e-05	0.0021597	0.0003136	0.00066244	0.00035299	0.0012003	3.7686e-05	-0.0012873	-0.0001975	-0.0019505	-0.00030708	-0.00092288	-9.9916e-05
N.S.		-0.0039898	-0.0001652	-0.00076466	0.0030686	0.0058246	0.0016822	-0.001848	-0.0018639	0.00026307	-0.0046456	0.0011682	0.00061655	-0.0014472	-0.0021214	0.0010804	0.0010454	0.0011708	0.00010051	0.00026866	-0.001656	0.002349	0.00031544	-0.0021856	-0.0027272	-0.0018053	0.00060413	0.0015128	-0.00017035	0.00058016	-0.0025927	0.0017337	-0.00064696	-0.0020607	0.008015	0.0001045	-0.003242	-0.00029038	0.0035015	-0.0018228	-0.0037572	0.002923	0.0023118	-0.0087431
N.S.		-0.0028888	-0.0029968	0.0078433	-0.0015431	-0.0012082	0.003891	-0.00025296	9.165e-05	-0.0022435	0.0010558	0.0016719	-0.0014532	-0.0023637	-0.0025048	-0.00019816	-0.0025004	-0.00060353	0.0012509	-0.00071432	-0.0020781	-0.0044871	0.0010198	0.00067968	-0.0025524	0.0026756	0.0012758	-0.001447	-0.0012823	-0.0034578	0.00074642	-0.00025541	0.0008626	0.00065956	-0.0017166	5.5411e-05	-0.00087444	5.004e-05	-0.0018451	0.0012064	-0.00056743	-0.0014975	0.00091476	0.0028233
N.S.		-0.0016483	0.0021329	-0.00015968	-0.0011651	0.0020239	-0.00095168	-0.0003771	0.00034848	0.0036622	-0.00012682	-0.00012577	-0.00086977	-0.001231	0.0051285	-0.0015472	0.00016119	-0.0011805	-0.0046932	0.0040099	0.00094515	-0.0012166	-0.0043455	-0.0040099	-0.0041745	0.0031999	-0.0022101	0.0038069	0.0010088	0.0022615	0.0033845	-0.00043956	0.0013658	-0.0025828	-0.0011579	-0.0014244	-0.00064135	-0.0021132	0.004203	0.002224	-0.0019926	0.0007311	0.0042202	0.0028931
N.S.		-0.002463	-0.0021739	-0.0013728	0.0014342	0.00053872	-0.0010496	-4.6621e-05	0.00061109	-0.0032238	-0.00073956	0.002638	-0.00066817	-0.0013096	0.0057929	-4.3169e-05	0.00034382	-0.0018622	0.00073451	0.0029547	-0.0031154	-0.0010695	-0.0014513	-0.0037039	0.00069554	3.6118e-05	-0.0014712	-0.0013183	0.00043394	-0.00033884	-0.0030623	-9.6225e-05	0.0021293	-0.00054666	-0.00015054	0.00091078	0.00018198	-0.0011733	0.0006564	-2.5805e-05	0.0022736	-0.001066	-0.0015364	0.0016093
N.S.		0.0021232	0.00031812	0.001444	-0.003919	0.00076598	-0.00040346	-0.0022744	-0.00072355	0.0029725	-0.0031185	-0.0016106	-0.00033918	-0.00091239	0.0013931	0.00039967	-0.0016983	-0.0003371	0.00097169	-0.00043652	0.0019277	-0.00019837	0.00087813	-0.0051555	-0.00074845	-0.0019278	-0.0014725	0.0013674	0.00091378	-0.003584	-0.0003732	0.0035716	-0.00045561	0.00025724	0.00090786	-0.0065624	-0.00081823	0.0040084	0.0034846	-7.9079e-05	0.00056938	-0.0025308	-0.00055792	0.0015639
N.S.		0.00082622	-0.003901	-0.00034532	-0.0030036	-0.0013747	0.00018598	-0.0028588	-0.0042185	-0.0051957	-0.0034837	-0.00016083	-0.0023938	0.00041802	-0.0022321	-0.0029782	0.00042481	-0.0056915	1.1952e-06	0.0020132	-0.00062948	-0.0060049	0.002519	-0.0017969	-0.00054745	-0.0013923	-0.00022447	0.0017833	-7.7571e-05	0.0073214	0.0008912	-0.00034519	0.0017321	-0.0018199	0.005735	-0.00083533	-0.00029936	-0.0054641	-0.0010051	2.9997e-06	-0.0036475	-0.0031145	0.00047667	-0.0072195
N.S.		0.00094239	-0.0013454	-0.0014371	-0.00032115	-2.9378e-05	-0.00055925	-0.0017337	-9.291e-05	-0.0031255	-0.0013648	4.5692e-05	-0.0013683	-0.0020366	-0.00042576	0.00051725	-0.001085	-0.00099705	-0.00078265	-0.00099948	7.8151e-05	-0.000261	-0.0018304	1.0626e-05	-0.0027444	-0.00011957	0.00075631	0.00022193	-0.00088057	0.0091418	-0.00077133	-0.0016061	-0.00038486	-0.00086049	-0.0015155	-0.0022399	0.0004814	-9.6373e-05	0.0021676	-0.0012336	-0.0005705	0.0025403	-0.0014777	-0.00068043
N.S.		-0.0040169	0.0081908	-0.015369	-0.0046375	-0.0094574	-0.0074585	-0.0045164	-0.0016092	-0.0030146	0.0022459	0.0040646	-0.00066994	0.0032092	-0.0031232	-0.0037517	0.0099985	-0.0017272	-0.0092059	0.0040722	-0.0010831	0.0076965	0.0028387	-0.0091017	-0.010353	-1.334e-05	-0.0012033	0.0077876	-0.0060093	0.0016793	0.0067577	0.0030522	0.0036284	0.00528	0.010489	-0.013135	0.0044638	0.0041958	-0.0041807	0.014792	0.0022041	-0.0024759	-0.0027508	-0.0023868
N.S.		-0.005349	-0.0031784	-0.0029349	-0.0031154	0.0010194	-0.0013554	-0.0024263	-0.0012051	-0.0026085	-0.0017965	-0.0013003	0.0017245	0.001544	-0.0013424	-0.0017271	-0.0027059	0.00026532	-0.0016647	-0.0012839	-0.0019808	0.0027057	-0.0014172	-0.00095934	-0.0024869	-0.00076512	-0.00034584	0.00039254	-0.0013574	-0.0015656	-0.0018625	-0.0015066	-0.0039242	0.003686	0.00064579	0.00053485	-0.0024356	-0.0023173	-0.00094607	-0.0024278	0.00091111	-4.2665e-05	-0.0029375	-0.00072832
N.S.		-0.0015377	-0.00053302	-0.0005692	0.0022078	0.0049345	0.0035711	0.0041175	-0.0019158	-0.00049538	-0.0031834	-0.0020879	-0.0022029	8.6753e-05	-0.00094406	0.0011883	-0.002789	-0.0028253	-0.0026559	-0.00056588	-0.0017792	-0.0013803	-0.0032351	0.003029	-0.00089058	-0.001397	0.0023877	0.0016398	-0.0010745	-0.0016256	-0.0021841	-0.0024518	-0.00015857	-0.00081401	-0.0022915	0.0006207	-0.0009065	-0.0023754	-0.0041323	-0.0028955	-0.0027549	-0.0018825	0.00076837	-0.00086916
N.S.		-0.00074772	0.0059859	-0.0034956	-0.0012375	-0.0017402	0.00099833	0.0033704	0.00069724	0.0033634	0.0047084	-0.0010402	-0.00039644	-0.0038313	0.00023434	-0.0038485	0.0017365	0.0029855	-0.0014722	0.0024627	0.0035575	0.00016634	0.00084222	-0.0029404	-0.0093247	-0.001144	-0.0027283	-0.0011976	-0.0069077	-0.006588	-0.0039825	-0.0012302	-0.00039436	-0.006477	-0.0061688	-0.0042572	-0.0068231	-0.0015906	-0.0023819	-0.0016189	-0.0048192	-0.0081405	0.0003258	-0.0058656
N.S.		0.00040866	-0.00036708	-0.00042261	0.0022308	0.00079293	0.0016131	0.0040137	0.0024512	0.0045758	7.2819e-05	-0.00034322	0.0078324	0.0045776	0.0021743	0.0029716	0.0033168	0.0038172	0.0071294	-0.00064863	-0.0012453	-0.0023785	0.00095145	-0.00015688	-0.0019457	-0.0010427	-0.0012037	-0.0036847	-0.00036968	0.0024125	-0.0048799	-0.0020255	-0.0001166	-0.0045469	-0.0045253	0.0020364	-0.00068415	-0.0045682	0.0027932	0.0021942	-0.0030722	-0.0040976	-0.0037868	-0.0027493
N.S.		0.0010295	0.0013329	-0.0011646	-0.0010905	-0.0038442	-0.00042469	-0.00051583	-0.0023089	0.0015779	-0.0002216	-0.0013421	-0.0054802	-0.0021587	-0.0013275	0.001577	0.0012763	-0.0020205	-0.0034049	0.00051426	-0.0014078	-0.0010867	0.00030438	-0.0024851	-0.0028661	0.00048674	0.0012649	0.0024424	-0.00083679	0.0022615	-0.0032162	-0.0017684	-0.0042793	-0.0021364	-0.001213	0.005211	-0.0016989	-0.005096	-0.00075266	-0.00017341	-0.00096261	0.00065061	-0.0012686	-0.0017196
N.S.		-0.0014466	0.0012967	-8.5505e-05	0.00054329	-0.0038802	0.0022852	0.0051927	0.00022678	-0.00093339	0.0010529	0.0026714	-0.0013537	-0.0035943	-0.0026757	-0.0072988	-0.0003166	-0.002402	0.0040807	-0.0031012	0.00087752	-0.003465	0.0030087	-0.0029461	0.0006053	-0.0015686	-0.001267	-0.0033711	0.00071994	-4.837e-05	-0.00070837	0.0025649	0.0040826	7.848e-05	0.0015056	-0.0013965	-0.0004952	-0.0010676	-0.0026128	-0.0024405	-0.0009919	-0.0019893	-0.0011238	-0.00071004
N.S.		-0.00085273	0.0019263	0.00070336	-0.000678	0.0011676	0.00076696	-0.00048186	-0.0014848	-0.001903	0.0053834	0.0042775	0.00032776	0.0069058	-0.00026863	0.0015722	-0.00052231	-0.00028958	9.4383e-05	-0.0017735	-0.0060953	-0.00041122	-0.0020071	0.0023558	-0.0018452	0.0030941	-0.0040861	-0.0047059	-0.0027998	0.0028254	-0.00032474	-0.0041481	-0.0040842	-0.0010399	0.0011092	-0.0002727	9.3469e-07	-0.0022927	3.4369e-05	-0.0017188	-0.00052679	-0.00038709	0.0024192	-0.0015727
N.S.		0.019156	0.013569	0.0067763	0.00058323	0.0015473	0.0014763	0.0093554	-0.010914	0.0057417	-0.026267	-0.0023175	-0.0036359	-0.0048388	-0.010604	-0.012434	-0.0091442	-0.0096982	0.004991	0.0044466	0.0092404	-0.010281	-0.0076176	-0.012317	0.00027506	0.0094114	-0.00078467	0.0024778	0.021241	-0.00019247	0.017623	0.00082543	-0.012611	0.0040252	0.0049485	0.010859	0.0077121	-0.020981	0.0076968	0.0043328	-0.0090118	-0.00097369	-0.0079691	-0.0016169
N.S.		-0.0014829	0.00095345	0.0019897	0.0028322	-0.0019058	-0.0012215	0.0048503	0.00014764	-0.0047469	-0.0039456	-0.0033758	0.0016346	-0.00059808	-6.6489e-05	0.0008152	-0.0052514	0.00045165	0.003925	-0.0026748	8.6761e-05	-0.003308	-0.0022547	-0.00094087	0.0020804	8.0065e-05	-0.0014429	0.0010706	-0.0015689	0.008332	-0.002905	0.0030756	-0.0019358	-0.00036483	0.0017167	-0.00030978	0.0015592	0.0024974	-0.0018362	0.00029346	0.0019567	-0.00037101	-0.00076869	-0.0039303
N.S.		-0.00046149	-0.0054639	0.0019995	0.0024194	0.0015564	-0.0025196	-0.0024889	0.00033362	0.001719	-0.0072439	0.0034365	0.0010214	0.0049141	-0.0022628	-0.00077638	0.0047198	0.0030397	0.0004561	-0.0018107	-0.00024335	-0.004706	-0.0016211	-0.0020465	0.0035322	-0.00026252	-0.0025144	-0.0050536	-0.0019214	0.00044306	-0.00046632	-9.6516e-06	-0.0040241	-0.0013363	-0.00032631	-0.0001328	0.0063364	0.0040539	-0.0037616	-0.0013036	-0.0031697	-0.0068962	-0.00089381	-0.0025897
N.S.		0.00051841	-0.0017042	0.0026703	-0.00033468	-0.001508	-0.0012657	-0.0018689	-0.00046771	-0.0051392	-0.0025987	3.7771e-05	-0.0033449	-0.0015015	-0.0042723	0.00059681	-0.0045825	0.002705	0.00023937	0.0007551	-0.00053037	-0.001026	-0.002306	-0.0028243	-0.0024956	0.0012094	-0.00044276	-0.0042228	0.0034978	-0.0030487	-0.0043346	0.0046837	0.0014341	4.5054e-05	-0.0026012	0.0035232	0.003587	0.0013334	-0.0026581	0.0033612	-0.0030928	0.0013636	-0.001005	-0.0026681
N.S.		0.0029137	-0.0018797	0.0017184	-0.0089664	-0.013514	-0.015122	0.0043449	0.0085654	0.0042843	-0.0045257	0.0033234	-0.0030765	0.00013978	-0.013368	-0.00184	-0.0014939	-0.0023453	-0.0099568	-0.0052623	0.0028555	0.00041262	0.0050276	-0.01126	0.0033478	-0.0024479	-0.0060811	-0.012648	-0.0047151	-0.0046103	-0.009983	-0.0042005	-0.0042781	-0.0068363	-0.013463	-0.0065801	-0.00028219	-0.0051335	-0.002134	-0.0048402	-0.011318	-0.0063321	-0.012199	-0.0060758
N.S.		-0.0043483	-0.0042791	-0.0048107	-0.002052	0.00073229	-0.0049616	-0.0053143	-0.0059378	-0.0025775	0.0029858	-0.00022302	0.0017738	-0.011069	1.5466e-05	-0.0082496	0.00019639	-0.009599	0.021836	-0.0026574	-0.00089947	-0.00093499	0.00058065	0.0013677	-0.0037164	-0.0012012	0.003284	-4.9296e-05	-9.4195e-05	0.021625	-0.011623	0.0038793	0.028316	-0.008143	0.0047826	-0.00085257	0.0026797	0.027043	-0.014075	-0.00053604	-0.00035678	-0.0056659	-0.003362	0.022656
N.S.		-0.0052552	-0.00050983	-0.0044598	-0.0014092	0.0067926	0.0001198	-0.003287	-0.0012475	-0.0019636	-0.0010611	-0.0012198	0.0029294	-0.00068156	0.0011265	-0.001159	-0.00026537	-0.003532	-0.0012492	-0.0033198	-0.0025859	0.0018713	-0.0034674	-0.0018704	-0.0035557	0.0052609	-0.00096545	0.00098104	0.0043514	-0.0025313	0.0053255	0.0046642	-0.00052574	-0.001353	-0.0051493	0.0023702	-0.0011093	0.001227	0.0017836	0.0021821	0.00030986	-0.0019929	0.00022307	-0.0050584
N.S.		-0.00021628	0.0025403	-0.00023122	-0.00312	0.00036084	0.0024194	-0.0004955	-0.0034385	0.0021838	0.0006449	0.0036892	0.0018628	0.005384	-0.0024789	0.001544	0.0061556	0.0014877	-0.0028581	0.0047968	0.0033257	-0.0073795	-0.0039716	-2.2658e-05	1.7378e-05	-0.0044753	-0.0024968	-0.003185	-0.0011251	-8.4939e-06	0.0024721	-0.001599	2.291e-05	-0.0011304	0.0058818	-0.0027047	-0.0028258	-0.0017155	-0.002732	0.0014168	0.010726	-0.002111	0.0012806	-0.0013933
N.S.		-0.0049618	7.1527e-05	0.001892	-0.00036705	0.0037732	0.0026274	-2.0737e-05	-0.0033455	-0.00037214	-0.0031869	-0.00058141	0.002146	0.00050991	-0.0021255	0.0011082	0.0039572	0.0040585	0.00107	0.0021156	-0.0018294	0.00055112	0.0018268	-0.0028565	-0.0049371	-0.002635	0.00040019	0.0046668	0.0038925	0.0021753	-0.0042052	0.0024608	-0.00061107	-0.0016251	0.0055726	0.0028965	-0.0040882	-0.0023774	0.0012674	-0.0024415	-0.0012912	0.0016643	0.0024825	-0.0077596
N.S.		-0.0034629	0.0011207	0.0012006	0.0008167	-0.0018757	2.2626e-05	-0.002693	-0.0034354	-0.0041506	-0.00099949	-0.00021827	-0.00020523	-0.0012645	-0.0021827	0.0078989	-0.0032415	-0.0047903	0.0012317	-0.0010609	-0.0033899	0.00029104	0.0011535	-0.00040322	-4.6324e-06	-0.0044308	-0.0021843	0.0043563	0.003606	-0.0031685	-0.0035052	-0.0040189	-0.0013726	-0.00015619	-0.0010842	0.0060527	-0.0011816	2.8062e-05	-7.6103e-05	-0.0021242	0.0019115	-0.004776	0.0043964	-0.0026711
N.S.		-0.0038453	0.0039295	0.0024544	0.00030416	0.0013407	-0.0024771	-0.00016398	-0.00060808	0.0014639	-0.0033926	-0.0030854	-0.0023518	0.0016001	0.0004154	-0.00056827	0.0031176	0.00048175	-0.00035237	-0.00016846	-0.0024516	-0.0006208	-0.0022402	-0.00019596	-0.0027009	0.00035134	-0.0024477	0.0025609	0.0011108	-0.0020395	-0.0023823	-0.00044424	0.00044332	-0.00099004	0.0011115	-0.001741	-0.00010432	-0.0020493	4.1612e-05	0.0011685	-0.00064176	-0.0012555	0.00089006	-0.00060712
N.S.		-0.0014465	0.0055553	0.011053	0.005828	0.0023297	0.007628	-0.0002727	0.003802	-0.0017411	-0.0011014	-0.0033971	-9.1085e-05	-0.0065932	-0.0066403	-0.0052857	-0.018229	0.0013217	0.0029746	-0.014466	-0.010984	0.0011488	0.011643	-0.0085047	0.012186	0.00090031	-0.011422	0.0032886	-0.0032716	-0.010075	0.0054797	-0.0016482	-0.014642	0.0023783	0.023743	-0.0031517	0.0058754	-0.016659	0.0046996	0.012114	0.0043271	0.001907	0.0059612	0.013494
N.S.		0.00087532	0.0016902	0.01232	0.0024908	-0.0022198	0.0030427	-0.00033621	-8.8939e-05	0.00024909	0.0034456	0.00062127	-0.0024426	-0.0026031	-0.00028129	-0.0022679	-0.0020982	0.00065236	-0.0018185	-0.00088523	3.0157e-06	0.00086778	0.00026037	-0.0023946	-0.0045457	-0.0014109	0.0013126	-0.0012421	-0.0025446	-0.0033313	-0.0022118	-0.0032471	-0.0037513	-0.0036696	-0.0027782	-0.0035471	0.0029725	-0.0017899	0.0018157	0.0028587	-0.0017327	-0.0022841	-0.0011852	0.0098845
N.S.		0.0019003	0.00095633	0.00046088	-0.0005996	0.0045133	0.002482	0.0017867	0.0015817	0.0032623	-0.0023257	0.0016663	-0.001871	0.0016802	-0.0039162	-0.0021453	0.0015581	-0.00016319	-0.0036319	-0.0037633	-0.005307	-5.9288e-05	0.00065208	0.0014184	-0.0031668	0.0020829	-0.0035734	0.0009291	0.0035014	0.00059323	0.0018221	0.0053237	0.0024079	0.0036341	0.0011363	-0.0017988	0.00049539	4.8309e-05	-0.00069847	-0.0027056	0.0017432	-0.00028858	0.00084887	0.0040993
N.S.		-0.0018769	-0.0011952	0.001869	-0.0013842	0.0016946	-0.00301	-0.0029656	-0.00028567	-0.00257	0.0011577	-0.0051934	-0.0016845	-0.0032489	-0.003105	-0.00046189	-0.002851	-0.0028446	-0.0073765	-0.0020596	0.00051448	-0.0003051	-0.0039503	-0.0013632	-0.00061709	-0.0005096	-0.00023185	-0.0046617	-0.0016616	-0.0036624	0.0036516	-0.0026448	0.0013456	0.00037862	0.0029131	-0.0018241	-0.001635	-0.00091186	0.001409	0.00025163	0.00055141	-0.0015472	-0.00077647	-0.0033969
N.S.		-0.00086444	0.00039901	-0.00097688	-0.0020095	0.0017988	0.0016378	0.0035451	-0.001892	0.00056065	0.0010095	0.000546	-0.0009538	0.00091304	-0.00015537	2.9652e-05	0.002116	0.001855	-0.00022182	-0.00062224	-0.0031537	0.00036341	-0.002068	-0.0025317	0.00054893	-0.00087446	-0.0019643	-0.0047719	-0.00082289	-0.0012418	-0.0013571	-0.00039425	-0.003479	0.0020329	-0.001625	-0.00034738	0.00016075	-0.0010771	0.0014664	-0.0004769	0.00018188	0.0080094	-0.0009688	0.00053712
N.S.		0.0068668	0.011923	0.0075041	-0.0010276	-0.0048941	0.0074192	0.0055117	-0.0065376	0.015884	-0.016748	0.00017587	-0.0033763	-0.014039	-0.01329	-0.0011301	-0.0057821	-0.015248	0.0020194	-0.00033779	0.014922	-0.014256	-0.012368	-0.014222	0.0074262	0.010467	0.0013692	0.0011793	0.0091397	0.010276	0.019165	-0.00558	0.0031627	-0.0028513	0.0082183	0.0041613	0.0038308	-0.029683	0.0054571	0.0042163	-0.0014333	0.0037486	-0.0024471	-0.0088586
N.S.		-0.0043515	0.0043015	-0.018166	-0.0019675	-0.012649	-0.0054263	-0.0043947	0.0052762	-0.0063577	0.0069056	0.0032004	-0.0036391	-0.010793	-0.002502	-0.0018054	0.0046288	-0.0013152	-0.0076001	-0.00088182	-0.0068395	0.0024846	0.0011789	-0.0014056	-0.0067051	0.0037762	-0.0049731	0.0067104	-0.0037213	0.0003034	0.0035539	0.00035644	0.0063934	0.0016545	0.0064003	-0.010841	-5.2345e-05	0.010051	-0.0043999	0.0042417	0.009618	0.0032008	-0.0057215	0.0027786
N.S.		-0.0041785	0.0019034	0.0024623	-0.0048491	0.0042322	-0.0025721	0.003486	0.0035424	-0.0014879	-0.0070706	-0.008193	-0.004419	-0.00025703	0.00045371	0.0021071	-0.0026838	-0.0078968	0.0084821	0.0049902	-0.0033326	-0.0050793	-0.0021713	-0.0020045	0.00058604	-0.0014776	0.00025904	0.0055323	0.0022385	-0.0021006	-0.0079754	0.00023608	-0.0010103	0.0026744	-0.0037701	-0.00076628	0.0044586	0.00013411	0.0022504	0.0034932	-6.8794e-06	0.0019647	0.016238	-0.00077935
N.S.		-0.003064	-0.0024803	-0.010805	-0.0054491	-0.0035205	-0.01264	-0.0018012	0.0023392	0.00069614	-0.00058935	0.0018237	-0.0061502	0.0040675	-0.0052203	0.0029743	-0.0055043	-0.004179	0.0014873	-0.003245	0.0078837	-0.0039444	-0.0034855	-0.0052787	-0.0055969	0.0050381	-0.0095228	0.0068278	0.0056572	0.0042197	0.0023561	-0.0027604	0.0032472	0.0018535	0.010538	0.0027813	-0.0010541	0.002437	0.0046254	-0.0044988	0.003972	0.0041409	-0.0028664	-0.019202
N.S.		0.0054715	0.00058662	-0.011431	-0.00048617	-0.0062078	-0.0025021	-0.0043273	-0.0082214	-0.003609	0.0018508	0.0025239	0.00060977	0.00074401	-0.0015646	-0.0030453	-0.0021229	0.012624	0.0031722	0.0098011	-0.0067937	-0.00024877	-0.0061609	-0.0037871	-0.0020601	0.00024522	-0.0033426	0.0028454	-0.0051869	-0.0049777	-0.0035664	-0.0089418	0.014215	-0.0012603	-0.0050184	-0.0088913	0.0053352	-0.0015164	-0.00050175	-0.0065656	-0.0095205	-0.00013672	-0.0020256	-0.0041154
N.S.		-0.0044864	0.0073984	-0.0023022	0.0040141	-0.0029454	-0.0066494	-0.0053554	-0.0010546	0.0016446	-0.0018954	0.00094252	-0.0010357	0.0011721	-0.0024671	-0.0012024	-0.0004958	-0.0015276	-0.0029336	-0.0031613	-0.0044505	-0.0018738	-0.0032744	-0.00030723	0.0088572	-0.0048122	-0.0015545	-0.0042514	-0.00078319	0.00086829	-0.0027192	0.0040001	-0.0001092	9.7811e-05	-0.0015033	0.0017988	-0.00076233	-0.0034452	0.00085935	-0.0015451	0.0034531	-0.00087464	0.0021412	0.00035716
N.S.		0.0023389	0.0005438	-0.0017233	-0.0027679	0.00070265	-0.0026093	0.00019034	-0.0014896	4.9858e-07	-0.0033674	0.00080617	-0.00070996	0.0014996	0.00026628	0.00084949	0.0017223	0.0012152	0.00041497	0.0012599	0.0012507	-0.0018983	-0.0028344	-0.0029687	-0.0030534	-0.00092689	-0.00060004	-0.00097385	-0.00031494	-0.00020272	0.003595	0.00019028	0.0039335	0.0029885	-0.002843	0.0054399	0.0017979	0.00041427	0.0030788	0.0026956	0.0046473	-0.00027373	0.0026737	-0.0021182
N.S.		0.00019441	-0.0027291	-7.2418e-05	-0.00035643	-0.0013829	-0.0025382	0.00011909	0.00062137	-0.003352	-0.00045868	-0.0018851	-0.0007367	0.0007694	-0.0011971	-0.0013016	-0.0035971	-0.00056356	-0.0031869	-0.0035827	0.00048251	0.00065856	0.00021791	-0.0018616	-0.0052118	9.3467e-05	-0.001193	-0.0017483	0.00048889	-0.0013036	-0.0020354	0.0010383	-0.0053579	0.0015355	0.00034108	-0.0026357	-0.0023849	0.0009843	-0.0019558	-0.003151	0.0035186	-0.0014039	-0.00044085	0.00095879
N.S.		-0.007627	0.001508	-0.012678	-0.00026942	-0.010518	-0.0029707	0.0040097	0.00081845	-0.0055093	0.0054866	-0.0033414	-0.0021542	-0.0077265	-0.00353	0.0026393	-0.0021562	0.0035128	-0.00071331	-0.0055972	0.0077801	-0.0052275	0.0070904	-0.002421	-0.0025458	-0.0084534	0.0060163	-0.0050995	0.0012978	-0.0071516	0.0035984	0.00431	0.014849	0.00042334	-0.0085172	0.0095247	0.017805	-0.0087755	-0.0023949	0.0061049	-0.0069669	0.016776	-0.0028994	-0.0062911
N.S.		0.0023539	-0.0024428	-0.0018688	0.0027156	0.0081193	-0.0049968	-0.0029127	-0.001731	-0.0046003	0.0018032	0.0058158	0.011839	0.0123	-0.0058595	-0.017429	-0.0028605	-0.00013791	-0.0034783	0.0056317	-0.0066759	-0.0046735	0.011404	-0.0099938	-0.012264	0.007066	0.033445	0.0013675	0.009037	-0.00091063	-0.0091096	-0.0048415	0.004957	0.002127	0.018424	-0.0082723	-0.0075837	0.0031959	-0.0072359	-0.010988	0.0077947	-0.0015815	0.0047267	0.015365
N.S.		0.003996	-0.0031054	0.0012742	-0.0014294	0.0030683	-0.00065274	0.0041137	0.0061512	0.0014645	-0.00368	0.0038118	-0.001052	-0.0038346	-0.0024632	0.0016416	0.0048161	-0.0040567	-0.00088893	0.0011547	-0.00079894	-0.0043696	-0.0034737	0.0047003	-0.0072457	0.00038384	0.00089137	0.00070459	0.0069945	0.0030089	0.00057926	0.0017462	0.0010412	0.0027126	-0.0036725	-0.0024841	-0.00093843	0.00025995	-0.00076145	-0.0043004	-0.0016218	-0.0043247	0.00023241	0.00018022
N.S.		0.0011226	-0.0019277	-0.00047413	-0.00059247	0.0033077	-0.0010395	-0.004168	-0.0011863	-6.0737e-05	-0.002614	-0.0016372	-0.0015413	-0.0017167	0.00091039	-0.0022645	-0.0043265	-0.001528	-0.00051642	-0.0029919	-0.002186	0.00062253	-0.0023197	0.0018736	-0.0007139	-0.0041443	-0.0024449	-0.0049744	1.7867e-05	-0.00036502	0.0035528	-0.0055316	-0.0014132	-0.00097501	-0.0041214	0.0056604	-0.0017678	0.0028202	0.006709	-0.00049168	-0.0048026	-0.0024753	-0.0030095	0.0034976
N.S.		-0.00025441	-0.0015725	-0.00045989	-0.00050005	-6.8155e-05	-0.00099171	-0.0014346	-0.00085359	-0.002815	-0.0012614	-0.00037575	-0.0020647	-0.0020314	-0.00083582	0.0026228	-0.00028729	0.00018976	-0.00087559	-0.0013582	0.0008561	-0.00031428	-0.0071048	-0.00080425	-0.0015892	0.00032903	-0.00045978	0.00027955	-0.0010961	0.012392	-0.0004299	-0.0019818	-0.00010822	-0.00078095	0.00076326	-0.0027152	-9.4438e-05	-0.00049493	0.0029964	-0.0008409	0.00011246	-0.00043241	-0.0022225	4.5206e-05
N.S.		-0.0037232	-0.0041723	-0.0026963	-0.0033338	-0.00068752	-0.0037476	-0.0018624	-0.00016689	-0.0048978	-0.00098924	-0.0030704	0.0013366	0.0026995	-0.0025289	-0.0021042	-0.0037887	0.0014866	-0.0036472	-0.0033555	-0.00016609	0.0018148	-0.0002311	-0.0018736	-0.0047708	-0.0017961	-0.001826	-0.00078104	-0.0016693	-0.0016118	-0.002321	-0.00026241	-0.0046768	0.0031483	0.0013367	-0.0015633	-0.0025961	9.4667e-05	-0.0021395	-0.0024269	0.0041397	-0.00088167	-0.0019471	0.00050766
N.S.		0.0046293	-0.00065585	-0.012313	-0.005464	-0.012637	-0.010838	0.0012862	0.0099822	0.0032071	0.0055281	-0.0034607	-0.0073309	0.0062271	-0.0026461	-0.0081062	-0.0044849	0.0060091	0.0017513	-0.01441	0.014738	0.010694	-0.00070074	-0.0031208	-0.0086084	-0.0090053	-0.0049067	-0.0053765	-0.0092409	-0.00084159	0.0019499	-0.0034683	0.0007885	0.0042241	-0.0024417	0.0012763	-0.0090374	0.00013091	-0.0012573	-0.012865	-0.014224	-0.010209	-0.003077	-0.0066529
N.S.		-0.0016408	0.0077951	-0.0060916	0.00068485	0.0023103	0.00010006	-0.00063726	-0.0026278	-0.0035359	-0.0074224	-0.00082204	0.0055007	0.0008645	0.0024671	-0.0019238	-0.00020203	-0.0039399	0.0011484	0.0025632	-0.0008756	-0.0036097	-0.0030601	-0.0041308	-0.0029162	0.0015758	0.00059428	-0.001142	-0.0044437	-0.0015363	0.0010381	-0.001295	-0.0031153	-0.001957	-0.0075043	0.0010153	0.0042159	-0.00085936	-0.0031386	0.0054247	-0.0004616	0.0038292	-0.0009029	-0.0027109
[truncated: 1,580 more rows]
