# Supplementary material for: De novo inter-regional coactivations of preconfigured local ensembles support memory
Source: Nat Commun. 2022 Mar 11;13:1272. doi: 10.1038/s41467-022-28929-x (PMC8917150; doi:10.1038/s41467-022-28929-x)
Supplement: Supplementary file 6 — Source Data [file 41467_2022_28929_MOESM6_ESM.zip › SourceData/supplementary_fig05_b.csv]

Supplementary Fig. 5b
20-ms bin
BLA-PL5 EV	0.19922	4.113	0.11822	0.12865	0.86504	3.6646	6.6354
BLA-PL5 REV	0.0050214	0.63683	0.34682	0.010946	0.51572	0.060024	0.53392
vCA1-PL5 EV	0.03215	0.56336	0.025949	0.10162	3.5644	1.8605	0.74568
vCA1-PL5 REV	0.032048	0.58096	0.44031	0.17294	0.5408	0.03548	1.9868
100-ms bin
BLA-PL5 EV	1.1048	6.4202	0.1177	0.082066	0.37251	4.3126	6.605
BLA-PL5 REV	0.11029	0.090029	0.16602	0.15557	0.020436	0.069577	0.52885
vCA1-PL5 EV	0.061957	0.53	0.00079121	0.12175	3.7818	1.7641	0.62066
vCA1-PL5 REV	0.0001139	0.58514	0.70414	0.10857	0.72073	0.021497	1.585
