# Supplementary material for: De novo inter-regional coactivations of preconfigured local ensembles support memory
Source: Nat Commun. 2022 Mar 11;13:1272. doi: 10.1038/s41467-022-28929-x (PMC8917150; doi:10.1038/s41467-022-28929-x)
Supplement: Supplementary file 6 — Source Data [file 41467_2022_28929_MOESM6_ESM.zip › SourceData/supplementary_fig10_c.csv]

Supplementary Fig. 10c
HFO rate (1/s)
Time from SWR peak (ms)	-500	-490	-480	-470	-460	-450	-440	-430	-420	-410	-400	-390	-380	-370	-360	-350	-340	-330	-320	-310	-300	-290	-280	-270	-260	-250	-240	-230	-220	-210	-200	-190	-180	-170	-160	-150	-140	-130	-120	-110	-100	-90	-80	-70	-60	-50	-40	-30	-20
	0.47786	0.49192	0.44975	0.32326	0.57625	0.39353	0.35137	0.33732	0.42164	0.22488	0.57625	0.39353	0.53408	0.42164	0.50597	0.52003	0.37948	0.46381	0.52003	0.39353	0.46381	0.52003	0.74491	0.49192	0.52003	0.57625	0.50597	0.60436	0.68869	0.47786	0.56219	0.47786	0.64652	0.50597	0.60436	0.67463	0.56219	0.5903	0.61841	0.60436	0.53408	0.49192	0.53408	0.42164	0.30921	0.26704	0.40759	0.39353	0.56219
	0.34256	0.47431	0.47431	0.63241	0.39526	0.36891	0.42161	0.1581	0.44796	0.23715	0.44796	0.23715	0.36891	0.2635	0.52701	0.42161	0.42161	0.44796	0.71146	0.2108	0.34256	0.34256	0.52701	0.44796	0.50066	0.47431	0.44796	0.42161	0.52701	0.57971	0.57971	0.57971	0.60606	0.60606	0.79051	0.84321	0.73781	0.63241	0.57971	0.55336	0.50066	0.84321	0.65876	0.39526	0.44796	0.36891	0.36891	0.47431	0.68511
	0.23227	0.2412	0.268	0.2144	0.22333	0.25907	0.20547	0.2412	0.268	0.25013	0.17867	0.19653	0.22333	0.2144	0.27693	0.16973	0.1876	0.20547	0.25013	0.22333	0.25013	0.25013	0.2948	0.25907	0.25013	0.2144	0.28587	0.20547	0.3484	0.2412	0.19653	0.16973	0.23227	0.22333	0.2144	0.25907	0.2412	0.33053	0.39307	0.31267	0.23227	0.2948	0.28587	0.22333	0.1608	0.268	0.30373	0.28587	0.3484
	0.56362	0.46607	0.45524	0.40104	0.53111	0.52027	0.67201	0.41188	0.49859	0.54195	0.52027	0.3902	0.48775	0.42272	0.50943	0.40104	0.53111	0.3902	0.6395	0.59614	0.59614	0.4444	0.55279	0.55279	0.49859	0.40104	0.42272	0.32517	0.59614	0.47691	0.45524	0.5853	0.34685	0.4444	0.40104	0.37936	0.50943	0.33601	0.3902	0.43356	0.42272	0.50943	0.5853	0.53111	0.89963	0.57446	0.92131	0.74789	0.8346
	0.37708	0.48656	0.3041	0.35276	0.37708	0.34059	0.36492	0.25544	0.38925	0.3041	0.38925	0.41357	0.31626	0.23112	0.40141	0.46223	0.4379	0.47439	0.45007	0.29194	0.35276	0.34059	0.42574	0.41357	0.46223	0.4379	0.48656	0.51089	0.57171	0.55954	0.57171	0.51089	0.65685	0.35276	0.71767	0.6082	0.6082	0.63253	0.80282	0.75417	0.80282	0.49872	0.53521	0.32843	0.27977	0.29194	0.37708	0.70551	1.0826
	0.29757	0.29757	0.32733	0.46124	0.23806	0.38685	0.32733	0.34221	0.26782	0.47612	0.35709	0.35709	0.47612	0.43148	0.35709	0.43148	0.31245	0.40173	0.40173	0.491	0.38685	0.59515	0.44636	0.17854	0.52076	0.52076	0.63979	0.56539	0.66954	0.68442	0.59515	0.53563	0.52076	0.62491	0.62491	0.52076	0.81833	0.58027	0.74394	0.74394	0.50588	0.66954	0.58027	0.43148	0.35709	0.4166	0.52076	0.71418	1.0564
	0.67401	0.82196	0.69045	0.8384	0.75621	0.57537	0.50962	0.59181	0.5425	0.5425	0.57537	0.64113	0.78908	0.65757	0.67401	0.77265	0.85484	1.0028	0.87128	0.73977	0.60825	0.75621	0.57537	0.70689	0.72333	0.75621	0.90416	0.80552	0.93704	0.95348	0.88772	0.80552	1.0357	0.93704	1.0028	0.73977	0.85484	0.69045	0.72333	1.0357	1.2001	0.95348	0.80552	0.69045	0.77265	0.69045	0.82196	0.77265	1.4302
	0.26787	0.32875	0.4018	0.4018	0.38963	0.3531	0.38963	0.38963	0.41398	0.47486	0.37745	0.37745	0.42615	0.4018	0.43833	0.37745	0.43833	0.51138	0.45051	0.48703	0.41398	0.4018	0.49921	0.43833	0.62097	0.38963	0.51138	0.45051	0.8036	0.38963	0.57226	0.45051	0.48703	0.57226	0.66967	0.60879	0.56009	0.60879	0.60879	0.45051	0.60879	0.52356	0.58444	0.59662	0.46268	0.46268	0.62097	0.79143	0.84013
	0.59909	0.47927	0.41936	0.49125	0.37144	0.51522	0.3954	0.29954	0.40738	0.49125	0.45531	0.3954	0.50324	0.47927	0.50324	0.3954	0.46729	0.55116	0.56314	0.44333	0.62305	0.51522	0.61107	0.57513	0.55116	0.51522	0.55116	0.57513	0.69494	0.69494	0.71891	0.56314	0.659	0.67098	0.68296	0.57513	0.69494	0.63503	0.7908	0.59909	0.70693	0.49125	0.53918	0.47927	0.44333	0.49125	0.81476	0.83873	1.2581
	0.16938	0.15808	0.14679	0.20325	0.20325	0.16938	0.28229	0.1355	0.12421	0.1355	0.21454	0.1355	0.16938	0.19196	0.11292	0.25971	0.16938	0.23713	0.14679	0.24842	0.28229	0.20325	0.25971	0.21454	0.30488	0.21454	0.21454	0.18067	0.23713	0.22584	0.28229	0.20325	0.19196	0.24842	0.23713	0.25971	0.21454	0.21454	0.20325	0.271	0.28229	0.16938	0.30488	0.20325	0.31617	0.28229	0.28229	0.15808	0.29359
	0.41183	0.401	0.53105	0.41183	0.4877	0.37932	0.52021	0.41183	0.49854	0.56356	0.34681	0.44435	0.59608	0.49854	0.50937	0.5744	0.5744	0.63943	0.70445	0.46602	0.6611	0.69362	0.62859	0.61775	0.71529	0.93205	0.75864	0.56356	0.93205	0.74781	0.79116	0.75864	1.0296	0.94289	1.0187	0.86702	0.99707	1.0513	1.0838	1.1596	1.1596	1.1488	1.0838	0.87786	0.95372	0.75864	0.80199	1.0838	2.07
	0.70203	0.56831	0.64631	0.7466	0.65745	0.5906	0.75774	0.61288	0.8246	0.70203	0.78003	0.5906	0.57945	0.62402	0.91375	0.76889	0.8246	1.0586	1.0363	0.91375	0.79117	0.88032	1.014	0.93604	0.88032	1.1589	1.0586	0.95832	1.2815	1.0363	1.4932	1.2926	1.1923	1.1032	1.0809	1.1478	1.2926	1.3372	1.7941	1.8832	1.8721	1.5601	1.4821	1.0809	0.89146	0.94718	0.88032	1.4821	2.7301
	0.71954	0.58568	0.55221	0.55221	0.73628	0.65261	0.65261	0.56894	0.66934	0.60241	0.80321	0.53548	0.60241	0.41834	0.66934	0.36814	0.76975	0.63588	0.58568	0.58568	0.63588	0.56894	0.70281	0.56894	0.58568	0.65261	0.68608	0.66934	0.68608	0.48527	0.63588	0.75301	0.58568	0.73628	0.53548	0.40161	0.73628	0.51874	0.71954	0.73628	0.61914	0.70281	0.63588	0.61914	0.63588	0.80321	0.90361	1.0542	0.78648
	0.40545	0.32436	0.47032	0.60006	0.61628	0.34058	0.27571	0.4541	0.53519	0.55141	0.38923	0.48654	0.51898	0.43789	0.43789	0.37301	0.43789	0.40545	0.53519	0.42167	0.47032	0.53519	0.38923	0.55141	0.55141	0.51898	0.42167	0.42167	0.69737	0.29192	0.58385	0.53519	0.48654	0.68115	0.72981	0.77846	1.0704	0.76224	0.79468	0.69737	0.72981	0.51898	0.50276	0.50276	0.24327	0.40545	0.40545	0.85955	2.0597
SWR rate (1/s)
Time from HFO peak (ms)	-500	-490	-480	-470	-460	-450	-440	-430	-420	-410	-400	-390	-380	-370	-360	-350	-340	-330	-320	-310	-300	-290	-280	-270	-260	-250	-240	-230	-220	-210	-200	-190	-180	-170	-160	-150	-140	-130	-120	-110	-100	-90	-80	-70	-60	-50	-40	-30	-20
	0.31676	0.31676	0.27544	0.39939	0.28922	0.30299	0.42694	0.42694	0.35808	0.37185	0.33053	0.38562	0.30299	0.26167	0.53712	0.41317	0.35808	0.41317	0.33053	0.30299	0.34431	0.31676	0.35808	0.33053	0.38562	0.50957	0.33053	0.37185	0.44071	0.45448	0.4958	0.53712	0.41317	0.56466	0.46826	0.44071	0.5922	0.68861	0.34431	0.39939	0.41317	0.28922	0.2479	0.26167	0.35808	0.28922	0.4958	0.68861	1.1431
	0.14862	0.19435	0.20578	0.27438	0.17149	0.17149	0.18292	0.24008	0.26295	0.22865	0.13719	0.17149	0.29724	0.17149	0.25151	0.26295	0.19435	0.19435	0.27438	0.20578	0.16005	0.13719	0.32011	0.19435	0.3887	0.26295	0.20578	0.16005	0.30868	0.22865	0.22865	0.27438	0.26295	0.20578	0.20578	0.22865	0.36584	0.22865	0.25151	0.28581	0.20578	0.25151	0.20578	0.17149	0.19435	0.12576	0.26295	0.36584	0.4573
	0.37356	0.37356	0.41667	0.27299	0.38793	0.33046	0.48851	0.43103	0.53161	0.27299	0.38793	0.34483	0.51724	0.31609	0.4023	0.3592	0.57471	0.37356	0.53161	0.41667	0.58908	0.4454	0.57471	0.56034	0.60345	0.34483	0.48851	0.48851	0.4454	0.37356	0.50287	0.4023	0.41667	0.41667	0.51724	0.20115	0.57471	0.60345	0.56034	0.60345	0.54598	0.51724	0.43103	0.37356	0.37356	0.28736	0.38793	0.4454	0.61782
	0.3213	0.269	0.29141	0.32878	0.33625	0.28394	0.29889	0.20922	0.25405	0.23911	0.29889	0.3213	0.29141	0.29141	0.35119	0.3213	0.28394	0.34372	0.34372	0.22416	0.269	0.23911	0.34372	0.269	0.3213	0.35866	0.23911	0.27647	0.37361	0.33625	0.32878	0.29889	0.27647	0.26153	0.27647	0.29141	0.3213	0.35866	0.36614	0.41097	0.38108	0.4035	0.41844	0.36614	0.41844	0.38108	0.3213	0.4035	0.38108
	0.35306	0.28802	0.26944	0.18582	0.3159	0.22299	0.38093	0.26944	0.23228	0.28802	0.40881	0.28802	0.26015	0.25086	0.27873	0.33448	0.26944	0.35306	0.26944	0.25086	0.28802	0.33448	0.25086	0.33448	0.28802	0.46455	0.3159	0.39023	0.44597	0.3159	0.34377	0.34377	0.3159	0.45526	0.47385	0.37164	0.47385	0.63179	0.6225	0.39952	0.53888	0.33448	0.26015	0.28802	0.32519	0.39952	0.44597	0.68754	1.3472
	0.27559	0.2231	0.36745	0.30184	0.24934	0.38058	0.27559	0.28871	0.31496	0.23622	0.30184	0.40682	0.3937	0.44619	0.31496	0.41995	0.41995	0.30184	0.35433	0.40682	0.43307	0.32808	0.43307	0.23622	0.3937	0.35433	0.32808	0.48556	0.45932	0.36745	0.26247	0.27559	0.43307	0.32808	0.36745	0.38058	0.47244	0.57743	0.49869	0.49869	0.80052	0.48556	0.45932	0.27559	0.31496	0.23622	0.52493	0.60367	1.0105
	0.2927	0.20814	0.31222	0.24717	0.25368	0.20814	0.24067	0.33173	0.32522	0.27319	0.31872	0.32522	0.35775	0.24717	0.24717	0.2862	0.30571	0.20164	0.40978	0.2862	0.40328	0.39677	0.33173	0.30571	0.30571	0.35775	0.37726	0.31872	0.33823	0.2927	0.44881	0.33173	0.32522	0.21465	0.36425	0.32522	0.35775	0.2862	0.40978	0.45531	0.39027	0.33173	0.53337	0.22115	0.27969	0.22766	0.24717	0.2862	0.53337
	0.3876	0.408	0.3162	0.4182	0.4182	0.3876	0.4182	0.3264	0.4386	0.459	0.357	0.2652	0.3774	0.2244	0.5202	0.2856	0.3876	0.3672	0.3264	0.3366	0.4794	0.3468	0.357	0.408	0.3672	0.255	0.51	0.4284	0.357	0.3978	0.5508	0.3876	0.3264	0.3468	0.63239	0.4488	0.4998	0.4284	0.3876	0.4794	0.5916	0.51	0.5712	0.4386	0.3876	0.4692	0.5304	0.5304	0.87719
	0.40452	0.3008	0.3008	0.34229	0.31117	0.43564	0.28005	0.38378	0.44601	0.37341	0.51862	0.33192	0.39415	0.37341	0.33192	0.33192	0.32154	0.44601	0.37341	0.37341	0.47713	0.40452	0.39415	0.39415	0.37341	0.41489	0.40452	0.49787	0.35266	0.4875	0.45638	0.41489	0.41489	0.35266	0.3008	0.56011	0.56011	0.39415	0.6016	0.6742	0.66383	0.33192	0.40452	0.33192	0.32154	0.46676	0.44601	0.71569	1.0995
	0.51546	0.30459	0.16401	0.39831	0.42174	0.37488	0.21087	0.35145	0.4686	0.44517	0.58575	0.37488	0.4686	0.30459	0.32802	0.30459	0.37488	0.42174	0.53889	0.37488	0.4686	0.32802	0.44517	0.44517	0.39831	0.49203	0.32802	0.4686	0.51546	0.63261	0.39831	0.25773	0.25773	0.37488	0.53889	0.18744	0.53889	0.37488	0.56232	0.28116	0.63261	0.37488	0.37488	0.37488	0.60918	0.093721	0.44517	0.56232	0.49203
	0.31546	0.33854	0.40009	0.35393	0.3847	0.46164	0.43856	0.40009	0.43087	0.36162	0.30776	0.43856	0.46934	0.46934	0.47703	0.45395	0.42317	0.45395	0.43856	0.50012	0.50781	0.50012	0.60783	0.5155	0.53859	0.58475	0.56167	0.48473	0.59244	0.56167	0.67708	0.59244	0.63091	0.56936	0.70016	0.58475	0.7848	0.72324	0.86943	0.80018	0.75402	0.74633	0.7771	0.654	0.67708	0.74633	0.60783	0.94637	1.7696
	0.37545	0.36863	0.31401	0.27988	0.53929	0.41641	0.44372	0.36863	0.3618	0.33449	0.44372	0.42324	0.43006	0.31401	0.38228	0.43689	0.47785	0.40276	0.4642	0.37545	0.43689	0.40958	0.53246	0.36863	0.30719	0.42324	0.53929	0.54611	0.53246	0.51198	0.58024	0.54611	0.52563	0.42324	0.47785	0.51198	0.66216	0.74408	0.92839	0.88743	0.88743	0.71677	0.65533	0.43006	0.33449	0.27306	0.34132	0.66899	1.5155
	0.36606	0.2579	0.33278	0.2995	0.44093	0.3827	0.29118	0.24958	0.31614	0.32446	0.27454	0.20799	0.37438	0.41597	0.32446	0.30782	0.29118	0.27454	0.33278	0.34942	0.51581	0.29118	0.37438	0.23295	0.3411	0.30782	0.41597	0.36606	0.34942	0.34942	0.3827	0.23295	0.32446	0.31614	0.27454	0.35774	0.40765	0.33278	0.34942	0.33278	0.49917	0.32446	0.41597	0.34942	0.19135	0.34942	0.39933	0.36606	0.41597
	0.33072	0.22048	0.29397	0.30622	0.30622	0.24498	0.31847	0.20823	0.45321	0.34297	0.26948	0.35522	0.29397	0.34297	0.51445	0.26948	0.42871	0.30622	0.33072	0.37972	0.47771	0.29397	0.42871	0.5267	0.37972	0.35522	0.40421	0.42871	0.5267	0.34297	0.56345	0.36747	0.45321	0.29397	0.61244	0.5512	0.71044	0.61244	0.77168	0.63694	0.53895	0.33072	0.30622	0.17148	0.19598	0.29397	0.44096	0.78393	2.0211
HFO rate (1/s)
Time from cRipple peak (ms)	-500	-490	-480	-470	-460	-450	-440	-430	-420	-410	-400	-390	-380	-370	-360	-350	-340	-330	-320	-310	-300	-290	-280	-270	-260	-250	-240	-230	-220	-210	-200	-190	-180	-170	-160	-150	-140	-130	-120	-110	-100	-90	-80	-70	-60	-50	-40	-30	-20
	0.47049	0.42772	0.42772	0.64157	0.34217	0.5988	0.85543	0.51326	0.42772	0.2994	0.25663	0.25663	0.64157	0.34217	0.76989	0.55603	0.55603	0.47049	0.5988	0.34217	0.5988	0.47049	0.2994	0.51326	0.55603	0.42772	0.51326	0.98375	0.72712	0.81266	0.42772	0.42772	0.51326	0.21386	0.47049	0.34217	0.55603	0.64157	1.3259	1.6253	1.6681	1.3259	1.3687	0.76989	0.76989	0.68435	0.98375	1.3687	1.7964
	0.77548	0.55391	1.0709	0.62777	0.44313	0.29542	0.81241	0.77548	0.88626	0.99705	0.81241	0.62777	1.3294	1.034	1.0709	0.81241	0.99705	0.36928	1.1817	1.034	0.4062	0.96012	1.1078	1.0709	1.2186	1.3294	0.88626	1.1078	1.0709	0.73855	0.51699	0.92319	0.84934	0.73855	0.70162	0.59084	1.3294	1.6617	1.551	1.6617	1.4032	1.4771	1.0709	0.96012	1.3663	1.1817	1.3663	1.2555	2.4003
	0.60827	0.60827	0.85158	0.24331	0.97324	0.85158	1.0949	1.0949	0.97324	0.24331	0.72993	0.36496	0.48662	0.85158	1.0949	0.97324	2.4331	0.97324	0.97324	1.0949	0.85158	0.85158	0.48662	0.97324	0.48662	1.2165	0.97324	2.0681	1.0949	1.0949	1.4599	0.85158	0.12165	0.72993	0.48662	0.36496	1.2165	1.5815	1.9465	2.0681	1.9465	1.7032	1.7032	1.3382	1.0949	1.0949	1.5815	2.7981	1.3382
	0.27473	0.68681	0.89286	0.48077	0.41209	0.34341	0.96154	0.68681	1.0989	0.82418	0.75549	0.61813	0.41209	1.2363	1.0302	0.68681	0.48077	1.0302	0.48077	1.1676	0.89286	0.89286	0.75549	1.3049	0.82418	0.61813	0.34341	0.68681	0.96154	0.61813	0.89286	0.96154	0.48077	0.68681	0.48077	0.54945	1.2363	0.41209	1.0989	0.61813	1.0989	1.2363	0.61813	0.61813	1.1676	0.82418	1.5797	1.3049	2.0604
	1.2102	0.89646	1.1206	1.1654	0.89646	0.94128	1.0758	1.255	1.524	0.94128	1.255	1.0758	0.9861	0.85164	0.80681	0.89646	1.255	1.5688	1.3447	0.89646	0.80681	1.0758	1.1206	1.3447	1.0309	0.94128	1.3447	1.2999	1.8377	1.1654	1.255	1.255	1.3447	0.85164	0.9861	1.255	1.0309	1.255	2.1515	2.2411	1.7481	1.2102	1.255	0.71717	0.80681	0.67234	1.255	1.3895	1.8377
	1.3881	1.6017	1.1746	1.0144	1.8687	1.3881	1.6017	1.4949	2.8831	1.4949	1.7085	1.3881	1.3348	0.85424	2.5093	1.3348	1.3881	1.4415	2.5093	1.8153	2.6161	1.4415	1.9221	1.4415	1.0678	2.2958	1.7619	1.6017	2.0822	1.8687	3.0432	1.7085	1.1746	1.4949	2.0288	1.4949	1.7085	1.4415	2.456	2.5627	3.3102	1.9754	1.3348	1.2814	1.7085	1.7085	1.228	1.8153	2.4026
	0.96899	0.5814	1.5504	0.5814	0.5814	0.4845	0.87209	0.96899	1.0659	1.3566	0.77519	0.77519	0.96899	0.87209	0.77519	0.87209	1.1628	1.7442	0.96899	1.5504	1.4535	0.5814	0.67829	0.3876	1.1628	0.67829	1.2597	1.4535	1.5504	1.7442	1.3566	1.0659	0.77519	0.4845	0.67829	1.0659	0.96899	0.87209	2.0349	1.1628	2.2287	0.67829	0.96899	0.5814	1.2597	0.67829	0.87209	1.8411	1.938
	0.69889	0.52417	0.75713	0.87362	0.52417	0.46593	0.9901	0.75713	0.69889	0.93186	0.87362	0.75713	0.58241	0.75713	0.46593	0.87362	0.81538	0.81538	0.87362	0.75713	0.93186	0.75713	0.9901	0.93186	0.81538	0.75713	0.9901	0.75713	1.1066	0.75713	0.93186	0.93186	1.0483	0.75713	0.87362	0.52417	0.81538	0.93186	1.1648	1.1066	1.1066	1.456	0.93186	0.9901	0.87362	1.2231	1.456	1.3978	1.456
	1.2876	1.3591	1.3591	0.78684	1.5021	1.073	1.7167	0.9299	2.0029	2.1459	1.1445	0.85837	0.85837	1.216	1.4306	1.0014	1.8598	0.85837	1.8598	2.0029	1.0014	0.78684	1.5021	0.9299	1.4306	1.073	1.7167	1.3591	2.289	1.9313	1.7883	1.073	0.64378	1.1445	0.64378	1.073	1.1445	2.2175	2.0744	2.5036	2.9328	2.5751	1.8598	1.5737	1.7167	2.2175	1.4306	2.5751	3.9342
	1.0526	0.78947	1.8421	1.0526	0.39474	1.0526	0.52632	0.52632	1.3158	1.0526	1.1842	0.52632	0.65789	0.92105	1.1842	1.3158	0.92105	0.65789	1.0526	0.65789	0.78947	0.65789	1.0526	1.1842	1.1842	0.65789	1.8421	1.1842	0.39474	1.4474	0.39474	0.65789	0.39474	0.92105	0.78947	0.39474	1.1842	1.5789	1.7105	2.1053	1.1842	0.92105	0.65789	0.65789	0.92105	0.39474	0.92105	1.3158	0.92105
	0.20105	0.20105	0.32167	0.20105	0.28146	0.32167	0.16084	0.20105	0.080418	0.16084	0.12063	0.24125	0.24125	0.4423	0.40209	0.20105	0.40209	0.40209	0.080418	0.24125	0.28146	0.32167	0.20105	0.16084	0.32167	0.28146	0.20105	0.20105	0.20105	0.40209	0.12063	0.040209	0.40209	0.36188	0.28146	0.48251	0.32167	0.48251	0.28146	0.28146	0.68355	0.60314	0.60314	0.64335	1.0454	0.68355	1.2465	0.68355	0.84439
	0.89521	0.94787	0.84255	0.42127	0.68457	0.57925	0.89521	0.73723	0.94787	0.73723	0.68457	0.78989	0.63191	0.63191	0.52659	0.84255	0.31596	0.78989	1.0532	0.73723	0.52659	0.57925	0.63191	0.63191	0.57925	0.47393	0.84255	0.84255	0.63191	1.0532	0.89521	0.73723	0.68457	0.68457	0.63191	0.47393	0.57925	0.84255	1.1058	1.2638	1.6324	1.4745	1.2638	0.84255	1.1058	1.5798	1.6851	1.7378	1.7378
	0.7932	0.45326	0.56657	0.33994	0.84986	0.62323	0.67989	0.73654	0.45326	0.33994	0.33994	0.45326	0.62323	0.56657	0.73654	0.45326	0.67989	0.56657	0.3966	0.11331	0.28329	0.3966	0.62323	0.33994	0.33994	0.33994	0.33994	0.50992	0.3966	0.11331	0.28329	0.11331	0.33994	0.28329	0.45326	0.33994	0.56657	1.0198	0.56657	0.90652	0.62323	0.90652	1.3031	0.67989	1.2465	1.0198	2.0397	1.4164	1.5864
	0.97222	0.97222	0.92593	0.92593	1.0185	0.55556	0.69444	0.60185	0.87963	0.69444	1.1574	0.69444	0.78704	1.0185	1.1111	1.1111	0.92593	0.97222	1.0648	0.78704	0.97222	0.83333	0.87963	0.97222	0.55556	0.78704	0.87963	0.64815	0.97222	0.78704	1.1111	0.87963	0.92593	1.0185	0.78704	0.97222	1.1574	1.1111	1.2037	1.1574	1.5278	1.6667	2.3148	1.6204	1.8981	2.1759	3.0556	3.0556	4.3981
	1.875	2.1528	1.9444	1.1111	1.5972	0.69444	0.90278	0.69444	1.7361	1.875	1.6667	0.83333	2.0833	2.1528	2.3611	1.5278	1.3194	1.1111	1.0417	0.55556	0.69444	1.0417	2.0833	2.2222	2.3611	1.9444	2.5694	2.2917	1.8056	1.0417	0.625	1.1111	0.625	1.0417	1.3889	1.4583	3.125	3.4028	3.9583	3.2639	2.4306	1.5278	1.3889	0.97222	1.5278	1.1806	1.1111	1.875	2.9861
cRipple rate (1/s)
Time from HFO peak (ms)	-500	-490	-480	-470	-460	-450	-440	-430	-420	-410	-400	-390	-380	-370	-360	-350	-340	-330	-320	-310	-300	-290	-280	-270	-260	-250	-240	-230	-220	-210	-200	-190	-180	-170	-160	-150	-140	-130	-120	-110	-100	-90	-80	-70	-60	-50	-40	-30	-20
	0.23413	0.27544	0.30299	0.17904	0.17904	0.13772	0.23413	0.20658	0.16527	0.22036	0.19281	0.2479	0.34431	0.19281	0.37185	0.22036	0.27544	0.33053	0.30299	0.30299	0.23413	0.30299	0.27544	0.27544	0.38562	0.26167	0.34431	0.2479	0.35808	0.28922	0.2479	0.33053	0.23413	0.20658	0.28922	0.30299	0.46826	0.37185	0.48203	0.52334	0.44071	0.37185	0.30299	0.22036	0.27544	0.30299	0.37185	0.46826	0.61975
	0.18604	0.1506	0.25691	0.1949	0.16832	0.26577	0.1506	0.1949	0.23033	0.22147	0.26577	0.18604	0.29235	0.1949	0.23033	0.26577	0.28349	0.25691	0.23033	0.1506	0.24805	0.29235	0.28349	0.21262	0.28349	0.22147	0.24805	0.31006	0.22147	0.17718	0.22147	0.25691	0.22147	0.23033	0.39865	0.27463	0.25691	0.27463	0.29235	0.26577	0.25691	0.20376	0.23033	0.13288	0.3012	0.20376	0.3012	0.43409	0.45181
	0.068595	0.057162	0.11432	0.10289	0.09146	0.068595	0.11432	0.034297	0.080027	0.034297	0.080027	0.057162	0.09146	0.09146	0.09146	0.12576	0.12576	0.12576	0.080027	0.057162	0.09146	0.10289	0.068595	0.10289	0.17149	0.11432	0.11432	0.19435	0.10289	0.057162	0.12576	0.034297	0.057162	0.068595	0.068595	0.14862	0.16005	0.12576	0.17149	0.12576	0.18292	0.11432	0.12576	0.16005	0.09146	0.11432	0.068595	0.19435	0.21722
	0.086207	0.10057	0.14368	0.14368	0.11494	0.057471	0.11494	0.10057	0.18678	0.17241	0.12931	0.17241	0.12931	0.11494	0.18678	0.086207	0.086207	0.14368	0.20115	0.086207	0.12931	0.20115	0.21552	0.25862	0.14368	0.21552	0.20115	0.11494	0.11494	0.18678	0.15805	0.15805	0.17241	0.20115	0.12931	0.25862	0.27299	0.17241	0.27299	0.18678	0.27299	0.24425	0.24425	0.15805	0.17241	0.12931	0.24425	0.31609	0.48851
	0.15692	0.11955	0.20175	0.11955	0.27647	0.14944	0.17186	0.16439	0.15692	0.14197	0.16439	0.19428	0.11955	0.20175	0.17186	0.20922	0.24658	0.1868	0.19428	0.20922	0.22416	0.1868	0.22416	0.24658	0.17186	0.26153	0.19428	0.23911	0.24658	0.23164	0.25405	0.20922	0.21669	0.15692	0.19428	0.17933	0.19428	0.33625	0.26153	0.269	0.33625	0.38108	0.26153	0.20922	0.20175	0.097138	0.1345	0.24658	0.23911
	0.25086	0.15795	0.2137	0.25086	0.17653	0.23228	0.36235	0.40881	0.36235	0.2137	0.27873	0.22299	0.16724	0.29731	0.3159	0.3159	0.34377	0.32519	0.4181	0.30661	0.26944	0.26944	0.28802	0.17653	0.27873	0.24157	0.36235	0.42739	0.45526	0.3159	0.4181	0.24157	0.2137	0.23228	0.2044	0.24157	0.25086	0.30661	0.39952	0.54817	0.45526	0.27873	0.26015	0.15795	0.24157	0.25086	0.33448	0.40881	0.49243
	0.065617	0.052493	0.10499	0.10499	0.1706	0.11811	0.1706	0.14436	0.13123	0.15748	0.19685	0.013123	0.14436	0.11811	0.13123	0.065617	0.23622	0.07874	0.20997	0.18373	0.13123	0.13123	0.10499	0.10499	0.091864	0.13123	0.23622	0.19685	0.18373	0.18373	0.2231	0.14436	0.1706	0.14436	0.19685	0.19685	0.15748	0.18373	0.28871	0.27559	0.18373	0.19685	0.24934	0.14436	0.15748	0.14436	0.14436	0.23622	0.1706
	0.10407	0.091063	0.078054	0.13009	0.11708	0.091063	0.071549	0.065045	0.091063	0.071549	0.065045	0.065045	0.071549	0.071549	0.13659	0.097567	0.065045	0.05854	0.11058	0.12359	0.052036	0.11708	0.11058	0.097567	0.11058	0.084558	0.11708	0.071549	0.10407	0.071549	0.097567	0.097567	0.10407	0.13009	0.084558	0.078054	0.12359	0.084558	0.16912	0.1496	0.11058	0.12359	0.091063	0.071549	0.097567	0.17562	0.1496	0.16261	0.23416
	0.1734	0.1734	0.2244	0.1632	0.2448	0.1632	0.255	0.1326	0.2448	0.1632	0.1836	0.2346	0.2448	0.1326	0.255	0.2346	0.306	0.1734	0.2754	0.2754	0.2652	0.204	0.2754	0.2142	0.204	0.2856	0.2652	0.204	0.357	0.3366	0.306	0.204	0.2346	0.1836	0.102	0.2346	0.1938	0.2244	0.4284	0.357	0.3468	0.3876	0.3264	0.204	0.3162	0.255	0.2346	0.4794	0.612
	0.062234	0.082979	0.041489	0.051862	0.051862	0.10372	0.051862	0.051862	0.072607	0.082979	0.082979	0.10372	0.072607	0.10372	0.051862	0.031117	0.12447	0.12447	0.082979	0.051862	0.051862	0.020745	0.1141	0.062234	0.12447	0.10372	0.12447	0.1141	0.051862	0.062234	0.10372	0.072607	0.062234	0.062234	0.072607	0.093351	0.1867	0.1141	0.12447	0.10372	0.062234	0.093351	0.051862	0.072607	0.072607	0.062234	0.13484	0.093351	0.13484
	0.093721	0.11715	0.18744	0.14058	0.04686	0.25773	0.11715	0.21087	0.14058	0.11715	0.18744	0.16401	0.14058	0.14058	0.25773	0.14058	0.16401	0.14058	0.21087	0.18744	0.11715	0.14058	0.04686	0.21087	0.16401	0.21087	0.11715	0.16401	0.16401	0.093721	0.18744	0.16401	0.14058	0.11715	0.18744	0.070291	0.16401	0.21087	0.21087	0.30459	0.32802	0.21087	0.32802	0.30459	0.35145	0.53889	0.42174	0.39831	0.60918
	0.12311	0.084635	0.16158	0.076941	0.10772	0.084635	0.10002	0.1308	0.13849	0.13849	0.16158	0.20005	0.15388	0.16158	0.13849	0.10002	0.15388	0.16158	0.24621	0.1308	0.12311	0.1308	0.16927	0.14619	0.15388	0.14619	0.092329	0.1308	0.22313	0.22313	0.22313	0.20005	0.13849	0.17696	0.17696	0.10772	0.23082	0.2539	0.20005	0.20005	0.44626	0.2539	0.27699	0.20774	0.27699	0.19235	0.2539	0.3847	0.3847
	0.12288	0.081917	0.09557	0.12288	0.07509	0.068264	0.10922	0.09557	0.11605	0.047785	0.12288	0.10922	0.1297	0.10922	0.12288	0.1024	0.088743	0.11605	0.17749	0.081917	0.10922	0.1297	0.10922	0.12288	0.14335	0.10922	0.16383	0.12288	0.15018	0.15018	0.1297	0.11605	0.15018	0.16383	0.09557	0.1024	0.088743	0.1297	0.15701	0.10922	0.09557	0.17066	0.088743	0.13653	0.15701	0.13653	0.18431	0.2594	0.30036
	0.19967	0.14975	0.16639	0.14975	0.14975	0.14975	0.15807	0.11647	0.17471	0.14143	0.15807	0.15807	0.16639	0.15807	0.17471	0.14143	0.12479	0.14975	0.20799	0.14975	0.16639	0.14975	0.099834	0.11647	0.19967	0.17471	0.19967	0.21631	0.19967	0.19135	0.21631	0.24958	0.19135	0.2579	0.19967	0.24958	0.23295	0.2579	0.24958	0.2579	0.26622	0.30782	0.30782	0.23295	0.31614	0.27454	0.49917	0.56572	0.54077
	0.23273	0.30622	0.23273	0.29397	0.24498	0.14699	0.17148	0.17148	0.34297	0.22048	0.30622	0.28172	0.45321	0.35522	0.31847	0.22048	0.14699	0.11024	0.20823	0.13474	0.13474	0.34297	0.30622	0.31847	0.41646	0.56345	0.51445	0.35522	0.13474	0.19598	0.085742	0.18373	0.18373	0.26948	0.24498	0.33072	0.51445	0.71044	0.71044	0.31847	0.26948	0.17148	0.22048	0.19598	0.20823	0.17148	0.37972	0.48996	0.6002
[truncated: 52 more columns]
