# Supplementary material for: De novo inter-regional coactivations of preconfigured local ensembles support memory
Source: Nat Commun. 2022 Mar 11;13:1272. doi: 10.1038/s41467-022-28929-x (PMC8917150; doi:10.1038/s41467-022-28929-x)
Supplement: Supplementary file 6 — Source Data [file 41467_2022_28929_MOESM6_ESM.zip › SourceData/fig06_c.csv]

Fig. 6c
BLA - PL5 (ms)	80	-20	80	0	0	0	20	0	-20	-40	-80	60	60	60	60	-80	20	20	20	100	-20	-20	40	80	20	-40	-40	-100	-80	-80	-80	80	-80	-80	-80	0	100	-60	80	60	100	20	60	100	-80	-40	80	80	0
vCA1 - PL5 (ms)	20	-80	-20	60	-40	-40	-60	0	40	-20	-80	60	-20	-20	-20	-60	0	0	100	80	20	20	100	20	60	0	-20	-80	-40	-40	-20	100	-20	-20	-20	20	60	-20	40	20	60	-20	-40	0	0	40	100	-20	20
[truncated: 51 more columns]
