# Supplementary material for: De novo inter-regional coactivations of preconfigured local ensembles support memory
Source: Nat Commun. 2022 Mar 11;13:1272. doi: 10.1038/s41467-022-28929-x (PMC8917150; doi:10.1038/s41467-022-28929-x)
Supplement: Supplementary file 6 — Source Data [file 41467_2022_28929_MOESM6_ESM.zip › SourceData/supplementary_fig10_b.csv]

Supplementary Fig. 10b
Duration (ms)	0	10	20	30	40	50	60	70	80	90	100	110	120	130	140	150	160	170	180	190	200
	0	0	0	20.7409	30.7947	18.2895	11.0453	5.8394	4.4347	2.4239	2.2449	1.1293	0.92274	0.46826	0.44071	0.22036	0.2479	0.16527	0.15149	0.068861	0.041317
	0	0	0	21.5893	30.9887	16.5663	10.6219	5.5723	4.208	2.5868	1.9667	1.4883	0.86818	0.73529	0.62899	0.32778	0.27463	0.20376	0.14174	0.070872	0.11517
	0	0	0	22.1219	29.6444	17.8347	10.4493	6.3107	4.1614	2.7324	1.7606	1.3033	0.92603	0.75454	0.40014	0.28581	0.30868	0.19435	0.12576	0.10289	0.10289
	0	0	0	23.8937	30.704	16.5517	9.6408	5.0287	3.4052	2.3132	1.8678	1.1207	0.77586	0.54598	0.60345	0.57471	0.34483	0.34483	0.28736	0.21552	0.14368
	0	0	0	19.6369	34.6111	17.5222	10.4311	5.5369	3.9154	2.2865	1.8307	0.90413	0.79205	0.538	0.4035	0.29141	0.26153	0.20922	0.10461	0.052305	0.067249
	0	0	0	19.6878	30.1775	17.5416	10.5733	5.9742	3.9301	3.159	2.0255	1.4587	1.2171	0.76187	0.65967	0.49243	0.38093	0.26944	0.2137	0.22299	0.19511
	0	0	0	21.2336	30.8793	17.2441	10.4856	5.7743	3.7795	2.3491	1.6273	1.2861	0.93176	0.60367	0.51181	0.41995	0.28871	0.18373	0.32808	0.26247	0.23622
	0	0	0	21.5103	31.7419	18.1215	10.908	5.6459	3.9092	2.231	1.9058	1.1383	0.8651	0.61142	0.39677	0.29921	0.16261	0.17562	0.097567	0.05854	0.039027
	0	0	0	19.8592	29.5594	17.7887	11.5871	6.5279	3.9882	2.6724	2.0502	1.3158	0.92819	0.65279	0.5916	0.3774	0.3672	0.2142	0.1734	0.153	0.1938
	0	0	0	22.7155	31.169	17.2804	10.3516	5.2795	3.6614	2.5205	1.8567	1.141	0.82979	0.44601	0.42527	0.23856	0.28005	0.23856	0.20745	0.13484	0.062234
	0	0	0	20.7826	30.4827	17.9944	11.0356	6.2559	5.1078	3.0459	1.9213	1.1012	0.82006	0.49203	0.28116	0.28116	0.070291	0.093721	0.14058	0	0.02343
	0	0	0	19.6353	29.6376	16.9731	11.218	6.2168	4.5164	3.3008	2.3929	1.6696	1.1695	0.73094	0.68477	0.34623	0.33854	0.30776	0.16927	0.15388	0.12311
	0	0	0	18.5132	29.4628	18.2538	11.9803	6.4646	4.9901	2.8398	2.0547	1.4472	1.1673	0.73725	0.54611	0.40958	0.32767	0.20479	0.19797	0.14335	0.088743
	0	0	0	18.777	30.3328	17.9617	11.3644	6.0899	4.5092	3.1697	2.4293	1.5225	1.1065	0.72379	0.54077	0.36606	0.21631	0.19135	0.14143	0.14143	0.091514
	0	0	0	21.3498	30.1935	17.7732	10.8525	5.9652	4.1156	2.6703	1.8251	1.1391	0.85742	0.5512	0.5022	0.33072	0.35522	0.25723	0.25723	0.18373	0.24498
Peak frequency (Hz)	90	93.1738	96.4596	99.8613	103.3829	107.0286	110.803	114.7105	118.7557	122.9436	127.2792	131.7677	136.4145	141.2251	146.2054	151.3614	156.6991	162.2251	167.9459	173.8685
	0	0	0	0.77124	6.1011	15.0668	20.3966	17.7524	13.1525	8.3597	5.8256	4.2969	3.0712	2.1622	1.4599	0.79879	0.53712	0.23413	0.013772	0
	0	0	0.11517	2.0553	10.2853	20.1099	20.8009	15.6095	10.6396	6.6708	4.4915	2.8614	2.0464	1.4174	1.2048	0.95677	0.58469	0.1506	0	0
	0	0	0.034297	1.6463	8.5515	16.7943	18.9665	15.3424	10.415	7.5226	4.9731	4.1843	3.224	2.8581	2.6066	1.7835	0.85744	0.20578	0.034297	0
	0	0	0.014368	1.3218	6.6523	14.2816	17.8017	15.6466	12.0115	8.7069	6.25	4.8563	3.908	2.7874	2.5144	1.6236	1.3793	0.24425	0	0
	0	0	0.11955	2.4733	9.2804	14.0626	12.1348	9.0488	6.2168	5.2753	4.9167	5.8881	8.847	8.5706	8.055	3.8631	1.076	0.17186	0	0
	0	0	0.037164	1.0963	8.3341	17.1606	18.2756	14.522	10.2388	7.405	5.6025	4.627	3.8186	3.1311	2.5829	1.979	1.0034	0.16724	0.018582	0
	0	0	0.013123	0.66929	5.8924	14.5669	17.7822	14.4357	10.4068	8.5827	6.0892	4.79	4.3045	4.0682	3.6352	2.7297	1.5879	0.44619	0	0
	0	0	0.0065045	0.69598	5.776	14.7066	17.6792	15.6953	12.0138	9.0673	6.9338	5.6199	4.7808	3.4214	2.127	1.1838	0.26018	0.026018	0.0065045	0
	0	0.0102	0.091799	1.9992	8.4557	16.2587	17.7275	14.4227	11.1689	7.6499	5.3346	4.5084	3.4884	3.1722	2.4378	2.1726	0.94859	0.153	0	0
	0	0	0.020745	0.96463	6.0782	16.0772	18.2865	14.6873	10.9636	7.5511	5.8189	4.6364	4.2527	3.5785	2.8628	2.4997	1.3692	0.35266	0	0
	0	0	0.02343	1.523	8.1303	17.0337	19.7516	15.5811	11.7385	8.6457	5.9981	4.5455	2.8116	2.2024	1.1012	0.70291	0.21087	0	0	0
	0	0	0.015388	1.1464	8.7789	19.1044	20.9125	16.85	11.6796	7.4863	4.5549	3.1392	1.8158	1.485	1.2157	1.0233	0.60783	0.18466	0	0
	0	0	0.034132	1.0922	7.9186	18.6702	21.3803	17.0865	12.3763	7.5978	4.9901	3.5224	2.2664	1.4609	0.90791	0.50515	0.1297	0.061438	0	0
	0	0	0.091514	1.8303	10.2829	20.1082	20.3245	17.1714	10.3661	7.1464	4.7338	3.0366	1.8802	1.4393	0.69884	0.49085	0.3411	0.058236	0	0
	0	0	0	0.95541	7.2881	16.9525	19.831	16.7932	11.1832	8.4762	5.7447	3.7972	3.3072	2.3763	1.5066	1.1024	0.47771	0.20823	0	0
Inter event interval (s)	0	0.2	0.4	0.6	0.8	1	1.2	1.4	1.6	1.8	2	2.2	2.4	2.6	2.8	3
	4.1047	12.0386	5.3994	3.7603	3.5399	4.0358	5.3581	5.854	4.7521	3.9945	3.0579	2.4931	2.2865	2.2314	2.3829	2.2452
	4.5894	15.4425	8.7003	7.4156	5.8031	5.2981	4.6071	4.2084	3.4021	3.1984	3.3224	2.6048	2.3921	2.1086	1.9846	1.8783
	4.4249	16.8534	7.512	5.4768	5.5568	4.9851	4.6764	4.3334	3.8303	3.1786	2.9614	2.6069	2.584	1.9552	2.0009	2.0581
	3.8511	15.5626	6.6245	4.6415	3.7793	3.4344	3.4057	2.8021	2.8309	2.4572	2.3423	2.3567	1.7819	1.8393	1.9112	1.9112
	5.5597	20.9759	12.5318	10.3423	7.3831	5.3579	4.2893	2.9816	2.5856	2.0251	1.8906	1.6814	1.233	1.2554	1.0312	0.9864
	5.7517	19.5038	6.2814	5.0177	4.8411	3.7539	4.0792	3.4194	3.0663	2.6203	2.6296	2.3416	1.9606	2.0628	2.0349	1.9234
	6.6413	21.4989	7.7963	5.1713	3.9638	3.4781	3.0319	2.7956	2.0738	2.1394	1.8113	1.8506	1.7325	1.7588	1.7063	1.6931
	5.4706	15.6833	8.8142	7.8319	7.227	6.7391	5.5032	4.8071	4.1892	3.3305	3.0248	2.8296	2.4979	2.1661	1.9385	1.6783
	5.7839	19.3104	8.3444	5.5493	5.5595	4.723	3.8152	3.3561	2.9379	2.4788	2.2136	2.4686	1.9892	1.775	1.8464	1.6526
	4.3776	17.9149	7.334	5.3942	5.2075	4.6266	3.9108	3.1224	3.2365	2.9253	2.7697	2.2718	2.1992	2.1369	1.9813	1.888
	2.3201	7.9213	5.5308	4.6637	3.82	3.1638	3.1169	3.1873	3.0701	2.6248	2.3201	2.0155	1.8983	2.0155	1.6639	1.7811
	6.9175	16.8052	7.4869	5.8941	5.8787	6.0095	5.9942	5.1016	4.209	3.4626	2.924	2.7162	2.2084	1.8775	1.8082	1.8082
	6.465	18.7056	8.8135	6.6562	6.704	6.2671	5.1202	4.3214	3.5909	2.997	2.5942	2.246	2.2392	1.9934	1.7272	1.6316
	5.4913	15.359	10.1839	8.1122	7.3051	6.5147	5.1419	4.3348	4.2599	3.3364	3.0285	2.5293	2.3962	2.0884	1.664	1.7888
	4.2264	18.2041	7.3992	5.2554	5.2187	4.1896	4.2754	3.6874	2.7441	2.7441	2.5113	2.0336	2.0213	1.6783	1.8131	1.6906
Peak power (z)	0	0.5	1	1.5	2	2.5	3	3.5	4	4.5	5	5.5	6	6.5	7	7.5	8	8.5	9	9.5	10	10.5	11	11.5	12	12.5	13	13.5	14	14.5	15	15.5	16	16.5	17	17.5	18	18.5	19	19.5	20
	0	0	0	0	0	0	0	0	12.6153	23.0547	18.4685	13.4968	9.4891	6.2664	4.8616	3.085	2.176	1.4736	0.93651	0.70238	0.53712	0.34431	0.28922	0.31676	0.12395	0.16527	0.16527	0.11018	0.12395	0.082633	0.13772	0.096405	0.11018	0.11018	0.027544	0.11018	0.11018	0.055089	0.027544	0	0.041317
	0	0	0	0	0	0	0	0	16.0259	27.4628	19.6315	13.0847	7.5744	4.7838	3.0918	2.1882	1.444	0.92133	0.70872	0.56697	0.3455	0.31006	0.31006	0.32778	0.20376	0.21262	0.097449	0.12403	0.10631	0.08859	0.070872	0.053154	0.053154	0.044295	0.035436	0.035436	0.026577	0.008859	0	0	0.008859
	0	0	0	0	0	0	0	0	12.0498	21.5617	18.2005	13.4675	9.4661	7.1796	5.5448	3.8527	2.458	1.6806	1.189	0.846	0.58306	0.51446	0.26295	0.25151	0.14862	0.13719	0.16005	0.034297	0.068595	0.080027	0.034297	0.034297	0	0.034297	0.022865	0.068595	0.011432	0.022865	0	0	0.011432
	0	0	0	0	0	0	0	0	15.1868	26.4224	19.5546	13.2902	8.477	5.5029	3.5776	2.1552	1.4224	0.91954	0.79023	0.45977	0.4023	0.3592	0.25862	0.18678	0.071839	0.12931	0.10057	0.12931	0.043103	0.028736	0.043103	0.043103	0.12931	0.043103	0	0.028736	0.028736	0.043103	0.028736	0.043103	0.014368
	0	0	0	0	0	0	0	0	9.0712	14.6753	10.8048	8.0326	6.314	5.2455	4.7299	3.9154	3.4671	3.355	3.1831	3.0636	2.7946	2.9664	2.6526	2.5704	2.6451	2.3761	2.01	1.9278	1.3076	0.93402	0.66502	0.41097	0.25405	0.11955	0.15692	0.089666	0.044833	0.037361	0.044833	0.0074722	0.014944
	0	0	0	0	0	0	0	0	11.8833	22.057	17.8296	13.4163	9.7835	7.2378	4.8871	3.6049	2.49	2.0162	1.31	0.91053	0.72471	0.36235	0.38093	0.25086	0.2137	0.15795	0.11149	0.1022	0.055747	0.037164	0.027873	0.046455	0.018582	0.0092911	0.027873	0	0.0092911	0.0092911	0	0.0092911	0.0092911
	0	0	0	0	0	0	0	0	13.5696	22.6115	17.021	12.9528	9.1995	6.1811	4.6063	3.0446	2.5459	1.7585	1.273	1.1024	0.87927	0.62992	0.49869	0.32808	0.31496	0.30184	0.2231	0.18373	0.14436	0.03937	0.091864	0.07874	0.052493	0.10499	0.013123	0.026247	0.026247	0.013123	0.026247	0	0.026247
	0	0	0	0	0	0	0	0	15.0124	26.1025	19.7281	14.3619	9.3079	6.0882	3.5254	2.3351	1.4505	0.87811	0.40328	0.29921	0.19513	0.10407	0.078054	0.05854	0.032522	0.013009	0	0.019513	0	0.0065045	0	0	0	0	0	0	0	0	0	0	0
	0	0	0	0	0	0	0	0	12.4949	20.9098	17.1971	13.3517	9.6083	7.4051	4.8654	3.5904	2.4174	1.7952	1.53	1.1322	0.96899	0.66299	0.5202	0.357	0.3162	0.1224	0.1734	0.102	0.1428	0.051	0.0612	0.0408	0.0204	0.051	0.0408	0.0204	0.0102	0.0102	0	0.0102	0.0102
	0	0	0	0	0	0	0	0	11.9593	21.8857	16.9692	13.2766	9.304	6.9287	5.3833	3.9934	2.7487	1.867	1.4418	0.95426	0.82979	0.58085	0.38378	0.35266	0.23856	0.19707	0.12447	0.082979	0.093351	0.062234	0.051862	0.020745	0.041489	0.041489	0.020745	0.031117	0.020745	0.010372	0.020745	0.020745	0
	0	0	0	0	0	0	0	0	17.9475	29.522	21.2746	14.0815	7.7788	4.1237	2.9053	1.0309	0.74977	0.21087	0.18744	0.11715	0	0.02343	0.04686	0	0	0	0	0	0	0	0	0	0	0	0	0	0	0	0	0	0
	0	0	0	0	0	0	0	0	12.0797	21.528	17.1578	13.5185	9.6945	7.2478	5.2858	3.7701	2.6083	1.7696	1.3465	1.0772	0.75402	0.58475	0.30007	0.28468	0.27699	0.12311	0.11541	0.16927	0.023082	0.03847	0.053859	0.053859	0.023082	0.015388	0.0076941	0.0076941	0.015388	0.0076941	0.015388	0	0.0076941
	0	0	0	0	0	0	0	0	12.0008	22.2131	17.8715	13.9259	10.2874	7.4544	4.8672	3.4542	2.3619	1.8022	0.96252	0.69629	0.6212	0.40276	0.21844	0.17066	0.061438	0.088743	0.068264	0.081917	0.07509	0.047785	0.027306	0.027306	0.054611	0.0068264	0.013653	0.020479	0.027306	0.020479	0.020479	0.0068264	0
	0	0	0	0	0	0	0	0	14.4592	24.8419	18.4609	13.4859	9.401	6.0566	4.0349	2.6955	1.7887	1.2729	0.96506	0.5574	0.6406	0.36606	0.27454	0.19135	0.19135	0.099834	0.024958	0.058236	0.041597	0.016639	0.041597	0.0083195	0	0.0083195	0.0083195	0	0	0	0	0	0.0083195
	0	0	0	0	0	0	0	0	11.8447	22.1828	16.634	12.4816	9.7379	7.0799	4.8873	3.5767	2.9152	1.9598	1.4086	1.1636	0.94317	0.74718	0.5757	0.40421	0.35522	0.23273	0.17148	0.097991	0.085742	0.15924	0.061244	0.073493	0.012249	0.012249	0.073493	0.061244	0.024498	0.012249	0	0	0
