# Supplementary material for: De novo inter-regional coactivations of preconfigured local ensembles support memory
Source: Nat Commun. 2022 Mar 11;13:1272. doi: 10.1038/s41467-022-28929-x (PMC8917150; doi:10.1038/s41467-022-28929-x)
Supplement: Supplementary file 6 — Source Data [file 41467_2022_28929_MOESM6_ESM.zip › SourceData/fig04_c.csv]

Fig. 4c
BLA - PL5 SWR
Time (ms)	-420	-400	-380	-360	-340	-320	-300	-280	-260	-240	-220	-200	-180	-160	-140	-120	-100	-80	-60	-40	-20	0	20	40	60	80	100	120	140	160	180	200	220	240	260	280	300	320	340	360	380	400	420
	-0.70655	-0.53199	-0.94928	-0.92822	-0.31317	-0.31058	-0.33507	-0.026268	-0.40901	-0.31614	1.6639	3.4689	3.2719	2.1739	1.2062	0.48844	-0.17283	-0.037093	0.90454	1.361	1.7708	2.4691	2.8845	2.9188	2.3587	1.1759	0.4214	0.15949	-0.51239	-0.97743	-0.32688	-0.099113	-0.57606	-0.89698	-0.72558	-0.49426	-0.079634	0.36056	0.33698	0.24088	0.047505	0.0077927	-0.013078
	1.4323	-0.10871	-0.47687	-0.57069	-0.58597	-0.36394	-0.12745	-0.24556	-0.17769	0.92741	2.0027	1.2619	0.22734	-0.24824	-0.4061	-0.43678	-0.24628	1.2786	4.8943	6.8499	3.6939	0.5027	-0.30938	-0.39006	-0.40782	-0.40082	-0.41268	-0.42393	-0.42234	-0.3996	-0.19438	0.057206	-0.042142	-0.16278	-0.13134	-0.11865	-0.3081	-0.4495	-0.30469	-0.11516	-0.16989	-0.34798	-0.44625
	-0.54425	-0.14559	0.30357	0.97866	2.5447	4.4268	5.8417	6.4184	3.9761	1.4572	1.0801	1.3041	1.6138	1.7179	1.107	0.28902	-0.24337	-0.60388	-0.73489	-0.38991	-0.057965	-0.26211	-0.52346	-0.47482	0.17029	0.66584	0.2168	-0.72323	-1.3403	-0.98723	0.014119	0.68193	0.55244	0.17839	0.33239	0.61027	-0.0012094	-0.32451	-0.062885	0.18895	1.3505	2.83	2.4674
	0.41903	1.0463	1.8896	2.1477	1.3568	1.0077	1.7698	2.5481	2.646	1.3974	0.42783	0.58886	0.95671	0.62375	0.14095	0.02777	-0.1408	-0.31733	-0.60945	-0.77279	-0.68995	-0.63169	-0.62545	-0.58385	-0.50404	-0.45741	-0.59403	-0.74782	-0.82121	-0.82964	-0.72613	-0.61744	-0.56572	-0.44992	-0.26669	-0.11332	0.085352	0.18302	-0.10538	-0.18666	-0.10746	-0.40331	-0.60497
	0.19465	0.85171	0.77056	-0.056383	-0.37091	0.15044	0.34858	-0.33146	-1.2205	-1.6498	-1.5675	-1.2093	-0.7605	-0.54931	-0.34982	-0.00078316	-0.10804	-0.28489	-0.05541	0.10154	-0.1698	-0.30473	0.022985	0.088246	0.049429	0.2412	0.42587	-0.0010719	-0.80967	-1.5072	-1.6957	-0.63303	0.30755	0.16415	-0.4423	-0.99215	-0.85762	-0.50547	-0.49306	-0.5197	-0.42331	-0.3971	-0.31985
	-0.10713	0.021833	0.29298	0.61148	0.60069	1.1026	1.3715	0.24912	-1.0092	-1.0888	-0.64609	-0.61916	-1.02	-1.1122	-0.78976	-0.45828	-0.074606	0.68595	1.7744	1.3227	0.063057	-1.1533	-1.752	-1.1544	-0.21933	0.47381	1.4638	2.1335	0.90625	-0.35403	-0.40221	-0.17434	0.33936	0.89226	1.1418	1.6622	1.7308	1.3596	0.79066	0.41218	1.686	4.2757	4.9775
	-0.60759	-0.74681	-0.61935	-0.15621	0.10452	0.29428	0.92144	0.92102	0.12765	0.085409	0.81464	1.5202	0.79198	-0.22448	0.035263	0.6842	0.14489	-0.45788	-0.10326	-0.081514	0.20271	0.95392	1.2591	0.79551	0.49396	1.3446	2.4387	1.309	-0.3853	-0.8544	-0.87093	-0.78775	-0.25994	0.1302	-0.30322	-0.16747	0.47234	0.28196	-0.27584	-0.35314	0.38284	1.4392	1.4578
	0.071701	-0.12167	-0.080277	-0.45748	-0.57065	-0.30286	0.013396	0.32909	0.55104	0.55357	0.60319	0.83551	0.98295	1.0516	0.61007	0.23809	0.13461	0.11687	0.34922	0.93476	2.3492	3.3042	1.5368	-0.22101	-0.46786	-0.32099	-0.24091	-0.3379	-0.42707	-0.29002	-0.21381	-0.24997	-0.19657	-0.11352	0.13826	0.32969	0.32892	0.022977	-0.37433	-0.71867	-1.0046	-0.82774	-0.54815
	-0.036104	-0.53397	-0.68675	0.068352	0.75148	0.57399	0.31783	1.1008	2.3644	2.2428	0.87778	-0.12936	0.28548	2.2668	4.1569	2.8562	0.97276	0.21584	-0.028978	-0.3616	-0.32923	-0.38939	-0.84552	-0.51969	0.00045661	0.36585	-0.037877	-1.095	-1.1246	-0.89027	-0.81848	-0.60096	-0.37597	-0.39357	-0.82778	-1.0973	-1.0003	-1.2476	-1.2174	-0.044002	1.2807	0.8726	0.068069
	-0.1481	-0.21416	-0.21249	-0.23862	-0.24958	-0.24083	-0.19512	-0.13576	-0.11038	-0.025066	0.049928	0.046801	0.012339	0.42256	0.8994	0.51793	-0.25476	-0.73236	-0.65386	-0.26803	-0.044148	-0.077923	-0.13694	-0.19011	-0.058227	-0.0016468	-0.2064	-0.40857	-0.43854	-0.34776	-0.29083	-0.29489	-0.32591	-0.26655	-0.13337	-0.24414	-0.39196	-0.40337	-0.41624	-0.41038	-0.37468	-0.35149	-0.24999
	-0.43391	-0.40112	-0.51082	-0.44609	-0.1056	-0.11454	-0.72926	-0.95836	-0.63693	-0.48174	-0.43689	-0.3459	-0.26285	-0.47937	-0.75187	-0.98936	-0.98546	-0.53507	-0.03021	0.12532	0.072238	-0.44606	-0.74909	0.071287	0.68553	0.33311	0.24744	0.20561	-0.094791	-0.20021	0.26883	2.6842	5.4042	4.2013	1.4134	0.1369	-0.10032	-0.047746	-0.079877	-0.13638	0.14933	0.51914	0.99884
	0.03346	-0.19524	-0.25691	1.7512	3.1954	1.7448	0.18147	-0.63106	-0.96571	-0.0172	1.0724	1.3686	0.97761	0.3242	-0.91323	-1.9442	-1.5639	-0.82149	-0.49006	-0.80611	-0.75994	-0.049759	0.00022221	-0.56173	-0.80747	-0.84935	-0.66069	-0.40696	-0.56092	-0.24005	1.478	2.6621	1.4786	0.19945	-0.15132	-0.27794	0.47208	2.3327	3.289	1.0362	-1.1827	-1.3954	-1.168
	-0.59876	-0.34138	0.036287	0.63771	1.153	0.5855	-0.022823	-0.28068	-0.54708	-0.63894	-0.53524	-0.56613	-0.57696	-0.46407	-0.40177	-0.22895	0.80463	4.4227	7.2787	4.4264	0.94499	0.001487	0.030666	-0.0030661	-0.30414	-0.62339	-0.58442	-0.038522	0.68383	0.79425	0.19825	-0.2448	-0.21638	-0.078446	-0.192	-0.33394	-0.34084	-0.20374	0.15278	0.36275	0.10361	-0.18995	-0.086479
	-1.3211	-1.3593	-1.1321	-0.88638	-0.12279	0.78092	0.99789	0.26566	-0.41599	0.19549	1.2007	0.97952	0.43585	0.28535	-0.25535	-0.64034	-0.52949	-1.0505	-2.2594	-2.4441	-1.6521	-1.5602	-1.0094	0.064211	0.84213	1.3678	0.99017	-0.27451	-1.2139	-1.4284	-0.88947	-0.08237	0.34448	0.29977	-0.37988	-0.74563	-0.46384	-0.23925	0.23224	1.0885	1.8944	1.782	0.76722
	-0.23314	-0.22204	-0.2477	-0.24056	-0.201	-0.039761	0.77224	2.1326	3.8838	5.0237	2.8269	0.47908	-0.096248	0.092447	0.62279	0.65944	-0.13787	-0.52068	-0.39826	-0.30586	-0.26639	-0.21596	-0.15885	-0.16591	-0.16351	-0.12688	-0.029171	0.4948	1.0189	0.56536	-0.086982	-0.29309	-0.30828	-0.57466	-1.837	-3.0981	-2.586	-1.8224	-1.2111	-0.60736	-0.28247	0.4483	2.8846
	1.2503	1.5426	1.8435	2.0437	0.51913	-0.83573	-0.71549	0.97889	3.2259	3.5949	2.5059	1.2865	1.1598	1.8874	1.6376	0.32804	0.098511	0.28982	-0.31896	-0.65797	-0.066929	0.49938	0.57864	0.46466	0.5225	0.48461	0.59669	0.79167	0.79202	0.2866	0.083323	0.19236	0.27867	-0.049201	-0.75389	-1.4066	-1.2348	-0.41731	-0.01537	-0.44227	-0.47911	-0.0049605	-0.24737
	-0.44612	-0.42313	-0.40071	-0.41885	-0.45971	-0.52172	-0.51475	-0.40606	-0.39735	-0.54579	-0.6489	-0.56569	-0.43575	-0.056895	0.5561	0.74658	0.48073	0.070564	-0.26176	-0.48994	-0.54685	-0.30231	-0.09321	-0.25373	-0.52015	-0.53503	-0.44614	-0.44516	-0.50118	-0.50926	-0.50333	-0.59343	-0.81148	-0.94117	-0.69427	-0.44657	-0.46015	-0.62012	-0.71824	-0.67896	-0.58638	-0.53415	-0.51816
	-1.0614	-0.97538	-0.96695	-0.99046	-0.97491	-0.78971	-0.31346	0.72633	1.5824	1.1067	0.46193	-0.17331	-0.75773	-0.73013	-0.073013	2.247	4.8418	3.4489	0.99733	-0.28622	-0.82528	-0.90814	-0.89179	-0.052831	2.8987	5.3121	3.081	0.21733	-0.71696	-0.92553	-1.0678	-0.92849	0.18151	1.2886	0.57531	-0.34519	-0.64595	-0.79258	-0.84777	-0.84883	-0.80455	-0.62613	-0.41003
	-0.33782	-0.47472	-0.64934	-0.68158	-0.62917	-0.55473	-0.424	-0.026095	1.2908	2.3493	0.97806	-0.67908	-1.064	-0.32363	0.80464	1.0061	0.5509	0.1538	-0.21399	-0.55203	-0.84987	-0.89723	-0.75823	-0.55388	-0.15971	0.21185	0.075087	-0.1559	-0.21598	-0.43653	-0.65872	-0.70299	-0.53586	-0.16898	0.01871	-0.1651	-0.31632	-0.31317	-0.36682	-0.50236	-0.56906	-0.18381	1.2793
	-0.5625	-0.57559	-0.54726	-0.52195	-0.50214	-0.42311	-0.086962	1.0269	3.5476	5.1276	2.7002	0.13975	-0.43528	0.13083	1.0003	0.84968	0.06661	-0.32663	-0.41585	-0.53269	-0.56058	-0.50726	-0.35277	0.12099	0.61662	0.4074	-0.073957	0.15039	1.0553	1.2865	0.39145	-0.13451	0.44996	1.1108	0.33467	-0.48809	0.90561	2.5617	1.4767	-0.062161	-0.36232	0.59537	3.413
	-0.48549	-0.46845	-0.42122	-0.41627	-0.4207	-0.40938	-0.29345	0.53503	3.541	6.0914	3.5537	0.61771	0.2934	0.98935	1.3419	0.88284	0.12779	-0.32748	-0.44925	-0.46729	-0.45461	-0.51183	-0.60514	-0.47506	-0.10319	0.0537	0.019462	0.45449	0.88668	0.34078	-0.25513	-0.39277	-0.26857	0.25935	1.4112	1.8211	0.3488	-0.57528	-0.52346	-0.42427	-0.32634	0.44441	3.4992
	-0.68526	-0.68897	-0.60481	-0.5821	-0.64616	-0.69138	-0.7252	-0.73988	-0.6753	-0.61324	-0.53135	-0.4775	-0.49437	0.012018	0.72025	0.61265	0.88053	1.4955	0.93389	0.0034273	-0.43405	-0.59861	-0.63452	-0.73689	-0.70996	-0.33436	-0.27481	-0.5404	-0.48294	-0.19707	-0.20424	-0.50585	-0.77266	-0.82597	-0.67712	-0.49935	-0.49844	-0.47499	-0.21677	-0.17818	-0.40455	-0.54445	-0.43003
	-0.66728	-0.6154	-0.69069	-0.85242	-0.79177	-0.50596	0.023562	0.41097	-0.02232	-0.60251	-0.9954	-1.15	-0.98937	-1.3462	-1.5817	-0.50882	0.239	0.13009	-0.29172	-0.48753	-0.54166	-0.49861	-0.31503	0.15406	0.78653	0.6641	-0.052567	-0.55665	-0.89334	-1.0124	-0.75535	-0.61474	-0.67359	-0.13125	1.3854	2.2661	1.0843	-0.11102	-0.18623	-0.061856	-0.30207	-0.54409	-0.55741
	-1.7713	-1.09	-0.37544	0.21065	0.5131	0.32569	0.18026	0.30769	0.26006	0.07383	-0.0050987	0.1366	0.28811	-0.1736	-0.85084	-0.61048	-0.11001	0.26464	0.47851	0.88342	2.1185	3.3951	2.9213	0.82588	-0.42067	-0.19928	1.4695	3.0293	1.8264	-0.50135	-1.6212	-1.1525	-0.45976	-0.17959	-0.11443	0.14723	0.67782	0.76258	0.2478	-0.1839	-0.13688	-0.010584	-0.077448
	-0.3816	-0.19946	-0.037442	-0.15023	-0.3116	-0.43106	-0.52258	-0.50114	-0.26777	0.5115	1.5204	1.3813	0.36628	-0.23636	-0.4667	-0.51168	-0.38642	-0.30015	-0.17571	-0.02523	-0.28699	-0.59063	-0.72121	-0.72851	-0.67428	-0.6159	-0.14205	0.7883	1.3433	1.0937	0.56825	0.62808	0.60109	-0.035865	-0.33605	-0.25824	-0.25119	-0.35046	-0.50834	-0.73293	-0.8696	-0.77098	-0.21235
	-0.087982	-0.22707	-0.21068	0.50541	1.4766	0.88816	-0.094159	-0.022021	0.20461	-0.37835	-0.9148	-0.96755	-0.66646	0.59973	1.8562	1.0582	-0.43015	-1.1212	-1.1029	-0.53653	0.012345	0.17916	0.20411	-0.17449	-0.64809	-0.84202	-0.70016	-0.47477	-0.39602	-0.084515	0.11455	-0.51622	-0.76933	-0.52128	-0.65983	-0.57508	-0.45459	-0.62572	-0.62617	-0.34012	-0.34438	-0.16798	0.30032
	0.61109	-0.0079869	-0.50453	-0.54994	-0.55842	-0.2733	0.17035	0.11587	-0.04587	0.097027	0.56803	1.4154	1.8886	1.1459	0.31889	0.67059	0.80938	0.34617	0.54633	0.69228	0.082509	-0.4233	-0.66527	-0.79832	-0.56289	-0.45477	-0.85019	-0.6892	-0.31009	-0.49571	-0.52023	-0.52021	-0.76464	-0.75856	-0.2011	0.4833	0.78017	0.46584	0.15605	-0.2063	-0.47041	-0.20316	0.58395
	-0.98653	-1.0051	-0.85385	-0.64807	-0.28426	-0.31301	-0.80067	-1.0196	-0.82149	-0.32308	0.19364	0.083044	-0.6263	-1.1355	-0.63511	0.76085	1.3936	0.68438	0.28618	0.36981	0.16546	-0.0023143	0.43879	0.81771	0.50145	-0.12765	-0.29058	-0.10336	-0.26662	-0.79445	-0.60098	0.90591	2.1077	1.5487	1.0402	1.0714	0.2791	0.36067	0.99938	0.4515	-0.18663	-0.24258	-0.19972
	1.0741	1.6593	0.97093	0.56142	1.0682	1.205	0.84191	0.84828	0.5357	0.021657	0.6482	2.287	3.3867	2.1031	0.53949	1.2341	2.5848	1.6415	0.2345	-0.11433	0.20684	1.5851	3.1071	1.8868	-0.19173	-1.1479	-1.4287	-1.4119	-1.4657	-1.3936	-1.3683	-1.4713	-1.4021	-1.1502	-0.77713	-0.67223	-1.2792	-2.1665	-2.063	0.55734	2.8917	1.7727	0.0049413
	-0.77274	-0.76437	-0.78184	-0.78278	-0.77266	-0.75508	-0.68081	-0.14117	1.7916	3.3692	1.6921	-0.056716	0.14735	1.707	3.2152	2.6599	0.88627	-0.30181	-0.71973	-0.83884	-0.85295	-0.7788	-0.66375	-0.39979	0.0034012	0.10692	0.042804	0.90664	1.8326	0.76254	-0.4739	-0.72535	-0.47411	0.13858	0.82195	0.92954	0.35524	0.039536	-0.098131	-0.43787	-0.6531	-0.2442	1.6566
	-0.51527	-0.44803	-0.28369	1.519	3.0631	2.0122	1.126	0.90605	0.29777	-0.053717	-0.30214	-0.56667	-0.62894	-0.68236	-0.5422	-0.039956	0.96313	1.7057	0.72472	-0.51989	-0.84136	-0.68582	-0.60453	-0.64362	-0.75833	-0.75006	-0.44446	0.08587	0.30959	-0.12016	-0.51072	-0.25534	0.16535	0.30086	1.2288	1.9612	0.71607	-0.25194	-0.35399	-0.60237	-0.76348	-0.68242	-0.36063
	-0.67036	-0.74427	-0.74548	-0.73189	-0.70718	-0.54999	0.028357	0.90985	2.1774	3.1102	1.5225	-0.26329	-0.54674	0.33813	1.54	1.56	0.70471	-0.022784	-0.48098	-0.64816	-0.64424	-0.65754	-0.66893	-0.62302	-0.40516	-0.21756	-0.36636	-0.3829	-0.16178	-0.21737	-0.44774	-0.61558	-0.62879	-0.39522	-0.19177	-0.3749	-0.64261	-0.70611	-0.57075	-0.53794	-0.59718	-0.22964	1.4665
	-0.68698	-0.62188	-0.67487	-0.76855	-0.84604	-0.8808	-0.53739	0.42149	2.0901	3.3076	1.8006	0.094255	-0.011316	0.77891	1.8331	1.8959	0.71565	-0.24572	-0.63793	-0.77568	-0.74225	-0.64416	-0.40927	0.72305	2.1312	1.78	0.62235	0.58893	0.73708	-0.33489	-1.0169	-0.79527	0.34048	1.7561	1.526	0.14833	-0.70198	-0.88365	-0.75457	-0.69951	-0.69605	-0.13845	1.854
	0.79917	0.79046	0.18517	0.072813	0.37669	0.21518	1.1027	2.3483	1.4177	0.54615	0.72117	0.39813	-0.18988	-0.51001	-0.55352	0.032074	2.0086	3.6117	2.0635	0.16215	-0.44601	-0.60888	-0.6307	-0.53678	-0.37832	-0.26175	-0.29018	-0.62107	-0.92668	-0.86041	-0.84228	-1.0966	-0.99075	0.33219	2.5203	3.2606	1.3865	-0.17803	-0.56935	-0.71686	-0.69264	-0.56816	-0.33552
	-0.53704	-0.56205	-0.55787	-0.55285	-0.54557	-0.44185	0.071275	1.3395	4.089	6.0648	3.3302	0.30483	-0.32236	0.33096	1.3902	1.431	0.38477	-0.35554	-0.52979	-0.55204	-0.55788	-0.5639	-0.55796	-0.48999	-0.32456	-0.22405	-0.22507	0.20774	0.65107	0.15509	-0.40978	-0.5409	-0.4623	0.10214	1.7439	2.9749	1.8558	0.49912	-0.19505	-0.5011	-0.44818	0.46571	3.5729
	-1.2288	-1.2737	-1.2903	-0.93735	0.023574	0.75598	0.15197	-0.69383	-0.94942	-0.17357	1.0961	1.2595	0.99005	0.52951	0.086733	-0.11515	-0.13801	0.80384	2.1343	2.0872	1.5182	0.4018	-0.71662	-1.0609	-0.99406	-0.99653	-0.8173	0.052007	2.048	3.4393	1.7523	0.25611	0.40521	0.1869	-0.3732	-0.20633	0.33267	0.39008	0.4667	0.50332	-0.20039	-0.68748	-0.54972
	-0.74075	-0.77444	-0.82143	-0.85862	-0.84454	-0.61561	0.14518	1.1776	2.4845	3.3922	1.6598	-0.20344	-0.25898	1.5715	4.0357	3.7251	1.2965	-0.2441	-0.70235	-0.83256	-0.85017	-0.83639	-0.82166	-0.70348	-0.3814	-0.15545	-0.09095	0.82152	1.7365	0.75521	-0.44165	-0.77552	-0.68657	-0.1862	0.7207	1.0645	0.34304	0.094862	0.33693	-0.11738	-0.61539	-0.26307	1.6163
	-0.054162	-0.074134	-0.25558	-0.10093	0.18846	0.46375	1.8008	2.9015	1.5566	0.24495	0.20811	0.3066	0.17306	-0.27203	-0.51884	-0.10606	1.4724	2.8124	1.4672	-0.22034	-0.69194	-0.72254	-0.74828	-0.75599	-0.61197	-0.3749	-0.19885	0.12595	0.29629	-0.18317	-0.61105	-0.71156	-0.75389	-0.33746	1.3659	2.7688	1.4537	-0.1981	-0.64849	-0.66396	-0.70071	-0.74883	-0.64342
BLA - PL5 HFO
Time (ms)	-420	-400	-380	-360	-340	-320	-300	-280	-260	-240	-220	-200	-180	-160	-140	-120	-100	-80	-60	-40	-20	0	20	40	60	80	100	120	140	160	180	200	220	240	260	280	300	320	340	360	380	400	420
	1.4543	1.6319	1.0975	0.19773	-0.26833	0.28499	0.94057	1.4679	1.4627	0.30309	-0.76603	-0.69487	0.021892	0.11112	-0.26045	0.94011	2.9491	2.7176	1.1185	0.21149	-0.12186	-0.63955	-1.7459	-1.0781	1.0741	1.8894	0.64999	-0.25827	0.3286	0.99846	1.8	2.3121	1.2565	0.16869	-0.11852	0.088238	0.37611	0.86332	1.4299	1.3072	1.5949	3.3534	3.7197
	-0.51528	-0.15	0.30352	1.1069	1.8914	1.2384	0.47112	1.1045	2.094	2.1843	2.0566	0.83963	-0.29095	-0.50077	-0.47686	-0.46604	-0.43017	-0.39596	-0.42578	-0.44017	-0.31232	-0.2007	-0.29938	-0.3602	-0.51983	-0.57568	-0.48277	-0.48582	-0.48616	-0.49839	-0.60991	-0.70668	-0.55328	-0.16951	0.089054	-0.025351	-0.13876	-0.27698	-0.39905	-0.44781	-0.42809	-0.30698	-0.055782
	-0.78061	-0.68116	-0.59298	-0.43683	0.15882	1.9141	3.1236	1.8731	0.34107	-0.61195	-0.85686	-0.32276	-0.28253	-0.87255	-1.2039	-1.25	-0.9241	-0.07981	0.60578	0.83712	1.0338	1.823	2.7798	1.6002	0.11188	-0.37209	-0.60547	-0.53538	-0.20692	0.15191	1.0626	1.4597	0.39852	-0.41003	-0.18929	0.44736	1.5909	2.5953	1.2524	-0.49155	-0.86882	-0.47263	-0.15264
	-0.39596	-0.086645	-0.067638	-0.25814	-0.2349	0.058929	0.54101	2.4983	4.501	3.156	1.5479	1.1663	0.81551	0.535	-0.20595	-0.61118	-0.20185	0.19574	0.12545	0.28525	1.6134	3.2514	3.3703	1.5865	-0.056092	-0.58702	-0.45456	-0.12105	-0.21795	-0.2835	-0.19158	-0.46542	-0.58182	-0.024488	0.50852	0.15951	-0.41212	-0.62793	-0.60006	-0.55842	-0.49809	-0.40283	-0.33551
	0.33208	0.16082	0.25297	0.64319	0.13052	-0.97143	-1.1779	-0.6763	-0.19296	0.048077	0.53551	1.4505	1.7376	2.1196	3.5331	3.8725	1.9882	0.66106	1.0436	3.4509	5.3521	3.1323	0.54639	-0.32624	-0.56823	-0.3352	0.89411	1.9874	1.2601	0.55532	1.9698	3.4223	1.7486	-0.28179	-1.1489	-1.3138	-0.90203	-0.50479	-0.31069	-0.18549	-0.26675	-0.67609	-1.1322
	-0.5462	-0.33595	-0.34531	0.011911	0.15564	-0.03812	-0.65686	-1.0876	-0.25092	1.4644	2.2933	2.0555	1.7091	1.3089	1.5361	2.0351	1.2645	0.17501	-0.0065778	0.84166	2.5922	3.8776	3.1412	2.0815	2.1109	2.7382	1.923	0.48315	-0.16723	-0.038442	0.68142	1.2564	0.29035	-0.83488	-0.63777	-0.1782	-0.42696	-0.82893	-1.0665	-1.2883	-0.76831	0.80618	1.4104
	-0.45951	-0.00075469	-0.12318	-0.38615	-0.16334	0.16369	0.59881	0.58593	-0.0039479	-0.19019	0.30264	1.0572	1.5188	1.6845	1.5226	1.6163	1.4529	0.54644	0.1214	1.1165	2.8438	3.846	3.1407	1.1882	0.65806	1.4205	1.3547	0.53624	-0.12368	-0.40696	-0.42729	-0.64836	-1.1136	-1.2104	-0.61591	0.59729	1.3751	0.31861	-1.2912	-1.4433	-0.32586	0.76258	1.0589
	0.52505	-0.38173	-1.5812	-1.0462	-0.19151	-0.43023	-0.63897	-0.2162	-0.09304	-0.24452	-0.3053	-0.27791	-0.33144	-0.41018	0.12525	0.87803	1.6336	2.7505	3.4744	3.466	3.3856	3.3575	3.3696	2.099	2.0331	3.9136	3.9252	1.3783	-0.4011	-0.33993	-0.19809	-0.42735	-0.58519	-0.67127	-0.49726	-0.17245	0.41762	0.81891	0.031233	-1.3966	-2.0366	-1.528	-0.61841
	0.018925	0.067099	0.65218	1.2049	0.46787	-0.40421	-0.15977	0.60242	0.41098	-0.21243	0.16774	1.2976	1.4073	0.92353	1.2886	1.8915	1.4112	0.22749	0.27172	2.6211	5.0116	3.996	1.5051	0.33468	0.29043	0.65523	0.85222	0.42877	-0.38695	-1.2686	-1.3548	-0.96023	-0.63364	-0.47082	-0.46918	-0.54161	-0.64426	-0.64349	-0.39468	0.35438	1.0861	0.81177	0.67344
	-0.7801	-0.83477	-0.59143	-0.12367	0.25787	-0.030067	-0.46005	-0.50365	-0.3651	-0.38245	-0.5672	-0.89802	-1.0474	-0.27427	0.66114	0.60048	0.18297	-0.058849	0.29856	2.804	5.6189	3.9341	1.6854	1.4976	1.2195	0.67275	0.52481	0.56181	0.5049	0.40402	-0.13759	-0.36497	0.36863	1.218	0.88973	0.13662	-0.37842	-0.63623	-0.58121	-0.39716	-0.2472	-0.29055	-0.28156
	-0.38019	-0.0023914	0.027006	0.084163	1.9662	4.014	2.9253	1.5033	0.72934	0.085104	0.0024327	0.41588	1.961	3.5074	2.6243	0.99826	0.49366	1.3254	3.8847	6.3376	5.3219	3.8283	2.7407	1.4158	0.8694	2.1207	3.3237	2.1139	0.65422	0.68312	2.0052	2.9868	1.2836	-0.31378	-0.3878	-0.32079	-0.26953	0.071887	1.5692	2.9872	1.6341	-0.10098	-0.66269
	-0.14341	-0.40857	-0.46619	-0.45862	-0.77476	-1.1598	-1.0656	-0.85788	-0.91423	-0.6683	0.085235	0.60599	0.39801	-0.15095	-1.0606	-1.7946	-1.6129	-1.293	-0.51376	1.194	4.5068	5.7947	2.2867	-0.68984	-1.2357	-1.0648	-0.51615	0.27864	0.70238	0.50713	1.4173	3.0165	2.9678	1.8176	0.60043	-0.39405	-1.2297	-1.2647	-0.042657	1.1725	0.95179	1.0237	1.4713
	-0.027103	-0.20659	-0.43574	-0.64648	-0.53739	-0.01193	0.28263	-0.078639	-0.29302	-0.27258	-0.19688	-0.21883	-0.57513	-0.49873	0.23982	0.5948	0.096679	-0.30649	-0.32635	-0.19573	0.80847	4.5522	7.9692	5.6333	2.0151	0.50495	-0.35544	-0.59393	0.019706	0.59429	0.19377	-0.40206	-0.58499	-0.65584	-0.50523	-0.29967	-0.30575	-0.30643	-0.14718	0.086629	0.3914	0.69359	0.31744
	0.11054	0.55215	0.28693	-0.15344	0.079603	0.43413	-0.014433	-0.58757	-0.79816	-1.0256	-0.97037	-0.97925	-0.87326	0.077749	1.3845	1.4463	0.084796	-0.70776	-0.22771	2.2581	5.3071	5.4155	2.833	0.69794	0.57568	1.095	0.23459	-1.039	-0.95749	0.35938	1.0553	0.24858	-0.24788	-0.30121	-0.53482	-0.62411	-0.26566	0.041772	-0.020071	-0.23624	-0.0047254	0.38192	0.31594
	0.30932	0.26312	-0.099643	-0.33564	-0.36488	-0.33181	-0.28941	-0.3419	-0.40054	-0.34342	0.11313	1.387	1.4187	-0.90284	-1.4178	-0.59045	-0.13851	0.33653	0.47428	-0.047722	1.1759	5.3427	7.1966	3.7572	0.5681	-0.37314	-0.54334	-0.20658	-0.18424	-0.57876	-1.0135	-1.1866	-0.3101	-0.0073359	-0.093283	-0.056925	-0.30311	-0.61666	-0.93567	-1.8026	-2.489	-1.4875	-0.22759
	-0.44473	-0.49884	-0.39828	-0.29295	-0.43386	0.21562	1.228	0.87764	0.99438	1.9597	2.5261	2.5829	2.0225	2.0072	1.0217	-0.20074	0.19531	0.87758	1.3301	2.8419	5.5344	6.0277	2.6825	0.77688	0.54992	0.013888	0.052161	0.58568	0.39275	-0.0042365	0.62069	1.5373	1.0251	-0.050592	-0.52918	-0.64176	-0.96067	-1.1014	-0.61158	0.047083	0.16804	-0.43692	-1.3049
	-0.44447	-0.16157	0.57732	1.1314	0.37971	-0.41786	-0.55008	-0.5547	-0.61644	-0.6312	-0.50012	0.20935	2.4662	4.4238	2.7349	0.10894	-0.9023	-0.90489	-0.5043	0.76932	3.0424	5.753	6.7343	3.1455	-0.35652	-0.96347	-0.35616	0.015677	0.074172	1.2971	3.4304	3.7664	2.0192	1.4308	1.6223	0.54735	-0.48983	-0.57782	0.25582	1.1693	0.72367	-0.13163	-0.59029
	-0.83601	-0.67209	0.13148	0.93789	1.4662	1.9589	1.3369	0.36446	0.041218	-0.095309	0.29628	1.8638	3.2399	2.897	2.1836	1.7902	1.5404	1.1019	1.3242	2.641	4.1896	6.2174	7.3708	5.8705	4.1767	4.0841	4.2952	3.3645	1.9232	1.4366	1.8587	1.8577	0.91385	0.37591	0.36756	0.016914	-0.31353	-0.085623	1.087	1.999	1.1312	0.45953	0.86928
	0.095506	0.52281	0.067943	-0.56732	-0.82133	-0.84613	-0.76398	-0.63725	-0.54667	-0.63475	-0.63673	-0.30079	0.06117	0.098764	-0.13583	-0.19937	0.059207	1.0174	3.1063	5.767	6.9907	6.271	5.0149	2.5577	0.28045	-0.45694	-0.33788	-0.10035	-0.054989	-0.097111	-0.22256	0.0058052	0.55353	0.5698	0.072678	-0.29214	-0.474	-0.57711	-0.70157	-0.82903	-0.77509	-0.54433	-0.39055
	0.51306	0.1795	-0.34529	-0.67072	-0.6502	-0.28829	0.10195	-0.032126	-0.20673	-0.34804	-1.0874	-1.5194	-0.7258	-0.1067	-0.2604	-0.3076	0.21164	1.381	2.6084	3.693	5.5411	7.0277	6.5735	3.1937	0.6245	0.91933	2.1223	2.3518	1.9301	1.5443	1.2683	0.91966	0.87037	1.1348	1.6446	1.6476	2.0219	2.4093	1.1532	-0.31532	-0.93481	-0.71534	-0.28567
	-0.089903	-0.21545	-0.39109	-0.51401	-0.54209	-0.48424	-0.41361	-0.41331	-0.44895	-0.47202	-0.28401	0.25797	1.3229	1.9754	0.93288	-0.068236	0.19604	1.3543	2.2658	2.7378	4.6792	7.575	7.1926	3.0841	0.089696	-0.24444	0.4177	0.28032	-0.15923	-0.088437	0.92261	2.1244	1.6626	0.4349	-0.12225	-0.38639	-0.52496	-0.65781	-0.79512	0.13307	1.1497	0.69824	-0.012493
	-0.63978	-0.15315	0.32327	0.22619	-0.13045	-0.25088	-0.21777	-0.13338	-0.17823	-0.26432	-0.33474	0.20649	1.6276	2.4371	1.9145	0.82693	0.45035	0.71005	1.7519	4.3428	6.7554	6.8776	6.1486	4.2228	1.6974	0.41261	0.04291	0.13394	0.57737	0.82542	0.47721	0.21805	0.43628	0.57485	0.37115	-0.26124	-0.64775	-0.57618	-0.15523	0.25416	0.15537	0.054999	0.35043
	1.0775	1.908	1.125	-0.44017	-1.0683	-0.43513	0.27143	-0.23694	-0.9199	-0.91497	-0.055385	0.98175	0.90683	0.41623	0.016236	-0.37481	-0.65967	-0.98808	-0.57606	1.2587	5.0357	8.3724	6.6207	3.2292	1.9271	2.0191	1.7054	1.299	1.7296	1.9772	2.1934	2.6622	2.1789	1.4743	0.92994	0.58104	0.82462	1.4915	1.1699	0.49896	0.23609	-0.46839	-0.99055
	-0.91501	-0.37032	0.3091	0.27075	-0.29325	-0.68881	-0.56711	-0.17283	0.088115	0.33711	0.71784	0.69757	0.16379	-0.17272	0.15893	0.76451	1.0073	1.4223	2.708	6.3886	9.6644	7.0028	3.3908	1.1066	-0.41883	-0.56429	-0.031568	0.038471	-0.24823	-0.3741	-0.24398	0.24893	0.45205	0.11067	-0.0096616	-0.19019	-0.50561	-0.31224	0.077216	-0.17371	-0.55099	-0.75953	-0.85675
	-0.44175	-0.28555	0.064175	0.58558	0.80045	0.15968	-0.417	-0.50196	0.19749	1.4984	2.3157	2.1189	1.2006	0.65809	0.14376	-0.1939	-0.024808	0.82973	1.9402	3.6839	6.5475	7.875	6.7713	3.5452	0.78138	0.12851	0.47601	0.84235	0.63307	-0.0010509	-0.18571	0.18416	1.2398	1.9464	0.7253	-0.5267	-0.75309	-0.72174	-0.72933	-0.7039	-0.6915	-0.64607	-0.61263
	-0.30454	-0.28479	0.13548	-0.17081	-0.71671	-0.53444	-0.11365	0.14512	0.62107	1.2166	0.61586	-0.012646	0.54667	1.5833	1.958	2.0453	3.0418	3.74	2.6769	3.0593	6.7086	9.1299	5.8793	1.6486	-0.21426	-0.42445	0.39382	1.1146	0.31325	-0.38424	0.27626	0.8603	0.23384	-0.7542	-0.95544	-0.49422	0.1071	0.90095	1.0846	0.60198	0.5534	1.0197	0.75163
	-0.4248	-0.6754	-0.58338	-0.33429	0.1073	0.58665	0.91643	0.6519	-0.0099904	-0.21252	0.14048	0.60247	0.62117	0.16412	-0.097432	0.16787	1.2706	2.6352	2.802	2.859	5.2321	8.7385	8.0192	4.299	2.1976	1.8801	1.752	2.0706	2.5611	1.7766	0.5008	-0.31927	-0.69672	-0.67986	-0.53061	-0.51167	-0.80779	-0.9638	-0.66195	-0.20963	0.049981	0.026673	0.054407
	0.20233	0.76519	0.68277	0.54801	0.609	0.72873	0.75161	0.63084	0.4796	0.50593	1.0143	2.1917	3.8106	4.8092	3.5105	2.2192	2.2617	2.4362	2.2727	3.0493	6.4477	9.1538	6.9462	3.3599	1.6458	2.3865	3.8465	3.4682	1.7568	0.26039	-0.056288	0.52493	0.41033	-0.57901	-0.95374	-0.89012	-0.72966	-0.25744	-0.019041	0.22458	0.2776	-0.3171	-0.2704
	1.9182	2.8249	3.7007	2.9679	2.2805	2.6043	1.7655	0.40472	-0.019172	-0.047427	0.24241	0.56414	0.49536	0.79843	1.1979	1.0396	0.71182	0.56419	1.0577	2.2765	5.1883	9.211	8.8506	4.7829	1.4144	0.015303	0.58225	1.4017	0.22202	-1.1697	-1.4319	-1.0596	-0.42723	-0.10738	-0.47809	-1.0182	-1.0067	-0.92053	-1.2684	-1.1686	-0.33785	0.45606	0.9502
	0.23651	0.14277	-0.2982	-0.66011	-0.74301	-0.6868	-0.69192	-0.70459	-0.68447	-0.61268	-0.077687	0.64106	0.58204	0.094977	-0.22664	-0.092378	0.79269	2.3533	3.9501	5.7819	8.1495	8.8802	6.2469	2.7916	1.0144	0.80362	0.89694	0.65837	0.94296	1.544	1.6164	1.9567	2.1121	1.137	0.21737	-0.15342	-0.13888	0.17438	0.14217	-0.080569	-0.1233	-0.19337	-0.24444
	-0.92323	-0.70844	0.59342	1.6208	0.93234	0.38093	0.59772	0.3126	0.24832	1.3697	3.2542	3.7267	2.249	0.82988	0.45832	0.29622	0.62623	1.8698	2.4618	2.7642	6.2848	9.817	7.2177	3.0069	0.89502	0.45146	0.7947	0.76583	-0.16365	-0.8467	-0.84395	-0.55182	-0.3858	-0.56161	-0.58106	-0.40304	-0.34841	-0.55436	-0.84216	-0.93451	-0.77915	-0.45605	-0.25685
	-0.10001	-0.014763	-0.37758	-0.6977	-0.74174	-0.6249	-0.51998	-0.58784	-0.66514	-0.70494	-0.58889	-0.0084387	0.87476	1.1373	0.45173	-0.29007	-0.19685	0.83262	2.2174	4.1802	7.0338	8.8605	8.2971	4.7058	1.1005	-0.33413	-0.29288	0.072	0.0082216	-0.10691	0.076809	0.47525	0.74458	0.33962	-0.201	-0.3717	-0.33926	-0.26331	-0.41231	-0.6345	-0.71546	-0.57921	-0.21803
	1.415	1.1824	0.088869	-0.598	-0.4812	0.21272	0.58747	-0.12378	-0.71502	-0.75761	-0.72287	-0.51395	-0.43895	-0.79406	-0.72659	-0.12891	0.66395	1.4088	2.2404	3.926	7.1516	9.3803	7.6953	3.7265	1.1754	0.29773	-0.18727	0.68536	2.2402	2.4355	2.3194	2.4025	2.0472	1.3183	0.88886	0.38587	0.25222	0.43408	-0.0081057	-0.49258	-0.60782	-0.25332	0.10338
	-0.74841	-0.60632	-0.27962	0.05909	0.15446	0.47883	0.90377	0.31479	-0.074684	0.59405	2.0343	2.8206	1.4885	0.13615	-0.23718	0.04777	0.83688	2.4544	3.864	4.9762	8.5936	9.9564	5.7724	1.8451	0.5264	0.21958	-0.14678	-0.60892	-0.90336	-0.92918	-0.83738	-0.7203	-0.51911	-0.59404	-0.9212	-0.96251	-0.79959	-0.82183	-0.83643	-0.72736	-0.50573	-0.502	-0.67241
	0.1209	-0.03626	-0.38333	-0.59243	-0.60953	-0.50089	-0.41753	-0.52956	-0.63915	-0.63136	-0.42851	0.22621	1.3106	1.6652	0.58539	-0.30337	-0.1213	0.67544	1.2878	2.3091	5.6509	9.7858	9.5383	4.4729	0.75499	0.14085	0.33958	0.26962	0.79409	1.7322	2.2455	2.5344	1.7021	0.37049	-0.20517	-0.17321	0.10859	0.41554	0.34578	0.68495	1.2036	0.63065	0.0071985
	-0.20462	-0.42107	-0.47363	-0.38165	-0.26642	-0.22857	-0.057302	-0.097926	-0.42323	-0.49643	-0.20251	0.017755	0.2138	0.81419	2.2869	3.1595	1.8272	0.40247	0.045137	0.99853	4.5624	9.5873	11.0299	7.7709	3.8044	1.3405	0.39416	0.51088	1.2823	1.7612	0.79099	-0.21639	-0.63831	-0.67693	-0.41607	-0.29189	-0.41984	-0.52769	-0.38206	-0.19319	-0.22465	-0.26876	-0.076888
	0.79859	0.644	-0.13819	-0.6743	-0.72362	-0.46247	-0.24468	-0.46566	-0.72693	-0.73395	-0.41992	0.34808	1.0463	0.83758	0.076786	-0.23859	0.48628	1.9946	2.9373	4.2527	7.9827	10.8033	8.7736	4.165	0.97706	-0.051764	0.035612	0.45799	0.80685	1.153	1.7093	2.3176	2.1512	0.91991	0.021739	-0.11517	0.13711	0.52561	0.35403	0.11776	0.21825	0.24766	0.27175
	-0.65786	-0.5286	-0.14615	0.25385	0.29058	0.55355	0.95669	0.56789	0.25234	0.70191	1.7956	2.3166	1.302	0.06569	-0.27443	0.033389	0.95227	2.8566	4.2941	5.3496	9.0959	11.3121	7.4859	2.8562	0.84404	0.17	-0.048001	-0.15017	-0.3322	-0.51962	-0.51928	-0.46886	-0.56383	-0.5869	-0.46636	-0.42182	-0.54312	-0.64309	-0.61096	-0.48279	-0.34748	-0.31791	-0.43233
BLA - PL5 cRipple
Time (ms)	-420	-400	-380	-360	-340	-320	-300	-280	-260	-240	-220	-200	-180	-160	-140	-120	-100	-80	-60	-40	-20	0	20	40	60	80	100	120	140	160	180	200	220	240	260	280	300	320	340	360	380	400	420
	-1.1633	-0.27332	-0.07881	-0.6148	-0.29154	0.71415	1.625	1.7982	1.8999	1.5177	0.40544	0.1035	-0.022529	0.019063	0.66011	1.4738	2.4963	2.337	0.84341	-0.46754	-1.2421	-1.6981	-2.2071	-2.1861	-0.049885	3.4983	4.2201	2.5524	1.63	0.99891	0.61824	1.2186	1.1164	-0.27928	-2.1163	-2.4268	-1.3277	-0.17404	0.73892	1.2022	0.064098	-1.2651	-1.088
	-0.20324	-0.16148	-0.12592	-0.061367	-0.054008	-0.13976	-0.20601	-0.20191	-0.18828	-0.19749	-0.28219	-0.45984	-0.76207	-0.97427	-0.6386	-0.29179	-0.22558	-0.20942	-0.20884	0.090343	2.7917	10.2682	14.8862	8.4127	1.6531	0.039247	0.24406	0.54759	0.35465	0.087233	-0.088605	-0.22184	-0.2404	-0.19768	-0.17832	-0.18389	-0.19334	-0.20228	-0.18109	-0.14081	-0.14351	-0.15389	-0.1532
	-0.302	0.23217	0.59084	0.2607	-0.043062	-0.12999	0.36543	2.2593	3.744	2.0959	0.043776	-0.72712	-0.92696	-0.8188	-0.66097	-0.35775	0.074498	0.11157	-0.26653	-0.64004	-0.59159	-0.14125	0.41083	2.4799	4.2933	2.0956	-0.093144	-0.21439	-0.25319	-0.50625	-0.61071	-0.75559	-0.36562	-0.0059369	-0.11779	-0.13284	-0.11917	-0.37679	-0.58138	-0.5337	-0.27313	0.57992	2.861
	-0.32847	-0.34927	-0.39656	-0.46073	-0.49255	-0.41211	-0.29165	-0.11863	0.020206	-0.081068	-0.23455	-0.28406	-0.30602	-0.31651	-0.1114	0.71495	1.8455	1.9285	1.4104	2.4451	6.1971	8.7003	5.6743	2.0895	0.92436	0.8816	1.0372	0.89298	0.4443	0.20617	0.33972	0.94946	1.4534	0.82113	-0.13569	-0.55298	-0.53682	-0.43209	-0.39709	-0.41516	-0.4264	-0.4615	-0.51663
	0.27369	-0.0043227	-0.15083	-0.011675	0.066107	-0.033993	0.091372	0.17987	-0.43257	-0.99636	-0.91814	-0.14941	0.98927	0.72914	-0.67457	-1.359	-1.0443	-0.81343	-0.51382	0.31333	2.5521	5.3574	5.1412	0.96452	-0.9473	-0.41576	0.18374	0.20727	-0.17543	-0.44362	0.069123	0.28077	-0.5325	-0.54329	0.72944	1.5508	0.82817	-0.21272	-0.43709	-0.22186	0.084621	0.11388	-0.11287
	0.41841	0.72701	0.14206	0.22168	1.0403	1.1733	0.45732	-0.097097	-0.11643	-0.077591	-0.071924	0.42572	0.56869	-0.069386	-0.28097	0.43847	0.80805	0.83325	1.3432	1.2695	0.27433	0.60069	0.86812	0.28875	-0.30163	-0.86545	-0.70728	1.9869	4.2494	2.3143	-0.86454	-2.2675	-1.4552	-0.33151	0.45097	0.5084	0.40934	0.95314	3.3524	5.2667	2.3724	-1.1334	-1.616
	0.59687	-0.13221	-0.43992	-0.68967	-0.79725	-0.45417	-0.10862	-0.38207	-0.56663	0.76081	2.159	0.89786	-0.29494	-0.049937	-0.053583	-0.47543	-1.5516	-2.5071	-1.5417	0.63759	4.0894	8.683	8.6797	2.9836	-1.0663	-1.5166	0.14471	1.0794	0.71254	0.40464	0.07053	-0.17029	-0.25749	-0.31824	-0.51	-0.89356	-1.3293	-1.2985	-0.79458	-0.47084	-0.27231	0.21415	0.50231
	-0.08953	-0.44544	-0.64227	-0.49112	-0.33345	-0.35687	-0.39865	-0.33074	-0.18915	0.059273	0.36796	0.42779	0.28862	0.41387	0.37257	0.46379	1.0322	1.6142	3.1999	5.6823	8.5437	11.231	8.0405	3.1462	0.61636	-0.28251	-0.34911	-0.15725	0.037902	0.10575	0.17979	0.16838	0.099955	0.078813	0.03502	0.15801	0.44842	0.95473	1.2897	0.53693	-0.12613	-0.11376	0.21946
	-0.23315	-0.14886	-0.25896	-0.60021	-0.87131	-0.59557	-0.070018	0.27519	0.17578	-0.12049	-0.22956	-0.3022	-0.43504	-0.12355	0.75865	3.2611	5.7948	4.0843	2.3875	3.9821	6.5621	7.1822	5.9683	2.419	-0.45618	-1.0411	-0.734	-0.74769	-0.59093	-0.39619	-0.52246	-0.68099	-0.27923	0.51861	1.3976	1.9486	1.8116	1.4488	0.38584	-0.51931	-0.68778	-0.45646	-0.093156
	-0.3033	-0.15002	-0.1298	-0.18479	-0.1969	-0.22096	-0.21707	-0.15711	-0.12632	-0.08539	-0.095631	-0.20246	-0.23848	-0.1861	-0.1439	-0.1124	-0.25387	-0.82509	-0.019985	5.2816	10.0503	6.7762	1.617	-0.23143	-0.31589	-0.22794	-0.12057	-0.075703	-0.14419	0.13892	0.50704	0.32831	0.077822	-0.2044	-0.41681	-0.20654	0.54768	1.1054	0.64997	0.90111	4.1952	7.1888	4.2689
	-0.30458	-0.42869	-0.48169	-0.42168	0.10085	0.59822	0.11839	-0.30876	-0.2884	-0.31607	-0.030404	1.537	2.8671	1.8027	0.95068	2.7685	5.7989	8.4263	10.1587	6.1496	1.1044	0.13028	1.1882	1.0437	0.25542	-0.15388	-0.29579	-0.55243	-0.3974	0.11516	0.46855	0.13943	-0.40323	-0.35884	0.13223	0.50678	0.53134	0.088934	-0.16992	-0.32385	-0.67309	-0.8481	-0.73915
	-0.6782	-0.20478	0.35531	-0.13326	-0.88787	-0.71151	0.086669	0.59204	0.52391	0.40478	0.36602	0.052037	-0.45624	-1.005	-1.1913	-1.1691	-1.1084	-0.2427	0.77818	1.1439	2.0425	3.1051	2.7528	2.0836	1.5539	2.9029	4.5253	3.0386	1.1765	0.65148	0.70816	1.0883	1.417	0.74498	0.23536	0.168	-0.11964	-0.55352	-0.89781	-0.97678	-0.6094	-0.4045	-0.53781
	-0.19749	-0.25742	-0.17916	-0.0008939	0.081158	-0.11633	-0.40676	-0.68041	-0.78886	-0.64973	-0.52098	-0.57708	-0.61128	-0.37147	-0.00095289	0.13148	-0.070038	-0.069849	0.17391	-0.17294	-1.125	-2.1055	-2.1248	-1.1823	-0.73801	-0.42563	0.93302	2.3642	1.6588	0.37948	-0.16491	0.19097	0.60952	0.31241	0.10578	0.23164	0.14026	0.11188	0.23104	0.1095	-0.13608	-0.215	-0.17985
	-0.82754	-0.49011	-0.18742	-0.023241	-0.22518	-0.47722	-0.53387	-0.4549	-0.38491	-0.50016	-0.59555	-0.60629	-0.51522	-0.43011	-0.4193	-0.4931	-0.21539	0.98548	2.5016	3.0312	2.7457	3.3421	4.0679	5.8757	7.9179	7.4332	4.7758	2.0101	0.052255	-0.12197	0.45882	0.86652	1.3737	1.3124	0.45957	-0.17895	-0.24768	-0.052713	0.034723	-0.17842	-0.18172	-0.16009	-0.88139
	0.48569	0.2567	0.062765	0.089243	-0.010129	-0.12481	-0.15477	-0.16228	-0.16773	-0.17512	-0.1858	-0.19487	-0.19006	-0.17258	-0.10943	0.10657	0.98126	4.4148	9.5873	10.6806	7.0554	2.5801	0.2817	-0.13636	0.12386	0.65685	1.6545	2.3977	1.4909	0.68886	0.79611	0.70838	-0.0029727	-1.2196	-2.0721	-1.1483	0.29427	0.5402	0.18049	-0.088654	-0.66171	-1.1217	-0.73256
	0.41374	-0.21565	-0.46144	-0.39567	-0.010223	0.38305	0.0022662	-0.49174	-0.58542	-0.24712	-0.1193	-0.72688	-1.0481	-0.67451	-0.52176	-0.34176	0.67043	1.8946	2.6099	2.9887	3.9252	3.9046	1.0156	-0.55335	1.8548	4.4952	2.8346	0.71206	0.22054	0.026386	0.014589	-0.30932	-0.39297	0.58442	0.83842	0.066451	-0.61835	-0.59567	-0.35247	-0.17345	-0.10735	-0.47994	-0.30388
	-0.89742	-0.78811	-0.51719	-0.36334	-0.31339	-0.31113	-0.32242	-0.32549	-0.30687	-0.26425	-0.24261	-0.28809	-0.36212	-0.435	-0.43217	0.29723	2.8904	5.0215	3.3432	2.9232	5.7964	6.077	2.87	0.061512	-0.73653	-0.57246	-0.24886	0.38179	1.9907	2.9908	1.5801	0.57653	0.6927	0.27605	-0.24203	-0.26909	0.64508	2.8017	3.683	2.1787	2.1508	3.174	1.7852
	-0.56893	-0.50573	-0.43217	-0.38708	-0.40593	-0.48131	-0.54081	-0.52527	-0.38688	0.00036435	0.44594	0.42709	0.061857	0.27973	1.1419	1.658	2.0761	2.7588	3.1172	4.5422	7.6641	10.5759	10.0196	7.087	4.337	2.3091	1.031	0.65363	1.0896	1.8295	1.7398	0.89568	0.13565	-0.21442	-0.27385	-0.10994	0.18169	0.69409	1.3611	1.6685	2.2501	2.8275	2.1281
	-0.060418	-0.2218	-0.31621	-0.35654	-0.36517	-0.36485	-0.36138	-0.35292	-0.35198	-0.35901	-0.36117	-0.3533	-0.37297	-0.47156	-0.4671	0.067547	1.155	3.0605	5.79	8.787	10.832	8.2526	4.063	1.4355	0.45832	0.34679	0.65242	1.4664	2.0202	1.7766	1.2506	0.4247	-0.21841	-0.45057	-0.5537	-0.46195	0.020558	0.45787	0.34525	0.56575	2.2498	3.6943	2.0733
	0.55457	0.17509	-0.17623	-0.1998	-0.27607	-0.38303	-0.41339	-0.40518	-0.39031	-0.39743	-0.38616	-0.23021	0.31256	0.72647	0.33797	0.10739	0.059699	0.72569	4.6401	9.8216	10.3433	5.6764	1.8434	0.73054	0.72925	0.76443	1.0393	1.4954	1.5865	2.094	2.3693	2.1705	2.3726	3.3896	4.4108	2.5117	0.47655	-0.0067728	0.062011	0.12275	-0.20339	-0.46953	-0.43139
	0.08534	-0.040471	-0.15124	-0.16599	-0.17118	-0.18445	-0.18808	-0.17854	-0.17367	-0.17857	-0.18654	-0.1964	-0.21561	-0.21754	-0.078236	0.42647	1.1922	2.5387	5.8019	11.2391	13.8379	8.0336	2.215	-0.12099	-1.2051	-1.0429	0.28623	1.3534	1.0118	0.59584	0.60097	0.26242	-0.43519	-0.72286	-0.15945	0.52199	0.88661	0.5593	0.29929	0.46801	0.7823	1.0007	0.48839
	-0.17774	0.039374	0.027186	-0.066172	-0.2408	-0.38117	-0.42077	-0.42002	-0.37218	-0.30787	-0.28455	-0.31112	-0.31598	-0.3202	-0.27224	0.36748	1.4789	2.2209	2.8897	5.4801	9.9849	10.5754	7.1209	3.382	0.96128	0.07909	0.40896	1.4501	2.4207	1.9065	0.87004	0.36432	0.09452	-0.022231	-0.11788	0.068532	0.89465	1.6418	1.2849	1.0273	2.7614	4.3224	2.4255
	-0.64862	-0.55219	-0.456	-0.45195	-0.39768	-0.34637	-0.36547	-0.39976	-0.38429	-0.36621	-0.35899	-0.33639	-0.31769	-0.34067	-0.40775	-0.68461	-0.85114	0.21929	2.9995	7.1276	10.0028	9.4565	6.949	3.7957	1.8587	1.3231	1.1873	1.5575	1.7513	1.3689	1.1143	0.62702	-0.23527	-0.56658	-0.22003	0.5134	1.2798	1.2063	0.28524	-0.3694	-0.42593	-0.29552	-0.1968
	-0.4126	-0.34054	-0.31321	-0.35252	-0.39775	-0.35021	-0.264	-0.1606	0.10726	0.228	-0.18769	-0.37739	0.074201	0.33997	-0.074992	-0.76864	-2.3017	-4.8393	-5.7392	-3.3344	-0.13245	1.0998	0.79684	0.17088	-0.14272	-0.22286	-0.25395	-0.26864	-0.42243	-0.34224	0.1737	0.076444	-0.26025	-0.49946	-0.74244	-0.58892	-0.4988	-1.1879	-1.9198	-1.3191	-0.62084	-0.66777	-0.63402
	-0.33084	-0.15021	0.13448	0.048465	-0.031322	0.033175	-0.13706	-0.28575	-0.2771	-0.27689	-0.26508	-0.21204	-0.16455	-0.13046	-0.1238	-0.11899	0.016765	0.14667	0.88729	2.6483	3.3306	2.6778	3.0248	3.462	3.6153	3.3874	3.5154	2.6207	1.0901	0.12064	-0.32579	-0.56533	-0.66103	-0.41626	0.19967	0.75492	1.1077	1.3263	0.60964	-0.21413	-0.39379	-0.24698	-0.10781
	-1.0152	-0.73825	-0.95994	-1.1354	-0.79474	-0.75054	-1.0665	-0.82377	-0.33263	-0.67338	-0.96543	-0.87219	-0.94985	-1.3127	-1.3366	-0.18183	1.2957	1.823	1.1093	0.34124	-0.21593	0.062246	1.5005	3.4842	6.5085	9.7434	7.1924	3.0561	0.37733	-0.29885	0.23687	0.59592	0.1749	-0.21177	0.11547	0.32162	-0.30724	-0.82725	-0.6005	-0.27608	-0.51916	-0.60292	0.21078
	-0.35839	-0.57549	-0.60063	-0.53187	-0.36967	-0.25231	-0.31936	-0.37893	-0.19836	0.23151	0.61877	1.2006	2.0628	2.3216	1.885	1.0858	0.48385	0.99091	1.7602	2.1636	3.3049	5.0163	5.1205	3.3801	1.5636	0.39673	-0.22078	-0.4006	-0.4908	-0.66944	-0.69546	-0.58223	-0.61413	-0.88037	-1.1843	-1.3362	-1.1647	-0.98562	-1.1758	-1.1378	-0.56944	-0.2047	-0.22746
	-0.065147	-0.10568	-0.18115	-0.16036	-0.15799	-0.060188	0.1166	0.057723	-0.040668	-0.13917	-0.14411	-0.25055	-0.31749	-0.0093109	1.1275	2.9361	4.3584	5.499	6.723	7.5516	8.1566	8.9677	7.375	4.4579	2.3052	1.7013	1.6692	1.1468	0.79383	0.97799	0.81089	0.24632	0.13702	0.46131	0.63869	0.65168	0.5348	0.26888	-0.15059	-0.3539	-0.27803	-0.27389	-0.22909
	0.78421	1.4326	1.7052	1.0538	-0.017889	-0.40299	-0.14453	0.15381	0.26065	0.20679	0.351	0.5376	0.10776	0.014133	0.57295	1.0537	1.6774	2.5956	4.2983	5.7152	5.5677	6.6811	7.9567	7.0529	4.7778	2.593	1.0025	0.22315	0.48917	1.3257	1.858	1.3353	0.19034	0.36137	1.254	0.45376	-0.75576	-0.89326	0.078794	2.4189	4.0316	2.199	0.27017
	0.2286	0.036427	-0.22024	-0.32899	-0.34635	-0.33467	-0.32795	-0.33617	-0.3393	-0.33257	-0.32909	-0.33715	-0.35641	-0.33736	0.03591	1.2361	2.8108	4.6625	7.9854	10.9819	10.081	5.7752	2.6243	1.0627	0.30284	0.20739	1.3146	2.8151	2.6804	1.984	1.5025	0.64223	-0.047796	-0.19106	0.055807	0.50496	0.67941	0.33984	-0.07801	-0.23795	-0.26228	-0.25914	-0.26374
	-0.12474	0.44014	1.1309	1.1051	0.3352	-0.22288	-0.24328	0.07533	0.57984	1.6179	2.7798	2.1442	1.0386	0.51247	0.0014961	-0.25116	0.21265	1.2235	3.2947	5.5666	5.4287	3.1703	0.91773	0.21017	-0.37746	-0.57827	-0.21506	0.17449	-0.0057645	-0.24169	-0.49626	-1.3042	-1.554	-0.33555	0.32516	-0.10083	-0.55933	-0.96975	-1.264	-0.8811	-0.31273	-0.30129	-0.53416
	0.28438	0.37777	0.11227	-0.097684	-0.22424	-0.30537	-0.32389	-0.32364	-0.32668	-0.33283	-0.33878	-0.34018	-0.33624	-0.32403	-0.23245	0.2235	1.334	3.0014	5.5436	9.7615	12.2647	8.6002	3.4975	1.0816	0.54772	0.6203	0.73933	1.1437	1.307	1.2811	1.3009	0.62435	-0.04113	-0.21019	-0.10884	0.22165	0.53851	0.56247	0.20521	0.33489	2.0273	3.5302	2.0387
	1.3838	0.90009	0.10914	-0.17151	-0.26342	-0.31568	-0.33148	-0.35247	-0.35849	-0.35614	-0.35247	-0.32045	-0.2476	-0.14469	-0.016297	0.41414	1.4601	3.1912	6.1121	9.7057	10.2057	6.8051	3.2981	1.5239	1.033	1.0918	2.0553	3.5086	4.0868	4.6496	4.0561	1.6713	-0.22611	-0.70046	-0.38276	0.43852	0.96521	0.50599	-0.11171	-0.31686	-0.28291	-0.24148	-0.29878
	-0.15817	-0.28719	-0.31973	-0.18807	-0.29358	-0.41599	-0.24567	-0.17277	-0.23676	-0.47496	-0.76766	-0.62165	-0.25649	-0.12962	-0.18925	-0.36758	-0.14347	1.2633	5.5396	10.5831	9.2453	2.9137	-0.87259	-1.5439	-1.1255	-0.40696	0.95417	1.9976	1.1095	0.13856	-0.09911	-0.31626	-0.48305	-0.37556	-0.22273	-0.16993	-0.10359	0.021723	0.019338	0.0017724	0.012695	-0.068579	-0.21699
	0.45298	0.19536	-0.052753	-0.071689	-0.14909	-0.23348	-0.2555	-0.25342	-0.24744	-0.24649	-0.25074	-0.25441	-0.25637	-0.2471	-0.10602	0.53041	1.5642	2.7946	5.8281	11.5665	14.0305	8.0047	2.1525	0.35446	0.15478	0.39987	0.9815	1.5042	1.021	0.77381	1.0786	0.71651	0.16072	0.24456	0.50228	0.3206	0.14751	-0.00050518	-0.14216	-0.063462	0.33374	0.67529	0.32213
	-0.7305	-0.68037	-0.30028	-0.11474	0.33583	0.80646	0.36914	-0.23159	-0.47663	-0.3509	0.16145	0.80214	1.0505	0.61748	0.31089	0.3795	0.37064	0.43265	1.2992	3.4489	5.2002	5.2119	7.1998	10.1699	6.7526	2.7865	4.0715	6.1116	4.1794	1.73	0.22657	-0.42647	-0.2062	0.18825	0.49485	0.91951	0.99107	0.81422	0.48094	0.028518	-0.15853	-0.066649	0.049125
	0.93147	0.51687	-0.023172	-0.1658	-0.25509	-0.33032	-0.34953	-0.35606	-0.35982	-0.35803	-0.35586	-0.35335	-0.34856	-0.32174	-0.005294	1.3313	3.3003	4.929	7.8485	10.9448	9.9215	5.5082	2.0959	0.60971	0.25421	0.58548	1.753	2.8947	2.1896	1.6438	1.894	1.1312	0.13653	-0.15236	0.18766	0.88396	1.05	0.45954	-0.097096	-0.28133	-0.24614	-0.17772	-0.22309
	-0.27553	-0.044397	0.12653	-0.070625	-0.3025	-0.30652	-0.21674	-0.16272	0.25116	1.6724	2.8473	1.6809	0.14037	-0.11318	0.73402	1.7099	1.9478	2.7232	4.7135	6.2961	5.4102	3.8371	2.8401	1.8218	0.69202	0.044722	-0.20783	-0.16573	-0.20262	-0.39644	-0.36052	0.33651	0.93217	0.42816	-0.14435	-0.17923	-0.083345	-0.12995	-0.21057	-0.27399	-0.3014	-0.32673	-0.39443
vCA1 - PL5 SWR
Time (ms)	-420	-400	-380	-360	-340	-320	-300	-280	-260	-240	-220	-200	-180	-160	-140	-120	-100	-80	-60	-40	-20	0	20	40	60	80	100	120	140	160	180	200	220	240	260	280	300	320	340	360	380	400	420
	-0.61447	-0.60604	-0.26204	-0.10804	-0.25046	-0.28537	-0.24193	-0.18105	-0.18455	-0.32051	-0.35583	0.00075972	0.33056	0.024294	-0.075009	0.35184	1.4815	2.4542	1.7103	0.79446	0.00018675	-0.36453	-0.15412	-0.44074	-1.1051	-1.5369	-1.523	-1.475	-1.4752	-0.89863	-0.57845	-0.52013	-0.37818	-0.22144	-0.011101	0.11986	-0.32481	-1.2284	-1.6369	-1.2773	-0.90048	-0.83652	-0.83371
	-0.8317	-0.80104	-0.80811	-0.59028	-0.1115	0.079284	-0.53693	-1.1721	-1.1604	-1.1367	-1.1722	-1.1916	-1.1673	-0.98387	-0.98632	-1.0069	-0.91223	-0.99841	-0.91824	-0.57912	-0.065174	1.6519	3.1589	1.3173	-0.404	-0.55136	-0.57066	-0.57505	-0.76891	-0.97973	-0.77985	-0.62202	-0.52693	-0.41031	-0.37115	-0.19666	-0.5432	-1.283	-1.4537	-1.1925	-0.37635	0.5899	0.49602
	-0.2432	-0.2648	-0.26598	-0.27171	-0.27458	-0.2015	-0.0029723	0.10062	-0.10673	-0.28827	0.35807	3.5492	6.5819	4.2599	0.93228	-0.15965	-0.33121	-0.31675	-0.11779	1.112	5.2258	8.7834	5.8052	1.4693	-0.061819	-0.28634	-0.31574	-0.33151	-0.31404	-0.30166	-0.22	-0.11052	-0.19043	-0.33594	-0.34914	-0.1962	-0.048868	-0.12897	-0.24805	-0.26716	-0.25554	-0.25417	-0.26262
	0.51626	1.0809	0.47731	-0.21705	-0.33442	-0.29876	-0.30077	-0.2968	-0.29017	-0.31251	-0.2045	-0.086815	-0.20602	-0.35224	-0.41503	-0.40567	-0.28415	-0.1332	-0.13222	0.027427	1.8322	7.4684	11.7319	7.1312	1.5154	-0.19327	-0.41023	-0.42484	-0.42068	-0.38766	-0.38465	-0.45347	-0.46126	-0.38613	-0.28723	-0.28072	-0.38689	-0.40157	-0.46565	-0.5678	-0.4587	-0.30136	-0.24411
	-0.25724	-0.33089	-0.32723	-0.31132	-0.30354	-0.29694	-0.2395	-0.11124	0.0050321	-0.089416	-0.24097	-0.20178	-0.10623	-0.17576	-0.20045	-0.15655	-0.18413	-0.21509	-0.16946	0.13714	1.9911	7.7673	11.8884	6.6541	1.134	-0.15561	-0.32145	-0.44375	-0.35888	-0.17624	-0.25923	-0.39471	-0.3526	-0.29092	-0.30282	-0.32313	-0.33241	-0.32095	-0.28404	-0.24594	-0.234	-0.25228	-0.22765
	-0.1489	-0.1903	-0.18903	-0.17394	-0.15012	-0.097832	-0.087495	-0.13886	-0.1884	-0.11462	0.12603	0.36552	0.30336	0.02787	-0.21209	-0.32217	-0.33448	-0.34586	-0.27923	-0.059284	1.6257	7.7766	12.7071	7.5595	1.4899	-0.082251	-0.14891	-0.11247	-0.16488	-0.23026	-0.26806	-0.31628	-0.30737	-0.2747	-0.30039	-0.31123	-0.26859	-0.2243	-0.21862	-0.22725	-0.24392	-0.31018	-0.31538
	0.052624	0.11906	-0.019149	-0.022101	0.042991	-0.1585	-0.32512	-0.3244	-0.35588	-0.34252	0.02929	0.3875	0.15835	-0.28653	-0.46192	-0.06536	0.95289	1.5551	0.89705	0.301	1.5228	8.0063	14.2198	9.3113	2.3475	0.16402	-0.19416	-0.24031	-0.1873	-0.2175	-0.27777	-0.31739	-0.24981	-0.1376	-0.05728	0.056172	0.047211	-0.087804	-0.36027	-0.50639	-0.26882	-0.13216	-0.20355
	-0.58073	-0.53032	-0.58603	-0.40259	0.10327	0.44457	0.24152	-0.298	0.10162	0.56335	0.27881	0.35564	0.36377	-0.022408	-0.30238	-0.40833	-0.71013	-0.79703	-0.28332	1.3821	4.9624	9.6696	10.638	5.7354	1.0861	-0.20278	0.084607	0.98953	1.5583	1.3612	1.2965	1.074	0.72019	1.1284	2.1728	2.2542	1.3157	0.60978	0.3287	0.34858	1.2786	2.0497	1.0192
	-0.41072	-0.23378	0.04678	0.12553	0.17909	0.38823	0.27318	-0.31995	-0.55523	-0.28013	0.22218	0.59339	0.33749	-0.13343	-0.4468	-0.50902	-0.24705	-0.025462	-0.049993	1.0488	6.0804	11.9242	10.0541	4.1902	0.88935	-0.221	-0.77486	-0.90481	-0.45394	0.28298	1.2763	1.7556	1.0818	0.47006	0.22462	0.0077863	-0.10217	-0.22768	-0.37949	-0.3785	-0.08089	0.19976	-0.038993
	-0.4756	-0.50814	-0.47823	-0.31639	0.31238	1.7223	2.5032	1.4788	0.7734	0.78831	0.63506	0.83598	0.40616	-0.24523	-0.2617	0.022415	-0.16751	-0.4028	0.020078	2.3681	7.8672	11.8611	9.3558	5.1496	1.9828	0.43323	0.16526	-0.19588	-0.47871	-0.36993	-0.27965	-0.12978	-0.00082137	-0.20497	-0.36408	-0.30374	-0.12813	0.77682	1.8597	1.4726	0.387	-0.062563	-0.029491
	0.053096	0.0038054	-0.07552	-0.11303	-0.21843	-0.32041	-0.26269	-0.013122	0.15106	0.25099	0.35566	0.093714	-0.24475	-0.29692	-0.098352	0.070323	-0.015413	-0.28047	-0.20291	1.7732	8.3008	14.6273	11.3559	4.1177	0.55419	-0.12669	0.074683	0.21699	-0.021656	-0.065996	0.21485	0.2478	0.01009	-0.0056725	0.13943	0.0075888	-0.18811	-0.17612	-0.02914	0.21383	0.59788	0.84445	0.35366
	0.087569	0.041546	-0.23499	-0.41052	-0.3769	-0.24785	-0.010324	0.23145	0.069864	0.015225	0.22874	0.13074	-0.093547	-0.062912	-0.026011	-0.021083	0.08993	0.05658	0.21755	2.4379	9.0232	14.7285	11.0342	3.8763	0.39726	-0.3131	-0.28881	-0.19718	-0.078456	0.11896	0.3511	0.1629	-0.14928	-0.17701	-0.075146	-0.031956	-0.12165	-0.20716	-0.23324	-0.22989	-0.10635	0.0013186	-0.153
vCA1 - PL5 HFO
Time (ms)	-420	-400	-380	-360	-340	-320	-300	-280	-260	-240	-220	-200	-180	-160	-140	-120	-100	-80	-60	-40	-20	0	20	40	60	80	100	120	140	160	180	200	220	240	260	280	300	320	340	360	380	400	420
	-0.54215	-0.4694	-0.60822	-0.6757	-0.65811	-0.76334	-0.81752	-1.3712	-1.7443	-0.99359	-0.13777	0.14599	0.26784	-0.042029	-0.57508	-0.88893	-1.2585	-1.6712	-2.0886	-2.0046	-0.67323	1.2553	2.1461	0.56901	-0.8623	-1.21	-1.9983	-1.8068	-0.81818	-0.51939	-0.77693	-0.80295	-0.83306	-1.2112	-1.4547	-1.574	-1.7449	-1.5707	-0.77469	-0.59419	-0.78386	-0.66638	-0.69163
	-1.8127	-0.83673	0.12416	0.041455	-0.40836	-1.152	-1.5772	-0.48385	0.65103	0.74779	-0.18426	-0.59335	-0.38945	-0.63421	-0.78892	-0.79551	-0.93651	-1.0314	-0.89348	0.15628	1.0308	0.2106	-0.57527	-1.1564	-1.2662	-0.67127	-0.75183	-1.1344	-0.85488	-0.20701	-0.038442	-0.46966	-1.2787	-1.5414	-0.91851	-0.34525	-0.09926	-0.22292	-0.15669	-0.040815	-0.38905	-0.8144	-0.7063
	-0.28182	-0.51248	-0.54963	-0.28806	0.23415	0.60604	1.225	3.8257	5.9426	3.6671	0.89519	-0.12795	-0.46685	-0.62291	-0.67361	-0.64834	-0.40138	-0.024217	0.11036	0.25277	1.0443	3.6322	5.883	3.6532	0.86443	0.32827	0.46467	0.27892	0.0075551	-0.12418	-0.25781	-0.4003	-0.33762	-0.24104	-0.40068	-0.44335	-0.17018	0.082502	0.12754	0.043052	0.057313	0.02613	-0.23042
	0.034135	0.15335	-0.16916	-0.43199	-0.54721	-0.66059	-0.6054	-0.53204	-0.58631	-0.62066	-0.54817	-0.33256	-0.09075	-0.085816	-0.30879	-0.45486	-0.33029	0.35576	1.4562	1.5052	0.07044	-0.50966	0.07064	0.16362	-0.18087	-0.33413	-0.3843	-0.35927	-0.33248	-0.37415	-0.27332	0.18197	0.98981	2.2029	2.8055	1.6343	0.17166	-0.29605	0.15105	0.79609	0.54286	-0.22679	-0.54747
	0.13933	-0.23435	-0.40236	-0.42098	-0.40527	-0.44621	-0.50723	-0.51513	-0.53155	-0.57885	-0.498	-0.27733	0.080223	0.34861	0.17667	-0.025753	-0.021898	-0.017561	0.23253	0.73822	0.66311	0.55858	0.577	0.64633	0.30347	-0.10516	-0.18421	-0.25895	-0.45803	-0.55561	-0.56584	-0.49491	-0.037411	0.66301	1.7065	2.5386	1.4855	0.2008	-0.0084164	0.92118	2.1071	1.5499	0.24601
	-0.27321	-0.29359	-0.278	-0.29059	-0.36032	-0.41614	-0.44714	-0.40645	-0.34554	-0.34137	-0.37379	-0.43913	-0.39622	-0.28336	-0.31987	-0.46827	-0.49921	-0.24283	0.71039	1.4752	0.67979	-0.32181	-0.73175	-0.76644	-0.7004	-0.62857	-0.56398	-0.53454	-0.48904	-0.37718	-0.37294	-0.449	-0.37817	0.25718	2.6502	4.6507	2.6423	0.35627	0.41906	2.7618	4.8277	2.9685	0.65486
	0.16052	0.56531	0.099327	-0.44217	-0.58737	-0.64453	-0.75223	-0.872	-0.8046	-0.49365	-0.073997	0.10009	-0.20216	-0.60777	-0.85422	-0.79853	0.0081774	1.7148	2.9306	1.9953	0.72001	1.2319	1.8751	0.87721	-0.28923	-0.3248	-0.054733	-0.40125	-0.72927	-0.7647	-0.60338	0.25793	2.2525	3.9576	3.9368	2.6721	0.94609	0.50587	2.0684	3.702	2.9999	0.87674	-0.41009
	-0.019399	0.22526	0.48819	0.67428	0.096495	-0.8492	-1.3427	-0.75967	0.028001	-0.22893	-0.17227	-0.26313	-0.70225	-0.46389	0.13128	0.93212	1.063	0.60347	0.32785	0.29367	0.26419	0.97065	2.308	2.3094	0.26418	-2.1782	-3.0982	-2.7367	-2.2165	-1.7028	-0.94097	-0.20981	0.63999	1.3465	0.62751	-0.39993	-0.90481	-0.79296	0.25145	1.0993	0.069204	-0.45156	0.287
	-1.0393	-0.74706	0.21636	0.85436	0.61105	0.70323	0.91314	0.13037	-0.49467	-0.33983	0.15146	0.867	0.79503	0.41377	0.73062	1.758	3.0182	2.64	1.0656	0.027984	0.61342	1.9463	1.9457	0.20738	-0.71174	-0.57014	-0.33982	0.11845	0.58679	0.78665	0.11656	-0.79367	-0.39728	0.5076	1.5033	2.4085	1.6226	0.24414	-0.58295	-0.7676	-0.3178	-0.47495	-1.0497
	-0.16146	-0.19795	-0.25323	-0.49823	-0.71422	-0.77188	-0.095759	2.3933	4.6899	3.0179	0.60408	0.51734	1.2378	0.53435	-0.38323	-0.60329	-0.5749	-0.076537	0.70348	0.78581	0.44192	0.11745	-0.10385	-0.05642	-0.11521	-0.25236	-0.31562	-0.14444	0.088053	-0.030857	-0.2951	-0.55349	-0.62275	-0.68489	-0.78527	-0.33387	0.49824	0.9365	0.7117	0.04722	-0.46137	-0.62526	-0.60252
	0.30732	0.18658	0.039731	0.022228	-0.54581	-0.73027	-0.31178	-0.19033	-0.24439	-0.43396	-0.55185	-0.44684	-0.46143	-0.36869	0.022746	0.88646	1.7198	1.4591	1.0729	2.1228	5.8071	8.3745	4.794	0.80596	-0.27787	-0.5943	-0.77716	-0.65617	-0.45626	-0.21901	0.63419	1.623	1.78	2.6694	3.9035	2.4895	0.44313	0.32655	2.1365	3.3947	1.7914	0.23476	-0.044137
	0.1401	-0.22741	-0.59316	-0.79029	-0.91863	-0.90072	-0.76892	-0.77262	-0.90118	-0.79676	0.039062	1.1084	1.0175	0.38802	0.41562	0.95104	1.6259	1.8004	1.6226	1.8856	4.7927	8.132	6.2075	1.8179	-0.42049	-0.8223	-0.66851	-0.58591	-0.81318	-0.46709	0.76325	1.7628	1.8758	1.8026	1.3607	0.085418	-0.8178	-0.39218	1.0193	1.5324	0.26132	-0.62371	-0.51453
vCA1 - PL5 cRipple
Time (ms)	-420	-400	-380	-360	-340	-320	-300	-280	-260	-240	-220	-200	-180	-160	-140	-120	-100	-80	-60	-40	-20	0	20	40	60	80	100	120	140	160	180	200	220	240	260	280	300	320	340	360	380	400	420
	-0.90444	-0.37214	-0.33844	-0.51083	-0.74484	-0.86302	-0.73403	-0.66712	-0.82087	-0.86974	-0.90359	-1.0336	-1.2235	-1.148	-0.81137	0.43639	2.009	1.9866	2.39	3.1182	2.0984	2.9237	3.3608	0.38441	-2.2654	-3.0073	-2.4373	-1.4142	-0.80782	-0.52496	-0.39332	-0.54247	-1.0602	-1.2997	-0.75981	-0.12649	0.59278	1.3099	0.83159	0.038247	-0.13572	-0.06234	0.052101
	-1.0407	-0.38815	-0.097425	0.49119	0.97568	1.0974	0.37999	-0.65138	-0.81979	-0.2903	0.2093	-0.039168	-0.5113	-0.37445	1.1844	2.2541	0.55164	-1.3514	-1.5439	-0.31894	0.51858	1.0705	1.5904	0.050482	-0.73849	-0.37033	-0.40024	-0.63773	-0.44094	-0.13812	-0.0061062	0.39421	0.9377	0.71377	1.016	1.7747	1.7988	1.2282	0.22416	-0.28399	-0.35169	-0.79744	-0.94284
	-0.06261	-0.08504	-0.072826	-0.07489	-0.02519	0.31938	0.55562	0.097185	-0.15211	-0.15516	-0.20526	-0.33044	-0.63775	-0.76123	-0.21449	1.7994	8.967	15.7377	9.9141	1.9147	-0.27361	0.082616	0.94224	1.5256	1.3487	0.36694	-0.25102	-0.3658	-0.34743	-0.30465	-0.050708	0.16586	-0.22773	-0.55871	-0.37674	0.013475	0.10635	-0.018126	-0.09864	-0.32722	-0.56872	-0.4002	-0.16456
	-0.11282	-0.12499	-0.18559	-0.23323	-0.23092	-0.19877	-0.17614	-0.15237	-0.13189	-0.16733	-0.30284	-0.41423	-0.32269	-0.1896	-0.1413	-0.14958	-0.13074	0.98664	6.3785	14.1742	13.4344	5.0324	0.35047	-0.20827	-0.22323	-0.27106	-0.32023	-0.32816	-0.21618	-0.046177	-0.0093398	-0.077442	-0.11495	0.12339	0.33881	0.050293	-0.22496	-0.31453	-0.35763	-0.33781	-0.24708	-0.19074	-0.14817
	-0.2814	-0.25598	-0.19298	-0.1667	-0.20759	-0.20164	-0.19441	-0.18358	-0.15062	-0.16217	-0.20378	-0.18716	-0.12982	-0.086065	0.03546	0.17447	0.25404	1.7237	7.9607	14.9193	12.3707	5.3058	1.3795	0.20339	-0.043776	-0.076933	-0.15446	-0.25399	-0.25016	-0.16974	-0.10314	-0.046133	0.29173	1.6232	2.7436	1.6323	0.3293	0.031172	0.14206	0.22771	0.066577	-0.089043	-0.11746
	-0.14264	-0.11816	-0.14025	-0.20074	-0.22666	-0.17847	-0.14986	-0.16254	-0.13361	-0.087515	-0.046128	-0.027896	-0.068061	-0.15637	-0.24068	-0.23953	-0.06015	1.5989	7.9759	14.0418	9.8087	3.0553	0.48857	-0.034914	-0.14224	-0.18691	-0.24326	-0.2613	-0.22885	-0.1701	-0.10136	-0.007436	0.88024	4.4097	7.3365	4.3608	0.86261	-0.002173	-0.091243	-0.17801	-0.18197	-0.14916	-0.13103
	-0.14375	-0.16257	-0.17957	-0.21559	-0.23234	-0.18732	-0.153	-0.15392	-0.17247	-0.19744	-0.2018	-0.17861	-0.16255	-0.14308	-0.13834	-0.17536	-0.1241	1.2443	7.5269	14.6554	11.3875	4.101	1.5343	0.7107	0.027358	-0.14997	-0.16769	-0.21083	-0.25549	-0.25299	-0.24688	-0.2228	0.063985	1.2109	2.2148	1.3521	0.21944	-0.13463	-0.12587	-0.10713	-0.17005	-0.25111	-0.3285
	0.077116	0.27488	-0.094495	-0.32941	-0.13016	0.37327	0.91698	1.1969	1.4818	1.5226	0.69697	-0.27371	-0.93418	-1.1921	-0.79485	-0.012935	0.46003	0.30414	0.59507	1.1883	2.7852	4.5793	3.9542	2.38	1.419	0.4758	0.13478	-0.021472	-0.87592	-1.4709	-0.28571	1.0953	0.37419	-0.22053	-0.038595	0.030353	0.38057	0.33586	0.070035	-0.38031	-0.78639	-0.45186	0.38873
	-0.15432	-0.10128	-0.29724	-0.34021	-0.055121	0.22443	0.13087	-0.0094599	-0.030041	0.0004096	0.10047	0.15873	0.098494	0.12985	0.53793	0.95889	2.4049	9.426	15.5713	9.2053	1.7007	0.11825	0.13214	0.078989	0.13971	0.038502	-0.24201	-0.29218	-0.30167	-0.50424	-0.71504	-0.79105	-1.0904	-1.2825	-0.83974	-0.24526	0.095005	0.14633	-0.16968	-0.33027	-0.19443	-0.089628	-0.077897
	0.24614	-0.38382	-0.50282	-0.45461	-0.42239	-0.48228	-0.58492	-0.65431	-0.87317	-0.73727	0.59481	1.7387	1.5778	1.2722	0.83526	0.37912	0.2379	1.11	3.8243	5.9724	4.3051	2.1846	2.118	2.2957	2.7568	2.3837	0.81476	-0.037859	0.040185	-0.018494	-0.25376	-0.50223	-0.77306	-0.79572	-0.42645	-0.011555	-0.1236	-0.43702	-0.55866	-0.51772	-0.5739	-0.75501	-0.73586
	-0.3193	-0.28721	-0.35441	-0.35635	-0.16542	-0.0098196	-0.074644	-0.22117	-0.29779	-0.24418	-0.14165	-0.15066	-0.21325	-0.18633	-0.092062	0.053571	1.8318	8.428	13.8333	9.0488	3.871	3.0885	2.5837	1.1022	0.071836	-0.19798	-0.27738	-0.30732	-0.29462	-0.28485	-0.26315	0.33482	2.7756	4.851	2.8759	0.50227	0.15421	1.0219	1.7069	0.93748	0.0018085	-0.27421	-0.32852
	-0.25268	-0.22671	-0.30904	-0.347	-0.34451	-0.29295	-0.027986	0.18042	-0.067005	-0.26877	-0.21109	-0.13035	-0.1345	-0.052353	0.067619	0.016657	1.5493	7.8688	13.9466	10.6756	5.3358	2.7583	0.92889	-0.010095	-0.13811	-0.16012	-0.19901	-0.040655	0.14078	-0.027544	-0.23861	-0.12541	0.81818	1.6516	0.83101	-0.010737	0.083537	0.3159	0.15154	-0.10462	-0.21421	-0.26117	-0.2756
