# Supplementary material for: De novo inter-regional coactivations of preconfigured local ensembles support memory
Source: Nat Commun. 2022 Mar 11;13:1272. doi: 10.1038/s41467-022-28929-x (PMC8917150; doi:10.1038/s41467-022-28929-x)
Supplement: Supplementary file 6 — Source Data [file 41467_2022_28929_MOESM6_ESM.zip › SourceData/fig06_e.csv]

Fig. 6e
Pre-cond	0.012923	0	0.051691	0	0	0	0.025845	0	0.012923	0.038768	0	0	0	0.012923	0.025845	0.025845	0	0	0	0	0	0	0	0	0	0	0.0096978	0.0096978	0.014641	0.014641	0.029283	0.014641	0.029283	0.043924	0.014641	0.014641	0.014641	0	0	0	0.014641	0	0.029283	0.014641	0.10249	0	0.014641	0.043924	0.014641
Post-cond	0.12898	0.070354	0.093805	0.023451	0.023451	0.023451	0.035177	0.082079	0.046902	0.058628	0.011726	0.011726	0.17588	0.058628	0.011726	0.070354	0.023928	0.035892	0.047856	0.035892	0.11964	0.011964	0.023928	0.013674	0.013674	0.052863	0.052863	0.095154	0.044477	0.044477	0.044477	0.044477	0.22239	0.13343	0.088955	0.044477	0.088955	0.22239	0.13343	0.088955	0.088955	0.13343	0.088955	0.13343	0.088955	0.13343	0.088955	0.26686	0.044477
[truncated: 51 more columns]
