# Supplementary material for: De novo inter-regional coactivations of preconfigured local ensembles support memory
Source: Nat Commun. 2022 Mar 11;13:1272. doi: 10.1038/s41467-022-28929-x (PMC8917150; doi:10.1038/s41467-022-28929-x)
Supplement: Supplementary file 6 — Source Data [file 41467_2022_28929_MOESM6_ESM.zip › SourceData/supplementary_fig14_a.csv]

Supplementary Fig. 14a
BLA
Bottom 1/3
Time (ms)	-402	-399	-396	-393	-390	-387	-384	-381	-378	-375	-372	-369	-366	-363	-360	-357	-354	-351	-348	-345	-342	-339	-336	-333	-330	-327	-324	-321	-318	-315	-312	-309	-306	-303	-300	-297	-294	-291	-288	-285	-282	-279	-276	-273	-270	-267	-264	-261	-258
	1.0227	1.3423	1.3423	1.3423	1.0227	1.3423	1.1505	1.534	1.6619	0.95877	1.598	1.1505	1.3423	0.95877	0.95877	0.76702	0.89485	1.0866	1.3423	0.7031	0.83094	1.2784	1.3423	1.2784	1.0227	1.3423	1.4062	1.0866	1.2144	0.89485	1.2144	1.1505	1.0227	1.0227	1.0227	1.3423	1.2144	1.0227	1.4701	1.1505	0.76702	0.83094	0.89485	1.1505	1.3423	1.2144	1.0866	1.1505	1.0866
	0.91211	1.3237	1.0678	1.0011	1.0456	0.77863	0.96773	0.88987	0.90099	1.0678	1.0233	1.1346	1.0233	1.0011	1.1123	0.93436	0.91211	0.90099	0.97885	0.8565	1.0345	1.1568	0.98998	1.0456	0.97885	0.93436	1.0456	1.0122	0.8565	0.95661	0.83425	1.1012	0.77863	1.0456	0.87874	0.95661	1.0456	1.0011	0.94548	1.0901	0.86762	1.357	0.95661	1.0122	1.1123	1.0901	1.1568	1.1902	1.1012
	0.93615	1.0753	0.75904	0.93615	1.1512	0.8729	1.0753	1.2651	1.1259	1.1133	0.93615	1.1765	0.91085	1.0121	1.05	0.8982	1.05	1.1006	1.0374	0.9235	0.8982	0.9741	1.088	1.0627	1.1386	1.0247	0.98675	0.98675	0.9235	1.2398	1.0374	0.91085	0.9488	0.96145	0.9235	1.2904	1.088	0.99941	1.1512	0.91085	0.9235	1.088	0.9741	1.0374	1.1512	1.05	0.9488	1.0374	1.0627
	1.0299	0.6977	1.1462	1.2127	1.0299	0.9801	0.9801	1.0798	0.99671	1.0798	1.0798	0.93026	0.88043	0.8472	0.94688	1.0133	0.83059	0.96349	0.78076	1.0465	1.0964	0.81398	0.86382	1.0133	1.0964	0.9801	0.8472	1.0299	1.0964	0.93026	1.1462	1.0798	1.113	0.89704	1.1462	0.88043	1.2293	1.1462	1.2459	0.96349	0.93026	1.2293	1.3622	1.3456	1.1462	0.94688	1.2293	1.2625	0.99671
	0.43164	1.0791	0.97119	0.86328	0.75537	0.97119	1.5107	1.2949	0.75537	1.0791	0.86328	0.86328	0.53955	0.97119	0.97119	0.64746	0.64746	0.97119	0.97119	1.187	0.86328	1.4028	0.86328	1.0791	0.86328	0.97119	1.4028	0.86328	0.75537	0.97119	0.86328	0.64746	0.75537	0.43164	0.64746	1.0791	0.97119	0.53955	0.64746	0.86328	1.0791	1.0791	0.64746	0.86328	0.75537	0.97119	0.86328	1.4028	1.0791
	0.97332	0.96774	0.99746	0.92131	0.90831	0.87301	0.97146	0.99189	1.0142	0.99746	1.0142	1.016	0.95474	0.99561	1.0476	0.97889	0.98818	1.0439	0.9826	1.0346	1.0086	1.0235	1.0848	1.0068	0.98632	1.0309	1.0383	1.0383	1.0439	1.003	1.0718	0.98818	0.9566	1.0383	1.0755	1.0662	1.0662	1.0216	1.0458	1.1145	1.0662	1.0829	1.0179	1.1108	1.0346	1.0848	1.016	1.0328	1.1089
	1.1411	1.2109	1.2342	1.3972	0.93149	0.86163	1.2342	1.2342	1.1644	1.0945	1.0014	1.1411	1.2575	1.2109	1.3274	1.1644	1.3507	1.6301	1.2342	1.6534	1.3274	1.2808	1.0479	1.3739	1.1644	1.2109	1.3972	1.3041	1.3972	1.0712	1.4904	1.2575	1.3274	1.3507	1.1876	1.1411	1.5835	1.0712	1.1876	1.2109	1.3507	1.2575	1.2575	1.6068	1.3274	1.1644	1.2808	1.4205	1.1178
	0.99468	0.91817	0.76514	0.8034	0.84165	0.99468	0.65037	0.95643	0.87991	1.1477	1.1095	1.0329	1.0712	1.186	1.1477	1.1477	1.1095	1.2242	1.339	1.186	0.87991	1.1095	1.3773	0.95643	1.186	1.2242	1.1095	0.76514	0.91817	1.0329	0.84165	0.95643	0.99468	1.2242	0.68863	0.45908	0.65037	1.1095	1.1477	1.339	1.2242	0.68863	0.99468	0.87991	1.1095	1.1477	1.1477	1.0329	0.84165
	1.2555	1.8832	1.2555	0.62775	0.94162	0	0.31387	0.62775	0.62775	0.62775	0.94162	0.62775	0.94162	1.5694	1.5694	0.62775	0	1.2555	0.62775	1.8832	1.2555	0.62775	0.62775	1.2555	1.5694	2.511	0.62775	1.2555	0.31387	0.94162	1.5694	1.2555	1.5694	1.5694	0.62775	1.5694	0.62775	1.5694	1.5694	1.2555	1.2555	1.2555	0.62775	1.2555	0.31387	1.8832	1.5694	0.62775	1.2555
	1.0643	1.0413	1.2855	1.2348	1.0873	1.1749	1.2071	1.115	1.4375	1.1518	1.1242	1.2486	1.221	1.3453	1.0827	1.2117	1.115	1.3361	1.1795	1.2578	1.032	1.1196	1.2025	1.2302	1.0827	1.1657	1.1564	1.2394	1.0643	1.1703	1.3315	1.1058	1.3453	1.138	1.0274	1.2025	1.2947	1.2071	1.1242	1.2256	1.2578	1.2256	1.2256	1.2532	1.221	1.2901	1.2716	1.2993	1.2163
	0.84774	1.1021	0.97491	1.0032	1.1162	1.0456	0.76297	0.79123	0.84774	0.98904	0.84774	0.96078	0.7771	1.1303	0.93252	1.0314	0.93252	0.94665	1.0314	1.314	0.97491	1.2434	0.93252	0.96078	1.0032	0.91839	1.0456	1.0456	1.0597	1.2434	1.1162	1.1445	1.2434	0.89013	1.0879	0.98904	1.427	0.98904	0.93252	1.0738	1.2716	1.2857	0.94665	1.0879	1.314	1.1021	1.0879	1.1445	1.0738
	1.0627	0.91089	0.96149	1.1133	1.4169	1.3157	0.65786	1.0627	1.5687	1.1639	1.2145	1.5687	1.2145	1.1639	1.4169	1.4169	1.4169	1.2145	1.1639	1.4675	0.86028	1.2145	1.0627	1.4675	1.0121	0.86028	0.55665	0.91089	1.3157	1.0627	0.70847	1.2651	0.75907	1.1639	0.91089	0.96149	1.5687	0.80968	1.2651	1.2651	0.91089	1.3663	0.86028	0.80968	1.3663	1.1639	1.2651	0.80968	0.91089
Middle 1/3
Time (ms)	-402	-399	-396	-393	-390	-387	-384	-381	-378	-375	-372	-369	-366	-363	-360	-357	-354	-351	-348	-345	-342	-339	-336	-333	-330	-327	-324	-321	-318	-315	-312	-309	-306	-303	-300	-297	-294	-291	-288	-285	-282	-279	-276	-273	-270	-267	-264	-261	-258
	1.0902	0.64127	0.76953	0.96191	1.7956	1.2825	1.4108	0.83365	1.2825	0.89778	1.2825	1.7314	1.1543	1.2184	1.0902	1.1543	1.026	1.4108	0.89778	1.1543	0.7054	1.6673	1.4108	1.0902	1.1543	0.83365	0.89778	1.3467	0.96191	1.4108	0.83365	1.4108	1.1543	0.83365	1.2184	1.026	0.7054	0.57715	1.6032	0.89778	0.7054	0.96191	0.96191	1.2825	1.0902	1.026	1.2825	1.0902	0.7054
	0.91377	1.0508	0.98231	0.85666	0.99373	1.0965	0.99373	1.0965	0.91377	1.0394	1.0508	0.91377	0.90235	0.9252	0.91377	0.99373	0.98231	1.1651	0.95946	0.86809	1.1879	1.0394	0.94804	0.97088	1.0737	0.85666	0.95946	1.0052	1.0052	1.0737	0.99373	1.1993	1.0394	0.93662	0.97088	1.0394	0.94804	0.93662	0.99373	0.95946	0.95946	0.89093	1.0394	1.2222	1.0508	1.1194	1.0623	1.0965	1.1194
	0.90771	0.89492	1.1123	0.90771	1.125	0.98442	0.81822	1.1123	1.0611	0.97163	0.88214	0.77986	1.01	0.97163	1.0483	0.9972	0.94606	0.9972	1.0739	1.1378	0.90771	1.1378	0.9972	1.0867	1.368	1.2018	0.98442	0.98442	1.2018	1.1506	1.0228	1.0739	1.01	1.1762	1.0995	1.189	1.0228	1.0356	1.0228	1.0867	0.95885	0.9972	0.97163	1.0228	1.2529	0.94606	0.88214	0.9972	1.189
	0.7485	0.98137	0.86494	0.81504	1.0479	1.1144	0.8982	0.91484	0.81504	0.998	0.88157	0.96474	1.0479	0.83167	0.7485	0.96474	1.0479	1.0479	0.93147	0.998	0.98137	1.0479	0.91484	0.9481	1.0146	0.88157	1.1144	1.1311	1.0978	0.8483	1.181	0.8982	1.2142	1.0978	1.0146	1.2309	1.3806	1.2142	1.2142	1.2142	1.2974	1.2808	1.314	1.1477	1.1477	1.1643	1.2641	1.1477	1.2142
	0.87289	1.0911	0.54555	1.4184	1.0911	0.982	0.982	0.54555	1.2002	0.87289	0.54555	0.54555	0.982	0.982	1.3093	1.0911	1.4184	0.21822	0.54555	0.87289	0.87289	0.32733	1.2002	1.4184	0.982	0.87289	1.2002	1.0911	0.43644	0.87289	0.76378	0.87289	0.65466	0.87289	1.3093	0.982	0.76378	0.54555	0.65466	0.87289	0.65466	1.0911	0.76378	0.54555	0.54555	1.2002	0.54555	0.87289	0.21822
	1.0038	0.9763	0.96164	0.98362	1.0624	0.98729	1.0825	1.0972	0.98546	0.96897	1.0734	1.0569	0.96164	1.0166	0.9708	1.0514	1.0697	0.9708	0.86456	1.0221	1.0386	1.0715	1.0459	1.0422	1.0862	1.0239	1.0825	1.0569	1.0404	1.1009	0.95798	1.077	1.0074	1.0844	1.0331	1.0331	1.0624	1.0734	1.0166	1.0404	1.0477	1.0111	1.0514	1.1082	1.0441	1.1686	1.0679	1.088	1.1155
	1.1805	1.1594	1.4545	1.0751	0.75887	1.1172	1.0118	1.0961	1.3702	1.1594	1.0118	1.0118	0.99075	0.90643	0.96967	0.86427	0.90643	1.2437	0.77995	1.2648	0.96967	1.1805	1.1383	1.054	0.96967	1.328	0.96967	1.1172	1.1594	1.1383	1.2859	1.1383	1.1594	1.2437	1.2226	1.2437	1.1805	1.2859	1.328	1.1172	1.1172	1.2859	1.1594	1.1383	1.3702	1.2859	1.6231	1.328	1.0329
	1.4409	1.2931	1.2562	1.2192	1.404	1.2192	1.2562	1.2562	0.99756	1.404	1.2562	1.1823	1.0345	1.0715	1.1453	0.96061	1.3301	1.1823	1.2192	0.96061	0.77588	1.1823	0.77588	1.1084	1.1453	0.88672	1.1084	0.73893	1.2192	1.1453	1.0345	1.3301	1.2192	0.77588	1.0715	1.2192	0.99756	1.0715	1.1084	1.1823	1.0345	0.92367	1.0345	1.0715	0.96061	1.1823	0.59115	0.88672	1.1084
	0.5782	1.1564	0.8673	0.8673	0.8673	2.0237	1.4455	0.5782	0.2891	0.2891	1.1564	1.1564	0.2891	0.8673	1.4455	0.5782	1.4455	0.2891	2.6019	1.1564	0.5782	0.8673	0.2891	0.8673	1.1564	0.8673	0.5782	1.1564	1.1564	2.0237	1.4455	2.3128	1.4455	0.5782	0.5782	0.5782	0.5782	0.2891	0.8673	0.5782	0.8673	1.1564	0.2891	0.5782	0.5782	1.1564	0.8673	0.2891	0.5782
	1.2374	1.2553	1.1972	1.3223	1.3133	1.2463	1.2731	1.2285	1.3312	1.2553	1.2642	1.2061	1.0587	1.2017	1.2731	1.1927	1.2508	1.1749	1.2329	1.2642	1.1749	1.1972	1.2597	1.2419	1.0855	1.157	1.1257	1.2061	1.2061	1.2329	1.1213	1.1257	1.1793	1.2195	1.3044	1.2731	1.1391	1.1347	1.2463	1.0542	1.3491	1.1391	1.2195	1.2151	1.1391	1.0676	1.3446	1.1123	1.1927
	1.0732	0.99368	1.1659	0.95393	1.2189	0.99368	1.0069	0.95393	1.1394	1.2057	1.1262	1.2189	1.0467	0.92743	1.0334	1.0467	1.2057	0.79494	0.88769	1.1659	1.1527	0.92743	0.92743	1.0997	0.95393	0.95393	0.98043	0.84794	1.0467	1.0599	1.2322	1.0732	1.2322	1.2454	1.0467	1.1792	1.0599	1.2587	1.2189	1.0599	1.2189	0.92743	0.99368	1.2719	1.3514	1.2322	1.0864	0.88769	1.2454
	0.92457	1.3139	1.1192	1.1679	1.1192	0.82725	1.4599	0.97324	1.1192	1.2165	1.1192	1.5572	1.4112	0.68127	0.92457	1.0706	1.3139	1.1679	0.92457	1.3625	0.97324	1.2165	1.1679	1.1679	1.1679	1.5572	1.2165	1.3139	0.77859	0.92457	1.9465	1.0706	1.3139	1.0219	0.6326	0.92457	0.97324	0.82725	1.1679	0.87591	0.97324	1.2652	0.6326	1.5085	0.97324	1.2652	0.68127	0.87591	0.97324
Top 1/3
Time (ms)	-402	-399	-396	-393	-390	-387	-384	-381	-378	-375	-372	-369	-366	-363	-360	-357	-354	-351	-348	-345	-342	-339	-336	-333	-330	-327	-324	-321	-318	-315	-312	-309	-306	-303	-300	-297	-294	-291	-288	-285	-282	-279	-276	-273	-270	-267	-264	-261	-258
	0.87719	1.417	1.3495	1.2821	1.6194	0.94467	1.0796	0.47233	1.417	0.94467	1.1471	1.2821	1.0121	1.3495	0.74224	1.2146	0.67476	1.0796	0.60729	1.1471	0.53981	1.2821	1.0796	1.1471	0.53981	1.4845	0.67476	1.2821	0.67476	1.2146	1.0121	1.1471	1.1471	1.0796	0.74224	1.3495	1.2146	1.2146	1.3495	1.2146	1.2821	0.87719	0.94467	1.6194	1.0796	1.4845	1.3495	1.4845	1.2821
	0.92818	1.021	1.1138	0.98619	1.1486	1.0906	1.2298	0.95139	1.1138	1.079	1.1138	1.0326	1.1834	0.89338	0.89338	0.90498	0.95139	1.1254	1.0674	1.1254	0.90498	1.1602	1.1254	1.0674	0.84697	1.2995	1.1834	0.80056	1.0326	1.0674	1.1486	0.96299	1.0326	1.2646	1.0674	1.0906	1.079	1.137	1.1718	1.1486	1.0674	1.1254	1.2414	0.95139	1.1486	1.3343	1.0906	1.1834	1.2066
	1.0943	1.0091	1.2158	1.0821	0.91188	1.1186	0.82677	0.93619	1.0213	0.99698	1.1429	1.1429	1.0213	1.0335	1.3009	1.2037	1.2766	1.0091	1.0091	0.91188	1.1307	1.0091	0.99698	1.0578	1.0578	1.0456	1.1915	1.1672	1.0456	0.86324	1.0578	1.0578	0.99698	1.0213	1.3617	1.0091	1.3131	1.0091	1.0699	1.2037	1.1429	1.1915	1.2158	1.0213	1.1186	1.0456	0.99698	1.0821	0.88756
	0.7345	1.0609	1.1752	1.0609	0.97934	0.91405	1.1752	0.78347	0.86508	0.96301	0.86508	1.1915	0.89772	0.94669	1.1589	1.1915	1.3058	0.97934	1.2242	1.1099	1.0773	0.97934	1.012	1.2242	0.91405	1.1589	1.0283	1.2568	0.96301	1.2731	1.012	1.3221	1.2731	1.1426	1.0283	1.1915	1.012	1.2568	1.0773	0.99566	1.0609	1.012	1.1262	1.1426	1.3547	1.5996	1.2568	1.1915	1.2731
	1.1201	1.1201	1.2321	1.2321	0.89606	0.44803	1.0081	0.78405	1.1201	1.7921	0.67204	1.2321	0.67204	0.44803	1.5681	0.89606	0.44803	0.78405	1.1201	0.44803	1.1201	1.0081	0.67204	0.78405	1.2321	0.44803	1.1201	0.44803	1.1201	0.56004	0.56004	0.67204	0.78405	0.56004	0.67204	0.67204	0.78405	0.44803	0.78405	0.56004	0.67204	0.56004	0.67204	0.78405	0.33602	0.78405	0.89606	0.33602	0.44803
	0.9518	1.0209	1.0333	0.98902	1.0121	1.0475	1.0085	0.99965	0.94294	1.106	1.0546	1.0635	1.0369	1.0723	0.99434	1.0528	1.0971	1.106	1.1574	1.0759	1.0812	1.0262	0.99434	1.1361	1.0174	1.0564	1.0085	1.0333	1.0741	1.122	1.0528	1.0404	1.2017	1.0936	1.0971	1.1698	1.1468	1.1751	1.1698	1.1574	1.1149	1.1007	1.1042	1.1184	1.1946	1.2017	1.2141	1.1716	1.1379
	1.2088	1.1097	1.1097	1.0305	1.3673	1.1494	0.95119	1.1692	1.2088	1.1295	0.83229	0.93138	1.2683	1.189	1.2484	1.0701	1.189	1.3673	0.87193	1.1494	1.2286	1.0503	1.0701	1.3277	1.0899	1.5259	0.77284	1.3277	1.1692	1.0503	1.0106	1.2088	1.4268	1.1494	1.3475	1.1692	1.0899	1.1692	1.3475	1.0106	1.1494	1.4268	1.2286	1.2286	1.0106	1.0106	1.3277	1.3277	1.189
	0.8564	1.1289	0.81747	1.1678	1.09	1.1289	1.3235	1.3235	1.1289	1.051	1.1289	1.2457	1.4014	1.1678	0.73962	0.8564	1.09	0.81747	0.8564	0.58391	0.97318	1.2846	0.89532	0.77854	1.09	1.2457	0.77854	0.93425	1.0121	1.0121	1.051	1.1678	1.2846	0.89532	0.81747	1.6349	0.77854	0.8564	0.8564	1.051	1.051	1.051	0.97318	0.8564	0.93425	0.77854	0.62283	0.93425	1.1289
	0.25176	0.25176	2.0141	1.2588	1.007	1.5106	1.7623	1.7623	1.7623	1.7623	0.50352	2.2659	1.007	1.007	2.5176	1.007	0.50352	1.7623	1.2588	1.7623	0.25176	1.2588	1.007	1.7623	0.75529	1.007	0.50352	1.007	1.5106	0.75529	0.75529	1.2588	1.007	0.25176	1.2588	1.5106	1.5106	0.50352	0.50352	1.7623	1.2588	1.2588	0.50352	0.50352	1.007	2.0141	0.25176	1.007	0.75529
	1.0511	1.0592	1.1896	1.1651	1.1407	1.0877	1.1488	1.0959	1.1203	1.0022	1.1244	1.214	1.1977	1.1244	1.2018	1.2425	1.0999	0.93292	1.104	1.157	1.0022	1.0837	1.0837	1.0633	1.1814	1.0918	0.99403	1.2344	1.0714	1.1651	1.0633	1.0674	0.96958	1.047	1.1081	1.0837	1.0348	1.1774	1.0429	1.047	1.1407	1.0877	1.0266	1.1325	1.104	1.1203	0.97773	1.2262	1.0755
	1.3507	1.1819	1.1216	1.0613	1.4231	0.7598	1.206	0.92864	1.1698	0.95276	1.2663	0.97688	1.194	1.1819	1.1216	1.2784	1.1337	1.206	0.92864	1.3146	1.0975	0.96482	1.194	1.2543	1.2181	1.0131	1.0492	1.1698	1.2904	1.194	1.001	1.2301	1.1698	0.98894	1.1457	1.3266	0.98894	0.98894	1.1457	1.0854	1.1457	1.1698	1.206	1.0613	1.2663	1.0131	1.2784	1.1698	1.0613
	1.4284	1.2855	1.2855	1.2855	1.1427	0.71418	1.1427	1.3808	1.2379	0.99986	0.80941	0.85702	0.99986	0.80941	0.7618	1.3331	1.0475	0.90463	1.5236	1.2379	1.5236	1.0475	0.90463	0.7618	0.85702	1.0475	0.95224	0.99986	0.95224	0.80941	1.2379	1.0951	1.2379	1.5712	0.90463	1.0475	0.71418	1.0951	0.7618	0.80941	0.85702	0.95224	0.85702	0.71418	1.0475	0.90463	0.66657	1.0475	0.85702
vCA1
Bottom 1/3
Time (ms)	-402	-399	-396	-393	-390	-387	-384	-381	-378	-375	-372	-369	-366	-363	-360	-357	-354	-351	-348	-345	-342	-339	-336	-333	-330	-327	-324	-321	-318	-315	-312	-309	-306	-303	-300	-297	-294	-291	-288	-285	-282	-279	-276	-273	-270	-267	-264	-261	-258
	1.1868	0.93252	1.3564	1.4412	1.1868	0.93252	1.1021	1.1868	1.1021	0.59342	1.0173	1.2716	1.0173	0.84774	1.1021	1.5259	1.6107	0.76297	1.1868	0.84774	0.6782	1.1868	0.93252	0.6782	1.1868	0.6782	0.76297	0.59342	0.76297	1.0173	0.76297	0.84774	0.76297	1.2716	1.0173	0.84774	1.0173	0.76297	0.93252	1.2716	0.50865	1.2716	1.0173	1.0173	0.25432	1.4412	0.84774	0.76297	0.93252
	0.99912	1.0234	1.0092	1.0355	1.0942	1.0295	1.0133	1.0922	1.1367	1.1771	1.0477	1.0618	1.078	1.08	1.0396	1.1104	1.076	1.0861	1.0922	1.076	1.0335	1.0113	1.074	1.0173	1.0153	1.0274	1.0456	1.0295	1.0335	1.0396	1.0052	1.0032	0.98699	1.0376	1.0274	1.0618	0.99912	1.0092	1.0254	1.0214	0.97485	1.0436	0.98699	1.0962	1.0618	1.1245	1.0254	1.078	1.0618
	1.2445	1.1156	1.1206	0.90737	1.076	0.99662	0.98175	0.98671	1.1503	1.0313	1.0809	1.1751	0.98671	1.0412	1.1206	0.99167	1.1751	1.1751	1.1305	1.0908	1.1107	0.94704	1.185	1.1057	1.1156	1.3387	1.1602	1.0363	1.195	1.0512	1.1355	1.1503	1.0908	1.1305	1.1454	1.0462	1.1206	1.0264	1.1652	1.1206	1.1999	1.309	1.1801	1.2396	1.1751	1.1999	1.2297	1.185	1.2049
	1.0246	1.0567	1.1207	0.99261	1.0567	0.94458	0.92857	1.0406	0.94458	1.1207	1.0967	1.0166	0.91256	0.95259	1.2087	1.0567	0.99261	1.0246	0.89655	1.1047	1.0326	1.0486	1.0246	1.0647	1.0246	1.1127	1.0967	0.93658	1.0406	1.1847	0.89655	0.96059	1.1287	1.0406	1.0166	0.9686	1.1127	1.0326	0.9686	1.1687	1.0086	1.0647	0.91256	0.98461	1.0086	1.2408	1.1367	1.0807	1.1207
	1.2781	1.0815	0.98317	1.1798	0.9635	0.98317	1.0618	1.1995	1.1011	0.94384	1.2191	0.90451	1.1011	1.0028	1.2388	1.0028	0.94384	1.0028	1.1208	1.2388	1.1011	0.78653	1.0422	0.92418	1.1798	0.92418	1.1995	0.84552	0.9635	1.0618	1.1011	1.0028	1.1011	0.94384	0.9635	1.0422	1.3568	1.1405	1.0422	1.0618	1.2191	0.98317	0.72754	1.3174	1.1995	1.1798	0.98317	1.0815	1.2781
	1.2365	1.1404	1.0264	1.1344	1.0804	1.0864	1.0624	1.1284	0.97236	1.1044	1.1824	1.2124	0.88833	1.1344	1.1044	1.0924	1.2124	1.0204	1.1884	0.91834	0.97836	1.0324	1.0324	0.98436	1.0324	0.92434	1.3145	0.98436	0.99637	1.0204	1.1644	1.0684	1.1524	0.91834	0.91234	0.93635	0.95435	1.0444	0.87032	1.0744	0.88833	0.97236	0.93635	1.0144	1.1464	0.88233	1.0324	1.0924	0.95435
	1.0382	1.0382	1.1378	1.152	0.99558	0.95291	1.1378	0.8818	0.99558	0.75379	0.85335	0.96713	0.98135	0.93869	0.85335	0.82491	0.91024	1.0382	1.1947	0.93869	1.0951	0.82491	1.1378	0.8818	0.99558	1.1378	1.3511	1.0809	1.1378	0.96713	0.93869	1.1094	1.0525	0.85335	1.024	0.98135	1.0951	1.1094	0.85335	0.95291	1.0809	0.6969	0.92446	0.76802	0.92446	0.95291	0.82491	1.0525	0.75379
	0.96309	1.0149	1.0045	1.1806	1.0356	0.94238	0.93202	0.97345	1.2013	1.1288	1.0356	1.1806	0.99416	1.0149	1.1806	1.2013	1.2945	1.0977	1.0563	1.1702	1.0563	1.0667	1.0563	1.1702	1.2427	1.0252	1.0667	1.1081	0.9838	1.0356	0.93202	1.0045	0.99416	1.077	1.2323	0.9838	1.0667	0.94238	1.0563	1.1391	1.0563	0.99416	1.0356	1.1806	1.0667	0.88025	0.94238	1.0252	0.99416
Middle 1/3
Time (ms)	-402	-399	-396	-393	-390	-387	-384	-381	-378	-375	-372	-369	-366	-363	-360	-357	-354	-351	-348	-345	-342	-339	-336	-333	-330	-327	-324	-321	-318	-315	-312	-309	-306	-303	-300	-297	-294	-291	-288	-285	-282	-279	-276	-273	-270	-267	-264	-261	-258
	1.1467	0.97027	0.70565	1.4995	1.1467	1.2349	0.88207	0.61745	1.1467	0.79386	0.97027	0.97027	1.4113	0.88207	1.2349	0.61745	0.70565	1.5877	1.2349	1.1467	0.79386	1.2349	1.0585	0.88207	1.3231	0.79386	1.0585	1.2349	1.4113	0.97027	1.0585	0.97027	0.61745	0.79386	0.97027	1.4113	1.2349	1.4995	1.3231	1.1467	0.70565	0.52924	1.1467	1.1467	0.44103	0.88207	0.79386	1.2349	0.70565
	1.0936	1.0797	1.0238	1.0537	1.0617	1.0178	1.0138	1.0298	1.0537	1.1096	1.0218	0.9739	1.0278	1.0018	1.0737	1.2214	1.0477	0.95993	1.0677	1.0996	1.0976	1.0557	1.0078	1.0557	0.96791	1.0497	1.0258	0.9739	1.0617	0.93598	1.0138	1.1076	0.98987	1.0657	0.94995	0.98787	0.93399	0.94796	0.98188	0.99585	0.97989	0.97789	0.9759	1.0557	0.90206	0.89607	0.95394	0.98188	0.95394
	1.0112	1.03	0.94569	1.133	1.0627	1.0019	1.0581	1.0206	0.95037	1.0487	1.0534	0.98783	0.9691	1.0112	0.92697	1.0019	1.0393	0.93165	1.0112	0.93165	0.94569	1.0908	0.97846	0.95974	1.0627	1.1096	1.0815	0.96442	1.0627	0.89419	1.0019	0.98783	1.0253	1.0253	1.0768	1.044	1.1189	1.1376	1.0627	1.0487	1.2079	1.0019	1.133	1.0487	0.98315	1.133	1.0253	0.99719	1.0627
	1.0518	1.0674	1.0051	1.0518	0.97393	1.0596	0.95835	1.122	1.083	0.98951	1.0129	1.1064	1.0207	0.98172	0.98172	1.1609	1.0674	1.1765	1.1531	0.95056	0.95056	1.0051	0.87264	0.9973	0.95835	0.97393	1.1687	1.0363	0.9973	1.0441	0.85706	1.2155	0.95835	1.0363	1.0363	1.231	1.0518	1.0129	1.0674	1.0908	1.0441	0.97393	0.92718	0.97393	0.95835	1.0051	0.97393	0.96614	1.0363
	0.91444	1.1812	1.0668	1.0668	1.3336	1.0478	1.1431	1.105	1.2764	1.0478	1.2955	0.85729	1.5241	1.0097	1.0859	0.99065	1.5431	1.0668	1.124	1.1621	1.1431	1.1431	0.99065	0.99065	1.0859	1.0668	1.1621	1.124	1.0097	1.2955	0.91444	1.4479	1.2383	1.1621	0.93349	1.1812	1.124	1.2955	1.0859	1.2955	1.2193	1.1621	1.2955	1.0668	1.2383	1.0668	1.4098	0.87634	1.1621
	0.98433	1.0021	1.1089	1.0199	1.0792	1.2275	1.0555	1.014	0.93097	0.99026	1.0496	1.1148	0.94283	1.097	1.0851	1.1326	1.0199	0.94283	0.99026	1.0496	1.1622	0.89539	0.99619	1.0673	1.0258	1.0614	1.0911	0.96654	1.0377	0.96061	0.99619	1.0377	1.0851	1.1444	1.1859	1.2275	1.0614	1.0021	1.1207	1.0377	1.0318	0.92504	1.0021	0.99619	1.0021	1.1326	1.0614	1.1444	1.0851
	1.0808	0.92224	1.0663	1.0663	1.0519	1.1816	0.79255	1.2249	1.0087	1.0375	1.0952	1.1096	1.0087	1.1528	1.1672	1.0519	0.89342	0.97988	0.93665	1.2249	0.99429	1.3113	0.93665	1.124	1.1672	0.97988	1.0519	1.0087	1.0808	0.87901	1.0231	1.0087	1.1096	1.1528	0.96547	1.0952	1.196	1.0663	0.97988	0.83578	0.74932	0.97988	1.1528	0.82137	1.0231	0.83578	0.80696	0.85019	1.0375
	1.037	1.1602	0.99588	0.99588	0.99588	1.191	1.0575	1.037	1.232	0.97535	1.1088	1.1396	0.97535	1.0883	1.0267	1.1499	1.1602	1.191	1.2012	0.89321	1.1294	1.0061	1.0164	1.0472	1.0678	0.97535	1.1807	0.95482	1.0575	1.1704	1.0267	1.0061	1.2423	1.1396	1.1602	1.1807	1.1294	1.1807	0.93428	0.98562	1.1396	1.0267	0.92402	0.97535	1.037	0.96508	0.93428	0.90348	1.078
Top 1/3
Time (ms)	-402	-399	-396	-393	-390	-387	-384	-381	-378	-375	-372	-369	-366	-363	-360	-357	-354	-351	-348	-345	-342	-339	-336	-333	-330	-327	-324	-321	-318	-315	-312	-309	-306	-303	-300	-297	-294	-291	-288	-285	-282	-279	-276	-273	-270	-267	-264	-261	-258
	0.54799	1.4091	0.78284	1.0177	0.70456	0.93941	1.0177	1.1743	0.78284	0.93941	1.0177	0.86112	1.1743	0.54799	0.62627	1.1743	1.0177	1.1743	1.2525	1.096	0.93941	0.78284	1.0177	1.0177	0.54799	0.78284	1.5657	0.78284	1.0177	1.096	1.0177	1.0177	1.0177	0.78284	0.78284	0.93941	0.78284	1.096	0.70456	1.096	0.86112	0.70456	1.096	0.39142	1.096	0.78284	0.93941	1.1743	0.78284
	1.0125	1.0357	0.97385	1.0067	0.98351	0.95066	0.94294	0.97578	1.0067	1.0164	0.96226	0.98931	0.95839	1.0357	1.0067	0.9468	0.94487	1.1072	0.98738	0.96612	1.055	1.0685	0.96805	0.99897	1.0202	0.99704	0.98931	1.0048	1.0473	0.92168	0.96999	0.95453	0.91782	0.93521	1.0106	0.96999	0.98931	0.94873	1.0743	0.98158	0.99704	0.99897	1.0125	0.99704	1.0125	0.99317	1.0164	1.0492	1.0028
	1.1125	1.1949	1.0759	1.227	1.0484	1.1033	1.1125	0.89275	1.1033	1.0942	1.0392	1.1079	1.2041	1.085	1.0347	1.0438	1.0164	1.1033	1.0209	1.0576	0.96142	1.0621	0.99347	1.0392	1.0347	1.0072	0.95684	0.93395	1.0621	1.0026	0.94769	0.8607	0.96142	1.0667	1.0347	1.0118	0.95684	1.1629	1.1125	0.98889	1.2453	1.0713	0.95226	1.1079	1.0438	0.99347	0.96142	1.0576	0.86528
	1.1178	0.92751	1.0147	0.92751	1.094	0.82445	1.0068	0.95922	1.0702	0.95129	0.90373	1.1178	1.0226	1.1733	1.1653	0.83238	1.0068	1.1178	0.96715	0.87202	0.99886	1.0623	1.0623	0.91166	0.84031	0.92751	0.68969	1.1336	0.87995	0.99886	1.0306	0.87995	1.1019	1.1019	1.0385	1.1495	0.96715	1.0068	1.0861	1.0861	1.0147	1.0147	1.0385	1.1178	1.2684	1.0544	0.91958	1.0464	1.3794
	0.95126	1.1751	1.0259	1.2683	1.3616	1.1005	0.76474	1.4549	1.2124	1.1005	0.98857	1.0818	1.0445	1.2683	1.1937	1.0445	1.343	0.96991	0.87665	0.96991	0.89531	1.0632	0.91396	0.91396	0.98857	0.98857	1.2683	0.93261	1.0818	1.1378	1.231	1.2124	1.0445	1.3057	1.231	1.2497	1.0445	1.0818	1.2497	1.0445	1.1378	1.0818	1.0445	0.95126	1.1005	1.2124	1.2683	1.2683	0.93261
	1.0472	1.0641	1.0022	1.0303	1.1035	0.94585	1.1204	1.0359	1.1485	1.081	0.87829	1.0022	0.90081	1.0247	1.1035	0.92896	0.97963	1.0472	1.0528	0.96837	0.90081	1.0359	1.0416	1.1429	0.96274	1.1091	1.0078	1.0022	1.0359	1.0416	1.0247	1.0472	0.82762	0.90081	1.0247	1.0472	0.96274	0.90081	1.1148	0.88392	0.974	0.93459	0.82762	1.0528	0.92333	1.0697	0.93459	1.0022	1.019
	0.93199	0.95981	1.0015	0.95981	1.085	1.085	1.0015	1.1685	1.1963	1.0572	0.97372	1.0015	1.085	1.2798	0.90417	1.2937	1.3354	0.95981	0.98763	1.085	0.98763	0.93199	1.0015	0.93199	0.93199	1.085	1.1128	1.1128	0.82071	1.0711	0.91808	0.93199	0.82071	0.97372	0.84853	0.82071	0.95981	0.70943	0.93199	0.73725	0.86244	0.8068	0.86244	1.1685	1.0015	0.97372	0.89026	1.0294	0.90417
	0.89421	0.99247	0.88438	1.0907	1.2381	1.1595	1.2185	1.0121	1.1595	1.1497	1.0514	1.0514	1.0121	1.0907	1.1104	1.022	1.1595	1.0416	1.022	1.0711	1.022	1.0809	1.0121	1.0809	0.99247	1.0514	1.0907	1.0514	1.1988	0.70751	0.98265	1.189	0.77629	0.99247	1.0711	0.96299	1.1104	1.189	0.97282	0.96299	1.0711	0.87456	1.1202	1.0416	0.91386	1.13	1.1497	0.95317	1.1006
[truncated: 220 more columns]
