# Supplementary material for: De novo inter-regional coactivations of preconfigured local ensembles support memory
Source: Nat Commun. 2022 Mar 11;13:1272. doi: 10.1038/s41467-022-28929-x (PMC8917150; doi:10.1038/s41467-022-28929-x)
Supplement: Supplementary file 6 — Source Data [file 41467_2022_28929_MOESM6_ESM.zip › SourceData/fig04_g.csv]

Fig. 4g
BLA-PL5
SWR	N.S.	N.S.	N.S.	N.S.	N.S.	N.S.	N.S.	N.S.	N.S.	N.S.	Significant	N.S.	N.S.	N.S.	N.S.	N.S.	N.S.	N.S.	N.S.	N.S.	N.S.	N.S.	N.S.	N.S.	N.S.	N.S.	N.S.	N.S.	N.S.	N.S.	N.S.	N.S.	N.S.	N.S.	N.S.	N.S.	N.S.	N.S.
HFO	Significant	N.S.	Significant	Significant	Significant	Significant	Significant	Significant	N.S.	N.S.	N.S.	N.S.	Significant	N.S.	Significant	Significant	Significant	Significant	Significant	Significant	Significant	Significant	Significant	Significant	Significant	Significant	Significant	Significant	Significant	Significant	Significant	Significant	Significant	Significant	Significant	Significant	Significant	Significant
cRipple	Significant	N.S.	N.S.	Significant	Significant	Significant	N.S.	Significant	Significant	Significant	N.S.	Significant	Significant	N.S.	Significant	Significant	Significant	Significant	N.S.	Significant	Significant	Significant	Significant	Significant	Significant	Significant	Significant	Significant	Significant	Significant	Significant	Significant	Significant	Significant	Significant	Significant	Significant	N.S.
vCA1-PL5
SWR	Significant	Significant	Significant	Significant	Significant	Significant	Significant	Significant	Significant	N.S.	N.S.	Significant
HFO	Significant	N.S.	N.S.	N.S.	N.S.	Significant	Significant	N.S.	N.S.	N.S.	N.S.	Significant
cRipple	Significant	Significant	Significant	Significant	N.S.	Significant	Significant	Significant	Significant	N.S.	N.S.	Significant
