# Supplementary material for: De novo inter-regional coactivations of preconfigured local ensembles support memory
Source: Nat Commun. 2022 Mar 11;13:1272. doi: 10.1038/s41467-022-28929-x (PMC8917150; doi:10.1038/s41467-022-28929-x)
Supplement: Supplementary file 6 — Source Data [file 41467_2022_28929_MOESM6_ESM.zip › SourceData/fig04_f.csv]

Fig. 4f
BLA-PL5
NREM	0.0035191	0.0030087	0.0026689	0.0027375	0.0025912	0.0029946	0.0036719	0.0064346	0.0016394	0.0027085	0.0018532	0.006145	0.0024521	0.0046467	0.0038362	0.003948	0.0039339	0.0054239	0.0034026	0.0033788	0.0025798	0.0023721	0.0015308	0.006956	0.0015146	0.0023734	0.0026903	0.0066473	0.0071551	0.0035483	0.005519	0.0017157	0.0023271	0.0025213	0.0026384	0.0022286	0.0024511	0.0049186	0.00077357	0.0021331	-0.00011503	0.001111	0.00030013	0.0026885	0.0021498	0.0025681	0.0033751	0.0025781	0.0024556
SWR	0.0075743	0.003148	0.0011992	0.0086827	0.019248	0.0055329	-0.00011602	0.012553	0.0039721	0.012421	0.00055492	0.0048683	0.0012551	0.0040517	0.0067906	0.0099371	0.0022543	0.0095216	0.01325	0.016297	0.019813	0.0063072	0.0051817	0.017635	0.0014189	0.013042	0.0076739	0.0068935	0.022653	0.0037922	0.0064724	0.0067664	0.0062326	0.0043683	0.0078024	0.0044289	0.0080585	0.0057931	0.0086039	0.012868	0.0088045	0.0027916	0.0063023	0.0071023	0.0029316	0.0072267	0.0062676	0.011869	0.010895
HFO	0.0048763	0.0032606	0.0026864	0.0078031	0.0024192	0.0058088	0.0089571	0.0082565	0.0058151	0.007086	0.0034691	0.0068554	0.0015417	0.0029982	0.0090533	0.0046036	0.0047507	0.0043147	0.0023903	0.004031	0.0035899	0.00036824	0.0027023	0.012976	-0.0014965	0.0019033	0.0082118	0.0072685	0.012672	0.0069694	0.015231	0.0020789	0.0027169	0.015055	0.0059181	0.0052134	0.0033168	0.0035978	-0.0014225	0.0050689	0.00036501	0.0016052	0.004214	0.0056878	0.0068327	0.0087075	0.0062687	0.0067039	0.0094396
cRipple	0.014911	0.012195	0.015656	0.035973	0.015766	0.010842	0.015857	0.015906	0.012757	0.01252	0.027732	0.031457	0.008168	0.0094831	0.016992	0.012984	0.023446	0.015703	0.022996	0.023712	0.031644	0.0096367	0.032262	0.047629	0.014625	0.015158	0.010391	0.037262	0.013829	0.0034003	0.024668	-0.00046707	0.019252	0.018775	0.0072331	0.025916	0.0090616	0.015707	0.0018937	0.013849	0.022895	0.0024849	0.014472	0.0093561	0.034481	0.012703	0.020285	0.0046699	0.013266
vCA1-PL5
NREM	0.0041399	0.014674	0.0022858	0.0025087	0.0033857	0.0024365	0.0063187	0.0057097	0.0048625	0.0034767	0.0020563	0.0029526	0.0032044	0.0048608	0.0057573	0.0030445	0.0031558	0.001278	0.0018225	0.0014916	0.0020543	0.0032044	0.0036543	0.0017909	0.001644	0.002506	0.0067842	0.0034502	0.0027108	0.0039365	0.00039967	0.0014426	0.0010589	0.0017178	0.0026061	0.0030587	0.0036534	0.00063267	0.0013241	0.0041168	0.00091559	0.0020714	0.0043281	0.0018802	0.0036989	0.0053077	0.0034606	0.0050624	0.0025518
SWR	0.017096	0.012948	-0.00025563	0.0051452	0.0063382	0.015339	0.0088712	0.022236	0.01982	0.0087078	0.0038636	0.011265	0.012793	0.012289	0.015301	0.012187	0.0021036	0.0055616	0.018448	0.0070094	0.0062968	0.013614	0.007238	0.016482	0.009261	0.013715	0.0046774	0.015627	0.015	0.012268	0.0095697	0.011253	0.015323	0.024907	0.0087814	0.0069814	0.012892	0.023921	0.01323	0.02068	0.0065808	0.008984	0.011716	0.014592	0.00096473	0.025286	0.0095352	0.017857	0.011358
HFO	0.0099976	0.038688	0.003756	0.0030822	0.0069903	0.013335	0.0035235	0.0044228	0.012829	0.0087593	0.0060786	0.0018978	0.0036842	0.011032	0.01316	0.0064301	0.0031182	0.0035972	0.0008919	0.0046519	0.01241	0.0013587	0.0056875	0.0039881	0.0036151	0.0067582	0.0064635	0.013171	0.0071491	0.0092333	0.00924	0.0078898	0.020019	0.010571	0.011313	0.017928	0.010814	0.016663	0.014651	0.0077638	0.0002676	0.0027751	0.012038	0.0052876	0.0094388	0.022242	0.007029	0.0084492	0.0096341
cRipple	0.012045	0.0056672	0.016525	0.0056591	0.0041288	0.016196	0.0093595	0.051754	0.035958	0.025651	0.0076379	0.0069469	0.02896	0.0095685	0.028229	0.017641	0.00019685	0.025171	0.010565	0.024161	0.037186	0.0098635	0.019559	0.021876	0.03471	0.023701	0.072066	0.037359	0.018951	0.021525	0.023447	0.034405	0.035674	0.04896	0.035442	0.030349	0.031172	0.029518	0.031307	0.038039	0.02118	0.0087952	0.023328	0.011777	0.034418	0.025735	0.016251	0.0051732	0.010602
[truncated: 440 more columns]
