# Supplementary material for: De novo inter-regional coactivations of preconfigured local ensembles support memory
Source: Nat Commun. 2022 Mar 11;13:1272. doi: 10.1038/s41467-022-28929-x (PMC8917150; doi:10.1038/s41467-022-28929-x)
Supplement: Supplementary file 6 — Source Data [file 41467_2022_28929_MOESM6_ESM.zip › SourceData/supplementary_fig10_d.csv]

Supplementary Fig. 10d
Proportion of HFOs (%)
Time to SWR peak (ms)	5	15	25	35	45	55	65	75	85	95	105	115	125	135	145	155	165	175	185	195	205	215	225	235	245	255	265	275	285	295	305	315	325	335	345	355	365	375	385	395	405	415	425	435	445	455	465	475	485
	2.3413	4.2969	5.564	6.4316	7.2855	7.8502	8.4837	9.0897	9.7645	10.4393	11.4034	12.1746	13.001	14.0339	14.8327	15.9069	16.4853	17.1602	17.9039	18.7302	19.4739	20.2176	21.0302	21.6912	22.3247	23.0684	23.6882	24.3493	25.1618	25.7403	26.2774	26.7456	27.3241	27.8612	28.4534	29.018	29.6929	30.1474	30.6432	31.1252	31.5934	32.0617	32.4335	32.9707	33.4389	33.8796	34.3617	34.8299	35.2293
	1.0518	1.8063	2.4809	2.9953	3.3154	3.6355	4.0585	4.4587	4.9503	5.4419	5.8191	6.2879	6.7795	7.3511	7.9113	8.2771	8.8373	9.1689	9.6833	10.1406	10.5065	10.8952	11.2839	11.5925	11.9584	12.3928	12.8044	13.1931	13.5132	13.7304	14.0391	14.4278	14.7936	15.0795	15.4339	15.7768	16.1541	16.4056	16.68	16.8972	17.2059	17.446	17.7204	18.0176	18.212	18.4863	18.8179	19.1837	19.6067
	2.0115	3.3046	4.3966	5.1437	5.9052	6.6092	7.3276	8.0891	8.9943	9.8563	10.8621	11.8534	13.0029	13.9511	14.5259	15.1724	15.9052	16.5805	17.2845	17.8448	18.4626	19.2098	19.8563	20.5172	21.1351	21.7529	22.3707	23.2759	23.9655	24.6552	25.3592	26.0345	26.6667	27.2414	27.6437	28.2328	28.6494	29.2385	29.727	30.1724	30.5603	31.0632	31.6379	32.227	32.8592	33.3477	33.7931	34.1523	34.6408
	1.0237	1.9502	2.8843	3.7959	4.7822	5.5668	6.4335	7.1882	7.9354	8.5482	9.0862	9.6914	10.2443	10.8197	11.283	11.7089	12.1497	12.5234	13.0539	13.5844	14.1373	14.638	15.176	15.5421	16.0203	16.5359	17.0067	17.5671	18.0378	18.5235	19.0914	19.6144	20.0553	20.5485	21.0192	21.4601	21.9009	22.3418	22.7602	23.1413	23.5822	24.023	24.3368	24.7403	25.1588	25.6146	25.9807	26.3543	26.698
	4.7106	7.34	9.0031	10.0158	10.5547	11.2051	11.6324	12.2178	12.8217	13.5185	14.3083	15.2188	16.0178	16.6682	17.1978	17.9875	18.5357	18.9445	19.4927	20.0409	20.5054	20.97	21.3881	21.8619	22.3451	22.7446	23.0791	23.4879	23.7666	24.1197	24.3984	24.7236	25.0581	25.4483	25.885	26.2287	26.5075	26.8884	27.2322	27.6038	27.9104	28.217	28.5329	28.9139	29.1833	29.4249	29.7965	30.0381	30.3354
	4.3045	6.4829	8.084	9.1207	10.0394	10.6168	11.1286	11.9029	12.7165	13.6877	14.6588	15.4987	16.3123	17.1391	17.9396	18.4777	19.1076	19.7113	20.21	20.8268	21.3517	22.0472	22.7953	23.399	23.8845	24.4751	24.895	25.3281	25.853	26.3648	26.9029	27.4409	27.7559	28.2808	28.6352	29.0945	29.4751	30.0656	30.4593	30.7218	31.0367	31.3386	31.7454	32.2047	32.5328	32.7822	33.0577	33.4121	33.6483
	2.0944	3.3108	4.2409	4.7873	5.3337	5.789	6.2573	6.8687	7.5127	8.1696	8.7876	9.425	9.8673	10.3421	10.8625	11.3438	11.7666	12.1569	12.6382	13.2236	13.6269	14.0887	14.4465	14.9798	15.4156	15.7799	16.1637	16.5279	16.9182	17.432	17.8743	18.3101	18.7329	19.1297	19.5005	19.8192	20.1444	20.5477	20.964	21.3152	21.712	21.9852	22.2323	22.5836	22.8763	23.13	23.4877	23.8389	24.1837
	2.9886	5.0286	6.4463	7.4459	8.3843	9.1697	10.0265	10.9343	11.8319	12.7703	13.6679	14.3819	15.1775	15.8813	16.6871	17.5235	18.3293	18.9718	19.441	20.1652	20.7568	21.3892	22.093	22.705	23.1844	23.6842	24.1432	24.7144	25.2244	25.8058	26.3362	26.8768	27.3052	27.7846	28.2232	28.6618	29.1412	29.5696	29.9164	30.3448	30.8038	31.2933	31.6809	32.2113	32.4765	32.9253	33.3435	33.7719	34.1799
	4.4497	7.0843	8.9617	10.196	11.2022	11.949	12.7062	13.4841	14.1583	14.9777	16.1187	17.0833	17.9546	18.5354	19.3133	20.029	20.6618	21.2426	21.9168	22.4873	23.2134	23.8046	24.5203	25.0908	25.6301	26.3043	26.8229	27.4142	27.9639	28.4514	28.9078	29.2916	29.862	30.3184	30.6918	31.1378	31.5631	32.0091	32.5277	32.9738	33.5546	33.9695	34.3948	34.7267	35.1001	35.5565	36.0025	36.3551	36.6456
	1.2184	2.1087	3.1631	4.1237	5.0609	5.9747	7.0993	7.7788	8.5754	9.3721	10.3796	11.1528	11.8088	12.6757	13.1678	13.941	14.5033	15.3233	15.6748	16.3543	17.268	17.9944	18.6036	19.3768	20.0562	20.7826	21.4152	22.1415	22.7038	23.2427	23.9691	24.6954	25.1406	25.6795	26.2184	26.687	27.2259	27.7413	28.2099	28.6785	29.3346	29.7329	30.1781	30.5295	30.9981	31.6073	32.0759	32.4508	32.896
	7.1478	11.041	13.3185	14.8111	16.0422	17.1886	18.4196	19.7584	20.9433	22.1743	23.3362	24.5672	25.5213	26.4676	27.3525	28.2065	28.9836	29.7992	30.6148	31.2072	31.9151	32.5998	33.123	33.6847	34.4002	35.0927	35.7082	36.2391	36.7931	37.3009	37.6779	38.2319	38.7628	39.1629	39.6168	40.0939	40.5555	40.9094	41.2941	41.6096	41.9635	42.279	42.6252	42.9638	43.4408	43.8255	44.1563	44.5026	44.9258
	6.096	9.9666	12.192	13.3798	14.1307	14.9771	15.7212	16.9158	18.09	19.503	20.725	21.8991	23.1552	24.1518	24.9505	25.5239	26.1997	26.9097	27.722	28.4729	29.1556	29.7836	30.4253	31.1352	31.6267	32.2138	32.719	33.2924	33.8248	34.3436	34.8624	35.3539	35.8045	36.3574	36.7738	37.1766	37.5521	37.8797	38.3439	38.6374	39.0129	39.4157	39.8594	40.1597	40.5898	41.0062	41.4294	41.6615	42.037
	1.0649	1.9468	2.8619	3.6522	4.3511	5.0666	5.6905	6.3228	7.0715	7.7371	8.5108	9.1098	9.6839	10.3245	10.9567	11.381	11.9468	12.4792	12.97	13.6023	14.1681	14.6339	15.2912	15.99	16.4809	16.9717	17.4126	17.97	18.4609	19.0266	19.6506	20.1664	20.574	21.0815	21.5641	21.9967	22.5374	22.995	23.4609	23.9268	24.426	24.8669	25.2246	25.6905	26.198	26.7055	27.2546	27.5874	27.97
	8.366	13.1431	15.2989	16.3645	17.0137	17.5037	17.9201	18.4468	18.949	19.8065	20.5537	21.3621	22.1705	23.2117	24.0201	24.6448	25.2695	25.7227	26.3964	26.9476	27.413	27.8785	28.3317	28.6869	29.1034	29.5688	30.0833	30.4998	30.8917	31.3204	31.8471	32.3126	32.5943	32.9373	33.317	33.6232	34.0397	34.3459	34.7379	35.0808	35.4116	35.877	36.073	36.3915	36.6854	36.9672	37.3836	37.6776	37.9716
Proportion of SWRs (%)
Time to HFO peak (ms)	5	15	25	35	45	55	65	75	85	95	105	115	125	135	145	155	165	175	185	195	205	215	225	235	245	255	265	275	285	295	305	315	325	335	345	355	365	375	385	395	405	415	425	435	445	455	465	475	485
	2.3893	4.3851	5.6781	6.5636	7.3788	7.941	8.5734	9.1918	9.8243	10.4287	11.2298	11.9747	12.818	13.9143	14.8559	15.9803	16.7112	17.5685	18.3275	19.0864	19.9016	20.5762	21.4617	22.0801	22.7969	23.5278	24.104	24.8911	25.6641	26.2825	26.8728	27.3507	27.9972	28.5032	29.1778	29.6838	30.3584	30.8363	31.3422	31.9747	32.5228	33.0148	33.3802	33.9705	34.4905	34.9824	35.4743	35.9803	36.5847
	2.4242	4.1634	5.7181	6.8775	7.6153	8.3531	9.249	9.9868	11.0935	11.9104	12.7273	13.7286	14.7826	15.9157	17.0751	17.8129	18.8406	19.552	20.5534	21.581	22.2661	22.8986	23.6627	24.3215	25.0856	25.9816	26.7457	27.3518	27.9578	28.3004	28.8801	29.6443	30.3557	30.8827	31.4097	32.1476	32.7273	33.0962	33.7022	34.2029	34.6509	35.1252	35.7049	36.3636	36.6535	37.1805	37.7339	38.1818	38.9196
	1.2507	2.0547	2.7336	3.1981	3.6716	4.0825	4.4935	4.9848	5.494	5.9943	6.566	7.1646	7.8971	8.4599	8.8172	9.246	9.6748	10.0768	10.5235	10.8451	11.2739	11.801	12.1672	12.6496	13.0427	13.4179	13.8378	14.347	14.7847	15.2135	15.5887	15.9728	16.348	16.7143	16.9823	17.3039	17.6344	17.965	18.3134	18.5903	18.8762	19.1799	19.5819	19.9214	20.2966	20.6182	20.8773	21.181	21.5383
	1.4849	2.829	4.1838	5.4628	6.861	7.9775	9.1481	10.2428	11.24	11.9879	12.6707	13.4836	14.199	14.9469	15.5972	16.1825	16.7028	17.1038	17.7108	18.372	18.9356	19.5534	20.2038	20.6915	21.1684	21.7429	22.3282	22.9243	23.4988	23.954	24.6261	25.2981	25.7967	26.3494	26.783	27.2924	27.6935	28.0837	28.5498	28.9291	29.4385	29.8829	30.284	30.7717	31.1945	31.6822	32.1266	32.5602	32.9504
	6.1671	9.6095	11.7747	13.0763	13.6966	14.4995	14.9982	15.6794	16.3484	17.2972	18.2703	19.3772	20.4233	21.3234	22.1263	23.0994	23.89	24.4617	25.1064	25.7633	26.5296	27.2351	27.8555	28.4272	29.1084	29.6436	30.1423	30.6775	31.0303	31.4925	31.8453	32.2345	32.6238	33.1347	33.828	34.2416	34.5578	34.9349	35.3363	35.8594	36.2486	36.65	37.0758	37.5745	38.0124	38.3043	38.7787	39.1315	39.4964
	4.8802	7.3352	9.1207	10.2812	11.293	11.8732	12.3196	13.1082	13.9265	14.9978	15.831	16.6939	17.4528	18.3901	19.1936	19.878	20.488	21.1427	21.6039	22.4074	22.9133	23.5382	24.3416	24.9963	25.5468	26.1271	26.5585	26.871	27.4215	28.0911	28.5225	29.0731	29.4004	29.7872	30.2485	30.8139	31.2156	31.6173	32.0339	32.4059	32.7332	33.135	33.4325	33.7896	34.1913	34.4145	34.6972	35.0245	35.2329
	5.2934	8.3676	10.7184	12.05	13.398	14.4665	15.6831	17.1626	18.6092	20.1874	21.6505	23.0314	24.1493	25.2836	26.4179	27.733	28.8016	29.8866	31.1688	32.4675	33.6347	34.6046	35.7061	36.8404	37.6952	38.5172	39.3063	40.2269	41.0817	41.805	42.6599	43.7284	44.5011	45.4874	46.2108	46.8683	47.493	48.4136	49.0876	49.6959	50.2548	50.7644	51.4056	52.0138	52.5234	52.9508	53.6249	54.2989	54.9236
	3.5675	6.0027	7.6829	8.8518	9.8868	10.7025	11.6036	12.5046	13.4908	14.4649	15.3415	15.999	16.7174	17.4114	18.2637	19.0795	19.9805	20.7232	21.2346	21.953	22.5861	23.341	24.0959	24.7169	25.2161	25.7884	26.3119	26.872	27.3225	27.8704	28.3575	28.9419	29.295	29.8064	30.2569	30.7683	31.2553	31.7058	32.0346	32.4486	32.9112	33.4592	33.8853	34.421	34.7985	35.2246	35.6143	36.0161	36.4544
	5.1402	8.1836	10.3523	11.7541	12.8924	13.6473	14.4261	15.1809	15.9238	16.6427	17.6731	18.7156	19.6022	20.3211	21.3635	22.1903	22.9451	23.652	24.4788	25.1258	25.9885	26.7074	27.4623	28.1213	28.8162	29.5471	30.2181	30.7812	31.3444	31.8356	32.6384	33.0697	33.6568	34.184	34.5914	35.0347	35.5859	36.0292	36.5445	37.0597	37.7306	38.0901	38.5334	38.8809	39.2763	39.7196	40.1749	40.6302	41.0496
	0.58717	1.0163	1.5244	1.9874	2.4164	2.8455	3.3875	3.6924	4.1215	4.528	5.0023	5.4201	5.7814	6.2782	6.5944	7.0574	7.3961	7.7913	8.0736	8.4011	8.8753	9.2706	9.6206	10.0045	10.332	10.7498	11.1224	11.5289	11.8451	12.1951	12.5452	12.9743	13.2227	13.5163	13.855	14.0696	14.3857	14.668	14.9164	15.1874	15.5262	15.8311	16.0795	16.3618	16.6102	16.9264	17.2651	17.5136	17.7507
	10.0683	15.5522	18.7602	20.7977	22.4125	23.8106	25.3712	26.8993	28.2432	29.6413	30.931	32.5241	33.8138	34.9193	35.9272	37.0543	38.1706	39.2435	40.3165	41.1185	42.0505	42.8633	43.557	44.2722	45.02	45.9304	46.559	47.231	47.8162	48.4881	49.0083	49.5394	50.1897	50.5473	51.1325	51.5335	52.0754	52.5415	53.0725	53.5169	53.8637	54.3405	54.6331	54.9908	55.511	55.8578	56.1504	56.5189	56.9849
	9.951	16.2692	19.9019	21.774	22.9663	24.2367	25.3176	26.7996	28.2817	30.1984	31.803	33.6305	35.1571	36.6392	37.8984	38.8567	39.6813	40.7956	41.9657	43.1134	44.094	44.9967	45.7878	46.7239	47.4928	48.3285	48.8968	49.61	50.3343	51.014	51.6381	52.2844	52.9195	53.6439	54.1119	54.6133	55.0256	55.3934	55.906	56.296	56.842	57.3323	57.8115	58.168	58.7029	59.1598	59.5721	59.9287	60.3076
	2.1419	3.9157	5.7396	7.3293	8.6513	9.9565	11.1278	12.2825	13.5877	14.7423	15.9639	17.0348	18.089	19.2604	20.415	21.1011	21.9378	22.8246	23.5274	24.5482	25.4351	26.1714	27.2925	28.3467	29.1499	30.0703	30.8233	31.7269	32.6138	33.3835	34.3876	35.174	35.7932	36.5629	37.249	38.0689	38.755	39.3742	39.9766	40.579	41.0643	41.8675	42.3862	43.089	43.9424	44.8126	45.5321	46.0007	46.6867
	11.0769	17.4019	20.24	21.6023	22.4295	22.9646	23.4512	24.0837	24.6837	25.5433	26.3704	27.457	28.3328	29.4681	30.6195	31.3818	32.2738	32.7765	33.3928	34.2524	34.7551	35.3227	36.0688	36.5553	37.0905	37.6906	38.2906	38.8096	39.2961	39.88	40.3665	41.0152	41.3396	41.7451	42.1829	42.6533	43.0425	43.6101	44.0642	44.3724	44.8265	45.2968	45.686	46.1239	46.3996	46.724	47.0645	47.4862	47.8592
Proportion of HFOs (%)
Time to cRipple peak (ms)	5	15	25	35	45	55	65	75	85	95	105	115	125	135	145	155	165	175	185	195	205	215	225	235	245	255	265	275	285	295	305	315	325	335	345	355	365	375	385	395	405	415	425	435	445	455	465	475	485
	2.8233	4.1317	5.1646	6.0047	6.5556	7.1065	7.4921	8.0567	8.6214	9.0759	9.8196	10.2603	10.6184	10.9214	11.2243	11.5549	11.7752	12.0231	12.2986	12.5052	12.6429	12.8357	13.001	13.1938	13.3315	13.5932	13.7998	14.0063	14.1854	14.4057	14.5435	14.7225	14.9153	15.0668	15.2321	15.3698	15.6177	15.838	16.0997	16.2787	16.3889	16.4853	16.5542	16.7608	16.8572	16.9811	17.0913	17.229	17.4356
	2.7374	3.8891	4.7307	5.4394	6.0152	6.4227	6.9809	7.3086	7.7959	8.292	8.7261	9.2665	9.5677	10.0018	10.303	10.613	10.9674	11.3129	11.5964	11.9153	12.1191	12.4114	12.7392	13.1024	13.315	13.5897	13.8466	14.1212	14.3515	14.6262	14.8919	15.1754	15.4323	15.7335	16.017	16.3094	16.5574	16.9383	17.1332	17.337	17.5673	17.8065	18.0014	18.1432	18.3026	18.533	18.6836	18.8607	19.0645
	0.76598	1.1775	1.5777	1.8864	2.1036	2.3437	2.5837	2.8238	3.0639	3.384	3.7041	3.9328	4.1271	4.3786	4.5044	4.653	4.7559	4.8474	4.9388	5.1218	5.2132	5.3275	5.499	5.7048	5.842	5.9792	6.1735	6.345	6.4251	6.608	6.6994	6.8595	6.9624	7.1224	7.2825	7.4654	7.5683	7.6712	7.797	7.877	7.957	8.0256	8.1628	8.2314	8.3457	8.4029	8.5058	8.5972	8.7116
	2.5718	3.3477	4.0805	4.7557	5.158	5.5316	5.7184	6.0201	6.4511	6.7816	7.1264	7.5144	7.8017	8.0029	8.3477	8.5489	8.7213	8.9224	9.1523	9.3678	9.569	9.7845	10.0144	10.1724	10.3305	10.4885	10.8046	11.0489	11.3075	11.5517	11.7241	11.9684	12.2414	12.4713	12.6149	12.7586	13.0316	13.2328	13.3908	13.5345	13.6782	13.8793	14.0948	14.2385	14.3822	14.4971	14.6552	14.7989	15.0144
	1.9876	2.675	3.1831	3.5792	3.8556	4.1172	4.4235	4.7672	5.1633	5.6191	6.0375	6.3513	6.6652	6.9491	7.2032	7.4796	7.7187	7.9429	8.3464	8.6602	8.8545	9.1385	9.4224	9.6466	9.923	10.0949	10.3938	10.6628	10.9467	11.1933	11.4249	11.7014	11.8807	12.1871	12.4262	12.6354	12.8222	13.0688	13.2482	13.4723	13.7264	13.9281	14.1373	14.3466	14.496	14.7575	15.0191	15.2731	15.4749
	3.2333	4.2739	5.138	5.6861	6.2808	6.7732	7.2192	7.6001	8.0089	8.4363	9.0031	9.3097	9.6813	9.9322	10.2481	10.564	10.852	11.075	11.3165	11.5674	11.8461	12.1156	12.385	12.5894	12.8031	12.9982	13.2491	13.4442	13.6951	13.853	14.011	14.2061	14.3919	14.5313	14.6799	14.8843	15.0237	15.1445	15.2467	15.4325	15.5626	15.7205	15.8878	16.0829	16.1944	16.2966	16.4359	16.501	16.6311
	1.5879	2.1654	2.6509	2.979	3.2021	3.4908	3.7795	4.042	4.3307	4.7244	5.1181	5.4331	5.8924	6.1942	6.4698	6.706	6.9291	7.1785	7.3491	7.6115	7.8478	8.1234	8.5564	8.8583	9.147	9.3045	9.4882	9.5669	9.7113	9.9475	10.1837	10.4593	10.6562	10.9318	11.168	11.3255	11.5223	11.706	11.7979	11.9685	12.1916	12.4147	12.664	12.7953	13.0446	13.2152	13.3858	13.5827	13.7139
	0.37076	0.76103	1.1123	1.405	1.7627	2.0034	2.179	2.3286	2.5628	2.8295	3.0376	3.3238	3.5515	3.7336	3.8702	4.0263	4.1759	4.3645	4.5271	4.7158	4.8458	5.002	5.1841	5.3337	5.5223	5.6849	5.828	6.0427	6.1793	6.3159	6.459	6.6151	6.7452	6.8622	7.0053	7.2005	7.3436	7.4476	7.6037	7.7208	7.8574	8.02	8.1436	8.2737	8.4298	8.5339	8.6835	8.8201	8.9372
	2.652	4.0086	4.947	5.6304	5.9874	6.5891	7.0175	7.5989	8.1701	8.8127	9.3023	9.8327	10.3121	10.6895	10.9139	11.1587	11.3627	11.5769	11.8523	12.2297	12.6479	13.0151	13.3313	13.6169	13.8821	14.1983	14.4329	14.7185	15.0143	15.2183	15.4835	15.7691	15.9935	16.2281	16.4525	16.6259	16.8299	17.0339	17.2277	17.3909	17.6867	17.8907	18.1253	18.2783	18.4925	18.6965	18.8392	18.9514	19.1248
	0.91277	1.2032	1.4418	1.5766	1.784	1.9189	2.0019	2.116	2.2612	2.4375	2.562	2.7902	3.0184	3.2673	3.4125	3.537	3.6718	3.7755	3.8585	3.9622	4.066	4.2112	4.3045	4.5535	4.6676	4.8335	4.9995	5.1343	5.238	5.3107	5.3521	5.5181	5.6218	5.767	5.9122	6.016	6.1093	6.213	6.3271	6.4412	6.5657	6.7109	6.8043	6.8976	7.0013	7.1051	7.1984	7.3333	7.4474
	1.8978	3.0225	4.03	4.9906	6.0216	6.8182	7.5211	8.2943	8.7395	9.2784	9.7704	10.1453	10.4733	10.8482	11.1528	11.3636	11.5979	11.8322	12.0665	12.2306	12.4414	12.7226	12.8866	13.0506	13.2615	13.4958	13.7769	13.9878	14.1753	14.3861	14.5267	14.6907	14.925	15.1359	15.2999	15.6045	15.9091	16.2605	16.4246	16.5417	16.7291	16.9634	17.1509	17.3149	17.5258	17.6898	17.9007	18.0412	18.3458
	1.1926	1.9928	2.6083	3.193	3.6547	4.0471	4.3933	4.7549	5.1473	5.809	6.2245	6.5323	6.8708	7.2017	7.3632	7.5402	7.8018	8.0326	8.2942	8.5635	8.8328	9.179	9.3714	9.5253	9.7561	9.9254	10.11	10.3101	10.5101	10.6563	10.7794	11.0564	11.2872	11.4873	11.6565	11.7719	11.9797	12.172	12.449	12.6183	12.8337	13.0184	13.2107	13.3877	13.557	13.6801	13.8417	14.0032	14.2187
	0.65533	1.1468	1.6247	2.0343	2.3688	2.6691	2.8671	3.0992	3.3586	3.5566	3.7613	3.9252	4.1641	4.3006	4.403	4.4986	4.6556	4.799	4.9355	5.0515	5.1949	5.3656	5.5226	5.6864	5.8093	5.9731	6.1165	6.2666	6.3963	6.526	6.6284	6.7445	6.9834	7.1131	7.2565	7.4203	7.55	7.7207	7.8982	8.062	8.178	8.2873	8.4374	8.5808	8.7105	8.847	8.9904	9.1474	9.2566
	1.5058	2.9118	4.1015	5.2912	5.99	6.6306	7.1963	7.7537	8.2696	8.7188	9.1764	9.609	9.9667	10.3328	10.7072	10.9401	11.2812	11.5724	11.8636	12.1631	12.4126	12.7038	12.9285	13.2196	13.4859	13.6855	13.9601	14.0932	14.2679	14.5591	14.7837	15.025	15.2163	15.4992	15.7488	15.9983	16.2146	16.5058	16.7055	16.9551	17.1714	17.396	17.5957	17.7787	18.0116	18.2529	18.4526	18.6938	18.8686
	3.7114	5.3528	6.2959	6.9206	7.4351	7.8025	8.219	8.5865	8.9784	9.3092	9.7134	9.9584	10.3748	10.6565	10.926	11.2322	11.4527	11.6732	11.8692	12.0407	12.1877	12.3959	12.5919	12.7756	12.9471	13.0941	13.2533	13.3268	13.4615	13.5228	13.5718	13.7555	13.8658	13.9515	14.025	14.123	14.2822	14.5027	14.6129	14.6864	14.7599	14.8579	14.9314	15.0661	15.1641	15.3234	15.4336	15.5683	15.7276
Proportion of cRipples (%)
Time to HFO peak (ms)	5	15	25	35	45	55	65	75	85	95	105	115	125	135	145	155	165	175	185	195	205	215	225	235	245	255	265	275	285	295	305	315	325	335	345	355	365	375	385	395	405	415	425	435	445	455	465	475	485
	8.7682	12.8315	16.0393	18.5629	20.1454	21.6852	22.7545	24.2943	25.9196	27.0744	29.5552	30.9239	31.9932	32.8058	33.1908	33.9179	34.6022	35.201	36.0137	36.6125	37.083	37.8101	38.3234	38.7511	39.3926	39.9914	40.633	41.2318	41.6168	42.0873	42.3439	42.6005	43.1138	43.6698	43.8837	44.3969	44.7819	45.0385	45.4662	45.8939	46.065	46.3216	46.3644	46.7494	47.0915	47.3482	47.5192	47.9897	48.3319
	11.4106	16.2112	19.6455	22.5258	24.8892	26.4032	28.3235	29.4682	31.0192	32.3117	33.1979	34.3058	35.0443	36.0044	36.5214	37.0753	37.8877	38.8479	39.5864	40.4357	40.805	41.3589	42.1713	42.6514	43.1315	43.7592	44.2762	45.0517	45.384	46.0487	46.5288	47.0827	47.5628	47.969	48.5598	49.0768	49.4092	50.3323	50.6278	51.0709	51.7356	52.3264	52.8804	53.1388	53.3973	53.9513	54.1728	54.4313	55.0222
	8.1509	12.5304	16.91	20.073	22.2628	24.8175	27.3723	29.6837	31.5085	33.3333	35.0365	36.618	37.5912	38.9294	39.9027	40.6326	41.1192	41.6058	41.8491	42.3358	42.7007	43.4307	43.9173	45.0122	45.6204	45.9854	46.9586	47.6886	48.2968	48.6618	49.0268	49.8783	50.2433	50.7299	51.4599	52.3114	52.7981	53.4063	54.0146	54.5012	54.8662	54.8662	55.4745	55.7178	55.9611	56.0827	56.326	56.4477	56.8127
	12.294	16.0027	19.5055	22.7335	24.5879	26.2363	27.1291	28.5714	30.0824	31.3874	32.0742	33.2418	34.0659	34.5467	35.4396	35.989	36.3324	36.8819	37.1566	37.294	37.8434	38.1181	38.5302	39.011	39.217	39.6291	40.1099	40.6593	41.0027	41.5522	41.8269	42.239	42.7198	42.9258	43.3379	43.544	43.956	44.1621	44.4368	44.7115	44.8489	45.1236	45.7418	46.0165	46.1538	46.4286	46.5659	46.9093	47.2527
	11.9229	16.0466	19.0498	21.4254	22.9942	24.294	25.8628	27.2972	29.2694	30.7037	32.3622	33.6172	34.8723	35.8135	36.6203	37.5616	38.234	38.7719	40.0717	40.9234	41.7302	42.7611	43.4334	44.061	44.7781	45.2712	46.078	46.7952	47.4675	48.0502	48.6777	49.5294	49.9328	50.5603	51.1878	51.8602	52.3532	52.8014	53.16	53.5186	54.0565	54.3702	54.5495	54.9529	55.1771	55.5805	56.1632	56.6114	56.8803
	18.5798	24.5595	29.5782	32.5681	35.7181	38.0673	39.7224	41.1105	42.5521	44.2072	45.7021	46.6097	47.464	48.5318	49.2792	50.0801	50.4538	50.8809	51.1479	51.575	52.2157	52.8564	53.5505	54.031	54.7784	55.4191	56.0064	56.7539	57.1276	57.3946	58.0352	58.5158	58.7827	59.2098	59.9039	60.331	60.598	60.8115	60.9183	61.1853	61.6124	62.0929	62.5734	62.9471	63.2141	63.4277	63.748	63.8548	64.0683
	11.7248	15.9884	19.5736	21.9961	23.4496	25.0969	26.938	28.2946	29.7481	30.5233	31.7829	33.0426	34.3992	35.2713	35.8527	36.531	37.3062	37.9845	38.3721	39.0504	39.3411	39.8256	40.5039	41.4729	41.8605	42.0543	42.8295	43.0233	43.6047	44.2829	44.7674	45.155	45.155	45.9302	46.8992	47.2868	47.5775	47.8682	47.8682	48.3527	48.8372	49.4186	49.7093	49.9031	50.2907	50.2907	50.3876	50.8721	51.0659
	3.3197	6.8142	9.9592	12.4636	15.3174	17.3559	18.5207	19.802	21.6075	23.2964	24.6942	26.4415	27.6063	29.0623	29.9359	30.8096	32.1491	33.4304	34.4205	35.6436	36.4007	37.3326	38.4974	39.1963	39.7787	40.7688	41.4094	42.6907	43.5644	44.4962	45.1369	45.7775	46.6511	47.4665	48.0489	48.9808	49.3885	49.9126	50.3203	50.961	51.5434	52.3588	53.1741	53.6401	54.1642	54.5137	55.0961	56.2609	56.7268
	18.598	28.1116	34.6924	39.4134	41.774	45.3505	47.7825	50.0715	52.2175	53.9342	55.1502	56.0086	57.1531	57.9399	58.5122	59.2275	59.6567	60.3004	61.1588	61.6595	62.2318	62.6609	62.9471	63.4478	63.7339	64.3777	64.8784	65.1645	65.4506	65.8798	65.9514	66.5236	66.8097	67.0959	67.4535	67.6681	68.0973	68.3834	68.5265	68.598	69.0272	69.0987	69.3848	69.5994	70.0286	70.2432	70.3863	70.6009	70.7439
	11.5789	15.2632	18.2895	20	22.5	24.2105	25.1316	26.0526	27.5	28.8158	29.4737	31.1842	31.9737	33.6842	34.0789	34.7368	35.5263	36.3158	37.2368	37.8947	37.8947	38.5526	38.9474	39.7368	40.1316	41.0526	42.2368	42.7632	43.0263	43.1579	43.1579	44.0789	44.4737	45.2632	45.7895	45.9211	46.0526	46.7105	47.1053	47.3684	48.0263	48.8158	49.3421	50.1316	50.5263	50.7895	51.1842	51.9737	51.9737
	3.2569	5.187	6.916	8.5243	10.2935	11.7411	12.9071	14.0732	14.7567	15.6011	16.4455	17.0084	17.4507	17.893	18.3353	18.6972	19.0591	19.3406	19.7025	19.9035	20.3056	20.6675	20.9891	21.15	21.3912	21.5521	21.8737	22.1954	22.3965	22.879	23.08	23.3213	23.6429	24.045	24.3265	24.6884	25.0101	25.4926	25.774	25.8544	26.1359	26.538	26.6988	27.0205	27.302	27.7041	27.9855	28.3876	28.7495
	8.1622	13.6388	17.7988	21.8009	24.5392	26.8036	28.752	30.7004	32.9121	35.703	37.1248	38.4413	39.8104	41.3902	42.0221	42.812	43.8652	44.7077	45.3923	46.1822	46.8668	48.0779	48.7625	49.4471	50.0263	50.6582	51.4481	52.0274	52.6066	52.8699	53.2385	53.9231	54.3971	54.7657	55.1343	55.5029	56.2928	56.7141	57.3986	57.7146	58.0832	58.6625	59.189	59.6103	59.821	60.0843	60.8215	61.2954	61.5587
	5.4391	9.5184	13.4844	16.8272	19.6034	21.983	23.3994	24.9292	26.1756	27.1955	28.272	29.0085	30.0283	30.9348	31.6147	32.238	33.0312	33.881	34.5042	35.0142	35.6941	36.4873	37.1671	38.187	39.0368	39.8867	40.5099	41.1898	41.813	42.153	42.6629	43.0595	44.0227	44.5326	45.0992	45.949	46.4023	47.0822	47.4221	48.1586	48.6119	49.0652	49.4618	50.1416	50.7082	51.5014	51.8414	52.4079	52.8045
	8.3796	16.2037	22.8241	29.1204	32.7778	36.0648	38.5648	40.5093	42.5926	44.3056	45.6944	46.8056	48.1481	49.3519	50.6019	51.4352	52.1296	53.0556	53.9815	54.6759	55.3704	56.1574	56.8056	57.8704	58.6111	59.0741	59.5833	60.0463	60.4167	61.1574	61.5741	62.1296	62.7778	63.287	64.1204	64.7222	65.3241	65.9259	66.5741	66.8519	67.5	68.0093	68.3796	68.75	69.0278	69.3981	69.8611	70.3704	70.7407
	21.0417	30.3472	35.6944	39.3056	42.0139	43.75	45.9028	47.4306	48.9583	50.0694	50.6944	51.9444	53.5417	54.2361	54.8611	55.4167	56.0417	56.3889	56.6667	57.1528	57.5	57.8472	58.2639	58.8194	59.3056	59.7222	60.4167	60.5556	60.8333	61.1806	61.3194	61.8056	62.0833	62.3611	62.5694	62.9861	63.125	63.5417	63.75	63.8889	64.0278	64.3056	64.6528	65.1389	65.2778	65.9028	66.3194	66.4583	66.7361
[truncated: 1 more columns]
