# Supplementary material for: De novo inter-regional coactivations of preconfigured local ensembles support memory
Source: Nat Commun. 2022 Mar 11;13:1272. doi: 10.1038/s41467-022-28929-x (PMC8917150; doi:10.1038/s41467-022-28929-x)
Supplement: Supplementary file 6 — Source Data [file 41467_2022_28929_MOESM6_ESM.zip › SourceData/fig04_d.csv]

Fig. 4d
BLA-PL5
Within SWR	3.454	2.7632	0.6908	2.0724	0	0	0	0	4.8356	6.2172	4.1448	0.62752	5.0202	1.255	3.0101	1.2901	0.43002	4.3002	3.4401	0	0	0	0	2.8471	2.8471	0	2.8471	5.6941	2.8471	5.6941	5.6941	5.6941	2.8471	8.5412	2.8471	5.6941	3.5535	8.8837
Outside SWR	1.7534	1.2167	0.96618	1.4672	1.002	0.96618	1.0377	0.83497	0.84689	2.2902	1.157	0.62203	1.7929	0.64642	1.0948	0.81294	1.2465	1.5717	0.73706	1.3103	2.2592	1.717	1.9429	3.7954	3.5243	2.6658	3.3436	2.8014	3.0273	1.8977	1.3555	2.8465	3.0725	3.0273	4.8798	3.0725	0.59824	0.6837
Within HFO	9.5198	4.924	7.5502	23.9635	12.8024	15.1003	14.7721	3.6109	4.5957	8.2067	2.6261	1.7996	28.7931	5.9986	12.7681	9.6728	11.6073	19.7325	5.8037	24.6633	40.6945	27.1297	29.596	53.0262	49.3267	44.394	48.0935	49.3267	38.2282	27.1297	19.7307	45.6272	41.9277	33.2955	50.5599	55.4925	5.6378	12.2153
Outside HFO	1.4957	1.1066	0.71744	0.64448	0.5472	0.4256	0.51072	0.71744	0.77824	2.1402	1.1552	0.59817	1.3062	0.54934	0.81523	0.57609	0.9348	1.1305	0.66305	0.41527	0.78441	0.73827	0.87669	1.9379	1.7995	1.0613	1.6611	1.1074	1.7072	1.0151	0.73827	1.292	1.615	1.9841	3.1376	1.1535	0.51833	0.51833
Within cRipple	10.5145	5.2573	0	18.4004	15.7718	5.2573	10.5145	7.8859	15.7718	21.029	0	3.287	36.1573	3.287	20.5716	22.6288	14.4001	30.8574	14.4001	40.3202	62.7203	53.7602	44.8002	103.0404	98.5604	120.9605	94.0804	98.5604	85.1204	58.2402	58.2402	125.4405	62.7203	53.7602	116.4805	94.0804	9.705	9.705
Outside cRipple	1.7432	1.2249	0.96581	1.4016	0.9187	0.93047	0.97759	0.78914	0.84803	2.2732	1.2132	0.6124	1.7291	0.64842	1.0415	0.71203	1.1584	1.4878	0.73328	0.89847	1.6172	1.168	1.4825	2.7853	2.5606	1.4375	2.4259	1.8868	2.2012	1.3926	0.85354	1.6622	2.4708	2.6056	3.7286	2.2012	0.59372	0.74215
vCA1-PL5
Within SWR	18.6516	16.3155	7.5302	13.8055	14.433	64.0071	43.2989	32.6311	24.2603	5.7763	0	17.0823
Outside SWR	0.91846	0.41469	0.19515	0.10977	0.18295	1.0733	0.90255	0.744	0.47475	1.9154	1.3555	0.5422
Within HFO	1.6413	5.9986	1.7996	2.3994	2.9993	16.1961	12.597	11.3973	0	2.2988	3.6995	4.9327
Outside HFO	1.2038	0.61038	0.30519	0.3296	0.40285	1.9898	1.4893	1.1475	0.81281	1.967	1.2458	0.64598
Within cRipple	5.2573	19.7221	13.1481	9.8611	13.1481	36.1573	26.2962	16.4351	2.4329	7.2988	22.4001	4.48
Outside cRipple	1.2014	0.64842	0.28819	0.33622	0.40827	2.1494	1.6211	1.2968	0.79624	1.9337	1.1231	0.7637
