# Supplementary material for: De novo inter-regional coactivations of preconfigured local ensembles support memory
Source: Nat Commun. 2022 Mar 11;13:1272. doi: 10.1038/s41467-022-28929-x (PMC8917150; doi:10.1038/s41467-022-28929-x)
Supplement: Supplementary file 6 — Source Data [file 41467_2022_28929_MOESM6_ESM.zip › SourceData/supplementary_fig14_b.csv]

Supplementary Fig. 14b
Time (ms)	-402	-399	-396	-393	-390	-387	-384	-381	-378	-375	-372	-369	-366	-363	-360	-357	-354	-351	-348	-345	-342	-339	-336	-333	-330	-327	-324	-321	-318	-315	-312	-309	-306	-303	-300	-297	-294	-291	-288	-285	-282	-279	-276	-273	-270	-267	-264	-261	-258
	1.0242	1.0029	0.97937	1.0146	1.0183	1.0124	0.99774	0.97496	0.98158	0.97349	1.0646	1.0088	1.0183	0.99994	1.0565	1.0271	1.058	1.0227	0.99774	1.0095	1.0058	1.0426	1.0345	1.047	0.9757	1.0051	1.0675	1.0653	1.055	0.99407	1.0837	1.0793	1.0565	1.0249	1.0161	1.0345	1.0168	1.0999	1.0565	1.0749	1.033	1.0132	1.0301	0.99994	1.0286	0.99407	1.0242	1.0235	0.98819
	0.98734	1.0424	1.0123	1.0645	1.0571	1.0101	1.0263	1.0329	0.98367	1.0468	1.0402	1.0204	1.0197	0.98807	1.0637	1.0101	1.0402	1.0623	0.98734	1.0153	0.98587	1.0123	1.0307	1.0468	0.95134	0.97338	1.0424	1.0145	1.038	0.99322	1.0233	1.0255	1.0101	1.0446	1.0329	1.0219	0.95208	0.95795	0.99542	0.99615	0.98513	1.038	1.0557	1.0593	0.9822	1.0637	1.0483	1.0358	1.0263
	0.98277	1.0031	1.1504	1.1504	1.0843	1.0183	0.97515	0.9269	1.0666	0.93706	0.98023	1.0615	1.0666	0.98785	1.0361	1.0132	1.0843	1.0437	1.0209	0.9142	1.0107	0.95483	1.0183	1.0031	1.0132	1.0209	1.0412	0.98785	1.0767	1.0793	0.98785	0.94975	0.93452	1.0158	0.9015	0.89135	0.90912	0.9396	0.94468	1.0336	0.998	0.90404	0.95483	0.91928	0.98785	0.98023	0.89643	0.96753	1.092
	1.0086	0.95953	1.0146	0.97508	0.99063	0.9691	0.94278	0.97628	0.94995	0.98824	0.96431	0.99063	0.98704	0.97388	0.95833	0.96192	0.99901	0.99183	0.92244	0.98824	0.94038	0.94995	0.99781	1.0768	0.99901	1.0158	1.011	0.97149	1.0481	1.0062	0.96311	1.0134	0.99183	1.017	1.06	1.0241	1.0038	0.96431	1.0241	0.97149	1.0481	1.0062	0.99183	0.99542	0.99302	1.0062	0.94158	1.0349	0.99781
	0.98311	1.0855	1.0571	1.0579	1.076	1.0278	1.1379	1.0949	1.0812	1.0519	1.0829	1.0855	1.0115	1.039	0.98741	1.076	1.0339	1.0958	1.0304	1.0837	1.0803	1.0201	1.0691	1.0631	1.0003	1.0476	1.0726	1.0769	1.0889	1.0442	1.0528	1.0459	1.0528	1.033	0.99773	1.0708	0.98999	1.0038	1.1018	1.0063	1.0407	1.0476	1.0605	1.0313	1.0459	1.039	1.0184	1.0038	1.0614
	0.88631	0.95698	0.90398	0.97661	0.9452	0.91281	0.93146	0.89416	0.9295	0.96581	0.95404	0.97857	0.94618	0.87748	0.95207	0.94913	0.91968	0.90594	0.94913	0.99526	0.97857	0.92165	0.97857	0.93441	0.97367	0.90496	0.94422	0.92165	0.91968	0.90987	0.86472	0.88926	0.85098	0.91968	0.88926	0.8549	0.88337	0.87257	0.91281	0.83822	0.82546	0.80484	0.83625	0.81466	0.83723	0.79797	0.83233	0.8019	0.81368
	1.1186	1.1318	1.101	1.0261	1.0921	0.97765	0.99086	0.97324	0.91159	1.0305	0.99967	0.95122	1.0085	1.1274	1.1978	0.97324	0.99086	1.0349	0.9248	0.99526	0.95563	0.96884	0.99967	0.93801	1.0305	1.0877	0.99967	1.1318	1.0129	0.99967	1.0657	1.0745	1.0261	1.1406	1.0261	1.0613	1.1098	1.0217	0.88076	1.0569	1.0525	1.123	1.0305	1.0789	1.0437	1.0129	1.1098	1.1054	1.0833
	0.96443	0.94333	1.0488	0.99457	1.0518	1.0066	0.9373	1.0307	0.94634	1.0217	1.0036	0.94634	0.98854	0.97648	0.99758	1.0579	0.94936	1.0398	0.9795	0.99758	1.0187	1.0006	0.92525	0.97648	0.94032	0.92826	1.0518	1.088	0.99155	1.0126	0.95237	1.0307	1.0187	1.0548	1.0217	0.88004	1.0036	0.94634	0.87703	0.96141	0.93429	0.91922	1.0157	1.0307	0.94333	0.94936	1.0187	1.0428	1.0157
[truncated: 220 more columns]
