# Supplementary material for: De novo inter-regional coactivations of preconfigured local ensembles support memory
Source: Nat Commun. 2022 Mar 11;13:1272. doi: 10.1038/s41467-022-28929-x (PMC8917150; doi:10.1038/s41467-022-28929-x)
Supplement: Supplementary file 6 — Source Data [file 41467_2022_28929_MOESM6_ESM.zip › SourceData/fig04_e.csv]

Fig. 4e
BLA - PL5
Pre-cond SWR	3.0581	0.81719	0.91433	-0.41894	-0.11357	-0.12191	-0.19893	0.088794	2.8121	0.020143	0.72103	0.73342	9.2693	2.5105	6.1703	0.16531	-0.33148	1.7792	0.44782	-0.083546	-0.27047	-0.12472	-0.22887	-0.42966	-0.18135	0.23982	-0.40111	-0.38546	-0.2291	-0.21194	-0.063634	-0.30776	0.47984	0.26463	-0.060234	-0.24057	0.80924	0.1984
Post-cond SWR	0.65352	0.9072	3.0119	4.3508	0.56458	4.7833	2.624	0.6503	1.2459	3.7581	1.8373	9.4203	2.9478	9.2035	1.0019	0.19088	1.1303	4.3227	0.49884	0.0042878	0.097336	0.20308	0.87294	0.31069	0.26649	0.9051	2.6173	0.24315	0.57602	0.34822	0.22794	1.9319	1.1417	1.4342	7.4937	2.1246	4.6457	2.8436
Pre-cond HFO	2.9082	0.6873	2.9841	-0.53923	-0.078817	-0.24428	0.091163	-0.0033511	1.5118	-0.23383	-0.28633	6.4614	9.5956	2.951	6.7962	0.1797	0.46327	3.4452	1.8426	-0.18525	-0.37618	-0.17142	-0.29746	-0.58822	-0.4185	-0.33802	-0.42175	-0.52991	-0.067833	0.1746	-0.11895	-0.23952	6.3416	0.64781	5.3856	-0.059464	0.71556	0.38019
Post-cond HFO	10.2494	4.0374	4.1312	13.1525	6.396	10.238	12.2924	7.5057	5.1964	3.3574	3.1098	0.32198	10.0195	9.3648	7.815	3.1598	4.6481	10.2787	7.2869	7.895	10.0642	6.9085	7.5243	11.1068	8.4296	9.8219	8.4261	8.912	6.2699	8.6241	7.7613	6.8972	9.4439	7.5249	8.0946	11.5842	4.3958	13.028
Pre-cond cRipple	4.7561	3.1152	6.0576	-0.15623	0.89336	0.55792	0.65648	2.6504	1.2866	3.3456	1.5587	0.080159	8.1796	1.3126	9.4487	0.34486	6.1463	6.071	3.6088	0.012124	-0.13097	-0.022522	0.16841	-0.26599	-0.20982	-0.086211	-0.014027	-0.20369	0.027648	0.30107	0.10142	-0.11271	14.0062	2.9797	13.0462	0.46113	1.1922	0.29762
Post-cond cRipple	12.604	6.1242	2.5923	6.2064	4.0698	9.9511	4.8411	7.9705	9.1725	9.4295	4.1592	19.6422	14.5165	0.63923	6.9226	10.6481	6.3801	7.3289	6.0226	9.9046	19.5291	19.3474	10.3213	11.4377	11.4036	10.0722	11.05	15.2577	13.0355	6.7969	12.4016	11.2835	3.911	12.4394	12.3933	11.7153	14.7318	1.2843
vCA1 - PL5
Pre-cond SWR	29.3768	0.07089	0.30376	3.1494	1.6602	0.76527	0.53374	-0.053089	10.0333	-0.16148	0.13517	-0.074306
Post-cond SWR	11.3394	15.6482	16.6764	14.9684	18.6878	18.9453	18.8161	14.4284	14.7099	5.6779	3.7786	11.2407
Pre-cond HFO	2.1926	0.28433	0.29864	2.331	1.8004	1.0072	0.074768	0.37442	12.0171	0.5821	-0.11495	-0.07176
Post-cond HFO	1.9766	1.6783	2.4579	2.1421	3.2473	9.4186	10.7838	3.105	1.1209	2.6355	3.495	8.0239
Pre-cond cRipple	9.87	0.28279	0.048832	-0.045009	0.84414	0.2397	-0.087179	0.15785	8.5121	1.6878	-0.065655	0.13251
Post-cond cRipple	4.5544	20.0298	18.5229	14.865	18.8468	19.3073	18.9646	20.3811	6.4426	4.3408	5.8461	20.9104
