# Supplementary material for: De novo inter-regional coactivations of preconfigured local ensembles support memory
Source: Nat Commun. 2022 Mar 11;13:1272. doi: 10.1038/s41467-022-28929-x (PMC8917150; doi:10.1038/s41467-022-28929-x)
Supplement: Supplementary file 6 — Source Data [file 41467_2022_28929_MOESM6_ESM.zip › SourceData/supplementary_fig14_c.csv]

Supplementary Fig. 14c
BLA-PL5
Time (ms)	-400	-380	-360	-340	-320	-300	-280	-260	-240	-220	-200	-180	-160	-140	-120	-100	-80	-60	-40	-20	0	20	40	60	80	100	120	140	160	180	200	220	240	260	280	300	320	340	360	380	400
	-0.89694	-0.91317	-1.0021	-1.0957	-1.2532	-1.5664	-1.5637	-1.3421	-1.4844	-1.5752	-1.2966	-1.1462	-1.2534	-1.3057	-1.1935	-1.192	-1.3114	-1.3958	-1.4376	-1.4593	-1.4598	-1.453	-1.4396	-1.415	-1.3601	-1.2309	-0.92487	-0.20594	1.1372	2.6495	3.804	4.4802	4.2874	4.1564	3.8318	2.4856	1.4061	1.54	1.5735	1.6043	2.4955
	4.4251	3.2292	0.97434	-0.02522	-0.47984	-0.61702	-0.67264	-0.64103	-0.61175	-0.90899	-1.3223	-1.5534	-1.4981	-1.1968	-1.0234	-1.0535	-1.1055	-1.133	-1.1398	-1.1382	-1.138	-1.1373	-1.137	-1.0589	-0.3928	1.478	3.4134	3.5642	2.3384	0.81235	-0.21635	-0.77064	-0.73058	0.37823	1.6074	1.0409	0.33219	0.13426	-0.14059	-0.013559	0.3048
	1.0095	0.64463	0.64762	1.1823	0.99494	0.63471	0.063592	-0.75882	-0.80235	-0.35094	-0.63286	-1.0854	-1.0472	-0.82337	-0.68634	-0.6628	-0.68266	-0.70429	-0.72231	-0.73741	-0.73193	-0.76318	-0.98169	-1.3652	-1.4623	-1.1394	-1.1487	-1.3931	-0.93312	0.2697	1.1237	1.3429	1.2082	0.59105	0.12562	-0.43543	-0.42334	0.40281	0.20944	-0.70226	-0.694
	1.0245	-0.13152	-0.58901	0.016596	0.15328	-0.42302	-0.37094	0.075802	-0.10158	-0.28397	-0.39226	-0.7295	-1.0802	-1.3271	-1.2969	-1.0292	-0.83779	-0.79226	-0.78936	-0.78022	-0.77625	-0.79164	-0.82429	-0.81001	-0.52779	0.095333	0.16594	-0.86413	-1.4685	-0.77611	0.31328	0.65203	1.2823	2.9618	3.2483	2.0435	0.93717	0.7138	1.4576	1.6088	1.4894
	0.26546	-0.16215	0.083319	0.74796	0.37395	-0.54002	-0.76334	-0.45252	-0.046922	-0.29739	-0.8779	-1.0566	-0.94409	-0.82772	-0.75236	-0.70373	-0.68756	-0.68616	-0.68051	-0.67527	-0.68106	-0.69253	-0.72102	-0.84767	-0.97644	-0.69731	-0.31762	-0.6198	-1.1745	-1.2729	-0.23542	2.7025	5.8601	6.1192	4.1347	2.134	0.3909	-0.7685	-1.274	-0.55074	0.32069
	-0.22753	-0.39158	-0.56561	-0.49346	-0.34732	-0.56464	-0.80176	-0.80224	-0.72461	-0.68626	-0.68287	-0.66098	-0.62835	-0.60586	-0.59077	-0.58056	-0.57707	-0.57677	-0.57523	-0.57342	-0.57584	-0.58377	-0.58242	-0.58412	-0.60238	-0.54707	-0.35734	-0.17947	0.32325	2.9867	5.7755	4.2579	2.117	1.5266	0.8347	0.081329	-0.069057	0.35453	0.43275	0.11202	-0.15968
	0.9503	1.1854	1.9662	2.9216	3.2894	2.2808	1.0543	0.29999	-0.25095	-0.37491	-0.51424	-0.78863	-0.68103	-0.58426	-1.126	-1.6768	-1.829	-1.786	-1.7455	-1.7327	-1.7282	-1.7242	-1.7172	-1.7048	-1.7076	-1.7335	-1.5245	-0.63581	0.70457	1.1726	0.56095	0.46362	0.52462	-0.0049039	-0.87221	-1.1394	-0.71069	0.45517	1.1631	0.26305	-0.61523
	0.22942	0.96503	1.1032	0.068077	0.81705	2.9373	2.9442	1.8943	0.21571	-0.58253	-0.17201	-0.59636	-1.3845	-1.0865	-0.60939	-0.6426	-0.7599	-0.79026	-0.78058	-0.75441	-0.72399	-0.70853	-0.75232	-0.82576	-0.72204	-0.34873	0.015085	0.15229	0.22208	0.22829	0.24235	0.39367	0.88485	1.3385	0.6466	-0.42973	-1.0792	-1.3613	-1.494	-1.2279	-0.84483
	0.27516	-0.40438	-0.12434	1.2009	1.871	0.67873	-0.24552	-0.27829	-0.17409	-0.1013	-0.040228	-0.41115	-0.91917	-1.2196	-1.1759	-0.92959	-0.8791	-0.96436	-1.0002	-0.99332	-0.98506	-0.98336	-0.9865	-0.99315	-1.0047	-1.0183	-1.0148	-0.84123	-0.083471	0.88446	0.8777	1.1044	3.216	4.7942	4.2285	3.9229	4.4915	5.2782	4.9155	3.0922	1.4096
	-0.62731	-0.74784	-0.67734	-0.56548	-0.58058	-0.76577	-0.78946	-0.47391	-0.32636	-0.3396	-0.44983	-0.59028	-0.58168	-0.52274	-0.51795	-0.49264	-0.53249	-0.56111	-0.54529	-0.54059	-0.54406	-0.54792	-0.54436	-0.53599	-0.5347	-0.4348	0.031025	1.4409	3.6835	4.2277	2.3624	0.89434	0.047304	-0.39971	-0.47401	-0.49392	-0.48874	-0.42103	-0.41025	-0.46265	-0.28791
	0.46018	1.3213	3.5864	3.4045	0.96667	-0.58868	-1.0092	-1.1788	-0.89504	-0.021355	0.66181	0.26655	-0.36373	-0.73601	-1.2436	-1.3417	-0.89817	-0.63336	-0.60593	-0.61468	-0.63029	-0.63374	-0.6229	-0.61521	-0.61991	-0.64136	-0.77404	-1.0164	-1.0812	-0.90087	-0.8501	-0.94804	-0.72527	-0.35922	-0.10887	0.14035	0.19702	0.27678	0.21681	0.0059597	-0.24741
	0.3559	0.93178	0.9914	0.55373	-0.26243	-0.60079	-0.33118	-0.39037	-0.69153	-0.48952	0.064819	0.33518	-0.058677	-0.48874	-0.62352	-0.63492	-0.623	-0.62068	-0.62423	-0.63169	-0.63303	-0.6326	-0.64766	-0.69209	-0.74256	-0.77725	-0.77799	-0.54172	-0.2562	-0.38416	-0.62284	-0.58893	-0.12017	0.21168	-0.088301	-0.25281	0.053837	0.34704	-0.027551	-0.56903	-0.63758
	-0.40822	-0.67103	-0.7579	-0.63955	-0.30936	-0.007997	0.66387	1.2639	0.77848	0.13391	-0.19105	-0.36784	-0.39099	-0.37635	-0.38023	-0.36824	-0.35463	-0.36832	-0.41587	-0.53367	-0.60008	-0.47559	-0.34236	-0.12781	0.023641	-0.25023	-0.46063	-0.33401	-0.069177	0.27108	0.36285	-0.12395	-0.30195	0.16996	0.52815	0.19534	-0.067005	-0.13333	-0.30361	-0.53829	-0.63405
	-0.63254	-0.75444	-0.83272	-0.88078	-0.88285	-0.67799	-0.49437	-0.57995	-0.5124	-0.12751	0.29312	0.41969	0.036834	-0.16729	-0.4276	-0.71374	-0.81084	-0.86244	-0.88726	-0.87745	-0.8689	-0.87044	-0.87677	-0.88436	-0.88727	-0.88098	-0.87409	-0.8658	-0.7725	-0.11073	1.9573	3.5883	2.0619	0.08447	-0.65546	-0.73457	-0.16028	1.7269	3.1757	1.6174	-0.21881
	-0.49802	-0.53073	1.5162	4.4847	4.5002	2.8011	1.3844	-0.0095987	-0.80739	-0.31495	0.56515	0.62372	0.28825	-0.057881	-0.52866	-0.80406	-0.96305	-1.0649	-1.0823	-1.0842	-1.0922	-1.0938	-1.0851	-1.0758	-1.0675	-0.98002	-0.65688	-0.12131	0.91909	2.8038	3.4448	1.6152	-0.16906	-0.71028	-0.89748	-1.0227	-0.69157	-0.296	-0.34453	-0.65855	-0.96391
	-0.75103	-0.74596	-0.58395	-0.23343	-0.10224	-0.21003	-0.021184	0.24399	0.0038528	-0.26469	0.10567	0.65746	0.29136	-0.30159	-0.69299	-0.86969	-0.77062	-0.68183	-0.66431	-0.67843	-0.69698	-0.68392	-0.60831	-0.56796	-0.58391	-0.21231	0.055711	-0.21625	-0.33745	-0.3596	-0.24612	-0.17514	-0.44034	-0.69923	-0.63829	0.025343	0.40556	0.1522	-0.37564	-0.89418	0.23556
	-0.91315	-0.59417	-0.33228	-0.40218	-0.66039	-0.48647	0.066798	0.32025	0.060776	-0.058425	0.15963	0.48038	0.22588	-0.37835	-0.68709	-0.72947	-0.71826	-0.71623	-0.71917	-0.72436	-0.72645	-0.72596	-0.72329	-0.71555	-0.70124	-0.73384	-0.82428	-0.80226	-0.75135	-0.82107	-0.81773	-0.71895	-0.75951	-0.79636	-0.50533	-0.054944	1.0612	2.5872	2.2351	0.35215	-0.69815
	0.8308	0.20693	-0.34984	-0.37017	-0.185	0.20721	0.51569	0.43852	0.46966	0.49179	0.31005	-0.03241	-0.42528	-0.53275	-0.41075	-0.31777	-0.32274	-0.34615	-0.33995	-0.3461	-0.37947	-0.40735	-0.40975	-0.40232	-0.35492	-0.1009	0.049297	-0.51523	-1.0372	-0.80169	-0.3393	-0.23501	-0.51533	-0.97401	-1.4019	-1.2005	-0.6693	0.025161	1.0519	1.3675	0.73572
	-0.2842	0.16627	-0.17007	-0.51754	-0.50567	-0.41751	-0.23014	0.17961	0.45328	0.31928	0.36933	0.50285	0.042841	-0.64178	-0.97172	-1.0324	-1.0343	-1.0341	-1.0347	-1.0359	-1.0362	-1.0337	-0.99962	-0.85622	-0.69037	-0.69232	-0.66237	-0.49301	-0.4427	-0.64333	-0.87826	-0.94372	-0.84975	-0.75246	-0.71494	-0.40393	0.83085	2.0958	1.316	-0.15831	-0.74537
	0.45441	0.05657	-0.1975	-0.60937	-0.77897	-0.2176	1.0804	2.0946	1.6266	0.65878	0.12391	0.20539	0.20349	-0.51633	-1.1816	-1.4183	-1.5001	-1.5806	-1.6885	-1.7788	-1.8097	-1.7967	-1.7023	-1.4309	-1.021	-0.72134	-0.28244	0.85208	2.5335	4.1106	3.9216	2.3406	1.2185	1.0547	0.59905	-0.017461	0.059547	0.66763	1.2415	1.2819	1.0367
	-1.4836	-1.719	-0.87116	0.43041	1.1602	1.1044	1.134	1.2565	1.4791	1.8988	1.3527	-0.14877	-1.0819	-1.0279	-0.76006	-0.73012	-0.59955	-0.54477	-0.73127	-0.80277	-0.78417	-0.76173	-0.73238	-0.70425	-0.70626	-0.76812	-0.84084	-0.90766	-0.98423	-0.87563	-0.11559	1.1973	1.734	1.1227	0.42696	-0.014495	-0.20151	0.021961	0.13296	0.13322	0.73043
	-0.91481	-0.70046	-0.32994	0.1152	0.71821	0.70555	0.35949	1.4573	2.6398	1.4346	-0.048575	-0.46784	-0.4979	-0.48572	-0.47347	-0.47503	-0.48702	-0.49943	-0.51567	-0.57453	-0.73239	-1.0036	-1.2052	-1.3189	-1.515	-1.3781	-0.96155	-0.65359	-0.33485	0.72175	1.8367	1.7178	1.2604	0.61941	0.36044	0.4211	0.13112	-0.3675	-0.66161	-0.74946	-0.52266
	-0.16438	-0.53591	-0.58529	-0.43002	-0.2728	0.20383	2.1476	4.0338	2.9711	1.357	0.20148	-0.50906	-0.53391	-0.48502	-0.65568	-0.78139	-0.80894	-0.82099	-0.83344	-0.85158	-0.89953	-0.90871	-0.76562	-0.58391	-0.54341	-0.67178	-0.68306	-0.32501	0.19848	0.4386	0.54549	1.0457	1.5972	0.87397	-0.077397	-0.48756	-0.21263	0.34365	0.19042	-0.14933	-0.16296
	0.37961	0.08997	-0.36544	-0.34808	-0.15529	-0.20121	-0.6606	-0.874	-0.65559	0.16726	1.0046	1.0426	0.99826	0.39624	-0.46889	-0.7637	-0.75189	-0.76265	-0.79321	-0.80107	-0.80022	-0.80293	-0.77918	-0.62439	-0.29174	0.076221	0.29903	0.99088	3.1493	4.568	3.3986	2.4321	1.8497	0.485	-0.52292	-0.55352	-0.23535	0.99242	2.0475	0.703	-0.96081
	0.24633	0.21663	0.15833	-0.17523	-0.59317	-0.6441	0.022097	1.6716	3.0884	2.7936	1.4074	0.27474	-0.22013	-0.13236	0.12789	-0.36513	-0.92121	-1.0494	-1.0368	-1.0307	-1.0334	-1.0314	-1.0426	-1.0838	-1.1265	-1.0116	-0.45033	0.31198	1.1941	2.3818	2.4583	2.2099	3.4087	4.1453	2.1612	0.30534	-0.34774	-0.35359	-0.066472	-0.1054	-0.060193
	-0.49943	-0.57354	-0.45466	-0.014909	0.34334	0.0090254	-0.52333	-0.91949	-0.90152	-0.31578	0.30155	1.3757	2.7036	2.9414	2.5231	1.1073	-0.085334	-0.39224	-0.42091	-0.42234	-0.42787	-0.43199	-0.42762	-0.42429	-0.41209	-0.38474	-0.35832	-0.41798	-0.63511	-0.73123	-0.3834	0.039578	-0.078503	-0.2477	-0.17337	-0.12157	-0.27766	-0.47842	-0.46185	-0.10226	0.29109
	-0.61356	-0.63728	-0.66287	-0.46347	-0.20192	0.27126	0.42996	0.1022	0.62748	1.9101	1.8933	0.84809	1.4631	2.4815	1.3914	-0.1317	-0.67286	-0.73415	-0.74521	-0.76056	-0.75369	-0.74611	-0.75106	-0.7403	-0.70053	-0.67994	-0.69401	-0.65551	-0.49745	-0.01098	1.2655	2.4757	1.8093	0.96114	1.2916	1.1922	0.21544	-0.12456	0.65375	1.3398	1.3013
	-0.81581	-0.93022	-1.1256	-0.74777	0.43517	1.6643	1.3842	0.39712	0.60993	2.516	4.295	3.7871	2.2448	0.66825	-0.39299	-0.74861	-0.80887	-0.81683	-0.8118	-0.79422	-0.78851	-0.78849	-0.78336	-0.77175	-0.77908	-0.7978	-0.78758	-0.78768	-0.84365	-0.94379	-1.1309	-1.2597	-1.1281	-1.1182	-0.95697	-0.40623	-0.36617	-0.36322	-0.055871	0.24513	1.3149
	-0.16102	-0.19651	-0.17871	-0.16817	-0.1411	-0.035801	0.19012	0.2258	-0.20629	-0.36521	0.84766	4.3576	7.2019	4.4005	0.79696	-0.24065	-0.27788	-0.24655	-0.25259	-0.25576	-0.25275	-0.25352	-0.24356	-0.23385	-0.30079	-0.48534	-0.64889	-0.64968	-0.55914	-0.39611	-0.18679	-0.090328	-0.11275	0.045044	0.38497	0.37296	0.039006	-0.20134	-0.20346	0.058374	0.085759
	-0.56357	-0.74369	-0.765	-0.76424	-0.7588	-0.71582	-0.65142	-0.50406	0.20351	0.98179	1.1486	3.6781	6.6328	4.9546	1.7621	0.065848	-0.48058	-0.57361	-0.58776	-0.58629	-0.56899	-0.56753	-0.60226	-0.63299	-0.63985	-0.66282	-0.62949	-0.41718	-0.19596	-0.26388	-0.645	-0.99434	-0.87119	-0.22472	0.09085	-0.27251	-0.25661	0.019325	0.15575	0.5424	1.2913
	-0.36654	-0.34138	-0.30634	-0.27819	-0.25609	-0.21168	-0.25031	-0.37143	0.63298	5.035	8.8096	5.3585	0.87866	-0.3541	-0.37741	-0.34563	-0.34288	-0.34134	-0.34031	-0.34077	-0.34254	-0.34423	-0.34419	-0.34096	-0.34766	-0.37366	-0.36587	-0.27732	-0.20226	-0.12689	0.34453	0.80446	0.42206	0.28914	1.4741	2.4679	1.2984	-0.037214	-0.44822	-0.63401	-0.622
	-0.60539	-0.45935	-0.59715	-0.75966	-0.69228	-0.37819	-0.10801	0.070106	1.2051	4.1502	6.737	5.8951	3.6006	1.4496	-0.096982	-0.72241	-0.85176	-0.86563	-0.86588	-0.86507	-0.8646	-0.86406	-0.86257	-0.86129	-0.86239	-0.86334	-0.86655	-0.87373	-0.86077	-0.74586	-0.34566	-0.0069833	-0.23062	-0.10695	0.76638	1.073	0.19046	-0.49478	-0.46027	-0.021008	0.66431
	-0.61229	-0.47853	-0.48643	-0.51485	-0.20323	0.38546	0.43087	0.39915	2.6004	6.6079	7.7434	5.0845	2.3103	0.65447	-0.29333	-0.65153	-0.7141	-0.70937	-0.69807	-0.69865	-0.70478	-0.70412	-0.703	-0.7201	-0.74175	-0.74885	-0.79546	-0.8493	-0.81981	-0.76642	-0.63947	-0.51585	-0.31756	0.63068	1.5706	0.90134	-0.10591	-0.2867	-0.060894	0.47809	2.452
	-0.39464	0.48095	1.3354	0.78197	0.43194	1.0191	1.2793	1.3441	2.6656	6.762	9.6842	6.2125	1.7945	0.025964	-0.47764	-0.59806	-0.60293	-0.60415	-0.62476	-0.63545	-0.63413	-0.62908	-0.62657	-0.65691	-0.70364	-0.67617	-0.60411	-0.61898	-0.65578	-0.66768	-0.9134	-1.126	-0.90769	-0.68103	-0.42647	-0.060827	-0.14716	-0.1691	0.36336	0.91529	1.275
	-0.63709	-0.69434	-0.67142	-0.6394	-0.58645	-0.35627	-0.010758	0.54338	1.8889	4.1748	5.9744	6.1385	5.7891	3.0446	0.30783	-0.54281	-0.65871	-0.6701	-0.67241	-0.67305	-0.67282	-0.67309	-0.67585	-0.67873	-0.67653	-0.67565	-0.67799	-0.67254	-0.66586	-0.60908	-0.36827	-0.14713	-0.29085	-0.27325	0.4344	0.95711	0.27449	-0.46422	-0.53701	0.034843	1.0151
	-0.61638	-0.6156	-0.62471	-0.59777	-0.52365	-0.3195	-0.139	-0.058212	1.3673	6.2897	10.3002	7.3005	3.2032	0.98003	-0.21347	-0.58089	-0.63535	-0.63957	-0.64023	-0.64051	-0.64079	-0.64164	-0.64264	-0.64235	-0.6448	-0.65061	-0.58211	-0.27605	-0.0053081	-0.15741	-0.097236	0.13244	-0.11398	-0.14422	0.51744	0.88408	0.19259	-0.48363	-0.65269	-0.54143	-0.094511
	-0.50051	-0.51665	-0.50861	-0.51502	-0.5173	-0.31064	-0.12151	0.28209	2.5653	6.3203	7.4886	6.1744	5.24	2.8474	0.41869	-0.41565	-0.53669	-0.54226	-0.54228	-0.54369	-0.54508	-0.54261	-0.52967	-0.49855	-0.46291	-0.43253	-0.38412	-0.37111	-0.43086	-0.48935	-0.43146	-0.35665	-0.32523	-0.20283	0.0058992	-0.043559	-0.31708	-0.5795	-0.6943	-0.054286	1.9944
	-0.35535	-0.37122	-0.31476	-0.21151	-0.048941	0.26976	0.55983	0.76854	2.5901	8.0221	11.3985	7.2571	2.8226	0.86526	-0.074037	-0.34315	-0.3738	-0.37457	-0.37716	-0.37884	-0.37889	-0.37849	-0.38177	-0.39392	-0.39218	-0.37944	-0.4105	-0.50401	-0.57557	-0.52202	-0.41207	-0.24997	-0.080229	0.51139	1.1489	0.79022	0.20227	0.41633	0.81493	0.64775	1.5086
vCA1-PL5
Time (ms)	-400	-380	-360	-340	-320	-300	-280	-260	-240	-220	-200	-180	-160	-140	-120	-100	-80	-60	-40	-20	0	20	40	60	80	100	120	140	160	180	200	220	240	260	280	300	320	340	360	380	400
	-0.78287	-0.81447	-1.185	-1.4008	-1.2173	-0.95985	-0.87812	-0.89844	-0.78741	-0.77984	-0.80025	-1.0477	-1.4484	-1.53	-1.1317	-0.63322	-0.42278	-0.46406	-0.49591	-0.49461	-0.49442	-0.47576	-0.45424	-0.44322	-0.44695	-0.45077	-0.24411	-0.042862	-0.63744	-1.2046	-1.2453	-0.56199	0.37207	0.34572	-0.057935	-0.26702	-0.57606	-0.69387	-0.88929	-1.1344	-0.98253
	-0.24994	-0.23804	-0.31698	-0.44402	-0.40276	-0.069777	0.35783	0.45864	0.19368	-0.027118	-0.084733	-0.013454	-0.077384	-0.19945	-0.24013	-0.24183	-0.24784	-0.24587	-0.24035	-0.24148	-0.2384	-0.25691	-0.32559	-0.33663	-0.19269	0.044488	0.24049	1.0405	4.6394	7.9703	5.0343	1.0063	-0.30279	-0.53365	-0.37174	-0.20306	-0.26793	-0.22954	0.010351	0.26086	0.24169
	-0.94369	-0.58599	-0.43267	-0.18355	0.12649	-0.066437	-0.47144	-0.97364	-1.1528	-0.67725	-0.41456	-0.61396	-0.95778	-1.2397	-0.93207	-0.62082	-0.41109	-0.16716	-0.072094	-0.045979	-0.035668	-0.059966	-0.042676	0.040126	0.11548	0.12771	0.21519	0.43696	0.38105	-0.15668	-0.58404	-0.93755	-1.0149	-0.63448	-0.024969	0.16886	0.075691	0.16347	0.31161	0.043982	-0.41457
	-0.20375	-0.088376	0.26901	0.85247	2.1487	2.5453	1.056	0.24707	0.4024	0.11331	-0.43732	-0.75717	-0.73393	-0.52033	-0.49408	-0.64796	-0.76537	-0.8161	-0.84708	-0.85775	-0.85824	-0.8477	-0.75815	-0.283	1.0712	2.2261	1.592	1.0794	1.0767	0.014978	-0.32362	0.071161	0.26289	-0.063019	-0.50617	-0.73327	-0.78614	-0.73051	-0.68079	-0.65645	0.10137
	0.54048	0.85579	0.80166	0.38451	0.13918	0.12906	0.035356	-0.21174	-0.24098	-0.18186	-0.38714	-0.80471	-1.0524	-1.1659	-1.213	-1.1512	-1.2261	-1.3203	-1.3237	-1.3154	-1.3231	-1.3128	-1.0114	0.3734	2.5445	3.0684	1.4855	-0.0073328	-0.54294	-0.71143	-0.63231	-0.55796	-0.083921	0.46119	0.14272	-0.40266	-0.55179	-0.61139	-0.82812	-0.69894	0.79379
	-0.15331	-0.28708	-0.35687	-0.35066	-0.21555	0.012265	0.80411	1.3843	0.54479	-0.31077	-0.42927	-0.29824	-0.13093	-0.055046	-0.20172	-0.29446	-0.30018	-0.3249	-0.34235	-0.34141	-0.34178	-0.33955	-0.31723	-0.28098	0.12428	1.8275	3.4536	2.2494	0.24687	-0.50863	-0.55756	-0.55227	-0.64111	-0.71019	-0.66986	-0.61898	-0.56064	-0.44211	-0.44661	-0.52094	0.061602
	-0.12208	0.44858	1.6532	1.4749	-0.03972	-1.441	-2.1979	-1.5705	0.33728	1.3794	0.26534	-0.67097	-0.28949	0.20773	0.084493	-0.22305	-0.50057	-0.6544	-0.67475	-0.67499	-0.69359	-0.73364	-0.82242	-0.5488	1.6151	4.0899	2.7354	0.61439	0.095273	-0.25639	-0.60294	-0.52717	-0.14808	-0.54209	-1.058	-0.96229	-0.61006	-0.34504	-0.075116	0.11013	0.20093
	-0.34842	-0.14908	0.024223	-0.10691	-0.27338	-0.19829	0.012847	0.033288	-0.11131	-0.38138	-0.56517	-0.44542	-0.29482	-0.26949	-0.25992	-0.23181	-0.19595	-0.16225	-0.13871	-0.13504	-0.15252	-0.16376	-0.14415	0.0072044	0.88883	3.1137	4.2625	2.0525	0.045526	-0.24216	-0.11568	-0.26423	-0.42302	-0.34053	-0.18948	-0.33203	-0.55026	-0.82778	-0.99461	-0.70821	-0.47526
	-0.83729	-0.73875	-1.0653	-1.5579	-1.6669	-1.1235	-0.73725	-0.82194	-1.0762	-1.3075	-1.0622	-0.75913	-0.68076	-1.0589	-1.6212	-1.6216	-1.1404	-0.59751	-0.26725	-0.020007	0.24795	0.40856	0.44229	0.41794	0.41148	0.7332	2.5186	5.785	6.4366	2.7724	0.057683	-0.49914	-0.88568	-1.204	-1.2127	-1.0928	-0.77494	-0.52688	-0.66554	-0.71958	0.34743
	-0.23442	-0.06392	0.047906	-0.13084	-0.23554	-0.010643	0.46268	0.58079	0.11011	-0.16619	-0.20783	-0.24587	-0.31675	-0.47253	-0.58149	-0.44133	-0.32195	-0.31573	-0.32631	-0.32923	-0.32982	-0.33003	-0.31424	-0.19841	0.59398	3.2589	5.5058	3.4658	0.71039	-0.22485	-0.32867	-0.32804	-0.39279	-0.45771	-0.487	-0.4627	-0.35391	-0.19137	-0.039307	-0.011839	0.073215
	-0.28634	0.0087441	-0.25233	-0.71176	-0.49538	-0.13553	-0.39878	-0.7998	-0.78727	-0.43395	-0.23205	-0.37776	-0.42203	-0.28552	-0.24738	-0.37754	-0.44315	-0.39676	-0.35455	-0.35837	-0.39665	-0.41873	-0.36574	0.09109	1.9369	4.6051	4.8058	2.3183	0.24275	-0.52245	-0.66656	-0.5253	-0.30115	0.23788	0.58885	-0.039917	-0.40873	-0.3646	-0.56877	-0.60536	-0.53429
	0.58262	1.4302	1.2088	0.19648	-0.28752	-0.069677	-0.084596	-0.18306	-0.13079	-0.07866	-0.28257	-0.80233	-1.001	-0.76902	-0.75542	-1.1251	-1.3686	-1.4026	-1.3902	-1.3831	-1.3872	-1.3538	-1.0033	0.65989	4.3288	6.3968	3.6069	0.57223	-0.26391	-0.2995	-0.40742	-0.24062	0.12007	0.0041498	-0.45799	-0.49979	-0.06986	0.24079	0.19916	-0.11523	0.28945
