# Supplementary material for: De novo inter-regional coactivations of preconfigured local ensembles support memory
Source: Nat Commun. 2022 Mar 11;13:1272. doi: 10.1038/s41467-022-28929-x (PMC8917150; doi:10.1038/s41467-022-28929-x)
Supplement: Supplementary file 6 — Source Data [file 41467_2022_28929_MOESM6_ESM.zip › SourceData/supplementary_fig08_a.csv]

Supplementary Fig. 8a
BLA-PL5 Pre-baseline NREM
Peak significance	Time (ms)	-420	-400	-380	-360	-340	-320	-300	-280	-260	-240	-220	-200	-180	-160	-140	-120	-100	-80	-60	-40	-20	0	20	40	60	80	100	120	140	160	180	200	220	240	260	280	300	320	340	360	380	400	420
Positive		0.0076665	0.0093437	0.0073251	0.0087568	0.0091153	0.0089836	0.012073	0.0081784	0.011971	0.0122	0.012301	0.013177	0.017375	0.01957	0.02039	0.028385	0.032357	0.045193	0.05471	0.066121	0.079568	0.076825	0.065636	0.049716	0.037565	0.029702	0.018357	0.016219	0.014538	0.011474	0.010951	0.010922	0.0091343	0.0069692	0.010314	0.0091495	0.0077989	0.008847	0.0063468	0.00783	0.0088888	0.0094694	0.007869
Positive		0.0050359	0.0072264	0.0061963	0.0060853	0.0053059	0.0057601	0.0084381	0.005501	0.0086775	0.0099607	0.010093	0.0081022	0.012077	0.013235	0.012842	0.019042	0.022684	0.038214	0.044045	0.053279	0.066261	0.064334	0.057535	0.043811	0.031443	0.024938	0.015953	0.01329	0.011885	0.010103	0.007147	0.0084106	0.0050926	0.0044131	0.0081628	0.0063427	0.0054445	0.006928	0.0034566	0.0046186	0.0058523	0.0065092	0.0035511
Positive		0.0038969	0.0054837	0.0052186	0.0053628	0.0043866	0.0034533	0.005752	0.0041639	0.0062053	0.0080029	0.007886	0.0047892	0.0069997	0.0052402	0.0054357	0.0081057	0.010351	0.022769	0.025873	0.030426	0.039742	0.041127	0.039886	0.032779	0.023958	0.019696	0.014327	0.012106	0.010198	0.0085467	0.0055834	0.006391	0.0030069	0.0037413	0.0054842	0.0040528	0.0038252	0.0049137	0.0024481	0.0023776	0.0022657	0.0038136	0.0017563
Positive		0.0048496	0.0039418	0.0040552	0.0058791	0.0041859	0.0026596	0.0043731	0.0034211	0.0036617	0.0060324	0.005353	0.0030967	0.0035992	0.00040625	0.0020937	0.0036286	0.0042074	0.011016	0.014473	0.017143	0.024101	0.025866	0.026388	0.024026	0.019094	0.01591	0.011488	0.011365	0.0078408	0.0052969	0.0056526	0.0049429	0.00175	0.0033406	0.003166	0.0021646	0.0027717	0.0039658	0.002671	0.0026608	0.00093446	0.0024611	0.0020296
N.S.		-0.00059985	-0.0015583	-0.00093192	-0.0010996	-0.00055295	0.00010025	-0.00039935	0.0014533	-0.00039431	0.00055923	0.0041788	-0.00076548	0.0011771	0.0018915	4.0799e-05	0.0023716	-0.001174	0.0058682	0.00062982	0.002035	0.0041895	0.0050877	0.005152	0.0088114	0.0060554	0.0030409	0.0044413	0.00025416	0.00061348	0.003848	0.0024763	0.0041337	-0.00019411	-0.0018779	0.0011193	0.00069604	0.0010861	-0.0009669	-0.0034028	-0.00015286	-0.00017605	-0.00095366	0.0022048
N.S.		-0.0010116	-0.0010575	-0.00032231	-0.0011532	0.00013196	-0.0008828	-0.00037462	0.0027837	-0.00017286	-0.00043712	0.0017578	0.000348	0.00060897	0.0021196	-0.00055674	0.0014557	-0.00092014	0.0078771	6.7446e-05	0.0042432	0.0080142	0.0047995	0.010183	0.0089827	0.0068578	0.0019724	0.0049507	0.001464	0.00097727	0.0053201	0.0022976	0.0036842	-0.00052361	-0.0019002	0.0002283	0.00012446	-0.00059479	-0.00082634	-0.0021392	-0.00076152	-0.0010403	-0.00080551	0.0019468
N.S.		-0.00072024	-0.0017466	-0.0014888	-0.0010232	-0.0016199	0.0014333	-0.00012726	-0.00048069	-0.0006426	0.0011672	0.0031549	-0.0014372	0.0015257	0.00020716	0.00016254	0.002063	-0.0019797	0.0028738	0.00028593	-0.0013758	-0.00055271	0.0022212	0.00019293	0.0044494	0.0030455	0.0020828	0.0036798	-0.0012334	9.4868e-05	0.00092958	0.0015541	0.002372	0.00032622	-0.0010889	0.0024981	0.00030637	0.0025539	-0.00067903	-0.0030496	-0.0001855	0.00018757	-0.00049418	0.0013098
N.S.		-5.8833e-05	-0.00065206	0.0010296	0.00086543	0.0007429	0.00027499	0.0019951	0.00074367	0.0022364	0.00053466	0.00098706	0.0025467	0.0027321	0.002579	0.0034435	0.0047648	0.0060196	0.0042481	0.0051162	0.010705	0.023921	0.048292	0.006869	0.0044414	0.0026099	0.0047277	0.0073114	0.0044176	0.0051992	0.0051415	0.0022763	0.0024506	0.0011751	0.0031295	-9.1205e-05	0.0016901	0.0015941	0.0013733	0.0017655	0.00072081	0.0016178	0.0023069	0.0018021
Positive		0.0070193	0.0076498	0.0064153	0.0083605	0.0095825	0.0083664	0.011078	0.008625	0.011785	0.011	0.01128	0.013245	0.01608	0.016635	0.018652	0.023903	0.025862	0.030347	0.038588	0.042985	0.050281	0.048732	0.040377	0.031856	0.026047	0.020897	0.01368	0.012309	0.011584	0.0090195	0.009019	0.0088588	0.0086522	0.0066829	0.0074285	0.0086595	0.0060168	0.0067753	0.0062853	0.0074	0.0073748	0.0073845	0.007408
N.S.		-0.0017423	-0.00042183	-0.0021182	-0.00087058	-0.00015322	0.0042046	-0.0014982	-0.0013111	0.0012721	-8.2014e-06	0.0014086	-0.00098141	0.00038909	0.0019381	0.0011186	-0.0016346	-0.0015561	-0.0011944	0.0014893	0.0024703	0.0018272	0.00037354	0.00029803	0.00040649	-0.0021022	0.00028205	-0.00051627	-6.501e-05	0.0015832	-0.00027491	-0.00053562	-0.0025588	0.0033867	-0.00027334	-0.00072204	0.0011471	0.0018941	0.0014945	0.00097791	-0.0014003	-0.0010416	-0.00095578	0.0010812
Negative		0.0001613	0.00053955	0.00043318	0.00033988	0.0011207	0.00061052	0.00156	0.00096772	0.0022336	-0.00039131	0.00089438	0.0020842	0.0016704	0.001209	0.0016625	0.0017368	0.002986	0.0006398	-0.00037478	0.0040259	0.017851	0.042867	0.0026227	0.0011754	1.4996e-05	0.0010263	0.0030366	0.0015731	0.0028708	0.0024089	0.00012114	0.0017967	0.0031751	0.00062347	0.0018911	0.0022148	0.0014687	0.0011522	0.002207	0.0029475	0.0023309	0.0018653	0.0025195
N.S.		-0.0013143	-0.00081798	-0.00046652	-0.0014874	9.7834e-05	-0.0013922	-0.00050024	0.00073034	-0.00021084	-0.001183	-0.00060436	0.00050634	0.00024356	0.00059892	-0.00076106	0.00017781	-0.00099391	0.0055722	-0.00027316	0.0022935	0.0077632	0.0021271	0.0090317	0.0052104	0.0045825	0.00014257	0.0039566	0.00092776	0.00098116	0.0030251	0.001959	0.0010917	0.0003311	-0.00099996	0.00048243	0.00012877	-0.00093435	-0.00021795	-0.00083187	-0.0010484	-0.001269	-0.00045309	0.00039305
N.S.		0.0052519	0.0013604	0.0028839	0.0055369	0.0031442	0.0013853	0.0021885	0.0016862	0.00066692	0.0028795	0.0028809	0.00071363	0.0010317	-0.0018696	-0.00018976	0.00083959	0.00011869	0.002018	0.0048582	0.007149	0.010568	0.010176	0.010942	0.010563	0.0090023	0.0069444	0.0042714	0.0058768	0.0032934	0.0017025	0.0030368	0.0018169	-8.2314e-05	0.0019882	0.0011309	-3.5106e-05	0.0014539	0.003257	0.0022161	0.0029339	0.00051312	0.0014479	0.00074973
N.S.		-0.002265	0.00016175	-0.0012529	-0.0010979	-0.00048487	0.0066241	-0.00032965	-0.00085831	0.0006688	0.00066301	0.0020911	-0.0023518	0.00051035	0.001597	-0.0013268	-0.0015403	-0.00199	-0.00066875	0.00055663	0.0011891	0.0021208	0.0017986	0.001443	0.002861	-0.0008941	0.0004144	7.9587e-05	0.00020496	0.001051	0.00070561	-0.0010419	-0.0005748	0.0029407	2.1352e-05	0.00043972	-9.4768e-05	0.0016687	0.0026749	0.00066044	-0.001425	-0.00087408	0.00046285	0.0025795
N.S.		0.00024131	0.0012825	-0.00043039	-0.00024414	-2.9207e-05	0.00061752	0.0011921	0.0010531	0.00075764	0.001055	-0.00045595	0.0012781	-0.00081821	0.00036862	0.0019331	0.0020793	0.00067423	0.0055804	0.004386	0.0059225	0.016282	0.06658	0.026716	0.015019	0.0071438	0.0066549	0.0066254	0.0064213	0.0043909	0.0040871	0.0037151	0.0042191	0.0020712	0.0017041	0.0021095	0.0017561	0.0022659	0.0020663	0.0016966	0.0022742	0.0019274	0.0034302	0.0031075
N.S.		-0.0011575	-0.00083366	-0.0010673	-0.0011727	-0.0014712	0.0021005	0.00060464	-0.00082838	-0.0012678	0.00077486	0.0012992	-0.0014389	0.0016185	0.0006493	-0.0011123	0.0012846	-0.0026703	0.0013767	-0.0008923	-0.0011927	-0.001397	0.00047289	-0.00022907	0.001982	0.001012	0.00054961	0.0028387	-0.0012957	-0.00013542	0.0003694	-0.00032774	0.0020077	0.00094261	-0.00046143	0.0023885	-0.00065887	0.0023804	0.00025857	-0.0017364	-0.00082222	0.00011495	0.00083892	0.00050786
N.S.		0.0014132	0.0017363	0.0010336	0.0018746	0.0013905	0.0010521	0.0027033	-0.0013242	0.0033713	0.00193	0.0016482	0.0029913	0.0036706	0.0060705	0.0048844	0.0057078	0.0058903	0.0067976	0.008151	0.013871	0.01342	0.011838	0.0095696	0.0059846	0.0071686	0.0034443	0.0049269	0.0016269	0.0019475	0.00444	0.0020457	0.00068516	0.0015424	-0.00047855	0.0036743	0.0029981	0.0014373	0.0015419	0.002236	0.001288	0.0033561	0.0019821	0.0043993
N.S.		-0.0016822	-0.00038133	4.897e-05	0.00093942	0.0014374	0.001781	-0.0016646	0.00094385	-0.00086447	-0.00053651	-0.00055954	0.0027225	-0.00054813	-0.0017228	-0.00083406	-0.00090612	-0.003414	-0.0030254	-0.0017515	-0.0020244	0.00077506	-0.0021804	-0.00064244	-0.0014372	-0.0019942	-0.00058684	-0.00053798	-0.00055867	-6.9121e-05	0.0027308	0.0004804	-0.0021832	-0.0015778	-0.001799	0.00048045	0.0011564	0.0013797	-0.001536	-0.0018856	0.00091779	-0.001245	-0.0015749	-0.0021736
N.S.		-0.0016807	-0.00037437	0.00017862	0.0011704	0.0038632	0.0014933	-0.0022402	0.00037542	-0.0021391	3.498e-05	6.7656e-05	0.0021746	0.00030201	-0.00097905	0.00054273	-0.0011196	-0.0024047	-0.0019881	-0.00019215	-0.00022364	0.0018022	0.00026067	-0.00094244	-0.0013929	-0.0021892	-0.0010585	-0.00028247	-0.00082697	-0.00095242	0.0014084	-0.00028109	-0.0016092	-0.0015547	-0.0015474	0.00016205	0.0014046	0.0012843	-0.0021346	-0.0016217	1.9897e-05	-0.00078823	-0.0010774	-0.00061744
N.S.		-0.00067509	0.0011161	-0.00054039	5.6968e-06	-0.00080179	0.0010189	-0.00035311	0.00028167	0.00064464	-0.001148	-0.00035501	0.0021223	-0.0008587	-0.0013144	-0.00094866	-0.00030069	-0.002046	-0.0024919	-0.00097525	-0.00082739	0.0032875	0.00047137	0.0017903	-0.00044998	-0.0003924	0.0009986	-0.00032882	0.00035714	0.0011609	0.004166	0.0015432	-0.0018051	-0.00065735	-0.00099734	0.000414	0.00088694	0.0012258	-0.00098788	-0.0019702	0.0028924	0.00028591	-0.0015751	-0.0029325
N.S.		-0.0020391	8.971e-05	-0.00062682	-0.0012563	-0.00071695	0.004312	0.00092748	-0.000668	-0.00081007	0.00050147	0.001608	-0.0023855	0.0011316	0.0015797	-0.0023723	-0.00010394	-0.002619	0.0006604	-0.0008887	0.00027131	0.00064212	0.0010613	0.0010893	0.0022551	0.00026492	-0.00011448	0.0012628	-0.00020294	7.8488e-05	0.0012123	-0.0011172	0.0015013	0.0018054	-0.00031954	0.0012582	-0.00073079	0.0018562	0.001708	-0.00059166	-0.001344	-0.00018019	0.0017346	0.0017937
N.S.		-0.0015104	-0.00061164	0.00071833	0.00019841	0.0009599	-0.00026961	0.0010464	0.00024472	0.00095622	-0.00044279	0.0007595	0.0011879	0.0021049	0.0023376	0.002495	0.0034113	0.0045876	0.0026284	0.0043155	0.0065581	0.010897	0.013824	0.0051549	0.0040105	0.0027728	0.0039745	0.0057341	0.0017173	0.0038423	0.003099	0.0018924	0.0012429	0.00025346	0.0014148	-0.000544	0.00018353	-0.00015034	-0.00059127	0.00014877	6.5337e-05	0.00038936	0.0011288	0.0010665
N.S.		-0.0012458	-0.00017828	-0.00059735	0.00019516	0.00029108	-0.0006103	0.00061137	-0.00011293	0.00024288	0.003669	0.0006417	-0.00062447	0.0034086	-0.00037761	0.00069708	0.0035394	0.0040626	0.0042196	0.0041436	0.0069024	0.0088842	0.0097123	0.0079762	0.0074661	0.0032293	0.0076765	0.0084093	0.0039973	0.0036238	0.0037829	0.0015009	0.0018196	0.0013423	6.2125e-05	0.0003176	-0.00099486	-4.2065e-05	-0.0016095	0.00046128	-0.0011722	-0.001375	-0.0016637	-0.00066523
N.S.		0.0021765	0.0011063	0.00054721	0.0012334	0.0003529	-0.00060276	0.00082763	-0.00064726	0.003046	0.00076692	9.738e-06	0.0019746	0.0027216	0.0037746	0.0036631	0.0042996	0.0067135	0.0042313	0.0088725	0.012639	0.0086566	0.010983	0.0070977	0.0047379	0.0046619	0.0035831	0.0040102	0.0006866	0.0015933	0.0044629	0.001959	0.00090893	0.0010293	-0.00056292	0.0023665	0.0016104	0.00075984	0.0011343	0.00063651	0.00030571	0.0034095	0.003148	0.0028641
N.S.		-0.00088928	0.00072721	0.00033576	0.0010188	0.0021607	0.00087043	-0.00067624	0.00090924	-0.0008741	0.0011078	0.0022526	0.0025415	0.00281	0.0018578	0.00458	0.0011232	0.0029792	0.0039686	0.0078966	0.0114	0.014023	0.0098676	0.0052715	0.003267	0.0016793	0.0021297	0.0020965	0.0017481	-0.00036167	0.0028875	0.0014519	1.9942e-05	0.00028694	0.00019164	0.00040323	0.0015626	0.0017238	-0.0016649	-0.0007948	0.0015375	0.0022769	0.00023519	0.0015101
N.S.		0.0013055	-0.00047537	0.000897	-0.00064	0.0016229	0.001065	-0.0005064	0.00083611	0.00073902	0.0018735	0.0027877	0.00080001	0.0020596	0.0008328	-0.0004854	0.0017389	0.0041001	0.0024211	0.0043063	0.0059893	0.009288	0.039999	0.01571	0.010314	0.0054485	0.0054001	0.0046793	0.0032536	0.0018772	0.0031192	0.0037704	0.00057118	0.0023323	-0.0011903	0.0016957	0.0021589	-4.6675e-05	0.0018346	0.0030666	0.0023665	0.0022107	0.0015161	7.6175e-05
N.S.		-0.0014554	-0.00048092	-0.00019616	0.00072553	-0.00052043	-0.00045499	0.00017205	-0.00070834	5.3428e-05	0.004657	0.0010481	-0.0013142	0.0042356	-0.0013458	0.0014251	0.0031231	0.0034535	0.0030767	0.0048865	0.0060979	0.005804	0.0093895	0.0062974	0.0061252	0.0048545	0.010666	0.01053	0.00832	0.0055479	0.0059679	0.0019106	0.0031647	0.0038768	0.0016363	0.0018981	0.00012286	0.00034218	-0.0021808	0.0010593	-7.9161e-06	-0.0015686	-0.00134	-0.0010546
Positive		-0.00014524	0.0015248	0.0017108	0.0036362	0.00065466	0.0016525	0.00029517	0.0038118	0.0012017	0.0021364	0.0028691	0.0013733	0.0041012	0.0049659	0.0046123	0.0029732	0.0056331	0.0071228	0.0076427	0.0090072	0.010396	0.012025	0.011458	0.013482	0.011346	0.010003	0.010032	0.0035662	0.0029086	0.0040513	0.0042198	0.0031078	0.002917	0.0020564	0.0027149	0.0017859	0.0018821	0.0018478	0.0021781	0.00081422	0.00137	0.0021002	0.0021303
Negative		-0.0019883	0.002055	-0.0012078	0.00017557	-0.00077546	-0.0012189	-0.0015839	-0.0015573	-0.0010109	-0.0013914	-0.0027944	-0.0022764	-0.0057078	-0.0022943	-0.0055075	-0.0046007	-0.0045125	-0.0066074	-0.0060974	-0.0069887	-0.0037707	-0.0044991	-0.0047798	-0.0054436	-0.006782	-0.0038727	-0.0036822	-0.0057973	-0.0051963	-0.0024747	-0.0028458	-0.0030799	-0.0029152	-0.0036279	-0.002384	-0.0032549	-0.002948	-0.0010163	-0.0021894	-0.0026799	-0.001459	-0.0012828	0.00035268
Positive		-0.00080512	-6.4081e-05	-0.0013404	-2.0623e-05	0.00058796	-0.00068027	0.00026164	0.0008395	0.00014304	0.0026129	0.00122	0.00066131	0.0015636	0.0018087	-0.00027946	0.0030115	0.002726	0.0037775	0.0020858	0.0057809	0.0087372	0.0070438	0.0069767	0.0065207	0.0035008	0.0027418	0.0034907	0.00061476	0.0015115	0.0017211	0.0012196	0.0018062	2.4064e-05	-0.0012761	-0.00065604	-0.00090829	-0.00067416	-3.5784e-05	-0.0001968	-0.0017026	-0.00038076	-0.0013591	-0.00092374
N.S.		0.00013524	0.00168	0.0018057	0.0024638	0.00059731	0.0016407	0.00023275	0.0037123	-3.1694e-05	0.0017779	0.0036894	0.0019753	0.004554	0.0051587	0.0042654	0.0035511	0.0062054	0.0052866	0.0068589	0.0061615	0.0082778	0.0086679	0.007685	0.009448	0.0093379	0.0091518	0.0073976	0.0025373	0.0024901	0.0023296	0.003483	0.0023343	0.0020353	0.0013203	0.0019603	0.0017271	0.0010688	0.0022999	0.00090057	0.00096478	0.0017294	0.00097747	0.001559
N.S.		0.00040635	0.00098327	0.0027668	0.0021142	0.00090517	0.001892	0.00060596	0.0031016	0.00015401	0.0010566	0.0039177	0.0017043	0.0043088	0.0049273	0.0029149	0.0040565	0.0073706	0.0033365	0.0061004	0.0040145	0.0049277	0.005282	0.0033962	0.0038829	0.005107	0.0054121	0.0041469	0.0035248	0.0025423	0.002163	0.0023297	0.0013095	0.0011382	0.00060868	0.0017056	0.00083858	0.00039309	0.0015275	-0.00033609	0.0010529	0.0009153	0.00026431	0.0016158
N.S.		0.00058804	0.00033523	-0.00053544	-0.00017193	0.00075712	0.00012617	0.0018535	0.0021196	0.0016442	-0.00024322	0.00097999	0.0041651	0.0022939	0.0013737	0.0016927	0.0016158	3.668e-05	0.0010681	0.0016816	0.0011387	0.005558	0.0017028	0.0036249	0.0030368	0.0031126	0.00037131	0.00087297	-0.00036118	0.00084006	-0.00019312	0.0021306	0.0035217	0.0015766	0.0032405	0.0024291	0.0015922	0.0023536	0.0020738	0.00063064	0.0018635	1.589e-05	0.0013605	0.0021581
N.S.		-6.6474e-05	-0.00089271	0.0013111	-9.523e-05	0.00038661	4.7115e-05	-4.9186e-05	0.00055905	0.0021482	0.00095493	0.00088946	1.8077e-05	0.001598	0.0021292	-0.0001033	0.00046663	0.0025127	0.00062322	0.0010593	0.0017107	0.002084	0.0041459	0.0030396	0.0017639	0.002967	0.0032132	0.003735	0.0050011	0.0049258	0.0093228	0.0028865	0.0018005	0.0024148	0.0022707	0.002387	0.0010324	0.001801	0.0012432	4.4981e-05	0.001251	0.0012412	0.0015677	0.0022039
N.S.		-0.0018621	0.00049131	-0.0013877	5.3796e-05	-2.2132e-05	-0.00015096	-0.00091504	-0.0013834	-0.00075767	-0.0007028	-0.002775	-0.0021824	-0.0044917	-0.0015747	-0.0045832	-0.0049119	-0.0027702	-0.0053541	-0.0047521	-0.0055915	-0.0016046	-0.0024504	-0.0038187	-0.0056291	-0.0063901	-0.0026842	-0.0031428	-0.0033873	-0.0036266	-0.0019537	-0.001657	-0.0026851	-0.0028019	-0.0022604	-0.0031321	-0.0031711	-0.0019946	-0.0015377	-0.0019119	-0.0022013	-0.0011144	-0.00021493	-5.7559e-05
N.S.		-0.00013316	-0.0012981	-7.7146e-05	-7.3975e-05	0.0002955	-0.00048194	0.00015342	0.00072057	0.0012513	0.00021385	-2.1609e-05	-0.00019077	0.00026776	0.0018852	-0.0014012	-0.00099334	0.0010931	0.00039983	0.00014952	0.00036152	0.00017269	0.0036572	0.0029695	0.0016313	0.002716	0.0021304	0.0025245	0.0016242	0.0031218	0.0054249	0.0009219	0.0012604	0.0022078	0.00183	0.0015754	0.0017955	0.0020397	0.0019377	0.0001256	0.0013383	0.0019722	0.00097126	0.00092306
N.S.		-0.002046	-0.0010751	-0.00044447	-0.0012397	-0.00095397	0.0012068	-2.6273e-05	0.0027504	-0.0011838	0.00055167	0.002295	-0.00064004	0.00017571	0.00042631	0.0023916	-0.0010005	0.0014497	0.0012778	0.0007315	0.0010063	0.0022754	0.0053668	0.0028138	0.0012168	-0.0015617	0.0022959	0.0015762	0.00341	0.001994	0.0037627	0.00076991	0.003705	0.0058918	0.00091	-0.0013825	0.0012605	-2.6652e-05	0.0027884	0.00028375	0.0038826	0.0013882	-0.00043965	-0.00052349
Negative		0.0042911	0.00013906	0.0030508	0.0044539	0.0028639	0.0003937	0.00035717	-0.00042045	-0.0014629	-0.00020395	0.00091551	-0.0017245	-0.0013579	-0.0030005	-0.0022449	-0.0032209	-0.0033999	-0.0032645	-0.0013823	-6.3709e-05	0.00048247	-0.0015162	-0.00069695	-0.0006712	-0.00094078	-0.00098288	-0.00081013	0.00065376	0.00038921	0.00036379	0.00015529	-0.00025103	0.00078895	0.0011358	0.00085561	-0.00024302	0.0015433	0.0023216	0.0015578	0.0023461	0.00024181	0.0018769	-0.00043512
N.S.		8.0087e-05	-0.00016716	0.0025967	0.0010417	0.00081344	0.0010528	0.00052772	0.0016824	0.0013896	0.0010366	0.0024787	0.0010015	0.0034741	0.0036548	0.001571	0.002707	0.0057073	0.0020418	0.0036678	0.002907	0.0033876	0.0045921	0.0028407	0.0018878	0.0029397	0.0033345	0.0035871	0.0056836	0.0042165	0.0060621	0.0026346	0.0016084	0.0013735	0.0012367	0.0020551	0.00057335	0.00069363	0.00079544	-0.00035718	0.0010295	0.00053804	0.00094385	0.002215
Positive		-0.0016534	0.00079748	5.8306e-05	-5.7086e-07	-0.00080629	-0.00033665	0.00049746	0.0012515	0.00044837	0.00085956	0.0030327	0.0025944	0.0034741	0.0029089	0.0059519	0.0027527	0.0060169	0.0078738	0.012779	0.019903	0.021916	0.012278	0.008733	0.0058242	0.003843	0.0041739	0.0032562	0.0035898	-0.00026627	0.0040115	0.0027195	0.00053534	0.0018669	0.00072684	0.0012083	0.0014735	0.0007854	-0.0011862	0.00023469	0.0024906	0.0032638	0.00098093	0.002644
Positive		-0.0010341	0.00046936	0.00078205	4.2603e-05	0.0016882	0.00061534	0.00079269	6.7605e-05	0.001541	-0.00051409	0.0017261	0.0011794	0.00214	0.0022992	0.0034383	0.0032279	0.00459	0.0032187	0.0047102	0.0048288	0.0073754	0.0039074	0.0055022	0.0038267	0.0040292	0.0039536	0.0048039	0.0008846	0.0026119	0.0015496	0.0025152	0.00037863	0.00060012	0.00068413	0.00097736	0.00065927	0.00011367	-0.00081843	0.00014319	0.00018424	-0.00017561	0.00092107	0.00025324
N.S.		0.00026588	0.0025205	0.00013443	0.0004405	0.0025565	0.0017153	0.0025679	-0.0017139	0.0024834	0.002405	0.0013953	0.0023602	0.0028413	0.0058729	0.0039985	0.0049318	0.0037324	0.0059005	0.0050554	0.011164	0.013331	0.0084339	0.0071952	0.0045394	0.0069093	0.003365	0.0040835	0.002524	0.0012878	0.0022515	0.00091404	-0.00025909	0.00074232	0.0010346	0.0026171	0.0020521	0.00056872	0.0011627	0.0021663	0.0011461	0.0016433	0.00067474	0.0042529
N.S.		-0.0013065	-0.00074756	-6.2001e-05	0.00081921	-0.00079626	-0.00043663	-0.0003116	-0.0017482	-0.00095072	0.002821	0.00018785	-0.00071278	0.0020978	-0.0012942	9.4728e-05	0.00049022	0.00090731	0.00096573	0.0026749	0.0023079	0.0013594	0.0041034	0.0030985	0.0036166	0.0054707	0.0072013	0.0072284	0.0072263	0.0036922	0.0052429	0.0018757	0.0027097	0.0036475	0.0010591	0.0020476	0.00085823	-0.00014241	-0.001784	6.7263e-05	-0.00031623	-0.0012592	-0.0011314	-0.0017574
N.S.		-0.00089767	-0.0010277	-0.0018973	-0.00010432	0.00077192	0.0018802	-0.00095539	-0.0012828	0.00051921	-0.00070325	-0.00018271	-0.00064817	0.00027528	0.001297	0.0024647	-0.00031115	-0.0017025	0.00047272	0.0014391	0.0039868	0.0019437	-0.0015353	-0.00046681	-0.0020428	-0.0018474	-0.00060977	-5.9076e-06	0.0003329	0.0014237	-2.3193e-05	0.00065285	-0.0034604	0.0024841	-0.0014325	-0.0020921	0.0014346	0.0018255	0.00013287	0.00021045	-0.0010831	-0.00052568	-0.0011008	-0.0011417
N.S.		-0.0010572	0.0015166	-0.0012168	-0.00066104	-0.00050148	0.00055297	-4.4385e-06	-0.00025263	0.00067547	-0.0016484	-0.00059211	0.00091386	-0.0013763	-0.00095523	-0.002031	-0.0017517	-0.0016631	-0.0025191	-0.0014233	-0.0018611	0.001271	0.0013659	7.1317e-05	-0.0022005	-0.0017591	0.00042141	-0.0011873	0.00017489	0.0014267	0.002542	0.0014945	-0.0016735	-0.00085104	-0.00070039	-0.00046639	-0.00017909	-6.7545e-05	-0.0012541	-0.0026736	0.0025333	0.00015056	-0.0010328	-0.0023439
N.S.		-0.00020057	-0.00032824	-0.0019318	-0.00062016	-0.00011799	-0.00043442	-0.00027832	0.00084509	-0.00045565	0.0015014	0.0012714	-0.00022396	-0.00029837	0.0022475	-0.00057076	0.0021968	-0.0002495	0.00076536	-0.00029038	0.003266	0.0046231	0.0030381	0.0026151	0.0031934	0.0029959	0.00011058	0.00039604	8.7082e-05	0.00057806	0.00046334	-0.00037551	0.0020266	-0.00033934	-0.001411	-0.0011068	-0.0006098	-0.0013995	0.00079463	-0.00089803	-0.0013466	3.8922e-05	-0.0012416	-0.0013134
N.S.		-0.00026589	3.9989e-05	-0.0012271	-0.00089115	-0.00032968	-9.6061e-05	-1.3466e-05	0.00050233	6.6137e-05	3.4397e-05	-0.00017695	-3.9369e-05	-0.00037371	5.8079e-05	0.0013631	0.00044612	0.00095397	0.0040258	0.0013471	0.0016344	0.0046873	0.017717	0.0084371	0.0048645	0.0024097	0.002792	0.0021408	0.0032195	0.002552	0.002901	0.001009	0.0028254	0.00078601	0.00044867	0.0018223	0.0025151	0.00095755	0.0006146	-0.00020909	0.001269	0.00094252	0.0017408	0.0023853
N.S.		-0.00087839	4.3078e-06	0.0032794	0.0010933	0.00037846	-0.0012032	-0.0011004	0.0005247	2.3564e-05	0.00048793	0.0022316	0.0018107	0.00081987	-0.00033054	0.0033116	0.0020961	0.00068104	0.0017696	-7.9066e-05	0.00019078	0.00051385	0.011351	0.0018503	0.0036128	0.00010469	0.0019756	0.0021617	3.2545e-05	-0.0013187	-0.00191	0.0027729	-0.00013188	0.00055811	0.00084916	-2.021e-05	-0.0012801	0.00017223	-0.0010838	0.0015709	-0.00099969	-0.00063159	-0.0015297	0.0004184
Positive		0.00082227	-0.00056517	0.00086386	-0.0010649	-0.0010492	-0.00060064	-0.001077	-0.0001143	0.00066476	0.0013655	0.0012749	-0.00047903	0.0016183	0.003084	0.0003953	0.0004534	0.0032413	0.0042866	0.002849	0.0049229	0.0063196	0.0073447	0.0077997	0.0073704	0.0067374	0.0062778	0.005295	0.0041385	0.0036143	0.004771	0.00305	0.0035451	0.0033716	0.0027364	7.4933e-05	0.00086412	0.0011236	0.00021782	0.00090396	0.0012817	0.0018395	0.00018699	0.0029171
N.S.		-0.00012456	0.0014915	0.0017645	0.0037185	0.00096056	0.0019302	0.00040782	0.0029749	0.0008927	0.001136	0.0014205	-1.7269e-05	0.0025023	0.0032255	0.0020716	0.000786	0.0036193	0.004512	0.0043822	0.0057059	0.0040234	0.0067629	0.0053129	0.00685	0.0060887	0.0045911	0.0067703	0.0016857	0.0014293	0.0042205	0.0025822	0.0015322	0.0027416	0.0011633	0.0029632	0.00045023	0.00074665	0.001298	0.001858	0.00092225	0.00018808	0.0017715	0.0016297
N.S.		-0.0012655	0.00023353	-0.00033013	-0.0013917	-0.00031652	-0.0010477	-0.00022219	-0.0011201	-0.000744	-0.0012179	-0.0013355	0.00020357	0.00051348	-0.00030967	-0.0013013	-0.00070001	-0.00075321	0.0019713	8.7064e-05	0.00052022	0.0039373	0.0017918	0.0044802	0.001536	0.0020101	-0.0010262	0.001184	-0.00078785	0.00025954	0.0009137	0.0014935	-0.00080565	0.0019105	-0.00023113	0.0010944	6.1306e-05	-0.00061025	0.0001142	-0.0007285	0.0001369	-0.00088925	-0.00032226	-0.0011209
N.S.		0.00015305	-0.00046237	-0.00044368	0.00088597	0.00096285	-0.0002915	0.00092513	0.0017199	3.182e-06	-0.00028489	-0.00036424	0.0002914	0.00096061	0.0022196	-0.00051328	-0.00015979	0.0017702	0.0011608	0.00054885	-0.00042595	-0.00067018	0.0018845	0.0025835	0.00099716	0.0014011	0.00048518	0.0016955	-0.0005797	0.00077342	0.0014384	-0.0013896	-0.00012076	0.0013526	0.00074321	0.00093921	0.0022492	0.00074911	0.002065	0.00084894	0.00085687	0.0016559	0.00043956	-0.00081343
N.S.		-0.0013843	6.6321e-05	-0.00054962	-0.0019919	-0.00039763	0.0025215	-0.0007909	0.0021461	2.5469e-05	4.0183e-05	0.001686	-0.0013138	0.0008806	9.9391e-05	0.0024708	-0.00061258	0.0009992	0.0010038	0.0015796	-0.0018258	0.0010838	0.0050178	-9.4046e-05	0.0025981	-0.0037116	0.0011937	2.1653e-05	0.0018643	3.3291e-05	0.0034166	0.00024911	0.002262	0.0048401	0.00039564	-0.001614	0.0017126	-0.00078562	0.0015313	0.00093433	0.0021958	0.0021579	-0.00072548	-0.0028592
N.S.		0.0012218	0.0012049	-0.0010268	0.000706	-0.0014622	-0.0025445	-0.00085299	-0.001506	0.00046183	0.00045278	-0.0010308	-9.8447e-05	0.0013471	-0.00046575	-0.00012218	-0.0009908	-0.0019127	0.00028669	-0.00023375	0.0025764	-0.0015017	0.0039001	-0.0011096	0.0021625	0.00073607	0.0034071	-0.00063075	0.0012506	-0.0021394	-0.00010852	0.0016357	-0.00018005	0.00040854	-0.0010722	-0.0042127	0.00054453	-0.00066523	-0.00061045	-0.0010986	-0.00064954	-0.00013655	0.0015727	-0.00015937
N.S.		0.00030203	0.0003139	0.0013793	0.00011353	-0.00031809	-0.00087149	0.0020352	-0.00094044	-0.00014316	-0.0010931	-0.0012917	0.0006738	-0.00046523	-0.00068359	-0.001694	0.0015247	0.0011846	0.00038216	-0.0033178	0.0020321	0.0010394	0.0048561	-0.00093931	0.0034492	0.00055605	0.0019967	0.0026046	0.0010293	0.00098572	-0.0011323	0.00072381	0.0019406	0.00072925	-0.00076921	-0.00074265	-0.001011	-0.00053641	-0.00050113	7.7655e-05	0.00013958	0.0012925	0.00066674	0.0020302
N.S.		0.0012667	0.0010561	0.00083968	-0.00018506	0.0017987	0.0024037	0.00082971	0.00037955	0.0020718	-5.065e-05	0.0020027	0.0013489	0.0023746	0.0014912	0.0040016	0.0032024	0.0044645	0.0041516	0.0044962	0.0043084	0.0063565	0.001964	0.0062435	0.0048514	0.0048356	0.0035364	0.004819	0.0014695	0.0020989	0.0010202	0.002956	0.00064208	0.00060376	0.0012236	0.0016161	0.0018955	0.00077558	0.0002202	0.0013686	0.00036912	0.0007189	0.0016173	-0.00043286
N.S.		-0.0009552	-0.00046767	-0.0015336	-0.0013425	0.0015315	-6.6701e-05	0.00068107	0.0021916	0.00071231	-0.0024077	-0.00059222	0.0028711	0.0025648	-0.00030197	0.00063748	0.0002386	-0.00074978	-0.00060716	0.00088351	0.00023651	0.004618	-0.00059116	0.0016478	0.0010063	0.0014079	-0.00076845	0.00040071	0.00051086	1.3622e-05	-0.0007384	0.002055	0.0038341	0.002455	0.0037771	0.0012466	0.0023244	0.00033663	0.0020714	0.00056303	0.0021822	-0.00033773	0.0019136	0.0018041
N.S.		0.0010538	-0.0012088	0.00062671	-0.0009804	-0.00051584	-0.00064991	-0.00061125	0.00026581	0.00026232	0.0011133	0.0018028	0.00020348	0.0018088	0.0028092	-0.00018875	0.001735	0.0031045	0.0040587	0.0029785	0.0034679	0.0055273	0.0073238	0.0068057	0.0060256	0.0064422	0.0058084	0.0042856	0.00381	0.0031436	0.0042895	0.0014871	0.0029987	0.0027431	0.0013978	0.00022325	0.002712	0.00016032	0.00020649	-0.00011112	0.00094329	0.0012608	-0.00051681	0.0022544
N.S.		0.0057445	0.0027221	0.0027004	0.0034817	0.0028374	0.0060063	0.0024008	0.0039911	0.00256	0.0025444	0.0052912	0.001786	0.0037487	0.0024202	0.0033097	0.002627	0.0028647	0.0005023	0.001044	0.0019752	0.0048054	0.0056855	0.0014507	0.0016299	0.00020993	0.0022344	0.0010159	0.0007592	0.0025004	-0.00020305	0.0025019	0.00030054	0.00048945	0.001538	0.0006993	0.0010894	0.0010548	0.0033961	0.0017202	-0.00059664	-0.00011994	-0.0007005	0.0013359
N.S.		-0.00063429	0.00059955	0.00024299	0.0010754	0.00067285	0.0018558	-0.00037093	0.0013327	0.00061093	0.00097714	0.0012886	0.00027183	0.00064265	0.00048728	-4.577e-06	-0.0015878	0.0025674	0.00086536	0.00079332	0.00051832	0.0009772	0.00049958	-0.00045826	0.00013898	0.0015206	0.00026429	0.0028997	0.00029816	0.0020967	0.0027354	0.0013169	0.0018795	0.0028405	0.0011873	0.0021782	0.0010844	0.0010519	0.0027172	0.00065961	0.0012996	0.00085097	0.0016615	0.00026163
N.S.		-0.0020909	-0.0013153	0.0010444	-0.00071851	-0.0021887	6.1606e-07	0.0006251	0.0033037	-0.0017668	-0.00026895	0.0020432	-0.00012678	-0.00055143	7.8217e-05	0.0010871	-0.0018191	0.0010752	-0.0005787	0.00011397	0.0030298	0.0017865	0.0027352	0.0025985	-0.00039317	-0.00095786	0.00056274	0.0014023	0.0025174	0.0017647	0.0021577	-0.00016457	0.0025216	0.0025196	0.00035365	-0.00092303	-0.00017577	0.00066356	0.0019795	-0.00034659	0.0042195	0.00030201	0.00086518	0.0013468
N.S.		0.0018578	-0.00063601	-0.00062961	0.00038912	-0.00040461	0.0038929	0.00027829	0.00043548	0.00023255	0.00049378	0.0040721	0.00016822	0.00075238	-0.00032218	0.0012827	0.00022745	0.0022031	0.00072238	0.0022564	0.0018673	0.0013041	0.0098393	0.0031894	0.0034281	0.00075628	0.00069968	0.00074848	2.3489e-05	0.0003828	0.0014655	-0.00067337	-0.00033587	0.00085669	0.00056511	0.001747	-0.0007537	0.0016416	0.00085563	-0.0011626	-0.0015127	0.0018532	-0.00064203	0.00043853
Positive		0.0056343	0.004727	0.003358	0.0048554	0.0029318	0.0047343	0.0017923	0.005131	0.0016565	0.0056229	0.0035795	0.0049373	0.0035854	0.0032445	0.0087295	0.0087293	0.0070524	0.0099475	0.0065515	0.0060814	0.0079046	0.010234	0.010293	0.0080931	0.0085278	0.0071992	0.0062695	0.0067782	0.0056767	0.0052261	0.0072073	0.0064832	0.006376	0.0075637	0.0034774	0.0044529	0.0017833	0.0016841	0.0031613	0.0040148	0.0049551	0.0034064	0.0014805
N.S.		0.0010768	0.00065711	-0.00020832	0.0011828	-0.00028522	-0.0018368	0.0011259	-0.00069777	-0.00014646	0.00044724	-9.2826e-05	0.00049024	0.0005493	0.0006534	-3.3035e-05	-0.00094867	-0.001795	-0.00037355	-0.00093231	0.0032208	-0.0016629	0.0029224	-0.0011774	0.00036112	0.00047736	0.0026439	-0.0013016	0.00050618	-0.0018127	-0.00022705	0.0013706	0.00058737	0.00095662	-0.00036525	-0.0036519	0.0012127	-0.001079	5.3545e-05	-0.0011651	-0.00015463	-0.0007549	0.00057344	-0.00042754
N.S.		-0.00031573	0.0014609	0.0019435	0.000821	-0.0021075	4.2895e-05	6.7735e-06	0.0017091	-0.00020182	-0.00011699	0.0023563	3.3881e-05	0.0016937	0.0019058	0.00092324	0.0020613	-1.5743e-05	0.0016268	0.0023417	0.0031971	0.0064126	0.01045	0.0058904	0.0033747	0.0048009	-0.00065661	-0.00015059	-0.00048846	-0.002236	0.00068335	-4.3241e-05	-0.00098447	0.0022723	0.00062072	0.00048241	0.0017239	0.00038822	0.0027283	0.0016943	0.0034631	0.0018827	0.0014403	0.00042533
N.S.		-0.0012663	2.8825e-05	-0.001326	-0.0022105	-0.00039047	-0.00085816	-0.00053652	0.00019723	-0.0027687	-0.0006079	0.0019739	0.0010535	0.0016181	-0.00053652	0.0010116	0.00039142	-0.001394	4.03e-05	0.00025629	6.4417e-05	0.003856	0.0009678	-0.00093955	-0.0029588	0.0037949	0.00087341	-0.0016829	0.0042003	0.0027022	0.0046045	0.0015566	0.00067049	0.0022632	0.00021754	0.00099617	0.00048234	-0.0011122	-0.00054542	7.7076e-05	0.0008804	0.00041193	-0.00057958	-0.0019635
N.S.		0.0010387	0.0010936	-0.0024994	0.00098807	-0.00082485	2.8827e-05	-0.00013835	-0.00043597	0.0013951	0.00065452	-0.00057066	-0.00053977	-0.00012837	0.00017729	0.00025917	0.0014476	8.3377e-05	0.0010855	0.0011723	0.0014628	-0.0014031	0.0011023	0.00041814	0.0025895	-0.00073944	0.00098666	-0.00091487	0.0012642	0.00024254	-0.00096745	0.00048259	-0.00056083	0.00099735	-6.345e-05	-0.0015251	0.00035663	0.00023941	-0.0011823	0.00027247	-0.00021641	0.00046234	0.00093804	-0.00052334
Negative		-0.00040065	0.001094	0.00093536	0.0019543	0.00073925	0.0020652	0.00029981	0.002099	-0.00020165	0.00018278	0.00091853	-0.00052241	0.0011768	0.0010933	-0.00053134	-0.0015877	0.0022554	0.0014511	0.00074286	0.0010751	-0.00085827	0.0014657	-0.00061851	2.4616e-05	0.0013984	0.00028609	0.002971	-0.00046422	0.00096681	0.0040889	0.0012201	0.00098332	0.0024484	0.00061748	0.0026341	0.00025651	-6.3893e-05	0.0016018	0.0010482	0.0014536	0.00017968	0.0013485	0.00070044
N.S.		-0.0031446	-0.0010878	-0.00038655	-0.0022824	-0.00047623	-0.0017085	9.6372e-05	-0.00020253	0.000654	-0.0012663	0.0030124	0.001598	0.00053514	0.00047969	-4.8415e-07	0.00032816	-0.0022367	-0.00052423	-0.0010627	-0.0014852	-0.0010671	-0.0012655	0.00039753	-0.0005266	-0.0033223	-0.0020837	0.0003891	-0.0025487	-0.00027357	0.0015178	0.00034455	-0.00034758	0.0024348	0.0011039	-0.00039946	-0.0016467	-0.00044572	-0.0011668	-0.0004737	-0.0030537	-0.00090704	-0.00038549	-0.0011114
N.S.		0.00086736	0.0013176	0.00022648	0.0010582	-0.00042888	0.0011359	0.00059334	0.00020458	0.0014353	0.0033949	0.00082397	0.0027555	0.0010921	0.0024158	0.0021476	0.0022331	0.0029275	0.0025654	0.0023417	0.0026624	0.0022075	0.0030151	0.0032631	0.0037084	0.0021511	0.0034803	-0.0024401	-0.0012117	-0.00020523	0.0011825	0.0034089	-0.00041236	0.00094511	-0.00057851	0.00022367	-0.0014441	0.00015281	0.00081052	-0.00067199	0.0007003	-0.00020934	-0.00155	-0.0024382
N.S.		0.0041635	0.0014354	0.00084146	0.0022737	0.0013763	0.0055934	0.0013995	0.003038	0.0011114	0.0015912	0.0050478	0.00036845	0.0020902	0.00052997	0.0017926	0.00090552	0.0033378	4.5899e-05	0.00068118	0.00045271	0.0022087	0.0035046	0.00097538	0.0021166	0.00042662	0.0012584	5.9137e-05	-0.00055918	0.0017587	0.0011245	0.000504	0.00012276	0.00052582	0.0015379	0.0014248	0.00075192	0.0012085	0.0019178	0.00045057	-0.0020143	-0.00013411	-0.00054627	0.0010524
N.S.		0.0013367	0.0019115	-0.001371	0.0014405	-0.0018574	-0.001612	-0.0014302	-0.0013791	0.0010324	0.00087922	-0.00086926	-0.00071983	0.0010931	-0.00025094	0.00073184	0.00018472	-0.0016425	0.00168	0.00057345	0.0012718	-0.0013065	0.0028641	-0.0004509	0.0033055	-0.0001774	0.0017291	7.2948e-05	0.0025271	-0.00077907	0.00048571	0.001379	-0.00073829	-0.00012827	-0.0011457	-0.0040424	-7.9416e-05	-0.00065245	-0.0014281	-0.00011616	-0.00085902	-3.2966e-05	0.0026274	0.0011113
N.S.		-5.6419e-05	-7.041e-05	-0.00098038	-0.00076957	-0.00040956	4.8779e-05	-0.00024471	-6.7144e-05	-0.00061615	-9.3421e-05	0.00043447	-0.0015624	-0.0011138	0.00080619	5.241e-05	0.0014602	-0.00073028	-0.0016545	-0.0014556	0.00059419	0.00045509	0.00057554	-0.00021252	0.0016509	0.00092752	-0.0003154	0.00049662	9.7205e-06	0.0013069	-0.00034382	-0.00091656	0.00099259	-0.00069781	-0.00033472	-0.0015448	-0.00046731	-0.00085507	0.0012844	-0.0015615	-0.0011284	-0.00099692	-0.0015786	-0.0015236
N.S.		0.0019379	0.0021339	-0.0020001	0.0018087	-0.0013973	-0.000248	-0.00068707	-0.00069316	0.0013997	0.0014156	-0.00065121	-0.00024796	0.00018643	0.0005114	0.0018367	0.0019622	-0.00052477	0.0020449	0.00096277	0.0011847	-0.0014938	0.0012578	0.0002237	0.0035993	-0.001097	0.00055772	-0.0003638	0.0027788	0.00015032	-6.7939e-05	0.00055316	-0.0011594	0.00048185	-0.00078798	-0.0028322	-0.00020766	-0.00056314	-0.0020371	0.00023067	-0.00041478	6.476e-05	0.002533	0.00096178
N.S.		-0.00076823	-0.0006966	-0.00013355	-0.00033822	0.001164	0.0015044	-0.00072383	0.00040626	0.00054867	0.0017787	0.0016447	5.3657e-05	0.0010319	0.00039846	0.00037819	0.00038585	0.0024823	0.0009543	0.00086627	0.0022345	0.002052	0.009403	0.0046648	0.0032533	0.0017029	0.0014619	0.002276	-0.0003148	-0.00085274	0.0025448	0.0025992	0.0014972	0.0015172	-0.00023917	0.00068702	0.0022122	0.0011464	0.0015319	0.0027242	0.0039197	0.0014794	0.00010753	-0.00058467
N.S.		0.0055618	0.0053693	0.0024819	0.0050733	0.0044239	0.0039543	0.0020505	0.0042106	0.0021251	0.0037641	0.0029028	0.0036311	0.0040889	0.0018642	0.0042918	0.005422	0.0046271	0.0073439	0.0062336	0.0057023	0.0068419	0.0078604	0.0060166	0.0043258	0.005331	0.0050281	0.0042041	0.0043122	0.0026949	0.0029281	0.0048409	0.004281	0.0042409	0.0055368	0.0030009	0.0035223	0.00074721	0.0014356	0.0032354	0.0050711	0.0046581	0.0027435	0.0017318
N.S.		0.0029687	0.0020931	-0.00060663	0.00086237	0.00046701	-0.00080467	-0.0013904	-0.00028061	0.0018961	0.00035365	-0.0010067	0.0012559	0.0027285	0.0022171	0.0045229	0.0048436	0.0080622	0.002934	0.010793	0.011605	0.0072595	0.010349	0.0063919	0.0035848	0.0033692	0.0051324	0.0030082	0.00059004	0.00072111	0.0023417	0.0013956	0.0010122	0.00027379	0.00077444	0.00076058	0.00056511	-0.00034706	0.0015423	-0.00071023	-0.00027802	0.0024115	0.0031796	0.0017878
N.S.		0.0046498	0.0016379	0.0022654	0.0019827	0.0027102	0.0043852	0.0015195	0.0019352	0.0031869	0.0020159	0.0039848	0.0026069	0.0029487	0.0018559	0.0031662	0.0028912	0.00034981	0.00054371	0.0012053	0.0015468	0.0043924	0.0053094	0.0013778	0.0004888	-0.00091494	0.0012675	1.611e-05	0.0010762	0.0014746	-0.0016718	0.0027588	0.00086713	0.0012427	0.00028761	0.0015597	0.0014549	0.00028196	0.0037399	0.0016532	0.0010312	0.0012333	-0.00053221	0.0014211
N.S.		-0.00018309	0.00062904	-0.00016688	-0.00045772	0.00053734	-2.1543e-05	-0.00018709	0.00034214	0.00075681	-0.00073357	-8.6944e-05	-0.0006877	0.00055051	0.0014138	-0.0004464	-0.0010606	0.00065854	-0.00093649	-0.0019616	0.0005599	0.0032074	0.0081645	-0.00034672	0.00013656	0.00042207	0.0013524	0.0015096	-0.00046345	0.0016041	0.0019266	-4.8452e-05	0.00098842	0.0029355	-0.00047448	0.00091875	0.00024483	0.00031502	-0.00056189	0.00067858	0.0022284	0.0019685	0.00070332	0.0025332
N.S.		-0.0018487	3.1265e-05	0.0005666	-0.0011799	-0.0010115	-0.00016323	-2.4157e-06	-0.00063098	-9.5612e-05	-0.0015619	0.0039485	-2.9469e-05	-0.00014936	-0.00023928	0.0010483	0.00078063	-0.00034428	-0.0014297	-0.00081621	-0.00084204	-0.0017553	-0.00051569	5.4706e-05	0.00067193	-0.0028058	-0.0017184	0.0017878	-0.0012269	0.0025672	0.001623	0.00074126	0.00024751	0.0016479	0.0024588	-0.00060167	-0.0013365	0.0010136	0.0012529	-0.00082476	-0.0019429	-0.00095911	0.00012823	-0.00126
N.S.		0.0013325	0.00066769	0.00077482	0.0022986	0.0014887	0.00038858	0.00093291	0.0033401	5.7928e-06	0.0014771	0.0029228	0.00071851	0.00012584	0.0014631	0.0035126	0.001474	0.0014504	0.0024345	0.0011832	0.0029424	0.0019922	0.0025591	0.00069535	0.0011628	0.00096237	0.00024484	0.00094647	0.001057	0.0014485	0.00099962	0.0013644	0.0014184	0.00082199	0.0015261	-0.0016022	-0.00094369	-0.00027407	0.0015069	0.0012872	0.0015121	-0.0010388	-0.00069311	-0.00093884
Positive		0.0025065	0.0012694	0.00090572	0.0006012	0.0018291	0.0029184	0.0013625	0.0016862	0.0011888	0.00024338	0.0019656	0.0011077	0.0028786	0.00114	0.0035323	0.0032808	0.0047327	0.0046465	0.0039545	0.0040831	0.0056167	0.0017145	0.0067803	0.005893	0.0037169	0.0023731	0.004149	0.0013524	0.0016398	0.0010185	0.0012515	7.2739e-05	0.00048224	0.0016604	0.0017523	0.0032156	0.00067087	0.0018012	0.0023811	0.00049789	0.0017622	0.0019913	-0.00046875
Positive		0.0036785	0.0030313	0.0036496	0.0036985	0.0046871	0.0043829	0.0057671	0.005187	0.0067251	0.0059672	0.0059771	0.0070299	0.0090741	0.0088729	0.010829	0.012497	0.012017	0.011312	0.017282	0.015458	0.017581	0.018139	0.013768	0.012317	0.010953	0.0090623	0.0066995	0.0053985	0.0052092	0.0041864	0.0037179	0.0038266	0.0042216	0.00277	0.0032834	0.0052551	0.0022368	0.0030504	0.003605	0.0036107	0.0034826	0.0027479	0.003007
N.S.		0.0015439	0.00087957	0.00026529	0.0014394	0.0017836	0.0012448	0.0014955	0.0024639	4.6691e-05	2.2628e-05	0.00072164	0.00059023	0.0024756	0.0018439	0.0018305	0.002068	0.0035162	0.0030332	0.002264	0.0015134	0.0020793	0.001022	0.0044327	0.0029541	0.0016432	0.00064586	0.0025652	-1.4772e-05	0.00046637	0.00097924	-0.0011239	-0.00088923	0.00086219	0.0011021	0.001422	0.0029385	0.0001044	0.0022597	0.0018418	0.00045649	0.001638	0.0012495	-0.001177
N.S.		0.00053083	-0.0005956	-0.0003567	-0.00060944	5.4965e-05	-0.00036447	-0.00019931	0.00053641	8.3634e-05	0.00030525	0.0012168	-2.7683e-06	0.0009902	0.0016402	0.00038246	0.001266	0.0025401	0.0038715	0.0020947	0.0015906	0.0032959	0.0058297	0.0045892	0.0037955	0.0036081	0.0039418	0.0022039	0.0026605	0.0024473	0.0031227	-7.6396e-05	0.002885	0.0018989	-5.0764e-05	0.00088604	0.0034291	7.6894e-05	0.00028584	-0.00084911	0.0010891	0.00091165	0.00011493	0.0019349
N.S.		-0.0011142	0.00090805	-0.0019837	-0.0026393	-0.00034767	-0.0006917	-0.00040414	0.0014054	-0.0023768	-0.00084623	0.003032	0.00058754	0.0010563	-0.00060374	0.00096547	-0.0013163	-0.0022283	0.00035293	0.0005421	0.00010839	0.002663	-0.00080104	-0.0013557	-0.0029074	0.0017665	-2.5536e-05	-0.0018447	0.0010339	0.00090849	0.0037626	0.0011988	0.00025935	0.0025196	0.00049565	0.0013672	0.00017631	-0.00090254	-0.0012884	0.00033032	-0.0001165	0.00021703	-0.0016286	-0.0031075
N.S.		-0.00043495	0.0015356	0.0012627	0.00068951	0.0017599	0.00099833	-0.00020061	0.0019517	0.00049189	-0.00053531	0.0015432	-0.0010636	-0.00030887	-0.00011695	-0.00029782	0.0018446	0.00093399	0.003677	0.0021508	0.00085179	-0.00024705	0.00082935	0.0003982	-0.00056769	-0.0012156	0.00025853	-6.9397e-05	0.00011461	-0.0015523	-9.6454e-05	-0.00094928	0.0011625	0.0010067	0.0011154	0.0068807	0.0004248	-0.0014381	-0.00053622	0.00088807	-0.0015888	-0.002443	-0.0021233	-0.0017122
Positive		0.0027814	0.00074199	0.001107	0.0010279	0.0022193	0.0033598	0.00015945	0.00076281	0.0037476	0.0022112	0.0029054	0.00079586	0.0024163	-2.1518e-05	0.0032318	0.0019435	0.0016315	0.0046442	-0.00035086	0.0042945	0.0091181	0.0083391	0.0045171	0.0033454	0.00056699	0.0011529	0.0042836	0.0023433	0.0017261	0.0023794	0.00018839	-0.00024658	0.0023116	0.00028609	0.0026401	0.0012611	0.0017377	0.0027909	0.0013397	0.00026628	0.00060559	0.0029651	0.00090589
N.S.		-0.00042447	-0.00040224	-0.0023165	-0.0003304	-0.00054345	-0.0010873	-0.00031877	-0.0003827	0.001143	-0.00088761	-0.00057811	-0.00056871	0.00083562	-0.0005394	-0.0018986	-0.00035837	-0.00030393	-9.9049e-05	0.00077426	0.00091334	-0.00080065	0.0012348	0.00019883	0.0011621	-3.5435e-05	0.0010771	-0.00092593	-0.00066666	0.00032812	-0.00062915	0.00073145	0.00037951	0.00022983	-0.00028439	-0.00046963	0.00028704	0.00039377	-0.0003422	-0.00031001	0.00010544	0.00083952	-0.00013249	-0.00061725
N.S.		0.0011126	-0.00064651	0.00047951	0.0012602	0.001647	-0.0007368	0.00074021	0.0033824	0.00041764	0.00098157	0.0032461	0.0015622	-6.423e-05	0.00098295	0.0049457	0.0020466	0.00047859	0.0028487	0.001642	0.0023394	0.0009415	0.0028904	0.0003598	0.0014352	-0.0011905	0.00062233	0.00068817	0.00016441	5.2931e-05	-9.446e-05	0.001558	0.00069201	-0.00017355	0.0015064	-0.0016896	-0.0022534	-0.0013801	0.00026964	0.001204	0.0040332	-0.0016391	-0.00052904	0.00025307
N.S.		-0.0018965	0.00039348	-0.0015194	-0.0006709	-9.9798e-05	0.00062918	-0.00028776	-0.00052101	-8.1058e-05	-0.0010749	-0.0016302	-0.00056593	-0.0025352	-0.001039	-0.0034238	-0.0042056	-0.001662	-0.0032892	-0.0028935	-0.0038042	-0.0012211	-0.00025077	-0.0026235	-0.004413	-0.0046481	-0.001068	-0.0022382	-0.00094192	-0.00032908	-0.00051889	0.00036442	-0.0019267	-0.0019762	-0.00082763	-0.0020079	-0.0018233	-0.0014426	-0.0016352	-0.0024941	6.2205e-06	-0.00074823	-0.00026512	-0.0011429
N.S.		0.00099809	0.00071158	-0.00033931	0.00096203	-0.00028525	-0.00041755	0.0014375	0.0017477	-0.0013788	0.0010542	0.00045651	0.00051024	-0.0019609	-0.00099119	0.0004952	0.0011981	-0.00081501	9.1488e-06	-0.0004127	0.0017848	-0.00040406	-0.016142	-0.0017385	-0.00053689	-0.0017053	-0.0010106	-0.00036365	0.00068706	0.00026848	0.0016162	0.00064004	-0.0011503	0.00042658	-0.00073992	0.0005365	-0.0013843	0.00026517	-0.001163	-0.00066538	-0.00039169	0.00059094	0.00034896	-0.00069212
N.S.		-0.00015514	0.0019896	0.00012593	0.00090926	0.002965	-0.001246	-0.0001425	7.8956e-05	-0.00039727	-0.00046103	0.00045708	0.00056102	-0.0011228	-0.00054994	0.0011111	-0.0014606	-0.0017757	0.0013778	-0.00095102	0.00063485	0.0011158	0.00074515	-5.5817e-05	0.00088726	0.00096684	0.0025661	0.0012077	0.001537	0.00018623	0.00040047	0.0023221	0.0040472	4.7834e-05	0.0018851	0.0012341	0.0036316	-0.0003639	0.0031996	0.00043628	0.0018045	-0.00033454	0.0020799	0.0023918
N.S.		0.00058628	0.0015199	0.0011585	-0.0005098	-0.0008648	0.0010171	0.0016804	0.0018533	0.0011444	-0.0031948	0.00024041	-0.00027299	0.00062903	0.0016348	-0.0008833	0.00014757	-0.0012031	0.00067243	0.0022872	0.0018062	0.0033787	0.0021603	0.0049051	-0.0008114	0.0007313	0.00059849	0.00099846	-3.2683e-05	0.00041234	-0.00046623	0.0021277	0.00030093	-0.0010863	0.00051776	-0.0013181	-1.8606e-05	0.00097379	0.00044131	-0.0017314	0.0013311	-0.0012288	-0.0014293	0.0010506
N.S.		-0.00074495	-0.00022709	-0.00087503	0.0023522	0.00064623	-0.00022554	0.00052312	0.0016513	0.00048066	-0.00042675	0.0014602	-0.00048832	-3.8363e-07	0.00041639	-0.0011432	-0.00037657	0.0017619	-1.0581e-05	0.00067692	0.0021649	0.0029993	0.0050259	0.0026895	0.00092179	0.00047253	0.0019655	-0.00050128	0.0011105	-0.00015337	-0.00091699	0.00025616	-0.0003121	-0.0008835	-0.00077628	-0.0018726	0.0024	-0.0016328	-0.0010132	0.00054885	-0.0013236	0.0021343	-0.00024772	-0.0010741
N.S.		8.0776e-05	0.00080151	0.0013089	0.00025186	0.0012616	0.00072119	0.0001184	0.00073706	0.0008368	0.00039252	0.0010515	-0.00080039	-0.00071581	-0.00010723	-0.0010347	-0.00024961	0.0012434	0.0015383	0.00074087	-0.00037592	-0.00022737	-0.00018668	1.0656e-07	-0.00083193	-0.0012547	0.00015845	-0.00091471	-0.00067767	-0.0017175	-0.00041057	-0.0012925	0.0037729	0.00040261	0.0019056	0.005361	-0.0002349	-0.0010649	-0.00082148	-6.1774e-05	-0.00093032	-0.0028316	-0.0033062	-0.0022623
Negative		0.0018432	0.00063187	0.0032826	0.0031786	0.0022293	-0.00041704	-8.9723e-05	-0.0010103	-0.0018381	-0.0006477	0.00026421	-0.0016909	-0.0021124	-0.0021859	-0.0017223	-0.0047858	-0.0040055	-0.0040111	-0.0026293	-0.0023356	-0.0016228	-0.004529	-0.0045587	-0.0036318	-0.0049328	-0.0024887	-0.0011238	-0.00048122	0.00032332	0.00011665	-0.00017389	0.00024953	0.0030691	0.00072937	0.0013409	0.00048646	0.0018259	0.0020537	0.0013549	0.0019978	0.00050924	0.0033585	-0.00055138
N.S.		0.0016611	0.0034235	0.0020406	0.0015424	0.0015055	0.00087591	-0.00026066	0.00069949	0.0013328	0.00027468	0.0014918	0.0012595	0.0012976	-0.0011706	0.0011438	-0.0015666	0.0020616	0.0007811	0.0017216	-0.00022715	0.002254	-0.00086173	-0.0009752	-0.00027738	0.0014577	-0.0014072	-0.00045723	0.0011067	0.0010954	-0.0016353	0.00060845	0.0022402	0.0014628	0.0025818	0.0022822	0.0017208	-0.0005566	0.00089587	0.001466	0.0026365	0.0019677	0.002959	0.00023972
N.S.		0.00036458	0.003169	0.0018124	0.0008901	0.00076714	-0.00021799	-0.00088225	0.0014642	0.0001648	0.0010699	0.0017752	5.9271e-05	0.00038709	-0.0015801	0.00068909	-0.0029788	0.0010915	0.00025986	-0.00029108	-0.0010397	0.001624	-0.0035722	-0.0010301	0.00018519	0.00028187	-0.0010265	-0.00035271	0.0022251	0.0018966	-0.0016217	0.0011235	0.0029269	0.0015009	0.0026561	0.0026619	0.0010557	-0.00042592	0.00076283	0.002067	0.0024014	0.0021195	0.0038944	0.00099441
N.S.		-0.00010737	0.0031666	0.001028	-0.00086019	-0.00073234	0.0024541	0.0019713	0.00056168	0.0022429	-0.0004922	-5.1424e-05	0.0009184	0.0003031	0.00071385	0.0012234	0.00087807	0.00068801	0.0007861	-0.00030832	0.0022414	0.0015326	0.00075833	0.0025565	0.00042276	0.0026437	0.0014099	0.0012089	0.0011153	-0.00013352	0.00067438	-0.00036258	0.00060808	0.0011701	0.0006895	0.00022872	0.00018909	-0.0013124	-0.00024121	-0.0010684	0.001177	-0.0010751	-0.00050193	-0.0016157
N.S.		-0.00036885	0.0012687	-0.00013538	0.00039758	0.0014732	-0.00083833	-0.00067342	-0.00075973	-0.0011146	-0.00034126	-0.001458	-0.0016022	-0.0013994	-0.00064894	-0.0001688	-0.0011269	-0.0016738	-0.00038718	0.00048485	-0.0013449	0.0011493	0.0063786	-0.00092111	0.0016011	6.423e-05	0.0035923	0.0021989	0.0012663	3.4003e-06	-0.00065264	0.001907	0.0033439	-6.8821e-05	0.0014817	0.0017323	0.0056181	-0.00030396	0.0024443	0.00058501	0.00175	0.0013524	0.0021144	0.0019155
N.S.		-0.0009791	0.0011842	-0.00027613	0.001007	0.0013855	0.0012986	-7.8991e-06	0.0027453	-5.1288e-06	-0.00046115	0.0016434	-0.00070976	0.00058097	0.00035989	0.00081636	0.002204	0.00088605	0.0048614	0.0030082	0.00086706	-0.00043269	0.00070437	0.00058626	-0.00053711	-0.0012951	-0.00027478	0.0011402	-0.00013089	-0.00073278	-9.9937e-05	0.00019222	0.00068403	0.0018846	0.00062088	0.0057459	0.0016729	-0.0014152	0.00036245	0.0015917	-0.0010966	-0.0016285	-0.00082051	-0.001253
Positive		0.00078295	0.00026868	0.0020852	0.00076048	0.00047338	0.00036694	0.0001007	-0.00091976	-0.00022629	-0.00013691	0.0020422	0.00071899	0.0021757	0.00082962	0.00063778	-0.0013157	0.0010217	-0.00018725	0.0022165	0.0012986	0.002539	0.006853	0.0051488	0.0029559	0.0024613	0.0006429	0.0035394	0.0044746	0.002162	0.0011275	-0.0002517	0.0021794	0.0001774	7.4145e-05	0.0017702	0.00044267	0.00099895	0.0028746	0.0026075	0.00028107	0.00043818	0.0013025	-0.0011652
N.S.		1.4514e-05	-0.00024825	0.0010393	0.0010362	-0.00046881	-0.0013706	-1.8305e-05	5.1956e-05	-0.001292	-0.00063917	0.0010447	0.00023072	0.00041242	-5.0379e-05	-0.00087439	-0.0006516	0.0020225	0.00051111	0.0006685	-3.0954e-05	0.00069163	-0.00067573	-0.00024714	-0.00047307	-0.00078568	0.001148	-2.3121e-05	0.0016734	-0.00045657	-0.00019832	0.0011667	-0.00060643	-0.0011317	0.00015875	-0.0020336	0.0026504	-0.00029985	-1.9643e-05	-0.00027196	-0.0014867	0.0015636	0.00047795	-0.0013897
N.S.		-0.0016112	-0.00066408	-0.0013441	-0.0019076	-0.00084558	-0.0016733	-0.00014477	-0.00056298	-0.0018192	-0.0011868	0.00022495	0.0013546	0.0016546	-0.00098634	-0.00029028	0.001083	-0.00070037	0.00019507	0.00011869	0.00085137	0.0021634	0.0013469	-0.00049951	-0.0017744	0.002433	0.00019555	-0.00052437	0.0025391	0.0023654	0.0033257	0.0011149	0.00059766	0.00075711	-0.00037872	0.00017116	0.00019673	-0.0013084	-0.00038117	-0.0005735	0.0010175	0.00085335	0.00017261	0.00016471
N.S.		0.00016234	-0.00092907	0.0020034	0.00059191	0.0011332	-0.0014725	0.00020573	0.0021085	0.00027779	0.00093633	0.003291	0.001647	4.5609e-05	0.00043394	0.0048128	0.0020273	-0.00062613	0.0026558	0.00079105	0.00079704	-2.6195e-05	0.0043032	0.0008086	0.0020084	-0.0017797	0.0015305	0.0013676	-0.000866	-0.000848	-0.0015143	0.0022827	0.00035951	-0.00044579	0.00097164	-0.00094474	-0.0024071	-0.00095314	-0.00095024	0.0014932	0.0020308	-0.001993	-0.0012145	0.00077671
N.S.		0.00019821	0.00046648	0.00030444	-0.0006257	-0.00053345	-0.000389	-0.0010393	-7.2981e-05	0.00052687	0.00033954	0.00014301	-0.001373	0.00080016	0.0025157	0.00010584	-0.0012814	0.0021079	0.001826	0.00043128	0.0027914	0.0029221	0.003011	0.0032662	0.0035511	0.0030886	0.0037438	0.0031078	0.0012248	0.0023716	0.0031955	0.0016	0.0021323	0.0033316	0.001002	0.00012445	-0.00048539	0.00087144	-0.00047341	0.00069739	0.0016083	0.0020308	0.0004107	0.0030394
N.S.		0.0015215	0.0016964	0.00028702	0.001197	-0.00026116	-5.2019e-05	0.0012838	-0.00051707	0.0015067	0.0013912	0.0020408	0.0030984	0.0006193	0.0013568	0.00028327	0.0015751	0.0022462	0.002547	0.0016425	0.0014729	0.0012908	0.0035063	0.0021469	0.0026124	0.0013436	0.0029203	-0.0027654	-0.0015584	-0.00070395	0.00061242	0.0012366	0.0011175	0.00090056	-0.00060135	0.0014213	-0.000828	-0.00049361	0.00094552	-0.0010083	0.001686	-0.0011301	-0.0019037	-0.0018139
N.S.		0.00016879	0.0021906	4.7901e-05	0.00090283	0.0023944	0.00023354	0.0020621	0.00069044	0.0010707	0.0022119	0.0009906	0.00037686	0.00016788	0.0023119	0.0020039	0.0021847	-0.00017229	8.4323e-05	0.00028007	0.00061328	0.0019895	0.0015549	0.0025268	0.0016498	0.002311	-0.00022117	0.00051729	0.00044736	0.00037067	-0.00017263	-0.00087763	-0.0008093	0.00083777	-0.0023608	0.0014107	-0.0010197	-0.00028269	0.00083535	0.000273	-0.00023345	0.00051188	-0.00080769	0.0016042
N.S.		0.0015617	0.0014431	0.00057525	-3.7794e-06	6.5448e-05	0.0025637	0.00041007	4.6601e-06	0.0011941	-0.0027834	0.00046422	0.00064107	0.0015468	0.00050865	-4.8434e-05	0.0014644	4.3365e-05	0.0021572	0.0039189	0.0011266	0.003436	0.0027532	0.0042357	-0.0003652	0.00054065	0.0010564	0.001353	8.407e-05	-0.00020057	0.00050247	0.0039684	0.00038369	-0.0013894	7.3736e-05	-0.0017429	0.00040743	0.0011774	0.0020399	-0.0023052	0.0016228	-0.0017855	-0.0023938	0.0010521
N.S.		-0.00058081	0.00051095	0.00054675	-0.00044167	-0.00075702	0.00046898	2.6478e-05	-0.00048737	-0.00014446	-0.0012112	0.0019936	-0.0013557	-0.00096452	-0.00035961	0.0010637	0.0013993	0.000435	-0.002008	-0.0011096	-0.00049356	-0.0017565	0.00027927	-3.9698e-05	0.0012555	-0.0014292	-0.00097569	0.0013383	-0.00045556	0.0029427	0.00015064	0.00019531	0.00031774	-0.00018218	0.0016407	-0.001367	-0.00045292	0.00054593	0.0021857	-0.0014463	-0.0013832	-0.0015337	-0.00084916	-0.0014872
N.S.		-0.00068232	0.0017246	-0.00041315	9.86e-05	-0.00037082	0.0012832	3.487e-05	-0.00030764	9.5759e-05	0.0023997	-0.001011	6.2458e-05	0.0015238	0.0019358	0.0023569	0.0020696	0.0016633	0.00086232	0.00033945	3.5236e-05	-0.00011233	-0.0017903	0.00081942	0.0015748	0.0011952	0.0017521	-0.0010583	-0.00014664	6.3994e-05	-0.00026816	0.0027618	-0.0016073	-0.00092946	-0.0015115	-0.00079777	-0.0012469	0.00018225	8.7993e-05	-0.00039031	0.00071901	0.0029073	-0.00085363	-0.001414
N.S.		-0.0012012	-4.0326e-05	0.0020348	-0.00075161	-0.0022819	0.00032585	0.0015421	0.0037949	-0.00042762	-0.002026	0.00091122	-0.00069603	-0.00064993	0.00078114	-0.00022196	-0.0014637	-0.00045916	-0.00082166	0.00034457	0.0024	0.0018597	0.0014777	0.0028936	-0.0011947	-0.00047308	-0.00035084	0.00057959	0.00044925	0.00089324	-2.6838e-05	-8.5117e-05	0.00080726	-0.00052933	0.0006139	-0.0008277	-0.00058877	0.00076816	0.0003626	-0.001409	0.0020734	-0.0008568	0.0004306	0.0011966
N.S.		0.0014727	0.0011149	0.0018919	0.00022469	0.0010845	0.00081762	8.5933e-05	0.00042374	0.00017426	0.00050826	0.0024648	-1.0553e-05	0.0037825	0.00082559	0.0014811	-0.00087033	0.0010695	-0.0020319	0.0031098	-0.00053855	0.0015481	0.0065662	0.0023112	0.003608	0.0004915	-0.00049669	0.0022571	0.0039628	0.0018464	0.001936	-0.00040789	0.0010098	0.00078162	-0.00090203	0.00074223	0.002624	0.00014602	0.0020419	0.0037475	0.00070944	0.0013433	0.00048718	-0.002621
N.S.		0.00015694	0.0028945	0.00093615	0.00015215	0.00082035	0.0015578	0.0020928	0.00081789	0.0027868	0.0011673	0.00044798	0.00077921	0.00052407	0.0014819	0.001111	0.0016644	0.00061527	0.00048007	0.00011002	0.0015349	0.0018454	0.002306	0.0042503	0.0015374	0.0034519	0.00080419	0.0012571	0.0011833	9.6973e-05	0.00046309	-0.00030365	-0.00067832	0.0011895	-0.0018701	0.00076801	-9.7309e-05	-0.00067724	0.00063803	-0.00074505	0.00052723	-0.00040259	-0.00069461	0.00050803
N.S.		-0.0012021	-0.00084674	0.00011619	-0.00049596	-0.0025557	-0.0014808	-0.0015139	-0.0002032	0.00055924	-0.0014074	-0.0024038	-0.0014426	-0.00083355	-0.0030105	-0.0025559	-0.0050322	-0.0056776	0.00024256	-0.0045965	-0.0033189	-0.0043329	-0.0062322	-0.0050089	-0.0042629	-0.004162	-0.001846	-0.0033639	-0.001369	-0.0014081	-0.002364	0.00034541	-0.00058219	0.00092371	-0.00024813	0.00048113	-0.00033368	0.00025892	-0.00066289	-0.0009847	0.00052325	-0.0012058	0.00069534	-6.1243e-05
N.S.		0.0006087	-0.00019941	0.0004269	-0.00028275	-8.5235e-05	-0.0003416	0.0019331	6.8692e-05	4.8213e-05	-0.0010145	-0.0019469	-0.00011442	-0.00087494	0.0001224	-0.0022691	0.0026226	-0.00038233	-0.00080173	-0.0024554	0.0010281	0.0016331	0.0038755	0.0013266	0.0015513	-0.00031896	0.0015801	0.0002874	-0.0012537	-0.0007092	-0.00074883	0.0011106	0.0020336	0.00065775	-0.00076647	-0.00055764	-3.6372e-05	-0.00034914	0.00033091	0.0013633	0.0005541	0.00021385	0.0014606	0.0012304
N.S.		0.0019857	0.00078029	0.0031975	0.00142	0.00051682	-0.0003038	0.0010139	-0.0022742	-0.00040936	-0.0010221	0.0023312	0.0013765	-0.00026313	-0.00010361	0.0010406	-0.0001129	0.002479	0.0030015	0.0017268	0.0024242	0.0025337	0.0023895	0.0012998	0.0004518	0.0016198	0.0031349	-0.00030513	0.00046942	-0.00030156	0.0001193	0.00047509	0.0003982	0.0017171	0.0024685	0.0028858	0.0012773	0.0012368	0.0014401	-0.0010574	0.00097977	0.001196	-0.00051566	-0.00025491
N.S.		0.0035538	0.0040827	0.0014027	0.0027938	0.0028119	0.0018249	0.00070897	0.0014775	0.0019409	0.00060532	0.0018128	0.0021535	0.0030049	-0.00023401	0.00080713	0.0009672	0.0023423	0.0024468	0.0039958	0.0028352	0.0032697	0.0027518	0.00027312	-1.8442e-05	0.0023044	0.00056923	0.0010635	0.0010096	0.00052853	-0.00055663	0.001327	0.0015532	0.0014018	0.0024349	0.0020202	0.0021742	-0.00045495	0.0010277	0.0018773	0.0040191	0.0022997	0.0015894	0.00042541
N.S.		-0.00040882	2.597e-05	-0.00060413	-0.00072504	0.0013483	0.00051958	-0.0010854	-0.00084689	0.00063107	0.00093905	0.00073098	-0.00060392	0.0010458	0.0019637	0.0014277	0.0026559	-0.00023268	4.0552e-05	-0.0016446	0.00012922	0.0031476	7.6276e-05	0.00044748	-0.002393	-0.0013084	-0.0016166	-0.00021955	-0.00079294	-0.00043006	6.5761e-05	0.00045687	-0.0002611	-0.00013792	0.00036897	-0.00062449	0.00018817	0.001248	0.00024526	0.0021813	-0.0020543	-0.0016432	0.0010531	0.0014324
N.S.		-0.0016394	-0.00081272	-0.0016264	-0.0019843	0.0018203	0.00025376	-0.0012402	0.00069032	5.2701e-05	-0.0030129	-0.00027738	0.0017493	0.00099302	-0.00075112	-3.606e-05	-0.000214	-0.0014451	-0.0013655	0.00016356	0.00025208	0.0021088	-0.00072995	0.0010687	-0.00069132	-0.00029722	-0.0014604	-0.00050679	0.0018458	-0.0012972	-0.0010194	0.00084106	0.0028682	0.0021112	0.002013	0.0012198	0.002396	-0.00074691	0.0013027	0.00037387	0.0017262	-0.00068061	0.00136	0.0015297
N.S.		-0.00017727	0.0015976	6.7447e-06	0.00061168	-0.00045432	0.00026839	-0.00020126	-0.00068924	0.00077071	-0.00019538	0.00015202	-0.0004396	-0.00092858	-0.0001666	-0.00048765	-0.00081184	0.0016494	0.00099261	-0.0016612	-0.00012572	-0.00083129	-0.0029491	-0.0015421	-0.0022457	-0.0026494	-0.00027982	-0.00096135	0.00043191	-0.0010855	-0.0010559	-0.0011988	9.4236e-05	-0.0013775	-0.00020317	0.00035707	-0.0001904	-0.00020317	0.00018209	0.0016247	0.0015172	-0.00091213	0.00092869	0.0010992
N.S.		-0.00014314	-0.0020116	-0.00040405	-0.00018884	0.00073145	-0.00092193	-3.0143e-05	-0.00032047	-0.0020866	-0.0015318	-0.00063738	-0.0018575	-0.00036729	-0.0014825	0.0031096	-0.001082	-0.00036898	0.005466	0.0038186	-0.0017859	0.0020719	0.00027817	0.0020877	-0.00031892	0.00034069	0.0020882	-0.0014167	0.0011012	-0.00021675	-0.0012416	-0.0023325	0.00037193	0.0010352	-0.0014613	-0.00021495	-0.00032978	0.00090081	0.0016111	-0.0017884	-0.0013873	-0.00094185	-0.00016224	-0.00020101
N.S.		0.00084465	-0.00028401	-0.00090686	0.00064129	6.3405e-05	-0.00061561	-9.4979e-06	0.0019814	0.0014767	0.00087511	0.00068792	-0.00011976	-0.0017457	-0.00023615	0.00091608	-0.00016135	-0.00023391	0.00025836	-1.6245e-05	0.0014678	0.00032634	-0.0035766	-0.00028349	-0.00031263	-0.00052717	-0.00012486	0.00022678	0.0008791	0.00088569	0.00058017	-0.00011214	-0.0011418	0.00051888	-0.00088245	0.00069291	-0.00068229	0.001809	-0.0014781	-0.00073152	-4.333e-05	0.00061028	-0.00020982	0.00010677
N.S.		-0.00075845	-0.00043307	4.8365e-05	-0.002144	0.0021403	-0.00011273	-0.00092681	-0.00057564	-0.0012007	0.0022465	0.0011264	-0.00031766	-8.6912e-05	0.002167	0.0032594	-0.00084372	-0.00028188	-0.00056771	0.00028301	0.0014892	0.00013037	0.00029903	-0.0011573	-4.1673e-05	-0.00054926	-0.00058728	0.0027423	0.00022665	-0.0020894	-0.00019545	-0.0014187	-0.0012288	-0.0001607	-0.0016602	7.3164e-05	-0.00019656	0.00078405	0.00034143	0.0020618	0.0011357	0.0011174	-0.00052127	-0.00047938
N.S.		0.0014116	0.0016548	0.0015151	0.0016058	0.0012304	0.0016735	0.0007362	0.0013641	-0.00075526	0.0019704	0.002108	2.6197e-05	0.00081602	0.0019258	0.00084173	6.0264e-05	0.00035547	0.0010055	0.00013355	0.0018347	0.0020661	0.0021444	0.00042784	0.00073088	0.0014992	0.00022433	0.0012157	0.000412	0.0021076	0.0010345	0.00073745	0.0010081	0.0016241	0.00073055	-0.00081104	0.0011012	0.0011075	0.0014673	0.0018067	-0.0015483	-0.0010749	-0.0013631	-0.0012509
N.S.		-0.00085856	0.0012293	-0.00020389	-1.8022e-05	0.0028609	-0.00092064	-0.00028709	0.0006115	-0.00041642	0.00031331	0.0010615	0.001622	-0.00077301	-0.00084588	0.00098873	-0.0011374	-0.0012635	0.0014394	-0.0023545	0.002024	0.0007031	-0.00092391	0.00064478	0.00053375	0.00092386	0.0016152	-0.00015739	0.001462	0.00054816	0.00053101	0.0022447	0.0019591	-0.00054108	0.0010466	-2.9678e-05	0.0011039	-0.0013901	0.0021711	-0.0012851	0.0014694	-0.0016733	0.00089449	0.00098206
N.S.		0.0027726	0.0012156	0.0018622	0.0015496	-0.00013013	0.0029383	0.00014886	0.0019292	1.2877e-05	0.003031	0.0025465	0.0027026	0.0007739	0.0010798	0.0068537	0.0056978	0.0035221	0.0044947	0.002501	0.0033148	0.0034143	0.0045375	0.0056869	0.0041826	0.0058009	0.0041181	0.0038639	0.003884	0.0044558	0.0030381	0.0045456	0.0033759	0.0032502	0.0056508	0.0011408	0.0025158	0.0015023	0.00081003	0.00074753	0.0011489	0.0024325	0.0013319	-0.00063769
N.S.		-0.00059008	-0.0024662	0.00055537	-4.8615e-05	0.001783	-0.00088039	-0.00085574	-0.00058996	-0.0014179	-0.00024593	-0.00033881	-0.0016459	-0.0014775	-0.0020595	0.0018925	-2.7225e-05	-0.00081028	0.0017271	0.0038492	-0.0010754	0.0010251	-0.00014866	0.00093843	-0.00050874	0.0010876	0.0019261	-0.0011962	0.00056532	-0.00080924	-0.0015594	-0.0022319	0.00047429	0.0011393	-0.00067706	-0.00083514	0.0007593	5.6842e-05	0.00048922	-0.0015089	-0.0015584	-0.00094806	-5.3223e-05	-0.00027792
N.S.		0.00026396	0.0010963	0.0004232	-0.0011609	0.00029415	0.0015538	-0.00082383	0.0011395	0.00016872	0.0001074	0.0017247	-0.00067384	0.0025517	-0.00021583	0.0015864	-0.0012273	0.00046691	-0.0014619	0.0026906	-0.0027145	-0.00028806	0.0040951	-0.0016065	0.0033792	-0.0035661	-0.00091569	-0.00047021	0.0012028	-0.00024758	0.0019452	-0.00077551	0.00027096	0.0021156	-0.0012021	-0.00089168	0.0017354	-0.0010008	0.00076843	0.002771	0.0010887	0.0021395	-0.00011056	-0.0035229
N.S.		0.00045049	0.0011028	-0.00047184	0.00041305	0.0017973	0.00040955	0.0031008	9.709e-05	-0.00064942	5.0387e-05	0.00091648	0.00049362	-0.00080457	0.0028012	0.0023627	0.0012619	-0.0007323	0.00037791	0.00070744	0.00030744	0.0021937	0.0017076	0.00043472	0.0012631	8.8552e-05	-0.00049446	4.2294e-05	0.00063955	0.0012762	-0.00066448	-0.001138	-0.0008362	0.00072737	-0.0017761	0.00022906	-0.0014802	-0.00068544	0.00080621	-0.0002233	-1.7874e-05	0.00094011	-0.00051291	0.00052561
N.S.		-0.00042723	0.0022997	0.0010598	-0.00069035	-0.0013156	0.0017198	0.00069387	0.00022304	0.00058142	-0.0010534	-0.00011642	0.00059957	-0.00024467	-2.7774e-05	0.0020844	0.0014749	0.00050429	0.00021263	-0.00057591	0.0021028	0.00091824	-0.0017348	-0.00041489	0.00022298	0.0010554	0.001054	0.00069114	0.00037141	-0.00030946	0.00060539	-0.0010615	0.0021966	0.00040201	0.0025747	0.0014458	0.00010846	-0.0012098	-0.0012957	-0.0015231	0.001402	-0.00083784	-0.0012618	-0.0024072
N.S.		-0.0014636	-0.0016061	0.0014002	0.00013888	0.0021664	0.00016059	-0.00081016	-0.00069481	-0.00022406	0.00064553	0.00045052	-0.0016112	-0.0021128	-0.0013788	0.00044559	0.00024652	-0.0018877	-0.00068318	0.0035824	-7.5028e-05	0.00037728	-0.00013714	-9.8683e-05	-0.00028906	0.0015061	0.0010297	-0.00042936	-0.00039813	8.9308e-05	-0.001013	-0.0012813	0.00072563	0.00031112	-0.00093504	-0.0010451	0.0001369	-0.001126	-0.00050544	-0.00058988	-0.0012462	-0.00049204	0.00022156	-0.001004
N.S.		0.00061936	0.00016462	-5.1451e-05	-0.00077185	0.0022386	0.0018645	-0.00072353	7.806e-05	0.0017094	-0.00065937	0.0014016	0.0021496	0.00073446	-0.00012902	0.001187	0.0012268	-0.0014413	-0.00033889	0.00061031	0.00082221	0.0023549	0.0020863	0.0011576	-0.00060538	-0.0013345	-0.00072159	-0.0010238	0.001513	-0.00055156	-0.0016377	0.001426	0.0018841	0.0019358	-3.5781e-05	0.0022429	0.0022735	-0.00044636	0.0020468	0.0012244	0.001584	0.00074212	0.00030934	0.0017089
N.S.		0.00020263	0.00016452	-0.00091616	-0.0015325	0.0018419	0.0004692	-0.0013733	-0.0012918	-0.00067311	0.0040125	0.0011121	-0.0013145	-2.7961e-05	0.0023674	0.0019214	0.0004401	5.8722e-05	-0.0015283	0.00019601	0.00093742	-0.0003581	3.5408e-06	-0.0022005	-0.00060425	-0.00060298	-0.00017306	0.0023281	-0.00042021	-0.0020896	-0.00019791	-0.00013593	-0.00012179	-0.00014157	-0.0019563	-0.00085471	0.00033138	0.0007465	0.00078547	0.0021422	0.00072246	0.0010147	-0.00074086	-0.00050466
N.S.		-0.0012109	0.0021785	-0.0021076	-0.0028239	-0.00037685	-0.0009846	-0.00061316	0.00043949	-0.0024674	-0.0014699	-0.000532	-0.00032094	0.00059528	-0.00094518	0.00010364	-0.0017816	-0.0017143	0.00033752	0.00078523	0.00065154	0.00074441	-0.0017914	-0.0011137	-0.0024126	0.0003371	-0.00072974	-0.00085279	-0.0021628	-0.00050084	0.0016926	0.0006922	-2.2013e-05	0.0012527	0.00022306	-0.00019023	0.0001258	-0.00097957	-0.00064144	-3.343e-05	-0.0010992	0.00043142	-0.0019397	-0.0022545
N.S.		0.00032866	-5.444e-05	0.0007822	0.001409	0.00061306	-0.0003612	0.002336	-8.0692e-05	0.00020617	0.00097957	0.0012209	0.0008667	4.6271e-06	0.0011834	-0.0004359	-0.00044762	-0.0018897	-0.00053174	-0.0012635	0.0028054	-0.0016269	0.0014894	-0.00096161	-4.5783e-05	-0.00071677	0.0010028	-0.00033608	0.00058587	-0.00027629	0.001168	0.0012866	0.0009766	0.0011821	0.00032126	-0.0015793	0.0019727	-0.001234	0.00080706	-0.0005222	0.0010936	-0.0014288	-0.0006499	-0.00036061
Positive		0.00060965	-0.0014198	-6.8913e-05	-0.0011047	0.00049333	-0.0022166	-0.00024669	-4.6668e-05	-0.0016875	0.0016825	0.0013738	0.0010753	0.001066	0.00033028	0.0018353	0.002603	0.0039707	0.0064404	0.010252	0.011151	0.009719	0.0095154	0.010172	0.0051378	0.0045898	0.0023106	0.0048515	0.0019379	-0.00099417	0.0025107	-6.2103e-05	0.00026658	-0.00041513	0.0004842	0.0021258	1.969e-05	-0.00095627	-0.0011524	0.00025268	0.00081484	0.0021311	0.0012724	0.0015048
N.S.		-0.0012518	-0.00052711	0.0020703	-0.0012411	0.0014607	0.0016041	-9.9243e-05	-0.00020819	-0.00026521	0.00030092	0.0019439	-0.0015175	-0.0016665	-0.00028338	-0.00024727	0.00050202	-0.0013588	0.0020975	0.001418	0.00018731	-6.9872e-05	-0.00028597	9.4322e-05	0.00047641	0.0012207	0.00077454	-1.5047e-05	-0.00089335	0.0013306	0.00024859	0.0012931	0.0012907	-0.00042501	-0.00076145	-0.00069611	-0.00032086	-0.0019773	0.00011173	-0.00093027	-0.00054839	7.0563e-05	5.7464e-05	-0.00081634
N.S.		0.00011002	-2.204e-05	0.00083334	-0.00014537	0.00060672	0.00022588	0.00030335	-0.0002939	0.0008171	0.0012015	0.001024	-0.00011443	-0.00090457	0.00039057	-0.00088795	-0.0017415	0.0016784	0.00097179	0.00032457	-0.0011045	0.00024215	-0.00060775	0.00092082	-0.00070941	-0.00074334	0.00090575	-0.00014892	-0.00048775	-0.0021205	-0.00077389	-0.00066414	0.0065289	0.00074772	0.001955	0.004309	0.00030334	-0.00027654	-0.00039675	-0.00050309	-0.00030879	-0.0014328	-0.0027651	-0.00066065
N.S.		-0.00011826	0.00015701	0.00041619	-0.001493	0.0019907	0.0025375	0.0025875	0.0011651	0.0025302	0.0014152	-0.0019233	-0.00045492	0.001137	0.0021629	0.00047597	-0.00085377	0.00014366	0.00065081	0.00071493	-0.0017961	-0.0011351	-0.0017165	-0.00065951	-0.0011093	-0.00033487	-0.00054046	1.9074e-05	0.00025094	0.00095706	0.00016064	0.0013874	-0.00098861	-0.00087256	0.0010342	-0.00043243	-0.00074524	-0.0017689	0.00060846	-0.00012924	-0.00038774	0.00022647	0.0019122	-0.00073456
N.S.		0.00057827	-0.00084245	-0.00024318	-0.00061321	-0.00025062	0.00044633	0.001688	0.0011257	0.0005678	0.00075401	-0.001561	-4.6987e-06	-0.00033684	0.00032415	-0.0020894	0.0033943	-0.00017142	-0.00014674	-0.00086617	0.002253	0.0024292	0.0042053	0.0031697	0.00089527	-0.00034491	0.00093914	0.0004047	-0.0014628	-0.00068884	-3.1971e-05	0.00078332	0.0020008	7.3869e-05	-0.0013173	-0.00074198	-5.6419e-05	-0.0011929	0.00031218	0.0017279	-0.00028532	0.00028471	0.0018189	0.00055738
N.S.		-0.0012533	-0.00098951	-0.0017639	-0.0013304	-0.00072824	-0.0019359	-0.00015132	-0.00028573	0.00025142	-0.0015666	-0.00033183	0.00071409	0.0015347	-0.0010524	-0.0018337	-0.00011768	-0.00051987	-0.00010819	0.00013905	0.00083204	-7.771e-05	0.001098	-0.0001381	-0.00020613	0.00047748	0.00012018	-0.00042561	-0.00042648	0.00086339	0.0009722	0.00063755	0.00055124	-0.00016067	-0.00070203	1.6416e-05	-4.3556e-05	-0.00068276	-0.00033222	-0.00082196	0.00075452	0.00098257	9.7307e-05	0.0005338
N.S.		0.0021162	0.00038943	0.0029738	0.001383	0.0014812	0.00011448	0.00049844	-0.00051433	0.00064055	0.0010976	0.0040278	0.0024206	0.0020515	0.00033387	0.0022642	0.00069696	0.0035308	0.0032906	0.00079862	0.0012054	0.0031158	0.0022454	0.0032244	0.0022957	0.0012542	0.0025637	0.0011151	2.5911e-05	0.0014592	0.00039243	0.00099625	0.0022288	0.0023302	0.0020572	0.0029555	0.0016042	0.00068056	0.0019142	-0.0017108	0.0010346	0.0011572	-0.00077005	-0.00088911
N.S.		-0.0021483	-0.0013504	-0.0015409	0.00038849	-0.0012801	0.0010811	-0.0019859	-7.1038e-05	-0.0016766	-0.00063838	-0.001634	-0.0010987	-0.0020335	0.00032399	-0.0010293	-3.7696e-05	-0.0016561	0.0025124	0.00048336	0.0016041	8.6305e-05	-0.00028412	-0.00023972	-0.0010438	0.00011772	-4.0171e-05	0.0002574	0.0012436	-0.00044392	-6.1023e-05	0.0011234	-0.00054156	-0.0020171	-0.00057235	-0.00035075	-0.00060707	-0.0008117	-0.00087965	0.0018232	0.001065	-0.0014257	-0.0010626	0.0012253
N.S.		-0.00087813	-0.00096612	0.00053887	-0.0023047	0.00075799	-0.00059061	0.0007923	-0.00054182	-0.00091337	0.0010461	-0.00042644	-0.00045027	-0.0011802	0.0018571	0.0026429	-0.0017605	-7.1546e-05	0.00047179	1.4221e-05	0.0016501	-0.00014656	-0.00023498	0.001077	-0.00018787	-0.00097353	-0.001364	0.0015711	-0.00058488	-0.0012745	0.00028209	-0.002493	-0.0020169	-0.00010437	-0.00050571	0.0013047	-0.00026056	0.00084726	-0.00031237	0.0020217	0.0014894	0.0014662	-0.0011606	-0.0007903
N.S.		-0.00021195	-0.001319	-0.0014018	0.0001266	-0.00017379	-0.00033774	0.0017691	-0.00068005	-0.0017597	-0.0011832	-0.00061427	-0.0019171	-0.00061842	-0.0010204	0.0035578	-0.002034	-0.00082523	0.0031719	0.0032889	-0.0018299	0.001442	0.00027508	0.00087671	-0.00066497	0.00035817	0.0012341	-0.00093431	0.00038567	0.0013913	-0.00044438	-0.0020483	0.00033438	0.00042034	-0.0020999	0.00010013	-0.0010014	0.00087875	0.0027979	-0.0011365	-0.0012767	-0.00068131	9.4488e-05	-0.00029214
N.S.		-0.0012795	-0.0015657	-0.00089726	-0.00068679	0.00017607	-0.0012291	-0.0016756	0.00091298	0.000659	0.0020848	-0.0010489	-0.00030207	-0.00019763	0.0013359	0.0015662	-0.00031546	-0.0012589	0.0004185	0.0014607	-0.00037827	0.00053327	0.0004931	0.00032125	0.00069603	-0.00062987	0.00042672	0.0012848	-9.0809e-05	0.001564	0.00013353	0.00019893	0.00054678	0.00028088	0.0011472	-0.0012172	0.0015163	-0.00038508	0.00016664	-0.00017323	-0.0009422	-0.00032159	-0.00013875	-0.0018032
N.S.		-0.00050591	0.00050113	-0.001645	0.00013858	0.00062248	0.0009799	0.00074454	0.0023025	-0.00023624	-0.00017834	-8.7854e-05	-0.0007218	9.3639e-05	7.1962e-05	0.00045522	0.0010616	0.0012936	0.0033111	0.0023382	0.00031097	-0.00062459	0.00042679	-1.4759e-05	-0.0010047	-0.0013125	-0.0014411	0.0011383	-0.00066687	-0.00041103	0.00025446	0.00080493	-6.1736e-05	0.0010934	0.0004768	0.003296	0.0022473	-0.0018221	0.0010166	0.0015513	-0.00052262	-0.00096463	1.4478e-06	-0.0010068
N.S.		-0.00084306	-0.000572	-0.0009981	0.0013077	0.0017573	0.0026996	-0.00018251	0.00071337	0.001182	0.0016609	0.0016975	0.00043079	0.00082773	0.0018564	0.0010313	0.00084385	0.001633	0.00033263	0.00053209	0.0015663	0.0010111	0.0013618	0.0021157	0.0016085	0.0006253	0.0013768	0.0029522	0.00031761	-0.00095642	0.0020695	0.0015349	0.0019245	0.00076897	0.0007159	0.0014985	0.0018918	0.0012765	0.00097511	0.0032937	0.0052755	0.001465	-0.00061857	0.00079947
N.S.		0.00077858	-0.00016576	0.0012727	0.0019613	0.00058056	0.00161	-0.0014418	0.00090197	0.00091338	7.2355e-06	0.00082054	-0.00025235	-0.00024521	0.001816	-0.00059172	0.00084741	0.0012899	0.00095998	-0.001925	0.00083659	-0.00035125	-0.00037676	-0.00025173	-0.00042485	0.0011514	0.00037567	-0.00043865	0.00067055	0.00038592	0.00061237	-0.00088252	0.0012229	-9.8665e-05	-0.00080032	0.0014345	-0.0007304	0.00061678	-0.0014882	-0.00068568	0.00029108	-0.0017266	0.00031156	-0.00051901
N.S.		-2.4842e-05	0.00031804	-0.0012802	-0.002126	-0.00093325	0.00038691	-0.00091303	-4.5078e-06	0.00082896	0.0010402	-0.00090403	0.002141	0.0018331	-0.00023867	0.0020435	0.0011535	-0.0001364	-9.6697e-05	-2.7927e-05	-0.00099446	-0.0023603	-0.00089693	0.0030094	0.00055284	0.0013754	-0.0014085	0.00052248	-0.0013156	-0.00068802	0.0014462	-0.0011685	-0.00078415	0.00044707	-0.0011253	0.00037198	0.00016121	0.00073586	0.00081722	-0.00016509	-0.0018004	0.00069872	0.0021414	0.001292
N.S.		0.0002833	0.00016918	0.00061077	0.00089275	0.0018044	0.0017735	-0.0014213	-0.00013154	-0.00037514	-0.00016897	0.00040671	-0.00073293	-0.0015721	0.0015824	-0.0007981	0.001932	0.0021737	0.001307	-0.0025703	-0.000526	-0.00055311	-0.00032017	-0.00088886	-0.00080015	0.00020907	-0.00060751	-0.00060279	9.8806e-05	-9.0197e-06	0.00059577	-0.00069023	0.00094256	7.4894e-06	-0.00035831	0.0010173	-0.00014649	0.0012475	0.00012902	-0.00048966	-0.0015216	-0.0030704	-0.0004271	-0.0011252
N.S.		-0.0014891	-0.0011171	0.00016758	-0.00092421	-0.00048247	0.0019622	0.00081457	-0.00029836	0.00059396	-0.0018732	-0.00059561	-0.0010599	-0.00029093	-0.0036012	-0.0015694	0.0019358	-0.00032104	0.00066734	0.0015366	0.0004564	-0.00083135	0.00064616	0.001561	0.00043637	-3.2264e-05	-0.00029322	-0.0011162	-0.00050326	-0.0009168	0.00063639	-0.0007802	0.00043432	0.0019029	0.00024214	0.00064931	-0.00048214	0.00071978	-0.00046544	-0.00050198	0.00058765	9.422e-05	-0.0010957	0.00031251
N.S.		-0.0016662	-0.0010112	-0.00025159	0.0013498	-0.00033449	0.00049092	-0.0021061	-0.00034162	-0.0017822	-0.00098253	-0.00051552	-0.00080372	-5.287e-05	0.00053034	-0.00073336	0.00025633	-0.0017666	0.0020245	-0.0014921	0.00072694	-9.9409e-06	0.00060631	0.00061684	-0.0010479	-0.00088553	-0.001004	0.00083932	0.0020891	-0.00020006	0.00087185	-0.00032815	1.3032e-05	-0.0014203	-0.00065752	0.00092113	-0.0009863	-0.00011416	0.00035603	-0.00024731	0.0012756	-0.0003482	-0.0011827	0.0017903
N.S.		0.00027468	0.00094193	0.0015655	-0.00024152	-0.0011113	-0.0011345	0.00057323	-0.0010919	-0.0012229	-0.0013405	0.0015207	0.0012235	0.0014596	-2.9726e-05	-0.00073359	-0.00030747	0.0014134	0.0016987	0.00072343	-0.0011128	-0.00013212	-0.00072874	-0.00051767	-0.00068491	-0.0012379	0.00031311	-0.00013236	0.0017012	-0.00045938	-5.9213e-05	0.00040742	0.00013098	-0.00065695	0.00026478	-0.00042245	0.0016188	0.00028459	9.5937e-06	-0.00082112	0.00018658	0.0011791	-2.1367e-05	-0.00096739
N.S.		0.0020429	0.00082908	0.00014569	-4.3242e-06	0.00086426	0.0021326	-0.00098297	0.0011054	0.0018617	-0.00026645	0.001473	9.8316e-05	0.0024771	0.00038732	0.0017915	0.0005033	0.0009414	0.0033932	-0.0018847	0.0023351	0.0058743	0.0069761	0.0023129	0.0022836	-0.00015541	0.00055027	0.0031302	-0.000269	0.00065734	0.0016654	-0.00080119	2.233e-06	0.001051	-0.00074741	0.0020165	-0.00043619	0.00076944	0.0023301	0.00025631	-0.00024071	-0.00043358	0.0011171	-9.3773e-05
N.S.		-0.00017495	0.00015294	0.00013572	-0.00043834	0.0022993	0.0010872	-0.0014544	-0.000976	-0.00037334	-8.1548e-05	0.00039641	-0.001033	-0.00068865	0.0015373	-5.1156e-05	0.0030578	0.0018367	0.00031071	-0.002077	-0.0009596	0.00053765	-0.00024569	-0.00066248	-0.0017868	-0.0013594	-0.0015917	-0.00073906	-0.0001089	-0.00041144	0.00027655	0.00032449	0.00031192	-0.00033904	0.00031739	0.00035291	-0.00030326	0.0016799	0.0011337	0.0011916	-0.0027525	-0.0026436	0.00022955	0.00016916
N.S.		0.0010074	-0.00011631	0.00015108	0.0007417	0.0009182	-0.0017588	0.001245	0.003382	0.0019911	-0.0015998	-4.0316e-05	-0.00043046	0.00013795	-9.7939e-05	0.0011422	0.0013811	-0.00039254	0.00084054	0.00014068	0.0047571	-0.00024672	0.0020365	0.00041226	0.00026278	-0.00084602	-0.0010103	-0.00028967	0.00047214	0.0017729	-0.00026637	0.0010218	-0.00019468	0.00010263	-0.0012547	-0.00054083	0.00034164	-3.0364e-05	-0.00018178	0.00087817	-0.00010997	-0.00043752	0.00018228	0.0013302
N.S.		-0.001443	-0.00017619	-0.00083625	-0.0012323	0.0014861	-5.6994e-05	-0.00021957	0.0010472	-0.00044721	0.00085608	-0.00010993	0.00054522	-0.00015823	-0.0010958	-0.00015419	0.00020003	-0.00085114	0.00090687	-0.0017446	0.0027655	0.00069683	-2.8403e-05	0.0016168	5.7702e-05	8.3976e-05	0.0009419	-0.00014243	0.00022214	0.00027433	-0.00012518	0.001377	0.00080974	-0.00097848	-4.7738e-05	-0.00085243	-0.00078035	-0.0023805	0.00048861	-0.0014914	-0.00013721	-0.0011927	0.00010663	-0.00018155
N.S.		-6.9884e-05	0.00014758	0.0019044	-0.0019475	0.00056969	0.0032025	-4.3982e-05	-0.00033141	-0.0007699	-0.00043162	0.0024779	-0.00089457	-0.00081123	6.9861e-05	-0.00012177	0.00025483	0.00024891	0.00474	0.000462	-0.00065299	-0.00034066	-0.00034953	0.00022535	0.00077708	0.00048071	0.0011868	2.3094e-05	-0.00091717	0.0016271	0.0013551	0.0035366	0.00075007	-0.00080871	-0.00016688	-0.00042005	0.00015401	-0.0020694	0.0024799	-0.0017321	-6.6929e-05	-0.00055066	-0.00086758	0.00047818
N.S.		-0.0006185	0.0015619	0.00030298	0.0010858	0.00021435	6.8903e-05	-0.00028454	-0.00010679	7.2697e-05	0.0001885	0.0014544	0.0005945	0.0012687	-0.00060576	0.0007245	0.001232	-0.0015909	0.00026165	-0.00025275	-0.00044371	0.0029226	0.0011631	0.00034471	-0.00048468	0.00019302	0.0001569	-0.0010904	-0.0019737	-0.00036057	-0.00023337	0.0015869	-0.0012862	0.00012444	0.00097361	-0.00081917	0.0012707	-0.00063611	0.00046069	0.0021301	0.00033751	0.00084867	0.00029924	-0.00010457
N.S.		0.0015286	0.00092027	0.00046489	0.0012958	0.0021286	-0.0016939	0.0014635	0.0042944	0.0012002	-0.00057606	0.00012972	-0.00054345	-0.00012983	0.0004327	0.0015783	0.0042066	-0.00030481	0.00028993	0.00049818	0.0028908	-0.00027746	0.0015219	0.00065353	0.00018823	-0.00060021	-0.00029679	9.4468e-05	0.00031456	0.0022283	0.00063551	0.00028541	3.7097e-05	0.00011538	-0.001098	-0.00029974	0.0025485	0.00091032	0.0003888	0.0008978	0.0015506	0.00078192	0.0010505	0.00094349
N.S.		-0.00024403	-0.0012656	0.00017868	0.00025201	0.00073983	0.00043809	0.00011579	0.00078665	-0.00014178	0.00026059	0.002448	-0.00013013	0.0013331	-0.00037634	0.0012876	0.0005014	-0.0015625	-0.00025493	-0.00050919	-0.00044749	0.0014872	0.0013049	0.0009203	0.00021633	0.00088244	0.00022377	-0.0012234	-0.00034509	-0.00042981	0.00012476	0.001687	-0.0010942	0.00056799	0.00075623	-0.0014204	0.0013065	0.00032751	7.3233e-05	0.0024738	-9.9885e-06	0.00078067	0.00077888	-0.00019389
N.S.		-0.00052502	-0.00074493	-0.00083657	-0.0012325	8.4002e-05	0.00065362	0.00089985	0.0012554	0.00014843	0.0011806	-0.0011775	-0.00021831	-4.3241e-06	-0.0006786	-0.0013055	0.0021276	-0.00030578	0.00069439	-0.00048251	0.003213	0.0020239	0.0023997	0.0032279	0.00013196	-0.00034343	0.00039868	0.00062409	-0.0010558	-0.00025518	-0.00024471	0.00062948	0.0015504	-0.00066362	-0.0012887	-0.0010641	-0.00077136	-0.0021335	-0.00046978	0.00014279	-0.0011477	8.7739e-05	0.00093443	-0.00024866
N.S.		0.00039862	-0.00088139	0.0017558	0.0021632	0.0002762	0.001135	-0.00051479	0.001772	0.0014187	0.00017221	0.0010066	-0.00064496	0.00092516	0.00093313	-0.00058533	4.8034e-05	0.00059994	-0.00060442	-0.00098075	0.0011772	-0.00040697	-0.0006027	0.00047507	-0.00094665	0.0012793	8.0073e-05	-0.00030355	0.0010285	0.00072852	0.00094555	-0.00021662	0.00089771	-0.0005748	-0.00076321	0.001367	-0.0010233	5.016e-05	-0.0015179	7.9238e-05	0.0020605	-0.000233	0.00081797	0.00094862
N.S.		-0.0028375	-0.0019674	-0.00071335	-0.0023125	-0.00041845	-0.0020092	0.00010965	0.00038668	0.0015463	-0.0010893	0.0008663	0.0019582	-6.225e-05	0.00071148	-0.00075751	0.0012136	-0.0026008	0.00073253	-0.00035554	-0.0018529	0.00014823	-0.00092904	0.00071227	-0.0010552	-0.0039368	-0.0017495	-0.00071639	-0.0026255	-0.0013617	0.0011429	0.00074391	-0.00043327	0.0012856	-0.00042758	-0.00097002	-0.00077319	-0.0016401	-0.0021921	-0.00040454	-0.0032174	-0.00097163	-0.00073842	-0.00051878
N.S.		-0.00077122	-0.00072495	-0.00040573	-0.00031132	-0.00031929	-0.00075818	-0.00036534	0.00040994	-0.00082109	-0.00094627	-0.00079334	-0.00049236	0.0007927	-0.00044738	-0.0011448	-0.00041106	-0.0012933	-0.0003795	-0.00063117	0.00023069	0.001376	-0.00091993	-0.00024943	9.3689e-05	-0.00032668	-0.00043989	-0.00063268	-0.0013057	-0.0013299	-0.0013681	-0.0004002	0.00075785	-0.00011697	-0.00014708	-0.00026871	0.00060056	-0.00014937	0.0012998	0.0026454	0.0014057	0.001717	0.00091578	-0.001165
N.S.		-0.00031351	-0.00054062	-0.0017897	-0.0019314	-0.0015253	0.00058775	-0.00038542	-0.00057216	-0.00047728	0.0010248	-0.0010786	0.0008447	0.0015117	-0.00088124	0.0010876	1.0558e-05	-4.1889e-05	0.00012935	-0.0015824	-0.00084076	-0.0020614	-7.4156e-05	0.0023609	0.0020639	0.00084745	-0.00092292	-0.00013938	-0.0013939	-0.00058967	0.00024811	-0.0011746	-0.0016893	0.00081015	-0.00037651	0.0011291	-0.00085197	1.8788e-05	0.00024159	-0.00072331	-0.0018217	0.00040828	0.00089131	0.00027074
N.S.		0.00055435	-0.0011492	0.00040978	-0.00015396	0.0013965	0.0013764	0.0023314	3.0817e-05	6.6575e-05	-0.0031281	0.00082594	0.00023747	-0.00087819	0.001237	0.0031869	-5.7594e-06	0.00035519	0.0019084	0.0040614	0.0010432	0.004445	0.0032315	0.00057396	-0.00048626	0.002224	0.0018697	4.8859e-05	0.00047589	0.0022219	0.0010183	0.00094869	-0.0007801	0.00089099	0.00014408	-0.00046325	-0.00050027	-0.0009861	0.0011285	-0.0022433	0.0012698	0.0016746	-0.00025462	-0.00071555
N.S.		-0.0015165	-0.00091877	-0.001175	-0.001641	0.001729	0.0027976	0.0014045	0.00099804	0.0022517	0.0010971	-0.0015599	-0.00084734	0.00059564	0.0028693	0.00094203	-0.00025187	8.0203e-06	0.00057292	0.0024517	-0.0014136	-0.00027051	0.00055	-9.9317e-05	-0.00052736	-0.00075579	-0.00057809	5.2169e-05	0.00036198	0.0011505	0.00037603	0.00083037	-0.00066548	-0.00031595	-0.00060571	0.0004452	-0.00030264	-0.00090638	-0.00040856	-0.00059457	-0.0012728	-0.00011095	0.0019428	-0.00036708
N.S.		-0.0011769	0.002519	-0.00078767	-0.0020537	-0.00099234	-0.0019908	-0.00089666	-0.0011874	-0.0019613	-0.0016964	-0.0042468	-0.001038	8.588e-05	-0.0012083	-0.00015373	-0.0018146	-2.6734e-05	-0.00043139	0.00025389	0.00069146	-0.00027063	-0.0022904	-0.00012687	-0.001664	0.00034207	-0.00049757	0.00016542	-0.0027173	-0.00026236	-9.802e-05	0.00058171	0.00043774	0.00055061	-4.3141e-05	-0.0013366	0.00029522	-0.0012471	0.0004664	-0.00032092	-0.0012149	0.00069591	-0.0010535	-0.0015372
N.S.		-0.00036092	-0.0003269	-0.0020425	-0.0006997	-0.0015591	0.00094171	-0.00040889	0.00024033	-0.00062464	-0.00055007	-0.001792	-0.0015419	-0.0024233	0.0012346	-0.00068803	0.00063748	0.00033189	0.0015498	0.0019881	0.0021079	0.0006942	3.8167e-05	-0.001226	-0.00050888	9.4463e-05	0.00080254	0.00050948	0.0014835	9.3889e-05	-0.00070823	0.0013085	5.986e-05	-0.0012939	5.4836e-05	-0.00042495	0.00042876	-0.00099227	2.9102e-05	0.0057856	0.0018109	-0.00082853	0.00069572	0.00063431
N.S.		0.00093601	0.00055924	0.0013302	-0.00059586	-2.4982e-05	0.0036602	-0.00027106	-0.00049696	-0.00016615	-0.0014226	0.0014552	0.00018528	0.00049754	-0.00017294	0.00030823	0.0007505	0.00081269	0.0038101	0.0024994	-0.00054153	0.00086499	0.0010154	0.0013596	0.00020053	-8.1026e-05	0.0010714	0.00036381	-0.00075487	0.00052126	0.0015338	0.0040875	0.0001021	-0.0013809	-8.2807e-05	-0.0010725	0.00030102	-0.00036128	0.0033275	-0.0025522	0.00065957	-0.0019054	-0.0020126	0.001043
N.S.		-0.00045882	0.0020285	5.6204e-05	-0.0017194	-0.00041626	0.00099473	-0.0013966	-0.00075972	0.0010186	0.0010261	8.8528e-05	0.0010277	0.0014271	-4.6945e-05	0.0020038	0.0013617	-0.00066772	0.00011077	0.00073588	-0.00074589	-0.00057408	-0.0013741	0.0012246	-0.00063607	0.00028586	-0.00051102	0.0008042	-0.001236	0.00033659	0.0012876	-4.9878e-06	0.001015	-0.0011586	-0.00083999	-0.00012767	0.0016008	0.00041195	0.00081913	0.0011207	-0.00067298	0.0010903	0.0017009	0.0018101
N.S.		0.00029768	-0.00074049	-0.00012192	0.0014767	-0.00098401	-0.00035508	-0.0001024	0.0012523	0.00021512	0.0027516	0.0011092	-0.00032082	0.00086489	0.00094791	0.0013413	-0.00048786	0.0045783	0.00063935	-0.00038513	-0.0020212	0.00028422	-0.0019228	-0.0017925	-0.00081712	-0.00041611	-0.00065919	-0.00012643	0.00018503	0.00016243	-0.0021638	-0.0013398	-0.00045421	0.00063862	-0.00061854	0.00037704	-0.00060899	0.00041567	-0.00030442	-0.0019519	-0.00010592	-0.00096744	0.00049403	0.00058901
N.S.		0.00036797	-0.0014363	-0.00047581	-0.00027468	0.0023095	0.0012742	0.0014786	0.0019209	0.0014977	6.7672e-06	-0.00093846	-0.00025643	-0.00015433	0.00019903	-0.00052225	0.0013188	0.00025136	0.00014419	-0.0012379	0.00012784	0.00032872	0.00023421	0.00024819	-0.00030283	0.00083301	0.00059161	0.00033838	0.0012877	-0.00034877	-0.00082323	0.00068638	-0.00052496	0.0028825	7.0059e-05	-0.0013013	0.00035661	-7.2237e-05	0.0019355	0.0011122	0.00097666	-0.00065158	0.0016485	-0.00018969
Positive		7.3625e-05	0.0022619	0.00034452	0.0016758	0.00097575	0.00094274	0.0014364	0.0034778	0.0016699	0.00058844	0.0011715	0.0033505	0.002516	0.00042535	0.004991	0.0019402	0.0015184	0.0048854	0.0049686	0.0010882	0.0035644	0.0045702	0.004552	0.0045866	0.0029664	-0.0005915	0.0018189	0.001004	0.0015145	0.00060527	0.00114	0.00013741	0.00015274	0.00067647	0.0012998	0.001172	0.00077703	0.0003958	0.00051775	0.0036728	0.0031473	0.00068416	0.0031115
N.S.		5.3965e-05	0.0020289	0.00021133	0.00028887	0.00010258	-0.0013324	0.0010799	0.0015378	0.0014965	0.00074283	-0.00042547	-0.0013777	-0.00070429	0.00068487	0.0010277	0.0032413	-0.0008128	-0.00030182	-0.0011483	0.0013895	0.00042005	0.00063856	0.00026968	0.00098394	-4.6515e-05	0.00014347	-0.00015492	0.0011395	-0.00020318	0.00068446	0.00088592	0.00032886	0.00043951	0.00087277	0.00029615	0.0038695	-0.00052332	-4.1649e-05	3.0679e-05	0.0014314	0.0012351	0.0010419	-0.00011168
N.S.		0.0022105	0.00015928	0.0011953	0.0016305	0.0020864	0.0022199	-0.00080157	-0.0001807	0.0035729	0.0035951	0.002627	0.00046576	0.00072558	-0.0013503	0.0025766	0.0024074	0.00080261	0.0017462	-0.00032387	0.0023942	0.0057646	0.0047663	0.0025288	0.0010401	0.00035626	0.00014598	0.0032826	0.0029829	0.0020912	0.0020319	0.00086438	-0.0013344	0.0013453	4.1309e-05	0.002376	0.0018931	0.0015305	0.0016583	0.00080431	-0.00048102	0.0010891	0.0033153	0.0010881
N.S.		0.00012203	-0.00029536	0.00046409	-0.00030807	0.00036266	-0.00040195	-3.2004e-06	-0.00082818	0.00072165	0.00097558	0.00089612	9.8903e-05	-0.0012312	0.00047558	-0.00044907	-0.0020458	0.0023415	0.0012477	0.00072654	-0.00040115	0.0012782	-5.1948e-05	0.001831	-0.00022935	-2.5348e-05	0.0018205	0.0008494	0.0007049	-0.0020777	-0.00047915	-1.2134e-06	0.004637	0.00031394	0.0012866	0.0036835	0.00060859	0.00085045	-0.00016338	-0.00037997	-0.00027567	-0.0001663	-0.0014741	0.0015166
N.S.		-4.495e-05	-0.00075165	-0.0012816	-0.00035806	-0.00084618	0.00083977	0.0032963	-0.0012047	-0.0014334	0.0014317	-0.00061797	-0.00098885	-0.0012239	-0.0001127	0.0038196	-0.0018816	-0.0012347	-0.00053305	0.0027461	-0.0015931	0.0007078	-0.00045764	-0.00050478	-0.00080642	0.00044789	-0.0002275	-0.00040709	-0.00079809	0.0018777	-0.00013671	-0.0012306	0.0014771	-6.2988e-05	-0.0018412	-0.00037087	-9.6587e-05	0.00058517	0.003566	-0.00062202	-0.0010604	-0.00055694	0.00060373	-2.9038e-05
N.S.		0.00041956	-0.00055235	-0.00038072	7.9293e-05	0.0003434	-0.00061554	-0.00053778	0.00013273	0.0010889	0.00062388	0.00074269	-0.00028338	-0.0013259	8.5642e-05	0.00033268	-0.0015501	0.0012049	0.00078076	0.00039249	0.00031385	0.0011938	-0.00045742	0.00083932	-0.00022826	4.9127e-05	0.0011386	0.00076784	0.0010793	-0.00031456	2.2518e-05	-7.0499e-05	0.00096521	8.7202e-05	0.00017404	0.0018693	0.00014322	0.0019185	-0.00086493	-0.00040252	-0.00012957	0.00031347	-0.00049216	0.001212
N.S.		-0.0014121	-0.0018588	-0.00055442	0.00020578	0.00045742	-0.00019055	-0.00060874	0.00068125	0.0003389	0.00171	-0.00034033	-0.00042652	8.4886e-05	0.0019193	0.0018882	-0.00070046	-0.0012332	-0.00049444	0.00028632	-0.0010149	-0.00060647	-0.0016196	-0.00042611	-0.00018265	-0.00076818	0.00074329	0.00014788	-0.00031383	0.00068747	0.00078212	3.7412e-05	0.00089855	-0.00074748	0.00098149	-0.00090329	0.0017011	-0.0009541	-0.00024926	0.00019072	2.2461e-05	-0.00057821	0.000197	-0.0014754
N.S.		0.0017723	0.001783	0.0004529	0.00098293	0.0011895	-0.00185	0.0011601	0.0030907	0.0012646	0.00058105	6.7934e-05	-0.0010407	-0.00044969	0.00042411	0.001719	0.005344	-0.00061949	-0.00011466	-7.4143e-05	0.0017891	0.00014756	0.00075716	0.00050075	0.00019369	-0.00051656	0.00034308	-3.9873e-05	0.00059872	0.0010333	0.0011048	0.00045743	0.00076018	0.00061349	-0.00046176	-0.00014405	0.0045157	0.00076229	0.00055523	0.00054811	0.0028	0.0018354	0.0013879	-2.888e-05
N.S.		-0.0012389	-0.0014734	-0.00022196	0.00020115	0.00029772	0.0024448	0.00083799	0.00024274	0.00019033	-0.0022441	-0.00042782	-0.0013958	-6.658e-05	-0.0024685	-0.00016379	0.003444	0.00035799	-0.00083876	0.0014111	-0.00028881	-0.00096532	0.00070543	0.0016761	0.00022409	-2.4337e-05	0.00035916	-0.00042618	0.00016871	-0.00081963	-4.44e-05	-3.8025e-05	0.00017762	0.00070025	0.00060173	0.0013896	-0.00040015	0.00047841	-0.00079202	-0.00042129	0.00085934	-0.00024085	-0.00039351	-0.00014041
N.S.		-0.00072942	-0.001062	-0.00013081	0.0014026	0.0020818	0.0039007	0.00020427	-0.00075878	-4.415e-05	-0.0010229	-0.00068611	-0.0021378	0.00028779	-0.00012614	0.0042558	0.0017481	-0.0004944	-0.00082193	-0.00039464	0.00021012	0.0018511	0.0027321	0.00071056	0.00053418	0.00011407	0.00041348	-0.0004854	0.00034415	0.00088225	0.0006706	0.0003042	0.0010043	-0.00027522	0.00085959	-0.00040844	-0.0002483	0.00067517	0.00086579	-0.0011145	-0.0012755	-0.00073126	-0.0009856	-0.00014301
N.S.		0.00050079	0.0020823	0.0022709	0.002634	0.0018779	0.003334	0.0014923	0.00081305	0.00018192	0.00063368	-0.00094917	0.00067968	-0.00051193	0.0024047	0.0020682	-0.00019035	-0.0011658	-0.0010783	0.0010998	0.0019749	0.0019977	0.0011019	-0.00041944	0.00042799	-0.0002165	-8.8294e-05	0.0015714	0.0013492	0.002078	0.0016412	-0.00060314	0.0013679	0.0019958	0.00065337	0.0013965	0.0018516	0.00082266	0.0034449	0.00048716	-0.0017652	-0.00051824	0.00099444	0.001121
N.S.		0.00095712	0.0018896	0.00082592	-2.772e-05	-0.00078348	-0.00065739	0.001227	-0.0012692	-7.837e-05	-0.0010622	0.0022766	0.0020238	0.0014775	0.00029703	-0.00064436	0.0003902	0.00095509	0.0021721	0.00063013	-0.00068098	-3.2794e-05	0.0013125	-6.5867e-05	0.0003187	-0.00038276	0.0010293	-0.0016005	-0.00019002	-0.00086894	-0.00030377	-0.00048366	0.0010996	5.2338e-05	-0.00046584	0.0011923	0.00024235	-0.00057628	0.00034679	-0.0012409	0.0016991	2.3042e-05	-0.0011782	-0.0011328
N.S.		0.00023129	0.0025529	0.0014169	0.0014099	0.00022435	0.0035979	0.00074341	0.0011345	-3.1544e-05	0.0017374	-0.00040895	-5.9974e-05	0.00058592	0.0019402	0.0018944	0.000968	-0.0011036	-0.0005068	0.0011183	0.0025594	0.0023411	0.0018632	0.00054357	0.0015756	-0.00044984	-0.00011999	0.0017214	0.0010726	0.001918	0.0023411	-0.00012798	0.00023305	0.0021487	1.0568e-05	0.00074746	0.0020418	0.0011697	0.0032353	-0.00093255	-0.0013547	-6.1118e-05	0.0021946	0.0030101
N.S.		0.0010718	9.5424e-05	-0.00064267	-0.00069785	-0.00025708	0.00020939	0.001273	0.0012264	-0.00010095	-0.00049267	-0.0019794	-0.0013635	-0.00061564	-0.00048426	-0.00047095	-0.00052764	0.0008642	0.00074921	0.00051697	-0.00010157	-0.0008333	-0.00022918	-0.0008917	-0.001204	-0.00093058	-0.0021575	0.00046687	-0.00055185	-0.00063949	0.00011607	0.00038538	-0.00029312	0.00012324	9.6359e-05	0.0016463	0.0014492	-0.002007	0.0018308	0.00042983	-0.00031086	-6.2918e-05	0.0012981	-0.0010057
N.S.		0.0011019	0.00023864	0.0020926	-0.00054846	0.0010591	0.0029407	0.001213	0.001315	0.0017485	0.00053964	-3.9728e-05	0.0018849	-0.0001541	-0.0011295	-0.00021393	-0.0015445	-0.0025194	-0.0011753	-0.00033151	-0.00062218	-0.00037326	-0.0043732	-0.0017529	-0.00044778	-0.0010761	-0.00024759	-0.0011365	-0.00030333	0.0010351	0.0010275	-0.0010631	-0.00085357	0.002629	0.001015	-0.0010572	0.00020605	-0.00024808	0.00094278	-0.00022618	-0.00024323	0.001133	-0.0006534	-0.001438
N.S.		-0.0012824	-0.001547	5.8438e-05	0.00030664	0.00027013	-0.0008015	0.0022593	-0.00085746	-0.00088791	-0.0006333	-0.00038104	-0.00037956	-0.00018486	-0.0002786	-0.0010357	-0.00013626	0.00064522	-0.0012515	0.00018733	0.0023481	-0.0021112	-0.00021825	-0.0018203	-0.00052751	-0.00018924	0.0014972	0.00069059	0.0011279	0.00037811	-0.0016349	-0.00076653	0.0009239	-0.00015266	-0.00016454	0.00089495	-0.00025796	0.0017035	0.0044798	0.0007966	0.000536	0.00061295	-0.00064548	0.00028972
N.S.		-0.00098264	0.00043991	0.00077324	0.00015115	-0.00077808	-0.0003485	0.00060915	0.00047869	0.002271	0.0022885	0.0010653	0.0022529	0.0011895	0.0044685	0.00060565	0.00027024	0.0026401	0.00098365	0.00048858	0.00082016	0.0012701	0.0002408	0.0011023	-0.00082191	0.0015838	-0.00017883	0.0012898	0.00090768	-0.00013572	0.0016313	-0.00059006	0.00050767	0.0037068	-2.3636e-05	-0.00069595	-0.00050263	0.0011781	0.0011188	-0.0016612	-0.00044387	-0.0013376	-0.0023053	-0.00080106
N.S.		-0.00049621	-0.00040288	-0.0011659	0.0015786	0.0015154	0.0028842	0.00045699	0.0015121	0.0020117	0.0011484	0.0021071	0.00060964	0.0012366	0.0033957	0.00081027	0.001692	0.00093532	5.6844e-05	0.0017897	0.00041066	0.001128	0.00064689	0.001995	0.00077802	-0.00038212	0.0019273	0.0025345	0.0013743	0.00025893	0.001474	0.00074553	0.0013355	0.0007601	0.00024507	0.0021549	0.0017604	0.00095831	-5.1575e-05	0.0022405	0.0034828	0.0012662	9.8657e-05	0.002241
N.S.		0.00020556	-0.00070229	-0.00071532	5.9523e-05	0.00039786	0.0025688	-0.00062442	0.00034488	0.00039841	-8.907e-05	-0.00057174	-0.0014984	0.00027989	0.0013104	0.0078786	0.00074964	-0.00082502	0.00071352	-0.00097427	0.00053884	0.001649	0.0022358	-0.00014067	0.00021323	-0.00016526	-0.0003678	-0.0007858	0.00066037	0.00095216	0.00033069	-4.2851e-05	0.00076512	-0.00014207	0.00092638	-0.0011435	-0.00046109	0.00048106	0.0017952	-0.0011982	-0.0014943	-0.0011274	-0.00014555	0.00016286
N.S.		0.0011153	-0.00017889	0.0003044	-0.0001157	0.0010229	0.0013425	0.00339	-0.00016238	-0.00080352	-0.0026713	0.00059131	0.00064062	-0.001388	0.0022878	0.0022868	9.6979e-05	-0.00040081	0.00088362	0.0016562	3.603e-05	0.0025369	0.0020598	-0.00094984	-5.0044e-05	-0.00075601	0.00048816	3.6242e-05	0.0010254	0.0021233	-0.00021327	-0.00059223	-0.0013294	0.00070445	-0.0010669	-0.00073596	-0.0010213	-0.0010354	0.0011749	-0.0017828	0.00079185	0.0014783	-0.00016477	-0.00091891
N.S.		-0.00035221	-0.000823	-0.0013501	-0.00048436	-4.2523e-05	-0.00029335	0.0014655	0.00020886	0.0013168	0.00082875	-0.0010398	0.00068852	-0.0016264	-0.0012865	0.002044	0.00056424	0.00029893	0.0031488	0.00381	3.9317e-05	0.00049818	-0.00066206	-0.0016386	0.0018571	0.00093945	-0.00072538	0.0016036	0.0012057	0.00056596	0.0030178	-0.0012715	-0.0012155	0.00098632	-0.00065124	5.3111e-05	-0.0011667	-0.0012824	-2.2405e-05	-0.0011946	-0.0010687	0.00036716	-0.00063765	4.3243e-05
N.S.		-0.0016089	-0.0011615	-0.00052601	0.00016476	0.00025201	-0.00068701	0.0027951	-0.0011047	-0.00095921	0.0015429	0.0014395	-1.4234e-05	-0.000654	0.00052399	-0.0012572	9.4765e-05	0.0014962	-0.00066072	-0.0002126	0.0027216	-0.0002598	0.0011769	-0.00041483	0.0013118	0.0018271	0.0026854	0.00072234	0.0025718	0.00056057	-0.00020242	-0.00085432	0.00040104	-0.0006087	0.00014281	0.00018063	0.00071247	0.0033366	0.0028859	0.00013808	-6.5725e-06	0.0011664	0.00050451	0.00095662
N.S.		-0.00020196	0.0012612	0.001473	0.0015904	0.00076022	0.00095676	0.0010867	0.00063661	0.0010781	0.002053	0.0010206	0.0019797	0.0014126	0.0021664	0.0029631	0.00039737	0.00085979	-0.00081873	-0.0017488	-0.0015602	0.00016732	-0.0014571	0.0018292	-0.00036226	0.0009555	-0.001145	0.0013318	0.00039374	0.0015336	0.0011075	0.0024976	0.0017307	0.0012189	0.0015961	0.0005106	0.0020841	0.00066862	0.0017879	0.0011171	0.0013374	0.00081281	0.0023233	0.0017009
N.S.		-0.0015917	-0.00070197	-0.0007905	-0.00096132	-0.0011998	-0.00050188	-0.00071668	-0.0003307	0.0011461	0.00076923	0.0015959	0.00035953	0.00054145	0.0014963	0.00049299	-0.00044353	0.0014463	0.000894	0.00073609	0.0010076	-4.8908e-05	-0.00037653	-0.0001462	-0.00072978	0.0007066	-0.0015896	-0.00014862	0.0006496	-0.00089097	0.0005057	-0.0021118	0.00035275	0.0027604	-0.00090839	-0.0010946	-0.00028857	0.00063835	0.00091519	-0.00096966	-0.00047698	-0.00085305	-0.0041797	-0.0020153
N.S.		0.0020154	0.0032885	0.00026651	0.0020575	0.0015443	0.0012357	0.00090497	0.0038699	0.00208	0.00073278	0.0016226	0.0035806	0.0039118	0.0026344	0.0069265	0.0043455	0.0038502	0.0050644	0.010222	0.0057237	0.0070318	0.0087417	0.0063917	0.005362	0.003363	0.0023062	0.0026322	0.0018837	0.0020389	0.0015141	0.0021966	0.00096798	0.00050742	0.0014604	0.0018843	0.0020122	0.00034767	0.0014967	0.000787	0.0016431	0.0029971	0.0019071	0.0035962
N.S.		0.00067518	-0.00070718	0.00055562	1.2158e-05	-0.00051217	-0.0014024	0.00054098	0.0023014	0.0020213	-0.0017274	0.00021285	-0.00028153	-0.00037115	-0.00075984	0.001119	-0.0004411	-0.00088516	0.0010164	-0.00049426	0.0047989	0.0009451	9.4322e-05	-0.00025296	-0.00010048	-0.00092751	-0.0014917	-0.00087476	0.00076802	0.00059628	-0.00073684	0.001813	0.00029271	0.0005795	-0.0010484	-0.00060713	-0.0013119	-0.0013428	-0.000218	0.00080488	-0.00029675	-0.00087783	-0.00082337	0.00089792
N.S.		0.00024956	-0.0008267	0.00017649	0.0011184	-0.0014816	-0.00032572	3.6074e-05	0.0019565	-0.0021079	0.00072426	0.00017434	-0.001925	-0.00054331	9.0096e-06	0.0014072	0.00039027	0.00014194	-0.00017014	0.00063602	0.0016649	0.0016299	0.00093592	0.0002857	-0.0011539	-0.0004396	-0.00022173	-0.00051456	0.00037057	-0.00019821	0.0016261	0.001005	0.00098601	0.00087124	-2.7519e-05	-0.00099199	0.0011675	0.00025215	0.00045703	-0.00066725	-0.00034487	-0.0003452	0.00013856	-0.0005028
N.S.		0.00035786	0.00042966	-0.00029142	0.00090769	0.00059787	0.00076595	-0.0004462	-0.0003734	0.00030105	-0.00090065	6.4217e-05	-0.0001411	-0.00092882	-0.00033836	-0.00097353	-0.00032365	0.0018928	7.8019e-05	-0.0018909	-0.0008087	-0.0013584	-0.0018519	-0.0015343	-0.0029875	-0.0030831	-0.0001453	-0.00025965	-0.00022596	-0.00033605	-0.0014411	-0.0016154	0.00040977	-0.00083588	-0.0010489	0.00020841	-0.00054013	-0.0018146	0.0016611	0.0016037	0.0016427	-0.001155	-0.001237	0.00098501
N.S.		7.338e-05	-0.00049997	7.7939e-05	-0.00071583	-0.00057864	0.00093353	-0.00044487	-0.00064033	-0.00032499	0.0011561	-0.00055892	0.00032189	-0.0006413	-0.0005659	-0.00086455	-0.00062747	-0.00055527	0.0021755	-0.00028524	0.00061282	0.00085125	0.00083868	-0.00068553	0.00051844	0.00015015	-0.00094282	-0.00048953	0.0031802	-0.0011503	-0.0012995	-0.00018909	-0.00055079	-0.00077756	-0.00044829	0.00073145	0.0018468	-0.0010823	-0.00028292	-0.0014792	0.0012105	-0.00070269	-0.0010528	-0.00048921
N.S.		-0.00076419	0.00193	0.0005783	0.00014857	0.00072059	-0.00020716	0.00090983	0.00096398	0.0012	0.00080942	-5.9591e-05	-0.0013511	-0.00036713	0.0018166	0.00025525	0.00053886	-0.00075496	-0.00058724	-0.0018639	0.00015598	0.001105	-9.366e-05	2.7109e-05	0.0015641	0.00068133	-0.00018572	-0.00022748	0.0013564	8.1021e-05	0.00028404	0.00074011	0.00024628	-0.00060358	0.001404	0.00087032	0.0024669	-0.0019535	0.000129	-0.00019309	8.3208e-05	0.00050659	-7.3598e-05	0.00057
N.S.		-0.0004725	-0.0002031	-0.00079226	-0.00089744	-0.0014826	0.0026183	0.0027329	-0.0016927	-0.0018931	0.004265	-0.0016805	0.0002688	-0.0010771	0.00075388	0.0034442	-0.0015955	-0.0011244	-0.00045002	0.0037586	-0.0015423	0.00046902	-0.00085905	-0.00055404	-0.00078315	8.5337e-05	-0.00093584	0.00013534	-0.0016397	0.00076712	3.2587e-05	-0.00076978	0.0025135	-0.00018959	-0.0018507	-0.0007887	0.00080727	0.0006248	0.0022638	7.5525e-05	-0.00077055	-0.0001819	0.00072979	-7.1496e-05
N.S.		-0.00028952	-0.0010069	-1.4086e-05	0.0010719	0.00057767	4.8854e-05	1.7181e-05	-0.00061769	-0.00044566	-0.00097039	-0.00025833	-0.00029308	-0.00057036	-0.00033542	-0.00091729	-0.00034727	0.0010479	-0.00099944	-0.00073951	3.2803e-06	-0.0024761	-0.0013402	-0.0019167	-0.0025364	-0.0026672	0.00024928	0.00010966	-0.00033051	5.451e-06	-0.0019481	-0.0011455	0.00052389	-0.00045549	-0.0010348	0.00039976	-0.00090214	-0.0011578	0.003624	0.0011705	0.0010718	-0.00060693	-0.0020525	0.00021389
N.S.		0.0014047	0.00036505	0.0013619	-0.00040148	-0.0010686	-0.00067944	0.00043256	-0.0032446	-0.0013245	-0.0032332	0.00068559	0.00039836	-0.0011344	-0.00072555	-0.00021269	-0.00097884	0.00076749	0.0011135	0.0015269	0.0020121	0.0008554	6.9715e-05	-0.00091447	-0.001251	0.00062209	0.0021885	0.00018452	0.0013079	-0.0018355	-0.00013089	-0.00062632	-0.0008054	0.00037448	0.0021489	0.001825	0.001176	0.00095506	0.0021126	0.00042056	0.00024467	0.0010121	0.0002108	-0.00022759
N.S.		-0.00012111	-0.00081872	0.0017753	0.0014582	-0.0010978	0.0012158	0.00025398	0.0021338	-0.00011839	-0.00031375	0.0018607	0.00021869	0.00071787	-0.00021719	-0.0010565	0.0010268	-1.1058e-05	2.8545e-05	-0.00083452	0.00095189	0.0020618	0.0025102	0.0022242	-0.00036347	0.0014535	-0.00026461	-0.00051841	-0.00044354	-0.0017613	0.0010325	0.0011423	-0.0011765	0.0011143	0.00056993	0.00098876	0.0012513	-0.00025486	0.0017269	0.0013061	0.0053016	0.0018477	0.0013436	0.00077709
N.S.		-0.00044951	7.0348e-05	0.0013197	0.00055597	0.001132	0.0004831	5.1517e-05	0.0016861	0.0016681	0.00085874	-0.00052004	-0.0018372	-0.0014626	0.0014978	0.0014116	0.00039713	-0.00046123	0.00064401	-0.00051138	-0.0005535	0.00061386	0.0011662	0.0011123	0.00013873	-0.00053176	-0.00047836	-0.00021794	0.001555	0.0012465	0.00031828	-0.00029343	-0.00123	0.00012908	-0.00020979	-0.00053283	0.00040478	0.00019292	0.00092189	0.00064562	0.0018186	-0.00028604	0.00010166	0.0018722
N.S.		-0.00087955	-0.0014092	9.5062e-06	0.0017034	0.0018127	0.0027957	0.00046227	-0.0004427	-0.00049228	-0.0016109	-0.00048884	-0.0018711	0.00021656	-0.0018979	0.00080585	0.0025539	3.9021e-05	-0.0016931	0.00053912	-0.00024205	0.00036719	0.0015689	0.0011197	0.00042314	0.0002764	0.00074921	-0.00020709	0.00020295	-0.0001928	2.9033e-05	0.00035191	0.00035927	-0.00013346	0.00076837	0.0011003	-0.0003105	0.00030786	-0.00042757	-0.00058631	-0.00017376	-0.00028297	-0.00092918	-0.00041056
N.S.		-0.0010194	0.0026267	0.0001194	-0.0015726	0.00039712	0.0011224	-0.0012194	-0.0020925	0.00024902	0.00010287	0.00072046	-0.00042205	0.001166	0.00027715	0.0019347	0.00057998	-0.0016692	0.00023209	0.0022383	-0.00053235	0.00060386	-0.0014079	-0.00081709	-0.0013216	-0.00090723	0.00050145	0.00034165	3.7191e-05	0.0017753	0.00077789	0.001321	0.0018267	-0.0021188	0.00043861	0.00070787	0.0013092	0.00017421	0.00069329	0.0012811	0.00099578	0.00087348	-0.0001915	0.0007819
N.S.		0.00025418	-0.0015575	0.00010719	0.00025647	0.0016381	0.00088474	0.00081656	0.0020163	0.0012315	-5.6506e-05	-0.0011906	-0.0010449	-0.00096286	0.0010724	9.8049e-05	0.00075517	-0.00088497	0.00024649	-0.0018778	-0.00042732	-3.8535e-05	-0.00082116	0.0001848	-0.00031287	-0.00052355	6.5574e-05	-0.00096412	0.0011344	0.00061541	-0.00069376	0.00040562	-0.00057972	0.0018005	0.00027525	-0.00075084	0.00090493	0.00032084	0.0019425	0.00085848	0.0013331	-0.00027076	0.0012116	0.0010458
N.S.		0.00045915	0.001565	0.0009121	-0.0008182	-0.0010863	0.0020429	0.00035776	0.00085872	-0.00076674	0.0026488	-0.0003799	-0.0010284	0.00057249	0.00059051	0.00053312	3.6216e-05	-0.00054905	3.8038e-05	-0.00043196	0.0025415	0.00092134	0.00089051	0.0014057	0.00098695	-0.0015626	-0.00014369	0.00077133	-0.00019894	0.0011098	0.00099797	0.00010017	-0.00042278	0.0018095	-0.0011903	-0.00072648	-7.5682e-05	0.00012925	0.001252	-0.0028444	-0.0020049	-0.00041854	0.0014083	0.0031581
N.S.		0.00070271	0.0021379	0.0015196	0.00051387	0.00065642	0.002158	0.00052981	-0.0017456	-0.00037081	0.0017687	-0.00026153	0.00029748	0.0017706	0.0023572	-0.00050442	-0.0011469	-0.00097386	-0.00077287	-0.00022105	0.00059108	0.0017622	0.00089424	-0.00070274	0.00048095	0.00025273	-4.5806e-07	0.0011305	-0.00067158	0.0010589	0.00090543	0.00011737	-0.00027166	0.0018515	0.00096041	2.1611e-05	0.0021635	0.0017147	0.00081585	0.0017444	-0.001769	-0.00061239	-0.001436	-0.00083537
N.S.		-0.00040455	-0.0021671	4.3894e-06	0.00024421	0.0015537	-0.00019682	0.0009415	0.0016891	-0.00096592	0.00033892	0.0011486	-0.0013315	0.00055257	-0.00030778	-7.5726e-07	-0.00056411	-0.0012387	-0.00095885	4.7034e-05	0.00049193	0.00029886	0.00092722	0.0010457	0.00022428	0.0014284	-0.00073531	-0.00086827	0.00032906	-0.00093612	0.00041493	0.0013251	-0.0010412	7.4079e-05	-9.223e-05	-0.0023192	0.0018062	0.00030751	-0.00025051	0.002147	0.00016522	0.0010881	0.0017856	0.0016068
N.S.		-0.0010486	-0.00057279	-0.0012282	-0.00023986	0.0011545	0.0030248	0.0010157	0.0015952	0.0023951	0.00094157	0.00051199	-0.00028807	0.00081007	0.0033706	0.00093104	0.0011369	0.00035832	6.5328e-05	0.002591	-0.00087105	0.00051854	0.00076976	0.0010714	-0.00034821	-0.0013556	0.00069345	0.00055597	0.00066363	0.00089203	0.00072354	0.00060222	0.00018508	0.00057504	-0.00089456	0.0012604	0.00098623	0.00015214	-0.00071036	0.00016535	0.00036582	0.00056902	0.0016303	0.0014639
N.S.		-0.00047447	-0.0011511	0.00010319	0.00078565	0.00025617	0.00013328	1.6933e-05	0.00097972	-0.00084488	0.00079785	0.00029431	-0.00115	-0.00032867	0.0012095	0.0014003	-0.00011926	-0.00046165	-0.00051132	0.00023222	0.00053709	0.00067872	-0.00034355	-1.8037e-05	-0.00098939	-0.00029935	0.0004927	-0.0004957	-0.00035824	0.0002964	0.0012927	0.00045805	0.0008972	-8.2826e-05	0.00052854	-0.00095374	0.0016073	-0.00050178	-0.00023814	2.23e-05	0.00050672	-0.00051725	0.00018132	-0.00077556
N.S.		0.00025138	-0.0031994	-0.0010454	-0.0018546	-0.00024915	-0.0020174	-0.00087244	-0.0005911	-0.0025631	0.0011035	0.0012865	-0.00047111	-0.00042379	-0.00065839	-0.00042864	0.00056428	0.00072227	0.0020111	0.0046671	0.0055447	0.0049818	0.0049147	0.0050028	0.0030563	0.0014545	-0.0012811	0.00068705	-0.0013979	-0.0021287	-0.00024119	-0.0018396	-0.0016277	-0.0022587	-0.0013048	0.0004813	-0.0001101	-0.001664	-0.0018845	-0.00028201	0.00033638	0.00063083	-0.0010674	-6.095e-05
N.S.		0.00092386	-0.00099338	1.4659e-05	0.0010247	-0.0023675	-0.001532	0.0005145	0.002076	-0.0019118	0.00089809	-0.00061414	-0.0024309	-0.0001353	-0.00082056	0.00084346	0.00044015	0.00056206	0.00066997	-1.5296e-05	0.00091322	0.0012753	0.00086213	0.00078645	-0.00080507	-0.00049796	-0.00082035	-9.6018e-05	0.0010087	-0.00047694	0.001543	0.0017288	0.0019161	0.0011989	-0.00022336	-0.00047562	0.00023926	0.00061555	0.001036	-0.0012541	-0.00078504	-0.00041932	-1.0442e-05	-0.00095004
N.S.		-0.00012869	-0.00053023	-0.0011837	-0.00092021	-0.0010002	0.0012394	-0.00010835	-0.00079893	-0.0012199	0.00044687	-0.00035523	-0.00022751	0.00097018	-0.0012278	0.00042525	-0.00032078	0.00024814	0.00077584	-0.0027755	-0.00075545	-0.0004559	0.00048989	0.00059478	0.0015162	0.00011396	0.00019467	-0.00034975	-0.0016116	0.00017606	-0.00076626	-0.00055567	-0.0013918	0.00015589	-1.354e-05	0.0011258	-0.00084267	-0.00058523	-0.00030993	-0.00084023	-0.0012245	0.00042013	7.9438e-05	-0.00019848
N.S.		-0.00047823	-0.00068876	-0.00040616	-0.0013192	0.0007567	-0.0014564	-0.0013891	0.00035705	0.00041628	0.00056366	-0.0014616	-0.00024621	-0.0011539	0.00046564	7.8619e-05	0.0015927	-0.00036033	0.0024326	0.0013305	0.0038261	0.0042359	0.010442	0.0047207	0.0015651	0.0019883	0.00090348	0.002277	-0.00038809	0.0013741	0.00032846	0.0017171	-0.00013206	0.0010033	0.00083613	-0.00090793	0.0010654	0.00042048	0.00054871	-0.00049972	-0.00077726	-8.0209e-06	-0.00036224	-0.0014274
N.S.		0.0010289	7.4032e-05	0.00011933	-0.0010935	0.00019743	0.00016078	-0.0008068	-0.00010184	-0.00024397	0.0013459	-0.00091151	0.00014086	-0.00022384	-0.0010019	-3.4917e-05	-0.00033869	-0.00051882	0.0035575	-0.00051644	-0.00035359	0.00036615	0.00052831	-0.00092454	0.00069131	0.0012851	-0.0014318	-0.00076469	0.0021943	-0.0012163	-0.0015168	6.5077e-05	-0.00010584	-0.0012899	-8.9692e-05	0.00066739	0.0008099	-0.00086086	0.00039203	-0.0017537	0.0020363	-9.1417e-05	-0.00047409	0.00064991
N.S.		0.0001223	-0.0013996	0.0015211	0.0019746	0.00015755	0.0013204	0.0004052	0.0019703	0.00043826	-0.00018005	0.00097528	-0.00059953	0.00056484	-0.00011396	-0.001316	9.672e-05	0.00017308	-0.001182	-0.001399	0.00069408	-0.00011179	-0.00014264	0.00089124	-0.0014058	0.0011125	-0.00027543	-0.00035223	0.0002196	-0.0003613	0.001097	0.00079389	-0.00039002	-0.0003484	-7.619e-05	0.0010329	-5.2803e-05	-0.00029524	-7.3746e-05	0.00071766	0.0043394	0.00083103	0.0010334	0.0011444
N.S.		0.0016274	0.0018353	0.0018149	-0.0008462	0.0012313	0.0015226	0.0041684	0.0024804	0.0029869	0.0017037	-0.00079599	0.00047976	0.00063032	0.0016408	-0.00018732	-0.00076221	3.5821e-06	-0.0005106	-0.0026725	-0.003912	-0.0036168	-0.0077291	-0.00078008	-0.0028391	-0.0030273	0.0005561	-0.00022757	-0.00039127	0.00037535	2.7122e-05	0.0016488	-0.00090364	0.00067355	0.0028249	-0.00056311	-0.00039415	-0.0015534	0.00099562	0.00089352	0.001086	0.0013446	0.0024193	0.00091163
N.S.		-0.00032899	0.0023496	-0.00028489	0.0005582	-7.9328e-05	-0.0018495	-0.0018037	0.00135	-0.00070126	0.0011078	0.0014048	-0.0016096	0.00041372	-0.0020429	-0.00093966	-0.002565	0.0004229	-0.00037389	-0.0011098	-0.0017966	-0.00081743	-0.0099789	-0.0025543	-0.0010366	-0.00084884	-0.00086813	0.00029905	0.0017019	0.0014196	-0.0023257	0.00011965	0.0013222	-0.00018263	0.00018137	0.002071	-0.00023008	-0.00032005	0.00093946	0.0015787	0.0031084	0.0029865	0.0017255	0.0018917
N.S.		1.9901e-05	0.00028159	-0.00017634	0.001066	-0.00019215	-0.0012546	-0.0012872	-0.0010802	-0.00063006	0.0015241	0.0021996	0.0012926	0.00057341	0.00031068	0.0013706	-0.00015558	0.0022992	0.00028258	-0.00063968	-0.0017456	-7.29e-05	-0.0014978	-0.0008213	-0.00056189	-0.00062039	-0.0016869	0.00097848	0.0009944	-0.0001359	-0.0012897	-0.0010226	-0.00031439	0.00028528	-0.0011445	-0.00028494	-1.9631e-05	0.0001457	0.00048045	-0.0012963	-0.00038985	-0.00023858	0.000547	0.0016631
N.S.		0.00069278	0.0010774	0.0036885	0.0022047	0.0029827	0.0021644	0.0020169	0.0011127	0.00046367	8.2124e-05	-0.0011735	0.0010915	-0.001322	0.0016215	0.0014175	-0.0023554	-0.0010318	-0.00098061	-0.00015518	0.00070552	0.00023068	0.00010431	-0.0013534	-0.0010681	-0.00027769	-5.9791e-05	0.00019117	0.00078335	0.0015782	0.00042254	-0.00076263	0.0013257	0.0019963	0.00085862	0.00082144	0.00045058	-0.00071066	0.0012092	0.00023389	-0.0019017	-0.00024987	-0.00082633	-0.0007605
N.S.		-0.00078863	-0.0010115	-0.0004597	-5.8977e-05	0.00030925	0.00198	-0.0003059	-0.00039397	-0.00066157	-0.00042358	-0.0003286	1.7799e-06	0.00062529	-7.3795e-05	-0.0015163	-0.00087002	-0.0015208	-0.00070675	-9.9079e-05	0.00046161	0.0014437	-0.00069806	0.00010056	0.0017815	3.3062e-05	5.8171e-05	-0.00071517	-0.0014181	-0.0024558	-0.0016213	-0.00056335	-0.00022911	-9.2131e-05	-0.00040871	0.00045187	0.00055381	-0.00040642	0.00064503	0.0010723	0.00046556	0.0013124	0.0010042	0.0014815
N.S.		-2.3581e-05	-0.0010338	0.00044385	0.00041895	-0.0013655	-0.0016731	0.00084245	0.0020791	-0.00011239	0.0013848	0.00032387	-0.0016235	2.6026e-05	0.00026702	0.0010153	-0.0010765	0.0039318	-1.4246e-05	-0.00060677	-0.0013146	0.00014201	-0.0022427	-0.0011539	-0.00069018	-0.00046088	0.00065765	-0.00050616	-0.00084012	0.00056657	-0.0014796	-0.00061233	0.0001791	0.0006816	-0.00025738	0.00049962	-0.00053374	0.00034323	-0.00127	-0.0017626	-0.00017007	-0.00098154	0.00022736	-0.00019139
N.S.		0.00062594	-0.00013147	-0.00088959	-0.00046544	0.0006036	-3.903e-05	-0.00057913	-0.0016742	-0.00016171	0.0037039	0.00050856	-0.0016193	-0.00018032	0.0023538	7.3056e-05	-0.00046031	0.00036791	-0.0014329	-0.000204	0.00046791	-0.00090427	-0.00089366	-0.0018279	-0.001504	-0.0014412	-1.388e-05	0.00021695	-0.00088289	-0.0013267	0.00033392	-0.00028633	0.00033632	0.00033887	-0.001184	-0.0011815	-4.6562e-05	0.0010979	0.00058432	0.0016313	0.00078548	0.00020745	-0.0018882	-0.00021682
N.S.		-0.00062055	0.002246	0.001592	0.0014144	0.0021169	0.00024425	-0.00023931	0.00064583	0.0023862	0.0015395	-8.9651e-06	-0.0013903	-0.0018282	0.00059255	0.0021631	3.5464e-05	0.0011485	0.00057036	0.00057059	-0.00056558	0.00080065	0.0024909	0.0018332	-3.8304e-05	0.00024685	-0.00038946	0.00046531	0.0011753	0.00099637	0.00021338	-0.00069277	-0.0016238	-0.00045911	-0.00066308	-0.0010792	-0.00090433	0.00037047	-0.00032413	0.0013948	0.0022816	0.00038785	-0.00044935	0.0017734
N.S.		0.0020722	0.00027159	0.0011735	0.00059221	0.0015572	0.0010174	-0.00043589	0.00029567	-0.00014258	0.000624	0.0024763	0.0026211	0.0030456	0.00016177	0.0023165	-7.6643e-05	0.0021579	0.0017809	-0.0015711	-0.00091059	0.0032445	0.00059852	0.0032174	0.0021239	0.00010185	0.0016235	0.0024314	-0.00077158	0.0017814	0.00061707	0.0016427	0.0028308	0.0019126	0.001995	0.0026624	0.001973	-0.00074427	0.0023544	-0.00083187	0.00066202	0.0013002	-0.00044733	-0.001298
N.S.		0.00013843	0.00010685	0.0010444	0.00132	8.5778e-05	-0.00043991	0.00057963	-0.00024168	-0.0012361	-0.00051583	0.00035957	-0.0011094	0.00031009	0.00093061	-0.00062151	-0.00010055	-0.00069808	0.00066928	-0.0020514	-0.00054687	0.00013618	0.00027609	0.00046809	-0.00094727	-0.0016617	-0.0011891	0.00067465	0.0033491	-0.00011863	0.00094986	-0.00067864	0.00060724	-0.00042912	-0.00043429	0.0013834	-0.0013622	0.00047229	0.0012976	0.00030908	0.0014793	0.0013189	-0.00016789	0.0011685
N.S.		-0.00026063	-0.00085704	0.00058028	-0.00085528	-0.0002557	0.00089614	0.0018399	-0.00048623	0.00061423	0.00081775	-0.0012751	-0.0012117	-0.001371	0.0029229	0.0012986	-0.0011216	0.00017425	0.00020001	-0.00037825	0.00085704	-0.0010036	-0.001821	0.0013529	-0.0014525	-0.0016224	-0.00189	0.00022647	-0.0023599	-0.00061759	0.00017488	-0.0013987	-0.00054149	-0.00086088	0.00021311	0.0017688	0.00067592	0.00080978	0.00013458	0.001845	0.0025554	0.0020875	-0.0011689	-0.0011105
N.S.		0.0014429	-0.00020855	-0.00069361	6.61e-05	-0.00044355	0.0007648	-0.0016112	0.001734	0.00034703	0.0010053	-0.00052969	-6.8914e-05	-9.1877e-05	0.00095624	0.0057793	-0.00072398	-0.0012097	0.0011408	-0.0010328	0.00057963	0.00039261	0.0012061	-0.00050729	-0.00029854	-0.00014035	-0.00051734	4.8101e-05	0.0011231	0.0011276	0.00033693	0.00017299	5.1704e-05	-0.00025035	0.00070396	-0.0005296	0.00027138	0.00029901	0.0015996	-0.00090744	-0.0012782	-0.00054842	0.00013229	4.0707e-05
N.S.		-0.00055805	0.00013739	0.0015817	0.0016174	0.00059677	0.00037508	0.0016704	-0.00081882	0.0011433	0.0014925	2.8015e-05	0.0014857	0.00077102	0.0006018	0.0017085	-0.0008123	-0.00033309	-0.00052744	-0.00058895	-0.0013549	0.00081107	-0.0014215	0.00050646	-0.00089451	0.00080975	-0.00022387	0.00047268	0.00040406	-0.00019828	0.00052601	0.00045611	0.0011941	0.0005643	0.0006219	0.0010852	0.0011389	-0.00055173	0.00062616	0.00016676	0.00064066	-0.00012642	0.00023276	6.3137e-05
N.S.		-0.00091981	-0.00028048	-0.00071259	-0.00013526	0.00016566	-0.001468	-0.00049831	0.00010237	-0.00058341	-0.00077063	-0.00092192	-0.00030646	0.0010596	-0.001061	-0.00034277	5.5686e-06	-0.0012541	-0.00084407	-0.0012674	-0.00020089	-0.00013169	-0.0033356	-0.00075779	-0.0004185	0.00042143	-0.0013204	-0.00078727	-0.0016206	-0.00048419	-0.0009194	0.00021017	0.00072422	-0.00028618	-0.00029356	-0.00047541	-0.00012501	-0.00014416	0.0022181	0.0040718	0.0016655	0.002077	0.0020128	1.8443e-05
N.S.		-0.0015843	0.0030727	0.00034625	0.0018149	-8.7881e-05	-0.00093024	-0.00020331	-0.00016012	-0.00043958	0.00012061	0.00017086	0.00028945	0.00030672	-0.00087987	-4.342e-05	0.00080027	-0.001692	0.00038496	0.00026635	4.7516e-05	0.0027719	-3.7462e-05	-0.00039156	-0.00069758	-0.001375	-0.00060013	-0.0017672	-0.00171	-0.00029744	0.00023161	0.00056139	-0.0012641	-0.00060837	0.00056877	-0.000756	0.001163	-0.0015265	5.481e-05	0.00070817	0.00041578	0.0012285	0.00061242	0.0011637
N.S.		0.0012773	-0.00013245	-3.5939e-06	-4.6104e-05	-0.00024762	-0.0012701	8.1102e-05	-0.0010439	6.7865e-05	-0.00073417	-0.00011069	-0.00067447	-0.00047724	-0.00065658	0.0017953	-0.00099209	-6.4586e-05	0.00012357	-4.289e-06	1.8537e-05	0.00010737	-0.00081673	9.0542e-05	-0.00068575	-0.00047218	0.00087698	-0.0004986	-0.00062368	-0.0011284	-0.0011272	-0.00074393	-1.2736e-05	0.0024485	-0.00027614	-0.0022895	-0.0010038	-0.0013478	-0.0003442	-6.7089e-05	-0.0014105	0.00035975	-0.0010109	-0.00087099
N.S.		0.0015301	-0.0003309	-3.6428e-05	-0.002163	-0.0015809	0.0011193	0.00075813	-3.3455e-05	-0.00060618	0.0029934	-0.00013688	-0.001522	0.00030379	-0.00038116	-0.00023897	-0.0014891	-0.00071756	0.00045368	-0.0012485	0.0031486	-0.00074124	-0.00046983	0.0015675	-0.00024603	-0.0024549	-0.0001029	-3.3902e-05	-0.00047004	0.0012668	-0.00025938	0.00083612	0.00035914	0.0011513	-0.0013802	-0.00094478	-0.0016791	0.00012336	0.00028538	-0.0033642	-0.0020033	-0.00053146	-0.0003401	0.0027148
N.S.		0.00027502	-0.00097337	-0.001741	-0.00063624	-0.00047175	0.00067139	0.0016017	0.00057041	0.0011993	0.0011719	-0.00045842	0.00032658	-0.001893	-0.0013577	0.0024346	0.00096587	-0.00032896	0.0024257	0.0036559	-0.00064886	0.0005651	-0.0013189	-0.0013161	0.0006342	0.0013129	-0.0016176	0.0012666	0.0010251	-5.6733e-06	0.002202	-0.001332	-0.0012517	7.8705e-05	-0.0019482	-0.00052001	-0.00082991	-0.00099188	-0.0004985	-0.0016218	-0.00073174	-0.0007099	-0.0015381	-0.00068132
N.S.		8.4493e-05	0.0017009	-0.00011962	-0.0020946	4.0252e-05	0.0012686	-0.00039255	-0.0023754	-0.00021793	-0.0010376	0.0010617	0.00021016	0.00063865	0.00085158	0.0021018	-0.00022977	-0.0018115	-9.7358e-05	0.0033808	-0.0012021	0.00064145	-0.00067798	-0.0010353	-0.0017195	-0.00072087	0.00036357	-0.00035573	0.00084279	0.0020168	0.00054599	0.0020393	0.0011565	-0.0013882	0.0011441	0.0013509	0.00013132	0.00033906	0.00063618	0.00080624	0.0018032	0.00047014	-0.0008725	-0.00052609
N.S.		-0.0015739	-0.0010026	-0.00071623	0.00085956	-6.2575e-05	0.00011316	0.00091056	-0.00058741	-0.00062377	0.0045283	0.003418	-3.297e-05	-0.0013209	0.0018471	-0.0004434	-0.00011327	0.0022659	0.00025888	-0.00062754	0.0020486	0.0017057	0.0020158	0.0014311	0.0022937	0.0014479	0.0023793	0.00060256	0.0023972	0.00072224	0.0011269	-0.00037238	-0.00069522	-0.00058996	-0.00059072	-0.00085561	0.0020198	0.0038332	0.00091091	-1.7142e-05	-0.00046172	0.0010153	0.00017528	0.001632
N.S.		-0.00082954	0.00060263	0.000478	-0.0010078	-0.001477	-0.0028533	-5.6519e-05	-8.5047e-05	-0.00099931	-0.00067765	-0.0028965	-0.0017796	-0.00049227	-0.00087851	0.00033623	-0.0016072	0.0018406	-0.00065647	-0.00050197	-0.00014242	-3.606e-05	-0.0026758	5.248e-05	-0.00098804	-0.00016069	0.00039188	0.00028145	-0.0018946	0.000495	-0.00074436	0.00031078	0.00078277	0.00075828	-5.6797e-05	-0.00056541	-2.8965e-05	-0.00056622	-0.00049851	-0.00091356	-0.00067337	6.84e-05	-0.00011161	-0.00096371
N.S.		-0.0010473	-0.00041747	-0.00046822	-0.001233	-0.0017083	0.0029098	0.0021448	-0.0018197	-0.0016982	0.003784	-0.0026502	0.00049942	-0.00044198	0.00034287	0.0015315	-0.0013095	-0.00034546	0.00073684	0.0031948	-0.0013687	-0.00012118	-0.00024293	-0.00061902	-0.00060982	-7.2393e-05	-0.0006401	0.00048534	-0.0023669	-0.0007425	-7.7565e-05	-0.00072311	0.001604	0.00075102	-0.0020441	0.0001437	0.00019766	0.00095258	-1.1152e-05	0.0011055	-0.00040634	-2.554e-05	-0.00034664	-0.00086664
N.S.		0.00015243	-0.00068725	-0.00066061	-0.00068174	0.00084734	0.00041919	-0.00017267	-0.0005624	-0.00099699	-0.00045313	-0.00020159	-0.00067347	0.0006209	-0.0013074	0.0003553	-0.00011882	-7.5948e-05	0.0011643	-0.001752	-0.00080447	7.6456e-05	0.00050132	-0.00063391	0.00038811	0.00053269	3.1549e-05	-0.00058034	-0.0013042	0.00017173	-0.0010337	-0.00057432	-0.00074436	-0.00067609	-0.0002143	0.0009785	-0.00059087	-0.00041411	-0.00018822	-0.0012975	-0.00045396	0.00054351	0.00022032	0.00034971
N.S.		1.3756e-05	0.00093251	-2.4469e-05	0.0010104	0.0016837	-0.00090051	-1.6132e-05	-0.00068291	0.00061626	-0.0004522	7.1086e-05	-0.00049964	-0.00079378	-0.00082509	0.0033572	-0.00057233	0.00067108	0.00062044	0.0011814	0.00036756	0.0010515	0.00011673	4.2672e-06	-0.00076837	0.00040329	0.0014438	-0.0005319	-0.0010268	-0.00073489	-0.0012928	-0.00094152	-0.00073565	0.0022829	-0.00016315	-0.0022438	-0.00095812	-0.00062214	-0.00023355	0.00078908	-0.00056495	0.00049371	-0.00071685	-0.00097328
N.S.		0.0014548	0.00061923	-0.00067765	0.00051816	5.5216e-06	-4.0956e-05	-0.0016541	0.0014773	-0.00012134	0.001034	-0.00049251	0.00069257	-0.00043161	0.00045556	0.001297	-0.0013941	-0.00032375	0.00054451	-0.00055062	0.00044805	-0.0003322	-0.0005111	-0.00024789	-0.0003855	-0.00065993	0.00078873	0.0014941	0.0010396	0.001433	0.0011396	-5.7822e-05	-0.00036775	-0.00034363	0.00064046	-0.00024455	0.0018297	0.00012677	0.00064091	-0.00095559	-0.00079341	0.00066618	-0.00028363	2.9928e-05
N.S.		0.00085107	9.0802e-05	-0.0018975	-0.00078594	-0.001086	0.0010656	4.5716e-05	-0.00014794	0.00075459	-0.001194	-0.0012556	-0.0012769	-0.001683	0.00088035	-0.00078978	0.001017	0.0027643	-0.00035674	0.0013852	0.0017847	0.00088941	-8.1276e-05	-0.0012141	-0.00016918	-0.00011304	0.00029033	1.6697e-05	0.00057458	0.0006876	-0.00047434	0.00025337	0.001068	0.00047015	0.00053315	0.0013482	0.0017636	-0.0011794	0.0015664	0.0082696	0.0030914	0.00044929	0.0018298	0.00057062
N.S.		0.00067911	-0.00040428	-0.00024421	-0.0011184	0.0016814	-0.00032484	-0.00061146	-0.00013351	-0.00041437	0.00017461	-0.00052424	-0.00055746	0.00017168	-0.0012968	0.00053047	3.2231e-05	-0.00045985	0.0024889	-0.00053521	-0.00076675	1.1608e-05	0.00084761	-0.0010638	0.00035169	0.0015142	-0.0010049	-0.00085407	-4.088e-05	-0.00061397	-0.0013651	-0.00045778	-8.1685e-05	-0.0012274	-0.00014767	0.001059	-0.00029512	-0.00031486	0.00031043	-0.0016846	0.00087252	0.00059586	0.0003372	0.0011033
N.S.		0.00094504	0.00024586	0.0038642	0.00085547	0.0019894	0.0022132	0.0022327	0.0016132	0.0014344	-5.4763e-05	-0.00064909	0.0016659	-0.0006993	0.00054237	0.00061716	-0.0029238	-0.0015161	-0.00091646	-0.00047872	1.1468e-05	-0.0010233	-0.0011464	-0.0018257	-0.0015273	-0.00052112	-8.2139e-05	-0.0011552	-1.5648e-06	0.0014329	0.00069308	-0.00085074	0.0003314	0.0023062	0.00084437	-0.00025574	7.7463e-05	-0.0013041	-0.00021501	-0.0003275	-0.00094894	0.00078213	-0.0012764	-0.0017317
N.S.		9.2058e-05	0.00031715	0.0011002	0.00036252	-0.00078116	-0.00055342	-0.00047061	0.0014804	0.00099311	-0.0016533	-0.00023875	-0.00052476	-0.0009756	-0.00039428	0.0021521	-0.0012084	-0.00064384	0.0010551	-0.00035539	0.002258	0.0015369	-0.0059946	-0.00065438	-0.0004608	-0.0010853	-0.0013789	-0.0011265	0.00086463	-0.00035177	-0.0011172	0.0020055	-1.0899e-05	0.00060458	-0.00068327	0.0001036	-0.0021986	-0.0016608	0.00038996	0.00059788	-0.00040792	-0.0013168	-0.0010252	-0.00023134
N.S.		-0.00051652	0.00046817	0.0016925	0.00036603	0.00052773	0.00013931	0.0010295	0.0004482	0.0021552	0.0020028	0.00068986	0.0033736	0.001432	0.0039412	-6.0834e-05	0.00072141	0.001511	0.00058861	-9.6915e-05	0.0005357	0.0014508	0.00033042	0.00055101	-0.0012024	0.00098969	6.4782e-05	0.0011569	0.00014634	0.00038305	0.0018062	0.00063321	0.0014314	0.0030522	0.00067954	-5.4723e-05	-0.00071166	0.0010195	-4.9479e-05	-0.0019287	-0.0010616	-0.0011968	-0.0016251	-6.0406e-05
N.S.		0.00020912	-0.00046531	2.9915e-05	-0.0021117	-0.0020413	0.0014369	0.00165	-0.0013809	-0.00036967	0.00091408	-0.001458	0.00021729	-6.9016e-05	4.3051e-05	0.00034106	-0.0011471	1.428e-05	0.00060326	0.0014423	-0.0011968	-0.00039601	0.00024018	-0.00071475	-0.00030885	0.00035112	-0.00064495	0.00077988	-0.0022644	-0.0012016	-0.00011484	-0.00027752	-0.00018539	0.0014534	-0.0013566	0.00086162	-0.00070837	0.00093769	-0.00068069	0.0017757	0.00014182	-0.00020169	-0.00088259	-0.0012008
N.S.		-0.0021276	0.0019178	-0.00092426	-0.00090833	-0.0017067	-0.0014791	-0.0018877	-0.00055276	-0.0011831	-0.0017095	-0.0009827	-0.0013805	-0.0046005	-0.0024893	-0.0044276	-0.0038827	-0.0044651	-0.0050664	-0.004361	-0.006364	-0.0044837	-0.004005	-0.0040675	-0.0035197	-0.0053761	-0.0031119	-0.0029008	-0.0051668	-0.0036506	-0.0023289	-0.0024824	-0.0026135	-0.0016677	-0.0023528	-0.00030825	-0.001712	-0.0033752	-0.00043653	-0.0018252	-0.0024796	-0.00093449	-0.0012844	0.00041748
N.S.		-0.00035156	0.0022639	0.0006683	0.0017979	0.0030356	-0.00027749	-0.00017943	-0.00029067	0.0018823	0.00053082	6.6083e-05	-0.0004162	-0.0016306	-0.00043664	0.0028342	-0.00041446	0.0015458	0.00034584	0.0010003	-0.00021324	0.0010453	0.0017904	0.0011868	-0.00050421	0.00067686	0.00055611	-6.0417e-06	-5.1132e-05	0.00014091	-0.00094603	-0.0010087	-0.0014605	0.00071741	-0.00060201	-0.0016911	-0.0015226	0.00035493	-0.00043208	0.0020386	0.0014112	0.0007399	-0.00039728	0.00017767
N.S.		0.0019515	4.2878e-05	-0.00026865	0.00060316	-0.0019226	-0.0023848	0.0011114	0.0014762	-8.5724e-05	0.00097748	-0.00082012	-0.0019676	0.00066208	-0.00081928	-0.00023622	-0.00015651	0.00070603	0.00091228	-0.0012437	-0.00081017	0.0011264	0.0001268	0.0014458	-0.00030385	0.00059702	-0.00039487	6.4607e-05	0.00078024	0.00027894	0.00048138	0.0016004	0.0024448	0.0011513	0.00053035	0.00049449	-0.00042536	0.00036472	0.00089967	-0.0012304	-0.00072926	-0.00068732	-0.00058312	-0.00078752
N.S.		0.0009449	0.00019626	0.0023495	0.0020669	0.0018206	0.0016166	0.00094077	-0.0016951	0.00019099	-0.0002032	-0.00028701	-0.0014298	-0.00082846	0.00061513	-0.0016454	0.0009999	0.000481	-0.0020324	-0.0014454	-0.00068897	-0.0015768	9.3652e-05	-0.00014076	-0.00055831	0.0014285	-0.00028754	0.00089571	0.00028736	0.00068766	3.1224e-05	0.0007454	0.0039549	0.0038392	-0.0019209	0.0031711	0.0010196	0.0022173	-0.0015426	0.00088964	0.00033192	0.0029173	0.0024931	3.0463e-05
N.S.		-0.00028939	-0.0012738	0.00034277	0.00076977	0.00125	-0.0013975	0.0013223	0.0014324	-0.0017676	-7.9111e-05	-0.001703	-0.0015455	-3.7239e-05	0.00047961	-0.0017515	-0.0013702	-0.0013663	-0.0018013	8.2193e-05	0.00034226	-0.00096852	-0.00062947	-0.00033631	-0.0012086	0.00061544	-0.0014532	-6.4641e-05	-0.00046384	-0.00048822	-0.00016155	0.00075738	-0.0015611	-0.00073108	-0.0003363	-0.0023021	0.0016572	8.7582e-06	-0.00014724	0.0021963	0.0007452	0.0014867	0.0019646	0.0023652
Positive		0.003059	0.0030005	-0.00027048	0.0014714	0.0012892	0.00041238	-0.0009837	0.0017056	0.0016773	0.00062713	0.00048731	0.0022197	0.0039208	0.0028067	0.0068669	0.0060489	0.0079934	0.0040145	0.013708	0.011333	0.0092675	0.011867	0.0078252	0.0049691	0.0037476	0.0057049	0.0029156	0.0014345	0.0013772	0.0015111	0.0016354	0.0013601	0.00024031	0.001638	0.001081	0.0015449	-0.00056718	0.0019299	-0.0001649	0.00033379	0.0026222	0.0026897	0.002593
N.S.		0.0016889	-0.00081998	0.0011611	-0.00044285	-0.00024996	6.7959e-05	0.00090424	0.00066756	0.00051685	-0.00039302	-0.0024326	-0.0011539	0.00021983	-0.00022556	-0.00033187	-0.0017675	-2.6119e-05	-0.00012029	0.00037166	-0.00089591	-0.00084315	-0.0042198	-0.0012286	-0.00072735	-0.00099072	-0.0014205	-0.00089594	-0.00039067	-0.00019054	-0.00047465	-4.155e-05	0.00035449	0.0010211	-0.0004558	0.0023617	0.0011536	-0.0011064	0.0028536	-0.00066131	9.9732e-05	6.975e-06	0.0022181	-0.0013633
N.S.		-0.00055197	0.0020254	0.0020023	0.0004141	-0.00021062	0.0014805	0.00013467	-0.0028316	0.00072603	0.00052594	-0.0026516	-0.00056438	0.0020697	0.0020556	0.0002338	-0.0017144	-0.0010202	-0.0014391	0.00038609	0.00063736	0.0018065	-0.001117	-0.00065305	9.274e-05	-0.00057559	-0.00063938	0.00041437	-0.001187	-0.00019732	0.00063215	0.00028126	-0.00038733	0.0011806	0.0013867	0.00023997	0.0011242	0.0023662	0.0011613	0.0019198	4.6497e-05	-0.00010589	-0.00070551	-0.00036028
N.S.		-0.0012999	0.0014749	0.00041768	0.00068905	-0.0013434	0.00077744	0.00044804	-0.00029302	-0.00086913	-0.00096422	0.00017485	0.00028799	-0.00094711	-0.00023037	0.0023915	0.0015089	9.1116e-06	-0.00017775	-0.00090809	0.0013894	0.00042829	-0.0019571	-0.00079693	0.00080416	0.00019195	0.00014864	0.00061408	-0.00014027	-0.00012139	-0.00035835	-0.0013196	0.0030071	-0.00065091	0.0020386	0.002254	-0.00022117	-0.00060477	-0.0015118	-0.0023614	0.0016943	8.7689e-05	-0.0011681	-0.0011659
N.S.		-0.00074174	0.00044554	-0.0012636	-0.00043622	-0.0015905	-0.0012595	-0.0012167	-0.001412	-0.0020724	0.00030132	-0.0014214	-0.0011141	-0.00098257	-0.0025132	-0.0015799	-0.002884	-0.00093141	-0.0023814	-0.0021283	-0.002935	-0.0027206	-0.0052266	-0.0030535	-0.0038607	-0.0022561	-0.0025904	-0.0035164	-0.001558	-0.001417	-0.00040884	-0.00023523	9.074e-05	-0.00030158	0.00042943	-0.0014554	-0.00019007	9.6901e-06	-0.0017049	0.00043189	0.00059813	-0.0019757	-0.0016665	-0.0019735
N.S.		-8.7749e-05	0.00016654	0.0010992	0.0017063	0.00051248	0.001762	0.0018968	-0.0017745	-0.00078859	0.00040386	1.0212e-05	-0.0011764	-0.00097563	0.00098727	-0.00040116	0.00090423	-0.00035579	-0.0011344	-0.0014583	-0.00069669	-0.0017097	0.00048443	0.00056888	0.00024596	0.0011821	-0.00017871	0.0015928	-0.0012108	0.00092402	-0.0022392	-0.0003609	0.0027337	0.0012446	-0.00075519	0.0012629	0.00042275	0.0004941	-0.0014843	0.00046586	-2.8588e-05	0.0023206	0.0016568	-0.00019349
N.S.		0.00072321	-7.9115e-05	0.00042715	0.0013515	3.8055e-05	-0.00081885	-0.0007134	-0.00069054	0.00057273	-0.002211	0.00042461	-0.0015864	-0.00065715	0.0014836	-0.0013082	-0.00094825	0.0015333	-0.0014603	-0.00020204	0.00051835	0.00099682	0.00048979	-0.00017496	0.00012652	-0.00030564	-0.0012691	-0.0022771	-0.00071777	0.00099865	0.00011734	-0.00061945	0.0041283	0.0012013	0.00063153	0.0024443	0.00028676	-0.0019372	-0.00092815	0.0012061	0.0011848	0.00010559	-0.00037761	-0.0016489
N.S.		0.00052317	0.0015271	0.00013505	0.00092834	0.00066298	8.0995e-05	0.00031187	0.00025253	0.0012116	0.0011425	0.00064261	-0.001257	0.00065192	0.0014773	-0.00030913	-0.0018212	-0.00041244	-0.00062478	-0.0025704	-0.0015428	0.0015986	-0.0009153	0.00018811	0.0010541	0.0012629	0.00023277	-0.00059969	0.001363	0.0006008	-0.00048981	0.00040874	0.00097042	-0.00090815	0.0011432	0.0014612	0.0016295	-0.0020652	0.0010725	0.00012119	-0.00034814	0.00037298	-0.00083004	0.0014728
N.S.		-0.0015371	-0.0011263	-0.0011212	-0.001483	-0.00051857	-0.00016077	-0.00090674	-0.00018148	0.00049404	-0.00084658	0.001682	0.00031084	0.00055634	-0.00029527	-0.00025931	-0.00072929	0.00032647	0.00043483	-0.00027749	0.0012328	-0.0010858	-0.0010596	-0.0017627	-0.00042813	-0.00074642	-0.0028078	-0.0017987	-0.00060597	-0.00067128	-0.00031527	-0.0026688	0.00031254	0.00096386	-0.0011853	-0.00040204	-3.4669e-05	0.00070148	-0.00017264	8.2766e-05	9.2894e-05	1.7807e-05	-0.0040803	-0.0024814
N.S.		0.0014641	-0.0013784	-0.00066742	-0.0022994	-0.0010124	0.00058936	-0.00014868	-9.0639e-05	0.00049526	0.0022444	0.00059317	-0.00011175	0.00062714	-0.00072797	-5.9568e-05	-0.0020221	-0.00087976	0.00083187	-0.00089469	0.0023791	-0.0014176	-0.00079984	0.00064905	-0.001001	-0.0021096	-0.00015246	-0.00047262	-0.00022223	0.0017486	-0.00094598	0.0011091	0.0011166	2.2708e-05	-0.0005288	0.00039505	-0.0012345	0.0013713	0.00033458	-0.0022036	-0.0005691	0.00015365	-0.0014918	0.0021673
N.S.		0.00088533	0.0008586	-0.0002696	-0.00068639	-3.5172e-05	0.00072172	-0.0028788	0.0018116	0.000701	-0.00066947	0.00062316	-0.00053918	0.0015621	0.00059634	3.1571e-05	-0.00060388	0.00023571	0.00057043	-0.0020715	0.00036168	0.0026387	0.0046032	0.00032588	0.00076252	0.00015566	-0.00030829	0.00080661	-0.0016866	-0.00022209	0.00038652	-0.00020793	-3.7288e-05	-0.00028469	-0.0011453	0.0011909	-0.001756	0.00049697	0.00073025	-0.00099588	-0.00025199	-0.0011411	-0.00046724	-0.00046513
N.S.		-0.00087013	-0.0010509	-0.0010821	4.9812e-05	0.001609	0.0036378	-0.00018689	-0.0013101	-0.00040847	0.0005138	1.4812e-06	0.00028321	0.00031734	-0.00040932	-0.0013801	-0.001071	-0.0011768	-0.0010554	0.00018741	0.00046757	0.001693	-0.00046038	0.0003672	0.0026983	0.00058888	-0.00048022	-0.00070885	-0.0018859	-0.00221	-0.0015557	-2.135e-05	-0.00069199	-0.00022552	-0.00038671	0.00092271	0.00027027	-0.00056957	0.001263	-0.00024583	-0.00053481	0.001176	0.0012916	0.0051552
N.S.		-0.00065184	-0.00023694	0.00058366	0.00097195	-0.00051237	-6.2243e-05	0.0015566	-0.0020638	0.00054852	0.00056536	-0.00024955	0.00054966	0.00014478	-0.00017349	0.00056244	-0.0012466	-0.00070306	0.00032195	-9.368e-05	-0.0010644	0.0016709	-0.0020284	7.7683e-05	-0.001618	-9.1006e-05	2.9978e-05	-0.00030902	0.00023553	-0.0012631	-0.00045593	-0.0012927	-7.6176e-05	-0.000814	-0.00067364	0.0013777	-0.00025394	-0.0016326	-0.0008963	-0.00075383	-4.2841e-05	-0.0015185	-0.0016385	-0.00038153
N.S.		0.0012425	0.0017499	0.00092582	0.0019324	0.00049438	-0.0023727	-0.0013566	-0.0020059	-0.0011331	0.00052225	0.0035216	0.0015671	-0.00076333	-1.8631e-05	0.0014555	-7.515e-05	2.3669e-05	-0.00070741	-0.00034248	-0.00054314	-0.00051867	-0.00072406	0.0003193	0.00027491	-0.0011773	-0.0014568	0.00029522	0.0010732	-0.00058087	-0.00064995	-0.00061812	-6.8316e-05	-8.9373e-05	-0.0013729	-0.00026461	8.4251e-05	-9.6898e-05	0.00055697	-0.00046347	-0.00069605	-0.00029962	-0.00028181	0.0013591
N.S.		-0.0016636	-0.0014617	-0.00047775	0.0013833	-0.00031382	0.00099451	-0.00059255	0.00014445	-0.00070338	0.004433	0.0021885	-0.00047664	-0.00094922	0.0018185	0.00066005	-0.00073567	0.0006552	0.00080288	-0.00010783	0.0024586	0.0014705	0.0021217	0.0014591	0.0018606	0.001065	0.0020737	0.00098246	0.0015255	0.0012726	0.0010126	-3.483e-05	-0.0012819	0.00012629	-0.00091127	-0.0013046	0.0028005	0.0025534	0.00037859	0.00015297	-0.00082454	0.00046082	-0.00093233	0.0024405
N.S.		0.00051328	4.1492e-05	0.0002603	0.0006289	0.00089946	-0.0013922	0.0014019	0.00043814	-0.0012515	-0.00056624	-0.0031132	-0.0010876	0.00013247	0.0012735	-0.0024767	-0.0022316	-0.0022436	-0.0029834	-0.00033413	-0.0016442	-0.0031668	-0.0032889	-0.0018339	-0.002273	-0.00090666	-0.0011531	0.00049057	-0.00065919	0.00073994	-0.00045864	-8.4576e-07	-0.0021535	-0.00070166	-0.00028459	-0.0013667	0.00058828	0.0005378	0.00046129	0.0019402	0.00083241	0.0024742	0.00099383	0.0002481
N.S.		-0.0011908	-0.0020168	0.00042291	0.0025912	-0.00091136	-0.00011568	-0.00041079	0.00050252	-0.00045625	0.0020268	0.0022291	0.0012241	9.0605e-05	0.00057928	-0.0013928	-0.0021779	-7.6117e-05	-3.2724e-05	0.0020318	0.00019734	0.00097272	-0.0030145	0.0018652	-0.0020307	0.00030963	0.00013464	0.00083909	0.0006837	0.0002794	0.00040025	-0.00015165	0.0012961	0.00017394	0.00017227	-0.00030968	-3.1242e-05	-0.00012815	-0.00015288	-0.00013573	0.0020734	-0.0016403	0.00011047	-0.00052354
N.S.		-0.0017103	-0.0012069	-0.00064871	0.0012934	0.00072812	0.001039	-0.00068448	0.00013974	-0.00056167	0.0024859	0.00018605	-0.00038818	-0.0001648	0.0012589	0.0012859	-0.00079145	-0.000971	0.0009635	0.00058138	0.0018746	-0.00044142	0.0024845	0.00079026	0.00054455	0.0018108	0.0021614	0.0011594	0.0015071	0.0019243	0.00091258	0.00026294	-0.0011366	5.8408e-05	-0.00064009	-0.0010775	0.0024728	0.0010826	0.00079165	-0.00027705	-0.00093881	0.00012985	-0.00092352	0.0021587
N.S.		0.00050911	-0.00064179	-0.0020013	-0.00020961	-0.0012696	0.00085328	0.00058443	-0.00039846	0.00047997	0.0008709	-2.3097e-05	-0.00047917	-0.0015734	-0.0011115	0.001585	0.00076913	-0.00099792	0.0017803	0.0010622	-0.0014787	0.0011518	-0.002511	-0.00096277	-0.0011359	0.00028542	-0.0012766	8.8213e-05	-9.3929e-05	-0.00091451	-0.0001657	-0.00086282	-0.00087401	-0.0011908	-0.0024726	-0.00062343	-0.00094077	-0.0011316	-0.0015325	-0.0016927	1.995e-05	-0.0018558	-0.0024947	-0.0012735
N.S.		-0.0013787	-0.00046421	-0.00060898	0.00086175	-0.0012491	0.00068892	-0.0017109	0.00072414	-0.00033806	-0.00033306	0.00010255	-0.00050808	-0.0017676	-0.00093699	-0.00095274	-0.0014257	-0.0014493	0.0012552	-0.0010992	-0.00029838	0.00079554	0.0015756	-0.0017127	-0.0018181	0.001551	-0.0010153	0.0014805	0.00096781	3.0491e-05	0.0012278	0.00017555	0.00020812	0.0010622	0.0007104	-0.00098078	-0.0013048	-0.00065648	-0.0011856	-0.00014985	-0.0020131	-0.0008283	0.0004992	-0.0001418
N.S.		0.00061665	-0.00012413	-0.00077888	0.00013292	-0.00027659	0.00048602	-0.00020676	-0.00068331	0.0010945	-0.0020585	-0.00028664	-0.0012629	-0.001388	0.00049782	-0.0015855	-2.8558e-05	0.0035151	-0.0013588	-7.6712e-05	0.00098328	0.0010726	-0.00064865	-0.00062667	-0.00018952	1.4909e-05	-0.00076352	-0.001394	-0.00067098	0.0011412	4.851e-05	-0.0006583	0.002664	0.0012171	0.00066582	0.0031377	0.0014779	-0.0017443	0.00049452	0.0058391	0.0031319	0.0005213	0.00075533	-0.00058766
N.S.		-0.00023451	0.00049673	-0.0009159	-0.00059677	0.00036433	0.00061642	-0.0028498	0.0021727	-0.00023063	-0.00033982	0.00049881	-0.00085166	-0.00011842	0.00071488	8.6463e-05	-0.00059131	-0.00054916	-0.001337	-0.0010313	-0.00015885	0.002182	0.0030464	-0.0010293	-0.00068955	-0.00068289	-0.00078547	-0.0016031	-0.001981	-0.0012806	-0.0010085	-0.00024163	0.00023889	-0.00029597	-0.00094735	0.001157	-0.0020182	-0.00020605	-0.00088307	-0.0021694	-0.00043509	-0.0022687	-0.0011934	0.00039946
N.S.		0.0021609	0.0013205	-0.0003726	0.0010137	-0.000781	-0.0014156	0.00050886	0.00056689	0.0011674	0.0012043	3.9031e-05	-0.0012965	0.001103	1.7749e-05	-0.00063208	-0.0015762	0.00028463	0.00015303	-0.0023499	-0.0017255	0.0014597	-0.0006218	0.0010786	0.0003693	0.0016862	0.00034101	-0.00049965	0.00075423	0.00065877	-0.00064984	0.00056729	0.0017239	3.9976e-05	0.0011229	0.0013343	0.00027199	-0.00083259	0.0012275	-0.00026734	-0.00055591	-9.0382e-05	-0.0009105	0.00078154
N.S.		-7.7165e-05	-0.00028723	-0.0010099	0.00028038	-0.0014673	0.00047103	0.0006792	-0.00179	0.00015929	0.0002549	4.8807e-05	-0.00047045	-0.00072153	-0.00071447	0.0005405	-0.00038548	-0.00081712	0.00092421	-0.00046165	-0.0013672	0.0017897	-0.0025651	-0.00044496	-0.0021206	-0.00049702	-0.00033444	-0.00062917	-0.00033402	-0.0011681	-0.0010893	-0.0011923	-0.00074961	-0.0015967	-0.0018922	0.00056013	-0.0012053	-0.0017229	-0.0018463	-0.0013162	7.0199e-05	-0.0021725	-0.0027061	-0.00086857
N.S.		-0.0010002	-0.00091753	-0.0017356	0.00012615	0.0010844	0.00094587	0.00030804	-0.0012406	-0.00071556	0.0013863	-6.8897e-05	-9.8032e-05	-0.00020635	-0.00055088	-0.001095	-0.00043019	5.7846e-05	-0.00088329	0.00067622	0.00027855	0.00201	-0.00046096	0.00080612	0.001612	0.00044394	-0.00089268	-0.00044597	-0.00083118	-0.00065305	-0.001002	0.00063064	0.00039953	-0.0006276	0.00017993	0.00029244	0.00087551	8.9972e-05	0.0019088	-0.00087392	-0.0012453	0.00079163	0.0010837	0.0061742
N.S.		0.0016147	-3.9701e-05	-0.00013368	0.00026183	0.00052694	0.0015864	-0.00034998	5.9991e-05	-0.0006906	-8.534e-05	-0.0011444	0.0016332	0.0016228	5.0943e-05	0.001587	-0.0016264	0.00080953	0.00067853	-0.0017472	-0.0014234	0.0031003	-0.0018351	0.0024561	0.0011221	-1.4395e-06	0.001219	0.0022669	-0.0017786	0.00068617	0.00056791	0.0020115	0.0021875	0.0015098	0.0028912	0.0027033	0.0015104	-0.0010346	0.0017849	9.3586e-05	0.00023512	0.0016589	3.8043e-05	-0.0016047
N.S.		0.0031037	-0.00014593	-0.00016429	-0.00044989	-0.00092607	-0.0011971	0.0010672	-0.00095929	0.00015993	-0.00031673	-0.00027803	-0.00044647	-0.00058106	-0.00058253	-0.00040443	-0.0017048	-0.00040488	-0.00088963	-0.0013759	-0.00079449	-0.00033572	-0.00060986	0.00090515	3.3696e-05	-0.0010187	-9.8151e-05	-0.00050935	0.00019136	-0.00093283	-0.0012818	-0.0010205	0.00017928	0.0010957	-0.00081772	-0.0018536	-0.0015307	-0.0010023	-0.00043417	0.00016027	-0.00067039	0.00040468	-0.00070589	-0.00020054
N.S.		-0.0012613	0.00090953	0.00018067	0.0018978	-0.00087844	0.0010658	0.0016251	-0.00075704	-0.00155	3.1971e-05	0.00032302	-0.00023967	-0.0012163	0.00026243	0.0013508	0.00072957	-0.00039655	-0.00031577	-0.0010782	9.9115e-05	-0.00062389	-0.00055472	0.00018924	0.00079973	0.00042728	-2.7269e-05	0.0012238	-0.00068521	0.00035407	-0.0019091	-0.0008041	0.0025905	-0.00041515	0.0010959	0.0014081	0.0001178	-0.00041427	-0.0014319	-0.0012249	0.00069851	0.0011319	0.00021517	-0.00023188
N.S.		-0.00028724	-0.0016416	-0.00056363	0.00078566	-0.0005106	-0.00041147	-3.8098e-05	-0.00098008	-0.00034091	0.002479	0.0013002	-0.0002127	0.00049617	0.0018343	-0.00094259	-0.0018917	0.00037775	-0.00073227	0.00067794	0.00073148	-0.00019813	-0.0014998	-0.0005027	-0.0022213	-0.0015964	0.00011741	-0.0002703	-0.00043922	-0.00041315	0.00074393	-0.00018085	0.0010505	0.00032139	-0.00015341	-0.0010214	-0.00044624	0.00082793	0.0002108	0.00059077	0.0016166	-0.0013013	-0.0019048	-5.5657e-05
N.S.		-0.00095255	0.0010404	0.0025288	0.0010774	-0.00080332	0.00059984	-0.00027382	-0.0019039	0.0011191	-0.00032725	-0.0024431	-0.0014101	0.00065786	0.00081784	0.00054871	-0.0011341	3.9481e-05	-0.0016797	0.00040034	0.0013301	0.0015733	-0.0027342	0.00059197	-3.0821e-06	-0.00036464	-0.00057111	-0.00020468	-0.0012255	-0.00053626	0.00043242	0.00080383	0.0002704	0.00012363	0.00084483	-0.00021193	-0.00087571	0.0026764	0.00091704	0.0021114	0.00075698	0.00013793	-0.0007823	-0.00010853
N.S.		0.0019281	0.0033775	0.0017167	0.0036583	0.00075949	-0.0014826	-0.0009705	-0.0013245	-0.00056793	0.0015952	0.002958	0.00049618	-0.0015248	-0.00033921	0.00069042	-0.00011028	-0.0012435	-0.0012414	0.00018416	0.00086258	-0.00052111	-0.00024093	0.001267	0.00019932	-0.0010829	-0.0011365	-0.00098982	0.00025501	-0.00064011	-0.00090415	-0.000447	-0.00026844	0.00012028	-0.00083226	-0.00030197	-0.00044139	-0.00025319	0.0011187	-0.00021374	-0.000507	-0.00080029	-0.0012804	0.00018121
N.S.		-0.00013421	-0.00040886	0.0013393	-7.5423e-05	0.00061685	0.00029672	0.001537	-9.4473e-05	0.0004129	0.0011144	0.00079995	0.00084212	-0.00053307	-0.00016842	-0.0012749	-6.1511e-05	-0.0013869	-0.0011263	-0.0016002	0.0013705	-0.0020646	-0.00046565	-0.0015011	0.00076358	-0.0014733	0.00051445	0.00069229	-0.00014598	0.00057543	0.0022621	0.00099169	0.0005817	0.0010881	0.00010689	-0.00011414	0.0023933	-0.0005637	0.00056194	-0.00053194	0.0024451	-0.0014094	-0.0014552	-0.0014001
N.S.		-0.0006127	-0.00081471	-0.0017659	0.00020861	-0.00046123	-0.0011431	0.000156	-0.00031425	7.7463e-05	-0.00023174	-0.0021222	-0.00047027	-0.0021901	-0.001838	0.00092292	-0.0012858	-0.00096911	0.0015277	0.00054818	-0.00078431	0.0013367	-0.0044333	-0.0038749	0.0008288	-0.0015936	-0.00085191	-0.00037581	-0.001091	-0.0015034	0.00020537	-0.0012043	-0.0016143	-1.7621e-05	-0.00040337	-0.0013601	-0.0015702	-0.001504	-0.00038854	-0.00087504	-0.0015392	-0.00074407	-0.00050956	-0.00050387
N.S.		-0.00079331	-0.00029269	0.0015428	0.00029526	0.00068452	0.00018099	-8.1767e-05	0.00013323	0.00090233	0.00070815	0.00026031	0.0027783	0.00081478	0.00085966	-0.00064793	-0.00037539	-0.00052354	0.00064695	-0.00041961	0.00012399	0.00050411	0.00039774	-0.00066527	-0.0018473	0.00053716	-3.9646e-05	0.00078839	-0.0008739	0.00025467	0.001459	0.00042706	0.0011755	0.0011352	0.00055419	-0.00014695	-0.0013585	0.0001585	-0.001142	-0.0021848	-0.001918	-0.0010112	-0.00099224	9.4528e-05
N.S.		-0.0013746	-0.00049725	0.00071267	0.00090536	-0.00071867	0.00051482	-0.0012974	0.00065541	-8.1795e-05	0.00038884	0.00025306	0.0010355	-0.00073643	-0.001052	-0.0006045	-0.0014566	-0.0010454	0.0014677	-0.00068777	8.8902e-05	0.00024015	0.0014644	-0.001081	-0.0018036	0.0011948	7.468e-05	0.0015371	-0.00049114	0.00035264	0.0013461	0.00045152	0.0006103	0.00038693	0.00033115	-0.00055795	-0.0016368	-0.00017322	-0.0011229	-0.0019074	-0.0018773	-0.00063878	0.0002622	0.00020506
N.S.		0.00013214	0.0029734	0.00039055	0.0030623	0.0013385	0.0009304	-0.00067417	-0.00054615	7.5617e-05	0.0020465	0.001947	-0.0004424	-0.0010953	-0.001274	0.0001096	-0.00024356	-0.0010292	-0.0012691	0.0005104	0.0014939	-0.00060235	-0.00060917	0.0015639	-0.00020318	-0.00033955	-0.0013357	-0.0015685	-0.00050069	-0.00055663	-0.00064021	-0.00026886	-0.0002783	0.00013158	-0.00020114	-0.00045485	-0.00077975	-0.00053705	0.0014321	-0.00083838	-0.0004053	-0.0010104	-0.0013942	-0.00038027
N.S.		-0.002575	0.0023027	0.00061217	0.0013493	-0.00057867	-0.0011951	-0.00021006	0.000236	-0.0015549	0.00041535	-0.00070229	0.00022664	-0.00054907	-0.00051351	0.00014511	-5.1191e-05	-0.0012719	0.00044037	0.00070761	-0.00029176	0.00011874	-0.0040575	-0.0019204	-0.0012609	-0.002902	-0.00086311	-0.0027244	-0.00021258	0.00053902	0.00068061	-0.00068206	-0.00066563	-0.0015015	0.00056229	7.9368e-05	0.00058702	-0.00090276	-0.00075401	-0.00062934	0.00066084	0.0023414	0.0012846	0.0017578
N.S.		-0.00131	0.0024569	-0.0012917	0.00015335	0.00040571	-0.00015404	-0.00037484	-0.00059046	-0.00023542	0.001378	-0.0015986	-0.0024128	0.0013566	0.00022796	0.00041207	0.00101	0.0009989	-0.00035707	-0.0015642	-0.0032413	-0.0027928	-0.010034	-0.001994	-0.0015565	-0.00033128	3.5959e-05	0.00020541	0.00082127	0.00065812	-0.0015347	0.00031613	-0.0012713	-0.002738	-0.0019335	-0.0003978	-0.00068902	0.00061933	0.00017761	0.00013943	0.0020643	0.0059289	-0.0003934	0.0013309
N.S.		0.00075796	-6.0371e-05	0.00014048	0.001267	0.0011095	0.00072563	-0.0015152	-0.00062814	0.0012184	0.0017908	0.0001495	-0.00040594	-0.0010331	-0.0025121	0.00145	0.00059549	-0.0013059	-0.0018208	-0.0021255	-0.0015711	0.00074558	-0.00082676	-0.00096608	-0.0017235	-0.0020377	-0.00074343	0.0011536	0.0024304	0.0010817	0.0005604	0.00033855	-0.002384	0.00040907	0.0013765	0.0026692	0.00054913	0.00076801	6.4251e-05	-0.00058796	-0.0017087	0.00018766	0.0011615	0.00055657
N.S.		0.010742	0.0012618	0.0012135	0.0013987	-0.0017701	-0.0016016	0.002375	0.0019911	-0.0016458	-0.0014302	-0.000656	7.7002e-06	0.0020879	-0.0029675	-0.0015343	-0.00053276	-0.00087852	-0.0014145	0.0010778	0.0040402	0.0014078	-0.00073489	0.0014393	-0.0016756	0.0004222	0.002509	0.0004763	0.001076	0.0018616	0.001081	-0.00087586	-0.0012643	-0.00062396	8.5999e-05	-0.00087143	0.00051571	0.0017997	0.00024247	0.0010344	0.002708	0.00061477	0.00099968	-0.00024463
N.S.		0.00023419	0.00063456	0.0010882	0.0009704	-0.00035794	-0.00060392	0.0034091	0.00024141	0.0004337	-0.0001854	0.0010667	-0.0015405	-0.0015918	0.00028198	-0.00039233	-0.0020352	-0.0008821	-0.00029296	-0.002174	-0.0016336	-0.00074607	-0.0033414	-0.00064046	-0.00013647	-0.0015102	-0.0010233	-0.0008234	0.0030374	-0.00014654	-0.00013589	-1.2036e-05	-0.00021035	-0.00042797	-0.00045213	0.00061881	-0.0012068	0.00071414	0.00062928	0.0021306	0.0011945	0.0023716	0.0005191	0.00062082
N.S.		2.4661e-05	-7.8858e-05	-0.00026533	-0.00096915	0.00024766	0.00035259	0.00021603	0.00093664	0.00069465	-0.0012206	0.0016575	0.001236	0.0019905	7.8594e-05	-0.0013602	-0.00075427	-3.5974e-05	-0.0004247	-0.002066	-9.884e-05	-0.0029365	-0.0043791	-0.0027413	-0.0005013	-0.00032376	-0.0021474	-0.0017612	-0.0010675	0.00034947	-0.00017132	-0.0022513	-0.00051061	-0.00010393	-0.00095453	-0.00014789	-1.2167e-05	0.00091226	-0.00068033	0.00055644	0.00026249	-0.00046821	-0.00052129	-0.001177
N.S.		-0.00144	-0.0020397	-0.00041871	-0.0014431	-0.00064192	-0.0008249	-0.00045974	0.00037851	0.0037121	-0.00085068	-0.00024944	0.001383	-0.00031759	0.0016657	-0.00035704	0.0029296	-0.0013001	0.0014017	0.00094703	-0.00047397	0.0011378	-0.00042329	9.6947e-06	-3.9872e-05	-0.0035393	-0.0011734	0.00022585	-0.00063536	-0.00036573	0.0012363	0.0012203	0.0015959	0.00073031	-0.00082339	-0.0011606	-0.00027123	-0.0012942	-0.00055322	-0.0005497	-0.0020302	-0.00058497	0.00025026	-0.00026599
N.S.		0.00054615	-0.00019917	0.00083417	0.00074244	0.00032774	0.0027132	0.0020934	0.00053621	0.0018335	0.0002588	-0.00023275	-0.0015446	6.0847e-05	0.0036859	0.00031409	-0.0013983	-0.00019895	-0.0013685	-0.00082091	-0.00084221	-0.0033868	-0.0052898	-0.0013156	-0.0031345	-0.0024657	-0.0013941	-0.00074492	-0.0031541	-0.0010134	-0.00071042	0.0004146	0.0014044	-0.0014218	-0.00039359	0.0011802	0.0011118	0.00076851	0.0013511	0.0010462	0.0024856	0.0013003	4.6977e-05	-0.00054863
N.S.		0.00042985	0.0016404	-0.0014787	-0.0002696	5.4976e-05	-0.00074086	-0.00063732	0.00092745	-8.0054e-05	0.00050095	0.00022331	0.00048105	-0.00035421	-0.00026744	-0.00091467	-0.00069352	0.0012546	-0.00037564	-0.00071259	0.00056859	0.0002804	-0.007305	0.00087881	-8.7248e-05	-0.0012028	0.0020162	0.0010676	0.00029597	0.00028017	0.00077811	-0.00048992	-0.00022401	-0.00039255	0.00090125	-0.00089861	0.0021476	-0.00064883	-0.00040563	-0.0010961	1.8566e-06	0.001646	-0.00057669	-0.00024202
N.S.		-0.0012317	0.00063665	-0.00093117	0.0012688	0.0013971	0.0017239	-0.00076289	-0.0011006	0.00037046	0.0007072	0.00053382	-0.00077499	-8.4465e-05	-0.001413	0.00039181	-0.00042658	-8.3644e-05	-0.0011688	0.0016159	0.00011738	-0.0016861	-0.0049814	8.5909e-05	0.00017301	-0.00034621	-0.0019642	-0.001834	-0.0011017	-0.00090916	-1.6702e-05	-0.00070446	-0.00041363	-0.00039916	-0.00052417	0.00037585	-0.00033872	0.00013116	0.0012156	-0.00088611	-3.0923e-05	-0.00084337	-0.00022676	-0.00082215
N.S.		-0.0014793	-0.00086205	-0.0019735	-0.0011151	4.1713e-05	-0.00032867	-0.0015536	0.0011215	-0.00092589	-0.00085864	0.00032655	-0.0012797	-0.0012691	0.00072184	2.5688e-05	-0.00057453	-0.0018717	-0.0017487	-0.00043571	-0.00060496	0.00078422	0.00075544	-0.0026683	-0.0026064	-0.0017052	-0.00088876	-0.002641	-0.0019986	-0.0021104	-0.0017033	-0.0011249	-0.00055779	-0.00097786	-0.0018988	-1.2468e-05	-0.0021405	-0.0013746	-0.0024661	-0.0026228	-0.00063619	-0.0024204	-0.0012681	0.00068158
N.S.		-0.0012741	-0.0007847	-0.0013728	0.00023416	-0.00017095	-0.0012575	0.0009901	-0.00080481	-0.0006751	0.0020617	-3.825e-05	-0.00060643	-0.00019942	0.00022689	-0.00032835	-4.9226e-05	0.0002171	-0.00079384	0.0018998	-0.00062561	0.0011598	-0.0052306	0.0020506	0.00049202	-4.3751e-05	-0.00048595	0.00017141	0.0017107	0.00063152	-0.00079918	0.0010817	0.0011089	-0.00041503	0.00066435	-0.0012072	0.0018119	0.00045834	0.0028062	-6.1353e-05	-0.0011311	0.00077241	0.0012482	0.0035247
N.S.		0.00041574	-0.0014722	0.00037385	-0.0011297	-0.0020131	0.0015173	-0.00103	-0.00046812	-0.00064053	0.00055919	0.0022324	0.00081041	-0.0014413	-0.00098493	0.0028746	0.0016979	-0.00014312	-7.4693e-05	0.00046002	0.0011587	-0.00054458	-0.0013105	0.00078627	-0.00035904	0.0023376	0.0010329	0.0011555	0.0014611	0.00044689	0.00021305	0.00038569	-0.00019912	0.00017715	0.0032317	0.00012509	0.0010815	0.0018295	0.0014021	-0.0012931	-0.0002364	0.0016071	-0.00031399	-0.0011398
N.S.		0.00079304	-0.00078106	-0.00038481	-0.0029201	-0.0025953	-0.0010519	-0.00087033	-0.0024042	-0.00052596	-0.0028493	0.00042743	0.00022355	-0.0019108	-0.00094507	-0.0006701	-0.0013151	0.00044832	-0.00041049	0.0011666	0.001236	-0.0017009	-0.0020845	-0.00092151	-0.0011433	6.7341e-05	0.00088006	0.0015813	0.0018544	-0.0030358	-0.00014233	-0.0013272	-0.00016452	-0.00030355	0.001656	0.00092721	0.0015506	0.0013524	0.0023976	0.0001986	-0.00042845	0.00083763	0.00060759	-0.0003264
Negative		0.0015623	-0.00035043	0.00017861	-0.00036944	-0.00049361	-0.0019378	0.0002024	-9.6921e-05	-0.0012619	0.00066725	-0.00026887	-0.00068521	-0.00071177	-0.001001	0.00046767	0.00095519	0.00076472	0.0019159	0.0045648	0.0042868	0.0015979	0.0019248	0.0023636	-0.00054115	-5.6387e-05	-0.00034404	0.0024471	0.00036323	-0.0018668	0.0010874	-0.00077442	-0.00044254	-0.0013845	-0.00031381	0.00066516	-0.0012661	-0.0020381	-0.0010835	-0.00097284	-0.0012073	0.0017596	0.00073894	-0.00022766
Negative		0.00066422	-0.0036974	-0.0010732	-0.0028457	-0.0015229	-0.0015106	-0.00086665	-0.0012908	-0.0026357	-0.00058758	-0.00056192	-0.0030229	-0.0017867	-0.00065124	-0.0021243	-0.00136	-0.0034059	-0.003556	-0.0016852	-0.0012596	-0.0023831	-0.0014733	-0.0021005	-0.0012305	-0.0024271	-0.003961	-0.0029607	-0.0041755	-0.0032126	-0.0024044	-0.0035061	-0.0033998	-0.0035253	-0.0031531	-0.0013634	-0.0010014	-0.0028219	-0.0025017	-0.0014273	-0.0019863	-0.0012543	-0.0027417	-0.0019408
N.S.		0.00039759	-0.00028708	0.0013533	-0.0011312	0.00056955	-0.00046852	0.00072835	-4.5365e-05	0.00052055	-0.00019873	-0.00061319	-0.0001371	-0.00088017	-0.0014576	-0.0012636	-1.4846e-05	0.00067415	-0.0018494	-0.001519	4.0383e-05	-0.0022641	-0.0029061	-0.0024744	0.0010607	-0.00061018	-0.00016162	0.00043815	-0.00097529	0.0007221	0.0014582	0.00041108	-0.00010699	0.001056	-7.5779e-06	-0.0001121	0.0020774	0.00029315	-0.000141	-0.0010375	0.0020082	-0.0011779	-0.001903	-0.0020157
N.S.		0.00042742	0.0012753	-0.00032059	-0.0016458	0.0023074	0.00090319	0.0016757	-0.0015528	0.0017628	0.0014008	0.00091064	0.0011223	0.0011147	0.0035674	0.0020424	0.0021199	0.0013422	0.0021986	0.0017089	0.0058765	0.0065864	0.0041533	0.0020279	0.0016682	0.0039945	0.0023777	0.0021314	0.002169	0.0012455	0.00090547	-4.0154e-05	-0.0012018	-0.00071893	0.0016765	0.0018069	4.601e-05	-0.00063332	-0.00032221	0.0013628	0.00018905	0.0011889	0.00034677	0.0035812
N.S.		0.00071541	0.00099693	-0.00060535	-9.6102e-05	1.4517e-05	-0.00051671	-0.00058079	-0.0015657	-0.00079287	-0.00011841	-0.00074436	-7.3718e-05	0.00014359	-0.0011041	-0.0011941	-0.0018591	-0.00012596	-0.0015431	-0.00074845	-0.0015852	-0.0022495	-0.002053	-0.0019176	-0.002202	-0.00085967	-0.0021521	-0.0020569	-0.00036535	-0.00078239	0.00015627	-0.00069156	-0.00072893	-0.00085326	0.0011396	-0.0010052	-0.00050101	0.0008873	-0.0016877	0.00060025	-0.00059777	-0.00035564	-0.0011349	-0.00040773
N.S.		-0.0014193	-0.00046717	-0.0012622	-0.00071175	0.00030269	-0.0013391	-0.00064602	-0.00090015	-0.00055737	-0.0005119	-0.00082795	0.00025692	0.001055	-0.00087629	0.00020146	0.00022483	-0.0020097	-0.0017445	-0.0023608	-0.00094043	-0.0027726	-0.012035	-0.0019456	-0.00065779	0.0007101	-0.0020298	-0.0012092	-0.00167	-0.00042506	-0.00051935	-0.00024368	0.00031524	-0.00053728	-0.00067019	-0.00094669	-0.0010468	0.00030973	0.001446	0.002852	0.0015039	0.001274	0.0031884	0.0018927
Negative		1.9801e-05	-0.00056621	-0.00076473	-0.00038995	-0.00016506	-0.0002582	-0.0021022	2.3243e-05	-0.00074759	-0.00069988	-0.0024818	-0.0018631	-0.0019481	-0.0026113	-0.0010548	-0.0020876	-0.0030684	-0.0045273	-0.0050917	-0.0057352	-0.0042109	-0.0079528	-0.0046201	-0.0038786	-0.0049321	-0.0018787	-0.00045264	0.00087543	-0.0012749	-0.00025786	6.5121e-05	-0.0014135	0.00072529	0.0040882	0.0025849	-0.00067168	0.0010996	-0.00072671	-0.00067909	-0.00093453	-0.00081969	-0.00072218	-0.00063643
N.S.		0.00093522	-0.0020065	0.0011536	-0.00026779	0.00023986	0.00010899	-0.00031907	0.00080714	0.0014218	-2.5516e-05	-0.0020285	-0.00050376	0.0014832	9.9446e-05	-0.0004378	-0.001458	0.00011137	-0.00013242	0.0011863	-0.0031566	-0.0018525	-0.017854	-0.0022195	-0.0001747	-0.0022039	-7.6953e-06	-0.0028401	-0.0011568	0.0002634	-0.00071269	-0.00018676	0.00030612	0.0018722	-0.0012163	0.0035293	0.0015795	0.00010598	0.0013188	-0.00024968	0.0001815	7.3957e-06	0.0018198	-0.0020578
N.S.		0.0012671	-0.00032172	0.0002246	0.0011511	-0.00093201	-0.0018648	0.00085074	0.0024778	-0.00090524	-0.0013218	-0.00081744	3.6333e-05	0.0012072	-0.0017751	-0.001332	-0.00036838	-0.0020513	-0.00070331	0.0011452	0.0007176	0.00036778	-0.0011796	-0.00095877	-0.0022725	0.00092681	0.00080601	0.00046155	-0.0003202	0.0011811	0.00016768	-0.0020637	-0.0020147	-0.0019296	-0.0016892	-0.0014481	-0.00086624	-3.3367e-05	-0.0020772	0.00030982	0.0020219	0.00032064	1.6761e-05	-0.00042613
N.S.		-0.0020588	-0.0013339	-0.0016119	-0.00055176	-0.00052177	-0.0015024	-0.00051562	0.0014031	-0.00057558	-0.0011765	-0.00027354	-0.00078603	-0.00053948	9.4481e-05	-0.00078719	-0.00078566	-0.0026949	-0.00093409	-2.5179e-05	-0.0006154	-9.9193e-05	-0.00087711	-0.0027774	-0.003059	-0.00056008	-0.00038751	-0.0013829	-0.001508	-0.0010124	-0.0011608	-0.0019291	-0.0020377	-0.0020692	-0.0026448	-0.0012592	-0.0020432	-0.0015577	-0.0033367	-0.001531	0.00022639	-0.0011184	-0.00089151	0.00012517
N.S.		0.00029993	-0.0016941	-0.00031132	-0.0030881	-0.0030148	0.00015055	-0.0015022	-0.0010852	-1.1134e-05	-0.0010132	0.0016491	0.00075123	-0.0021425	-0.0010864	0.00053089	-0.00037699	-6.9415e-05	-0.00036486	0.00094649	0.001261	-0.0021677	-0.0026815	-0.00023817	-0.00075019	0.0012426	0.00055737	0.0015604	0.0017338	-0.0026157	-0.00045027	-0.0012719	-0.00017832	-0.00043085	0.0018157	0.00056932	0.0016195	0.0020585	0.0021669	-0.0011345	-0.00039648	0.0013367	0.00020381	-0.0004002
N.S.		0.00086216	-0.00090439	-0.00079444	0.00054942	-0.00031955	0.0011817	0.00066949	0.00011395	0.00022604	-0.00018896	-0.0017574	-0.00015056	0.0011501	0.0002934	0.0010382	-0.0023905	0.00057693	0.0010072	0.0014108	-0.00033426	0.0018388	-0.0077865	0.0014108	0.0014729	0.00086684	0.00036957	0.00087222	-0.0031385	-0.00044063	-0.00055999	0.00093913	0.00078382	0.00029908	0.0031925	0.0011495	0.00033038	-0.00086331	0.00090387	8.9671e-05	-2.049e-05	0.0012698	0.00014597	-0.0023464
Negative		-0.002119	-0.0020637	0.00072955	-0.00128	-0.003533	-0.0015594	-0.0023555	-0.002231	-0.0016736	-0.0022606	-0.0034975	-0.0018014	-0.0032947	-0.0049117	-0.0044827	-0.0071634	-0.0078322	-0.0051443	-0.0088714	-0.0083891	-0.0098292	-0.0098263	-0.0089269	-0.0074145	-0.005057	-0.0033419	-0.003877	-0.0025577	-0.0025462	-0.0014555	0.00029228	-0.00032939	0.001203	0.00019288	0.00022477	0.00017677	6.5947e-05	-0.0009398	-0.0018342	0.00010746	-0.0014954	-0.00013687	-0.00033455
N.S.		-0.00099826	-0.0006437	-0.00021139	9.0883e-05	-2.4637e-05	-0.0010326	0.0019656	-7.6374e-05	0.00028693	0.0022715	0.00065143	-0.0002761	0.0007266	0.001129	0.00045391	-0.00042601	-0.00065267	-0.00084185	0.0032505	-0.0019505	0.0018616	-0.011635	0.0085071	0.0029406	2.4083e-05	0.0019701	0.0020722	0.0044283	0.0021422	6.3884e-05	0.0019068	0.0016839	0.0011936	0.0012449	-0.0020403	0.0016004	0.00038104	0.0030256	0.0010922	0.00057645	0.0019174	0.0019331	0.0012686
N.S.		-0.0024498	0.0011197	0.00046605	0.00061569	-0.00098788	-0.00077413	-0.00016046	0.00090484	-0.0022296	0.0014715	-0.0014826	0.00034317	-0.00037638	0.00025019	0.00028453	-0.00105	-0.00011789	-0.00092901	-0.00071373	-0.003185	-0.0045424	-0.01564	-0.005331	-0.0032432	-0.0041651	-0.00028173	-0.0019498	0.00016905	0.0011345	0.0011976	-0.0017345	-0.0011296	-0.0019417	0.00046075	0.00060742	0.00076898	0.00044745	-0.00079934	-0.00073276	0.0015585	0.0032973	0.0014651	0.0011426
N.S.		-0.0010373	-0.0016155	-0.0014278	-0.00034797	0.00053758	0.00016446	-0.0012576	-0.0012804	0.0010906	-0.00047634	-0.0012034	-0.00086054	0.00064972	-0.00097028	-5.1602e-05	-0.00072983	0.00039204	-0.00078797	0.0022877	-0.0028004	-0.0031751	-0.018909	-0.0023021	0.00045945	-0.0020438	-0.0020043	-0.0026532	-0.0016828	-0.00066503	-0.00027701	-0.0014698	-0.00094231	-0.00019446	-0.0014252	0.0014532	0.00061672	0.0015046	-0.00025758	0.00021257	0.00040855	-0.00026094	0.00098803	-0.0020336
N.S.		-0.00077329	0.00042612	0.0025659	0.0023219	0.00057596	-0.0016202	-0.0006376	-0.00073569	-0.0012677	0.00012909	1.4757e-05	-0.00054738	-0.0018661	-0.0011241	-0.0011641	-0.0043428	-0.0040091	-0.0046746	-0.0041688	-0.0045616	-0.0034566	-0.0094554	-0.0071008	-0.0053996	-0.0066778	-0.0020497	-0.0013851	-0.00070107	0.00021858	-0.00039482	6.7633e-05	0.0002632	0.0028516	0.00014864	0.0015943	0.00057755	0.001408	0.0033069	0.0011133	0.0018038	0.0013681	0.0034918	-0.00066336
N.S.		0.0015588	0.00065998	-0.00042574	-0.0012252	0.0015322	-8.6969e-05	0.00071398	-0.0014415	0.0006322	-1.0277e-05	0.00022698	0.00037766	0.0003918	0.00090585	0.00018933	-0.00041293	0.00021266	-0.0004465	0.00013953	0.0009539	0.00013814	0.00085037	-0.0009745	-0.0004762	0.0011513	-2.3139e-05	-0.00015845	0.00089394	0.00059062	0.0002597	-0.00057662	-0.0013431	-0.0011759	0.001483	0.00067463	-0.00067747	-6.5764e-05	-0.0014045	0.00086524	-0.00031727	0.0015096	-0.00015041	0.0016269
N.S.		0.0012654	-0.0005183	-0.00071095	-0.00031902	-0.0028992	-0.00098555	-0.00092743	-0.00046805	-0.0014517	-0.0010718	-0.0012936	-0.0029805	-0.003234	-0.0023268	-0.0018976	-0.0011884	-0.002827	-0.0029638	-0.0026578	-0.0033591	-0.0064796	-0.0063044	-0.0062845	-0.0061746	-0.0053849	-0.0043621	-0.0021245	-0.0024976	-0.0031821	-0.0014242	-0.0022876	-0.0018435	-0.0028889	-0.00065238	-0.00093406	-0.0019005	-0.0019942	-0.0011549	-0.0014116	-0.0016388	0.0011877	-0.00066276	-0.0013907
N.S.		-0.00027378	-0.00091927	-0.00076746	0.001061	0.0019247	0.0029944	2.9575e-05	-6.4735e-05	0.00046406	0.00045859	-0.00058627	-0.00018818	0.00038356	0.00069083	0.0016262	0.0036247	-0.0016924	0.0030065	0.00045234	0.006268	0.0039679	-0.001734	-0.00014824	-0.0010194	-0.00026557	-0.0002726	0.0011173	0.0012039	0.0022381	0.00095881	0.00099123	-0.0019558	0.00075782	-0.0011358	-0.0014768	0.00033229	0.00055716	-0.00033172	-0.00020789	-0.00062704	-0.00013057	-0.00069728	-0.0017923
N.S.		-0.0024269	1.2007e-05	-0.0011378	-0.0020075	-0.0019429	-0.0017273	-0.0026237	-0.00010718	-0.0020613	-0.0015759	-0.00026732	-0.00164	-0.0029023	-0.003023	-0.0030567	-0.0036805	-0.0040772	-0.004205	-0.002858	-0.0065695	-0.0042567	-0.0066848	-0.0040962	-0.0037995	-0.0050801	-0.0033067	-0.0025489	-0.0043855	-0.0027873	-0.0029596	-0.0026756	-0.0022104	-0.00072651	-0.0012267	0.0009485	0.00085446	-0.002238	-0.00077819	-0.0017307	-0.002674	0.0012186	0.00034054	6.1664e-05
Negative		0.00016905	-0.0014932	-0.0019082	-0.0014712	-0.0046764	-0.00034838	-0.002911	-0.0020128	-0.0021384	-0.0034358	-0.0016302	-0.0044655	-0.0039038	-0.0032653	-0.003112	-0.0024518	-0.0032534	-0.0044427	-0.0064374	-0.0071043	-0.0087765	-0.0090987	-0.0097262	-0.0090712	-0.0075766	-0.0060855	-0.0057185	-0.0039984	-0.0043981	-0.0021497	-0.0032148	-0.0023815	-0.0027778	-1.7154e-05	-0.0017174	-0.0018514	-0.0012876	-0.0016515	-0.0011432	-0.0013154	0.0005021	-0.0012174	-0.00055025
Negative		-0.001855	-0.0029336	7.3579e-05	-0.0017944	-0.0026048	-0.00084839	-0.0023501	-0.0031234	-0.002196	-0.0023197	-0.0028273	-0.0018485	-0.0032614	-0.0040968	-0.0046966	-0.005895	-0.0069606	-0.006134	-0.010036	-0.010055	-0.013103	-0.011201	-0.010386	-0.0081264	-0.0046603	-0.0037678	-0.0033048	-0.003104	-0.0030332	-0.0012903	-0.00033705	-0.00090754	0.00055899	3.3491e-05	7.4333e-05	-0.00014758	-0.00021682	-0.00098075	-0.0021635	-0.0005316	-0.0020399	-0.00083567	-0.00037875
Negative		9.7405e-05	-0.0021654	-0.0018125	-0.0017442	-0.0038726	-1.8492e-05	-0.0032199	-0.0032276	-0.0022924	-0.004343	-0.0017804	-0.0040513	-0.0027766	-0.0030235	-0.0028141	-0.0023019	-0.0020245	-0.0041027	-0.0070879	-0.007808	-0.0089398	-0.0075498	-0.0086282	-0.0080519	-0.0058746	-0.0042522	-0.0051411	-0.0029184	-0.0040083	-0.0017141	-0.0020498	-0.002555	-0.0010703	0.00060705	-0.00080143	-0.0014044	-0.00066587	-0.0014404	-0.0011228	-0.00060479	-0.00013631	-0.0010671	0.00024474
N.S.		-0.00050973	-0.0028153	-0.00086336	-0.0014634	-0.0024269	8.4615e-05	-0.0022853	-0.0030788	-0.0019368	-0.0031917	-0.0020295	-0.0024742	-0.0021317	-0.0025249	-0.0031539	-0.0029782	-0.0035716	-0.0043717	-0.0075794	-0.0080592	-0.010828	-0.0076453	-0.0081681	-0.0066611	-0.0039749	-0.0026794	-0.003034	-0.0020553	-0.0029673	-0.0013602	-0.0005827	-0.0020243	0.00028987	0.0005136	0.00054131	-0.00065013	-7.0911e-05	-0.00089034	-0.0014305	-0.00025765	-0.0014015	-0.00083825	-0.00013746
Negative		-0.002225	-0.00167	0.00033007	0.00028013	-0.0011224	-0.0022863	-0.0019396	-0.0011821	-0.0013943	-0.00071697	-0.0015738	-0.0012444	-0.0025987	-0.0028994	-0.0039308	-0.005889	-0.0073517	-0.0094847	-0.010801	-0.013671	-0.01387	-0.029482	-0.016589	-0.014078	-0.012164	-0.0069476	-0.0055062	-0.0043338	-0.0023073	-0.0024949	-0.0021114	-0.0011742	0.0006382	-0.0005801	0.00085838	-0.00016727	0.0002065	0.0028602	-0.00037421	-6.4776e-05	0.0016988	0.0011165	-0.0020702
BLA-PL5 Post-baseline NREM
Peak significance	Time (ms)	-420	-400	-380	-360	-340	-320	-300	-280	-260	-240	-220	-200	-180	-160	-140	-120	-100	-80	-60	-40	-20	0	20	40	60	80	100	120	140	160	180	200	220	240	260	280	300	320	340	360	380	400	420
Positive		0.0097501	0.0055114	0.014293	0.0086793	0.0105	0.010793	0.0099125	0.0083181	0.01531	0.013215	0.020572	0.015645	0.018898	0.018635	0.027438	0.02743	0.031864	0.030219	0.035132	0.038397	0.050764	0.047228	0.039496	0.03276	0.022741	0.016482	0.015916	0.012366	0.012226	0.0096985	0.011359	0.006686	0.0098631	0.0080676	0.0095622	0.0093384	0.0093861	0.0094522	0.0072309	0.0099304	0.0090285	0.0072909	0.0052176
N.S.		0.0079853	0.005181	0.013574	0.00951	0.0086094	0.010116	0.0079725	0.0051576	0.012909	0.010966	0.016762	0.010907	0.017689	0.019577	0.028807	0.029715	0.02737	0.028007	0.032638	0.034669	0.049262	0.046685	0.040678	0.035978	0.023173	0.01679	0.018403	0.012005	0.011418	0.0093187	0.0098325	0.0043615	0.0083719	0.0059355	0.006165	0.0052023	0.0077093	0.0068501	0.0050046	0.0067495	0.0085129	0.0062209	0.003761
Positive		0.006208	0.005337	0.011727	0.010745	0.0086755	0.0094149	0.0069253	0.0051337	0.01034	0.011313	0.01499	0.0092188	0.01625	0.020638	0.025596	0.027182	0.023055	0.023909	0.028583	0.029988	0.043386	0.045552	0.039024	0.034882	0.024069	0.017827	0.021111	0.014221	0.013188	0.010536	0.011892	0.0068072	0.0081668	0.0066248	0.0043404	0.0028107	0.0082957	0.0059939	0.0051421	0.0068497	0.0075065	0.0057524	0.0035102
Positive		0.0036985	0.0037299	0.0086535	0.010513	0.0083091	0.009577	0.0055335	0.0082195	0.0076252	0.010615	0.014345	0.0104	0.011644	0.013028	0.014274	0.015905	0.0155	0.01383	0.020217	0.023584	0.036085	0.039085	0.032199	0.024016	0.017751	0.013683	0.017304	0.012869	0.012203	0.010705	0.011975	0.0069781	0.0066669	0.0073583	0.0031631	0.0019846	0.0075494	0.0038785	0.0033521	0.0044954	0.0041588	0.0022834	0.0019555
N.S.		-0.0011403	-0.0015518	-0.00042055	0.00062913	0.0015222	0.0018303	-0.0010237	-0.00067903	0.0027226	0.0024734	0.004279	0.0073264	0.00090524	-0.0013362	0.0036397	0.0052703	0.0062604	0.0084816	0.042228	0.059003	0.043719	0.028318	0.0042744	0.0038273	0.010702	0.0053524	0.0074276	-0.00035783	0.0064389	0.0078847	-0.00079523	0.0041692	0.00095678	0.0011139	-0.00024857	-0.0024015	-0.00088293	0.0087308	0.0075632	0.0032524	-0.002308	0.00050776	-0.00039078
Positive		-0.00029973	-0.00096462	-0.00085184	-0.0014622	0.00098147	0.00040244	-0.0012718	-0.0025401	0.00059162	0.0036159	0.0010448	0.006385	0.0014585	0.00019276	0.0021141	0.0034362	0.0039658	0.014138	0.038742	0.056481	0.047427	0.024924	0.0015248	0.0035328	0.014341	0.0047485	0.0075084	-0.0018257	0.012108	0.007725	-0.0014686	0.0018306	-0.0016764	0.00017979	-0.00094311	-0.00041326	-0.00082975	0.0070597	0.0072345	0.0030384	-0.0014104	-0.0012201	0.00048115
Positive		-0.00070224	-0.0018977	-0.00010022	0.0024446	0.0013249	0.0022822	-0.00019498	0.0018365	0.0032444	-0.00049639	0.0062591	0.0071082	-9.9382e-05	-0.0016636	0.0066904	0.0069372	0.0051686	0.003614	0.037654	0.048271	0.03656	0.022273	0.0047846	0.0083928	0.0084776	0.0092653	0.0080499	0.0013573	0.0029058	0.0075982	0.0015243	0.0033549	0.0055907	0.0034154	0.00014657	-0.0029404	-0.00024007	0.0062235	0.0080908	0.0020996	-0.0025762	0.00090724	-0.0010139
Positive		0.0028732	0.00065431	0.0031975	-5.4908e-05	0.0031765	0.0012708	0.0025546	0.0028671	0.0024541	0.0033855	0.0020359	0.0046343	0.0020476	0.0049892	0.0038635	0.004281	0.0088496	0.0084055	0.0073316	0.01501	0.028052	0.07635	0.011545	0.0059662	0.0068025	0.0099482	0.010726	0.0063425	0.0088073	0.0055822	0.0040678	0.0042192	0.0042392	0.0031987	0.0033279	0.0033182	0.0016853	0.0025128	0.0025314	0.0017009	0.0034553	0.0034447	0.0042584
Positive		0.010199	0.0043106	0.010752	0.006184	0.0074801	0.0042562	0.0063842	0.0071025	0.0093164	0.0086611	0.014254	0.0089094	0.012555	0.013706	0.017066	0.016746	0.024541	0.020823	0.021724	0.022607	0.02479	0.025092	0.021461	0.018757	0.015745	0.0099165	0.010212	0.0080243	0.008853	0.0062198	0.0090289	0.0070084	0.007779	0.0071126	0.007556	0.0074188	0.0064296	0.0081962	0.0059543	0.010687	0.0052405	0.0060548	0.0050151
Positive		0.0031545	0.0025577	-0.0008588	-0.0028956	0.0015765	-0.00040158	0.002044	0.00029962	-0.0001049	-0.0019238	0.00091478	-0.0010334	0.0040999	0.0037686	0.0051178	0.0062681	0.001665	0.013753	0.038525	0.035553	0.028541	0.0056317	0.011707	0.0042135	0.0087086	0.0039819	0.0033142	0.0046542	0.0024494	0.018391	0.0062752	0.0072616	0.0039309	0.0027703	-0.002404	0.0042367	0.0016296	0.007731	0.0081563	-0.0011122	0.00047196	0.0017023	0.0049648
N.S.		0.0025418	0.00084327	0.0010922	0.0011411	0.00095246	0.0015519	0.00024568	-0.00016603	0.0016296	0.0013696	0.00071503	0.0041452	0.0012998	0.002465	0.0014483	0.0016158	0.0047428	0.0069419	0.0029848	0.0049235	0.019893	0.070285	0.006625	0.004379	0.0020859	0.0060352	0.0086602	0.0048531	0.0065081	0.0046372	0.0039152	0.0023638	0.0040777	0.0045539	0.0038455	0.0034727	0.004246	0.0030206	0.002329	0.0027462	0.0043461	0.0032454	0.0040593
N.S.		-0.00049196	-0.00058741	-0.0011932	0.0002099	0.00073393	-0.00059874	-0.0010001	-0.003015	-0.00072027	0.0033057	-0.00016721	0.0058737	4.4444e-05	0.0013108	0.0012838	0.0026092	-0.00049273	0.0085769	0.015197	0.02983	0.032814	0.015832	-0.00039862	0.0059161	0.010656	0.0027048	0.0039299	-0.003046	0.0073765	0.0047559	-0.0020266	-0.001317	-0.0024608	0.00065236	-0.0014793	0.0024899	-7.821e-05	0.002729	0.0033572	0.0012269	-0.001447	-0.0022851	0.00013557
Positive		0.0029073	0.0044728	0.0094134	0.011297	0.0078641	0.012759	0.0071306	0.012558	0.0070917	0.010421	0.014529	0.013028	0.0090562	0.0046062	0.0055091	0.0067299	0.0063059	0.0025794	0.010516	0.013283	0.024166	0.023933	0.020185	0.0089645	0.0065969	0.0054405	0.0089162	0.0062861	0.0071993	0.0070444	0.007372	0.0039049	0.0029495	0.0057996	0.0021267	0.0017875	0.0061242	0.0017403	0.002152	0.0011501	0.0016966	0.00049116	0.0014313
N.S.		0.0056045	0.0027224	0.0011344	-0.0024727	0.0021975	-0.00022398	0.0016675	-0.00056332	0.0015504	-0.0020701	0.00022259	-0.0018503	0.00095243	0.001435	0.0050512	0.0067424	0.0023889	0.015712	0.02361	0.021322	0.03076	0.0094063	0.01332	0.0026027	0.0065137	0.0018482	0.0062791	0.0037152	0.00081334	0.013687	0.0067527	0.0080877	0.0067728	0.0038471	-0.0057027	0.0053787	0.00049432	0.0055666	0.0080525	-0.0029285	0.0019268	0.00342	0.005291
N.S.		0.0028829	0.0020458	0.0039184	0.002981	0.0024028	0.00037828	0.0013813	0.00033899	0.0016433	0.0018404	0.0020263	-0.0002085	0.0014462	4.1692e-05	0.0010019	0.0011866	0.0018274	0.0038277	0.0036824	0.0054681	0.011303	0.043132	0.020679	0.011388	0.011472	0.0095674	0.0052047	0.0045369	0.0038851	0.0046982	0.0046298	0.0051534	0.0011844	0.0032316	0.0031029	0.0033845	0.0039419	0.0018663	0.0029397	0.0018025	0.0016353	0.0019191	0.0024982
Negative		0.0018966	-0.00017286	-0.00043166	0.00013056	0.00090237	0.0015648	0.00029698	0.0020363	0.0029931	-0.0014666	0.0028355	0.0017586	-0.00069613	-0.00043505	0.007333	0.005524	0.0025019	0.0079168	0.018992	0.020276	0.029248	0.012337	0.0044521	0.0066251	0.0080962	0.0091861	0.0099602	0.0024913	0.0033336	0.0090568	0.0058486	0.0027857	0.0083272	0.0037191	-0.0017283	-0.00062909	0.00047973	0.0049241	0.0072087	-0.00043803	-0.002351	0.0015963	0.0012285
Positive		0.0016439	0.0006059	0.0033313	-0.00047147	-0.0040002	0.005037	-0.00025312	0.0018423	0.0032387	0.0023167	0.0047798	0.0010829	0.0044255	0.01053	0.010362	0.0096327	0.0069894	0.011488	0.017767	0.014869	0.014999	0.011074	0.0079764	0.011446	0.0061434	0.0059879	0.0031272	-0.0001814	0.0035099	0.0040272	-0.0024886	0.0015129	0.00044975	0.0014396	0.0014713	0.0030353	0.0028842	0.0045654	0.0076667	0.0053704	0.0017433	0.0014079	0.0074262
N.S.		0.001434	0.0024499	-0.0024486	0.0016597	-0.0016167	0.00014765	0.0018039	-0.002638	-0.0024708	-0.00033472	-0.00042653	0.00016018	-0.0029796	-0.0045935	-0.0065126	-0.0014797	-0.0064875	-0.0038021	-0.0008349	0.0098902	0.032074	0.018812	0.0062857	0.0077882	0.0036192	0.0031544	-0.0014678	7.6213e-05	0.0018846	-0.00041355	-0.0011877	0.0022499	-0.00090354	0.0026808	0.0031347	0.0063254	0.0026265	0.0014626	-0.0002953	0.0057516	0.0011902	0.0020103	0.0020686
Positive		-0.00096178	8.9673e-05	-0.0010874	0.0020245	-0.0018363	-0.0015456	-0.0013981	-0.0048667	-0.004081	-0.001309	0.00064489	-0.001822	-0.0021098	-0.005972	-0.0063967	-0.0020147	-0.0036991	-0.0015318	0.0010756	0.0078022	0.032036	0.018487	0.0069196	0.0069081	0.0022286	0.0050709	0.00068759	-0.0023102	0.0004579	-0.0010552	-0.0011383	0.00022637	-0.0016928	0.0026915	-0.0028579	0.0049045	0.002599	0.00073078	0.0012983	0.0025977	0.00088271	0.001359	0.0019611
Positive		0.0032594	0.0021081	-0.0013217	-0.00064218	0.00035309	0.0020286	0.0029203	0.0012166	-0.0010691	0.0009465	-0.0020109	0.0007297	-0.0028753	-0.0024591	-0.006303	0.00052773	-0.0051976	-0.0045999	0.00085607	0.012879	0.028963	0.017577	0.00436	0.0053355	0.0015915	0.00022075	-0.0028987	-0.0003028	0.0014505	-0.0017851	-0.0019707	0.0020022	0.0022528	0.002668	0.0066922	0.0042463	0.000168	0.0014058	-0.0022697	0.0061278	-0.00059499	0.0014688	0.0012378
Positive		0.0050239	0.0020362	0.00068201	-0.0020971	0.0013198	0.00029255	0.00069957	-0.0001138	0.0029814	-0.0013507	2.2782e-06	-0.0019105	-0.00056544	0.00044868	0.0053452	0.0046468	0.0016742	0.01537	0.0077986	0.0062111	0.028341	0.0085358	0.0086984	0.0024977	0.0065339	0.0033192	0.0091017	0.0024247	0.0010683	0.010638	0.0082425	0.0061235	0.0093442	0.0038257	-0.0046968	0.0037098	0.00061941	0.0053484	0.0067888	-0.0025766	0.00018656	0.0032143	0.0043959
N.S.		0.0014336	-6.7259e-05	0.0025078	0.00013458	0.002714	0.00015441	0.001516	0.0019131	0.00039565	0.0026275	0.0016065	0.0020638	0.0012866	0.0028483	0.0018688	0.0028754	0.0056862	0.0066345	0.0054819	0.011146	0.012639	0.021141	0.0056045	0.004098	0.003986	0.0066406	0.0046285	0.0038985	0.0042193	0.0034844	0.0013801	0.0020697	0.0020291	0.00115	0.0011617	0.0019663	-0.00074291	0.00083029	0.0016574	8.3978e-05	0.0018921	0.0015919	0.0033552
N.S.		0.00097129	-4.6622e-05	0.00029437	-9.4604e-06	-0.003125	-0.0032952	-0.002132	0.0002295	-0.0017065	-0.0027673	-0.0020597	-0.0022508	-0.0029845	0.0025658	-0.0013857	-0.00020966	0.001613	0.0023888	0.012922	0.0056636	0.014479	0.004079	0.013089	0.0098345	0.0024723	-0.0011687	0.00049484	0.0034557	0.00035059	0.0052592	0.00055767	0.0043222	0.0030479	0.00049474	0.00062742	-0.0012855	0.0021051	0.0071286	0.0093657	0.0076261	0.0014212	0.014023	0.0044614
N.S.		0.00364	0.0005432	0.0026599	0.00087662	-0.0035778	0.0082043	0.0018886	0.001889	0.0044291	0.0061682	0.0066201	0.0059067	0.0070322	0.010018	0.0076906	0.0054467	0.0091971	0.0087917	0.015194	0.010197	0.015388	0.0045411	0.0032988	0.0090846	0.0043442	0.0041877	0.0032486	-0.0021666	0.0027797	0.0048706	-0.006097	0.0020595	-0.001104	0.00054919	0.001097	0.0013879	0.0019312	0.0048997	0.0058423	0.0075001	0.00089407	0.0016874	0.0048597
N.S.		-0.001698	-0.0018607	0.0022107	0.0018674	-0.00046947	-0.00053899	-0.003147	-0.0027525	-0.0037316	-0.0020337	0.00020021	-0.0022121	-3.4334e-05	-0.0031176	-0.0026317	0.0020854	0.00016796	0.0027774	0.0049616	0.0075063	0.025548	0.013163	0.0052893	0.0033158	0.0009688	0.0035769	0.0029471	-0.004956	0.00053782	-0.0029278	-0.00060262	-0.0010574	0.00065716	0.0027657	-0.0030627	0.0034459	0.00054131	0.0005778	0.0021379	-0.0010987	0.00071675	6.5357e-05	0.0004483
N.S.		-0.00082171	0.0025658	0.0047803	0.0027379	-3.7522e-05	0.0003578	0.00045318	0.0016514	0.00069894	0.00081675	-0.00033184	1.073e-05	0.00083257	-0.00023707	0.0016076	-0.0016315	0.00042604	0.0024151	0.0037116	0.0022825	0.0088486	0.021709	0.01155	0.0089724	0.0030802	0.003761	0.0026758	0.0035182	0.0022137	0.0028809	0.0026745	0.0027357	0.001156	-0.00022811	0.0020541	0.0034031	0.0028405	0.0022656	0.001508	0.0017127	0.0024061	-0.00045307	0.0014634
N.S.		0.00090855	0.0014867	0.0011081	1.6743e-05	-0.0010113	-0.0030322	-0.0017907	-0.00073216	-0.0013116	-0.00032761	-0.0015338	-0.0017999	-0.0043162	0.00035106	0.00085296	0.0035946	0.00064963	-0.00012233	0.0055032	0.0082322	0.011443	0.0089827	0.011108	0.012667	0.0018414	0.00074398	0.0024152	0.0067578	0.0013462	0.0051302	0.00093929	0.0062203	0.00075392	0.0013637	-0.00068629	0.00010331	0.0014271	0.003936	0.0055941	0.0019508	-0.00013563	0.0074652	0.0020485
Positive		0.0016871	0.00046209	0.0021433	0.0014014	0.0019383	0.00098901	-0.00046319	0.00044236	0.0023485	0.00072323	0.0041097	0.0042405	0.0020134	0.0018492	0.0032509	0.0025915	0.0030753	0.0046501	0.0058188	0.0069552	0.010016	0.0084558	0.0091349	0.0093674	0.0061292	0.0068377	0.0045332	0.00021026	0.0037858	0.0025337	0.0040005	0.0040478	0.0021334	0.0025002	0.0043744	0.0026798	0.0022885	0.0028283	0.0023191	0.0013778	0.0027153	0.0020159	0.00077427
Positive		0.00033069	0.0011194	0.0019109	0.00092415	0.0023521	-0.00043469	-0.0018356	-0.0010536	-0.0023908	0.0008998	-0.00051314	0.003148	4.0011e-05	-0.0010116	-0.0040285	-0.0031404	-0.0011488	-0.0015404	0.00016986	0.014483	0.026711	0.0087752	0.0030316	0.0020729	-0.00028374	0.0013727	-0.0013687	-0.0047459	-0.0019957	7.0163e-05	-0.00023878	0.0024661	0.0022424	-0.00092668	-0.0013643	0.0015245	-0.0012102	-0.0024345	-0.00032922	-0.0029569	0.00027213	0.00075094	0.0011121
N.S.		0.00010847	0.00085727	-0.00071497	0.0016433	-0.0046983	-0.0022498	-0.0031117	0.001399	-0.0027077	-0.0026361	-0.0016006	-0.0021152	-0.00061189	0.0046191	-0.0016232	-0.0017424	0.0019976	0.0025961	0.011564	-0.00010047	0.016237	0.0011011	0.015347	0.0064899	0.0030394	-0.0024934	0.00026585	0.0010558	0.0010611	0.0037264	-0.001111	0.00045819	0.0047767	-0.00072788	0.00174	-0.0031243	0.0018113	0.005085	0.0064315	0.0086569	0.00091171	0.012493	0.003779
N.S.		0.0014858	0.00092248	0.0029076	0.0016984	0.0014136	0.0013299	-0.00021825	0.00042384	0.0030748	0.00085225	0.0025019	0.0030453	0.002894	0.0033698	0.0033401	0.0050012	0.0039997	0.0094404	0.0053746	0.0093684	0.0098297	0.0086834	0.0062613	0.0082182	0.0047562	0.0078835	0.0042415	0.00066326	0.0044791	0.0032968	0.0039618	0.0030663	0.0019478	0.0030259	0.0033713	0.0018203	0.0029996	0.0020838	0.0028523	0.001205	0.0020194	0.0015396	0.00050493
Positive		0.0004285	0.0015786	0.0035632	0.002157	0.0012465	0.0010892	9.4824e-05	0.0004386	0.0036269	0.0015482	0.00043535	0.0017445	0.0041772	0.0031913	0.0023802	0.0059103	0.0040138	0.012441	0.006199	0.011385	0.0090653	0.0065568	0.0035151	0.004703	0.002478	0.0058883	0.0028219	0.0011927	0.0037934	0.002779	0.0024351	0.0021125	0.00041917	0.0023353	0.0015855	0.0013853	0.0030423	0.0016726	0.0022154	0.00094259	0.0015619	0.0010012	0.0011899
Positive		-0.0010194	0.0010046	0.0018832	-0.00090135	0.003484	0.00025198	0.00016683	0.00085359	0.0015802	0.00061123	0.0013548	0.0018564	0.0031423	0.0016606	-0.00082633	0.0018537	0.0044855	0.0041176	0.007301	0.0090113	0.0095165	0.003968	0.0037976	0.0066721	0.003525	0.0045376	0.0026505	0.0016712	0.0031442	0.00071225	0.0017284	0.0024732	0.0019651	-7.6633e-05	0.0024438	0.0022491	0.0019376	0.00077327	0.0019229	0.0020932	0.0016763	0.0010296	0.00213
N.S.		0.0011887	-4.7303e-05	0.0031292	0.0012827	0.00020137	-0.00125	-0.00029834	-0.00046323	0.00034871	0.0010876	-0.0012803	-0.00061638	0.00052726	-7.172e-05	0.0016628	0.0025937	0.0033672	0.0013742	0.0028282	0.0064551	0.0075731	0.0063605	0.0061651	0.0057823	0.0065773	0.0058523	0.0049866	0.0018121	0.0025882	0.0030119	0.0033778	0.0026387	0.0012413	0.0021436	0.0032434	0.003337	0.0029748	0.0027359	0.0011615	0.0015809	0.0013214	0.0032048	0.0041501
N.S.		0.0027202	0.0021352	0.0023047	0.0014895	0.00056287	-0.0012571	-0.0033885	-0.00032738	-0.0006634	0.00077729	-0.0010931	0.004258	-0.0020932	-0.0017171	-0.0045509	-0.0025811	-0.002158	-0.0030507	-0.0016864	0.011732	0.021341	0.0078355	0.0014952	0.0016848	-0.00095425	-0.0013984	-0.00072354	-0.0028932	-0.00227	-0.00025015	-0.0014481	0.0017312	0.0035347	-0.00081727	-0.0043061	0.0022431	-0.0022593	-0.0034275	-0.00092279	-0.00061704	0.0013173	-0.00083698	5.2664e-05
Positive		0.0014154	-0.0007329	0.0018314	0.001106	-0.00047158	-0.0014016	-0.00044472	-0.0012903	-0.00017552	0.00032468	-0.00096021	-0.0005049	-0.001191	-0.00035607	-6.8874e-05	0.0010078	0.002229	-0.0005866	0.0010353	0.0037553	0.0065041	0.0084287	0.0081741	0.0068158	0.0065908	0.0057154	0.0029153	0.0022486	0.0028312	0.0034864	0.0031516	0.0023836	0.0019613	0.0033848	0.0038655	0.0026363	0.0023539	0.0018049	0.0015017	0.0014793	0.0028367	0.0031433	0.0039361
Positive		0.0010825	0.00095632	0.00017491	-0.0012044	0.00068274	-0.00093056	0.0014676	0.0012613	0.0016924	1.9981e-05	8.4081e-05	0.0003716	0.0044088	0.0025814	0.0017365	0.0032361	0.0029441	0.0021738	0.0028158	-0.0022056	0.0072645	0.010365	0.0090546	0.0083897	0.0055711	0.0032389	0.0049221	0.0051625	0.003988	0.0034695	0.0051814	0.0040948	0.0036025	0.0026767	0.0034558	0.0019098	0.0032189	0.0023234	0.0030049	0.0014266	0.0015174	0.0020768	-0.00036668
N.S.		0.0036327	0.0056262	0.010906	0.01054	0.0078296	0.013975	0.0094156	0.012059	0.0075292	0.009734	0.013609	0.013283	0.0085441	0.0014801	0.0038512	0.0060252	0.0020808	-0.0017087	0.0043006	0.0042783	0.014438	0.011021	0.0080514	-0.00097983	-0.0010156	-0.00032087	0.0019161	0.0017886	0.0019762	0.0030043	0.0028753	0.0018516	-0.00057804	0.0031824	0.00099213	0.00071475	0.0053092	0.00019234	0.0025217	0.00094918	0.0030648	0.0026931	0.003883
N.S.		0.00049291	0.0011271	0.0038321	0.0022248	0.0010587	0.00033673	0.00030743	0.00066917	0.0024721	0.0015269	-0.00079157	0.00053055	0.0030442	0.0011351	0.002173	0.00424	0.0035736	0.0072142	0.0054875	0.0096345	0.0083339	0.0050497	0.0039486	0.0037047	0.0036387	0.0050846	0.0041967	0.0013927	0.0027542	0.0023845	0.0025925	0.0022064	0.00033822	0.0015239	0.0017538	0.002374	0.0029673	0.0025355	0.0013527	0.0014795	0.001067	0.002087	0.0026913
Positive		0.00024081	-0.000933	0.0044755	0.0011473	-0.00015575	0.0017053	-0.0030951	-2.8596e-05	-0.0025507	-0.0031716	-0.00060603	-0.00090308	-0.00050047	0.00011744	0.0010399	0.0041803	-0.0008887	0.0044267	0.0048503	0.0085261	0.015995	0.005054	0.0039505	-0.00027458	0.0016474	0.0005229	0.0026316	-0.0056384	0.002093	-0.0035785	0.00088527	-0.00081727	0.0016954	0.0032493	0.00038649	0.00289	-0.0012015	0.00070654	0.0032001	-0.0020974	4.0852e-05	-0.001848	-0.00085168
Positive		0.001104	9.0183e-05	0.0025534	0.0011323	0.0021295	0.00038293	0.00061062	0.00072216	-0.0014654	0.0023141	0.0020001	0.0016783	0.0013701	0.0027561	0.0012295	0.0031961	0.0038737	0.0072084	0.0042976	0.0080182	0.007843	0.0079223	0.0030446	0.0052251	0.0028457	0.0054152	0.0027734	0.0038786	0.0033988	0.003121	0.0021296	0.00073558	0.0019436	0.0017846	0.0005158	0.0016088	-0.00032589	0.00093351	0.0015824	3.5921e-05	0.0019831	0.0013192	0.0028833
N.S.		0.002612	0.00080812	0.0053633	-0.0015146	-0.0039519	0.00092186	0.0011347	0.00061392	0.0016884	-0.00034799	0.0014471	-0.0036175	0.00059666	0.0085516	0.0071502	0.0080182	0.0041097	0.0064147	0.0099186	0.0059448	0.0026607	0.0046806	0.0055408	0.0059859	0.0030808	0.0053021	-1.0309e-05	6.5674e-05	0.0015104	-0.00039253	0.0017423	0.0020085	0.0011621	0.0010303	-2.9762e-05	0.0032137	0.0057105	0.0036727	0.0086091	0.0033661	0.0061139	0.00050686	0.0061948
N.S.		0.00099248	0.0038241	0.0018658	0.00067867	-0.0001502	-0.0012562	-0.00033698	-0.00089194	-0.0010033	0.0021248	-0.0010375	9.1422e-05	-0.0039144	2.9054e-05	0.0016273	0.0046207	-0.0014103	-0.0012439	-0.00086056	0.0044985	0.00775	0.0074806	0.0070989	0.0095837	0.0011432	0.002088	0.0033899	0.0056411	0.0049057	0.0034572	0.0010351	0.0054189	0.00049773	0.0030521	-0.001037	-1.9013e-05	0.00068483	0.00031376	0.0017817	-0.0025681	-0.0019515	0.0016186	-0.000239
N.S.		0.00025144	0.00076655	-0.0028564	-0.0027672	-0.00050681	-0.00049457	0.0015405	0.00063963	-0.0007532	-0.0015837	-0.00040049	-0.0023907	0.0046351	0.0054857	0.004322	0.0012662	-0.0004441	0.0051932	0.014037	0.010866	0.0057081	-0.0060926	0.0025539	0.0014435	0.0061208	0.0020938	-0.0010474	0.0017282	-0.0016479	0.011305	0.0010846	0.0012044	0.00091305	0.00012471	0.00015558	0.0030983	0.0016357	0.0074723	0.0051404	-0.00094055	-0.0024763	-0.0013892	0.0026669
N.S.		0.0032613	0.001035	0.00085465	-0.0021663	0.0020572	0.0017119	0.00032368	0.0027524	-0.00066213	0.0017111	-0.0017944	6.9256e-06	-0.0029942	-0.0017599	-0.00631	0.0011686	-0.0032764	-0.0050796	0.0011439	0.0084702	0.015245	0.009642	0.00074319	0.00099453	-0.0018271	-0.0025069	-0.0035542	-0.001073	-0.0016234	-0.002885	-0.0023301	0.00031677	0.0038758	0.0029148	0.0015784	0.0013278	-0.0024551	9.5253e-05	-0.0034198	0.0056282	-0.0020393	0.00012791	0.00068317
N.S.		0.0017439	0.00029032	-0.0010673	0.0031337	-0.0039163	-0.0017802	-0.0038704	0.0014049	-0.0031003	-0.00127	-0.00056737	-0.0025112	0.001749	0.0027936	0.00011115	-0.00010903	0.0019877	0.00091856	0.0037649	-0.0012148	0.011433	0.0012423	0.01207	0.0046749	0.002354	-0.0022678	0.00084534	0.00097442	0.0012016	0.0029428	-0.0026913	-0.0015012	0.0027589	-0.002362	0.00017436	-0.0024808	0.0023843	0.0026222	0.0040583	0.0076542	0.00088242	0.0063476	0.0027616
N.S.		-0.00014685	-9.3536e-05	0.0017606	-0.00023807	0.0012181	-0.00067983	-0.00015778	-0.00032379	0.0020461	9.271e-06	0.00093023	-0.00027701	6.9515e-05	-0.00092615	0.00022492	-0.00053041	0.00046527	0.003256	0.0016174	0.0026488	0.0026444	0.011317	0.0055626	0.0027482	0.0044728	0.0036962	0.0017507	0.0019635	0.0013039	0.0017913	0.0022916	0.0025973	0.00028482	0.0019834	0.0021054	0.0033043	0.0026721	0.0021158	0.0023604	0.0015544	0.0011637	0.0020795	0.0017497
N.S.		-0.0010911	0.00040262	-0.00084114	-0.00013688	-0.0010235	0.00015538	-0.0013205	-0.0013417	0.00032717	0.0011132	0.0010774	0.00038303	0.0031211	0.00089221	0.00097796	0.00038126	0.0013859	0.0005751	0.0020277	0.0023183	0.0034047	0.016087	0.001812	0.0019993	0.003269	0.0019532	0.0013856	0.0015715	0.001289	0.0012666	0.00031114	-0.0013021	-0.00037884	0.0018978	0.0012172	0.0005397	0.0011705	0.0016543	-8.8878e-05	-0.0019317	-0.00045219	0.0016525	0.00066045
Positive		0.00055819	0.00048873	0.0021675	0.0016429	0.00088103	-0.0006308	0.00041198	-0.00072648	-5.5256e-05	-0.0012318	0.00028993	-0.0003845	0.0025951	0.00053895	0.0015563	-0.0012309	0.0015564	-0.00050483	0.0046723	0.0043083	0.0048057	0.0049439	0.0053449	0.0038539	0.0026535	0.00028984	0.0026775	0.0033295	0.00077328	0.0017076	0.0023259	0.0022896	0.00027442	0.0025599	0.0014654	0.0053389	0.0018439	0.00039422	0.00074576	0.0012319	0.00062394	0.00031319	0.0019185
Negative		0.0012399	0.00042644	0.00084112	0.00023554	0.0013513	0.00015604	-0.00046863	0.0001267	0.0022106	0.00077769	0.0029724	0.0037892	0.0021932	0.00072497	0.00071476	0.00018242	0.0014043	0.0014374	0.0026615	0.0027826	0.004842	0.0043555	0.0062515	0.005349	0.0039814	0.0033212	0.0024133	-0.0003486	0.0026364	0.00099801	0.001291	0.0026368	-6.4447e-06	0.0014504	0.0023944	0.0024451	0.0011088	0.0022373	0.00091618	0.0004896	0.0029351	0.0011192	0.0010633
N.S.		-0.00090351	-0.00089702	-0.0016582	0.0025708	0.0012653	-0.00052171	-0.00095029	-0.0019354	-0.00050837	0.0019517	-0.00042244	0.0024197	-0.0021209	0.0020546	0.0011048	0.0020048	-0.0023349	0.00010674	-0.005008	0.0041871	0.011923	0.0067457	0.0011988	0.0047615	0.004236	-0.00086869	6.0774e-05	-0.0027983	-0.00040722	0.0028517	-0.00087652	-0.0020838	-0.0024803	-0.00062884	-0.0022303	0.0047779	0.0020377	0.00078223	-0.00032255	5.9216e-05	-0.0028398	-0.0014307	-0.0011868
N.S.		0.0022864	-0.00061131	0.0011432	0.0016145	-0.00014205	-0.00059606	0.00033842	-0.00036914	0.00062492	-0.00064916	0.00057169	0.0015639	-0.0012869	-0.00073605	-0.00062477	0.00024924	0.0012665	-0.00073304	0.00032048	0.0019043	0.0045583	0.0059405	0.0060715	0.0046709	0.004157	0.0051069	0.00058008	0.0012766	0.0021003	0.0023244	0.002837	0.00089838	0.0019854	0.0035731	0.0032427	0.00032441	0.0013047	0.00021985	0.0011107	0.0014025	0.0028833	0.0027717	0.0013556
N.S.		-0.00033942	0.001372	0.00072499	-0.0002563	0.0011894	0.0013412	0.0015064	0.0028707	0.00072568	0.00031178	0.0015256	0.0014432	0.0025695	0.0012625	0.0012127	0.0020866	0.0010975	0.0010928	0.0027843	-0.00024236	0.006434	0.0066374	0.0046905	0.004044	0.0025076	0.001042	0.0044111	0.0013569	0.0033549	-0.00025818	0.0033289	0.0025832	0.0014982	0.0019495	0.0029192	0.002074	0.0021749	0.00092707	0.0017578	0.00062501	0.0018498	0.00052968	-0.00091952
Positive		-0.0022522	-0.00122	-0.0011732	0.00016308	0.00030018	0.0016749	-0.00019	-0.0012313	-0.0026098	-0.0023266	-0.00045708	0.0034238	-0.0012968	0.0012995	4.6623e-05	-0.0011723	-0.00061653	-0.00010854	0.0014778	-0.00052078	0.0020912	0.0046441	0.011729	0.0029996	0.0043091	0.00073973	0.000806	0.0014957	-0.00065328	0.00055245	0.00011885	0.00094898	0.00098539	0.00029735	-0.00078512	4.1524e-05	0.00082922	0.00089669	-0.0014813	-0.00042671	0.0015562	0.0020775	0.0021538
N.S.		0.00014223	-0.0013508	-1.4498e-05	0.002774	-0.00032722	0.0010571	-0.00039367	-0.00070384	-0.00039195	-0.00063951	0.00026066	0.001365	0.0014905	0.00043842	0.00074717	-0.00040261	0.00036044	0.0040992	0.00064646	0.0052501	0.0019558	0.0090348	0.0021668	0.0050452	0.0020217	0.0037018	0.00063822	0.0020153	0.0023246	0.00090274	-0.0004501	0.0012762	0.0010463	0.0011102	0.0020504	0.00065424	-0.00020689	0.001351	0.0011803	0.0020814	-0.0021751	0.00030886	0.00031996
N.S.		0.001257	0.00027747	0.0022516	0.001268	0.0018981	-0.00027359	-0.00040059	8.4951e-05	-0.0013335	0.0013266	0.0023872	0.0020311	-0.00012377	0.0017773	0.00045874	0.0031139	0.0018057	0.0043594	0.00193	0.0037046	0.0058338	0.0061313	0.0019638	0.0040516	0.0022976	0.0045251	0.0027019	0.003687	0.0038518	0.0032361	0.0033481	0.00019549	0.0022516	0.0027332	0.0012305	0.0012154	0.0010503	0.0017163	0.0011557	0.0012456	0.0031392	0.0028366	0.0017243
N.S.		-0.0013542	0.0021205	0.0010032	-0.0013964	0.0018402	0.00046406	0.00074962	0.0015743	0.00080606	0.00078881	0.0007107	0.0025167	0.0012327	0.001847	-0.00023232	0.00079529	0.0022474	0.0022474	0.0053278	0.0035239	0.0056586	0.0033568	0.0019755	0.0034611	0.002241	0.0017987	0.0014392	-0.00031498	0.0023306	-0.00060074	0.0027925	0.0020313	0.00055638	-0.00098772	0.0013264	0.0010083	0.0016319	0.00028157	0.0018244	0.0012101	0.0026148	-6.9747e-05	0.00013905
N.S.		-0.00019215	-0.00077694	0.002245	0.0010528	0.0018015	-0.0017878	0.00016592	-0.00044673	0.00086173	-0.0018318	0.00078191	0.00038015	0.0018607	-0.00014757	0.0025683	-0.00032563	0.0019492	0.0022877	0.0034335	0.0044832	0.003962	0.004101	0.0041087	0.0028267	0.002553	0.00054082	0.0015764	0.0031338	0.0010697	0.00080412	0.0017344	0.0024166	0.0016475	0.0023334	0.002519	0.0059905	0.0029667	0.0017877	0.0016758	0.0024754	0.0012819	0.00071034	0.0021523
N.S.		0.0022878	0.0015001	-0.0026688	0.00026827	0.0010803	0.0012943	0.00029582	0.0017973	0.0010101	0.00031239	0.001179	0.00073713	0.0019154	0.003094	0.0020939	0.0020504	0.0023046	0.0036772	0.0023874	0.0043589	0.0028704	0.0061386	0.0051255	0.0034878	0.00060813	0.0043561	0.0032596	0.0017611	0.0032301	0.0041748	0.0019143	0.0026548	0.0014421	0.0031576	0.0028238	0.0027437	0.003236	0.0017521	0.0013108	0.0025585	0.00085418	0.0012917	0.0011502
Positive		0.00055896	0.00077563	-0.0010065	-0.000238	-0.0008253	0.00022323	0.00069364	0.00078475	0.0022464	0.0011902	0.00039684	0.00010954	0.0010556	0.00015375	0.0011554	0.00091048	0.0022259	0.001361	1.7924e-05	0.0012796	0.0034512	0.0043445	0.0072548	0.0055835	0.0025801	0.0028204	0.0019323	0.0013482	0.0017444	0.0017425	0.00067899	0.00060715	0.0015083	0.0031726	0.0010237	0.0034081	0.0021379	0.0022337	0.0015566	0.0024828	0.0020938	0.0017387	0.0020406
N.S.		0.0012883	0.00052282	-0.00075386	-0.0018926	-0.00049284	-0.0015987	0.001279	-0.00064718	0.00093263	-0.0011305	-0.0010317	-0.00025857	0.0035767	0.0017894	0.00034728	0.003368	0.0017116	0.001078	0.0018808	-0.0043683	0.0039263	0.0068343	0.007367	0.0051894	0.0029993	0.0021819	0.0033712	0.0035436	0.0024157	0.0033453	0.0043583	0.0037974	0.0022801	0.00038169	0.0007103	0.00095998	0.0016482	0.00098258	0.002027	0.00034701	0.00020108	0.0014159	-0.00032276
N.S.		-0.00024208	0.0027726	-0.0013433	-0.0015124	-0.00099738	-0.001025	0.0016444	0.0022126	-0.0016921	-0.00090593	-0.00036053	-0.0010621	-0.0003017	-0.0013871	0.00020719	0.0011444	0.0015515	0.0015905	-0.00029794	0.0033464	0.0016402	0.010014	0.0052378	0.0037918	-0.00031076	0.00060516	0.0024443	0.0017355	0.00029474	0.00067504	0.0014908	0.0010101	0.00050483	0.0021705	0.0022186	0.0026764	0.0010923	0.0010687	0.00054007	0.0028683	-0.00069366	0.0013688	-0.00097652
Positive		0.001847	0.0010142	0.0014241	0.0025008	0.0014161	0.001701	0.0021592	0.00010011	0.0021585	-9.9754e-05	0.0012698	0.001127	0.0043008	0.0021987	0.001731	0.0024485	0.0045717	0.0022081	0.00085022	0.003346	0.0062369	0.0044337	0.0024768	0.0032421	0.0024402	0.00063612	0.0028296	0.0029992	0.0030542	0.0040883	0.0024486	0.0026637	0.0025975	0.0019613	0.003021	0.0020243	0.0027101	0.002668	0.0031189	0.00079443	0.0028475	0.00048971	0.0012132
N.S.		-0.0015325	-0.00081198	-0.00012728	1.4145e-05	0.00060083	0.0012476	-0.0012003	-0.0019729	-0.00030139	-0.0023043	-0.00097747	0.0032044	-0.00010585	0.00015955	-0.00055604	-0.0014355	-0.0008363	-0.00052817	0.0006003	4.0919e-05	0.0034702	0.0046614	0.0073191	0.0024096	0.0033664	0.0014759	0.00064727	0.0010533	-0.00091292	0.0002438	3.9187e-05	0.00064432	0.001382	-0.00073593	-0.00029442	-0.0017127	0.00093091	0.00066946	-0.00013163	-0.00041098	0.0011667	0.0028002	0.0024648
N.S.		0.00024224	0.0011228	-0.00043825	-0.00069363	0.0010752	-0.00017169	-0.0010429	-0.00064675	0.00085431	0.0012044	0.00026829	-0.00059283	-0.0013529	0.00079493	0.00092487	-0.00046928	5.0179e-05	-0.00047339	0.001626	0.0024975	0.0011753	0.0081642	0.0027252	0.0015111	0.0018595	0.0022295	0.0016424	0.00035464	0.0010385	0.0011076	-0.00070147	-0.00067828	0.0026946	0.00081909	0.00054605	0.0015407	0.00074976	0.0016425	0.00094611	0.0016928	0.0011806	0.0029144	-0.00047491
N.S.		-0.0010922	-0.00081294	-0.0011871	-0.0026576	-0.0008343	-0.0022684	0.0011916	0.00065903	0.000317	-0.0015507	0.0023504	0.0039599	0.00025238	0.0030187	0.0031391	-0.00098662	-0.00072219	-0.001255	-0.00088064	-0.00094506	0.0021273	0.0046916	0.0094765	0.0039778	0.00075803	-0.00076986	0.00059081	0.0022669	0.00090449	0.0021444	0.00058965	0.00013266	-0.0011521	-0.00073112	0.00070267	0.00079878	0.00052794	0.0011922	0.0023279	0.0025878	-0.0014061	-0.0017575	-0.00048272
N.S.		0.0016542	0.00046597	0.0004881	0.0045794	0.001231	-0.00036555	0.0018279	0.0022583	0.0025611	0.00099874	0.0024038	0.00059886	0.00065406	0.00202	0.0034827	0.00013395	4.5592e-05	0.0018763	0.0018041	0.0031422	0.0029468	0.0037841	0.0025443	0.0016774	0.0032802	-0.0013406	0.0016945	-0.00041434	-0.00024006	-0.0021707	0.0008711	0.00020794	-0.00056065	0.0018561	0.0005967	0.00052142	0.00091711	-0.00068158	0.00045295	0.0018838	0.003614	0.00075364	0.0015488
N.S.		0.0012231	0.00069426	-0.00028549	-0.00076118	-7.2726e-05	-8.017e-05	0.00033827	0.00045964	0.00283	0.00092903	0.0010075	0.0019522	0.0017271	6.0352e-05	-0.00077132	-0.00026249	0.0012309	0.00035251	-0.00022819	0.00050935	0.0020463	0.0040488	0.005924	0.0042894	0.0025858	0.0020467	0.0016517	0.00036537	0.0021809	0.0012563	-2.7384e-05	0.0014941	3.0704e-05	0.0020647	0.0011762	0.0029172	0.0014715	0.0023563	0.00099584	0.00095586	0.003136	0.0013182	0.0016917
N.S.		0.0010499	0.0020523	-0.00019507	-0.00057884	-0.0014108	-0.0024294	-0.00025238	-0.0023841	-0.0026976	-0.0045046	-0.00067736	-0.00082775	0.0017567	0.00044221	0.0035881	0.0019545	0.0013174	-0.00029301	-0.00059012	0.0052839	0.00020964	0.0015217	0.00054948	0.0065046	0.0055519	0.0038245	0.00094633	0.0057339	0.0065502	0.0052832	0.0010667	0.0035167	0.0059647	0.0054592	0.0034638	0.0054907	0.0029777	0.0079689	0.0076497	0.0023992	0.0046586	0.0070391	0.0045963
N.S.		0.0017333	0.00048462	0.00012724	0.0036128	0.0019862	0.0025843	0.00035494	0.0024368	0.0025548	0.0011527	0.00068608	0.0010093	0.0021171	0.0018247	0.00085939	0.00090108	0.0017311	0.0015065	0.00097488	0.0012911	0.0022213	0.001847	0.0043438	0.0030629	0.0044936	0.0024557	0.0028995	0.0015171	0.0023967	0.00034691	0.0030178	0.0020976	0.00050136	0.0017639	-0.00092646	-0.0015232	-3.9894e-05	0.0012594	0.0011477	-0.00014719	0.0026015	0.0012681	0.00030525
N.S.		0.0010132	0.0024512	-0.0028597	-0.00080891	0.00063935	0.0004122	0.00061611	0.001261	-0.00083338	-0.00065127	0.00077784	-0.00046844	0.00086548	0.00041321	0.001007	0.0018664	0.0020505	0.0022392	0.00065213	0.0039199	0.0018084	0.0052174	0.0044678	0.0031143	-0.0010478	0.0019629	0.0030452	0.0020083	0.0024521	0.0026293	0.0016922	0.0017339	0.00062638	0.0029738	0.0025861	0.003059	0.0028546	0.0012501	-1.1205e-06	0.0031481	-6.9229e-05	0.0017138	-9.9292e-05
N.S.		-0.00036502	-0.00012549	-0.0010437	0.0017278	-2.2451e-05	0.0025787	0.0018761	0.00012621	-0.0012752	-0.0013207	0.0020483	0.0019732	-0.0010504	0.0021744	0.0016169	0.00015674	-2.3823e-05	0.0011888	0.0014812	-0.00088269	-4.5648e-05	0.0030957	0.0081662	0.0024754	0.0029942	-0.00099309	0.00070251	0.00050282	-0.00068464	-0.0013977	0.00021294	-0.00072758	-0.00036143	0.0015725	-0.00084726	0.00072309	0.0010516	-0.00014404	-0.0019475	0.00033247	0.0036332	-0.0003194	0.00092626
N.S.		0.0064432	-0.00046577	-0.00030847	0.0022265	-0.0017724	-0.00081895	-0.0019024	0.0012906	-0.0025737	0.00050671	0.00027091	-0.0023885	0.0022409	0.0022358	0.0015242	0.0015167	0.0022214	0.00074227	-0.00045679	0.00090051	0.0050264	0.0020497	0.0049336	0.0031114	0.0011022	0.00059315	0.00052723	0.00071959	0.0026269	0.0023481	-0.0013593	-0.0013927	0.0015844	-0.0025717	0.00052186	0.0007129	0.0022863	0.0010601	0.0046448	0.0031447	0.0013514	0.0023599	0.0027998
N.S.		0.0013659	0.00086349	-0.00025552	0.0034505	-8.9413e-05	0.0016795	0.0030478	0.0014988	0.0020439	-2.4134e-06	0.0042104	0.0011847	0.00032408	0.0027287	0.0038115	0.0015681	0.00065572	0.0023877	0.0021975	0.0013387	0.00087796	0.0030898	0.0038835	0.0023116	0.0028252	-0.0013709	0.0015415	9.6663e-05	-0.00021049	-0.0027216	0.00040628	-0.00078689	-0.00085526	0.0025111	0.00026097	0.00074396	0.0015769	-0.0011992	-0.00076123	0.00085781	0.0049838	-0.00045972	0.0008456
N.S.		-0.00069088	0.0034139	0.0041521	0.0023293	-0.0015939	0.00052022	0.00092583	0.00075834	0.00033735	0.00024836	-0.00076039	-0.00027453	0.00098672	-0.00082935	0.00040421	-0.0015132	-0.00040091	-0.00036651	-0.00082439	-0.00061837	0.0019638	0.0059135	0.0044855	0.0035183	0.0014509	0.0011161	0.0015835	0.0017107	0.0014546	0.0022487	0.0018925	0.0013133	0.00083929	0.00071689	0.00049131	0.0026433	0.0015803	0.0011237	1.9352e-05	-0.00044351	0.00095651	0.00031384	0.0016853
N.S.		0.00096461	0.0013581	0.0012901	0.0020427	0.0012407	0.0013833	0.0011989	0.00034624	0.0020799	-0.0008065	-3.9942e-05	0.00069091	0.002994	0.0006565	0.0022259	0.0032598	0.0045148	0.0018381	0.00070885	0.0020808	0.004092	0.0025884	0.0026794	0.002078	0.0015747	2.4807e-05	0.003125	0.0018666	0.001618	0.0035442	0.0012403	0.0019993	0.0027416	0.0012859	0.0025569	0.0025702	0.0021937	0.0021727	0.0030975	0.00073113	0.0028511	0.0012929	0.0010685
N.S.		0.0066032	0.0011072	0.0030663	0.00081315	-0.002824	0.0071586	0.0045586	0.0011946	0.0038373	0.0078787	0.0041831	0.0054826	0.0056485	0.0092579	0.0046824	0.0022131	0.007806	0.0048481	0.0077538	0.00093954	0.004377	-0.0031422	-0.00056076	0.0056176	0.00049173	0.0019438	0.0009925	-0.0034115	0.00061422	0.00055527	-0.0048104	0.0031035	-0.00024099	-0.00084087	0.00029946	0.0020008	0.0026429	0.0035232	0.0038733	0.0079783	0.0018749	0.0012612	0.0021368
N.S.		0.0016641	0.00081253	-0.00076877	0.00083901	-0.00040834	0.00080303	0.00066812	0.0027118	0.0014913	0.001053	0.00085247	0.0011627	0.0023052	0.0032915	0.001727	0.00060576	0.0019061	0.0025458	0.0017027	0.0016725	0.0018461	0.0034634	0.0040194	0.0018637	0.00090839	0.0046389	0.0019487	0.00059026	0.00093602	0.0031306	0.0011021	0.0021031	0.00099007	0.0017343	0.0024999	0.00086428	0.0018597	0.0016182	0.0021837	0.0013808	0.0013144	0.00086925	0.0011669
N.S.		0.00099332	0.0010127	-0.00017629	0.00043495	-0.00091618	-0.0008844	-0.0015863	-0.0026097	0.00026996	-0.00034762	-0.0011413	-0.00017157	-0.00020114	-0.00032734	-0.00058206	-0.0010844	0.00070694	0.0015134	0.00033506	-0.00045196	0.002173	0.014071	0.00036577	0.00023714	-0.0013534	0.0011839	0.0024329	0.0023405	0.00041588	0.0015735	0.0013403	3.4984e-05	-2.9519e-05	0.0013759	0.001183	0.0027072	0.0016545	0.0010452	0.00074038	0.00059885	0.0020446	0.0011973	0.0029089
N.S.		0.0042331	0.0054315	0.00079057	0.002055	0.00041981	-0.00021608	-0.00061771	-0.00092725	-0.0015725	-0.0033628	-0.0016719	-0.0003056	0.0016871	0.0039737	0.0057904	0.0022738	0.001762	0.0014904	-0.00019395	0.0028979	0.00079225	0.0045949	0.00045441	0.00554	0.0010871	0.0074765	9.4398e-05	0.004258	0.0071866	0.0072064	0.0031254	0.0024876	0.0063727	0.0027623	0.0047963	0.0036603	0.0018627	0.0043264	0.0061285	0.0028523	0.0034631	0.0055465	0.0036093
N.S.		-0.0014503	0.0023803	0.00048555	0.0029394	0.0012748	0.0017265	0.00095378	-0.0009651	0.00036008	0.001887	0.0011321	-0.0017749	0.0011367	0.00096177	0.0003408	0.0025565	0.0002563	0.0025934	0.00098803	0.0049324	0.0033525	0.002499	0.0021392	0.0008574	0.00036658	0.002312	0.00077893	0.001421	0.0013794	0.00016722	0.0034307	0.0016394	0.0032651	0.0020471	-0.00026444	0.0017926	0.0029562	0.002152	0.0020132	1.9027e-06	-0.0016837	-3.9779e-05	-0.0002768
Positive		0.0017358	-0.00042295	0.0012886	0.00082787	0.0017638	-0.0013845	-0.00076885	0.00020516	-1.2399e-05	0.00011461	0.0031123	0.0030041	-0.0011376	-0.00026206	-0.0001567	0.0033185	0.0013933	0.0012687	0.0013743	0.0010282	0.0049876	0.0028011	0.0018241	0.0012774	0.0015468	0.0033858	0.0012394	0.0023231	0.0027024	0.0028498	0.0032835	0.00029747	0.0027657	0.0030876	0.0026017	-0.00011858	0.0013538	0.0015761	0.00053104	0.0022338	0.0034892	0.0036543	0.00042106
Negative		0.0053365	-0.00047041	0.0024726	0.0024351	0.00025122	-0.003702	-0.0020851	0.00058003	-0.00012789	0.00052476	0.0043364	-0.0022114	0.0033293	0.0060436	0.0044192	0.0060706	0.010596	0.0069517	0.0038933	0.0026773	-0.0021573	0.001146	8.6088e-05	0.0048827	0.0042822	-0.00077669	0.0003025	-0.00088778	-0.00038959	-0.0019991	-0.00041262	0.00024759	0.00075706	0.0005689	-0.00094087	-8.8005e-05	-0.0020602	0.0005029	-0.0019095	0.0041642	-0.0020857	-0.0012793	0.00096751
N.S.		0.0024187	-0.00074716	0.00094971	0.0012189	0.00089751	-0.0010864	8.5596e-05	0.00037571	0.00074455	-0.00084145	0.0025158	0.0032881	-0.00094936	-0.0011406	-0.00030788	0.0019326	0.0016125	-0.0001385	0.00083052	0.00096524	0.0040689	0.0019659	0.00306	0.0018303	0.0020161	0.0038096	-0.00014287	0.0010193	0.0014848	0.0019811	0.0030103	0.00023544	0.0025243	0.0032866	0.0030028	-0.00079292	0.00097429	0.00018695	0.00053994	0.0018478	0.0024308	0.0030029	-0.00016572
N.S.		-0.0010911	-0.00084551	0.0017489	-0.00042929	0.0013655	-0.0020574	-0.0002311	-0.00065603	0.0020384	-0.0013442	0.00071578	-3.2248e-05	0.00054852	-0.00084544	0.0016538	-0.0003324	0.0012221	0.0045498	0.0020411	0.0037175	0.0016554	0.0028563	0.0018851	0.00073037	0.00175	0.0013001	0.00078205	0.0021701	0.00047285	0.00047738	0.0014035	0.0020289	0.0012516	0.001724	0.002477	0.0047352	0.0027377	0.0021868	0.0020984	0.0022434	0.001627	0.0015589	0.0020708
N.S.		-0.0013077	-5.6663e-06	0.0013568	-0.0016008	-0.00016276	-0.0019124	0.0012023	0.0015165	0.00087991	-0.00067974	0.00099251	0.0023894	-0.00043739	0.0019327	0.0034462	-0.0010233	-0.00070372	-0.00085439	0.00073228	-0.00074505	0.0026383	0.0023672	0.0074214	0.0014703	-4.7834e-05	-0.0014359	0.00042443	0.0015311	1.5253e-05	0.0007585	0.00018084	-0.0011273	-0.0014055	-0.0017112	0.0020806	0.0019993	0.001599	0.00021133	0.0016207	0.0030559	-0.0011035	2.7307e-05	0.00088369
N.S.		0.0016526	0.00038068	-0.00080973	-0.00010197	-1.9589e-05	0.00056601	0.00090137	0.010135	0.001707	-0.0016624	0.00065277	-0.0013701	0.0017598	-0.0024894	0.00074367	0.00061282	0.00070165	0.0005842	0.00034943	0.0012396	0.0021347	0.0019519	0.0025099	0.0042701	0.0011213	-0.00090548	0.0023767	0.0042083	0.0026614	0.0027886	0.00064565	-0.00040724	-0.00066787	0.0020274	0.0011571	-9.4312e-05	-0.00048132	-0.0015709	8.5516e-05	0.0052459	-0.00072456	0.0029632	0.001419
N.S.		-0.0037097	-0.0023868	7.5503e-05	-0.0012064	-0.00095013	-0.00023719	-0.0023473	0.0040385	0.0010139	-0.00071571	-0.002549	0.0018921	0.0002208	0.00010043	-0.00064025	-0.0011335	0.00093252	-0.00086305	0.00053913	-0.00036894	0.0084911	0.00091414	0.0014681	0.0024012	0.00012871	0.0022319	0.0013891	0.0031216	-0.00010832	0.0010104	0.0014159	0.0004205	0.0002357	-0.0018484	0.0007257	-0.0014286	0.0030198	0.0018131	-0.0012896	-0.0032439	-0.00099643	0.0017164	-0.0013867
N.S.		0.0010919	-6.0059e-05	0.00062881	0.0037485	0.0022447	-0.00096939	0.00024343	0.0011904	0.0007513	0.00077029	6.4314e-05	0.00033436	-0.00051098	0.0010908	0.0012804	-0.0017782	-0.00060218	0.00077969	0.0011405	0.0023075	0.0028898	0.0033343	0.0012108	0.00033094	0.001822	-0.0022994	0.00079676	-0.00041796	-0.00062734	-0.00096691	0.0030901	-1.3177e-05	-0.00046762	0.00046178	-0.00017392	0.00044551	0.0001006	-0.00054675	-0.00045483	0.0032611	0.00065438	0.00012424	0.0011587
N.S.		-0.0010095	0.0010753	0.00063424	0.0028225	0.0018216	0.0010433	0.00037949	-0.0016685	0.00035339	0.00089668	0.0011707	-0.0019266	0.0027653	0.0025483	0.0013714	0.0023585	0.00032665	0.0026742	0.00085272	0.0041888	0.0026006	0.0018848	0.001205	0.0012804	0.00083727	0.0011698	0.00021993	0.0017391	0.0020534	0.00043866	0.003168	0.00090079	0.0034971	0.0012953	0.00094373	0.0032155	0.003457	0.0016832	0.0012117	8.0669e-05	-0.0002116	0.00011067	-0.0001149
N.S.		0.0031821	0.0016165	0.0019533	-0.00041334	0.0011952	-0.00035588	-0.0033382	0.001674	-0.00012247	0.00097314	-0.00099607	0.0015681	-0.0029969	-0.002018	-0.0052376	-0.00033601	-0.0026469	-0.0048375	-0.0016117	0.0058442	0.0088761	0.0041777	-0.001403	-0.00043008	-0.0027138	-0.0033768	-0.0021752	-0.001231	-0.0030777	-0.0017419	-0.0019381	1.7102e-07	0.004337	0.00077748	-0.0041704	0.0005925	-0.0025261	-0.0020046	-0.0028201	0.0030794	-0.00017947	-0.000832	-0.00033526
N.S.		-0.00046907	-0.0008151	-4.7159e-05	0.00083194	-0.00080912	-0.00018678	-0.0017039	0.0025289	-0.0016161	-0.00037908	-0.0008144	0.0014094	-0.0010137	0.0016758	-0.0014493	-0.00024705	-0.00015449	0.00098852	0.00061984	0.0034239	0.0054099	-0.0043608	0.0032371	0.0022775	0.0017014	0.0014439	0.0012879	-0.001227	0.0021876	0.00044752	0.00050841	0.00018417	-0.00076517	0.0020465	0.00010474	-0.0021124	-0.0013294	0.0028752	-0.0003202	0.0016926	-0.0016729	-0.0023711	0.00019498
N.S.		0.0012607	0.00047359	-0.00053533	-0.00016077	-0.0016251	-0.0017901	0.0014349	0.00040674	8.2362e-05	0.00023794	0.0010814	0.00054092	0.0014575	0.0018238	7.1182e-05	0.0011783	0.00064076	-0.000974	0.0030998	0.0034585	0.003094	-0.00045221	0.00046635	0.0014658	0.0010434	-0.00020317	-0.00068599	0.00099312	-0.0020263	0.00087328	0.0024273	-0.00098506	9.7458e-05	0.00013191	-0.00021756	0.001305	-0.00018995	0.0011979	-0.0023579	-0.00055278	0.0016684	0.00079923	0.0002532
N.S.		0.00057195	0.0009827	-0.00059609	-0.0014753	0.00048609	0.0027063	0.00070229	-0.00031651	-0.0005215	0.003899	0.0012194	-0.00088003	0.00062014	-0.0016167	0.0016623	0.0015652	-0.00029201	0.0010357	0.0010211	-0.00061277	0.0017754	0.0043487	9.5591e-06	0.0041094	0.00083363	0.00037063	0.003308	-0.00060827	0.0017944	0.00077545	0.0015947	0.0022275	9.4964e-05	-0.0014597	-0.00088584	-0.0015126	-0.0022047	-0.0012907	0.00022326	0.00053193	0.00026317	-0.00047446	-0.0011165
N.S.		0.00090586	0.0011153	-0.00011155	0.00010452	0.0010197	-0.00068539	0.0015979	-0.00046012	0.0012894	0.00088989	0.0024712	0.00027144	0.0016977	0.00080028	0.0043894	0.0012927	-0.0004795	0.00020903	0.0011021	0.00049814	0.0030367	-0.00169	0.0046249	0.0034494	0.00039984	0.0024702	0.00051046	0.00062547	0.0012987	0.0023971	0.0034905	0.0018806	0.00096734	-0.00031455	0.00089101	-0.00012946	0.00028102	0.0019038	-0.00016091	0.0014379	0.00078308	0.00054104	0.0011379
N.S.		0.00074928	-0.00078985	-0.00032345	-0.0013259	-4.4831e-05	0.00063376	0.0029332	0.0069185	0.0015763	-0.0012382	0.00026632	-0.00039252	0.0019104	-0.0024458	0.00039825	0.00043692	0.0018715	0.00028102	-0.0011359	0.001018	0.0014683	0.0022509	0.0017136	0.0042378	0.0018541	-0.0011142	0.0024663	0.0036031	0.0022506	0.001662	0.00091628	-0.00066027	0.00041444	-8.346e-05	0.00080458	-0.00035815	-0.00039132	-0.00081414	0.00019116	0.0060401	-0.00091852	0.002203	0.0019217
N.S.		0.0031311	0.0030407	0.010144	0.0074315	0.0074431	0.011327	0.010608	0.0059287	0.0075476	0.0073987	0.012753	0.01103	0.00701	0.0013474	0.0035356	0.0063933	0.0014835	-0.0012992	0.00085016	0.0010419	0.010088	0.0054441	0.0019556	-0.0039387	-0.0041454	-0.001931	-0.00012453	0.0018122	0.00021385	0.0021648	0.0010229	0.0015416	-0.0025008	0.0018271	0.00045735	-0.00055052	0.0038437	-0.00078727	0.0036235	0.0027722	0.005052	0.0040075	0.0055624
Positive		0.0022115	0.00067542	0.0014773	0.0014026	-0.00068542	0.0016581	0.00025677	0.00085677	-0.0009624	-0.0021603	0.00068454	0.0014261	0.0014937	-0.00066126	0.0015712	0.0022903	0.0020192	0.0018011	-0.00052315	0.0017192	0.0002264	0.0043767	0.0037275	0.0013775	0.00016943	0.00070616	0.00098175	0.00034465	0.00061682	1.0548e-05	-0.0016008	-0.0009979	0.0021635	0.0019369	0.0011158	-0.00036763	0.0011976	-0.0011292	0.00067829	0.0015421	0.00099487	0.00075737	-0.00015757
N.S.		0.0029557	0.0016375	0.001515	0.0014744	-0.00076117	0.0015261	-0.00021664	0.00020645	-0.0013672	-0.00018744	0.00097449	0.0022746	0.001099	0.00030985	0.001115	0.0012144	0.00032098	-0.0004792	-0.00029793	0.0030547	0.0010944	0.0023784	0.0046191	0.00019562	-0.00040892	0.001056	0.0011672	0.0015382	0.00036598	0.00057976	-0.00020885	-0.00028356	0.0021295	0.0035709	0.0014826	-0.0001327	0.00067294	-0.0019571	-0.00067151	0.0020539	0.00017182	0.00040528	-0.00082306
N.S.		-0.00037231	0.003261	0.0060695	0.0033113	-0.0014746	-0.0023994	0.0027332	0.0035793	0.00086649	0.0059974	0.0013958	0.0040891	-4.4263e-05	0.0055291	0.0017094	0.0046798	0.0019307	0.0015336	0.003089	0.00045577	0.001245	0.0018622	-0.00094025	0.0038564	0.0010069	-0.0011836	-0.00059586	0.0015347	0.0018026	0.0041322	-0.00047973	0.00068944	0.00069692	0.0012229	-0.00097828	0.0013528	-0.00085956	0.0016289	0.0019674	-8.5579e-05	0.0017318	-0.0027913	0.0010966
N.S.		-0.00030226	1.9134e-05	-8.4481e-05	-0.00043295	-0.00083875	-0.00068107	0.0011675	-1.7804e-05	-0.00041417	0.0013086	-0.00040337	-1.264e-05	0.00093334	0.00016896	0.0011533	0.00032758	0.0018442	0.00034113	0.0024551	0.0043325	0.0028605	0.0016985	-0.00017536	0.00014936	-0.00094776	-0.00072641	-0.00014448	-0.00024096	-0.0019752	0.0008591	0.0024285	-0.00084232	0.00060819	-7.9756e-05	0.0007388	0.0015929	-0.00045711	0.0015001	-0.0012613	-0.00026968	0.001628	0.0010484	0.0012622
N.S.		0.00074033	0.00049193	-0.0011105	0.0010877	5.062e-05	0.0002148	-0.0007443	0.0061947	0.0013098	-0.00060592	0.001656	-0.0010845	0.00041663	-0.0016049	0.00054444	-0.0008323	0.00033358	0.00037124	0.0018125	-0.00089088	0.0022616	0.0019516	0.0016254	0.0030311	0.00038932	-0.00044673	0.00061189	0.0023412	0.0022845	0.0023014	0.00060204	-0.00048527	-0.00014022	0.0032525	0.00046381	-0.00069108	0.00048027	-0.0016953	-0.00033758	0.0013545	-0.00028967	0.0020485	0.00069478
N.S.		-0.0014669	-6.2657e-05	-0.0002354	-1.4557e-05	0.00037903	0.00048629	-0.00014812	-0.0028815	-0.00026048	-0.00063316	0.0010222	-0.00029001	-0.00054403	-0.0020915	0.00040036	-0.00071213	0.0012811	0.00033997	0.00074651	0.0030607	0.0027729	0.00083297	0.0020462	0.00057154	0.00014788	-0.00085554	0.0023631	-0.0014942	0.0022666	0.00079478	0.0014229	0.0023564	-0.00088983	-0.0010806	0.00052488	0.0023063	0.0017567	0.0015736	0.001552	-0.0004867	0.0013262	0.0013692	0.00070425
N.S.		0.00092219	0.0018483	0.00080976	0.0015274	0.00040884	-0.00035999	0.0022786	8.4187e-05	0.00071887	-3.3529e-05	0.00050499	0.00027268	0.0012914	-0.00069998	0.0029401	0.00039406	0.0018294	0.00076102	0.00062272	0.0013064	0.0012253	-0.00087458	0.0030374	0.0028539	0.0019961	0.0017912	-0.00028269	-0.00013638	0.0022616	0.0021387	0.0038338	0.0014865	0.0011874	-7.6656e-05	0.00083192	-0.0011985	-0.00054799	0.00089547	-0.00043261	-4.971e-05	-0.00050386	-0.001203	0.00094786
N.S.		-0.00071983	-0.00074326	-0.00092554	-0.0012392	-1.3995e-05	-0.001462	0.00026866	-0.00045875	0.00021145	-0.001454	0.0012902	0.0024402	-0.00044706	0.0015582	0.00098928	-0.00093845	-0.001278	-0.001683	-0.0016772	-0.000341	0.00038081	0.0035202	0.0044726	0.0035312	0.00027849	-0.0016041	8.2393e-05	0.001202	0.00022886	0.0013535	0.0026955	0.00032492	-0.0012905	8.4103e-05	9.617e-05	-0.00034796	-0.00047775	0.00054357	0.00057814	0.0022068	-0.0008649	-0.0018483	-0.0010626
N.S.		-0.00090994	-3.9193e-05	0.00025647	0.00086797	0.00050116	0.0004544	-0.00030485	-0.0015589	0.00017879	0.00059286	0.00055033	-0.0013259	0.0027439	0.0019502	0.0014338	0.0010753	0.00095375	0.0011695	0.00065948	0.0023376	0.0015302	0.0034065	-0.00030493	0.0013132	0.0011115	0.00043163	2.7669e-05	0.0013585	0.0014385	0.0004622	0.0015037	-0.00076991	0.0012987	0.00096142	0.00092542	0.0022485	0.0025807	0.0014707	0.00030463	-0.0011442	0.0002193	0.0010761	-4.1695e-05
N.S.		0.00046062	0.0013033	0.00093405	0.00074048	-0.00057009	-0.00098792	-0.00066874	-0.0023688	-8.685e-05	-0.00079294	-0.00069105	-0.0015112	0.0011725	0.00011787	-0.00025312	-0.0016589	0.00041436	-0.00075578	0.0025437	0.0011695	0.001044	0.0025034	0.001768	0.00083687	9.6245e-05	-0.00010558	0.0018166	0.0024125	-0.000859	0.0014218	0.0014383	0.00057457	-0.0014885	0.0010099	6.6201e-05	0.0034429	0.00051849	-0.00020077	-0.00010214	3.3518e-05	0.00078078	0.00014694	0.0023708
N.S.		0.0017987	0.0014139	0.00061424	0.0036317	0.0021695	0.0027249	0.0019384	0.0037425	0.0020449	0.0021618	0.00026549	0.00046262	0.0013919	0.00059413	0.00092826	-0.00014608	0.00044087	0.00069412	-0.00039317	0.00125	0.0017452	-0.00021277	0.0019374	0.0017725	0.003755	0.0015305	0.0011738	0.00069022	0.0029908	0.00032626	0.0034043	0.0031204	0.0016986	0.0012478	-0.001354	-0.0011945	0.00065119	0.00049566	0.0014131	-0.00033219	0.001095	0.00084718	-0.00056649
N.S.		0.0068741	0.004458	0.00030019	-0.00085104	-0.00012191	-0.0031351	0.002705	0.0054437	-0.00057619	0.0023878	-0.00018362	0.001911	0.0018211	0.0028646	7.7981e-05	0.0025692	0.0033491	0.002081	0.0023736	0.0011144	-0.00069404	0.0024858	0.00017793	0.0019325	0.0021962	0.0015369	-0.0010098	0.0018155	0.0044502	0.0031713	-0.0017893	0.0014232	0.0010823	-0.00012825	-0.0027754	0.0011127	-0.0018693	-0.0010803	-0.00088601	-0.0022165	-0.00020367	-4.0645e-05	-0.0014616
N.S.		-0.00010595	0.00063266	-0.00072315	-0.0016335	0.00055875	0.0036889	0.0003636	-0.00031299	-0.00017255	0.0045747	0.0017455	-0.001086	9.6441e-05	-0.00064684	0.001661	0.00039156	-0.00063545	0.0011307	4.5991e-05	0.00072314	0.001684	0.0040631	-0.0020844	0.004074	0.0010198	0.00091227	0.0019016	-0.001481	0.0012577	0.00032496	-0.00062379	0.0020475	-0.00063624	-0.00040143	0.00053415	-0.0015025	-0.0011508	-0.00023376	0.00040421	0.00026352	0.00030149	-0.0003984	-0.00066242
N.S.		0.0075187	0.0026511	0.00081964	0.0023303	0.00072355	0.00039912	-0.00040603	0.0011803	-0.0018014	0.00028049	-0.00061858	-0.0010121	0.0015999	0.0041071	0.0035363	0.0022214	0.0022159	0.0014666	-0.00084726	0.0017163	0.0010628	0.0038673	0.00075297	0.0032335	-0.00038737	0.0050608	-0.00048981	0.0014055	0.0054676	0.0040071	0.0018853	0.00012428	0.004487	-0.00062934	0.0043957	0.002762	0.0016713	0.00089673	0.0055872	0.00085434	0.0022066	0.0019074	0.0027528
N.S.		0.001102	-0.00055294	-0.00012488	0.0021971	0.00029512	0.0019742	-0.0014905	0.00060056	0.0018159	-0.00082133	0.00011211	0.00070632	0.0010821	0.0014379	-0.00029065	-0.00020444	0.0015046	0.00095219	5.4609e-05	-0.00042027	0.00078852	0.0010265	0.0030769	0.0021476	0.0025743	0.0016771	0.0023849	0.0012603	0.00072394	-0.0010924	0.0020884	-0.00017751	-0.00019265	0.00051227	4.2997e-05	-0.00163	-0.00055483	0.0014936	0.00099739	-0.00028067	0.0025753	0.0011965	0.0010893
Negative		0.00099582	0.00073493	-0.00083763	-0.001781	-0.00055586	7.9297e-05	0.0011842	-0.00094996	-0.00026523	0.00041568	-0.0001055	-0.00068115	0.0019391	-0.00070333	0.00017025	0.0027966	-9.2437e-05	4.2984e-05	0.0011512	-0.0037739	0.001922	0.0041413	0.0030097	0.0025138	0.00025205	0.00022841	0.0034576	0.00066968	0.0016244	0.0017175	0.0031899	0.0028183	0.00090861	-0.0015053	-0.0014587	-0.00047162	-0.001174	-0.0010197	0.00060787	0.00012876	-0.00011831	8.2465e-05	-0.00084366
Positive		-0.0022078	0.00062743	0.00054914	-0.0001073	0.00046729	0.001699	0.00015123	-0.0010545	-0.00010182	-0.00054325	0.0023015	0.00095083	-0.0016607	-0.0015768	0.00028454	0.00037669	-0.0010762	0.00095003	0.0013697	0.0024049	0.0034381	0.0011368	0.0011398	0.00025133	-0.00060303	-0.00071549	0.0020396	-0.0025086	0.0021068	-0.0015809	0.0006755	0.0026021	-0.00081581	-0.0008229	0.0011938	0.0030192	0.0015694	0.0009484	0.00059887	-0.00093401	0.0015386	0.00049778	0.00076934
N.S.		0.0041005	0.0043594	0.0025562	0.0013445	-0.0017782	-0.0031241	0.0036634	0.0044939	-0.00061524	0.0040857	0.00034106	0.0034974	0.00070529	0.0044704	0.0012479	0.0031233	0.002492	0.00118	0.0030424	0.00028303	-0.00053719	0.0025725	-0.0014189	0.0028955	0.0021322	-0.00012469	-0.0012943	0.0016061	0.0033751	0.0047368	-0.0014396	0.0011817	0.0013881	0.00080559	-0.0024942	0.0017194	-0.00041949	0.00030706	0.00073432	-0.00081498	0.00075114	-0.0013465	-0.00040251
N.S.		0.0019425	3.626e-05	-0.0022855	0.001703	0.0012777	0.0003536	0.0084048	-0.0017443	0.00031657	-0.0015226	-0.00032555	0.0011713	0.0041082	-0.0038787	-3.2265e-05	-0.0020875	-0.0013728	0.00089806	-0.00024926	0.0015451	0.0062859	-0.0023614	0.0029812	-0.0001648	0.00090153	0.00091535	-0.0032105	0.00075269	-0.00211	0.00069141	-0.0030508	0.0017843	0.0056562	-0.0018948	0.00069318	0.00076373	0.00075152	0.00043028	0.00037444	-0.000284	0.0018613	-0.0012789	0.00092417
N.S.		-0.00053567	-0.0011029	-0.00052516	0.0030609	7.741e-05	0.00022649	-0.00050194	-0.00034367	-0.0017267	0.00015893	0.00061223	0.0010718	0.0022269	0.0016795	0.0014209	-0.00023618	0.00036928	0.0035465	8.3731e-05	0.0022525	0.00077919	0.0029318	0.0001658	0.0023653	0.00030939	0.0023523	0.0010561	0.0024677	0.0016127	-4.6676e-05	-0.0010162	0.0016875	0.00029809	0.00037341	0.0014412	0.0012513	-0.00080692	0.00078685	0.00030345	0.0013759	-0.0028322	0.001226	0.00073723
N.S.		0.0037007	0.00045677	-0.00037249	0.0012049	0.0008174	-0.00028117	-7.287e-05	0.00040002	-0.0024331	7.5471e-05	-0.0014418	-0.00044607	0.0025373	-0.00074065	0.00081402	0.00017069	0.0005523	-0.00051778	0.00047888	0.0021201	0.0015874	0.0023531	0.0027386	-0.0010608	0.00030934	-0.00077137	-0.0016832	-0.0014204	-0.0013369	0.00027233	-0.0021823	0.0010568	0.00032052	0.00062753	0.00064504	-0.0015893	-0.0009799	0.00053312	-0.0014326	-0.0002247	0.00042953	-0.00053853	-0.00040196
N.S.		0.00094463	0.000389	0.00093981	0.0010897	-5.3008e-05	0.0015325	0.00030103	0.00080659	0.00082124	-0.0021499	-0.00014375	0.00034175	0.001925	-0.00058269	0.0021103	0.0034043	0.0038782	0.0024637	9.5935e-05	0.00067525	0.00076398	0.0023726	0.0024941	0.0014246	0.00061675	-0.00034283	0.0017763	0.00028027	0.00034437	0.0011024	-0.0010901	-0.00032553	0.0021299	0.0006232	0.0011844	0.0011291	0.0013475	9.659e-05	0.001934	0.00086213	0.0019547	0.00097826	0.00039459
N.S.		0.00052543	-0.0015308	-0.00014114	0.0013903	-0.0011824	0.00018029	-0.00078742	0.0015698	0.0013878	0.0021221	0.0018169	0.0010805	0.00069537	-0.00058113	0.0013749	-3.6992e-05	0.00045933	-9.8617e-05	0.0015865	0.0019785	0.0016772	0.0019236	0.0010941	0.0019159	-0.0017861	-0.00097901	-0.0013466	0.00024024	0.00068101	-0.0001938	0.00018109	-0.000189	-0.0010302	0.00037864	0.0018982	-0.0012258	-0.00022939	0.0010459	0.00070312	0.0010448	-0.0016237	-0.00069342	0.00046645
N.S.		-0.0010359	0.0012638	0.0013933	-0.0009894	-0.00061389	0.00048362	0.00096526	0.0033529	0.00052471	0.0013556	0.00086692	0.0022485	0.00059725	0.0023589	0.00050342	-0.00018115	0.0014562	0.0015008	0.0028858	0.00020439	0.0018371	0.00099978	0.0010746	0.00037663	0.00092729	0.0013872	-0.00022329	-0.0015222	0.00014574	-0.00062435	0.0017817	0.0013431	-0.0011066	-0.0013695	0.00022924	-0.0017124	0.0014275	0.00059849	0.0018105	-3.1408e-06	0.0026273	-0.00014336	-0.0010702
N.S.		-0.00028439	0.00036487	-0.00021078	0.00060005	-0.00083014	-0.0014888	-2.3407e-05	-0.0013555	-0.0015038	0.0023792	-0.00012342	-0.00075789	-0.00039603	-0.00041023	-0.00062634	-0.00090672	0.0010691	0.00068039	-0.00050476	0.00097634	0.0024651	0.0035961	0.00077089	0.00025576	0.00067343	0.0004682	-0.00042932	-0.00032852	0.00023102	-0.00021483	0.00048	-0.00026355	0.00040802	-0.00079775	-0.0006242	-0.00014591	4.8213e-05	-0.00020357	0.00046757	-0.00085636	-0.00093325	0.0012856	-0.00059502
N.S.		0.00044809	-0.00057995	-0.00040926	0.0005508	0.0030631	0.0011907	0.00047628	0.00078573	-0.00071725	0.0026521	-0.0003282	-0.0014471	0.00065184	0.00080819	0.0013677	0.0013909	0.00084836	0.0006991	0.00064909	0.0013297	0.0016747	0.0010422	0.0012025	0.0010866	0.0010304	0.0022961	0.00051581	0.0007675	-0.00036523	-0.002381	0.00083122	-0.00094802	9.4985e-05	0.000326	0.00095651	0.0011507	0.00043512	-0.0014073	-0.0019149	0.00068962	0.0016817	0.00053829	-0.00057151
N.S.		-0.0011085	-4.7057e-05	-0.00026515	0.0010001	-0.00088491	-0.00082783	-0.0024152	0.00083854	-0.0006747	0.00035958	-0.00035428	0.0001107	-0.0013213	0.0018222	-0.0012424	-0.0010186	0.00029929	0.0013784	-0.0007214	0.0020825	0.0023451	-9.4046e-08	0.0017266	0.0014524	0.0010197	0.00073912	0.0011134	-0.0014273	0.0014461	0.00056629	0.00059014	-0.00017717	4.7355e-05	0.0016686	-6.4691e-05	-0.0011499	0.00044478	5.8647e-05	-0.0005519	0.00046725	-0.00010575	-0.0013813	0.00037944
N.S.		0.0013847	-0.00049145	0.0021496	0.00012249	0.00029788	0.0002423	-0.001005	-0.0011394	-0.0010625	0.00085908	0.00092802	7.1086e-05	0.0019802	-8.1089e-05	0.0019203	0.00050477	0.00041043	0.0010606	0.0020879	0.00041509	0.00078495	0.00051226	0.0016587	0.0014329	0.00087268	0.00078864	0.00064358	-0.00075691	0.00016146	-0.00062423	-0.00061992	-0.00011929	0.00076767	0.00060163	0.00076056	0.0011935	0.00021833	0.0010801	-0.00037387	0.00123	-0.002354	0.00051316	-0.00057446
N.S.		-0.00096499	0.0018463	-0.00068885	0.0012879	-0.00019134	0.0011973	0.0012952	0.0011516	0.0004986	0.0023611	0.00046408	-0.001139	-0.0014264	8.4957e-05	-0.00011388	0.0013299	0.00098585	0.0021536	0.00081991	0.001956	0.0021347	0.0015909	0.0010702	0.00029337	-0.00032401	0.0015934	0.00059201	0.00060618	3.471e-05	-6.2081e-05	0.0020296	0.0010852	0.00096752	0.002452	-0.0013064	0.00029463	0.00018975	0.0016401	0.00077916	-0.00038017	-0.0025647	0.00041921	-0.00042994
N.S.		0.000795	-2.9018e-05	-0.00044629	-0.00073875	-0.0013125	-0.0012334	0.00069095	0.0015944	0.0006999	-0.00025335	0.0022889	0.00027829	0.0002008	0.0021447	-0.0016587	0.00080699	1.7142e-05	-0.0020569	0.0015805	0.0012256	0.00088325	-0.0014389	0.0005787	0.002298	0.0022935	0.00057869	-0.00022068	0.00082283	-0.0011633	0.00023049	0.002108	-0.0004469	-0.00063948	-2.0868e-05	-0.0011347	0.00096948	-0.00075382	0.00012151	-0.0022086	-0.0011144	0.0016645	0.00045892	-7.7891e-05
N.S.		0.0015703	-0.0011513	0.0009838	0.0013136	-0.00040894	0.0011504	0.0014317	0.00085966	0.0022455	0.00063467	0.0011478	0.00045647	0.0028556	0.0025021	-0.00048688	0.0011035	0.0030754	0.0022637	-0.001153	0.00065476	0.0022923	0.0016941	0.00029921	0.0016504	0.0018333	-0.00019758	0.0010214	0.0020601	0.0015063	0.0017124	0.00060962	0.00048671	0.0011313	0.00040079	0.000971	-0.00012264	0.0010806	0.00058435	0.00086503	-0.00013496	0.0008512	-0.00072308	0.0010514
N.S.		0.00050739	8.9327e-05	-0.00075699	0.00048903	0.0016063	0.0021315	-0.00075321	0.0014333	-0.0018329	0.0019327	0.0012322	-0.0021921	0.00087763	-4.1154e-05	0.0015826	0.00012211	0.0016197	0.0012207	-0.00021609	0.00073429	0.0015988	0.0012023	0.0013314	0.0010425	0.0015608	0.001834	-0.00017779	-0.00015859	-0.00020821	-0.0014435	0.00076302	-3.1078e-05	-0.00036034	0.00076209	0.00046673	0.00079328	0.0014381	-0.00082189	-0.0012681	-8.9778e-05	0.0014716	0.00069302	-0.0010371
N.S.		-0.0018499	0.0013445	0.00068107	-6.6502e-05	0.00075028	0.0024979	0.00079979	0.0017053	-0.00029027	-0.00039714	0.0020851	0.001864	-0.00046327	-0.00032488	2.3582e-05	0.00083036	-0.0013776	0.00063864	0.0017264	0.00081746	0.0034495	0.0013866	0.00096106	-0.00042955	-0.00080392	-0.00096772	0.0024178	-0.0028284	0.0017195	-0.0032887	0.00077029	0.0018408	-0.00084607	-0.00029756	0.001532	0.0024592	0.0010694	-0.00013586	0.0003425	-0.0010522	0.0016929	-0.00051802	-0.00017227
N.S.		0.0021246	0.0030977	0.0015791	-0.0011498	0.00017869	-0.0027842	0.0013097	0.0038385	-0.0016763	0.0020257	0.0015097	0.0014759	0.00053012	0.0032653	-0.0015714	0.0028665	0.0024157	0.0032595	0.0017263	0.00083466	0.00045105	0.0012627	0.00089562	-0.00037945	0.0023161	0.0013663	0.00027727	0.0019214	0.0034555	0.00064598	-0.00086838	-0.00039102	0.0016239	-0.00052214	-0.0019587	0.00062474	-0.0020365	-0.00046931	-0.0023841	-0.0019937	-0.0017222	-0.00082599	-0.00045675
N.S.		-0.0010761	0.0027357	0.0052386	0.0015273	-0.00010938	-0.0010829	0.0011299	0.0015264	0.0027495	0.0045807	0.001676	0.0011186	0.0010927	0.0035641	0.00081899	0.0090726	0.0019738	0.0028445	0.0011614	0.0003147	0.00023227	0.00093235	-0.00028289	0.0052228	-0.00069219	-0.0028602	-0.00099069	0.0010161	0.00057212	0.0026699	-0.00082242	-0.00036393	-0.00094016	0.00034347	0.00036041	0.00026161	-0.0021892	0.00053526	0.002208	-0.0025271	0.0016325	-0.0031849	0.00083655
N.S.		0.00038632	0.00094944	-8.3195e-05	0.00036606	0.00047842	0.0019243	-0.00070767	0.0020035	-0.0024458	0.00033089	0.0013771	-0.0019456	-0.00021091	-0.00010347	0.001291	-0.0011492	0.0026096	0.00096532	-0.0010201	0.00019621	0.0013587	0.0017574	0.0017348	0.00075438	0.0020389	0.0010871	-0.00026182	-0.00085978	0.00049247	-0.00041966	0.00028354	0.00032649	-0.00078908	2.7855e-05	-3.649e-05	0.00048296	0.00088936	0.0001711	-0.00011203	-0.0001295	0.00088608	0.00048651	-0.0010316
N.S.		8.7557e-06	0.00063778	0.0012434	0.00045364	-0.001374	0.00057055	0.00098551	0.0037959	0.0010009	0.0015469	0.0010284	0.001805	0.0019953	0.0030305	0.0013195	-0.00027738	0.0021353	0.001747	0.0017542	0.00037019	0.0010562	0.00070794	0.0023076	8.9629e-05	0.00050772	0.0034103	0.00042538	-0.00071777	-0.00069733	0.0010514	0.00078768	0.0013301	-0.0007723	-0.00041033	0.0012302	-0.0016529	0.0012123	0.0014426	0.0017698	0.00026581	0.0018931	0.00069413	-0.00019298
N.S.		0.00098811	0.0002452	0.0028167	-2.5001e-05	3.1842e-05	-0.00022257	-0.00038889	-0.0010567	-0.0012161	0.0013283	-0.00018325	0.0001357	0.00090765	7.4265e-05	0.0010618	0.0017232	0.00073214	0.0013374	0.0032994	0.00039293	0.00052052	0.00081666	0.00087867	0.0007618	1.4437e-05	-1.3666e-05	0.00054556	-0.0014271	-0.00038736	-0.0010215	0.00047881	9.2485e-06	0.00034238	0.0006687	-0.00033899	0.00059343	0.00098882	0.0014802	-0.0012189	0.00047369	-0.0011697	0.0012157	-6.2707e-05
N.S.		-0.0011095	0.001027	0.0033907	0.00015174	0.0011243	-0.00078693	9.0347e-05	0.00072446	0.00080067	-0.0001154	7.1299e-06	8.4541e-05	-0.00057463	-0.0015153	0.0016398	-0.00074816	-0.0014482	-0.001393	0.001315	0.00073034	0.0024932	-0.00061507	0.002691	0.00072993	-0.00089034	-0.0022218	0.000809	0.00071483	-0.001141	-0.00085313	0.00031121	-0.0010494	-0.0012585	-0.00093753	0.0031256	0.001147	0.00069464	-0.0012207	-0.00053602	0.0025413	0.00018591	0.0016157	0.0018709
N.S.		0.00044171	-0.00042635	0.00080928	0.0012615	0.0006789	0.00098868	-0.0014393	-0.0016682	0.0017052	-0.0014081	-0.00062417	0.002965	0.0013432	-0.00091572	0.00024343	-0.0013516	-0.0010345	-0.00052225	-0.0015723	-0.00059721	0.0013434	0.0029151	0.0013249	0.0014857	0.0014631	0.0011673	0.00026663	-0.00060306	-0.0012827	-0.0012444	-0.00029532	-0.0013829	0.00015998	-0.0012609	-0.0016384	-0.0026476	0.00023917	0.00029136	0.00024185	0.00045123	0.0017722	0.0014198	0.0015511
N.S.		-0.00059277	-0.0039225	-0.0015456	-0.0031382	-0.0025815	-0.00075526	-0.001957	-0.0027142	-0.0015373	-0.0021482	-0.001244	-0.0040491	-0.0020244	-0.00010357	0.00036039	-0.0016864	0.0032256	0.0016898	0.0040635	0.0037436	0.0068639	0.00070824	-0.0039469	-0.0039532	-0.0012345	0.00021787	0.00015418	-0.0011163	-0.0024619	-0.0031101	0.0039068	-0.00019707	0.0052145	0.0015312	0.00070103	0.0013846	0.0021535	-0.00051866	-0.00013758	-0.0023077	-0.00064489	0.0013209	-0.0013342
N.S.		0.00071332	0.0015161	0.00088006	0.00059779	0.00031022	0.0012742	-9.5695e-05	0.0014752	-0.0014488	-0.00054453	0.00030183	-0.00097813	-0.001418	0.00039585	0.0011767	-0.0014289	0.0020894	0.00038655	-0.0019971	0.0001197	0.0013498	0.0017262	0.0017288	0.0004895	0.0026722	0.00061747	-0.00014897	-0.00086874	0.00064252	-0.00036785	-1.3926e-05	0.0007678	-0.00090338	0.00045724	-0.00034042	0.00011002	0.00045343	0.00082756	0.0011251	0.00062758	0.00072551	-0.00038585	-0.00064114
N.S.		-0.0011825	-0.0011427	-0.00017071	-0.0015179	-0.00049089	1.142e-05	0.0036785	0.0013184	0.00096507	-0.00013137	0.00027209	0.00097274	0.00088049	-0.0028267	0.0010189	-0.00020462	0.0027412	0.0011396	-0.0010588	0.00045276	0.0014851	0.0014643	9.896e-05	0.0019685	0.0015267	-0.0010684	0.0009851	0.001579	0.0017647	0.00064677	0.00096669	-0.00047206	0.0011022	-0.0010439	7.8215e-05	-0.0001437	0.00095073	-0.00016603	-0.00034316	0.0022601	-0.0010176	-0.00040842	0.0007267
N.S.		-0.0013415	0.0010197	-0.0018421	1.3722e-05	0.00060861	0.00054908	-1.1548e-05	-0.00042189	-0.00027074	0.001303	-0.00023722	7.1104e-05	-0.00068676	-0.00046953	-0.00057032	0.0015745	-0.00059116	-0.0009271	0.0024165	5.394e-05	0.0027203	-0.0019209	0.0010554	0.00087472	0.00070836	0.00069893	0.00060591	-0.00041187	0.0010496	-0.00064783	-0.00028924	2.3411e-05	0.00018567	-0.00025613	0.00098488	0.0018239	-0.00085222	0.0032019	0.0006333	0.0019016	0.0005928	-0.0013983	-0.0015625
N.S.		-0.00049838	-0.0014851	-0.00034668	0.0015419	0.00029417	0.00082709	0.00029333	0.00033452	-0.0013887	0.0015239	0.0018198	0.00072268	0.0014488	0.0022321	0.0013044	-0.00093405	0.00018782	0.0015909	-0.00041217	0.0012343	0.0010426	0.0016673	7.3954e-05	0.0019707	0.00010341	0.0036745	0.0019976	0.0033122	0.0013183	-0.0002931	0.00040305	0.0013209	0.00020322	0.00017559	0.00095265	0.0013556	-0.00052011	0.00096231	0.0008648	0.00036928	-0.0021049	0.0016039	0.0003755
N.S.		5.4837e-05	-0.00035289	0.00020723	0.0015077	0.0015894	-0.00085605	-0.00030617	-3.55e-05	-1.377e-05	-0.00047523	-0.00025294	0.00075292	-0.0012475	0.00065771	5.9671e-05	-0.0015529	-0.0011495	-0.00064706	-7.7469e-05	0.00072163	0.00071311	0.0025021	0.00065302	0.00082869	5.7392e-05	-0.0025129	5.1937e-05	0.00036724	-0.0005235	0.00027275	0.0047936	-0.0001195	-0.00097513	-8.1805e-05	-0.00014497	0.00013679	-0.00036425	-0.00044545	-0.00089799	0.0029669	-0.00080802	-0.0011436	-0.0003376
N.S.		0.0028007	3.5418e-05	-0.00095666	0.00084943	0.00087855	-9.8175e-05	0.0013806	-0.00030459	-1.6524e-05	0.00090939	0.00010535	-0.00057157	0.0015537	0.00050294	0.00096243	1.4894e-05	0.0020533	0.00045728	1.5507e-05	0.0017697	0.0014372	0.00098954	0.0016936	-0.00033067	-0.00018262	-0.00069773	-0.0020605	-0.0020995	-0.0023428	0.00093578	-0.0029044	0.00054848	-0.00064511	0.00031409	0.00063879	-0.0016619	-0.00071383	-0.00014777	-0.0012467	-0.002	0.00072583	3.7944e-05	-0.00033044
N.S.		-0.00037796	-0.00054326	0.00028276	-0.00068741	0.00058369	0.00084008	0.00010897	0.0010315	-0.0013392	-0.00033002	-0.00012564	-0.0010038	0.0012116	0.00036682	0.00020265	0.00091329	0.0010842	0.0014867	0.0021345	0.00085118	0.0001562	0.00044574	0.0012809	0.00018282	0.00028986	-1.2067e-05	0.0014659	0.00017956	0.0003261	-0.00062842	-0.0021478	0.0011413	-0.0013105	-0.00089692	-0.0012436	0.00019602	-0.00035546	0.00070044	-0.00080616	-0.0017563	-0.00099773	0.00062832	0.00030165
N.S.		0.000967	-0.00037502	0.00096146	0.00045214	2.9832e-05	0.00034513	-0.00072975	-0.00084921	0.00012639	0.00026128	0.0011046	-0.00071475	0.0022774	0.0010316	0.0013059	-0.00053875	7.0998e-05	0.00032181	0.00065721	0.00029106	0.0011193	-2.1266e-05	0.00073353	0.0010114	0.00109	0.0016445	0.0010263	0.00030862	0.00090899	0.00023903	-0.00089142	-0.0002056	-6.0625e-05	-0.00034764	0.0010577	0.00071684	0.00032476	0.00023588	0.00077874	0.0015607	-0.0034738	0.00054618	-0.00013369
N.S.		0.00051191	-0.00069539	-0.00046157	-0.0002223	0.0024992	-3.0653e-05	0.0012169	0.00010533	-0.0011375	0.001825	-0.0012772	-0.00063125	-6.0405e-05	0.00031381	1.6282e-06	0.0013831	0.00025446	0.00057531	0.001304	0.0011378	0.00058531	0.00048701	0.00088199	5.2957e-05	0.00041805	0.00099529	0.0014709	0.00056779	-0.00050495	-0.0016538	-1.4229e-05	-0.001413	0.00025627	-0.00061363	0.0010447	0.00075997	-0.00065889	-0.0014489	-0.00177	-6.121e-05	0.0001643	-0.00023837	0.0002415
N.S.		-0.00039083	4.7668e-05	0.00028596	-0.00059748	0.00024916	-0.00017485	0.00053876	-0.00099384	-0.00049613	0.00027698	0.00021418	-0.0017842	-0.0011907	0.0023676	-0.00045469	0.0017152	-0.00091582	0.00013367	0.004715	-0.00050637	0.00035306	0.0022681	-0.001385	0.0013298	-0.0019784	-0.00066358	-0.00082808	-0.0012177	-0.0012461	-0.00094873	0.00040072	0.00011314	-0.00015549	-0.00057288	0.00034191	-0.0009618	-0.0014891	-0.0002659	0.00041202	0.00087688	0.00077174	0.0012051	0.00044556
N.S.		-0.00063321	0.0007615	-0.001269	0.0018028	-0.000213	0.00088194	-0.00037092	0.00288	0.00095372	0.0003171	0.0026069	-0.00058368	0.00034329	-0.00034489	-0.00030897	-0.0024054	-0.00031998	-0.0003134	0.0011889	-0.0020157	0.0015271	0.0016972	0.001215	0.0012294	-0.00029474	-8.4412e-05	-0.001298	-0.00014049	0.0016612	0.0011303	0.0005776	-0.0012583	0.00052961	0.001769	-0.00087506	-0.0012019	0.0015085	-0.0014727	-0.00034244	-0.00074844	-1.4367e-05	0.0010068	0.00038205
N.S.		0.0001534	0.0032661	0.0024056	0.0010816	-0.0012383	0.00090591	0.001103	0.0018665	0.001079	0.00074191	-0.00025458	-0.00054597	0.0016308	-0.00072084	-0.00032694	-0.00020605	0.00044821	-0.0010625	-0.0025237	-0.00075537	0.00091758	0.0018245	0.0020062	0.0018679	0.00095185	0.00090655	0.0016357	0.00052034	0.00097501	0.00069261	0.00096901	0.00068929	0.00011929	0.0012494	-0.00039216	0.0021063	0.001123	0.00032263	-0.00022676	-0.0006739	0.00080913	0.0014633	0.0018906
N.S.		-0.00080513	0.00022847	0.00097258	0.00073062	-0.0018967	-0.00098788	-0.00010824	-0.00099753	0.00041805	0.00083634	0.0023312	-0.0013993	-0.00032114	0.00013409	-0.00095206	0.00033639	0.00062263	0.00064158	0.00018579	0.00095177	0.00069309	0.00064499	-0.00035985	0.0012597	0.00088579	-0.00016319	-0.0004149	-3.3666e-05	-0.00040017	-0.00016355	0.00067316	-0.0016291	0.00021905	-0.00016854	-0.0015425	-0.0013847	0.0011819	0.001776	-0.00087576	0.0016306	0.00089648	0.0011404	0.00026168
N.S.		0.00015618	-7.185e-05	1.552e-07	0.0011989	-0.00043746	0.000953	0.0022951	9.5315e-06	-0.0011158	-0.00044741	-0.00018397	-0.0012262	0.00031986	-0.00015036	-0.0013224	-0.00056927	-0.00079394	-0.00071415	0.00034851	-0.00021167	0.0029371	4.0971e-05	-0.00030978	4.4387e-05	0.0012731	-0.0015076	-0.00011713	-0.00031776	0.0013282	0.0011384	0.00094256	0.0033533	-0.00095422	-0.00078407	-0.00028639	-0.0010233	0.00089933	0.00074694	0.00070664	0.0021394	0.00035078	0.00021789	0.00027071
N.S.		-0.0016224	4.9157e-06	0.0014608	0.0020486	-0.0028357	-0.0015886	-0.00028974	-0.001378	-6.1397e-05	-0.00052602	0.0022286	-0.00090099	-0.00067782	-0.00019697	-0.0016129	-0.00047858	0.0011042	1.01e-05	-8.0682e-05	0.0013833	0.00034958	0.00041246	-0.00032892	0.0019086	0.00046105	0.00052401	-0.00079075	-1.527e-05	3.5726e-05	-0.0010304	0.00043047	-0.0019061	-5.7384e-05	-0.00021264	-0.0012531	-0.0014684	0.00089933	0.0028317	-0.00082933	0.0018313	0.0011459	-0.00029002	0.00073595
N.S.		-0.0002301	-0.0002493	0.0018504	0.0003136	0.00041991	-0.001342	-6.7574e-05	-0.0010294	0.00057947	-0.00010651	-0.00084884	0.00050841	0.00048727	0.0018445	-0.0012109	-0.0017668	0.00017137	0.0039824	0.00085727	0.001378	-0.0001523	0.0023444	0.0010047	0.00032427	-0.0016667	-0.0013486	0.00015087	-0.00054399	0.00048455	0.00024947	-0.0004394	0.001084	0.00037839	-0.0012944	5.3041e-05	-0.00095746	-0.0016423	-0.00043915	0.00133	-0.00091511	-0.00071019	-3.2778e-06	-0.0020266
N.S.		0.00049344	1.8315e-05	0.000793	-0.00011848	-0.00090816	-0.00053034	0.00013826	0.0012655	-0.0020208	-9.7398e-06	7.2428e-05	-0.00062935	0.0014683	0.00011113	-0.00082154	0.00048303	0.00027742	0.00044347	0.0019426	0.00041097	-0.00078894	-0.00010007	0.0017568	1.2285e-05	0.00080763	-0.00015955	0.0022337	-0.00044708	0.0003735	-0.00036751	-0.0010806	0.002173	-0.0013624	0.0007691	-0.0012661	0.0013848	-0.0010089	0.0016179	-0.0004202	-0.0012385	-0.0011425	0.0002708	0.0011695
N.S.		0.00098674	0.0026969	0.0017662	0.0023814	-0.00034298	0.00061461	0.0023609	0.00089984	0.00020706	-0.00026712	-0.00076153	6.856e-05	0.00094301	-0.0015081	0.0015119	-0.0011806	0.0016532	0.00047659	0.00013514	0.0013526	0.00036711	-0.0019688	0.00086514	0.0011965	0.0020117	0.00022274	-0.0017942	-0.00038793	0.0017026	0.00095398	0.0028532	0.00065959	0.0015351	-0.00032148	6.3091e-06	-0.0020271	-0.00093244	0.00052169	1.4947e-05	-0.00078056	-0.0014715	-0.0021966	0.0007324
N.S.		-0.0018394	0.00038038	0.0010756	-0.00069709	-0.0011361	0.00075525	-0.00091919	0.0024277	0.0012907	-0.00027948	-0.0034386	0.00093454	3.6068e-05	-0.0011347	-0.0010144	0.00023001	0.0022349	-0.0022755	-0.00072998	-0.0016273	0.0045378	-0.00065081	0.0016972	0.0010753	-0.00060267	0.00079366	0.00081823	0.0026807	-0.0010304	0.00032909	0.00022257	-0.0019607	-0.00021538	-0.0022844	-0.0010046	-0.0034783	0.0013471	-0.0008945	-0.0025574	-0.0031744	-0.0019866	0.0012428	0.00090048
N.S.		-0.00071069	-0.00084585	0.00049871	0.002424	-0.0020611	-0.00070451	-0.00018796	-0.00040272	0.00031508	8.9797e-05	0.0018688	0.00011147	-5.275e-05	-0.00017185	-0.00071208	-0.00095726	0.001043	-0.0008689	-0.00026159	0.0015307	0.00033039	0.0008051	0.00015423	0.0018321	-0.00074138	-7.5386e-06	-0.0011226	-2.0191e-05	0.00056432	-0.0010133	-0.00018643	-0.0015365	-0.0007066	5.0447e-05	0.00026358	-0.001506	0.00022323	0.0026405	0.00019388	0.001381	2.4573e-06	-0.0011232	0.0010743
N.S.		0.00061856	0.0012898	0.0010827	-0.00079701	-0.0006216	0.00229	0.00097844	0.0027226	0.0029881	-6.7348e-05	0.00023032	0.00047413	0.0023803	0.00093389	0.0012305	-0.00016982	0.0010899	0.00056266	0.0022456	0.0012596	0.0015089	-0.00062357	-0.0011134	-0.00092945	0.0011512	0.0015992	0.0017618	0.0045189	0.00066787	2.2857e-06	0.001438	0.00069235	-0.00075078	5.9286e-05	0.0017476	0.00072786	-0.00051072	-0.00043577	0.00049879	0.0023736	-0.00039587	0.00080391	0.0019039
N.S.		-0.00049336	-0.00093472	-0.00040728	-0.0010713	0.00030242	0.00076706	-5.474e-06	0.0010617	0.00095277	0.0002086	0.0025753	-1.5396e-05	-0.00044027	0.00098892	-0.0022502	-0.00064741	0.00089998	-0.0019099	-0.00015949	0.00041707	-0.00032225	-0.00072264	3.9933e-05	0.0019161	0.0022227	0.0016001	0.00073979	0.0009041	0.00020193	-0.00014691	0.0017376	0.00024897	-0.00030518	5.3808e-06	-0.00053	0.00057752	-0.00014459	0.0002172	-9.7958e-05	-0.00071765	0.0011117	0.00078012	0.00038571
N.S.		0.00089344	0.0012717	0.00057837	-0.00014146	-0.00042218	0.0012271	0.00029263	0.00039726	-4.4181e-06	0.00040809	4.7526e-05	-0.00087519	-0.0012812	0.00079363	0.00095757	-0.0012531	-3.2035e-05	-0.00078602	-0.0022203	-0.00036674	0.0013679	0.0014008	-0.00036703	0.0008747	0.0025296	0.0004337	0.00022694	-0.0013062	0.00038794	-0.0007472	-0.00075026	0.0014253	-0.001049	0.001322	0.00049089	-0.00031062	0.00035931	0.00082596	0.0013541	0.00033111	0.00064044	-0.00075691	0.00031861
N.S.		0.00094843	0.00051504	-0.00083328	-0.00038552	-0.0010365	0.0013157	-6.0736e-05	0.0010178	-0.00088806	0.0001527	0.001714	-0.00085948	0.00048869	-0.0021236	-0.0012957	0.00016584	-0.00096697	0.0019653	-0.0008687	-0.00093333	0.0012902	0.0017599	0.00055171	0.0008418	0.0005736	0.0014672	-0.00093359	0.0019605	-4.782e-05	-0.00048761	-0.0002132	0.0018611	0.00021706	-0.0011703	-0.00031967	-0.00085185	0.00022849	0.00060051	-0.0005654	-0.00052201	0.00072449	0.00049018	0.00089015
N.S.		0.0012192	0.0017398	0.00013488	-0.0017914	-0.00044982	0.0014264	0.00071428	0.0017433	0.0014949	-0.00015694	-0.00011523	0.00059066	0.0024396	0.0018175	0.00046765	0.00018339	0.00092892	0.0011795	0.00087072	0.00078036	0.00266	0.00017732	-0.00094977	0.00038243	-0.00071565	0.00022326	0.0005226	0.00078783	0.00067642	0.00062535	0.0015502	0.00048035	-2.9079e-06	0.00019142	0.0013291	0.00072712	-0.00091884	0.00071625	-0.0001224	0.0015511	-0.00058201	0.0010822	0.00072658
N.S.		0.0019727	-0.00020826	-0.00045343	-0.00059755	-0.0010793	0.00035726	-0.00042218	0.0013921	-0.00079736	-0.00056744	0.0016732	-0.0010115	-0.00021632	-0.0014348	-0.0012923	-0.00050305	0.00018038	0.0023622	-0.00053706	-0.00058866	0.00095197	0.000975	0.00061523	0.001416	0.00027473	0.00080187	-0.00018899	0.0022719	-0.00042993	-0.00081588	-0.00040464	0.00058387	-0.00088723	-0.0011487	0.00052844	-0.0014247	-0.0016834	-0.00032115	-0.00050429	-0.00059662	0.00039467	-0.00054045	-9.318e-05
N.S.		-0.00042224	-0.0017661	-0.0005288	-0.00024618	0.0007531	0.001887	0.00034789	0.00033637	0.0001611	0.0014099	0.0022815	-5.3597e-05	0.00016641	0.0012862	-0.00061557	-0.001633	0.00061251	-0.00058161	-0.00087298	0.00049682	0.00014277	0.00076423	-0.00020244	0.0017414	0.0010324	0.0031705	0.0017	0.0020075	0.00087107	-0.00036836	0.0013692	0.0005985	0.00012025	0.00018054	0.00030086	0.00065577	0.00025136	0.00094471	0.0013592	3.8499e-05	-0.00048272	0.001222	0.00031991
N.S.		0.001287	0.00069832	-0.00044538	-0.00012368	-0.00064544	0.00028512	0.00027353	-0.00043373	0.0014326	0.002877	0.0016656	-0.00071376	-0.00017709	0.00079575	-0.00033242	6.3408e-05	-0.00020526	0.00057396	-0.00080439	0.00013861	0.0010176	0.0010378	-0.00051209	0.00075181	0.0014304	-0.0013169	-0.00012859	-0.00038506	-0.00041447	0.00049964	0.00049666	-0.00041671	0.0010767	0.00019262	-0.00085767	-0.0010151	0.0022067	0.00073904	0.00071364	0.00089917	0.00046977	0.0033085	0.0011456
N.S.		0.00058067	-0.0010032	-0.0003051	-0.0024801	-0.00071693	-0.0021687	0.0012395	-0.0011216	-0.0026023	-0.002384	0.000847	-0.00062464	0.0014296	-0.0016027	0.0011302	0.0032644	0.0018649	-0.0010321	-0.0028779	0.006316	-0.004237	-0.0023098	-0.003466	0.0068314	0.0027457	-0.0026464	0.002531	0.0040615	0.0029365	-0.0025476	-0.0037808	-2.7608e-05	0.0028462	0.0020613	0.0020396	0.0051217	0.00027715	0.002855	0.0032585	-0.0036571	0.00197	-0.00026819	0.00059345
N.S.		0.00056505	0.0023402	-0.00080494	-0.0014173	0.0011478	-0.0011175	-0.00028413	-0.0010122	-0.00082169	-0.00024414	-0.0017415	-0.0001469	-7.5517e-07	-0.00048676	0.00019509	-0.0007038	0.00064249	0.00086738	0.00023134	0.0033871	0.000191	-0.0003923	-0.0017034	0.00054074	0.00065036	-0.00082234	-0.00039455	-0.0012986	-0.00088922	-0.0010472	6.4036e-05	0.00041507	-0.00031008	-0.0011908	-0.00063762	-0.0014407	-0.0011867	-0.00042159	0.0014819	-0.0002568	0.0010065	-0.00011382	0.0011492
N.S.		-5.8542e-05	0.00087899	0.000398	0.00060362	0.00013735	0.00028014	0.0012647	-0.00069263	-0.0011122	-0.00051622	-9.8996e-05	-0.00050323	0.00099268	0.0002569	-0.00094736	-0.0010736	-0.0006215	-0.00024665	0.00081845	-0.0006752	0.0012625	0.0005413	9.722e-05	0.00040858	0.00045191	-0.0012707	0.00099619	-0.00013366	0.0012273	0.002095	0.002093	0.0050874	-0.0012198	-0.0010569	-0.0011409	-0.00046879	0.0010035	0.001946	0.0006	0.0014828	-0.00040461	0.0002859	0.00039649
N.S.		-0.00592	-3.9775e-05	0.0021536	0.00048852	-0.0028229	-0.00261	0.00046947	0.00010813	-0.0096904	0.018376	0.007612	-0.0010384	-0.005861	0.00024409	-0.0028608	-0.0018351	-0.00017514	0.0012233	0.00085362	-0.0014278	0.0010783	0.0013405	0.00098517	-0.00050995	0.0004705	-0.0012521	-6.0503e-05	-0.0027352	-0.0040186	-0.0014841	-0.0014273	-0.0031895	-0.0010336	-0.00064728	-0.00176	0.00011578	-0.0015046	-0.0025745	-0.00093666	-0.0041109	-0.0037688	-0.0018498	-0.00031698
N.S.		-0.00093489	0.00074461	-0.0012946	0.00051984	0.00070748	0.00014618	7.9085e-05	-7.601e-05	0.0010711	0.0012541	0.0012043	-0.00080552	-0.00080699	-0.0005467	-0.0006518	0.00241	0.00020125	-0.0011735	0.0016883	-0.00042213	0.00070231	0.00071468	0.00043132	1.4577e-05	-0.00050223	0.0005385	0.00042706	9.2809e-05	1.5351e-05	-0.00028482	-0.00090505	0.00030655	-0.0002172	-0.00034238	-0.00029393	0.00073164	-0.0014293	0.0016554	0.00078055	0.0024359	9.1555e-05	-0.0010719	0.00031707
N.S.		-0.00032335	0.00013352	0.0026546	0.00072151	0.0017259	7.6184e-05	-0.0010406	0.00036651	8.1742e-05	0.0010375	-7.7247e-05	-0.00019777	-5.2089e-05	-0.0027104	0.00080979	-0.0012821	-0.0016815	-0.0014702	0.00057946	0.001429	0.0023639	-0.0013423	0.00018012	0.0010659	-0.0016519	-0.0012463	0.0013491	0.0020155	-0.00072586	-0.00053802	0.0013658	0.00091189	-0.00078193	0.00025649	0.0021512	-0.00042871	-0.00047194	-0.0012677	-0.00085289	0.0011661	3.508e-05	0.00087814	0.0011312
N.S.		0.00040511	2.0482e-05	-0.00096372	-0.0011371	0.0017522	0.0020642	0.00015725	0.0001264	5.2037e-05	-0.00065	-0.0005825	-0.0016234	-6.6084e-05	6.7612e-05	0.0010783	0.00042939	0.00048166	0.0012742	0.001255	0.00076351	0.00016157	0.00076028	-0.00013332	0.00019553	-0.00046486	5.1428e-05	0.0010714	0.00049485	-0.00024768	-0.00043954	-0.0026248	0.00044783	-0.00044676	-0.0019004	-0.00096087	-0.0010656	-0.0001727	-0.00039834	-0.0016376	-0.0019502	-0.0015186	0.00019428	-0.00014948
N.S.		-1.8899e-05	0.00064771	-0.00046678	-0.0013471	-0.00052552	0.0022933	0.0002292	-0.00032078	0.00038407	0.0024388	0.0010165	-0.0012682	-0.00028788	0.0005485	0.000738	-0.00050603	-0.0012453	-0.0005923	-0.0014357	-0.00042036	0.0013258	0.0023116	-0.002592	0.0020041	0.001338	0.00063235	0.00083154	-0.0018697	0.00058802	-0.00042104	-0.0015327	0.0018926	-0.00099299	0.00076672	0.0011129	-0.00088583	-0.00010554	0.000539	0.00078796	-9.3012e-05	0.00050393	-0.00027926	0.00036646
N.S.		-0.00020334	-0.0012744	-0.00055083	0.0013724	0.00012373	0.00013919	0.0017721	0.00032206	-0.00062334	-0.0012327	-0.0002089	-0.0018174	-0.00016299	-0.00086492	-0.0013694	-0.00054745	-0.000804	-0.00042112	-0.00070896	0.0005582	0.0034259	-0.00020389	-0.00087144	-0.00094363	0.001241	-0.00073161	-0.0002318	4.6906e-06	0.0012025	-0.00029271	2.6242e-05	0.0016875	-0.00018921	-0.00017006	0.0010319	-0.00081171	0.00031664	-0.00041536	0.00014018	0.002369	0.0016293	4.5846e-05	-0.00047322
N.S.		0.0013315	-0.0048633	0.0015451	0.00022834	0.00043226	0.0015207	0.0011058	0.0021519	0.0014658	0.0038601	-0.00046779	-0.0016884	0.0012804	0.0030768	0.0010087	-0.00025987	0.0018785	0.0036732	0.00031209	-0.0015655	0.0023729	0.0018088	0.0022628	-0.00037949	-0.0023363	0.001812	0.00022642	0.0037617	0.0016624	-0.00018558	0.00036739	0.0015554	-0.0011318	-0.001429	0.00058479	-0.00071654	0.0016513	-0.0016888	0.0022535	0.0021106	0.00042054	0.00070879	-0.0028766
N.S.		0.001815	0.00019127	0.00088023	-0.00072995	-0.00048739	0.0035941	0.00095301	0.00087795	0.0034275	0.001471	0.00034429	-6.1583e-05	0.0014843	-0.00021481	0.00029305	0.00062816	0.00075446	-0.0010644	0.0016478	-3.9135e-05	3.7784e-05	8.2619e-05	0.0011624	-0.0010933	0.00050915	0.0012529	0.00043963	0.00024654	-0.0012981	-0.0002445	-0.00046022	-0.00098317	-4.9721e-05	0.00075707	1.153e-05	-0.0010256	-4.6144e-05	-0.0010201	0.00045611	-0.00040944	0.00022976	-0.00075347	-0.00099638
N.S.		-0.0046245	0.0021109	0.0021844	0.0035993	0.00057169	0.0012131	-0.00082283	-7.278e-05	-0.0028444	-8.5046e-05	0.00039818	0.0017188	0.0044462	-0.00073617	-0.00026366	-0.00088889	0.00087437	-0.0023569	0.0054731	0.00013098	-0.0026028	0.0023247	-0.0012826	-0.0034502	0.0016384	-0.003471	-0.0019387	-0.0023389	0.0017603	0.0013353	0.0029372	0.00011508	0.0020328	0.00068867	0.00089724	-0.0029438	-0.0026644	-0.0025028	-0.0012593	-0.0020136	-0.0052677	0.0016125	3.2738e-05
N.S.		0.00076946	-0.0016484	-0.0010986	-0.001017	0.00036658	0.00031842	-0.0013431	-0.00058637	-0.0010647	0.0025302	-0.00021516	0.00089269	0.00046357	0.0001841	-0.0014464	0.00044336	0.0019964	0.0028695	0.00078912	-0.00025443	0.0025986	0.0010095	-0.00059151	0.00022706	-0.001654	0.00055533	0.00047247	-0.0023653	0.00011306	0.0026638	0.0005797	0.0014741	0.00037562	0.00098161	0.00037516	0.0017067	-0.00046069	0.0010978	-0.00085679	0.0010417	-0.00063548	0.0002394	-0.00040185
N.S.		-0.0030893	-0.0023754	-0.00024775	0.0011677	-0.0017614	-0.0028657	-0.0035058	0.003088	-0.00027375	-0.0011053	-0.0010084	0.0018344	0.00056371	0.0011393	-0.0005751	-0.0018446	0.00014724	-0.0013485	-0.00055939	-0.00043583	0.0060078	8.642e-05	-0.0014555	7.0823e-05	-0.0017108	0.0016741	0.00033926	0.00039144	-4.5119e-05	0.00080963	0.0029552	-0.001253	-0.00013229	-0.0023431	0.0011766	-0.00016332	0.0014243	0.0064137	0.00028001	-0.0019719	-0.00033169	0.0014954	-0.0026043
N.S.		-0.0025276	-0.0009003	-0.00030467	-0.00085809	-0.0012772	-0.0003755	0.0027943	-0.0013666	0.0010719	0.00026999	0.00077255	0.00087782	5.8732e-05	-0.0019014	0.001385	-0.0011962	0.0014999	0.0018587	-0.00054634	0.0011139	0.0010581	0.00026657	-0.00045444	-0.00013772	0.00067832	-0.0004742	0.00017182	0.00051959	0.0013801	0.00071639	0.00086123	-0.00038766	0.00066376	-0.0008327	-0.00014399	0.00045216	0.0019408	-0.00062209	-0.00044993	-0.00057071	-0.00018185	-0.0016861	-0.00040244
N.S.		0.00087657	-0.00094099	-0.00016286	-0.00037944	0.0014547	-0.00018112	-0.00011805	-0.0003463	-0.0017143	0.00071632	-0.0011612	0.0002238	5.9753e-05	-0.0011024	-0.001129	0.0013257	-0.00037938	0.0021995	0.0013122	0.0017173	-0.00066937	-4.8396e-05	0.0010214	-0.0013079	-0.00010205	-1.6018e-05	0.0015187	-0.00012388	-0.00086837	-0.00054928	-0.0008417	-0.0014976	9.8858e-05	-0.0013625	0.00048971	-0.00045462	-0.00093127	-0.00058974	-0.0018531	-0.0012982	-0.0010828	-0.0014513	0.00084041
N.S.		-0.0022995	-0.0004778	-0.00052235	0.00023267	-0.0012314	-0.0008144	-0.0001358	-0.0011849	0.001035	0.00028033	0.00039564	-5.8139e-05	-0.00062003	0.00028061	8.6003e-05	-0.0015752	0.00056243	0.0016539	-0.00062303	0.0015058	0.00046233	8.0796e-06	0.00015461	-7.8734e-05	0.00048651	0.00015774	0.00039919	-0.00027604	0.00091309	0.00067889	0.00081515	-0.00034947	0.00027233	0.00030322	-0.00017845	0.00015336	0.0016533	-0.00070204	-0.00046671	-0.00066494	0.00086248	-0.00092445	-0.00015046
N.S.		-0.00010157	-0.00086025	-0.00068893	-0.00068818	0.0012239	6.457e-05	-0.0010351	-0.00053718	0.00079812	-0.00055079	0.00077829	-0.0010839	-0.00064059	0.00071275	-0.0020117	0.0010985	-0.0012048	0.00018334	0.0022465	-0.0006989	0.00027208	0.00167	-0.00099719	0.00048839	-0.0012194	-0.00062041	-0.00038304	-0.00057441	-1.7876e-06	-0.0012954	0.0008549	0.0001796	-0.00026613	-0.0012099	-0.00018471	-0.0014777	-0.0024725	-0.0010122	6.7791e-05	0.00050926	-0.00019642	0.000734	0.00026194
N.S.		0.0014236	0.00027192	-0.00060309	-0.0019977	-0.00016585	0.00021172	-0.00046776	-0.00021842	-0.00034499	0.00071047	0.00019844	0.00089594	0.0013844	0.0017249	-0.0011859	0.00050277	0.0011849	0.0024669	-4.6719e-06	-0.0005032	0.0033398	0.00094485	-0.0007446	0.00088435	-0.0021743	0.00017909	-0.00019608	-0.0019786	0.00041667	0.001821	0.00081821	0.0014334	0.00046871	0.00012639	0.00081065	0.00096236	-0.0010704	0.0017657	-0.00063233	0.0016649	-0.0012697	0.00095511	-0.00054233
N.S.		0.00018758	0.00049451	0.0028045	0.00062299	0.00070028	-0.00064024	-0.00017976	-0.00055774	0.00062186	-0.00068127	-0.00067903	0.00048397	0.00040646	0.0006532	-0.0021555	-0.001656	-0.00011566	0.0028166	0.00020317	0.00043013	-0.00072338	0.0018377	0.00099156	0.00050658	-0.001552	-0.0013833	-0.0005689	-0.00035512	0.00069877	-3.6523e-05	-0.001084	0.0010018	-8.0816e-05	-0.0017826	-0.0013481	-0.0014399	-0.0018062	-0.00074419	9.7254e-05	-0.00071395	-0.00020397	-0.0010833	-0.00070301
N.S.		0.0027512	0.0016829	0.00046185	0.0012973	-0.00024993	0.00032397	-0.00046345	-0.00094315	-0.0012918	-0.00036433	-0.0006403	-0.0001531	-0.0011336	-0.0011791	-0.0015315	-0.0019985	-0.00070832	0.0001137	0.00079352	-0.001197	-0.00016275	0.00013345	-0.00058685	0.0011275	0.0015754	-0.00097703	-0.00076194	-0.00013027	0.0002231	-0.0010154	-0.0011504	-0.00042464	0.00042521	-0.00022355	-0.00035792	-0.00035087	-0.00108	0.00010108	-0.001377	-0.00069808	0.0006882	-0.00071643	0.0017723
N.S.		-0.00050241	0.0014265	0.00073014	0.0007667	2.5376e-06	-0.00080556	0.00075722	-0.00059335	0.0010348	0.0011761	-0.00028977	0.0019377	0.0011569	0.00094462	-0.00061789	0.0018385	0.0019495	0.00056544	3.8545e-05	0.00060775	0.00053548	0.00039832	-0.00090433	-0.00017608	0.00098947	-4.475e-05	-0.00018697	0.0015178	0.00046075	-0.00069621	-0.00091599	0.00033501	-0.00029802	0.00028406	0.00088644	0.00011146	1.4556e-05	0.0002072	0.00043865	0.00057912	0.00099712	-0.00069001	0.00023295
N.S.		0.0014785	0.0025258	0.0015098	0.0029561	0.00057304	0.0020192	0.0025035	0.0027698	0.0010072	0.0010429	-0.00041177	-1.235e-05	0.00077594	-0.00087843	0.00071837	-0.0015447	0.00044768	0.00022065	-0.00061579	0.0011727	0.00072734	-0.0022589	-0.0002418	0.00037451	0.0022687	7.6687e-05	-0.0014623	-0.00021061	0.0018852	-5.3624e-05	0.002872	0.0015965	0.0021864	-0.0002463	-0.0011163	-0.0015941	2.125e-05	0.00058741	0.00080004	-0.0006759	-0.0010093	-0.00081674	-8.3094e-05
N.S.		-0.00092958	0.0008717	0.00088902	0.0016331	0.00055491	-0.00055965	0.00010177	0.00050437	0.00048754	6.1929e-05	0.00096568	0.0020248	0.00088045	0.001834	-0.0012354	-9.4032e-05	0.0019416	0.00053222	-0.00030371	0.00084451	0.00037369	-6.745e-05	-0.0012296	0.00085689	0.00091206	0.00031138	0.00033496	0.00024894	0.00047849	0.00051359	-0.0012451	0.00059847	-0.00059055	-0.00067575	0.00019828	-0.00058399	-0.00094811	-0.00049937	0.0010707	0.00056703	0.0009636	-0.00097872	0.0010445
N.S.		-0.00056371	0.001837	-0.0025134	0.0017664	8.1213e-05	0.001659	0.00094541	0.0023925	0.00029153	3.4598e-05	0.00093441	-9.4201e-05	0.0019598	-0.0008078	-0.00080527	-0.0018282	0.00021442	-0.00044466	0.00040719	-0.0017575	0.0020471	0.00025998	0.00058172	-1.7649e-06	-0.00033187	0.00024504	-0.0021116	-0.00058573	0.001444	-7.1363e-05	0.00033545	-0.00054759	0.00048792	0.00055806	-0.00188	-0.0012509	0.0011819	-0.00095439	9.0047e-05	-0.00092456	0.000525	0.00032106	-0.00023333
N.S.		0.0019821	-0.0006302	0.00066983	-0.00048634	9.695e-05	0.00065293	0.00090718	-3.4701e-05	0.00017853	0.001612	3.5859e-05	0.00022953	0.0015729	0.00014469	-0.0005087	-0.00099601	0.00054566	0.0020556	0.0010727	-0.00053409	-0.00019808	-0.0017583	0.00029442	0.0018772	0.00039817	0.001904	0.00051024	0.0016003	0.00098065	0.00062901	0.00033456	0.00011191	0.00091992	0.0022011	0.0011281	0.0024757	0.0001622	0.00084938	0.0010993	-0.0017288	0.0024325	-0.00040626	-0.00041086
N.S.		-0.00030932	0.0001102	-0.00023171	0.00072127	-0.00012531	-0.0017637	-0.00028611	-0.0012657	-0.00050504	-0.00096442	-0.00021944	-0.00060035	-0.0015802	-0.00056002	0.00067933	0.0010063	0.0026291	0.0025382	-0.00073787	0.00070128	-0.00026528	0.00050812	0.00088496	-0.00035371	0.00034712	0.00059813	0.0012347	0.00036118	0.00066551	0.00057901	0.00055097	0.00061575	-0.00015191	0.00053354	0.0012925	0.00074922	-0.0017288	0.00027906	-0.00012298	-0.00037798	-0.00095975	-0.00031674	-0.0002121
N.S.		0.0011671	-0.0005149	0.00024293	-0.00012431	-0.0001917	-4.8425e-05	0.00040341	0.0021499	0.00026492	0.0010862	0.00066054	0.00020354	-1.0327e-05	0.00078289	0.0011729	0.0014546	-0.00097583	0.00086344	-4.6364e-05	0.00077823	0.00074075	-0.00020181	-0.00023168	-1.0845e-05	-2.9636e-05	-0.00067022	-5.8627e-05	-0.0010891	-0.001181	-0.0018202	0.0011852	0.0003278	0.00079442	0.00034532	0.00035757	-0.0011133	0.00089206	-0.00035468	-0.00093453	0.0001299	0.00047632	-0.00066592	-0.00038635
N.S.		0.00049871	0.0030466	0.0010318	0.0011204	0.00026858	0.00064596	0.0015338	0.002539	0.0020019	0.0014236	0.0010745	-0.00065874	0.001622	-0.00029835	-0.00065228	0.00048745	0.0010281	-0.00088518	-0.0021877	-0.00044971	0.00099875	0.001341	0.00036572	0.00074447	0.00013002	0.0019863	0.0018705	0.00017874	0.00054253	-0.00062417	6.3596e-05	5.2688e-05	-0.00042677	0.0010586	-0.00054927	0.0010533	-0.00011014	-0.0004275	-0.00039736	0.00050914	0.0013045	0.0015274	0.0018701
N.S.		0.0026093	0.00047874	7.2199e-05	0.00020434	-0.0003054	-2.9787e-05	-0.00012934	-0.00028854	-0.00044261	0.00060053	0.00037175	-0.0010527	-0.0015493	-0.0015554	-0.00061258	-0.0019573	-0.00084563	-0.00028032	-0.00020686	-0.00037893	-6.7404e-06	0.00053204	-0.0008727	7.9051e-05	0.0017094	0.00062461	-0.00063701	0.00026396	-0.0005222	-0.00065846	-0.0010806	-0.00099141	0.0013224	0.0001844	0.00046414	-0.00011483	-0.0010235	0.0006161	-0.0011385	-0.00027206	-0.00036837	-0.00092819	0.00028955
N.S.		-0.00416	0.0022026	0.0032267	-0.00083357	-0.0016326	-0.0029436	0.00089464	0.0011388	-0.0059839	0.0044706	0.0038844	0.0004563	-0.0031481	0.0022928	-0.0036501	0.0010535	0.00014923	0.0025883	0.00028686	-0.0012731	0.0008932	0.00036	1.1391e-05	-0.0016734	0.002145	-0.00013573	0.00039726	-0.00078238	-2.0119e-05	-0.0015331	-0.00091747	-0.0030971	0.0010715	-0.00050975	-0.0018546	0.0008463	-0.00138	-0.00090537	-0.0023973	-0.0026588	-0.0039775	-0.0020698	0.00018966
N.S.		-0.0014057	0.00094587	0.00040539	-0.00095053	0.00047583	0.0010858	-0.001193	-0.0020936	0.0014221	0.00049857	0.003442	0.00030332	0.00079296	-0.00013189	-0.0010785	-0.00067723	-0.00045395	1.7049e-05	0.00062753	4.5441e-05	0.0026864	3.3233e-05	-0.0018967	-0.00099046	0.00021408	0.00036429	0.0029322	-0.00036358	-4.1174e-05	-0.0014091	0.00071971	-0.0012286	0.0025854	0.00057725	0.00020349	0.0012148	-0.0011753	0.00062598	-0.00026653	-0.00099646	0.0012272	-0.00062082	0.00017621
N.S.		0.00043858	0.0011599	-0.00049634	-8.8232e-05	-2.9532e-05	-0.001674	0.00059282	0.0007325	-0.00019805	7.0753e-05	0.0011117	0.00052034	-0.00087926	-0.00080581	0.00039545	0.00054308	0.0014241	0.0012535	-0.0011734	0.00085256	-0.00013969	-0.00039527	0.0010166	-0.00012127	0.00066283	-8.7596e-05	0.00092159	0.00075824	0.00075248	0.00017233	0.00026291	0.0012012	0.0004892	-1.9778e-05	-0.00011794	0.00043461	-0.00085074	0.00064743	-0.00063064	0.00064092	-0.00072104	0.00068919	-0.0007212
N.S.		0.00028298	-0.0007416	0.00037116	0.0020728	0.0016232	-3.2289e-05	0.00079461	0.001816	-0.00030085	-0.0004749	-0.00052716	7.2501e-05	0.0013725	0.00062896	4.7862e-05	0.00036364	0.00053754	-0.00068385	-0.0011061	0.00086189	-0.00025678	-0.00071107	0.0012789	-0.00020888	0.00083083	0.0014452	8.7455e-05	0.00098835	-5.3511e-05	0.00062535	0.0014423	0.0011844	0.0026538	0.0012768	0.00080707	0.0013291	0.0001138	0.0020489	0.0002643	0.0016768	0.0028286	9.2997e-05	0.00079129
N.S.		0.0023442	-0.00039291	-0.00033561	0.00024669	0.00048413	0.00080365	0.0008649	0.0033168	0.0013826	0.00028992	0.00047318	-0.00048575	-0.00067547	0.00088017	0.0012829	0.0012517	0.00019252	0.00069699	-0.00038025	0.0011452	0.00067143	-0.00027301	-0.00020737	0.00047319	-0.00074474	-0.00072754	0.00034163	-0.00067071	-0.0014601	-0.0014077	0.0010682	0.00062881	0.00089425	0.00019508	0.0014001	-0.0016443	-0.00029152	-0.00025282	-0.00040853	0.00075021	-0.00030635	-0.00013356	-0.00079352
N.S.		-0.00042087	0.0022757	0.0027772	0.0030017	-0.00030327	0.001537	0.0015675	0.0012937	-0.00081302	0.0038369	0.0015102	0.0033785	0.0042637	0.0025925	0.0019052	-0.00018405	0.0032281	0.00016922	0.0055008	-0.0042231	-0.0060158	0.0031442	0.0020697	0.0012677	-0.0010873	-0.0018908	-0.0023542	-0.0020449	0.0019626	-0.0019245	0.0026528	0.0018408	0.003775	0.00069592	0.0023939	0.00025431	-0.001069	-0.0027048	-0.0020483	-0.00068775	-0.00087579	0.0010055	-0.00059015
N.S.		-0.00014016	0.00022732	0.0013881	0.00028444	-0.00096901	0.0022475	0.00034663	0.0012086	0.0036967	0.0011664	0.001064	0.00012827	0.0028882	0.00076735	0.00021696	-0.0013751	0.00064856	-7.3316e-05	0.0019879	0.001284	-0.00020369	-0.0012208	-0.0010355	-0.0012501	0.00098066	0.0016409	0.0012042	0.0048348	0.00094024	-0.00080442	0.0008497	0.0015812	-0.0010869	-0.00012821	0.001743	-0.0001152	-0.0012348	-0.00037492	0.00058305	0.0035444	-0.00086737	0.00015765	0.0011471
N.S.		-0.0010202	-0.00095683	-0.0015137	0.0005628	0.00031163	-0.0011588	-0.001778	0.0005254	3.4851e-05	-0.00068312	-0.0016796	0.00019198	0.0028539	0.00055151	-0.00092807	-0.0010701	-0.00015368	3.8551e-05	0.0013836	0.00053269	0.00034828	-0.00017936	8.8007e-05	-0.0018429	9.9114e-05	-0.0012696	-0.0017471	-0.00086078	0.0013123	-0.00040171	0.00051011	-0.00026081	0.00073313	-0.001946	-0.0019159	-0.0014647	-0.00059742	-0.00049583	-0.0001127	-0.0018634	-0.0010013	0.0013313	-0.00056298
N.S.		-0.001143	-0.00016066	-0.00026852	0.0012208	-0.00083952	-0.0027984	-0.0010833	-0.0023771	-0.0015484	0.00029353	-0.0007053	-4.1773e-05	-0.00031692	-0.00029992	-0.000289	0.00029732	0.0017358	0.0011062	-0.00049234	0.00011182	0.0003176	0.0016196	0.00038272	-0.0011231	-0.00049026	0.00076381	-0.00052089	-0.00017741	0.00037267	0.00039422	0.00013686	-0.00083196	-3.709e-05	-0.00069658	0.00067106	0.00044514	0.00011867	-0.0003227	0.0012024	-0.00019877	-0.00037506	0.00074393	0.00068934
N.S.		0.00086062	0.00021693	0.0004901	0.0007138	-0.0009089	-0.00027876	-0.00050135	0.0018257	-0.00064067	0.00029186	-0.0010788	0.00041048	-2.5873e-05	9.677e-05	-0.00046304	0.0013534	-0.0014206	-0.00028229	-0.00081013	0.0015592	-0.00013745	-0.00048281	-0.00027593	-0.00052326	0.00094869	-0.0012774	-0.0010905	0.0025639	-5.4189e-05	0.00068565	-0.00057411	0.00093578	5.3822e-05	-0.00013365	-0.0015056	0.00062184	-4.6684e-05	-0.00053238	-0.00097002	0.00010042	-0.00028093	1.4916e-06	-0.00038716
N.S.		2.3782e-05	-0.0013562	-0.00066429	-4.4373e-05	0.0007648	0.00065357	-0.0016586	-0.00075863	-0.0016415	0.0027277	-0.00047505	0.00011832	0.00028314	-0.00090305	-0.00086023	7.192e-05	0.0019544	0.001389	0.00063143	0.00024014	0.0005268	0.0002183	-0.00022115	-0.00033849	-0.00080468	-0.00059233	0.00062107	-0.0011917	0.00075208	0.00051697	0.00063088	-0.00021088	-0.00029943	0.0018678	0.0011568	0.0013184	-0.0002293	3.5225e-05	-0.00085358	5.2964e-05	0.0010747	-0.00047742	0.00048537
N.S.		0.00081268	-0.0012586	0.00057918	0.00035381	0.00063312	0.00048871	-0.001127	-0.00046162	-0.001224	0.00018149	-0.00089277	0.0010079	0.00035115	-0.0016509	-0.001091	0.00087282	-0.00059084	0.0032963	0.00087456	0.002577	-0.0017553	-0.00036984	0.0010027	-0.0016512	-0.00055163	0.00015004	0.00076909	-0.00070898	-0.0010065	-0.00093637	-0.0010568	-0.0014802	-0.00032171	-0.0015295	0.00061706	-0.0011545	-0.00090003	0.00061543	-0.0018678	-0.00081073	-0.00048364	-0.0015074	0.0011267
N.S.		-0.0011634	-0.00047975	6.2562e-05	0.0015245	-0.00067399	-0.0023905	-0.0011806	-0.0026421	-0.00101	-0.0012421	-0.0012138	-0.00028714	-0.0011354	-0.00013343	0.00039778	0.0011222	0.002401	0.0022649	-0.00034238	0.00046738	-0.00028848	0.0010405	0.00085795	-0.0011918	-0.00044357	0.0010477	0.00037169	0.00017855	0.00057034	0.00099428	0.00023842	-0.00019663	-0.00034964	8.9003e-05	0.0016862	0.00069716	-0.0009364	-0.00011792	0.00076224	-0.00015716	-0.00075207	3.6435e-05	0.00039046
N.S.		0.0038163	0.00023257	-0.0002061	0.0019977	0.00014306	-0.00070121	-0.0014329	0.001612	-0.0021573	0.00018515	-0.0016373	-0.00023827	0.0016826	-0.0015391	0.00043427	0.00090153	-0.001179	-0.0008781	-0.00067507	-4.5132e-05	-0.00016234	0.0022867	0.0016333	-0.0022417	-0.00071582	-0.0016251	-0.0011597	-0.00070683	-0.00051251	-0.0007831	-0.0006407	0.0015348	0.0012442	0.0010264	0.00035117	-0.00022544	0.00039048	0.00087507	-0.00075456	0.0012733	-0.0006275	-0.0012274	-0.00071343
N.S.		0.0016983	0.0016383	-0.00091674	-0.0011464	-3.9574e-05	-0.00013514	-0.00016382	0.00010751	0.0020332	0.0029125	0.00085052	0.00011409	-0.0014395	0.0016971	6.821e-05	-0.0011576	-0.00084389	-0.00014304	-0.00085449	-0.00032138	-0.0001585	0.00063117	-0.0014208	0.0002395	0.0019521	0.00066322	0.0010014	-0.00058743	-0.00010295	0.0010667	-0.00071619	0.00038884	0.002479	0.0011958	2.3497e-07	0.0011235	0.0023672	0.0012668	0.0018409	0.0018408	0.0018669	0.0038097	0.0014331
N.S.		-0.00098754	0.00092619	-0.0013931	-0.00090284	0.0016855	0.00057877	-0.0011264	8.242e-05	0.00036146	-0.00037125	-0.00088455	-0.0012025	0.00047344	-0.00058456	-6.2172e-05	0.0006921	-0.0002224	-0.0010107	0.0028761	3.0668e-05	-0.00010182	0.00019252	-0.0028722	-4.8934e-05	-9.2752e-06	0.00217	-0.00035854	0.0015676	-0.0010598	0.0001567	-0.00031838	-0.00058015	0.0001986	-0.00056219	0.0011314	0.00063463	-7.8651e-05	-0.00058667	-0.00068835	0.00023664	0.00023201	-0.0010616	-0.001111
N.S.		0.0012575	0.0019031	0.0018729	0.0016779	0.00049405	0.00030354	-0.00032575	-0.00080703	-0.00035918	-0.0011422	-0.00098157	0.00025452	-0.00034912	-0.00060853	-0.0022303	-0.0013566	-0.00058659	0.00092807	0.00035195	-0.00093223	-0.00073915	0.00026058	0.00025338	0.00082058	-3.2481e-05	-0.0017007	-0.0011553	-0.00012546	0.00073703	-0.00062413	-0.0013822	0.0003696	-0.0002924	-0.001443	-0.001698	-0.0010479	-0.0013915	-0.00052509	-0.00088378	-0.00054513	0.00071554	-0.0010451	0.0012888
N.S.		-0.00023493	-0.0011077	-0.00036055	4.2516e-05	0.00045558	-0.00058012	0.00024445	-9.924e-05	-0.0004145	-0.0014219	3.4437e-05	-0.0019737	-0.00067806	-0.00075742	-0.0015124	-0.00059894	-0.00078766	0.00014611	-0.00096004	0.00042539	0.0027231	0.00060264	-0.00085822	-0.0021977	0.00012398	0.00018569	0.00081987	0.00077969	0.00063692	-0.0013208	-0.00058373	0.00088221	0.00013795	-3.2807e-05	0.0020854	-0.00048835	0.00010943	-0.00068022	-0.00075546	0.0021266	0.0017531	-0.00012295	-0.0010521
N.S.		0.00060949	-0.00040985	-0.00036891	-0.00078339	0.00067996	0.0022924	0.00050562	-0.00011426	0.0020643	0.00057497	-0.00043089	-0.0012115	0.00068439	-0.00025261	-7.7581e-05	0.001024	0.00036425	-0.0013492	0.0022986	-7.6768e-05	-0.0006163	3.5717e-05	-0.00069222	-0.00097053	-0.00015806	0.002427	-0.00014099	0.00096137	-0.0014623	0.0004639	-0.00085773	-0.00094502	0.00049059	0.0004484	0.00013609	-0.00053674	-0.00049251	-0.0012155	-0.00074047	-0.00016341	0.00067668	-0.00091758	-0.0010855
N.S.		-0.0010346	-0.00029705	0.0014934	0.002629	0.00075689	-0.00096706	0.00049401	0.0024427	2.2226e-05	-0.00023797	0.0015183	0.00070143	-0.00049802	0.0014407	-0.0013832	-0.00064661	0.0014411	8.0792e-05	-0.00048022	-0.00013807	0.0003535	-2.5339e-05	-0.00051784	0.00051796	0.00010089	0.00012748	0.0012212	-0.00049789	0.00030012	0.00022141	-0.00089329	0.0011733	-0.00082458	-0.001153	-0.0012112	-0.001469	-0.0013719	-0.00059793	0.0013875	0.00069166	1.6059e-05	-0.001408	0.0007826
N.S.		0.00018971	0.00055998	-0.0018014	0.0005948	-0.0012051	-0.00019825	0.00086103	0.0024155	-9.3753e-05	0.00016248	-0.0010195	-0.0011111	-0.003001	0.0011968	0.00019694	0.00014297	0.00081304	0.00075069	0.000458	-0.0015366	0.00072894	-0.00036244	0.00047806	0.00010113	-6.6832e-05	0.00079836	0.00017132	0.00013317	-0.00053175	0.00048396	0.00077767	-0.00045462	6.2371e-05	0.0014957	-0.0012985	-0.0006303	-0.0026155	0.0011823	-0.0016109	-7.7705e-05	-0.0017331	0.00022127	0.00023344
N.S.		0.001917	-0.00086443	-0.00049145	-0.00049094	-0.0001352	-0.00053558	-0.00039243	0.0014062	-0.00054371	-0.000286	0.00085706	-0.00081557	-0.00050744	-3.3495e-05	-0.001103	-0.00078464	0.00095001	0.0020259	-0.00034411	8.713e-05	0.00037851	-0.00050965	-0.00069932	0.0010943	-0.0002221	0.00033876	2.9106e-05	0.0012791	-0.00010538	-0.00071932	1.0413e-05	-0.0011953	-0.0016794	-0.0010431	0.00090903	-0.001322	-0.0019324	7.4811e-05	0.0010769	-3.6653e-05	0.00031944	-0.0011622	-0.00097159
N.S.		8.3392e-08	0.0020515	-0.00023806	0.0012675	0.0011525	3.7653e-05	0.0011508	0.0013663	0.0022188	0.0014636	0.0019946	-0.00091632	0.00067033	-0.00014579	-0.00083986	0.0013639	0.00091602	-0.0010027	-0.00040657	-0.0004292	0.00050134	0.0012018	-0.00021954	-8.624e-05	-0.00079984	0.001548	0.0008919	0.00015932	-0.00015903	-0.00063672	-0.00065885	-3.6026e-05	-0.00053581	0.00031976	-0.00070328	0.00022228	-0.0011443	-0.00038662	0.00010266	0.0019219	0.00055222	0.00015292	0.0015193
N.S.		-0.00025643	-0.00096491	-0.0011496	0.00013337	0.0011469	-0.00034103	-0.0019349	0.00015965	0.0010445	-0.00068293	-0.00032608	0.00010011	0.0014048	0.00025135	-0.0023188	0.00015863	-0.000572	0.00056225	0.00080989	-0.00011197	0.00034612	0.00021473	-0.0006937	-0.00079766	-4.5038e-05	-0.0013031	-0.00059054	-0.00048425	0.0012685	-0.0012871	0.00069173	4.7573e-05	0.00034954	-0.0017052	-0.0012048	-0.0010415	-0.0020555	-0.0013459	-0.00041704	-0.00090105	-0.0006011	0.0013095	-0.00026764
N.S.		-1.9359e-05	-0.0031593	-0.0026147	-0.0018871	-0.00071648	-0.0009641	-0.0025061	-0.003611	-0.0021457	-0.0014299	0.00093273	-0.0030415	-0.0015362	-0.0016417	-0.0007111	-0.0038524	0.00032391	-0.0010541	0.00078235	-5.3575e-05	0.004425	-4.2549e-05	-0.0021534	-0.0036976	0.00041399	9.0443e-07	-0.0021508	-0.0030788	-0.0039452	-0.0043913	0.0017086	-0.0015292	0.0027763	0.0008633	0.00043922	0.0013145	0.00013842	-0.00098154	-0.0026909	-0.001785	-0.0018254	-0.0012816	-0.0027222
N.S.		-0.0011349	-0.0021076	-0.00091933	0.00076866	-0.00025265	-0.0015103	-0.0013105	0.00073521	-0.00046345	-0.0014005	-0.0020502	-0.00023561	0.0016167	0.00043641	2.5851e-05	-0.0021916	-3.8647e-05	-0.00091843	0.0014819	0.00055308	-8.8961e-05	-0.00044122	0.00035292	-0.0019775	-0.00027205	-0.00061413	-0.0028773	-0.00075222	0.00092404	0.00053298	-5.4096e-05	-0.0010363	0.00050585	-0.0014996	-0.0018267	-8.898e-05	0.00058325	-3.1138e-05	6.2281e-05	-0.0016247	-0.0010574	0.00032665	-0.00083664
N.S.		-0.00059488	0.00068105	0.00010215	-0.00037009	0.00094885	-0.00067053	0.00058385	-0.00080946	-0.00038344	-2.1179e-05	5.7155e-05	0.00041071	0.0033256	-4.9593e-05	-0.0004934	-0.0010574	-0.00035806	0.00057921	0.00072931	-0.00094247	-8.3638e-05	0.00022798	-1.9112e-05	-0.00041434	5.3313e-05	-0.00079659	0.001174	0.00050748	0.00074588	0.0023744	0.001413	0.0042928	-0.00088561	-0.00075715	-0.0012847	0.00040524	0.0003924	0.0017016	0.00062562	0.00051056	-0.00092241	-0.0006014	-1.1092e-05
N.S.		2.4977e-05	0.0017368	0.0020171	0.00037161	-0.00081508	0.00024525	0.00082401	-0.00089917	-0.0015609	0.00096002	-0.00056587	-0.0013394	-0.0010444	0.0023556	0.00038559	0.0022926	0.00010853	0.00062064	0.0043931	-0.00042806	-0.0017447	-0.0008741	-0.0024668	0.0022673	-0.0017819	-0.00028511	-0.0010422	-0.0011197	-0.0014942	-0.00036844	-0.00020484	-4.4545e-05	-6.4525e-05	0.00060121	0.00034301	0.00069934	0.0006937	-0.00020378	0.0007217	0.00041141	0.001168	0.0025462	-3.5252e-05
N.S.		0.0016062	-0.00019467	-0.00022011	0.00034874	-0.00060056	-7.3465e-05	-0.00044864	0.00083576	-9.4997e-05	0.0013213	-0.00038825	0.0014629	0.00088451	-2.3452e-05	-0.00034167	0.0011642	-0.0012754	5.3601e-05	-0.0011592	0.0013829	0.00035781	-0.00049209	-0.0001568	-0.001647	0.00093738	-0.0014256	0.0006682	0.0024704	-0.00029078	0.0016472	-0.00057448	0.00078317	-0.001016	0.0002801	-0.0010849	0.00050908	-2.3213e-05	-0.00051235	0.00019438	-0.0012311	-4.2791e-05	-0.0010747	-0.00073998
N.S.		0.0023192	0.0013409	-0.00096343	-0.000916	-0.00067221	0.00021786	0.000227	-4.2264e-05	0.0021709	0.0039164	0.00090701	3.2792e-05	-0.00078071	0.0014245	-0.00021122	-0.00071491	-0.00080907	0.00047824	-0.0015284	-0.00053454	0.00055917	0.00030515	-0.0016986	0.00019696	0.0018362	-0.0010237	0.00033941	-0.00073103	-0.00037239	0.00070487	-1.0772e-05	0.00084199	0.0020491	0.00092821	-0.00036228	3.7035e-05	0.0031821	0.00071951	0.0020842	0.0010689	0.001366	0.0048301	0.0026051
N.S.		-0.0013629	0.0020014	-0.0015405	-0.00022165	0.001464	0.00050845	0.00067995	-0.00026212	-0.00039577	0.0013664	-0.00055702	0.0016199	0.00044741	3.2317e-05	-0.00073798	-0.00024015	-0.00054904	-0.00095046	0.0019529	6.418e-05	0.0036649	-0.010987	0.0011716	0.0017977	0.0013766	0.002173	0.00029575	0.00039612	0.0018947	-0.00074998	0.00073156	-0.00039373	0.00093994	-1.6859e-05	0.0013506	0.0009444	0.00029308	0.0025746	0.00058126	0.00075601	0.00020991	-0.00048837	-0.0020888
N.S.		0.0025792	0.00064181	0.00041357	0.00026547	0.00021872	0.00069381	-0.00097724	-0.0015537	-0.0011422	0.00066916	5.9455e-05	0.0012671	-0.00010854	0.00091496	0.0012488	-2.369e-05	-0.00038951	-0.0025313	0.00035882	0.0019175	0.0015398	-0.0047413	0.0017166	-0.0006553	-0.0012414	-1.9485e-06	0.0010484	0.0017299	-0.00019608	0.00093605	0.00083069	-0.00027158	0.00078873	0.0023939	0.0009286	0.00057206	0.00019764	-0.0014203	0.00019329	0.0022075	0.00035125	-0.00013695	-0.00093036
N.S.		-0.00084632	-0.0021373	0.00056062	0.00033219	1.9613e-05	0.00094106	0.00049163	0.00049021	0.00019099	0.0022898	0.0005309	-0.0014266	0.00025473	0.0017789	0.0001397	-0.00049965	0.0013213	0.0019934	-0.00075508	-0.0030197	0.00045426	0.00021984	0.001148	0.0014598	-0.00061667	0.0020578	0.0008123	0.0058303	0.0025804	0.00031919	0.0011996	0.0022714	-0.0019234	-0.00078253	4.1587e-05	0.00013091	0.0005834	-0.0017883	0.0009661	0.00097595	0.00012274	0.00051469	-0.0017832
N.S.		0.001183	-0.00055792	0.00076644	2.5693e-05	-0.0011172	-0.00095688	0.0015219	-0.00015509	0.00070404	0.0019235	-0.0010868	0.0014293	0.0010726	0.0002167	0.00035045	0.002986	0.001865	0.00089959	0.00026618	-9.733e-05	0.00017547	0.0003931	-0.00076718	-0.00040574	-0.00073564	-0.00085352	0.00017576	0.0017698	0.0011915	-0.0013458	-0.00018969	-3.1274e-05	-0.00019596	0.00086588	0.00094815	3.2982e-05	0.0003422	0.0014318	0.00053358	-0.00027131	0.0011065	-0.0010107	-0.00039321
N.S.		-0.00020161	0.003271	-0.00033198	-0.00079435	0.0013718	-0.0010205	5.4556e-05	-0.00090515	-0.00040701	-0.00027554	-0.0018218	0.00010256	0.00016925	-0.00065413	0.00025526	-0.00080906	-0.00070816	0.00045658	-0.00068981	0.001272	0.00020976	-5.8342e-05	-0.00032958	-0.00076611	-0.00083745	-0.0012548	-0.00050814	-0.00012016	-0.00090373	-0.00061262	-0.0006384	-0.0013246	-0.00040258	-0.0013983	-0.00064936	-0.0016591	-0.0028662	-0.00078253	0.0015432	-0.00098641	-0.00046396	0.00047147	0.0011178
N.S.		0.0016372	-0.0057943	0.001467	0.00014721	0.00072286	0.0015041	0.00051151	0.0018556	0.0013934	0.0030717	-0.0010919	-0.00093193	0.0015385	0.0029292	0.0015895	-0.00044765	0.00048876	0.0018203	-0.00038079	-0.00079081	0.0021976	0.0013363	0.0011055	-0.0017175	-0.0029693	0.00087803	-6.3645e-05	0.0011062	0.00099305	-0.00034732	-0.00014376	0.00084869	-0.00037061	-0.00099669	0.00048228	-0.00095229	0.0010003	-0.0011836	0.0025056	0.00090894	0.0001042	0.0010261	-0.0030157
N.S.		0.00080781	0.0012664	0.00066347	-0.00014175	-0.00049556	-0.0011224	-0.00056304	-0.0011569	-0.0002309	0.0012192	-2.0132e-05	-0.00018429	-0.00033354	-2.5967e-05	-0.00024704	0.001902	-2.437e-06	0.0010722	0.0014672	-0.0006512	-0.00017678	0.00016672	-0.00072647	-0.00088076	-0.00060823	-9.6485e-05	-0.00011742	-0.00092715	-0.00023549	-0.00096911	0.0010497	-0.00014137	0.00041129	0.00061814	-0.0012487	-0.00021431	0.0010361	0.0013163	-0.0012396	0.0009032	-0.00072819	0.001108	0.00056493
N.S.		-0.001058	0.001286	-0.00095704	-0.00073717	0.0019407	-2.2521e-05	-0.0021961	0.00016601	-9.0844e-05	-0.00047693	-0.00073381	-0.00069138	-2.7496e-05	-0.00033453	0.00024406	5.9327e-05	-0.00029588	-0.00094993	0.0016247	-0.00036982	0.00029941	-0.00021395	-0.0032789	5.9505e-05	0.00038416	0.00066097	-0.00014097	0.00084532	-0.00080302	-0.00039845	-0.0007547	-5.9375e-05	0.00037589	-0.0013792	0.0019988	0.0018878	-9.4634e-05	0.00050154	-3.9343e-05	0.0005086	-0.00067712	-0.00027799	-0.0011134
N.S.		0.0018602	-0.00021438	-0.00087754	0.0006909	0.00032213	0.00024335	0.00247	2.2194e-05	0.0019381	0.0016265	0.0012896	-0.0014842	6.0757e-05	0.00083607	9.6192e-05	-0.00046447	0.00059995	0.00020775	-0.00099269	0.0001193	0.00022982	-0.00091523	0.00060499	0.00039718	-0.0010678	-0.00045885	-0.0016561	-0.00088162	-0.0024934	0.00086537	-0.0012334	0.0010144	-0.00080559	0.0016231	0.0010906	-0.00032931	-0.00060598	0.00013743	-0.0010005	-0.002242	0.00064859	-0.00010403	0.00064047
N.S.		0.0017105	0.0013128	-0.00024757	0.00019792	-0.001058	-0.00053407	0.00027394	0.00027776	-0.0010264	-0.00010659	0.00027416	4.6169e-05	0.0011887	0.00044511	-0.00064258	-0.00045209	-0.00069138	-0.00066032	0.00060297	-0.00080237	-0.0012915	-0.0011914	0.00038477	-0.00017714	0.00083201	-0.00019171	0.0025065	-0.0010672	0.00037809	0.00051772	-0.00037129	0.0024714	4.6751e-05	0.0022222	-0.0011589	0.00078855	-0.0010435	0.0014829	-0.0010375	-0.0012961	-0.0017956	0.00012055	0.0022129
N.S.		8.0229e-05	0.00045469	0.0018746	0.00052453	-0.00045318	0.0013288	-8.4148e-05	0.0002387	0.0012392	-0.00030413	0.00013668	-0.0014921	0.00039307	0.00084087	-0.00015542	-0.0011599	-0.00070331	-0.00051429	-7.7976e-05	-0.00022235	0.00063658	-0.0010719	-0.00093562	0.00022057	-0.00027058	0.00039509	0.0003452	0.0011715	0.00094932	0.0017667	1.025e-05	0.00048298	-0.00046613	-0.00066011	0.00073555	0.0004648	0.0010656	-0.00047039	0.00038076	0.00050039	-0.0039071	0.00077971	0.00019849
N.S.		0.0011119	0.0010113	-0.00013965	-0.0009329	-0.0004584	-9.3807e-06	0.00029433	0.00011165	0.00082841	0.00059116	0.0006705	-0.00033638	-0.0016076	-0.0020353	-0.00038752	-0.00094776	-0.00044141	0.00016343	-0.0013232	0.00090076	0.0005424	-0.00086301	-0.00051012	-0.0013666	0.00071378	0.0010515	-0.00089785	0.00093422	-0.0010174	-0.00014641	-0.0011473	-0.001356	0.001577	-0.00058191	0.00022984	-0.0005496	-0.00096094	0.00084607	-0.00058498	0.00086942	-0.00014869	-0.00098118	-0.001316
N.S.		0.00017343	-0.0016572	8.4996e-05	0.0012563	0.00035261	-0.00034198	8.1533e-05	0.0017226	-0.00012682	9.6608e-05	-0.0005022	0.00036758	0.0013003	0.00053385	-0.00012757	0.00051405	0.0010887	-0.00056093	-0.00094907	-0.00044833	-0.0003133	-1.8628e-05	0.00056141	-0.00048076	-0.00027881	0.00020073	0.00026035	-0.00029948	-0.0002153	0.00045392	0.00026198	0.00072161	0.0027498	-0.00039928	-0.00061092	0.0010288	-0.00093524	0.00077181	-0.0016819	0.0012068	0.00078484	-0.0001713	0.0010542
N.S.		0.0020693	0.0018224	-0.00031423	-0.0014361	0.00028995	-0.0018612	-0.00078027	-0.0012398	-0.00091176	-0.00018093	-0.00027889	0.00025928	-0.00079418	-0.0006645	-0.00088485	-0.0011134	0.00055423	0.00074052	-0.00053418	0.0025754	-0.0017328	-0.0029551	-0.0022414	0.0011552	0.0016805	-0.0016996	-0.00080556	-0.0021594	-0.00013325	-0.0013168	0.00065574	0.00083693	-0.00071954	-0.00066173	-0.00032833	-0.0018019	-0.00010021	-0.0003603	0.0012656	0.00016142	0.0030381	-0.00070125	-0.00024993
N.S.		-0.00080391	0.00092289	-0.00038361	-0.0004582	-0.00092777	0.0015151	-9.5671e-05	0.00011836	-0.00040245	0.0003528	0.0015658	-0.00021248	0.0012442	-0.0011774	-0.00098509	-8.4508e-05	-0.0013289	0.0013318	-0.00048231	-0.0012512	0.00010169	0.00013332	-0.00052594	-0.00023228	0.00015501	0.00097765	-0.00076636	0.00080503	0.00062687	0.00022777	0.00022049	0.0023097	0.0015335	-0.0016886	-0.00045195	-0.0002799	0.0017982	0.0016889	-0.00057126	0.000253	0.0008976	0.00094808	0.00085611
N.S.		-0.00084133	-0.00069942	-0.00059781	-0.00032001	-0.00063366	0.00035717	0.00017434	-0.0012356	0.00010929	-0.00014516	0.00058495	-0.0013497	0.0011999	-2.923e-05	-0.00042035	-0.00079091	-0.00041147	-0.0018767	-0.00060851	-0.00020863	0.00072292	-0.0011099	0.00026731	-0.001895	0.00068278	-0.0020244	0.00043254	0.00010825	-0.00078492	-0.00089844	0.00066332	0.00080475	8.6081e-05	-0.0012628	-0.00072964	-0.0002521	-0.0012698	-0.00047668	-0.00052014	-0.001229	-0.0017283	0.00071632	-0.0018908
N.S.		-0.00060088	-7.0871e-05	0.0020075	0.0023125	0.00083541	-0.0013509	0.0017773	0.0034054	0.00071384	-0.00010132	0.001251	-0.00036742	-0.0011848	0.00026852	-0.0018569	-0.00046821	0.00095316	0.0002464	-0.00098856	-0.0013836	0.00032512	0.00020186	0.00046265	-0.0011788	0.00029383	-0.00024787	0.0016583	-0.00025662	-0.00016819	-6.3999e-05	-0.00086771	0.0021599	-0.00046817	-0.0014763	-0.0017919	-0.00091951	-0.0013123	-0.00097713	0.0011054	0.00036805	-0.00031657	-0.0012424	-2.8418e-05
N.S.		-0.0016145	0.0012275	0.00056114	-0.0010578	0.00023913	-0.00035352	-0.00092414	-0.0024531	0.0009185	0.00091605	0.0033553	0.00073462	0.00016905	-0.00016964	-0.0003274	-0.00086868	-6.6589e-05	-0.00036324	0.0013129	-0.00085598	0.0010211	-0.00014603	-0.0015747	-0.0020135	-0.00021014	0.0003455	0.0019764	-0.00076805	-0.00045666	-0.0012209	-1.1451e-05	3.572e-05	0.0011391	0.00096748	-0.00019823	0.00091005	-0.00018816	0.00047042	0.0012124	-0.0010133	0.0018617	-0.00069123	-0.00055459
N.S.		-1.8511e-05	-0.00034926	-0.00066853	-0.00095404	-8.099e-05	-7.053e-05	-0.00040422	-0.00063965	-0.00019714	-0.00025319	0.00016558	-0.0011199	-0.00038881	-0.00054723	-0.0016393	-0.00057158	-0.00070635	0.00065462	-0.00068688	-0.00059968	0.0013537	0.00098729	-0.00024785	-0.0024459	-0.00084682	0.00057621	0.0014182	0.0010707	5.7132e-05	-0.0013218	-0.0010527	0.00022721	-0.00025265	0.00033237	0.0029827	0.00016026	0.00084634	-0.0002036	-0.0011488	0.0012977	0.001589	-0.0004616	-0.0010913
N.S.		-0.00014539	0.0016996	-0.00072751	-0.00066665	-0.00080544	-0.0012035	0.00038376	0.0012601	-0.0003582	0.00043973	0.0011298	0.0015093	-2.9911e-05	-0.00064732	0.00022297	-0.00031189	-0.00020869	-0.00084751	-0.0012257	0.0015248	-0.00077546	-0.001664	0.0014439	-0.0012641	-0.0006166	-0.00079756	0.00040362	0.0004681	0.00074927	-0.00038552	-0.00074144	0.00066079	0.00069644	-0.00088133	-0.00067912	2.4473e-06	0.00066589	0.00072438	-0.00064235	0.0016393	-0.00095556	0.0016639	-0.00097991
N.S.		0.00046545	-0.0030793	0.0014759	0.00040411	0.0014058	0.00066902	-0.00076779	0.00077919	0.00047545	0.0021638	-0.00066859	-0.00014063	0.00051103	6.3484e-05	0.0011914	-0.0015147	-0.0012504	-0.00051117	-0.00053658	7.9797e-05	0.0016644	-0.00052146	-0.00043243	-0.00049828	-0.0024993	-0.00018767	0.00060218	0.0017624	0.00024407	-0.00024036	0.0010215	0.0011284	-0.0005061	-7.5179e-05	0.00063256	-0.0010984	-0.00023858	-0.0007754	0.00078449	5.8613e-05	-0.00042705	0.0004015	-0.0010697
N.S.		0.00070683	-0.0011553	0.00042626	0.0014289	9.7896e-05	0.0011282	-0.00052719	0.00021289	-0.00040972	-0.00019996	-0.00072386	0.00099526	-1.5599e-05	-0.001133	-0.00073199	0.00030991	-0.00042137	0.0020998	0.00033526	0.0013716	-0.0018695	-0.00043321	-0.00028783	-0.00096554	-0.0009973	0.00011934	-0.00042143	-0.0011151	-0.00081308	-0.0012312	-0.00075947	-0.0011231	-0.00079636	-2.6393e-05	0.0010683	-0.00083977	-0.00059561	0.0018463	-0.0014222	0.00042961	0.0003334	-0.00046639	0.00093965
N.S.		0.00030362	0.0004387	-0.00037815	-0.0012398	0.00038402	-0.00063183	0.00026266	-0.00049554	0.00029322	0.0011484	0.00015669	0.0014643	0.0052424	-0.00037069	-0.0003675	-0.00024262	-0.00035996	0.0010269	-2.9257e-05	-0.0010278	-0.00037008	-0.00062428	-0.00021893	-0.0013302	0.00066455	-0.0010036	0.00087699	0.00083064	-0.00029326	0.0016115	-2.1203e-05	0.0020437	-0.00082523	0.00018693	-0.00094463	0.00044334	-0.00016027	0.00053733	0.0011857	-0.00071061	-0.0012194	-0.001371	-0.0006008
N.S.		-0.00072302	-0.00099159	-0.00042965	-0.00035923	-0.00076989	-0.00046389	-0.00086079	-0.00050878	-8.6746e-05	0.00048542	-0.00015252	-0.00090296	9.2662e-05	5.0653e-05	-4.1637e-05	-0.00068858	-0.00078844	-0.0017022	-0.00080556	-0.00012802	0.00042373	-0.0011229	-0.0011545	-0.0013045	0.00102	-0.0017639	0.00032914	0.00037264	-0.00084952	-0.00080844	-0.00097062	0.00042104	0.00025729	-0.0017455	-0.00019066	-1.2132e-05	-0.0016166	0.00091432	0.00014125	-0.00046884	-0.0020157	0.00066211	-0.0018825
N.S.		0.00032711	0.0021329	-0.00046179	-0.0011928	-0.0013604	-0.0010121	0.0005708	-0.0001983	0.00092265	0.00047241	8.6246e-05	0.0012409	-0.0010018	-0.0025903	-0.00080887	-0.00038055	-0.00065839	0.0011855	-0.0015248	0.0020638	0.0016633	-0.003793	-0.00089831	-0.00091777	0.00023018	0.0011208	-0.0010166	0.00046356	-0.0010256	-2.2053e-05	-0.00073496	-0.00082323	0.00013026	-0.000957	-2.4698e-05	-0.00035922	-0.00062706	-0.00042096	-0.0006632	0.00075091	0.00073139	-0.00031171	-0.0021428
N.S.		0.00085677	0.0010245	-0.0013671	-0.00087004	0.0011086	0.0010876	-0.00030398	0.00036563	-4.9409e-05	-0.00088462	-0.0006048	-0.0013449	-7.8612e-05	-0.00049336	0.00052399	3.7011e-05	-0.0010256	0.00079762	6.334e-06	0.00077401	-0.0010317	-0.00047414	-0.0014346	-0.00080557	-0.00027343	-7.7697e-05	0.00079407	0.00014617	0.00086369	-0.00055537	-0.0012052	0.0016381	0.00017725	-0.0018547	-2.8096e-05	-0.0010663	-0.00034429	-0.0011211	-0.0017276	-0.0011941	-0.0014439	-0.00059949	-0.00076504
N.S.		0.0016148	0.00016025	-0.00068539	-0.00072331	-0.00029394	-5.6802e-05	-0.00014586	-0.00020582	0.00043301	0.0020923	0.00010824	0.002159	0.0032572	-0.00047621	-0.00032168	0.00069823	-0.00068752	0.00060225	-0.0010916	-0.00014092	0.0002527	-0.00099116	-0.00022988	-0.0019647	0.00091245	-0.001287	0.0012393	0.0012977	-0.00080121	0.0014273	-0.00071749	0.000913	-0.0012027	0.00076191	-0.00079866	0.0002574	-0.00024514	-0.00031005	0.0014389	-0.0016638	-0.00067753	-0.0014981	-0.00088451
N.S.		0.0028817	-0.0020235	0.00068437	-0.00014008	-0.0010376	-0.00044616	0.0016217	0.00024746	-1.862e-06	0.0016697	-0.00099702	0.00066404	0.0018358	0.00028567	0.00054952	0.0017481	0.0013329	0.0016627	0.00013505	-0.00065719	-0.00080609	-0.00057318	-0.00085369	0.001007	-0.0015499	-0.00036733	0.0004821	0.0014896	0.0016231	-0.00073073	0.00016992	-0.00040167	0.00032233	0.0016298	0.0014283	0.0012689	2.4278e-05	0.001553	0.00095785	-0.0016742	0.0018603	-0.001053	-0.00047801
N.S.		-0.00046567	9.396e-05	0.00070609	0.00048888	-0.00074798	0.0021237	0.00014316	0.00039527	0.0031801	0.0029758	0.00061718	-0.00029544	0.0032234	0.001231	-0.0010944	-0.0021235	0.00026267	-0.000624	0.0010948	0.0018726	-0.00093626	-0.0046378	-0.0013243	0.00019085	0.00040801	-0.00024224	0.00064991	0.0016391	0.00073023	-0.0009722	0.00011989	0.0011329	-0.00059326	-0.00077742	0.0012721	-0.00092133	-0.0021577	0.0002251	0.00029737	0.0024745	-0.0013102	-0.0011204	-0.00013241
N.S.		0.00038571	-0.00083417	0.00070019	-0.00012469	-0.00068828	-2.6117e-05	-0.00033909	0.00085231	-0.00059908	0.0021647	0.00024327	0.00079435	0.00097723	0.00024121	0.0009141	0.00087041	-0.0021119	0.00047374	-0.00041474	0.00037672	-0.00089401	-0.00075623	-0.0011751	-0.00040747	-8.6764e-05	-0.0011435	-0.0015796	-0.0017093	-0.0013786	-0.0017381	0.00097839	-0.0005626	0.00017786	3.439e-05	-0.0010567	-0.0017572	0.0011198	-1.3858e-05	-0.00093693	-0.0017019	0.00031654	-0.00079633	-0.00071009
N.S.		0.0012169	-0.00061933	-0.00094367	0.0016721	-0.0003489	0.0020619	-7.294e-05	0.0010871	-0.00023361	-0.00029798	-0.00038038	0.00053065	-0.00038021	-0.00058417	-0.0010541	0.00014082	-0.00069513	0.00097208	-0.00037206	-4.6707e-05	-0.00086627	0.00014349	-0.00050503	-0.00072966	-0.0011382	-0.00020224	-0.00080461	-0.00094656	-0.00046744	-0.0011375	-0.00010096	-0.0004596	-0.00090618	0.0017998	0.0011629	-6.3726e-06	0.00010694	0.0022885	-0.0012884	0.0002273	0.00094015	-5.5842e-05	0.00015524
Negative		-0.0021396	0.00011529	0.0024238	0.0015208	0.0060446	-4.8867e-05	-0.0016756	0.0010007	-0.0015849	0.001392	0.00072214	0.001221	0.0021667	-0.00066239	-0.00079384	-3.8072e-05	-0.0002238	-0.0012306	-0.00036296	0.0017074	0.001203	-0.0034703	-0.0010039	-0.00086403	-0.00072547	0.0021931	-0.002716	-0.0028119	-0.001261	-0.0010452	0.0024358	0.00040927	0.001457	-0.0005266	0.00034294	-0.0019979	-0.0010382	-0.0013104	-0.00036474	-0.0030384	0.00011709	0.0024337	0.0013104
N.S.		-0.00065539	-6.5123e-05	-0.00041025	-0.00050224	0.00082428	-0.00020949	-0.0021266	-5.6128e-05	-0.00016056	0.00017612	-0.00046319	-0.00058863	-0.000507	5.2949e-06	0.00045351	-0.00021253	-0.00072437	-0.0011591	-0.00013919	-0.00040308	0.00041742	-0.00098744	-0.0025978	-0.00066727	0.00071818	-0.00078731	8.0689e-05	-2.5959e-05	-0.00080355	-0.0007235	-0.0015744	0.00017156	0.00036384	-0.0019303	0.0012393	0.001279	-0.0012355	0.0014634	0.00036199	0.00019892	-0.0015414	0.00055766	-0.0013888
N.S.		-0.00039897	-0.003091	5.6297e-05	0.00065949	-0.00049385	-0.0009751	-0.00088664	0.00021898	-0.00080179	-0.001426	-0.0016054	-0.00029827	0.00052415	0.00011726	-0.00056758	-0.0020595	0.00017888	-0.00077755	0.00014273	4.6279e-05	-0.00075488	-0.0011296	0.00022446	-0.001638	-0.00062057	-0.00071709	-0.0019425	-0.00042129	0.00038697	0.00057996	-0.000758	-0.002086	7.504e-06	-0.00081357	-0.00082374	0.0023271	0.0008725	0.00036725	0.00036092	-0.00067283	-0.000605	-0.00068249	-0.0012269
N.S.		0.00023985	0.0029735	-0.001239	0.001019	0.00078402	0.00082448	0.00044347	-0.00096823	0.00033505	0.0035512	0.00050618	-0.0021355	-0.0052588	-0.00026118	-0.0048571	0.00114	-0.003321	-0.0030986	0.00025991	-0.0015267	-0.0010286	-0.0021281	-0.0001462	0.0007356	-4.8975e-06	-0.0037708	0.0034629	-0.00010986	-0.0025004	-3.8806e-05	0.0039463	-0.00028177	0.00085951	-0.0002826	-0.0017727	2.9807e-05	0.00075739	0.003343	-0.0043017	-0.0010813	0.00035839	-0.0019449	-0.0025309
N.S.		0.00094804	-0.00097902	-0.0015466	-0.00022693	0.00083796	-0.001395	1.0697e-06	0.0014231	-0.00082884	0.00047054	-0.00020268	-0.00034212	-0.0004324	-0.00011609	-0.0007264	-0.00096612	0.0011024	0.00046893	-0.00032896	0.0011143	0.00052377	-0.0016824	-0.0020506	-0.00012267	-0.0013491	-0.00035323	-0.00080233	-6.8087e-05	-0.00041435	-5.1122e-06	0.0013136	-0.0017117	-0.0018874	-7.8894e-05	0.0013255	-0.00051255	-0.00069121	0.00069516	0.0028406	0.00037556	0.00052406	-0.00060727	-0.0010369
Negative		0.0057925	0.0020834	0.003203	0.0010203	-0.001212	0.0034222	0.0043452	0.0014745	0.0020045	0.0065895	0.0017032	0.0041873	0.0042973	0.007432	0.00358	0.00091099	0.0059226	0.0022529	0.0048086	-0.005123	-0.00657	-0.0013714	0.00071141	0.0047121	-0.0011951	-0.00019626	-0.0017595	-0.0032604	0.00085328	-0.0035684	-0.00065185	0.0028495	0.0023173	-0.00058466	0.0015359	0.0034323	0.0019772	0.00076045	0.0010331	0.004773	0.0025148	0.00067386	0.00053051
N.S.		-0.00013735	0.002742	-0.0027905	0.0017175	-0.00022307	0.00033506	0.0011437	0.0014947	6.9038e-05	-0.0007347	-0.0004093	0.00012926	0.0037357	-0.0012159	-0.00020121	-0.00075329	0.000851	-0.0010916	0.00034259	-0.0023049	0.0034813	-0.004202	-0.00014541	-0.0003605	-0.00092989	0.00052087	-0.0013038	0.00078238	0.00031611	-0.00096112	0.00026456	0.0012039	0.00051057	0.00072119	-0.0027846	-0.0012851	-0.00021879	0.00025499	0.00063164	-0.00086532	0.0018062	0.00031583	-0.0012145
N.S.		0.00028516	-0.00032976	-0.0013974	0.00038022	-0.0015114	-0.00047752	-4.4743e-05	0.0012171	-0.0014947	-0.00159	-0.0024674	-0.0010333	-0.0027402	0.0015008	-5.3733e-06	-0.0011684	-0.00014763	-0.0017109	-0.00030765	-0.0023876	-0.00012848	-0.0022225	0.00027994	0.00033687	-0.00023714	0.00061518	-0.00042065	0.0011205	-0.00089158	0.0013491	-0.00042226	-0.0015575	0.00097475	0.00072726	-0.00095903	-0.0010698	-0.0024454	0.00063335	-0.0030937	0.00075473	-0.00028662	9.634e-05	0.00083002
N.S.		0.0021196	0.0030728	0.0021214	-0.00057398	-9.6445e-05	0.00048882	-0.0002298	-5.5994e-05	0.0029114	0.0021296	0.0026213	-0.0024771	0.0015337	0.0015411	-0.0013998	0.012335	0.00079236	0.00237	-0.00084801	-0.00093568	-0.0025432	-0.00080058	-0.0017415	0.0042668	-0.0021212	-0.0052251	-0.0016367	0.00050448	-0.0005043	0.001152	-0.0018292	-0.0011253	-0.0011793	-0.00031673	-0.00021365	-0.00047968	-0.0009979	-0.00031754	0.0021941	-0.004103	0.0010962	-0.0015709	-0.0013561
N.S.		-8.0483e-06	0.00074283	-0.0011489	-8.716e-05	-0.0021173	-0.005962	-0.00099721	-0.001369	0.00088404	0.00010088	-0.0022014	-0.0017553	-0.0043048	-0.001369	0.00092753	-0.00014185	0.00037998	0.00097825	-4.4878e-05	-0.001276	0.0010562	-0.00022668	-0.0008081	-0.0018741	-0.0016208	-0.00047151	-0.0021595	0.0012544	-0.0016274	6.7191e-06	0.0008369	-0.00072903	-0.0014262	-0.00087625	-0.0018556	-0.0030707	0.0012983	-0.00086562	0.0016679	-0.00067648	-0.00024242	0.0054464	-3.5907e-05
N.S.		0.0042378	0.0034822	-0.0015867	0.0010686	-0.00071865	0.0036222	-5.3985e-05	-0.0018036	0.003209	0.0039004	0.0022843	-0.0024456	-0.0014804	0.0022135	-0.0050082	0.00287	-0.003172	-0.0020643	0.00022281	-0.00072875	-0.0013823	-0.0021498	-0.00059541	0.0010716	-0.0012453	-0.003228	0.0034044	0.0004879	-0.0025222	-0.00068425	0.002433	-0.00049083	0.0029619	0.00064469	-0.002298	0.00030417	0.0010609	0.0036668	-0.0014824	-0.0018993	0.00014057	-0.001931	-0.0018463
N.S.		0.00065838	0.00080077	-0.00090792	0.0011295	-0.0010381	-0.0011306	-0.0015846	0.0010899	-0.00016946	0.00053116	4.4431e-05	-0.00019375	0.00036007	-0.0013221	0.0008516	0.00074645	-0.00029219	0.0010618	-0.00067675	0.0010212	-0.00031008	-0.0031058	-0.0004063	-0.00053902	-0.00080737	0.0010854	0.00066989	-0.0012234	0.0026502	-0.00071473	0.00051049	0.0024809	0.0015961	-0.0010521	-0.00038558	-0.0015543	-0.00086416	-0.001229	-0.00072184	-0.00121	-0.001315	-0.00070596	-0.0002729
N.S.		0.0001379	-0.00082337	0.00031388	-9.0808e-05	0.00055986	0.00034125	-0.001342	-0.0010922	-0.0025935	0.00094066	-0.00027311	-0.00030419	-6.2082e-09	-0.00087149	-0.0018176	0.00034526	0.00061832	-0.00024242	-0.00059735	-0.00043845	-0.0013159	-0.0011275	-0.00013316	-0.00079789	-0.00041533	-0.0017714	9.8231e-05	-0.00093647	0.00073783	-0.0011348	0.00020672	-0.0016381	-0.00074399	0.0010485	0.0019493	0.0006737	-0.00040441	0.00041546	0.00019736	2.6865e-05	0.0012041	-0.0011467	0.00013446
N.S.		0.0023738	-0.00061242	-0.0008882	-0.00038579	6.7282e-05	0.0016994	0.00060885	0.002756	0.0015332	0.00043473	0.00014492	-0.00044017	-0.00096473	0.00028492	0.00083018	0.00015399	-0.0001992	-0.00061514	-0.00061152	0.00023701	-0.00090638	-0.0013778	-0.0013112	0.00041545	-0.0013009	-0.0012911	-0.0006249	-7.9061e-05	-0.00085051	0.00034923	0.00083898	0.00079525	0.00082825	-0.00030715	0.0011529	-0.0015282	-0.00074772	-4.5958e-05	-0.00024718	-0.00035697	-0.0010569	0.00020454	-0.0013622
N.S.		9.7772e-05	0.00056146	0.00123	0.00067077	0.00058323	-0.0007369	0.0026932	0.0035273	0.001957	-0.00019975	0.00048734	-0.00013912	-0.00090781	-0.0011858	-0.0025492	-0.0008418	-5.8225e-06	0.00033435	-0.0015861	-0.0019732	6.3532e-05	0.00030595	0.00035853	-0.0020782	-2.7131e-05	-0.0011921	0.0012768	-0.0004232	-0.00060083	-0.00011534	-0.0013974	0.002085	-0.00019939	-0.0017051	-0.0011532	-0.00012878	-0.0013597	-0.00093161	0.0007253	0.00024024	0.00075886	-0.001113	0.00031111
N.S.		-0.00017369	0.00138	0.0030516	0.0017708	-0.0012937	0.0011147	0.0013131	0.0017045	0.0012614	-0.00079678	-0.0046009	0.00026736	7.2869e-05	-0.0020501	-0.00087659	0.00060001	0.0023134	-0.00277	-0.0016714	-0.0016745	0.00028339	-0.0019188	0.001038	0.0001217	-0.001116	0.0017538	-0.00031134	-0.00031023	-0.0015971	-0.0025072	-0.001533	-0.0035277	-0.00055129	-0.0031695	-0.0024004	-0.0047396	-0.0014553	-0.0024679	-0.0020064	-0.0011121	-0.0019913	-0.00051496	0.0011204
N.S.		-0.00029541	0.0029738	0.00042768	-1.0599e-05	0.00065377	-0.0012043	0.00048077	-0.0010357	0.00023911	-0.00037084	-0.0018115	0.0002038	-0.00047488	-0.00054141	-0.0007188	-0.0012177	-0.00070522	-5.9967e-05	-0.0018285	-0.00029544	-0.00077402	3.9384e-06	0.00065975	-0.0014525	-0.0014084	-0.0015386	-0.00038399	0.00086717	-0.00092925	-0.0010553	-0.00095666	-0.0023514	-0.00060364	-0.00069774	-0.00014794	-0.0018068	-0.0033006	-0.0013542	0.00058312	-0.0013855	-0.00045622	0.00056785	3.3475e-06
N.S.		-6.1322e-05	-0.0020021	-0.0001941	0.0001531	-0.00045009	-0.00054278	0.00021576	0.0010405	0.00013458	0.001167	-7.5359e-05	0.00091784	0.0015265	-0.00021471	-6.0382e-05	-0.00066099	0.00098553	-0.00063888	-0.0010143	-0.0016034	0.0014301	-0.00053515	-0.00026342	-0.00079739	-0.0023462	0.00055513	0.00028963	-0.00079075	-0.00038065	0.00078498	0.00010317	0.0011041	0.0018957	-0.00079755	-0.0012508	0.0004564	-0.00090922	-0.00073558	-0.0022497	0.00082457	-0.0010061	-0.00079611	0.00080965
N.S.		-0.0022951	-0.00012866	0.00061971	0.00027217	8.3476e-07	0.0014731	-0.00097577	-0.0010146	-0.0014323	0.00035775	0.00092258	-0.00079767	-0.00032332	0.0013685	-7.7595e-05	0.0010739	0.00095139	0.00030858	-0.0017104	-0.0043661	3.0523e-05	-0.00051351	-0.00022748	0.0013624	0.00016393	0.00064348	3.4781e-05	0.0029406	0.0021013	-4.5007e-05	-0.00019953	0.0021635	-0.0016296	0.00066845	-0.00016814	0.0011727	-0.0010267	-0.0010637	-0.00016577	-0.00088196	-0.00048536	0.0013685	-0.00071862
N.S.		-0.00097682	0.0011998	-0.00032919	-0.00043505	-0.0015137	-0.00014557	-0.00018525	0.00045728	-0.00081355	-0.00011177	0.00070562	0.00063804	0.00038079	-0.00078331	0.00041194	-0.00063961	-0.0010856	-0.0023007	-0.00084023	0.0020175	-0.0015513	-0.0018284	0.00099352	-0.0021366	-0.0020758	-0.00069036	0.00023515	-0.00028298	0.0012266	-0.0010045	-0.00097583	-0.00013166	0.0002895	-0.00048076	-0.00060455	3.7682e-05	0.0014093	-8.3971e-05	-0.00035046	0.001085	-0.0013031	0.0010577	-0.00059677
N.S.		0.00039179	-0.00059701	-0.0016309	-0.00081753	0.00051998	-0.0016013	0.00014796	0.0010116	-0.001213	-0.00020192	-0.00055505	-0.00032141	-0.00048055	-0.0011493	-0.0010727	-0.0015389	0.00084509	-0.00094124	-0.00053985	0.00083541	0.00065872	-0.0034056	-0.0013601	-0.00089686	-0.00098288	-0.00034016	-0.0010561	2.2618e-05	-0.00055796	0.0010381	0.0027089	-0.00088285	-0.0013738	0.0011135	0.0018314	0.00017318	-5.3408e-05	-0.00019696	0.0012669	-0.00037112	0.00033541	0.00046951	-0.00067899
N.S.		0.00066523	0.0021712	0.00088928	0.00021024	-0.0011662	0.00088098	0.00038749	-0.00075231	0.00098067	5.6009e-05	0.00265	0.00047297	-0.00091658	-0.0016267	-0.00059702	0.00021024	-0.0012097	0.00010372	-0.00015189	0.00088217	-0.00069211	-0.0050757	2.6473e-05	-0.0029348	0.00222	0.00068999	-0.00026943	0.00010894	-0.00041448	-1.7976e-05	-0.00076695	-8.5634e-05	-0.00035548	0.0021168	-0.0016964	-0.0014112	0.00031084	0.00085441	-0.0013798	0.00096053	2.3654e-05	-0.00023335	-0.00037275
N.S.		-0.0014874	0.00033836	0.0008104	0.00019464	-0.0011653	7.3507e-05	0.00042768	-0.00085206	-0.00088497	-0.00042842	0.00041996	-0.00091423	-7.6867e-05	-0.0011519	-1.4008e-05	0.00010946	-0.0011822	-0.0024117	-0.00010094	0.0014674	-0.0015016	-0.0005913	-0.00080521	-0.002036	-0.0022351	0.0001661	-0.00041436	-0.00064318	0.0018918	-0.0012057	-0.00045797	0.00043879	0.00096994	0.0011927	-0.00020269	0.00026538	0.0017679	-0.00076738	-0.00031091	0.00046169	-0.0010037	0.00024562	0.00010676
N.S.		-0.0010922	0.00046618	0.00068442	-0.00070285	-0.0006046	-0.00164	-0.00023757	-0.0026015	0.00070048	0.0012845	0.0020081	0.0011777	5.6747e-05	-0.00034452	0.00054462	-0.0013574	0.00012027	-0.00097513	0.0010432	-0.0014666	0.0010478	-0.00085473	-0.0015958	-0.0020473	-0.0020383	0.00035278	0.00038817	-0.0010409	-0.0010755	-0.00059685	-0.0004207	0.0010255	-0.00013258	0.00048224	-0.0012461	-9.7316e-05	-0.00014169	-0.00015404	0.0011955	-0.00064191	0.00090903	-0.0015057	-0.00071989
N.S.		0.00097662	5.8081e-05	0.0023318	-0.00078021	0.00021049	-0.0017668	-0.0009772	-0.00082318	0.00029286	5.2736e-05	-0.0016749	-8.9234e-05	0.00014881	-0.0011116	-0.0010875	-0.000156	0.00010746	-0.0013157	0.00013532	-0.0032519	-0.00027699	-0.0012046	-0.0023081	0.0013061	-0.00055697	-0.001837	0.00034537	0.0011269	0.00096453	0.0013601	-0.0001356	0.00025909	0.00050693	-0.00051513	0.0010565	0.00034645	-0.0017311	0.00066492	-0.00069241	-0.00050309	-0.0013128	-0.00072449	-0.0012298
N.S.		0.00062707	0.0014707	-0.0011705	0.00019376	-8.2104e-06	-0.00065936	-0.001445	0.0015253	-0.00046401	-0.00051386	-0.00029568	-0.00039922	0.0006828	-0.00082504	0.00034545	0.00038934	-0.0011538	0.0010348	-0.00071497	0.0010106	-0.0012209	-0.0023368	-0.0017326	-0.001385	0.00021106	0.00027944	4.6286e-05	-0.00028349	0.0030511	-0.00078216	0.00055335	0.0036189	0.00098088	-0.0014575	0.00025269	-0.00087017	-0.00030337	-0.0013814	-0.0013585	-0.00096426	-0.0012066	-0.00084542	-0.00093843
N.S.		0.0004133	0.00076714	0.0047016	0.0032214	-0.0007368	6.8705e-05	0.0020912	0.0027743	-0.00092467	-0.0033839	-0.0045555	-0.00012719	-0.000516	-0.0011741	-0.00057616	-0.0017554	0.00028638	-0.0021268	-0.0014361	-0.0019891	-0.0012362	-0.0017451	0.00088783	0.00023737	-0.001095	0.0032501	0.00090427	-0.00235	-0.00050726	-0.0049864	-0.0037363	-0.0022525	-0.00012609	-0.0029327	-0.0027672	-0.0034472	-0.0026843	-0.0029318	-7.3788e-05	0.00043641	-0.00098728	-0.0022493	0.0021453
N.S.		0.00011914	-0.0020626	0.00053302	8.6427e-05	-0.00012322	-0.00020648	-0.00090715	-0.00075654	-0.0020306	-0.0004351	-0.00072168	-0.00022243	8.4135e-05	-0.00036929	-0.0018212	-0.00051839	-1.258e-05	-0.00056101	-0.00098989	-0.00066072	-0.0014824	-0.001674	-0.00011671	-0.0012281	-0.00065218	-0.0016108	-0.00041758	-0.00069606	6.2716e-05	-0.00045482	-0.00057817	-0.0022262	-0.0005359	-6.7833e-05	0.00077954	0.0016986	0.0002415	0.00080139	0.0010469	8.6073e-05	0.00011974	-0.0013149	-0.00098523
N.S.		-0.00032145	-0.001016	0.00017058	-0.00039407	-0.00083425	-0.0010565	0.00049402	-0.0012596	0.00071512	0.0018152	0.00080079	0.0016081	0.0011884	-0.00044391	0.00050404	-0.0014837	0.00034405	-0.0010717	-0.00026684	-0.0018969	0.0024566	-0.0011671	-0.0015611	-0.0012585	-0.0032029	0.00096905	-0.00016302	-0.00093645	-0.0010075	0.00051989	0.00017336	0.0013976	0.00025363	-4.3511e-05	-0.0013246	-0.00036374	-0.0006466	-0.0011143	-0.00073878	7.3823e-05	-0.00087221	-0.0017278	-3.1031e-05
N.S.		-0.00077641	0.0010739	-0.00011332	0.00049685	-0.00020471	-0.00096497	0.0005037	-0.0012704	0.00017976	-0.00073337	-0.0019973	-0.00080185	-0.00093032	-0.00018537	-0.0014229	-0.0015308	0.00024424	-0.00088619	-0.0018684	-0.00088676	-0.0011216	-0.0010258	-0.0001227	-0.0013232	-0.00075325	-0.0011824	-0.00014364	0.00043371	-0.001114	-0.0016738	-0.0010674	-0.0016638	0.00013827	-0.00011926	0.00027063	-0.00096557	-0.0017025	-0.0017633	4.2557e-05	-0.0011236	-0.00040933	0.00044612	-0.00050724
N.S.		0.00015315	-0.00066728	-0.00093097	-0.00054902	-0.00096414	0.00073287	0.0020392	0.00036925	0.0016125	0.001387	0.0015386	-0.0020115	-0.0014151	0.00065499	-0.0014006	-0.00068216	-0.00066197	-0.00014063	-0.0011216	-0.00055704	-0.0013175	-0.0032762	-0.00039295	0.0010763	-0.0015489	-3.4883e-05	-0.00024445	0.0011088	-0.0016608	0.00041332	0.00064832	0.00099849	0.00039345	0.002639	0.00076503	0.00053116	-0.00073889	0.00059547	-0.0010158	-0.00098028	0.00061257	0.00050658	0.0019505
N.S.		-0.00075387	-0.00033858	-0.00062089	-0.00042287	0.00015675	0.0017041	-0.0003239	-0.0013403	3.5791e-05	-0.00037009	0.00056395	-0.0015132	0.0014251	-0.00066341	-0.00030503	-0.00055645	-0.00083543	-0.0014965	-0.00091672	-0.0010941	0.00012987	-0.0015818	-0.00026256	-0.0027532	-0.00066081	-0.0021574	-0.00044809	-0.0011711	-0.0012351	-0.0010695	0.0011547	0.00037036	-0.00018512	-0.0010881	-0.0004044	0.00023646	-0.001227	-0.0012874	-0.0014594	-0.0012266	-0.0011136	0.0015915	-0.0013343
N.S.		0.0053215	0.0039735	-0.0003302	-5.0754e-05	-0.00055463	0.0025363	-0.00027455	-0.000793	0.0035379	0.0025165	0.0030801	-0.0026087	0.00081607	0.0022366	-0.0032702	0.0078142	-0.001509	0.00026348	-0.00066875	-0.00085877	-0.0022963	-0.001651	-0.00184	0.0019897	-0.0020057	-0.0041574	0.00068553	0.00056086	-0.0014436	-0.00017868	-0.00074678	-0.00074625	0.0014368	0.00036417	-0.0016432	5.7624e-05	0.0005557	0.00097294	0.0010177	-0.0034621	0.00046017	-0.00030271	-0.0019259
N.S.		0.0010476	0.0021507	-1.0839e-05	-0.00018994	-0.0010824	-0.00065419	-0.00078576	-0.0011803	0.00041963	0.00051998	0.0018248	-0.00018831	-0.00122	-0.0012898	-0.00084144	0.0011289	-0.00087056	0.0004681	-0.00027563	-0.0007213	-0.0010885	-0.0014892	-0.0011086	-0.0022663	-0.00039404	-9.154e-05	-0.00075813	-0.00031944	-0.00016473	-0.00054364	0.00025578	-0.00024539	0.00053357	0.0013193	-0.001715	-0.0010816	0.00052906	0.0009999	-0.0014172	0.0013505	-0.00046723	6.9428e-05	0.00012224
N.S.		5.7148e-05	-0.00075299	-0.00028233	0.00033603	-0.00061036	0.00019027	-3.5823e-05	-6.3712e-05	-0.0022224	-0.0012008	-0.0023553	0.00017516	-0.0014424	0.00054014	-9.4195e-05	-0.0016457	-0.00048705	-0.0025829	-0.00072763	-0.001474	-0.00069965	-0.0041515	6.1317e-05	0.00053821	-0.0010333	-4.568e-06	-0.00040283	0.0023197	-0.00092723	0.00066821	-0.0013408	-0.001318	0.001391	0.00078187	-9.8404e-05	-0.00098633	-0.00086585	-0.00072363	-0.0025142	0.0011459	-2.3801e-05	0.00049042	0.00070277
N.S.		-0.0022257	0.00179	0.0012341	0.00013486	0.00010152	0.0018681	-0.0026164	-0.001089	-0.0016826	-0.00054659	0.00055818	-0.00057498	-0.0011128	0.00079699	-0.00013161	0.0028921	0.00060761	-0.00066566	-0.0018991	-0.0048033	0.0018253	-0.00074187	-0.0010692	-1.3052e-05	-0.00087738	-0.00078149	-0.0012139	-0.00072768	-0.00031743	-0.0013179	-0.0018013	0.0012674	-0.0009533	0.0014079	-0.00029452	0.00079209	-0.0014172	-0.00041742	-0.0016597	-0.0022342	-0.00099821	0.0026074	0.0010411
N.S.		0.00089001	-0.0013537	-0.00042142	0.0024091	-0.00042291	0.00069092	-0.0011295	-0.0015423	0.0014777	-0.00034099	-0.00022603	0.0030529	0.0011644	-0.00063995	0.00038738	-0.0014668	-0.00091676	-0.0003849	-0.0026547	-0.0013934	-0.0020571	-0.00096054	-0.0010019	2.1218e-05	0.00025289	0.00032041	-1.4634e-06	-0.0013742	-0.001455	-0.0015298	-0.00087837	-0.0028996	-0.0018053	-0.00072493	-0.0024327	-0.0024382	-0.001464	-0.00011623	-0.00079031	0.00013334	0.0019118	-0.00071095	-9.3556e-05
N.S.		-0.0014672	-0.00010982	0.00056257	-0.00067802	-0.00050528	0.00049847	-0.0021499	-0.001488	0.00023057	0.00013061	0.0015826	-0.00097358	-0.00016864	-0.00078618	-0.0019972	-0.0018351	-0.001147	-0.00011753	-0.00013478	-0.00066953	0.0033504	-0.0038472	-0.0038864	-0.0012464	-0.0016258	-0.001192	0.0019494	-0.00091822	-0.0010788	-0.0021076	-0.00010212	-0.0020992	0.0015871	-0.0007524	-0.0013436	0.00081161	-0.0021233	0.0010672	-0.00017667	-0.00051223	0.00083228	-0.00090693	0.0001092
N.S.		0.00026355	-0.0011769	0.001146	0.00040653	-0.00028131	-5.3786e-05	-0.0013577	0.0003117	-0.000421	0.0014729	-0.0010644	0.00027591	0.0010714	-0.0012791	0.0005443	-0.00015065	-0.0020121	-0.00025563	-0.0010869	-0.00091439	-0.0020083	-0.0018807	-0.0016637	4.0254e-05	-0.00069773	-0.0020087	-0.0022244	-0.0014637	-0.0012688	-0.0012252	0.00033184	-0.00069871	-0.00045433	-0.0002562	-0.00071481	-0.0023063	-0.0002584	0.00014601	-0.00074877	-0.0027583	-0.00073605	-0.00092599	-0.0018842
N.S.		0.00055274	-0.00119	0.0019823	0.00024772	0.0003871	-0.0010221	-0.0015099	-0.00035612	0.00015746	0.00037438	-0.0021668	-0.00036722	0.00057253	-0.001989	-0.00049038	-0.00058191	-0.00084709	-0.0010792	-0.00086356	-0.0025252	-0.0012931	-0.0025096	-0.0019789	0.0012623	-0.00058354	-0.002184	-0.00097635	-4.9478e-05	-0.00023598	0.00026236	0.00014027	-4.1264e-06	-0.00050978	-0.00061764	0.00072552	-0.0014239	-0.0014594	0.00017289	-0.0010053	-0.0019463	-0.0013926	-0.0010278	-0.0022373
N.S.		-0.0011364	0.0024336	0.003081	8.2043e-05	-0.00013216	0.0015657	-0.0019614	-0.00099543	-0.00099303	-0.00069163	0.00056014	-0.00097579	-0.002511	0.00035601	0.00029141	0.0020973	-0.00035565	-0.0018327	-0.0021493	-0.0039418	0.0026016	-0.0019719	-0.0012286	-0.00022156	-0.001754	-0.0012441	-0.00093281	-0.0018739	-0.0016031	-0.0017946	-0.0015014	0.00084343	-0.00046992	0.0016061	-0.0014973	-0.00060638	-0.00082844	-0.00060285	-0.0022509	-0.002479	0.00050347	0.0042958	0.0023072
N.S.		-0.0023508	0.001701	0.00058853	-0.00061433	-0.0011085	0.00072759	-0.00029753	-0.0010042	-0.00031633	0.00024965	0.0015738	0.00015934	0.0011013	-0.00018581	-0.00014705	-0.0011194	-0.00092902	0.0010425	0.00075147	-0.0018033	-0.0021269	-0.0040219	-0.0012151	-0.00066108	-0.00082161	-0.00012777	0.00029209	0.00026762	0.00084189	0.00068415	0.00064512	0.0018071	0.0020376	-0.002216	-1.5615e-05	-0.00018962	0.0016474	0.0010444	-0.00061191	0.0013625	0.0002052	0.0016495	-1.6752e-05
N.S.		0.00055527	-0.001907	-0.00082641	0.00044105	-0.00040827	0.0007302	-0.0024468	-0.0010446	-0.00047547	-0.0018229	-0.00090715	-0.00015034	-0.00084085	0.00044241	-0.00076124	-0.0023779	-0.00018334	-0.0013276	-0.001638	-0.0021619	-0.00098712	-0.0054561	-0.00011453	0.00027325	-5.5381e-06	0.00047379	0.0010873	0.00056042	-9.7943e-05	-0.0013637	0.0017178	-0.001132	-0.000396	-0.00022152	0.0010179	-0.00092356	-0.00059269	0.0012263	0.0019605	0.00014031	0.0021621	0.00039101	0.00060006
N.S.		-0.00028611	-0.00054516	-0.00080489	0.0034854	-0.0020346	-0.0044948	-0.0036332	0.0017573	-0.00050901	0.0010724	0.0018513	0.0025693	0.0025366	0.0020967	-0.0010154	-0.0024045	0.00065383	-0.0022219	-0.0024039	-0.00053618	0.0027139	-0.0021246	-0.0030386	-0.0019057	-0.0029823	0.00172	9.5518e-05	-0.0014474	0.0001966	0.00084955	0.0031244	-0.003528	-0.00080803	-0.0020441	0.0010327	6.0901e-05	-0.00082838	0.010634	0.0012331	-0.0008795	-0.00019943	0.00070546	-0.0026603
N.S.		0.0033876	-0.00097466	-0.0039353	-0.00099943	0.0031984	0.0041194	-0.0019698	-0.00038098	-0.0014331	-0.00089482	-0.00087143	0.0011555	0.0024367	0.0022552	-0.00073334	0.00067672	-0.0038299	1.2214e-05	0.0022219	-0.00093704	-0.0011174	-0.0034769	-0.0015511	-0.0026532	-0.0029767	-0.0044899	-3.2554e-05	0.0013588	0.0013465	-0.0021637	-0.0014986	0.00069447	-1.2942e-05	-0.0011305	-0.00094167	-0.0020662	0.00024306	0.00053496	-0.0010897	-0.00049836	0.00019462	0.0015944	-0.00213
N.S.		0.0012348	0.0015956	-0.0014542	-0.00010432	-0.00053569	-0.00036403	0.0009355	-0.0011228	-0.00096253	-0.0004039	0.0008482	0.0011597	0.0011093	0.00057458	-0.00082537	-0.0010362	-0.0016328	-0.0020004	-0.0012112	-0.0022576	-0.0011841	-0.0042415	-0.0017472	-0.00038088	0.00030018	-0.00087525	0.0021527	-0.0021334	0.0013105	0.0012452	0.0012392	0.0026943	0.0015508	0.0022244	-0.0012768	0.00036953	-0.00098613	0.0011764	-0.001401	-0.0019404	-0.0023315	-7.5068e-05	0.0019293
N.S.		0.0016897	-0.00037776	-0.00049018	-0.00064591	-0.00051767	0.0013316	-0.00033721	0.0011364	0.00063963	0.00016736	-8.4584e-05	-0.00036444	-0.0010375	-0.00094429	0.00016278	-0.001199	-0.0011409	-0.0025671	-0.0010731	-0.00095892	-0.0025222	-0.0038906	-0.0017028	0.00015205	-0.0010757	-0.0015682	-0.00083713	0.00046683	0.00045604	0.0020342	0.00085817	0.0010574	0.0011606	-0.00088047	0.00016025	-5.7345e-05	-0.00053947	-9.8159e-05	-0.00050471	-0.0014078	-0.0015351	0.00019771	-0.0013295
N.S.		0.00072696	-0.00080377	-0.00032702	-0.0026571	0.0016163	0.0040267	0.0012992	0.00010367	-0.0015715	-0.0010616	0.00087697	-0.00029995	0.00082758	-0.0012333	-0.00020227	0.0031992	0.0013449	-5.2122e-05	-0.0044316	0.004731	-0.005817	-0.0054364	-0.006994	0.0099198	-0.0032543	-0.0055232	0.0076485	0.0016442	-0.0002518	-0.006894	-0.0015763	-0.003408	0.0011371	-0.0021334	0.0056236	0.0018841	-0.0032485	-0.0024289	-0.0031635	-0.0049638	-1.4218e-05	-0.0062106	-0.0017974
N.S.		-0.0010541	0.00055985	0.0024577	-0.00039758	-0.00041086	0.0023442	0.00042389	0.00059906	0.0016109	-0.0013745	-0.00038081	-0.0015153	-0.00091953	-0.0014896	-0.00091723	-0.0021974	-0.0022626	-0.00073975	-0.00063591	-0.001153	-0.0014123	-0.0034947	-0.0028441	-0.00056147	-0.0014118	-0.00064401	-0.00066381	0.0020098	0.00073645	0.0034838	0.00084392	0.00086306	0.00025022	-0.00047305	-0.00020128	0.0010874	0.00093023	-0.0012497	-0.00077283	-0.0011268	-0.0036308	0.00016371	-0.00024476
N.S.		-3.7423e-05	0.00027374	-0.00075219	-0.00055237	-0.0015948	-0.0028347	0.00085702	-0.00068005	0.00048364	0.00024165	-0.00010679	0.00069029	0.00020669	-0.0022314	-0.00085042	-0.00041361	-0.0018668	0.0013921	-0.0021421	0.0021362	0.0019895	-0.011442	-0.0017246	-0.00061427	-0.00011413	0.0021573	-0.00059526	-0.00044736	-0.00056969	0.00048264	-0.00063085	0.00021032	-0.0017373	-0.00028418	-0.00035083	-0.00019245	0.00038414	-0.002604	-0.0013803	-0.00034226	0.00048937	-0.00012617	-0.0023201
N.S.		-0.00042045	0.0019942	0.0066067	0.00023133	-0.00068506	0.0010746	0.0012401	-0.00080331	0.00026584	-0.00014208	0.00044503	-0.0011603	-0.0031341	0.0012023	0.0013637	0.00065723	-0.0013479	-0.0022911	-0.0020155	-0.0029504	0.00012174	-0.0047305	-0.00090657	0.00050924	-0.001949	-0.00020001	-0.0001063	-0.0023606	-0.0012298	-0.00092381	-0.00061101	0.0012305	0.00023595	0.0015575	-0.0021116	-0.00091616	0.00014106	-0.00045233	-0.00082718	-0.0014979	0.0036456	0.0046573	0.002026
N.S.		0.00062766	-6.5234e-05	0.0037929	0.0026419	-0.00038899	-0.0023191	0.0014032	0.0042792	-0.0022014	-0.0058379	-0.0038517	-0.0011274	-0.0013352	-0.00026528	-0.0022403	-0.0034059	-0.0015128	-0.0022862	-0.0011303	-0.00306	-0.0020278	-0.001207	-0.00043301	-0.0026384	-0.0023172	0.00011118	0.0032231	-0.0026498	0.0014986	-0.0061151	-0.0051582	-0.00069258	0.0019625	-0.0012923	-0.0026324	-0.0015307	-0.001904	-0.0030545	0.0016317	0.00078706	-0.00048894	-0.0016856	0.0033124
N.S.		-0.0011889	-0.00036537	-0.0010776	1.2071e-05	-0.0005067	-0.00070867	7.48e-05	-0.0013083	-0.00021644	-0.00079061	-0.0013409	-0.0015692	-0.00067821	-0.00017234	-0.0013183	-0.0021304	-0.00060943	-0.002091	-0.0019463	-0.00097575	-0.0018822	-0.0095551	-0.00055518	-0.00092378	0.00076254	-0.00043234	-0.00096503	-0.00090288	-0.0012929	-0.0016386	-0.0014723	-0.00037571	0.001387	-0.00041441	2.3442e-05	0.00017097	0.0016899	-0.0020857	-0.00016784	-0.0010384	-0.00030082	-9.9019e-05	-0.00012169
N.S.		0.00062977	-0.002052	0.00024592	0.00021972	-0.0014675	-0.00022501	-3.3411e-06	0.0016702	0.0023437	0.0015794	-0.00027236	-0.00016182	-0.00081166	0.0015975	-0.0025291	-4.4534e-05	0.0013218	0.0025572	-0.0032611	-0.0030431	-0.002787	-0.0023672	-0.0017303	-0.0014251	-0.00064376	-0.0013441	-0.00016696	0.00063667	-0.00040392	-0.00087763	-0.0014079	-0.00081009	0.00063798	-0.0011274	-0.00067036	-0.00076276	-0.00095255	-0.0010088	-0.0011627	-0.00022276	-0.0013425	-0.0013001	0.00032742
N.S.		0.0024931	-0.00036011	-0.00077395	0.0013912	-0.0013423	-0.0014963	-0.0018295	0.002135	0.00028491	0.0009942	-0.0010869	0.00041071	-0.00069002	-0.0011495	-0.00080579	0.0013785	-0.00051501	0.00076669	-0.0027062	-0.0030859	-0.0028205	0.00028988	-0.00088106	-0.0037135	-0.002945	-0.0026077	-0.00063046	-0.00062519	-0.00054709	-0.001995	-0.00059052	0.0012589	0.0014734	0.00017535	-0.00049273	0.00079535	0.0012984	0.00059155	-0.00022482	0.0019102	-0.0019754	-0.0014303	-0.0010226
N.S.		-0.0011182	-0.005002	-0.0015871	-0.0033455	-0.0058625	-0.0015553	-0.0032554	-0.0022045	-0.00068729	-0.0035618	-0.0043335	-0.0046792	-0.0020405	0.00070449	-0.00034116	7.1489e-05	0.0031184	0.001927	0.0027618	0.00042684	1.5328e-05	-0.0045655	-0.0067956	-0.0055326	-0.0034527	-0.00048224	0.00065969	-0.0017679	-0.0018348	-0.0020788	0.0028249	-0.00078218	0.0021512	3.5324e-05	-0.0006269	-0.00091683	0.0020817	-0.0018061	-0.00036598	-0.0021312	0.0001316	0.0029699	0.0011724
N.S.		-0.00011167	-0.0035192	-0.003585	0.00031415	-0.0015797	-0.0024192	-0.0041165	-0.0046869	-0.0028938	-0.0026118	0.0024267	-0.0028306	-0.0013918	-0.0013481	-0.0028807	-0.0039148	-0.0016212	-0.0027386	-0.002665	-0.0049665	-0.002304	-0.003471	-0.0037806	-0.0018559	0.00061748	-0.0010078	-0.0046793	-0.0050936	-0.0049221	-0.0059212	-0.0023299	-0.003617	-0.0010945	-0.001677	-0.0012903	-0.00087737	-0.0034403	-0.0030005	-0.0053026	-0.0022287	-0.0036651	-0.0052207	-0.0031396
N.S.		0.0007017	-0.0025848	-0.002196	0.0021548	-0.0023155	0.00079143	-0.0011545	-0.0017931	0.00041945	-0.00043334	7.0073e-05	0.0017113	-0.00022523	0.00010042	-0.0011463	-0.0019107	-0.0013121	-0.0012136	-0.003053	-0.0029284	-0.0042361	-0.0057049	-0.0012873	-0.0011924	-0.00025081	-0.00026778	-9.7314e-05	-0.0010419	-0.001809	-0.00087483	-0.0014503	-0.0026279	-0.0024266	0.00010803	-0.001408	-0.0012478	-0.0027656	0.00016079	-0.0015082	-0.0012249	0.0010526	-0.001736	-0.001481
N.S.		0.004163	0.00090577	0.0067096	-0.0010322	-0.0031948	-0.0015786	0.0029598	-0.00068202	0.0010123	-0.001394	-0.0019497	-0.0024118	-0.00014111	0.0064477	0.0028546	0.0031161	0.0040142	-8.7004e-05	-0.0016297	-0.0047218	-0.0071058	-0.0035603	-0.00057992	-0.00025293	-0.0023513	0.0025342	-0.0038278	-0.00020227	-0.00093861	-0.0046063	0.0033397	0.0012139	0.00043674	0.0012001	-0.00090151	0.001845	0.0068117	0.0033353	0.0081217	0.0026288	0.0090652	-0.00030816	0.0038137
N.S.		0.0020031	0.00053301	0.0011509	-0.00024775	-0.0029551	-0.003521	-2.2388e-05	-0.0017559	0.0010497	-0.0013563	-0.002945	-0.0021501	-0.0038824	0.00053141	0.0032223	8.649e-05	0.00087857	-0.0014638	-0.0041383	-0.0074097	-0.0016716	-0.00053633	-0.0005611	-0.0022711	-0.0041605	-0.00070283	-0.003142	0.001937	-0.0034939	-0.0021489	0.0031819	-0.0014996	-0.0037434	0.00056747	-0.0014538	-4.1004e-05	0.0035955	0.0011744	0.0024455	0.0010092	0.00073591	0.0025639	0.0018439
N.S.		0.0022035	0.0014818	8.9233e-05	-0.00076092	-0.00016709	-0.0021277	-0.0012339	-0.0015532	-0.00074971	0.00064875	0.0014943	0.00046201	-0.0012003	-0.00087592	-0.0014729	-0.0017989	-0.00080643	-5.09e-05	-0.0016887	-0.0012238	-0.0041888	-0.011754	-0.002703	-0.00092927	-6.7044e-05	-0.0029886	-0.001693	-0.0033908	0.00018703	-0.00072341	0.00052003	8.125e-05	-0.00070343	-0.00044366	-0.00027103	-0.0016761	6.103e-06	0.00032849	0.0019609	0.0017137	0.0036988	-0.00052082	-0.0011458
N.S.		0.0017029	-0.00085054	-0.0011854	0.0033881	-0.0014995	-0.0036498	-0.0026082	0.00020301	-0.00091643	0.0028776	0.0020972	0.002786	0.0048164	0.00042935	-0.0019904	-0.0042192	0.0014167	-0.0033009	-0.0033545	-0.0010226	-0.00094213	-0.0071189	-0.0041418	-0.0028902	-0.0033267	0.0010503	-0.00024593	-0.0016448	0.001103	0.00040445	0.00013861	-0.0019067	-0.001242	0.00054744	0.00089914	0.00044223	-0.00019164	0.0086837	0.0020968	-0.0014826	-0.00089929	-0.00065936	-0.0021277
N.S.		-0.00038369	0.0029557	0.00079072	0.0020391	-0.001189	-0.0016938	0.00089867	0.00071162	0.00086738	-0.0011714	-0.00096177	-0.00046544	0.0030397	-0.0004758	0.0015106	-0.00095469	0.00039253	-0.0025513	-0.00048992	-0.0041831	0.00090984	-0.016623	0.00023335	-0.00062582	-0.0023058	0.0021993	-0.00023476	0.00055299	-0.0018238	-0.0018179	0.0009044	0.0017924	0.00014358	0.00080298	-0.0025518	-0.0012832	-0.0014047	0.00062937	0.00042725	-0.0021349	0.0029311	0.00061719	-0.00097535
N.S.		0.0010341	-0.0029479	-0.0037066	-0.0017264	8.746e-05	-0.00014277	-0.0032903	0.00088003	-0.0014731	-0.0009007	-0.0010167	0.00046797	0.0024964	0.0034214	-0.0043855	-0.0011764	-0.0045079	-0.0026897	0.00074418	-0.0042431	-0.002893	-0.0029884	-0.0034695	-0.0065896	-0.0041053	-0.0057809	-0.0003606	-0.0020707	0.0023947	-0.004569	-0.0044846	-0.00068229	0.0037406	-0.0010464	-0.002643	-0.0016255	-0.00040475	-0.0001744	3.8682e-05	0.00035892	2.0499e-05	0.00018563	0.00035373
N.S.		0.00061335	-0.0020968	-0.00039741	-4.2918e-05	-0.0010153	-0.0027593	-0.0013779	0.0026863	-0.0015959	-0.0041007	-0.0028718	-0.0011742	0.00025626	0.0013115	-0.0043843	-0.0028412	-0.0033562	-0.003675	-0.00087338	-0.0044323	-0.0030379	-0.0023484	-0.002826	-0.0062386	-0.0039094	-0.0042894	0.0013782	-0.002641	0.0022921	-0.0061319	-0.0055857	-0.00053709	0.0048825	-0.00092983	-0.0030917	-0.00094433	-0.00048509	-0.0019869	0.0012377	0.00080409	-9.6542e-05	-0.00061872	0.0028153
Positive		0.0010235	-0.0011907	-0.00056773	0.00035548	-0.0017912	-0.001309	-0.00099202	0.0022031	0.0019788	0.0018506	-0.00084326	0.00024792	-0.0024582	0.00010742	-0.0021393	0.00054195	0.00072324	0.0030407	-0.0037477	-0.0044917	-0.0044603	-0.0024735	-0.0023089	-0.003454	-0.0029723	-0.002214	-0.00040079	-0.000316	-0.00066209	-0.0021543	-0.0013177	0.00015243	0.0012887	-0.00092605	-0.00076713	0.00039517	-0.00023025	-0.00030458	-0.001082	0.0011724	-0.0023986	-0.0014561	-0.00045079
N.S.		-0.00086923	-0.00099028	-0.0014739	-0.0015697	-0.001365	0.00099302	0.00022053	0.00038956	0.00073671	0.0006883	0.0014915	-0.0019453	-0.002071	0.0011106	-0.0019608	-0.00018743	-0.00035559	-0.0005237	-0.0019099	-0.002529	-0.0044017	-0.010489	-0.0039993	0.00024988	-0.0023323	-0.00042058	0.0013279	0.00052703	-0.00098922	0.00045744	0.0010837	7.0682e-05	0.0014016	0.0012204	-0.00078205	0.0016965	0.000954	0.0010425	-0.00097564	9.5529e-05	0.00079437	0.0013804	0.0011607
N.S.		-0.00094397	0.00025505	-0.0013086	0.0038894	-0.0024809	-0.00039069	0.0013314	-0.00016396	-0.00092023	-0.0038244	-0.0026012	-0.00072423	-0.0020534	-0.006092	-0.0017951	-0.0040807	-0.0025756	-0.0017301	-0.0040985	-0.0037392	-0.0026601	-0.0053183	-0.0039508	-0.0035344	-0.0039617	-0.0026023	-0.0048172	-0.00070005	-0.0033101	-0.0022105	-0.0048029	-0.00048216	-0.00131	-0.0014271	-0.0010284	0.0014098	-0.0024599	-0.0032787	-0.0037031	-0.0025347	0.0013715	-0.0036499	-0.00026499
N.S.		4.1473e-05	-0.00083968	-7.6359e-05	0.00012922	-0.00057497	-0.00054266	0.00073447	-0.001213	5.9155e-05	0.00017797	-0.00033112	-0.00122	-7.3552e-05	0.00016195	0.00014645	-0.0023934	-0.0017214	-0.002485	-0.001944	-0.0011621	-0.0021931	-0.032036	0.0049411	0.0016792	0.0027897	0.0023821	-0.00133	-0.00067539	-0.0010359	0.00026313	-0.00058382	0.0020558	0.0025382	0.00057371	0.0004433	0.0014295	0.0040471	-0.0014421	0.00044063	-0.0013498	0.00013747	-0.00045844	0.00057699
N.S.		-0.0024451	0.0018573	0.0010975	-0.001007	-0.0010139	0.00033167	-0.00047227	-0.0013325	-0.00035606	0.00040864	0.0010296	-0.00021689	0.00026902	-0.00076079	0.0003178	-0.00075147	0.000522	0.001918	0.00058483	-0.0030893	-0.0055752	-0.015221	-0.0023184	-0.0008818	-0.0015504	-0.00066281	0.0013764	0.00041831	0.00072637	0.00015723	0.00035545	0.00025748	0.00055641	-0.0018381	0.00019954	-4.1544e-06	0.00019543	-0.00058684	-0.00066566	0.0020919	-0.0006352	0.0011958	-0.00022629
N.S.		-0.00024986	0.0026492	0.0087423	0.0011312	-0.0011102	1.8261e-05	0.0031521	-0.00080483	0.0016592	-8.0938e-05	-0.00086412	-0.000766	-0.0014321	0.0018014	0.0025307	0.00018314	-0.0013399	-0.0031773	-0.0020074	-0.0038923	-0.0041505	-0.015583	-0.0004378	-0.00040077	-0.0026967	0.0027511	0.00030425	-0.0025308	-0.0016483	-0.00030368	-0.00022072	0.0016373	0.00027823	0.00051828	-0.0019352	-0.00041566	3.7363e-05	-0.00032499	0.0001482	-0.00089483	0.0053955	0.0037389	0.0017103
N.S.		0.0013076	0.0016117	0.0051149	0.0027697	0.0035714	0.005559	0.0058672	-0.0011449	0.0021428	0.001599	0.0054792	0.0023958	0.00087893	-0.0017953	-0.0020839	0.00073216	-0.0042246	-0.0052635	-0.0042716	-0.0046981	-0.0013235	-0.0076048	-0.0044749	-0.0077356	-0.0081929	-0.0046549	-0.0024294	-0.00011638	-0.0014348	-0.00010163	-0.00080411	0.00028436	-0.0038448	0.00079357	-0.00029888	-0.0011837	0.0019213	-0.00063093	0.0063331	0.0037945	0.0042528	0.0029193	0.0032733
N.S.		0.0042002	0.00067521	0.0056093	-0.00046311	-0.002864	-0.0026014	0.0019714	-0.0015994	0.00098281	-0.0018204	-0.0037646	-0.0013437	-0.0017301	0.0044533	0.0031657	0.00084519	0.0023798	-0.0028285	-0.0079684	-0.0098167	-0.0067332	-0.0040945	-0.0023831	-0.0025881	-0.0056452	-0.00028345	-0.0045252	0.00057394	-0.0031149	-0.005176	0.0032863	-0.00052326	-0.0020425	0.0016974	-0.00077631	0.0017731	0.0060202	0.0032193	0.0055489	0.0025045	0.0051446	5.049e-05	0.0030071
Negative		-0.0014351	-0.0042032	-0.0019504	-0.0024947	-0.0079905	-0.0025232	-0.0035334	-0.0017573	-0.00016643	-0.0027971	-0.0069687	-0.0033407	-0.0029497	-0.00097744	-0.0010493	-0.00052778	0.00097247	-0.00024571	-0.00068478	-0.0054533	-0.0067861	-0.009753	-0.0079258	-0.0081409	-0.0053933	-0.0024044	-0.0012887	-0.0037358	-0.0018031	-0.001763	-0.00053818	-0.0026144	-0.0014832	-0.0015938	-0.0021609	-0.0025541	0.00069057	-0.00050263	-0.001985	-0.0014383	8.3613e-05	0.0015971	0.0016988
N.S.		-0.001226	-0.00051752	-0.0020408	0.0019589	-0.00098723	-0.00080264	0.00090764	0.00030358	-0.00035831	-0.00017866	-0.001984	-0.0034471	0.0021602	0.0050467	0.0033032	-0.0012003	-0.00030677	0.0010933	-0.0097648	-0.015785	-0.010538	-0.011068	-0.0043061	-0.0016118	0.0019767	-0.00083995	-0.0034186	-0.0013606	-0.0046459	0.0022184	-0.0027782	-0.0027748	-0.00068424	-0.0017942	0.00053901	0.00065059	0.0018844	0.0036975	0.00205	5.3244e-05	-0.0020044	-0.0026343	0.0012666
Negative		-0.0026326	-0.0010623	0.0027666	0.0063224	0.006618	-0.0013409	-0.0028313	0.0010418	-0.00077897	0.00074393	-0.00082821	5.9142e-05	0.0019049	-0.001551	0.00095955	0.0012405	-0.00095843	-0.0016431	-0.0029237	-0.010272	-0.018522	-0.014538	-0.005233	-0.0038858	5.0176e-05	0.0015603	-0.0027508	0.00056612	-0.0010455	-0.0040287	0.0024109	-0.0018237	-0.00027204	0.00016035	-8.7249e-05	-0.0041782	-0.0012854	-0.00042872	0.00059043	-0.0013275	0.0020355	0.0025165	0.00081438
N.S.		-0.0015043	-0.0035862	-0.0019537	-0.002233	-0.0082625	-0.0033136	-0.0012302	-0.002133	-0.0013552	-0.0023649	-0.0078954	-0.0032044	-0.005107	-0.0025628	-0.0022797	-0.002859	-0.0035163	-0.0033214	-0.004626	-0.0091461	-0.0088032	-0.010266	-0.0089569	-0.0095744	-0.0069029	-0.0053069	-0.0051614	-0.0053714	-0.0026099	-0.0037579	-0.0048755	-0.0052222	-0.0031576	-0.0038768	-0.001815	-0.0022942	-0.0026551	3.3501e-05	-0.0033831	-0.0038295	-0.0010346	-0.0017265	0.00033617
Negative		-0.0020379	-0.00026903	-0.00041212	0.0020935	-0.0035152	-0.0002301	-0.0011303	0.00077257	-0.002739	-0.0039893	-0.0030444	-0.0028649	-0.0056569	-0.0059535	-0.0033815	-0.0054112	-0.0029451	-0.0020005	-0.0044509	-0.007952	-0.0094656	-0.010313	-0.010842	-0.0084647	-0.0095636	-0.0055946	-0.00638	-0.0019472	-0.0029585	-0.0051489	-0.0060299	-0.002695	-0.0017713	-0.0019474	-0.0025646	0.0022362	-0.0015046	-0.0030584	-0.0020918	-0.003121	0.0008024	-0.0017911	-0.00036446
N.S.		-0.0023131	-0.0033863	-0.0019657	-0.0026088	-0.0064742	-0.0025445	0.00060131	-0.0017605	-0.0033675	-0.0034582	-0.00622	-0.0041442	-0.0065109	-0.0038757	-0.0035405	-0.0043411	-0.0063295	-0.0038349	-0.0057844	-0.010017	-0.0099713	-0.010219	-0.010353	-0.009945	-0.0081706	-0.0067835	-0.0072244	-0.0043767	-0.0033299	-0.0066943	-0.0070679	-0.0062693	-0.0032232	-0.0044599	-0.0011956	2.9395e-05	-0.0026959	-0.00047319	-0.0026004	-0.0051014	-0.0015381	-0.00092071	-0.00076388
N.S.		-0.0028383	-0.0021453	-0.0012202	-0.0013772	-0.0045203	-0.0011109	-0.00025781	-0.00066602	-0.0038665	-0.0037757	-0.0034515	-0.0039859	-0.0067259	-0.0051272	-0.0039759	-0.0055649	-0.0053378	-0.002561	-0.0040827	-0.0097236	-0.011273	-0.010976	-0.011847	-0.010561	-0.009957	-0.0065576	-0.0070425	-0.0021584	-0.0034828	-0.007401	-0.006999	-0.004959	-0.0023471	-0.0034691	-0.0021805	0.0018827	-0.0008573	-0.0016214	-0.00092302	-0.0037065	-0.00071144	0.00028797	-0.00099917
Negative		-0.0013189	0.0010674	-0.0016164	0.00025448	-0.0019941	-0.00053495	-0.0021129	-0.0043142	-0.0057731	-0.0051613	-0.0034944	-0.0059654	-0.0060118	-0.007037	-0.0075994	-0.0063723	-0.011442	-0.012311	-0.01103	-0.014723	-0.016401	-0.031543	-0.015636	-0.015974	-0.013085	-0.009479	-0.0079845	-0.004993	-0.0060472	-0.0039505	-0.0028821	-0.002464	-0.0054111	-0.0016889	-0.0022625	-0.003458	0.0011326	0.00029969	0.0072785	0.0030006	0.0022447	0.0033331	0.0015578
vCA1-PL5 Pre-baseline NREM
Peak significance	Time (ms)	-420	-400	-380	-360	-340	-320	-300	-280	-260	-240	-220	-200	-180	-160	-140	-120	-100	-80	-60	-40	-20	0	20	40	60	80	100	120	140	160	180	200	220	240	260	280	300	320	340	360	380	400	420
N.S.		-0.00053336	-0.0010195	0.00024652	0.00040699	0.0014835	0.00048473	0.00067647	0.001408	-0.00072531	0.0022518	0.0011958	-0.00069794	-0.0023298	-0.0019504	-0.0010509	0.0015928	-0.0018641	0.0016412	0.00054666	0.00037284	0.0027073	0.0064436	0.0036764	0.0018778	-0.0018495	-0.0015885	-9.7157e-05	-0.00019028	-0.00025418	-0.00085931	-0.0013477	-0.0016533	-0.00079691	-0.00090129	0.00016358	-0.0016928	-0.00041772	-0.0015788	0.00076522	0.00073063	-0.0018326	-0.00025874	-0.0011381
N.S.		-0.0021497	-0.003308	-0.0017524	-0.0010574	-0.00077083	-0.0010937	-0.0015325	-0.001307	-0.00081992	-0.00041208	-0.0011411	-0.0005801	-0.0013361	-0.0014726	-6.3242e-05	-0.0025456	-0.0024516	-8.1957e-05	-0.0001778	-0.00030542	0.001473	0.0016669	0.00098444	0.00048398	-4.1613e-05	-0.0015415	-2.6374e-05	0.00044005	-0.00091388	-0.0025873	-0.0029555	-0.0021855	-0.0023833	-0.00030319	-0.0024366	-0.0037333	-0.0018368	-0.002463	-0.0017058	-0.00058688	-0.00084024	4.6565e-05	-0.0013935
N.S.		0.00057806	-0.00026704	-0.0010027	0.00064088	0.0017019	0.002161	0.00078284	0.00061774	-0.00085365	0.0030218	0.0029541	0.00018372	-0.0011569	-0.0013717	-0.0007696	0.0015551	-0.0019277	0.001582	0.0024889	0.001033	0.0026436	0.0071732	0.0020551	0.0012274	-0.00065433	-0.0012075	-0.00023364	-0.00084658	-0.00057027	-0.00055018	-0.0014273	0.00026866	0.00010961	0.00037156	5.3486e-05	-0.0016799	0.00062068	-0.0015457	-0.00016924	0.00097975	-0.0021553	-0.00041115	-0.0014669
N.S.		0.001784	0.00075877	0.0013967	0.00097475	0.0019241	0.0014005	0.0010031	-0.00010603	0.00020288	0.0012302	0.00014788	2.976e-05	0.0023306	-0.00033108	-0.00063695	0.00036963	0.0013613	-0.00055564	-0.00096743	-0.00098367	0.00087704	-0.0016901	0.00041086	0.0010295	0.0034389	0.0027251	1.5249e-05	-0.0010195	0.0016425	0.00047266	-0.00063327	-5.2606e-05	-0.00056802	0.0017431	0.0029329	0.00049243	0.00022827	0.00087734	0.0014511	0.00061119	-0.0011161	-0.0011842	-0.00082197
N.S.		0.001124	0.0012699	0.0008545	0.0047311	-0.0016549	7.7412e-05	0.00031444	0.0010507	0.0018209	0.0017165	0.0021203	-0.00016341	-0.00011503	0.0021231	0.0035602	0.0042752	0.00051257	0.0012992	0.0039538	0.00037624	0.0073546	0.0058298	0.0023895	0.0033599	0.0027072	0.0026229	0.002914	0.0023259	0.0013344	0.00087588	0.0020983	0.00082865	-0.0013309	0.0011589	0.0017325	0.00013399	0.0019675	0.0032703	0.00077869	0.00055763	0.0022969	0.0010788	7.5809e-05
N.S.		-0.00058705	0.00019147	0.00051868	-0.00050102	-0.00068888	0.0011605	-0.00035022	-0.0018199	0.00016871	0.00055999	-0.00014753	4.1056e-05	-0.00022521	-0.00099883	6.8523e-06	0.00043762	-0.00072361	-0.0017646	-0.0015853	-0.00085247	-0.0012862	0.00048855	-0.002149	-0.00068509	0.00051463	0.0005669	7.7493e-05	-0.00024297	0.00039116	-0.00036541	0.00089044	0.001714	0.0021935	0.00035105	-0.0010421	-0.00062918	0.00038419	-0.00010653	0.0002522	-0.00029607	0.00075559	0.00175	0.0022572
N.S.		-0.0016098	-0.00073729	0.00053441	-0.001842	-0.0002676	-0.0013058	-0.00013351	-0.0027326	0.00047844	-0.00096647	-0.0018804	-0.0023453	4.7856e-05	-0.0019646	7.0527e-05	-0.00049625	0.00054741	-0.00057395	-0.0023985	0.00061677	0.0063815	-0.00036406	0.0077467	-3.2293e-05	0.00068304	-0.00065354	0.00073107	-0.0008868	-7.5036e-05	0.00097867	0.0011975	-0.00049072	-0.0010418	0.00021999	0.00079625	-0.0017833	0.00042138	-0.00062875	0.00013535	-0.0010321	0.00086777	-0.00016308	0.00043682
N.S.		0.00048077	0.00017372	0.0022286	-0.0008939	-0.00097613	-0.00070278	0.00071094	0.00048271	0.00090815	-0.0021389	-1.0376e-05	0.0019572	-0.0021188	-0.0021804	-0.00070459	0.0010867	-0.0010771	0.00072604	0.00038568	0.0015851	0.0023025	0.00088191	0.00059538	0.00038812	-0.00056045	0.0023227	-1.0349e-05	0.00044353	0.0020711	0.00099124	0.00098291	0.0013989	0.0011704	-0.00021208	0.00044996	0.00026304	0.00045701	0.0001439	0.0011778	0.00039965	-0.00058612	0.0032712	0.0028436
Positive		0.0035012	0.0041415	0.0029855	0.0042692	0.0027535	0.0043246	0.0048748	0.0055023	0.0026241	0.005037	0.0054275	0.0046126	0.0029863	0.0043424	0.0032404	0.0035904	0.0029076	0.0033495	0.0034959	0.0048002	0.004251	0.0045262	0.0014334	0.0021344	0.0024164	0.0027883	0.0033041	0.0028521	0.0016137	0.002367	0.0022475	0.0013569	0.00089736	0.0010831	0.0011018	0.0021318	0.0010435	0.00090421	0.002019	0.00039657	0.00074189	-0.00017752	0.001204
N.S.		-0.0010085	-0.00096398	0.0021349	-0.00064188	0.00032048	-0.00078876	0.0010213	0.00083193	0.00060488	0.00079116	-0.0017016	-0.00019704	-0.0021428	-0.00099217	-0.00041655	0.00085515	-0.0011673	0.00053282	-0.00090874	0.00065996	0.0015006	0.0021706	0.0027491	0.0018036	-0.0012658	-0.0013606	0.00078346	-0.00026096	-8.4686e-05	-0.0003976	0.00032137	-0.0014631	-0.00048271	-0.000853	0.00046624	-0.00026691	-0.001127	-0.0010633	0.00083713	0.00023456	-0.0014525	-0.00094423	-0.00031554
N.S.		0.0010569	0.0014767	0.0013146	0.00025229	0.00096872	7.6605e-05	0.0010093	-7.5467e-05	0.0016104	-0.00092457	0.00024966	0.0021984	-0.00040498	-0.0013465	-0.00028247	0.0027568	-0.00079164	0.0021242	0.0013886	0.000951	0.0017942	0.00043683	-0.00061052	0.0011387	-0.00076439	0.00069613	-0.00027767	0.00071699	0.0024024	0.0023819	0.0015172	0.002326	0.0014256	-0.0010431	0.0013186	0.0012211	0.0015975	-9.5911e-05	0.001725	0.003092	0.0018018	0.0035732	0.0028317
N.S.		0.0031239	0.0024712	0.0020528	0.0023149	0.0017405	0.003176	0.0040263	0.0043912	0.0017787	0.0037606	0.0041486	0.0031396	0.0015295	0.0021167	0.0008776	0.0020433	0.0011038	0.0025922	0.00261	0.0036686	0.0031732	0.0027466	0.00050879	0.0018171	0.0007935	0.0016819	0.0022804	0.0018522	0.0012035	0.00066269	0.0021764	0.0010133	0.0017563	0.00058148	0.0014236	0.0017726	0.00089477	0.0013765	0.001579	0.00039429	0.00022384	-0.00065514	-2.095e-05
N.S.		0.0016414	0.00020512	0.00080778	0.0013149	0.0025944	0.00036512	0.00056925	-0.00041634	0.00057095	0.0021463	0.00079503	0.00081852	0.002559	0.00062861	-0.00080905	0.00079578	0.0022204	0.001241	-0.00045878	-0.00049084	0.00032118	-0.00084743	0.0011773	0.0014292	0.0029481	0.0035484	-1.1181e-05	-0.0004782	0.00057228	0.00095655	0.00012612	-0.0001906	-0.00040584	0.001603	0.0033466	0.00067132	0.0020492	0.0017411	0.0028154	0.0019641	-0.0015201	-0.00075536	-0.0001766
Positive		0.00095621	0.0013355	0.001028	0.0035865	-0.00018923	0.00052885	0.001549	0.0019081	0.0021754	0.00087979	0.0013366	-4.8799e-05	0.0010611	0.0033209	0.0033368	0.0040926	0.0017334	0.0021627	0.0046035	0.0036893	0.010945	0.007666	0.0053395	0.003174	0.0029176	0.0024365	0.0040639	0.0025223	0.002391	0.0015112	0.0028978	0.0012433	8.2483e-05	0.001871	0.0016932	0.00046615	0.003081	0.00287	0.0021658	0.0014106	0.001959	0.0010947	0.000356
N.S.		0.0029936	0.00097315	-0.00035456	-0.00019284	0.00088036	0.0010859	-0.00069824	-0.001028	0.00049932	0.0012683	0.0012787	0.0031085	0.0034946	0.00048714	0.0019348	0.0034136	0.0031118	0.0036852	0.0026795	-0.00052898	0.0004934	0.0025841	0.0025942	0.0023189	0.0015091	0.00024201	0.0022576	0.0031372	0.005117	0.0048818	0.0044703	0.0029106	0.0040638	0.001988	0.0023702	0.0013994	0.0042544	0.0015442	0.0024108	0.005142	0.003442	0.0043219	0.0031765
N.S.		0.0022305	0.001312	0.0013197	0.0010597	-0.00016473	0.0012959	0.00053941	0.00069078	0.0011155	0.0018942	0.0013622	8.9999e-05	0.0016807	-0.00080748	-0.00067791	-0.00084276	0.00092517	-0.00093964	-0.00083851	-2.5448e-05	0.0021321	-0.00065316	0.0011168	0.00056196	0.0020275	0.0023194	0.0003566	-0.00056192	0.0014861	8.2015e-05	-0.001515	0.00018075	-0.00074305	0.0021061	0.0020089	0.00027523	-0.00097763	0.00045024	-0.00057766	-0.00070671	-0.0014916	-0.0013559	-0.0014023
N.S.		0.0016791	0.0011683	-0.00037342	-3.9754e-05	0.0012313	0.0009674	-1.7477e-05	-0.0010882	0.0015244	0.00075023	0.00070956	0.0024489	0.0021378	-0.00023207	0.00060071	0.0030817	0.00073685	0.0026472	0.0023816	0.00089853	0.00064491	0.00090518	0.00038377	0.0017953	0.00037415	-0.00049991	0.00050633	0.0016772	0.0033738	0.0041397	0.0027294	0.0025081	0.0029289	0.00044092	0.0018183	0.0019188	0.0031696	0.00030406	0.0024828	0.0054532	0.0036253	0.0042098	0.0039226
N.S.		-0.0025363	-0.001147	-0.00059037	-0.00080863	-0.0024607	-0.00094694	0.00087225	0.00070277	0.00018283	0.00039117	-0.00016483	0.00093641	-0.00029149	-0.00025099	0.00071669	0.0020914	-0.00064871	0.0019525	0.0013805	0.0028031	0.0024472	-0.00093339	0.0008631	0.0021672	0.0023254	0.0021732	0.0013336	-3.1518e-05	0.0020382	0.0016389	0.0015736	0.00047693	0.0014849	-0.0019337	0.00067966	0.0013023	0.0011008	0.0011532	0.0015872	0.0018341	0.00097507	5.5753e-05	0.001496
N.S.		0.0011499	0.00053824	-0.00074283	0.00066248	0.0010285	0.0026221	0.00018159	-0.0005201	-8.06e-05	0.0024712	0.0018657	0.0016953	0.00020599	0.00071333	-0.00033395	0.00076007	-0.0013073	0.00077354	0.0036893	0.0016402	0.0010494	0.0049821	0.00049001	0.00017089	0.00034234	0.00035563	0.00014456	-0.001338	2.2035e-05	0.00054285	0.00011724	0.00075679	0.00072648	0.0013628	-0.00067722	-0.0012951	0.00071242	-0.0017527	-0.00090827	-0.00020137	-0.0028648	-0.00068025	-0.001351
N.S.		-0.00071403	-0.00010471	0.0014217	0.0011019	-0.00029078	0.0010922	-5.7022e-05	0.0001383	0.0012642	0.0019012	-0.00094029	0.00074884	0.00017488	0.0013775	0.0022473	0.0015091	0.0019002	0.0050738	0.00040991	6.544e-05	-0.00093819	0.0024953	0.0010607	0.00023543	-0.0012753	0.0018289	0.0025694	-0.00045802	0.0010987	0.00021646	0.0022383	0.0020482	-0.0019747	0.00050673	0.00022975	-5.4743e-05	-0.0013385	0.0008939	0.00094129	-3.9841e-05	0.0031065	0.0033259	0.0017688
N.S.		0.00040544	0.0033815	0.00032789	0.0011444	0.00036892	0.001248	0.0019507	0.0022658	0.00086362	0.001092	0.0023384	0.00074149	0.0031719	-0.0012343	-4.7193e-05	0.0019684	0.0026349	0.00082706	0.0011406	-0.00037181	-0.0024444	-0.0093747	0.00045413	0.0016874	0.0012784	0.0028455	-6.2305e-05	0.0017082	-0.00016966	0.00053155	-0.00099962	0.0022043	0.00069471	-0.00029024	-0.00022735	0.0011071	0.0028393	7.8709e-05	0.00026841	0.002155	0.0016438	-0.0003713	0.0010615
N.S.		0.0010837	0.001977	0.0020164	0.0027524	-0.00093909	0.0025405	0.0024778	0.00082675	0.00039511	0.0023647	0.00029973	0.0013828	8.4981e-05	0.0010054	-0.00057256	0.00012478	-1.0519e-05	0.00045794	0.0014925	-1.5223e-05	0.0050607	0.00087344	0.0015217	4.1663e-05	0.0022856	0.00039377	0.0025296	0.00022015	0.0010345	9.2229e-05	0.00078456	0.00048817	-0.00076227	-0.00052753	0.00079389	-0.0001997	-0.00058742	0.0011567	-0.0023905	2.1671e-05	-0.00033246	0.001659	0.00099633
N.S.		-0.0030761	-0.0022404	-0.0013148	-0.0016415	-0.0014879	-0.0028405	-0.0021175	-0.001237	-0.0017501	-0.002284	-0.0029386	-0.0031804	-0.0050366	-0.0035871	-0.0001771	-0.0021298	-0.00091664	-0.00036234	-0.0011288	-0.0029804	-0.0064281	-0.03528	0.002374	-0.0025865	-0.0016893	-0.0004205	-0.0050227	-8.8063e-05	0.00060344	-0.0026439	-0.0017618	-0.0046718	-0.00061458	-0.0022668	-0.0025839	-0.001728	-0.0017715	-0.00083127	-0.0021864	-0.0019352	-0.00097685	-0.00052684	-0.0018311
N.S.		0.00029569	0.00038791	-0.00099794	0.0011747	0.00058088	0.0013998	-0.00042268	-0.00041783	-0.00086855	0.00077482	0.00062044	0.0022544	0.00020738	0.0014744	-0.00044479	0.00060616	-0.00098512	-0.00014476	0.0031473	0.0010888	0.00036304	0.0028176	0.00054555	-0.00042904	0.00010488	0.00063022	0.0012415	-0.00073086	0.0010431	0.0019099	0.00075698	-0.00091959	0.00029632	0.0010355	-0.001466	-0.0016813	0.00057948	-0.0014464	-0.00050889	-0.00050079	-0.0021944	-3.7058e-05	-0.00098643
N.S.		-0.00041975	-0.0016131	0.0020335	-0.0020849	-0.0022524	-0.00017638	0.0004596	0.00067521	0.00060908	-0.0015505	-0.00056397	0.00011704	-0.0018692	-0.0017992	-0.00069252	-0.00064052	-0.0012906	-0.0021411	4.5955e-05	0.0023445	0.0013032	0.0011061	0.0021181	0.00044461	0.0001349	0.0017111	-0.000331	3.3584e-05	0.0012852	0.0011874	8.2205e-05	-0.00011456	0.00079133	0.00098998	-0.0010363	-0.00034871	-0.00048542	0.00016659	0.00032185	-0.0011571	-0.0014364	0.0018678	0.0032633
N.S.		0.00059599	0.0021707	0.00023524	0.0021184	0.00042454	0.00043989	0.0011262	0.0014226	0.0016501	0.0023858	0.0015443	0.0029519	-8.3541e-05	0.0027024	0.0021253	0.0020268	0.0017976	0.0024746	0.002253	0.0029408	0.0016795	0.0027048	0.0014861	0.0016072	0.0021311	0.0009774	0.0013369	0.00098038	0.0020921	5.5655e-05	0.0018821	0.0017094	0.0044074	0.0014532	0.001074	0.0028518	0.00084546	0.00088262	0.0021417	-0.00028822	0.00054072	0.00093068	0.0011022
N.S.		-0.00047604	-0.00021642	8.1968e-05	-0.00061238	-0.0014164	0.0010897	-0.00067637	-0.0010399	0.00044727	0.00086367	0.0012322	-0.00042589	0.0003746	-0.0010634	0.0011989	0.00037233	-0.00077607	-0.0019706	6.4999e-05	-0.0014284	-0.00039539	0.00011174	-0.0016956	-0.00061943	0.00073206	8.1774e-05	-9.9208e-05	-0.0010667	-0.00023453	0.00041877	0.0014556	0.0010294	0.0020778	0.001084	0.00020539	-0.00032498	-0.0011105	0.00018855	0.00087791	0.00014829	6.9712e-05	0.0030441	0.00074468
N.S.		0.0025234	0.0018403	0.0018285	0.002463	-0.0013108	0.00060627	0.00018693	0.0014667	0.001473	0.0019446	0.0016842	0.00043326	0.001466	-0.00043458	-0.00011625	-0.00028214	0.0013321	-0.00026708	0.0011125	0.0034467	0.0050963	0.0025205	0.0023652	0.0010798	0.00088121	0.0029503	0.0010485	-0.00023033	-0.0002635	0.00033648	-0.0019315	-0.00011782	-0.001329	0.0012233	0.00062202	0.00019423	-0.0011181	0.00064338	-0.00043511	-0.0012681	-0.0020167	-0.0011356	-0.001197
N.S.		0.0022831	0.0044234	0.0025483	0.0031476	0.0016655	0.0023488	0.0031038	0.0042389	0.002093	0.0036788	0.0036004	0.0032757	0.0023779	0.0033957	0.0021094	0.0027764	0.0030165	0.0033087	0.0025818	0.0033917	0.002714	0.0036405	0.0012597	0.0026715	0.0026468	0.0026385	0.0015417	0.0019274	0.0011736	0.0021819	0.0020772	0.0015695	-4.4736e-05	0.0012935	0.00082052	0.0031023	0.00062071	0.00086116	0.00070901	0.00083892	0.0013532	0.00043415	0.0011842
N.S.		-5.2167e-05	0.0015721	0.00081006	0.0020283	-0.0022943	-0.00047312	-0.0011259	0.00011563	0.00012533	0.00087647	0.0018832	-0.00097561	-0.0012935	0.00074536	0.0018386	0.0028867	-0.001083	0.0013658	0.00043311	-0.0026124	0.0016829	0.0031213	0.00026761	0.0016857	0.0012016	0.002217	0.0022422	0.00085143	-0.00043804	-0.00087449	0.00064998	0.0010535	-0.0015655	-0.00012643	0.0014469	-0.00036699	0.00029458	0.0023565	0.00018526	-0.00041283	0.0015257	0.00033234	-2.6686e-06
N.S.		-0.00076869	-0.00011555	0.00013733	-0.00054698	-0.00011546	9.761e-05	-0.00039615	-0.0015335	0.00073833	0.00010905	-0.0019373	0.0001649	-0.00047174	-0.00065181	-0.00089243	2.5968e-05	-0.0010203	-0.0012593	-0.0015149	3.0041e-05	-0.0011741	0.00055372	-0.0014909	-0.001469	-0.0013968	-0.0005085	6.6648e-05	0.0015148	-0.00056576	-0.0022897	-0.00060576	0.00030546	0.0014758	-0.0016256	-0.00098365	-0.0013058	0.0010515	-0.00039293	-0.00054293	3.1566e-05	-4.7534e-05	-0.00037423	0.0010956
N.S.		-0.00063026	-0.0009476	0.00083841	0.0011171	-0.00041276	0.0013407	-0.0004076	-0.00060718	-6.6103e-05	0.00019307	-0.00072944	0.00065349	0.00039652	0.0013287	0.0026817	0.0044204	0.001934	0.0036959	-0.00046053	0.00058349	-0.0012012	0.0018504	0.00011932	-0.0011757	-0.0014328	0.00020707	0.0024096	0.00083501	0.0013313	-0.00027501	0.0027	0.00089022	-0.0022307	-0.00042841	0.00038146	-0.00056508	3.93e-05	-0.00022383	-0.00046229	0.00044401	0.0024807	0.0031403	0.0010174
N.S.		-0.00030589	-0.0017666	0.0013661	0.0013211	0.0010731	-0.0010885	-0.001509	-0.00055043	0.0023876	-0.00023074	-0.0002655	0.00015586	-0.00078377	-0.0013461	0.00071617	-0.0013999	-0.0011331	0.00085942	-0.00075904	0.0010851	0.00068066	-0.0021155	-0.0015854	0.00205	0.00099382	0.0012575	0.0021042	0.0036469	0.00021023	-0.0010857	-0.0015368	-0.00097734	-0.0014268	0.00048109	-0.00068744	-0.0018507	-0.00077345	-0.00096296	-0.00092119	0.001132	0.0006407	0.0021666	-0.0011022
N.S.		0.00024422	0.0016094	0.0018699	0.0022015	-0.0014228	0.0023661	0.0018122	0.00078896	0.00019755	0.0027992	0.00064439	0.0010447	0.00021081	0.00037561	-0.00027033	0.00092274	-0.00095329	0.00031667	-0.00022823	-0.0013946	0.001723	0.00051897	0.001127	-0.00014921	0.0021276	0.00080414	0.0017941	-0.00035838	0.0001406	0.00010514	0.00095715	0.0014078	-0.00064506	-0.00043648	0.00068904	-0.00048818	-0.00099972	0.00069389	-0.0020074	-9.8292e-05	0.00037691	0.00073696	0.0012953
N.S.		0.00084785	0.0013339	0.00063627	0.0019903	0.0018212	0.0005238	0.00061037	0.00089689	0.00022594	-0.00094016	0.00081161	0.0016398	0.001925	0.0023021	0.00051698	0.00032112	0.0014876	0.0037392	0.00040378	5.8446e-05	-0.0012251	0.0027819	0.0010701	-0.00021031	-0.00066903	0.00078355	-0.0010066	-0.00012106	0.00011985	-0.00055245	-0.00096836	0.0025702	0.0010575	-0.00057781	0.0019791	-0.0014554	-0.00057509	-0.00030878	0.00022314	-0.00010923	0.0033321	0.0012123	-0.00070074
N.S.		0.00078018	0.0012053	0.00069317	0.0024766	0.0018965	0.00064206	-2.9891e-05	0.00058464	-0.00066041	-0.00046149	0.00033143	0.00054805	0.0016778	0.0036527	0.0010695	0.0016846	0.0024713	0.0038742	0.00098216	0.0015169	-4.5164e-05	0.0032836	0.00062247	-0.00069262	-0.00052763	-0.00038797	0.00015575	-7.3751e-05	0.00026472	0.0007396	-5.176e-05	0.0033603	0.001779	-0.00021943	0.0008883	-0.0016689	0.0010658	0.00041167	0.00082706	0.00032731	0.0027185	0.00056494	-1.0452e-05
N.S.		-0.0010004	-0.00045262	-0.00082841	0.00089852	-0.0021495	-0.0014828	0.0006801	0.0010263	0.00019997	0.0005086	0.0025679	0.0011682	0.0001769	4.5388e-05	0.00049333	0.0023718	-8.9557e-05	0.0016762	0.00032128	0.0010217	0.0017912	-0.0012228	0.0010468	0.0013293	0.00062554	0.001408	0.00037825	-0.00018017	0.0020612	0.0018969	0.00024427	0.0007459	0.0021235	-0.0011012	0.00036423	0.0010858	0.0012537	0.00061523	0.0018402	0.0019236	0.0014739	-0.00020218	0.00048731
N.S.		0.0015184	0.00015463	0.00078173	0.00074401	0.00079348	0.0004715	0.0027067	0.0021906	-0.00010823	0.0020688	0.00066545	0.00080144	-0.00076864	-0.00075239	-0.0019775	-0.00062497	-0.0010959	0.0012935	0.0008051	0.00067901	0.00039686	0.00027136	0.00013323	0.0019986	0.00049164	0.00088408	0.00075921	0.00072162	0.00098705	-0.0010175	0.0015803	0.0015472	0.0012055	4.9106e-06	0.00083046	0.00086684	-0.00025097	0.0010023	0.00037676	9.197e-05	0.00037448	-0.0011596	-0.0012089
Positive		0.0020568	0.0026591	0.0026093	0.0037009	-7.0031e-06	0.0010063	0.0010602	0.0023134	0.0012087	0.001401	0.0010925	0.00046864	0.0011124	0.00048932	0.0012208	0.0022815	0.0028121	0.00094716	0.0033183	0.0064361	0.0074869	0.0053202	0.0025411	0.0013175	0.0014548	0.0025496	0.0011465	-0.00048058	-0.002083	0.0002041	-0.0019627	-0.0011051	-0.0023534	-0.00039166	-0.00058511	0.0003178	-0.0011704	0.00056485	0.00077059	-0.00029435	-0.00083897	0.00021513	0.00014041
N.S.		-7.9498e-05	-0.0028542	-0.0003614	0.00034676	-6.6557e-05	0.0014704	-0.0013566	-0.0014633	-0.0014916	0.00036532	-0.0018352	-0.0027734	-0.0014671	-0.0012443	-0.0027838	-0.00073062	-0.0017735	-0.00087868	-0.0028732	-0.0026243	-0.0010774	-0.0028214	-0.00073878	-0.0010911	0.0012137	-0.00080876	-0.00064811	-0.0016245	-0.0022536	-1.2517e-05	-0.0011456	-0.0002509	-0.0016888	0.00052396	-0.0017921	-0.0023135	0.0004398	-0.0022123	0.00067501	-0.00036699	0.00062153	-0.0014217	-0.0015195
N.S.		0.0010586	0.0010959	0.0010194	0.00020412	0.00028754	0.0048095	0.0038333	0.0049448	0.0034958	0.0020666	0.0033725	0.00093047	0.0011822	0.0044403	0.00097527	0.0041258	0.0040577	0.0060576	0.0034805	0.0024074	0.0025168	0.0030571	0.0042786	0.0026911	0.0033422	0.0019105	0.00023166	0.0023678	0.0019572	0.0031396	0.0022957	0.0035489	0.0027413	-3.2103e-05	0.0015676	0.0021924	0.00072525	-0.00075886	0.0020669	-9.7665e-05	9.0843e-05	-0.0012456	0.00021834
N.S.		-0.00078481	-0.0027244	1.0137e-05	0.00028697	-0.00015802	0.00064064	-0.0024188	-0.00096699	-0.0011198	0.0011677	-0.0014063	-0.0023569	-0.0019901	-0.0019606	-0.00097766	-7.3615e-05	-0.0012026	-0.0014411	-0.0032877	-0.0028287	-0.0018881	-0.004234	-0.0019752	-0.0023234	-0.00032798	-0.0010421	-0.0016274	-0.0015579	-0.0022541	-0.00033377	-0.00088022	0.00031089	-0.00090456	0.0010416	-0.00067339	-0.0026419	0.00093644	-0.0024571	0.00014351	0.00042161	-0.00036704	-0.0025271	-0.0012073
N.S.		-0.0021742	-0.003072	-0.0023451	-0.0020502	-0.0016968	-0.00086589	-0.0016426	-0.0016103	-0.0016165	-0.00092206	-0.0021297	-0.0011526	-0.00079446	-0.00074074	-0.0014127	-0.0028727	-0.003135	-0.0017055	-0.00068863	-0.00051035	0.0013218	0.0013618	0.0011797	-0.00048846	0.00012069	-0.002103	-0.0014567	-0.00090913	-0.0010062	-0.001673	-0.0024304	-0.0016763	-0.0024594	-0.0010258	-0.0030736	-0.0041548	-0.0027049	-0.0031296	-0.00084696	-0.0019908	-0.0018762	-0.0017201	-0.0016623
N.S.		-0.0020649	-0.0010733	-0.0002666	-0.0008721	-0.0016433	3.8523e-05	0.00080624	0.00047948	0.000695	-0.00012496	-0.00097459	0.00035313	-0.00090805	-0.00015427	0.00018541	0.00020441	-0.0013728	0.0013754	0.0016088	0.0029175	0.0011368	-0.00092111	0.00013295	0.0019986	0.002627	0.0018165	0.0010806	-0.00075232	0.0015267	0.00089714	0.0020239	0.00010754	0.0013001	-0.0022381	0.00037201	0.00051694	-0.00075265	0.00023127	0.0006849	0.00085199	0.00066856	7.2194e-05	0.0018862
N.S.		0.0011419	0.00066733	8.3136e-05	-0.00056426	0.0018933	0.001631	9.9457e-05	-0.0006535	0.0016706	0.0016276	0.0022248	0.0008574	-6.6168e-05	0.00034415	-2.6279e-05	-0.00035162	0.001878	0.0027615	0.00091604	-0.0014894	3.7566e-05	-0.00060498	0.00080759	-0.0012175	0.0015324	0.0021234	0.0006268	0.00033812	-0.0021034	0.0011335	0.0010357	0.0018629	0.0013956	-0.0001111	-0.00019114	-0.0016615	-0.00020053	-0.00086515	0.0013746	0.00054567	0.0022372	-0.0009685	-0.00068136
N.S.		0.00084364	0.0028877	0.0004941	0.002272	0.0010031	0.000492	0.0015179	0.0019541	0.0020516	0.0024571	0.0012218	0.0022873	0.00048915	0.0031935	0.0021859	0.0011849	0.0013906	0.001956	0.0017117	0.0023218	0.0018469	0.0015243	0.0030986	0.0019967	0.0020715	0.0013317	0.0017727	0.00086967	0.0022359	0.00071545	0.0027631	0.0016229	0.0045345	0.0025781	0.0017008	0.0038574	0.00076451	0.0013649	0.0012977	-0.0003023	0.00046017	0.00056971	0.0014011
N.S.		-0.00075141	-0.0025291	-0.0014404	-0.00023865	-0.00029716	0.0014027	-6.6959e-05	-0.0014638	-0.0019002	8.9002e-05	-0.002099	-0.0014102	-0.00063588	-0.00055514	-0.0040701	-0.00171	-0.0020735	-0.0016346	-0.0018534	-0.0026401	-0.00037693	-0.00097585	-0.00042774	0.00052596	0.0015692	-0.00096966	-1.9614e-05	-0.0016038	-0.0019001	0.00027326	-0.00098922	-0.00033691	-0.0019004	-0.00049194	-0.0028193	-0.00094817	0.00071996	-0.0018612	0.0014917	-0.00063635	0.0011122	-0.00063596	-0.0016282
Positive		0.001859	0.0018305	0.00094338	0.001068	-0.00056251	0.0020437	0.0017784	0.00031376	0.00043431	0.00088969	0.00021715	0.00022103	-0.00032791	0.0014547	-0.00060823	-0.00068971	0.0007402	0.00011365	0.0011145	0.0009979	0.0081767	0.0028591	0.0023786	-0.00013304	0.0012481	-0.00018571	0.0029145	0.00043449	0.0014239	-0.00019292	-0.00028385	-0.00079444	-0.00059611	0.00018252	0.0002762	-0.00037482	-0.00047698	0.0001385	-0.0019201	0.00014157	-0.0011503	0.0010935	-0.00021895
N.S.		0.00012313	-0.00051513	-0.00037983	-0.00047703	-0.0010655	-0.00022199	0.0004686	0.0016566	0.0026011	0.0021376	0.00011262	-0.00091518	0.00088073	-0.0016252	5.5155e-05	-0.00045677	-0.0019286	-0.0010551	0.0012433	0.0010304	-0.00074192	-0.0010917	0.00079714	0.00058831	0.0003534	-0.00011238	-0.00068722	-0.001276	0.0011942	-0.00080676	-0.0024965	-0.0027462	-0.0020618	1.2434e-06	-0.0015231	0.00087508	-0.0014796	-0.0017695	-5.0432e-05	-0.0018527	0.00033327	-0.00065423	0.00087436
N.S.		-0.00059144	-0.00011839	0.0016004	-1.6111e-05	0.00069766	0.00051442	-0.0014593	-0.0020136	0.00011579	0.001478	0.0021731	0.00048246	0.0026787	0.0020938	0.00034815	0.0012113	0.0025456	0.00053016	0.00074071	0.0022737	0.00026559	-0.0003556	0.00043959	0.00026578	0.0022038	0.0013352	0.0028352	0.001943	0.0021489	0.0041371	0.0017439	0.0039725	0.0035719	0.00062074	0.0017662	0.00052516	0.00033976	0.00097593	0.0038717	-0.00033861	0.0012825	0.00020533	-0.00020151
N.S.		0.0011925	0.001234	0.0008483	-0.00050711	0.0015275	0.0025001	0.0021394	0.003418	0.0039168	0.0021679	0.0041679	0.0015079	0.00035016	0.0042936	0.00046517	0.0044186	0.0031992	0.0058172	0.0044881	0.0049736	0.0043832	0.003781	0.0055048	0.0022521	0.0031023	0.0018983	4.2042e-05	0.0025256	0.0034852	0.0028025	0.0030417	0.0028125	0.0020835	0.00038861	0.0014962	0.0029323	0.00097267	-0.00072386	0.00065092	0.00053402	0.0025981	-0.0010594	0.00088963
N.S.		-0.00024917	0.00013465	0.00094162	-0.0014246	0.00014763	0.0022464	-9.5834e-06	-0.0010501	-0.00013958	0.00064994	0.0025263	-0.00023808	0.0022074	0.0024292	0.00024493	0.0022634	0.0023327	0.00047553	0.00018203	0.0012007	0.00049765	-0.00084847	-0.00040809	-0.00036791	0.00087654	0.001402	0.0026376	0.00060372	0.00089897	0.0034131	0.001583	0.0023892	0.0038033	0.00038465	0.0013876	-0.00035509	0.0016344	0.0021906	0.0019551	-0.00018236	0.0018172	0.00028034	-0.00045399
N.S.		-0.00076281	0.00085111	0.0010605	0.00015778	-0.0013136	0.0024855	0.0016405	0.00084948	0.00025137	0.001927	0.0011434	-0.00051359	0.00054683	0.00087958	-0.00028064	0.0022208	-0.001085	0.00012825	-0.0012693	-0.0016633	0.00096697	0.0012812	0.0010745	-0.00027154	0.0012738	0.0011142	0.0011897	-0.00048491	-0.00019175	0.00063169	0.00063858	0.0019287	0.0010383	0.00049132	-1.2979e-05	-0.00060213	-0.00023957	0.00055556	-0.0010695	-0.00015226	0.0009534	-0.00079439	0.0011591
N.S.		-0.00022284	-0.0013486	0.0012256	-0.0016211	-0.0014592	0.00027272	0.00062925	0.0011959	0.0017194	0.00036151	-0.00053507	-0.0011337	-0.00047176	-0.0017353	-0.00026906	-0.00089998	-0.0017527	-0.0027823	0.00067312	0.0015839	-9.7938e-05	0.00014212	0.0016312	0.00056163	0.00084167	-9.1851e-05	-0.00071506	-0.00071832	0.00079454	0.00088063	-0.0015645	-0.0016219	-0.00070369	0.0012144	-0.0020217	3.9233e-05	-0.0014281	-0.00088226	-0.00020283	-0.0017915	-0.00039213	-0.00024488	0.0026226
N.S.		-0.0011244	-0.00032362	-0.0019525	0.00057228	-0.00018933	0.00049716	-0.00086937	-0.00019373	-0.002085	-0.00077593	0.00015253	0.00061038	-0.00086348	-0.00032072	-0.0016399	0.00028894	-0.0016061	-0.0014524	0.00095276	6.5781e-05	0.00019549	0.00011931	-1.7394e-05	-0.00067175	-0.00088532	-0.0015534	0.0023257	-0.00017939	0.0012191	0.0025538	-0.00047224	-0.0019381	-0.00049501	0.00087667	-0.001055	-0.0019314	0.00039506	-0.00052196	-0.00018955	-0.00039217	-0.00098976	4.2533e-05	0.00016618
N.S.		-0.00095979	-0.0017454	-0.00027477	-0.00052066	0.0016786	-0.001304	0.00028628	0.0011861	0.0014474	-0.0031022	0.0019159	0.00023653	-0.00029518	-0.0001344	0.00038524	-0.00082294	-0.00029929	3.911e-05	0.0017174	0.0017361	0.00090477	0.00021765	-0.0004521	0.00094353	-0.0001944	0.0015821	0.002117	0.00084653	0.0019696	0.0015599	0.00052061	4.5134e-05	-0.00026473	-0.0002894	-0.00057213	-0.00079958	-0.00065811	0.0004551	-0.0014162	0.00042992	-0.00082141	0.0004898	-0.001316
N.S.		0.00069841	0.00064147	0.00063062	0.00057582	0.00058012	0.0025082	0.0018377	0.0016637	0.0018749	0.0021498	0.0019922	0.00048291	-0.00040052	0.0002888	0.00080392	-0.00040357	0.0016487	0.0040006	0.001156	-0.0021722	-0.00036778	-0.0011631	-0.00013976	-0.0010001	0.0021373	0.0011389	2.4274e-06	-0.00036332	-0.0017314	0.0026845	0.00051623	0.0034526	0.0021819	-0.00034295	0.00071914	-0.00079722	-8.3983e-05	-0.0013927	0.0012002	0.00072454	0.00070358	-0.0007558	-0.00042366
N.S.		-0.0006908	0.00016182	0.00044661	-0.0013403	-0.00045748	0.0027162	0.0015588	0.00054654	-1.6557e-05	0.00085197	0.0020199	-0.00080327	0.0014202	0.002021	-0.00011199	0.0028532	0.0003662	9.1635e-05	-0.00074526	-0.00045063	0.00076642	0.0002351	3.5752e-05	-0.00034609	0.00052798	0.0013179	0.0015806	-0.00034608	-1.0473e-05	0.0018564	0.00083094	0.0015595	0.0030285	0.00053932	0.00021877	-0.00061804	0.0014046	0.0017279	4.8566e-05	-1.4704e-05	0.0013038	-0.00053771	0.00047375
N.S.		0.00035838	0.0010363	0.00059878	0.00096829	-7.3119e-05	0.0043002	0.0038616	0.0042851	0.0025613	0.0018332	0.0020825	0.00043619	0.00077076	0.0020383	0.0011593	0.0015791	0.0026034	0.0052266	0.0019869	-0.00077206	0.00022916	0.00058901	0.0012303	0.0012852	0.0025624	0.0010878	8.2271e-05	0.00086775	-0.00013606	0.0032785	0.00071989	0.0039582	0.0027551	-0.00029283	0.0014327	0.00065608	5.9696e-05	-0.0014301	0.0016947	-7.6705e-05	-0.0010066	-0.0010403	-0.00019797
N.S.		-0.0029339	-0.0026471	-0.00030201	-0.0012243	-0.0022078	-0.0025611	-0.00022517	-0.00060144	-0.0016921	-0.0018361	-0.0012409	-0.0024521	-0.0041191	-0.0026159	-0.00075851	-0.0025596	9.5464e-05	-0.00032661	-0.0015217	-0.0015147	-0.0029502	-0.010153	0.0001032	-0.002636	-0.0022389	-2.3477e-05	-0.003853	-0.0013242	0.00015392	-0.0026285	-0.0023255	-0.0041792	-0.0016259	-0.0021788	-0.0021251	-0.0025237	-0.0018856	-0.0011755	-0.001347	-0.0022658	-0.00057022	-0.002043	-0.0014066
Positive		0.0014161	0.0011704	0.0012687	0.00032635	-0.00073564	0.0015451	0.0008583	0.0010706	0.0022499	0.0018183	0.000547	-0.00016279	-2.1704e-05	0.0021106	0.00043925	0.00089231	0.00031904	0.00063919	0.00052678	0.00080075	0.0034995	0.0032415	0.0017103	0.001483	0.00086478	0.0023557	0.0012611	0.00070784	-0.00026132	0.002955	0.0020185	0.0026458	0.0012461	-0.00020468	0.00038346	0.0016553	0.00074966	0.0010211	0.00031416	0.0026561	0.00023456	-2.2346e-05	0.0010443
N.S.		-0.00097145	-0.0022567	-7.1745e-05	-0.00042274	-4.5343e-05	-0.0017627	-6.3412e-05	0.00093552	6.5905e-05	-0.0020429	0.00041444	-0.0011523	-0.00090005	0.0003769	-0.00088045	-0.0016171	0.00028324	-0.00025413	-0.00039082	0.00078292	-0.00038703	-0.00031089	-0.00039697	0.0018213	-0.0006593	0.00096901	-0.00012505	0.00012427	0.0013009	0.00049897	-0.0010409	-0.00036135	-0.0016255	-0.001831	-0.00090754	-0.001907	-0.00080637	-0.0012622	-0.0020165	-0.0015793	-0.00086327	-0.001652	-0.0018948
N.S.		-0.00069158	0.00062837	0.0001759	0.0012799	0.00034529	-9.5194e-05	0.0012626	0.0018608	0.00055351	-0.00050433	0.00044516	-0.0011815	0.00067163	0.0029028	0.00094048	0.0021648	0.00082006	0.0012721	0.0015669	0.0019064	0.0061988	0.0043383	0.0041295	0.0016738	0.0015274	0.00076727	0.0033723	0.00098799	0.0019369	0.00079402	0.0018771	0.00086892	0.00031034	0.00087879	0.0010046	-0.00025204	0.0019852	0.0012968	0.0021599	0.0011445	0.0010098	0.00010845	0.00068723
N.S.		-0.0015213	-0.00027139	0.0018734	-0.0010566	-0.00093652	-0.0008296	0.0024292	0.00062744	0.0012737	0.00053192	-0.0019266	0.0010929	-0.0018232	-0.00059432	0.00047685	3.2324e-05	-0.00018432	-0.00047278	-0.0012922	0.00095571	0.0013917	-0.00068962	0.00095922	0.0012831	-0.0001107	-0.0010238	0.0012627	-0.00015203	0.00053416	0.00042831	0.0013659	-0.00025736	0.00065864	-0.00067445	0.00052752	0.0011436	-0.00093803	-0.00065021	-1.1333e-05	0.0010836	0.00017611	-0.00070107	4.1601e-06
N.S.		-0.0010192	-0.0010625	4.6463e-05	0.0009637	0.00035867	0.00028211	-0.0024625	-8.1669e-05	-0.0017469	0.0013961	-0.00061569	-0.0012264	-0.0018419	-0.0017183	0.00026661	0.00019776	-0.00017504	-0.0017184	-0.0024197	-0.002105	7.8453e-06	-0.0039952	-0.0032844	-0.0018963	-0.0013447	-0.0011094	-0.0015041	-0.0014823	-0.0016401	-0.001086	-0.00086257	0.0001456	-0.00010634	0.00059425	-0.00050855	-0.0019415	0.00083867	-0.0022546	-0.00018162	0.00067864	-0.0003524	-0.00209	0.00035821
Positive		-0.0039095	-0.00093822	-0.0013459	-0.0047175	-0.00043689	-0.002351	-0.0022826	-0.0020982	-0.0014201	0.00032411	-0.0016071	0.0014112	-0.0012781	-0.0031363	-0.00026524	-0.001218	0.00052821	-0.00019516	0.00093387	-0.00039356	0.0026636	0.00089187	0.0012384	0.001158	0.0032463	0.0011997	0.00049791	0.00091121	-0.00016401	0.00081654	-0.0010937	-0.0022475	-0.0011108	-0.0027661	-0.0026714	-0.0012306	-0.0021229	-0.0016765	-0.0013517	-0.00010354	-0.00019694	0.00010848	-0.0018657
N.S.		-0.00038588	7.311e-05	0.00057727	0.0014739	-0.00034049	0.00016023	-0.0012486	0.00098243	0.0019769	0.0014231	-0.001346	-0.00041156	-0.00056327	-0.00026561	0.0009727	-0.00052553	0.00071631	0.0022763	-0.0001316	0.00017472	0.00054781	0.0013657	0.00036967	0.00041465	1.5765e-05	0.0012946	0.00034505	-0.0017378	0.00050954	0.00053037	0.001361	0.0018077	-0.001046	0.0017804	-0.00031178	0.00010819	-0.0014778	-3.0095e-05	0.0022086	-0.00018507	0.0013599	0.0014355	0.0013272
N.S.		-0.00089076	-0.0019402	6.5931e-05	-0.0013907	0.00059221	0.0010792	-0.00067995	-0.00081285	0.00032771	0.00036319	-4.4911e-05	0.00035932	0.0010952	0.0012974	2.1234e-05	-0.0012682	-0.0007425	0.00197	0.0010096	0.0025422	-0.00032825	0.0027716	0.0030575	0.0019664	0.0032435	0.001192	0.001978	0.00074623	-0.00017415	0.00081258	0.0014557	0.0026564	0.0015744	5.2374e-06	0.0013939	0.0010564	0.00048294	-0.00063619	0.0011464	-0.0020134	0.00055162	-0.00025128	-0.00066387
N.S.		0.00036054	0.0019781	0.00046667	0.0018749	0.001175	0.00011526	0.0015305	0.0016412	0.0017658	0.0019733	0.0011542	0.0010279	0.0002035	0.0022836	0.0004679	0.00031235	0.00032889	0.00063728	0.0011	0.0014494	0.0023821	0.0015755	0.0026301	0.0017679	0.0021321	0.00093214	0.00086281	0.00068345	0.0008567	0.00050557	0.0020696	0.00019305	0.0027	0.0013457	0.00098105	0.0033726	0.00029787	0.0016983	0.00069654	0.00016075	0.00076154	-0.00010883	0.0018341
N.S.		0.00048214	0.00037818	-0.0006574	-0.00088505	-0.00074251	0.00040312	-0.0011039	-0.00017671	0.0010079	0.0010131	0.00063983	-0.00075304	0.00032114	-0.0014603	0.0018865	-0.00031254	-0.0010825	-0.0018402	0.00054172	-0.0016549	0.0003457	-0.00049321	-0.00037636	-0.0011537	8.2249e-06	-0.00051562	0.00049621	-0.00092303	-0.0011	0.0003306	0.00075254	7.3966e-05	0.00047831	0.00047759	0.0011793	-0.00014491	-0.0014794	0.00055032	0.001034	0.00016911	-0.00066265	0.0028439	-0.0013755
N.S.		0.00012981	-0.0017235	0.00050562	-0.0019214	0.0010171	0.00072239	-0.00060603	-0.00035262	0.0013747	0.00094581	-0.00078083	-0.00062632	0.00027016	0.0011627	-0.0005839	-0.00088784	-0.001102	0.0013252	0.0009779	0.003385	-0.0010569	0.001283	0.0018131	0.0013892	0.001483	0.00057297	0.0015471	0.00015753	-0.00057974	0.0012021	0.0006302	0.0018881	0.0011628	-0.0008544	0.0019713	0.00026737	0.00090111	-0.00074503	0.00022801	-0.0024286	0.00044443	-0.0004905	-0.0010164
N.S.		-0.002695	-0.001601	-0.0015916	-0.003647	-0.0012499	-0.0018757	-0.0015691	-0.001183	-0.0017684	0.00039349	-0.0018812	0.0006573	-0.00047382	-0.0020941	-0.0015593	-0.0020219	-0.00045584	-0.00075495	0.00045613	-0.00020855	0.0018632	0.0012544	2.7216e-05	0.0015391	0.0010225	0.00042331	0.00075493	-7.9651e-05	-0.00099074	0.0010895	-8.6487e-05	0.00014512	-0.00022336	-0.00059044	-0.0032012	-0.0014379	-0.0012393	-0.00091178	0.00076141	0.001253	0.00064188	0.0014833	-0.0012293
N.S.		0.0012534	0.0014031	-9.5305e-05	-0.00065044	0.0030102	0.0021814	0.00058526	-0.00058694	0.0012082	-5.6393e-05	0.0016762	0.0019323	0.0014946	0.0008691	1.8046e-05	0.00078975	0.0025383	0.002437	0.0013084	5.8538e-05	0.00053599	0.0010668	0.0021088	-0.00010646	0.00041957	0.0029226	0.00124	0.0017916	-0.001131	-1.004e-05	0.00026876	0.00025973	0.00048292	-0.00037009	-0.00096042	-0.0012567	-4.8033e-05	-0.00061975	0.0010423	-0.00013098	0.0019956	-0.0007865	-0.00072537
N.S.		0.00059617	0.00035223	0.001796	0.0013879	0.0018428	0.00092787	0.00077109	-0.00035922	0.0002647	0.00077349	3.3488e-05	-0.00010838	0.0017286	0.0023385	0.0010817	0.0022772	0.0024833	0.0035072	0.0022228	0.0018536	-6.6601e-05	0.0024149	-0.00021891	-0.001363	-0.00033218	-0.00069352	-0.00045329	-0.0005667	3.8045e-05	0.001418	0.0014956	0.0021757	0.0014369	0.0009154	0.0010069	-0.001414	0.0020712	0.0013086	0.00078245	0.00065986	0.0028121	0.00079755	0.00019834
N.S.		0.00016133	-0.00043951	-0.00048369	9.4916e-05	-0.0009589	0.0023298	0.00057389	-0.00071508	9.7845e-05	3.4489e-05	-0.00037803	0.00078728	0.00014624	0.0012992	-0.00020372	-0.00061238	-0.0013266	-5.2013e-05	0.00084717	0.00071612	0.00023898	0.00078179	0.00082374	-0.00042928	0.00020502	0.00026267	0.00057114	-0.00068645	-0.00013964	0.00054946	0.0008611	-0.0023829	0.0001909	-0.00033127	0.0021141	0.0018272	-0.0004871	-0.0018595	-0.0014637	0.00037005	0.00064843	0.0017448	0.00021735
N.S.		0.00037913	0.00083752	0.00045366	0.0013542	0.00045034	-0.00018734	0.0019011	0.0010786	0.0012718	0.0020607	0.0016608	-0.0003337	0.00037441	0.00090285	-0.00049099	0.00010182	0.00063369	0.00071406	0.00032725	0.0008575	0.002651	0.0015018	0.00031619	0.0014137	0.0022931	0.00056574	0.00030696	0.00038608	0.00057238	-0.0002024	0.00022135	-0.001306	0.0012003	-0.00037783	8.1594e-05	0.0015439	0.00013424	0.0019481	0.00051883	0.0014001	0.0012093	-0.00023159	0.0020003
N.S.		-0.00056228	0.0012975	0.001236	-0.00073823	-0.0011302	-0.00049429	-0.00073249	2.1447e-06	0.00050526	0.00087611	0.0011631	-0.0014772	-0.0012319	0.00069176	0.0005275	0.0015678	-0.0015686	0.002179	-0.0011548	-0.0016621	-0.00057342	0.0014799	-0.0004403	0.00089058	-0.00051856	0.0015715	0.0015685	-0.00025325	-0.0016253	-0.0013014	-0.00031488	0.0014756	-0.0004368	-0.00037241	0.00094292	-0.00058247	-2.0205e-05	0.00033221	0.00041397	-0.0010656	0.00064981	-0.00023436	-0.0003267
N.S.		-0.0010165	0.00053061	0.00082122	0.0014307	-0.00068368	0.00057379	-0.001062	-0.00042798	0.0010992	-0.00050474	0.00061074	-0.00078389	0.00013845	-0.00085391	0.00028163	-0.00043025	-0.00081337	-3.4422e-05	0.0015486	0.00025535	0.0011094	4.2865e-08	0.00078533	-0.001272	-0.0014926	0.00013828	-0.00023019	0.00044008	-0.00067499	-0.00061664	-0.0012269	-0.00080146	-0.00015104	-0.00027268	-0.00090438	-0.0003659	0.00018823	0.0012344	0.0006621	0.0016489	-0.0011458	-0.0010161	-0.00033365
N.S.		-0.00043845	0.0013632	-0.00065882	-0.00054128	-0.0015184	-0.0012551	-0.00041243	-0.0006518	-0.00017412	-0.00055723	-0.001696	-0.0015156	-0.0018455	-0.00037657	-0.00013046	-0.00048275	-0.0011384	-0.0010536	0.0004578	-0.00029986	0.00052024	-0.00088296	-0.002144	0.00064302	-0.0016758	0.00031065	0.0015218	-9.6157e-05	0.0007613	0.00057268	-0.00032344	-0.00044903	-0.00057428	-0.0022811	-0.00060772	-0.00027833	-9.438e-05	0.00089384	-4.9923e-05	-0.00027254	0.00042004	-0.00038771	-0.00023937
N.S.		-0.00045301	-0.0001494	0.001321	0.00014066	0.00041417	0.0021596	0.00094486	-0.0017587	0.00019129	0.00055645	-0.0011231	0.00074583	-0.00064719	0.0010743	0.0015406	-0.00023754	-0.00016216	0.00055192	0.0012067	0.0014121	0.00031995	0.00189	0.0019698	0.0018088	0.0027616	0.0011969	-6.1778e-05	0.00039675	1.9957e-05	0.00050025	0.0010784	-0.0013722	0.00052977	0.00045003	0.0017245	0.0014695	-0.00024436	-0.00078566	-0.00012251	8.5884e-07	0.00072499	0.0015745	0.0001365
N.S.		0.00027915	-0.00013865	-0.00023067	0.00027529	-0.0010065	0.00065114	-0.00071092	-7.6014e-05	-0.00062742	-0.00082661	0.00021581	0.00087074	-0.00030466	-0.0001245	0.0019779	0.0031629	0.0010417	0.00062078	-0.0015194	0.00083294	-0.00033402	0.00077424	-0.00069671	-0.0016221	-0.00039723	-0.0014617	0.0019455	0.0010376	0.00019077	-0.00032359	0.0017617	-0.00056347	-0.0010467	-0.00060484	0.00060875	-0.00074244	0.0018273	-0.0012375	-0.00046116	0.00098829	0.00052568	0.0025075	0.00070032
N.S.		-0.0022899	-0.0012223	1.0825e-05	0.0016844	-0.00077081	-0.0021611	-0.001037	0.00066728	5.6065e-05	-0.00019029	0.0016171	-0.00055035	-0.00042796	-0.00018428	0.00018232	-0.001539	-0.00092713	-0.00067743	-0.00047832	-0.0019369	0.001337	-0.0012665	-0.0010506	-0.00015457	-0.0010318	0.001179	0.00032786	-0.00090986	-0.0021992	0.00027457	-0.00098699	-0.00018303	-0.0011255	-0.0012683	-0.0024121	-0.00030416	-0.0016058	-0.00065863	-0.0002279	0.00023394	-0.0022703	-0.0026822	-0.00063261
N.S.		0.0022689	-0.00047907	0.00091252	-0.00098193	0.00075667	0.00030241	0.00028424	0.0013116	0.0014844	-0.0020181	-0.00018863	0.0015636	0.0012749	-0.00051983	0.0021105	0.00026334	0.00025161	0.00013612	0.00046701	0.0011257	0.00079016	-0.00036153	8.1376e-05	-0.0026898	-0.0015261	0.0015342	0.0019121	0.00056862	-0.00023354	-0.00022359	0.0020454	1.0055e-05	0.00039166	-0.00085302	-0.00086842	8.8217e-05	0.0015436	-0.00011022	4.1051e-05	0.00048631	-8.644e-05	-0.00033134	3.5467e-05
N.S.		-0.0015882	-0.0023582	0.00035513	-0.0005896	-0.0017264	-0.0024084	-0.00013619	0.00023916	-0.0012917	-0.001392	-0.00037432	-0.0019408	-0.0024706	-0.0004754	-0.0016148	-0.0020702	0.00055676	-0.0002323	-0.0016254	-0.00034373	-0.0016088	-0.0023748	0.00027748	-0.00017443	-0.0017564	0.00069769	-0.0021385	-0.0010168	0.00054668	-0.001348	-0.0022648	-0.0018332	-0.0024366	-0.0022501	-0.001556	-0.0025362	-0.0015588	-0.0015879	-0.0012462	-0.002837	-0.00086241	-0.0024916	-0.0018902
N.S.		0.00077339	0.0036562	0.00062173	-0.00078453	0.0016763	-0.00034472	0.00081648	-0.0005287	0.00085227	0.0010011	0.0008162	0.00015772	0.0013392	-0.0012414	-0.001284	0.0027423	-0.0017419	0.00062286	0.002679	0.00011022	0.00073028	0.00087153	0.00034751	-0.0012945	0.0015553	0.0015226	-0.0015127	-0.0013273	-0.001173	0.00021538	-0.00056429	0.00014327	-0.00062133	0.0011756	0.0010002	0.00042923	0.00017998	0.000809	0.00099629	0.00026165	0.00019751	0.00046931	0.0020659
N.S.		-0.0017653	-0.0021916	-0.00064959	0.00082896	-0.0012721	-0.0010044	-0.0013038	0.00080798	-0.00049062	-1.7583e-05	0.00080131	-5.4419e-05	-0.0014878	-0.00015995	-0.00061487	-0.0012407	-0.00029666	0.00015273	-0.00029891	-0.0021175	-1.4937e-06	-0.0012547	-0.0014404	0.00047953	-0.0014963	-0.0007556	-0.0017119	-0.0012375	-0.0025782	0.000292	0.00055329	8.1324e-05	-0.00085649	-0.0011581	-0.0017978	-0.00057291	-0.0018584	-0.00061566	-0.00037018	0.00057598	-0.0024064	-0.0020189	-0.0019125
N.S.		3.873e-05	0.0016213	-0.00095029	-0.00044777	5.6715e-06	-0.00065239	-0.00071023	-0.0007933	0.00036509	0.00078958	-0.00043654	-0.00086142	-0.0012498	-0.0012486	-0.00068071	-0.001569	-0.0011141	-0.0013988	-0.0020528	-0.00046832	0.00037448	0.0007303	-0.0020499	-0.00058299	-0.0016774	-0.00075575	0.00073752	0.00080449	0.00047622	0.0011767	0.00083967	-0.0012907	-0.0019789	-0.0021039	-0.0014426	-0.0018251	-0.00086805	-0.0015963	0.000585	-0.0026298	-0.0016816	-9.4166e-05	-0.0010755
N.S.		-0.0016027	-0.0013735	-0.0012194	-0.0011399	-0.0019598	-0.0015434	-0.0016751	-5.8924e-05	0.001171	-0.0016051	-0.0018488	-0.00036224	-0.0026126	-0.0015395	0.0014293	-0.00062465	-0.0029102	-0.0010403	-0.0019197	-0.0013827	-0.0014357	-0.010319	-0.002747	0.0015947	-0.00048596	-8.9941e-05	-0.0022006	-8.6003e-05	-0.0040342	-0.0025438	-0.00049535	-0.00069998	-0.0026085	-0.0019957	-0.0005242	-0.0028788	-0.0024334	-0.0015043	-0.00039348	-0.00079664	0.00060616	-0.0019284	-0.00027873
N.S.		0.00052894	0.0041413	0.0016524	0.0019784	0.00027445	0.00070386	0.00049653	0.0031321	0.0020994	0.0024282	0.0024443	0.0027548	0.0017822	0.0013147	0.00013166	0.0018948	0.0029981	0.0028505	0.0018127	0.0022927	0.0020162	0.0027845	0.00098587	0.0023155	0.0013422	0.0012176	-0.00079473	-0.0003661	0.00090199	0.0010327	0.0017499	0.0011492	0.00061411	0.0017883	0.0012788	0.0041716	0.00063817	0.0011643	-0.00080447	0.00094737	0.0010615	0.0014484	0.00067165
N.S.		0.0004803	0.0012648	0.0010554	0.00030537	0.0010338	-0.00097689	0.0022102	-0.00028766	0.00082791	0.00039309	0.00095627	0.0021427	0.0017434	-0.00031946	0.00036396	-0.00072646	0.00039104	0.0044395	0.00098971	-0.00067861	-0.0017433	0.0017975	0.00016374	0.00094954	-0.0010776	0.0013155	-0.0022233	-0.00067099	0.00034366	-0.001423	-0.00054544	0.0012248	-0.00025909	-0.00057001	0.0025483	-0.0013234	-0.0013086	-0.00023061	0.00059108	-0.00027876	0.0026453	0.0011107	-0.0012603
N.S.		0.00018129	-0.00022073	0.00086742	-0.0017836	0.0004237	-0.00021347	-0.00021067	0.00012283	0.0016471	0.0014	-9.0384e-06	-0.0012349	-0.00063776	0.0010295	-0.0003212	0.00028189	-0.0015573	0.0013597	-0.00016877	0.0013609	-0.0010209	0.00059197	-8.5321e-05	0.0011668	-0.00050892	0.0005277	0.0011082	-0.0003962	-0.001415	6.3881e-05	-0.00019334	0.0017016	0.00055894	-0.00070765	0.0012248	-0.00056558	0.00066758	-0.00091604	0.00015629	-0.0019102	0.00017536	-0.00049731	-0.00068046
N.S.		-0.0016743	0.00070678	-0.0010876	0.0010215	-0.0012859	-0.00026324	0.00031025	-0.00036041	0.00047929	-0.0012084	4.827e-05	-0.00083928	-4.1461e-05	-0.00064091	0.00044895	-0.00042287	-0.001979	-0.00092523	0.0011516	-3.8399e-05	0.00023337	-0.00049693	0.00030646	-0.0010176	-0.0017573	-0.00015588	-0.000282	-0.00050029	5.7542e-05	-2.3456e-05	-0.0022664	0.0010103	-0.00032726	0.00014503	0.00076736	-0.00090963	0.00039402	0.0010274	0.00048751	0.00022145	-0.0029246	-0.00085062	-0.00060823
N.S.		-0.0019263	-0.00032643	0.0011347	0.00146	-0.00019381	-0.0021873	0.00016465	0.00068817	-0.00021686	-0.00058538	0.0013512	-0.00054229	0.00012111	0.00040681	0.0015057	-0.00045762	-9.4922e-05	0.0003309	0.00043945	-0.0010124	0.0020221	-0.0016583	0.0004854	0.00025509	0.0001313	0.0015721	0.0027937	5.832e-05	-0.0011985	0.00055057	-0.0011284	0.00066812	0.00035599	-0.00027166	-0.0011611	0.00011762	0.00029469	-0.00038882	-0.0010864	0.00089044	-0.0013975	-0.0022833	0.0002687
N.S.		-0.00054986	0.0018244	-0.0012636	-0.0016332	-0.00086342	-0.00051419	0.0025233	0.0018164	-0.00046859	-0.0013106	0.00076362	-0.0008124	0.00083732	0.0014284	0.00080979	0.00077628	4.8356e-05	0.00062136	0.0024175	0.00098759	6.8768e-05	0.0011368	-0.00056195	0.0017355	-0.00084807	-0.0010777	0.00048445	0.0019487	0.0009197	0.0013357	0.00021457	0.00094353	0.00027835	-0.00076497	0.00042992	0.001136	0.00076763	-0.00030219	-0.00030873	-0.00027997	-0.0001041	-0.0018103	-0.0012934
N.S.		-0.0017006	-0.0023179	-0.0019465	-0.0021437	-0.0012576	-0.00038933	0.00036515	-0.0010678	-0.0020504	0.00032302	-0.002229	-3.8145e-05	-8.5794e-05	-0.00094067	-0.0032288	-0.0022082	-0.0017303	-0.0018651	-0.00074114	-0.0019892	0.00023914	0.00028026	-0.0006506	0.0012921	0.00028635	-0.00051633	-1.6134e-05	-0.0014324	-0.0013758	0.00071277	-0.00046095	0.00053573	-0.00087106	-0.00043614	-0.0034081	-0.001023	0.00019911	-0.0013476	0.0019332	0.00040225	0.00072204	0.00087042	-0.0015379
N.S.		0.00070715	0.0021972	0.0014397	0.00046572	0.0020394	0.00010192	0.00072536	-0.00055187	0.0024399	0.0017486	0.00043191	-0.00022883	0.0020399	-0.00074411	0.00017491	0.0027032	0.00045551	0.0014823	0.002917	-0.00042199	-0.00068	0.0010272	0.00018548	-0.001373	0.0016749	0.00029139	-0.0013596	-0.00098005	-0.00032728	0.0010367	0.00059677	0.00026733	-7.1927e-06	0.0018486	0.0020474	4.346e-05	0.00063482	0.0015831	0.0011017	0.00057278	0.0016509	0.00123	0.0023868
N.S.		1.6968e-05	7.9397e-05	0.0013889	-0.00031354	0.00061899	-0.0011157	-0.00060109	-0.0019126	0.0014458	0.00038886	-0.0016304	-0.0016644	-0.00016482	-0.0020202	0.00061105	-0.00067308	0.0020278	0.00058183	-0.0018705	-0.00035027	0.0015475	-0.00082133	0.003581	-0.00093245	0.0013768	7.3223e-05	-0.00073357	-0.00065225	-0.001499	0.00016391	-0.0004845	-0.0014634	-0.001918	-9.2139e-05	0.00055286	-0.0017592	-0.00016344	-0.00028455	0.00040104	-0.0015092	0.00038837	0.00016666	0.00037802
N.S.		-0.00046401	-0.00043853	0.00081781	0.00038088	0.0038285	-0.00093458	8.4809e-05	0.001908	0.0025171	-0.0031142	0.0036485	0.00089744	7.5246e-06	-0.00094277	0.0020421	0.0022209	-0.00044035	0.00065247	0.0030568	0.0014025	0.00059434	0.00084893	0.0025275	-0.0016476	0.00021815	0.0028338	0.0027297	0.0011362	0.0025925	0.0015806	0.0025253	0.00063697	-0.00011833	0.00084992	-0.0010528	0.00090886	0.00025506	0.002887	-0.0004822	0.00015086	-0.0015882	0.0020527	-0.00044684
N.S.		0.0013787	-0.0010974	-0.00063003	2.7494e-05	0.00038265	-0.00054595	0.0014651	0.00080129	-0.00033566	9.1445e-05	-0.0019017	-0.00051733	-0.00058035	0.00093699	-0.00078925	0.00083762	0.00083388	-0.00014304	-0.00063036	0.0023936	0.0013253	0.00025685	0.0002941	0.00025832	-0.0013262	-0.00048854	0.00016563	-0.00012606	-4.5911e-05	-0.000232	-0.00087086	-0.00015889	-0.001692	0.00076469	-0.0017047	-0.0012525	0.00020165	-0.0012461	-0.0013336	-0.00057562	0.0020461	-0.00073263	-0.00074198
N.S.		0.0017489	0.00013623	0.00069901	-0.00022918	0.00028815	-0.0011462	0.00053888	0.0025909	0.00076393	0.00047931	0.0016344	0.00019588	0.00093792	0.00073788	-0.00019013	-0.0013807	4.8869e-05	-0.0020066	-5.7473e-05	0.0013984	-0.0017479	0.00022475	-0.00046998	0.00024235	0.0010084	0.00062621	-0.00030232	5.8306e-06	0.0015285	-0.00054659	-0.0014998	-7.6545e-05	-5.908e-05	1.978e-05	0.0012495	-0.00032122	0.00038361	0.00057413	0.00044916	0.00055672	-0.0012954	0.00051638	0.00209
N.S.		0.0010097	0.00064982	0.00077745	-0.00076192	-0.0012159	0.0015859	1.9451e-05	0.0006768	0.0013542	0.0011726	0.0010279	0.00022613	5.2142e-05	0.0018791	0.0012776	0.0012608	0.00037713	0.00039415	-0.00018993	-0.00065507	0.0027815	0.0010655	0.0012	0.0012011	0.00094988	0.0020932	0.0019845	0.00049281	0.00019291	0.0022225	0.00069063	0.0022878	0.00096651	-2.1529e-05	-7.5558e-05	0.001033	0.00042992	0.0010332	-3.4412e-05	0.002477	-0.0008199	-0.00043239	0.00024333
N.S.		0.00092178	0.0017953	0.0029586	0.00032342	0.00023498	-0.00058978	0.00088856	0.00096885	0.00045681	0.0016169	0.0015357	0.0015304	0.0014832	0.0022488	0.0007559	-0.00014509	0.00044228	0.00025158	-0.00021955	0.0025373	0.00057825	0.00075522	0.0021983	0.00037077	0.0028948	0.0023172	0.0022043	0.0003352	0.0017347	0.0023958	0.0029038	0.00037225	0.0015979	0.0012409	0.0025555	0.0022306	0.00082571	0.0019984	0.00079091	0.0010366	0.0021575	-0.0004073	0.00098478
N.S.		-0.00072108	-0.0001173	1.7212e-05	0.00044077	0.00083152	-0.00052468	-0.00070906	4.7615e-05	-0.0021737	-0.00056301	-0.00071739	-0.00022985	0.00012254	-0.00066856	0.00075296	5.8901e-06	0.00099273	-0.00053408	2.0356e-05	0.003355	5.2903e-05	-0.00086483	-0.00011196	0.0015061	0.0002198	-0.00012764	0.00060006	-4.7508e-05	0.00035102	0.00013921	-0.00010548	0.0013341	0.0025364	-0.00049467	0.00041055	0.00075572	0.00075184	-0.001113	-0.0010193	-3.5286e-05	-0.00026778	0.0026202	-0.0011235
N.S.		-0.00015513	-0.0018307	0.00043131	0.00017594	-0.00011289	-0.00017119	9.4052e-05	0.0012284	-0.00075046	8.3648e-05	0.0015127	0.0017807	-0.0005055	0.00020642	-0.0015864	-0.0011596	-0.00095608	0.00020003	0.00071118	-0.00058098	-0.00077275	-0.009679	-0.0025737	-0.00035557	0.001137	0.001208	-0.0011094	-0.00094985	0.00072244	0.00015997	-0.00082986	0.0017825	-4.5964e-05	-0.00014427	-0.0012093	0.00020171	-0.0018957	0.00072442	0.0012409	-0.00028511	-0.0014471	0.0007213	-0.0017688
N.S.		0.0010268	0.00069932	0.0025032	0.001127	0.0024942	0.00094171	0.0013335	-0.00038162	0.0024391	0.0014844	0.00024303	-0.00012382	0.0020061	0.00063401	0.0010374	0.0022289	0.0020723	0.0026675	0.0026146	0.00053873	-0.00064948	0.0016031	-0.00041269	-0.0014945	0.00045917	-0.00039273	-0.0010174	-0.00083037	-7.2931e-05	0.001743	0.0016002	0.001093	0.00099302	0.0022862	0.0020266	-0.00044812	0.0016119	0.0020466	0.00053531	0.00083812	0.0030448	0.001889	0.00152
N.S.		-0.0016288	0.00048459	-0.00027743	0.0010327	-0.002137	-0.00065846	-0.0012506	-0.0010085	-0.00037962	-0.00024688	-0.0016094	0.00029886	0.00077031	0.0007516	-0.00025759	-0.0018039	-0.0011762	-0.00075859	-0.0009517	-0.0013902	-0.00061377	-0.0012143	0.00012976	-0.0010673	-2.3763e-05	-0.0014938	-0.0022199	-0.00082523	0.0016877	0.0001279	-0.00014259	0.00031758	-0.0004742	0.0011581	-5.2161e-05	0.00073852	-0.00073798	-0.00048238	0.00032549	0.0016531	0.0007796	-0.0023858	0.00025507
N.S.		0.00024946	0.00054304	0.0017157	2.5968e-05	0.00040317	0.00084402	-0.0013179	-0.000448	0.00088574	0.00044828	0.001319	-9.7797e-05	0.00023065	-0.00031654	0.00040811	-0.0012686	0.00025264	0.0012163	0.0012733	0.001201	0.00086606	0.00025542	0.00080208	-0.00079794	-0.00020761	-0.00034137	0.00026989	0.001217	-0.0021726	-0.00049074	0.00035286	-0.002156	0.0005988	-0.00015264	-0.00067542	-3.6358e-05	-0.0010387	0.00074644	0.0014635	0.0017188	0.00089461	-0.00085695	-0.00039339
N.S.		-0.0017503	0.00047164	-0.0025742	-0.001343	-0.0011475	-0.0001527	0.0025848	0.00059266	-0.00069659	-0.0019005	-0.00061312	-0.0015576	0.0011483	0.0017181	0.00010926	9.1722e-06	-0.0002073	0.0007839	0.0017784	-4.2463e-05	0.00072288	0.0010482	-0.0012253	0.00066497	-0.0021795	-0.0016363	0.00029618	0.0013127	0.0010208	0.0014614	0.0002661	4.7048e-05	0.0015747	-0.00060852	0.00071511	0.0011559	0.00020824	-0.0013208	-0.0016765	0.00085424	0.00029982	-0.0024527	-0.0020056
N.S.		-0.0020024	0.00062229	0.001004	0.0010572	-0.0027081	-0.00041504	0.00090737	-0.0020421	-0.0012225	5.9643e-05	0.00077876	-0.0013762	1.0056e-05	-0.00075076	0.00033789	0.0004554	-0.00017663	0.0025131	0.003011	0.0017719	0.0019794	0.00095008	0.00057816	9.866e-05	-6.1894e-05	0.00096038	-0.00082776	-0.00063068	-0.00087086	-0.0011893	-0.0010529	-0.00011755	-0.0018063	-0.00034762	-0.00098078	-5.9899e-05	-0.00042652	0.00085146	-0.0013307	-0.0012947	-0.0019597	-0.00015593	-0.00017993
N.S.		4.2864e-05	-0.0010566	-0.00059948	0.00035353	-0.00056371	0.00021876	-3.8445e-05	0.00027148	-0.00093459	0.0031811	-0.00064538	-0.0014075	-0.0010535	-0.0014338	0.00061175	0.00026277	0.00012636	-0.00054993	0.00092832	0.00060666	-0.00012393	-0.00053238	0.0001069	-0.0022213	-0.00098789	6.4797e-05	-0.0014777	0.00058943	-0.00090177	-0.00080273	-0.00066061	-0.00099266	0.0015354	-0.00073301	-0.0008394	-0.0018946	-0.0018962	-0.0018442	-0.0014036	-0.00052047	0.00062764	2.3013e-05	-0.0012404
N.S.		0.0015168	0.00038824	-1.552e-05	0.00073162	-0.00090687	0.0024891	0.00070191	0.00074653	0.00071463	-0.00027352	0.00043865	0.00072185	0.00038094	0.00086287	-0.0014315	-0.00024869	-0.0022693	-0.0013523	3.7687e-05	0.00022549	0.00044459	-0.00036417	0.00034999	-0.00077599	-0.0005145	-0.0012516	-7.286e-05	-0.0012048	-0.00019496	0.00027725	-0.00019804	-0.0021679	7.5647e-05	-0.00031392	0.0011036	0.0017479	-0.0011173	-0.0011437	-0.002	0.00036054	0.00047338	0.0015749	3.347e-05
N.S.		-0.00082758	-0.00015016	-0.00017538	-0.0013026	-0.00086084	0.0006109	-5.4442e-05	0.0003516	0.00030786	-0.0015241	-0.00043585	0.0009338	-0.0013329	-0.00084502	-0.00047307	-0.00073803	-0.0026548	8.4009e-05	8.038e-05	0.0016302	-0.00045178	-0.0012238	0.00013886	0.0013777	0.00040865	0.00067109	0.00089719	-0.00071245	0.001171	0.0010959	0.0011146	0.00050467	-0.00060624	-0.00093291	-0.00013571	-0.00018232	-0.0018364	-0.00046689	0.0001578	-0.00042452	0.0006854	-0.00017885	0.00091908
N.S.		0.0020403	0.00016829	-0.00073835	-0.00087915	-0.00045309	0.0018169	-0.00047103	-0.0018417	-0.00081325	-0.0018897	-0.0013888	-1.4691e-05	-2.054e-05	-0.0013698	-0.00074963	-0.00031702	-0.00085007	-0.0015711	-0.0010504	-0.0017904	-0.00065369	-0.00045997	-0.001212	0.0010849	0.00050251	0.00072066	0.0016533	-0.0013978	-0.0011187	-0.0014389	-0.001141	-0.00048654	0.00019978	0.00067718	-0.0006836	0.0010121	0.00020134	-0.00030803	0.0014364	0.0014297	-0.00047481	-0.00012706	-0.0010724
N.S.		-0.00033578	9.1227e-05	0.0019811	0.001175	0.001175	-0.00057136	-0.0003766	-4.3842e-05	0.00037427	-0.00049059	0.00031868	0.00074956	0.00031241	-0.00090979	-0.00090977	-0.00012757	0.0010314	0.00031516	0.00027809	0.00084517	0.0029995	0.0008571	0.00092112	0.00012077	0.00018219	-0.00078109	4.8153e-05	0.0013572	-0.000887	0.00055079	0.0004794	0.00067385	-0.0031894	0.001046	0.0015492	0.0005817	0.0013045	0.0011437	0.0011089	0.0016305	0.001943	0.0001391	-0.0001431
N.S.		0.0025458	-0.0011171	0.0006261	-0.0013718	0.0002156	-0.0012704	-0.00086993	0.000992	0.0018039	0.00062499	0.00011974	0.00070407	8.522e-05	0.00063848	0.00013413	-0.00043195	-0.00018575	-0.0011643	0.0010785	0.00063536	-0.0015619	0.00052097	-0.00073963	-7.5691e-05	0.00060712	-3.8679e-05	-0.00027266	-0.00010776	0.00069699	0.00012744	-0.0008007	-0.0013674	-0.0017804	0.0004559	0.0012478	0.00012507	0.00072202	0.00064827	0.00026224	0.00028495	-0.00017283	-0.00039898	0.0031375
N.S.		0.00069755	0.00091027	0.0027954	0.00054081	0.00045957	-1.2485e-05	0.00046958	0.0012407	0.00016229	0.0017433	0.0015377	0.0011461	0.0012948	0.00061624	0.0014504	0.0007994	-8.2506e-05	0.0004614	-0.00024921	0.0035468	0.00028637	0.0010644	0.0020836	-0.00052259	0.0011796	0.0029167	0.002084	0.00014173	0.00040448	0.0034055	0.004242	0.0018296	0.0016306	0.0011894	0.0019356	0.002229	0.00072536	0.00048222	0.00029979	0.0014497	0.0026253	0.00037724	0.00023916
N.S.		-0.0010334	-0.002297	0.00033556	0.0014437	-0.00050013	0.00075283	-0.0001785	0.00079872	-0.00023648	0.00023016	0.00079038	0.0014062	-5.1774e-05	0.0012182	-4.6272e-05	0.00011502	0.002071	0.0015597	2.1667e-05	-0.0011701	-6.9861e-06	-0.0036711	-0.0012033	0.0017176	-0.0001447	-0.0015583	-0.00051637	-0.00011325	-0.00077147	0.0012375	0.0025442	0.0014115	0.0016402	0.0012986	0.00057355	-0.00084472	-0.00092444	0.00055895	-0.00018127	0.0011094	-0.00065587	-0.00085761	-0.0025023
N.S.		-0.00013942	-0.00056152	-0.0002197	0.0010532	0.00018542	7.3293e-05	-0.00041249	-0.00061556	-0.0015873	-0.00067834	0.0002366	-0.0010382	0.00095083	-0.00029277	5.5324e-05	0.00050294	0.0016823	-5.0235e-05	0.0010361	0.0021385	0.0002416	-0.0023048	-0.0006328	0.0011208	0.0009768	-0.00034645	-0.00017481	-0.0007683	0.0012361	-0.00055121	-0.00088857	0.00060683	0.0029588	-0.00022475	0.00063699	0.00062853	-0.00019398	-0.00081162	-0.0011349	0.00036431	-0.0013917	0.0015433	-0.000919
N.S.		-0.0010199	0.00066151	0.002431	0.0013075	-0.0012764	-0.00054717	-0.0021086	-0.0017999	-0.0018035	0.00016005	-0.0016165	-0.00023584	3.8613e-05	-1.4205e-05	-0.001575	-0.001296	-0.0015552	-0.00016632	-0.00073949	0.00058954	0.00014455	0.00034716	-0.00041878	-0.0010863	0.00089173	-0.0021779	-0.00093542	-0.00021773	0.00036509	-0.00011977	2.1045e-05	0.0015954	-0.00017609	0.0012544	0.00033994	-1.4087e-05	-0.0010423	-0.00095677	-0.00078688	0.00029156	2.4676e-05	-0.0020303	-0.00050335
N.S.		-0.0010255	-0.0016941	-0.0015773	-0.0021003	-0.0015692	-0.0012468	-0.00046764	0.00073236	0.0010935	-0.0016608	-0.00061647	-0.0008083	-0.0024007	-0.0024664	-0.0012949	0.0013243	0.0014372	-0.00090346	0.00046311	-0.00082566	-0.00084369	0.00036633	-5.4341e-06	0.00057517	0.00024853	0.0027492	-0.00082026	0.0008811	0.00089953	-0.0016666	-0.0017016	-0.00028369	-0.00081485	-9.503e-05	-0.0013772	-0.00129	-0.0016051	0.00035203	-0.0015964	-0.0023075	-0.0012785	0.00016705	-0.0010105
N.S.		-0.0015543	-0.0017564	0.0020978	-0.0011192	0.00072419	-0.0020043	0.0010461	-0.00067077	-0.0018094	0.00053163	-0.00039891	0.00093353	0.0048219	-0.00071442	0.0010038	-0.00044971	-0.00031599	-2.7004e-05	-0.00097526	0.00066252	0.0011569	0.0014836	0.0021449	-0.00052651	0.00061995	0.0016977	0.00054442	0.00049915	-0.00066239	-0.00046696	-0.00038759	-3.7482e-06	-0.00082556	-7.7452e-05	-0.0010702	0.00011043	-0.00083546	0.00064997	0.00079034	-0.0029677	-0.0012175	0.00027261	0.000385
N.S.		0.00043984	0.00031161	0.0015487	-0.00039967	0.0013487	-0.00051993	0.00029441	0.00014496	0.00061774	-0.0011614	0.00060536	0.0022848	0.00065032	-0.00085443	0.00045907	-0.00049799	0.00153	0.00018586	7.6872e-05	0.0015921	0.0028831	-0.00045128	0.00026047	-0.00017528	0.00023992	-0.00094613	-0.00013944	0.0012904	-0.0015975	0.00027331	0.0012987	0.0014308	-0.0019256	0.00073172	0.0023979	0.00079157	0.0006132	0.00043716	0.00095213	0.0012326	0.00037666	0.00056218	-0.00042384
N.S.		0.0015514	-0.00063661	0.00028555	-0.0014056	-0.00066713	-0.00030298	-0.00010603	-0.00050512	-3.5719e-05	-0.00044435	-0.00084489	0.0016067	-0.00078896	-0.00067511	0.0019491	0.0010159	0.00022101	-0.0020286	-0.0010608	-0.0021444	0.0020377	0.0010674	0.0011533	-0.0012972	0.00078236	-0.00074688	-0.00029961	-0.00037426	-0.0023404	-0.00045587	-0.00014481	0.00058833	0.00097014	-0.00028785	0.00027837	0.0014511	0.0011792	-9.8544e-05	-0.00031015	-0.00017502	-0.00012973	-0.00045129	-0.00077887
N.S.		-0.00041389	-0.00093346	0.0013247	-0.00056243	0.0025027	-0.0019845	0.00072032	0.00017918	-0.0010793	0.0010104	0.00057619	0.00091354	0.0052414	-0.00052804	0.00046615	0.00039182	-7.3762e-05	0.00068499	0.00047295	0.00067025	0.00097718	0.0026663	0.0024207	-0.00082459	0.00086928	0.0021095	0.0012287	0.00044517	-0.00032642	0.00053165	0.00035902	-0.00062309	-0.00069968	0.00059336	-0.0011507	-0.00096911	0.0011578	0.0025972	0.0010877	-0.0013824	-0.0012668	0.0013611	-5.6251e-05
N.S.		0.0011593	0.00050815	0.0004958	-0.0012519	0.00083302	0.00096872	0.00016071	-8.072e-06	0.0010501	-0.0024996	-0.0010457	0.0012474	0.00064391	0.0010518	0.0029125	-0.0012853	-0.0012122	0.00081118	-0.0012429	0.00086412	0.00035959	-0.0021101	-8.776e-05	-0.0023671	-0.0028291	-5.6389e-06	0.00099618	0.00037881	-0.0001685	-0.00068616	0.0015248	-0.00045248	-0.00019718	-0.0015999	-0.0016269	-0.00093294	0.00068709	-0.0014634	-0.00016131	-0.00071312	0.00010873	-0.00038106	-0.0011465
N.S.		-0.001353	0.00011788	-0.00019393	-0.00090917	0.00042647	0.00053402	0.00031304	0.00019006	-0.00029768	0.0029253	9.5781e-05	0.0015547	-0.001539	0.00048318	-0.00087693	-0.00038435	0.0001343	-0.0002704	0.0018551	-5.8554e-05	0.0019042	-0.00028997	-0.00013671	0.0038315	-0.00014396	0.0014275	-0.0011581	0.0032321	0.0017026	-0.00042255	-0.00047896	-0.00031567	0.0001443	-0.00012767	0.00046266	0.0012626	0.0021094	0.0016508	0.00091914	-0.00042987	0.00027127	0.00028432	-9.4017e-06
N.S.		0.00098849	0.00024611	0.00010885	0.0014885	8.109e-05	-0.00065132	0.001204	0.0021193	-0.00071798	-0.00014363	0.0013332	-0.00066238	0.0023533	0.00026532	-0.00036429	-0.00081608	0.00078454	-0.001512	-4.2685e-05	0.001129	-0.0020756	-0.0001236	0.00064684	0.0003432	0.0018161	0.0013354	-0.00050248	0.0004323	0.0024175	-0.0007921	-0.0010736	0.0014275	0.0020757	0.00016515	0.00099809	-0.00069054	0.00019863	0.00018544	0.00045497	0.00039019	-0.0023933	0.0016791	0.00094146
N.S.		0.00040147	-0.00060365	0.00040866	-0.00080569	-0.00057262	-0.0017775	-0.0009445	-0.00094453	-0.0012777	-0.00046673	-0.001221	0.0015405	-0.0013107	-0.00056359	0.0016751	0.00036917	0.001047	-0.0013942	-0.0015841	-0.0018808	0.00075872	0.0011376	0.00062987	-0.0020615	-0.00027459	-0.00076761	-0.00010085	-0.00041289	-0.001608	0.00012554	-0.00015261	0.00025828	-0.00066688	-0.001146	-0.00031094	0.0015527	0.0010389	-0.0015139	-0.00094299	-0.00018745	-0.0001538	0.00077214	-0.001326
N.S.		0.00027005	-0.00053252	-0.00058799	-0.00060907	-0.00025161	-0.00013887	-0.0012559	-0.0014932	0.0013683	8.6664e-05	-0.00011452	0.0017093	-3.758e-05	-0.00073417	0.0006582	0.0017864	0.0034465	0.00063912	-0.00081449	0.0012357	0.0010332	-6.6028e-05	-0.0003286	-0.00030768	-0.0010144	0.00010466	0.00069502	0.0010984	0.0030652	0.0010849	0.00081222	-0.0017984	0.00035602	0.0020146	0.00072668	0.00053214	0.0013345	0.00017791	0.00099091	-0.00065869	-0.00011211	-0.00056391	-0.00054629
N.S.		-0.00061322	3.1964e-05	0.00010355	-0.00059756	0.00033845	-0.0017687	-0.0012398	-0.00027997	-0.0021808	-0.0004604	-0.0012411	0.00069986	-0.001352	-0.00062827	0.0011245	-0.00032334	0.0010007	-0.00063614	-0.0013193	0.0015042	-3.51e-05	0.00022027	0.00010532	-0.00018711	-0.00090982	-0.00021232	0.00029521	-0.00035843	-0.0009063	0.0003393	-0.00013848	0.00068399	-5.3939e-05	-0.0013836	-0.00018275	0.0010014	0.00075449	-0.0020769	-0.0010558	-0.00027557	-1.9184e-05	0.0018397	-0.0014089
N.S.		0.00026305	-0.00086736	0.00012594	-0.00014313	-0.00094634	-0.00046414	-0.0005457	-9.5146e-05	-0.00016291	0.00026356	0.0011015	-0.0016577	-0.00074779	0.0011223	0.0013966	0.0004091	0.00022229	-0.0009773	0.00019846	0.0014024	0.0011383	0.00021722	0.00059435	0.00055078	0.00020668	-0.0013793	0.00011549	-0.0008799	-0.00081086	0.00012053	-0.00028849	0.00068273	-9.9404e-05	0.0003347	-0.0018335	0.00096579	-0.00049211	-9.657e-05	0.00029591	-0.0013712	-0.00096294	-0.0012148	-0.0017485
N.S.		0.00058702	-0.0010043	0.00073331	-3.2643e-05	0.00026881	-8.4208e-05	0.00095906	0.00045298	-0.00047871	0.00070849	-0.0012618	-0.00090064	-0.000973	0.00049029	-0.0017139	0.00049896	-0.0005859	-0.0007373	-0.00074439	0.0012978	0.00067985	0.00087477	0.0012786	-0.00024124	-0.0012877	-0.0014066	3.1701e-05	-0.00031553	-0.0001576	-0.00024683	-0.0015512	-9.35e-05	-0.0029634	0.0006509	-0.0016173	-0.0012537	0.00055143	-0.0012565	-0.0013318	7.8443e-05	0.0025987	-0.00021239	-0.00051529
N.S.		-0.0014418	-0.00023643	-0.00085357	0.00057122	-0.00025063	-0.00033617	0.00033758	0.0010481	-0.0014973	-0.0011478	-0.0001812	-0.0019269	-2.2444e-05	0.0013805	-0.00030112	0.00074767	-0.00033785	0.00066501	-0.0012628	-0.00071553	-8.1609e-05	0.00011665	0.0010881	0.0011159	0.00071315	-0.00092356	0.0010519	-0.00040158	0.0011801	-0.00027982	0.00053032	-0.00047802	-0.00046739	0.0001945	2.3819e-05	-0.00053928	0.00022264	9.5307e-05	0.0015373	0.00076762	0.0002818	-0.00099712	0.0010921
N.S.		-0.0014997	0.00071163	0.0004623	-0.0019289	5.0506e-05	0.002239	0.003131	0.0012811	0.00021518	-0.0010308	0.0013658	0.00050379	-0.00030947	-0.0011514	0.00040305	-0.0010228	0.0011504	0.00094662	0.00012292	-0.002132	-0.00044923	-0.0003391	0.0013088	0.0015511	0.0016297	0.0018916	0.00021344	0.0014465	-0.00065334	-8.1013e-05	0.00035519	-0.00021023	0.001294	0.0010329	-0.00063593	-0.0016504	0.0022104	0.0010672	-2.3608e-06	-0.00015249	-0.00091839	0.00082736	-0.0022256
N.S.		0.0012425	-0.00054875	-0.00097375	-0.00097238	-0.00052809	0.0010146	0.00081725	0.00077841	-0.00092503	-0.00097294	0.00029724	0.001716	-0.00067315	-0.000957	-0.00049355	2.5126e-05	0.0017159	0.00065699	-0.00045635	-0.00054542	-0.00078288	0.00072363	-0.00017824	0.0014244	7.2898e-05	0.00018284	-0.00074953	0.00015198	-0.0010444	-0.00064733	0.00061257	0.00071633	0.0010963	0.001709	0.00029319	0.0013234	-0.00073888	0.0010571	-0.00017457	0.0020057	-0.00010329	-0.00075504	-0.00082358
N.S.		-0.00022553	-0.00038871	0.0018797	0.0010582	0.00071953	-0.00018635	-0.00039648	0.00011532	3.313e-06	0.00040623	1.5535e-05	-0.00074846	-0.00030387	-0.0001852	-0.0016046	3.804e-05	-1.5484e-05	-0.00030202	1.2126e-05	0.00040677	0.001762	0.0014079	0.0016253	0.00057671	-0.00044576	-0.001143	-0.00014182	0.00061159	-0.00044837	0.00049858	-0.00093405	-8.2088e-06	-0.0038021	0.0010395	-0.00031222	-0.00064583	0.0012518	8.6136e-05	2.7177e-05	0.0013677	0.0029808	0.00025118	-0.00011628
N.S.		0.00088743	0.00030279	0.00065374	0.00045982	-0.00037991	0.00047135	0.0018988	0.00092397	0.0010133	0.0021153	0.0018428	-0.00039165	0.0013556	0.0015824	0.0006689	0.00058235	0.0014164	0.0014019	6.0741e-05	0.00013609	0.0023115	0.00065725	-0.00020514	0.0015646	0.0022794	0.00051913	0.0016198	0.00045288	0.0011572	0.00044609	-0.00053045	-0.0007167	0.0010732	-0.00027249	0.00017476	0.00080849	1.6442e-05	0.0017488	0.00012542	0.0022032	0.00091938	0.00070739	0.0014014
N.S.		-0.0012051	-0.0010736	0.00054224	0.00079575	0.0012742	-0.00050396	-0.0012472	-0.0018456	0.00093387	0.0023779	0.0014898	3.8507e-05	0.0025188	0.0011027	-0.00067179	9.4393e-05	0.00040064	-0.00029602	0.00056107	0.0021738	8.2985e-05	0.00061356	0.0014488	0.00046995	0.002816	0.0013596	0.0017828	0.0011568	0.002137	0.0027006	0.00074592	0.0026546	0.0022176	-3.7113e-05	0.001464	0.0003724	-0.00070726	-0.00029284	0.0034412	0.0003117	-0.00078163	-0.00066025	0.00040487
N.S.		-0.0022163	0.00051614	-0.00012775	-0.0014989	-0.0021175	-0.00042447	0.0027998	0.00033608	0.0014992	0.00062064	-4.4196e-05	0.0011087	-0.0016161	-0.0017093	0.00060959	-0.00065569	0.00033609	-0.00077031	-0.0012279	-0.00019732	0.00094198	-0.0020631	-0.00024747	0.00090519	-0.00017713	-0.00080543	0.00065333	0.00044723	0.00093661	0.00043725	0.0014222	-0.00017779	0.0011715	-0.0013999	5.1551e-05	0.00013374	-0.00051221	-0.00043607	-0.0011541	0.00093795	0.00083839	-0.00087332	-0.00037388
N.S.		-0.0001461	0.0020444	-0.00093861	-0.000697	-0.00055207	-0.0011071	0.0012993	0.0020604	-0.00020889	-0.0010012	0.00027391	0.00017619	-0.00033348	0.00042062	0.00099271	0.00070525	-0.00015514	0.00097932	0.00032568	0.00099835	-0.00066895	0.0012629	0.00059158	0.00076901	0.0001809	0.00058261	-7.7701e-05	0.0010697	0.00013547	0.00034814	0.00048632	0.0014828	-0.00073582	-0.0019115	-0.00014187	0.001644	-0.00010607	0.00041176	0.00038928	-0.002251	-0.00083483	-0.0011166	-0.0010461
N.S.		0.00078616	-0.0029081	0.00043309	0.00072842	-0.0012322	-0.0010058	-7.1137e-05	-0.0010823	-0.0010067	-0.0022516	0.00065271	0.0018894	0.0013271	0.0021805	-0.00077324	0.0016906	0.00089146	-0.00082828	-0.0007287	0.00025796	0.0002764	-0.0011332	0.00055885	-0.0017876	-0.0013357	-0.00011114	-0.0021713	-6.7751e-05	0.0021522	-0.0010372	0.0017301	0.00033799	0.0017419	-2.9172e-05	0.00036009	0.00032993	-0.00060721	-0.0016596	-0.0030801	-0.00065814	-0.0012939	-0.0015372	0.0013229
N.S.		0.00034932	0.0036472	0.00047566	0.00022237	6.9328e-05	0.0014908	6.0758e-05	0.00087675	0.00057513	0.0012531	0.0016872	-0.00062391	0.0023881	-0.0018789	-0.00082353	-0.0003521	0.0019267	-0.00045573	0.0013964	-0.0016923	-0.0011084	-0.0041529	0.00054488	0.0014484	0.00064337	0.0028754	-0.00079876	0.00093848	-0.0011471	0.00022461	-0.00069208	0.0016348	0.00016083	-0.00065241	-0.00031091	0.00068973	0.001692	-0.00057794	0.00045789	0.0007231	0.0022158	0.00029691	0.00059089
N.S.		0.00035976	0.00024705	-0.00032564	0.00075405	0.00062239	0.0005948	0.00041779	-0.0014542	0.00050269	-0.00023521	-0.00028049	-0.00045199	0.00040307	0.0026504	0.00086059	0.0022416	-0.00029764	-0.00017467	-0.0003039	0.0010601	-0.0001313	0.00071827	0.0010364	-0.0010427	0.001152	0.001919	0.00076881	0.00035865	0.00082436	0.0014128	0.0016922	0.00025936	-3.2924e-06	0.00069072	6.5471e-05	-0.00031047	0.002074	0.0015507	0.0010494	-0.00065541	-0.0012535	-0.0010434	0.001969
N.S.		0.00090892	-0.00059178	-0.0027982	0.001436	-0.00082375	-0.0010365	3.274e-05	0.0014671	-0.00059258	0.0024979	-0.00025424	-0.00091014	-0.00057819	-0.0023099	0.00050749	0.00020341	9.3201e-05	-0.00083721	-0.0010505	0.0019121	0.00030241	0.00072959	0.00068809	-0.0017941	0.0012655	0.00078771	-0.0016803	-3.2742e-05	-0.0016381	-0.00047324	-0.00037334	-0.000184	0.00085178	-0.00074944	-0.0010662	-0.00013178	-0.0020525	-0.00092412	-0.0012334	-0.0025409	0.0012915	-0.00079346	-0.0018829
N.S.		-0.00070741	-0.0012749	-0.0020703	0.00078876	-0.00037853	0.0017037	0.0006427	-0.00024571	-0.0006271	-0.00020403	0.0017974	-0.00090792	0.00084671	-0.00081778	-0.0012668	-0.00074466	-0.0014449	-0.0010173	0.00014703	0.00038203	0.0015136	0.00029929	-0.00037633	-4.8012e-05	-0.0013357	0.00034577	-0.00057282	0.00074788	-0.00027451	1.7494e-05	0.0018095	0.00041291	0.0011061	-0.0015923	-0.0010805	0.00056705	-0.0012227	0.00045875	-0.00027003	-0.00091181	0.0011009	0.00022525	-1.0255e-05
N.S.		-0.00075596	-0.00089147	-0.00075787	-0.00059503	0.00032743	-0.00090087	-0.0013868	-0.00071184	0.00087195	0.00080988	-0.0023859	-0.00015057	-0.00070032	-0.00067364	-0.0011774	0.00066501	-0.00048299	-0.00089721	-0.0001351	0.0004314	-0.00073929	-0.00017502	-0.00047922	-0.0010355	-0.0022684	-0.0015456	-0.00065626	0.0019365	-0.0010825	-0.0029097	-0.0010514	-0.0013435	0.00083932	-0.0028557	0.0004074	-0.0020213	0.00074773	-0.001036	-0.00096942	0.0008384	-0.0014666	-0.00062744	0.00020348
N.S.		0.0014876	-0.00056891	-0.00061377	-0.0017314	-0.00068203	0.0012353	-0.00032997	-0.0019891	-0.0015874	-0.0017521	-0.0019617	-0.00099862	-0.00046688	-0.002625	-5.7679e-05	-0.0015101	-0.001208	-0.0014737	-0.0024773	-0.0021982	-0.0017517	-0.0010894	-0.0015255	0.000542	5.5456e-05	0.00067704	0.00042621	-0.00092536	-0.00086403	-0.0019762	0.00020823	-0.00094181	0.00048664	-0.00090689	-0.00015162	0.00053822	-0.00070161	-2.7418e-05	0.0015559	0.00061741	-0.0014676	-0.0010317	-0.0012365
N.S.		-0.00011151	-0.0012992	-0.00063885	0.00099908	-0.00048902	-0.00026784	-0.0013338	-0.0022345	0.0012166	-0.00063917	0.00037972	0.0012214	9.3223e-06	-0.00095121	-0.00068947	0.0006385	0.0022315	-0.0013484	-0.0014333	0.00024492	0.00070131	0.00087236	0.00038814	-0.00061765	-0.00083954	0.00065544	0.00094164	0.0031531	0.0020097	0.0013502	0.0011194	-0.0013196	0.0012121	0.00025862	0.0012235	0.0015803	0.00022946	-0.00017303	7.9561e-05	-0.0012771	-0.00034675	-0.001124	-0.00036385
N.S.		-0.00083302	0.00034939	-0.00023256	-0.00033725	-0.0011578	-0.00047884	0.00064827	-0.00029893	0.00042816	0.0011379	-0.0018	-0.0009888	-0.0018559	-3.3858e-05	0.0012683	-0.00015475	-0.00076593	-0.0010111	-0.00031492	-0.00092472	0.00021758	-0.00080878	-0.0020397	0.0022461	-0.00095009	-0.00087681	0.001149	8.8007e-05	-0.00030797	-0.0001603	7.0645e-05	-0.00037143	0.0006802	-0.0022821	-0.00060306	-9.0151e-05	7.2047e-05	0.001726	0.00018672	0.00010484	0.00016606	0.0013963	0.00070982
N.S.		-0.00048048	0.00066581	0.00028653	0.00035445	-0.00062205	-0.0016831	0.00097473	0.00081378	-0.0010149	-0.00048207	0.00036838	-5.6467e-05	-0.00081721	2.8115e-05	0.0017331	-0.00011728	0.00025897	0.00026103	0.0005588	-0.00063302	0.0011163	-0.0017424	0.00078262	0.00026096	-0.00072817	-0.00064616	0.002249	0.00017802	-0.0013204	-0.00032923	-0.00058147	0.00036179	0.0011282	-0.00034506	-7.3068e-05	0.00059396	0.0023605	-0.0011303	-0.0017752	0.0012593	-0.00089095	-0.00077726	0.00074519
N.S.		-0.0005738	-0.0015786	-0.0016142	0.00030149	-0.0010673	0.0012512	0.00061479	0.0012377	-0.00023583	0.00030065	0.0027356	-0.00028447	0.00013672	-6.5581e-05	-0.00074432	-0.00037531	-0.0017281	-0.0011363	0.0014183	-0.0004374	0.0011019	0.00021731	0.0005163	-0.00037278	-0.00072082	-0.00028333	-0.00182	0.0014452	-0.00016846	0.00044226	0.0017289	-0.00069575	-8.2005e-05	-0.0023753	-0.0014394	-0.00037046	-0.00071039	0.001261	-0.00070499	-8.5369e-05	-5.1411e-05	0.00033525	0.00023509
N.S.		-0.0015998	0.0013541	-0.00062567	0.00014116	-0.0022018	-0.00054247	-0.00018073	0.00014896	0.00023884	-0.00054654	-0.0012646	0.00030875	0.0024471	0.00060517	0.0013041	-0.0018385	-0.00037947	1.978e-05	-0.0010099	-0.0014881	0.00062309	0.00025932	0.0020361	0.0010996	0.0006435	-0.0010627	-0.0021227	-0.00073574	0.0026957	0.0013202	7.6252e-05	-0.00021944	-0.00017603	-0.00041173	0.00010555	0.0014958	4.8388e-05	0.00020898	0.0012364	0.0021524	0.00052647	-0.0024012	0.00025073
N.S.		0.0030607	0.0011425	0.00079906	0.0015975	7.8418e-05	0.00042816	0.0003493	-0.00067643	-0.00053876	0.00075559	0.0012435	0.0016218	0.0023223	-0.00029821	0.0024714	0.0024326	0.0034287	0.0025808	0.0017467	-0.0025473	0.00086245	0.0028747	0.003678	0.0028585	0.0016506	0.0011282	0.0017263	0.0032335	0.0045503	0.00345	0.0040047	0.0026154	0.0033524	0.00091386	0.0019887	-0.0011239	0.0038314	0.001696	7.7324e-05	0.0033636	0.0013362	0.0029985	0.00033175
N.S.		-0.00095242	-0.0010912	-0.0012053	-0.0014104	-0.0002748	0.00047692	-0.00022229	-0.0006556	0.00045978	-0.00010132	0.0004735	5.1278e-05	0.00071406	0.00058305	-0.00042318	-0.00075346	-0.001004	0.00047675	-0.00077889	0.00061303	9.1553e-05	0.0024501	0.0024083	0.0014431	0.0021152	0.00073603	0.0014978	0.00075396	9.4309e-05	0.0003527	0.0013498	0.002376	0.0010143	0.00057525	0.00040863	0.00053014	0.00051513	-0.00073011	0.000593	-0.0011868	-0.00013535	-0.00053295	0.00033214
N.S.		0.00066267	0.0028481	0.00017621	0.00021877	0.0020209	0.00076214	-0.00023335	-0.0011756	-0.0023215	-0.00090123	-0.0014747	-0.0016689	-7.433e-05	-0.00095102	0.0012551	-0.00035912	0.00019656	-0.0025565	-0.0015711	0.00054613	0.0010715	-0.0036759	-0.0038868	-0.0022293	-0.001618	-0.00068465	-0.0029724	-0.0032273	-0.0015828	-0.0025749	-0.0022189	-0.00055836	-0.00069831	-0.00095187	-0.00068245	-0.0015957	0.00011017	-0.00048037	-0.00087214	-0.00118	-0.00089833	0.0011384	0.00026847
N.S.		-0.0010007	-0.0024691	-0.0015986	-0.0012518	-0.001674	-0.0014173	-0.00044701	0.00087197	0.00016417	-0.0010361	-0.00067974	-0.00081502	-0.0018862	-0.0028749	-0.00030124	0.00026971	0.00014226	0.00055694	-0.00028299	-0.0010362	-0.00056234	4.519e-06	-0.0004873	-0.00024772	0.00021315	0.0023336	-0.0023097	-0.00012939	3.1684e-05	-0.0014519	-0.0018804	-9.8223e-05	-0.0008061	-0.00086958	-0.0014722	-0.001118	-0.0023544	-0.00013696	-0.0021851	-0.0010819	-0.0011183	-9.7097e-05	-0.0011746
N.S.		1.7838e-05	-0.00065283	-0.001477	-0.00078184	-0.00036708	-0.00018177	0.00051078	0.0017319	5.4241e-05	0.00081385	0.0022099	-0.0004306	1.3169e-05	0.00039078	0.00097296	0.00041648	-0.0016545	0.00073805	0.00080147	-2.2045e-05	0.00019471	-0.00080985	0.00087493	-0.00033576	-0.00090181	0.00011191	-0.0026316	0.0018413	0.0001993	0.00027404	0.001692	-0.0020932	-0.00084189	-0.002817	-0.0012234	-0.00065552	0.00036064	0.00086521	-0.00068428	0.00060083	-0.00063981	0.00020762	0.00011165
N.S.		-0.00041708	-0.001305	-7.1698e-05	-0.0016454	-0.0012217	-0.0013573	-0.00089121	0.0013681	0.0005596	-0.002362	-0.001157	-0.0012405	-0.002844	-0.0016956	-0.0019167	0.0013498	0.0018011	-0.0016873	0.00089956	-0.0011623	-0.00017324	0.00051557	0.0005951	-0.0002682	-0.00081699	0.001441	0.00046986	0.0012277	0.0015253	-0.001635	-0.00088653	-0.00035176	-0.0011098	0.000666	-0.00021386	-0.0018236	-0.00025112	0.00010265	-0.00085932	-0.0026059	-0.00088325	0.00017346	-0.0006218
N.S.		0.00030357	0.0014506	0.00022027	0.0013033	0.0014143	0.00046554	-0.0015104	0.0002952	-0.0023553	0.00060083	-0.00060033	-0.00094517	-0.00097159	-0.00097736	0.0011132	9.0245e-05	0.00050257	-0.0018186	-0.0016576	-0.00053752	0.0021301	-0.0038084	-0.0040074	-0.0014614	-0.0013548	-0.00057538	-0.0019984	-0.0024828	-0.0012777	-0.0021131	-0.0013524	-7.7626e-05	-4.9352e-05	-0.00036945	-0.0010592	-0.0017294	-0.00022345	-0.0017228	-0.00063524	-0.00044725	-0.00037205	-6.4936e-05	0.0011914
N.S.		-0.0016947	-0.00075514	0.00088203	-0.00083915	-0.00058841	-0.00029394	-0.00033314	-0.001724	-0.0010592	-0.001071	-0.0010534	-0.00062946	4.6673e-05	-0.0050562	-0.0021778	-0.00026519	-0.000714	-4.0899e-05	0.00048944	0.00066765	-0.00083095	0.00049803	0.00084954	0.0010977	0.0018773	-0.00054652	-0.0012385	-0.0009375	-0.0013738	0.00059788	-0.0012051	0.0003626	0.0022569	6.9141e-05	0.00018312	-0.00093533	-0.00062955	-0.00054504	-0.00013871	-0.00010775	0.00066391	-0.0028124	4.399e-05
N.S.		0.0011915	0.00061916	3.2681e-05	0.00075117	-0.00046736	0.0015647	-0.00037185	-0.00065991	-3.2073e-05	-0.0013669	-0.00075479	0.00030237	-5.9292e-05	-0.00059702	0.00034868	0.00086055	-0.00025637	-0.0018337	-0.00047881	-0.0003686	0.00022288	-8.2503e-05	-0.0016225	0.00039543	0.000339	-0.00041364	0.0017175	-0.0012157	-0.00067139	-0.00074306	-0.0022462	-0.00019067	0.00032808	0.00063541	-0.00053462	0.0010614	0.00078689	-0.00016639	0.00095322	0.0013152	0.00051665	0.00027347	0.00033547
[truncated: 1,015 more rows]
