# Supplementary material for: De novo inter-regional coactivations of preconfigured local ensembles support memory
Source: Nat Commun. 2022 Mar 11;13:1272. doi: 10.1038/s41467-022-28929-x (PMC8917150; doi:10.1038/s41467-022-28929-x)
Supplement: Supplementary file 6 — Source Data [file 41467_2022_28929_MOESM6_ESM.zip › SourceData/supplementary_fig15_d.csv]

Supplementary Fig. 15d
Triple-CCG peak
With triple-activation
# coupled partial-pair	0	1	2	3
	0.16939	0.14885	0.13033	0.11339
	0.16968	0.14912	0.13058	0.11388
	0.16939	0.17469	0.15383	0.13495
	0.16949	0.14894	0.13032	0.1134
	0.16939	0.14885	0.13021	0.11331
	0.16949	0.17477	0.15392	0.15689
	0.16978	0.14922	0.15429	0.15718
	0.16939	0.14897	0.15412	0.13542
	0.16939	0.14885	0.15383	0.13495
	0.16991	0.14935	0.13072	0.11377
	0.16949	0.14893	0.17764	0.15682
	0.16987	0.17515	0.15428	0.13539
	0.16987	0.14932	0.13076	0.13549
	0.16939	0.14942	0.13076	0.11382
	0.16968	0.14924	0.13059	0.11374
	0.16997	0.14961	0.13105	0.1141
	0.16978	0.17518	0.15429	0.1354
	0.16959	0.14913	0.1305	0.11374
	0.16891	0.14839	0.12988	0.11304
	0.16978	0.14922	0.13067	0.11375
	0.16949	0.17478	0.15392	0.13504
	0.16949	0.17477	0.15393	0.13506
	0.16949	0.17477	0.15392	0.13504
	0.16959	0.14926	0.15421	0.1789
	0.16997	0.17524	0.15437	0.13548
	0.1691	0.14858	0.12995	0.11313
	0.16978	0.14934	0.13068	0.11392
	0.16978	0.14945	0.13078	0.11392
	0.16939	0.20083	0.17767	0.15683
	0.16968	0.14924	0.1306	0.11374
	0.16959	0.14904	0.1304	0.11348
	0.16959	0.14905	0.13041	0.11365
	0.16939	0.14895	0.17767	0.15683
	0.16978	0.14922	0.13058	0.11366
	0.16968	0.14963	0.13107	0.13584
	0.16949	0.14932	0.13076	0.11388
	0.16949	0.17492	0.15405	0.17846
	0.16978	0.14934	0.13068	0.11374
	0.16939	0.14885	0.13024	0.11331
	0.1692	0.14865	0.17723	0.15642
	0.16959	0.14905	0.13051	0.11357
	0.16997	0.15005	0.13148	0.1145
	0.16978	0.14934	0.13085	0.11398
	0.16997	0.14942	0.13086	0.13558
	0.16987	0.17564	0.1784	0.15754
	0.16987	0.14942	0.13097	0.11409
	0.16959	0.17496	0.15411	0.15687
	0.16978	0.14991	0.15503	0.1361
	0.16968	0.14914	0.1305	0.15718
	0.16944	0.14898	0.13042	0.13517
	0.16939	0.14886	0.13034	0.13515
	0.1692	0.14913	0.15412	0.13535
	0.16939	0.14886	0.13023	0.11339
	0.16959	0.14916	0.13051	0.11365
	0.16968	0.14912	0.1305	0.11366
	0.1693	0.14879	0.13032	0.11348
	0.16949	0.14907	0.13051	0.11359
	0.16949	0.1749	0.15402	0.13524
	0.16959	0.17528	0.15449	0.13561
	0.16987	0.14931	0.13067	0.11383
	0.1693	0.14898	0.13033	0.13527
	0.16968	0.14914	0.1306	0.11366
	0.16968	0.14914	0.1305	0.13522
	0.16901	0.14849	0.13005	0.11321
	0.16959	0.17513	0.15435	0.13543
	0.16968	0.14913	0.13049	0.11357
	0.16987	0.14932	0.15428	0.13539
	0.16939	0.17484	0.15397	0.13515
	0.16959	0.14905	0.13042	0.11348
	0.1691	0.14886	0.13033	0.11343
	0.1693	0.14875	0.13022	0.1133
	0.16959	0.20069	0.17759	0.15677
	0.16949	0.14898	0.13033	0.1134
	0.1691	0.14857	0.12997	0.11313
	0.16978	0.14921	0.13068	0.13569
	0.16939	0.14896	0.13032	0.11339
	0.16949	0.14893	0.13032	0.11348
	0.16968	0.20079	0.17781	0.1789
	0.16949	0.14897	0.13044	0.11348
	0.16978	0.14924	0.13071	0.1354
	0.1692	0.14868	0.13007	0.11313
	0.16959	0.14904	0.13041	0.11348
	0.16939	0.14887	0.13024	0.11331
	0.1691	0.17438	0.15354	0.13479
	0.16978	0.14924	0.1542	0.17916
	0.16959	0.14904	0.13052	0.11357
	0.16953	0.14897	0.15407	0.13515
	0.16968	0.14913	0.13059	0.11374
	0.16968	0.14912	0.1305	0.11357
	0.16959	0.17486	0.15412	0.13523
	0.16968	0.20078	0.17783	0.15698
	0.16973	0.14914	0.13048	0.11357
	0.1692	0.14867	0.13004	0.11322
	0.1693	0.17458	0.15382	0.13496
	0.1693	0.14888	0.13025	0.1133
	0.16939	0.14885	0.1302	0.11331
	0.16987	0.14943	0.13078	0.11383
	0.16987	0.14932	0.13068	0.11375
	0.16997	0.15	0.13133	0.11436
	0.1693	0.14888	0.15406	0.13525
	0.16978	0.14923	0.13059	0.1353
	0.16997	0.14953	0.15447	0.13558
	0.16968	0.17522	0.15441	0.13562
	0.16968	0.17496	0.15419	0.13532
	0.1693	0.14877	0.13015	0.11322
	0.16987	0.14945	0.13078	0.15715
	0.16959	0.14903	0.154	0.13513
	0.1693	0.14886	0.13022	0.11339
	0.1693	0.20041	0.17733	0.15651
	0.16949	0.14929	0.13075	0.13578
	0.1692	0.14866	0.13005	0.11313
	0.16968	0.14926	0.13059	0.11374
	0.16949	0.14893	0.13031	0.11357
	0.16901	0.14848	0.12984	0.11296
	0.16939	0.14885	0.15394	0.13515
	0.16949	0.17488	0.15424	0.13554
	0.16949	0.14907	0.15405	0.13514
	0.16968	0.17529	0.17805	0.1572
	0.17007	0.1495	0.17826	0.15742
	0.16968	0.20095	0.17794	0.15709
	0.16949	0.14917	0.13062	0.13544
	0.16891	0.14849	0.12989	0.13464
	0.16968	0.14954	0.13097	0.13572
	0.16949	0.14921	0.13058	0.13544
	0.16939	0.14896	0.13031	0.11339
	0.16978	0.14922	0.13058	0.1353
	0.16959	0.14917	0.13051	0.13523
	0.16968	0.14947	0.15449	0.13569
	0.16901	0.1488	0.13016	0.11332
	0.16978	0.14933	0.13068	0.114
	0.16939	0.14885	0.13023	0.11339
	0.1693	0.14879	0.13015	0.11322
	0.16949	0.14906	0.13049	0.11365
	0.16968	0.14914	0.13059	0.11366
	0.16978	0.14934	0.15429	0.1354
	0.16968	0.14914	0.1305	0.11366
	0.16939	0.14887	0.15393	0.13505
	0.16959	0.14926	0.13059	0.11365
	0.16968	0.14913	0.1305	0.11366
	0.16968	0.14918	0.13054	0.11362
	0.16978	0.14934	0.13068	0.11375
	0.1692	0.14878	0.13027	0.13518
	0.16968	0.14913	0.13059	0.11366
	0.16978	0.14922	0.13059	0.11366
	0.16949	0.17478	0.15404	0.13514
	0.16978	0.14923	0.1306	0.11375
	0.16968	0.14966	0.1312	0.11431
	0.1694	0.14885	0.13031	0.11348
	0.16968	0.17536	0.15444	0.13552
	0.16959	0.14904	0.1304	0.11348
	0.16901	0.1485	0.15345	0.15624
	0.16978	0.14924	0.1306	0.11374
	0.16949	0.17477	0.15391	0.13504
	0.16949	0.14918	0.13062	0.11365
	0.16978	0.14922	0.15419	0.15706
	0.16959	0.14917	0.13052	0.11365
	0.16949	0.14895	0.13042	0.11348
	0.16978	0.14957	0.13091	0.11405
	0.16968	0.14913	0.1305	0.11357
	0.16978	0.14933	0.13078	0.11383
	0.16968	0.14961	0.13115	0.13603
	0.16959	0.14914	0.15418	0.1353
	0.16968	0.14914	0.13051	0.11366
	0.16968	0.14912	0.1779	0.15706
	0.16968	0.14925	0.13059	0.11374
	0.16982	0.14935	0.13073	0.11381
	0.16949	0.20062	0.17753	0.17859
	0.16968	0.14914	0.13049	0.11357
	0.16978	0.14934	0.15429	0.1355
	0.16949	0.14917	0.13049	0.13524
	0.16978	0.14923	0.13077	0.11382
	0.16949	0.14907	0.13053	0.11357
	0.16968	0.14912	0.1305	0.11357
	0.16968	0.14914	0.13061	0.1572
	0.16987	0.14932	0.13076	0.11383
	0.16949	0.17489	0.15402	0.13514
	0.16949	0.14896	0.13033	0.13525
	0.16973	0.14914	0.1307	0.13543
	0.16949	0.14893	0.15405	0.13514
	0.16987	0.14932	0.13077	0.11383
	0.16959	0.14913	0.15423	0.13533
	0.16987	0.14954	0.13086	0.11392
	0.16987	0.14933	0.15428	0.13539
	0.16968	0.14927	0.13059	0.11366
	0.16968	0.14912	0.13051	0.11357
	0.16987	0.1496	0.13096	0.11409
	0.1691	0.14902	0.13037	0.11344
	0.16997	0.17538	0.15448	0.13568
	0.16978	0.14924	0.13071	0.11375
	0.1691	0.1487	0.13007	0.11313
	0.16949	0.17476	0.17749	0.17833
	0.16959	0.17489	0.15401	0.13513
	0.16978	0.14922	0.13069	0.11374
	0.16968	0.14936	0.17794	0.15721
	0.1693	0.14875	0.13014	0.11322
	0.16968	0.14924	0.15443	0.13552
	0.16968	0.14918	0.15427	0.15704
	0.16978	0.14966	0.131	0.11403
	0.16987	0.14931	0.13067	0.11375
	0.16968	0.14924	0.15422	0.13532
	0.16968	0.14956	0.17823	0.15748
	0.16968	0.17494	0.1542	0.13532
	0.16968	0.14914	0.1305	0.11366
	0.16968	0.17497	0.15423	0.13532
	0.16987	0.14962	0.13095	0.15757
	0.1693	0.17458	0.1537	0.13486
	0.1693	0.20057	0.17747	0.15662
	0.16959	0.14906	0.13041	0.11357
	0.16987	0.14943	0.13077	0.11383
	0.16987	0.17571	0.15491	0.1361
	0.17011	0.14954	0.13087	0.11392
	0.16968	0.14914	0.13061	0.11374
	0.16987	0.14931	0.13077	0.13549
	0.16963	0.14906	0.15402	0.13514
	0.16959	0.14954	0.1309	0.13566
	0.16959	0.14914	0.13052	0.11357
	0.16987	0.14955	0.13088	0.11392
	0.16939	0.14886	0.13023	0.11331
	0.16949	0.14908	0.13043	0.11365
	0.16978	0.14945	0.13081	0.11383
	0.1692	0.17448	0.15362	0.13498
	0.16987	0.20111	0.17798	0.17881
	0.17007	0.1495	0.1309	0.11396
	0.1692	0.17449	0.15376	0.13488
	0.16939	0.1492	0.13055	0.1136
	0.16987	0.14943	0.13088	0.11392
	0.16949	0.14895	0.13043	0.13543
	0.16968	0.17495	0.15408	0.13522
	0.16968	0.14924	0.1306	0.11366
	0.16939	0.14886	0.13044	0.11356
	0.16987	0.14932	0.13077	0.11383
	0.16968	0.14913	0.1305	0.11366
	0.17007	0.14951	0.13114	0.11427
	0.16968	0.14913	0.1306	0.11374
	0.16978	0.14941	0.15438	0.1356
	0.16968	0.14983	0.13115	0.11436
	0.16997	0.17537	0.15462	0.13568
	0.16997	0.14952	0.15469	0.15767
	0.16953	0.14895	0.13053	0.11365
	0.16978	0.17529	0.1544	0.13552
	0.16978	0.14933	0.13068	0.11375
	0.16959	0.14903	0.15401	0.13533
	0.1693	0.14874	0.13012	0.11322
	0.16968	0.14914	0.1305	0.11357
	0.16987	0.14933	0.13068	0.13539
	0.16978	0.14934	0.13068	0.11374
	0.16968	0.14925	0.13059	0.11366
	0.16949	0.14917	0.15415	0.13524
	0.16978	0.17517	0.1779	0.15706
	0.16978	0.14934	0.13077	0.11392
	0.16968	0.2008	0.17784	0.15721
	0.16939	0.17469	0.15382	0.13495
	0.1693	0.14875	0.13013	0.11339
	0.1693	0.14878	0.13015	0.11341
	0.16968	0.14915	0.15424	0.13533
	0.16968	0.17508	0.1542	0.13562
	0.16939	0.14886	0.13032	0.11356
	0.16901	0.17432	0.15346	0.1346
	0.16949	0.14905	0.17775	0.20064
	0.16968	0.17495	0.15409	0.1785
	0.16968	0.14937	0.13082	0.11386
	0.16978	0.14934	0.13068	0.15706
	0.16968	0.14926	0.1307	0.11374
	0.16959	0.14904	0.1304	0.11365
	0.16978	0.14923	0.13064	0.11371
	0.16968	0.17509	0.15431	0.13542
	0.16987	0.14933	0.13088	0.114
	0.16949	0.14895	0.13031	0.1134
	0.16982	0.14935	0.13068	0.11374
	0.16949	0.17478	0.15391	0.15668
	0.16978	0.14933	0.1544	0.1355
	0.16968	0.14913	0.15408	0.13522
	0.16949	0.14895	0.13034	0.13504
	0.16939	0.17467	0.15384	0.13495
	0.1691	0.14868	0.13004	0.11313
	0.1692	0.22611	0.20082	0.17806
	0.16901	0.14885	0.1302	0.11338
	0.16997	0.14942	0.13077	0.11384
	0.1693	0.14875	0.15374	0.13486
	0.16987	0.14954	0.13106	0.11418
	0.16959	0.14907	0.13044	0.11367
	0.16978	0.14977	0.1312	0.11422
	0.16987	0.14942	0.17822	0.15759
	0.16959	0.17486	0.154	0.15677
	0.16959	0.14905	0.13063	0.11365
	0.16992	0.15004	0.13144	0.11454
	0.16949	0.20058	0.17751	0.15668
	0.16949	0.17476	0.15401	0.13524
	0.16968	0.14914	0.13049	0.11366
	0.17021	0.15009	0.13141	0.11451
	0.16968	0.17496	0.15419	0.13532
	0.16891	0.14862	0.12998	0.11304
	0.16978	0.17505	0.1542	0.15695
	0.16949	0.14895	0.13031	0.11348
	0.16959	0.14904	0.15412	0.13523
	0.16949	0.14906	0.13043	0.13514
	0.16987	0.14954	0.15464	0.15738
	0.16978	0.14933	0.1307	0.1354
	0.16978	0.14957	0.15471	0.1359
	0.16978	0.14921	0.15442	0.1355
	0.1692	0.1752	0.15441	0.15722
	0.16939	0.14897	0.13032	0.13525
	0.16968	0.14913	0.13059	0.11374
	0.16968	0.14912	0.13049	0.11357
	0.1691	0.14858	0.13014	0.1133
	0.16939	0.14886	0.13042	0.11356
	0.1693	0.14879	0.13015	0.11322
	0.16968	0.17508	0.17803	0.15718
	0.16978	0.17506	0.15418	0.1354
	0.16978	0.14923	0.13069	0.1354
	0.16987	0.17514	0.15427	0.15704
	0.1691	0.14857	0.12995	0.11304
	0.16959	0.14915	0.1305	0.11357
	0.16949	0.14893	0.15392	0.13504
	0.16959	0.14915	0.13051	0.11365
	0.1691	0.17438	0.15353	0.15633
	0.16949	0.14905	0.13043	0.11348
	0.16982	0.14928	0.13063	0.11369
	0.16968	0.17495	0.17768	0.15686
	0.16959	0.14928	0.15424	0.13533
	0.16959	0.17486	0.1776	0.17842
	0.16959	0.14902	0.13039	0.11348
	0.1693	0.17458	0.15381	0.15671
	0.16987	0.14932	0.13069	0.11375
	0.1693	0.17457	0.15416	0.15698
	0.1691	0.14867	0.13016	0.11321
	0.1691	0.14858	0.13005	0.13479
	0.16978	0.17506	0.1542	0.1353
	0.16978	0.14923	0.13058	0.11366
	0.16982	0.14939	0.15433	0.13562
	0.16987	0.14932	0.13078	0.11392
	0.16949	0.17478	0.15392	0.13504
	0.16968	0.14925	0.1306	0.11374
	0.16978	0.14921	0.1306	0.11366
	0.16968	0.14926	0.13061	0.11374
	0.16959	0.14903	0.1305	0.13533
	0.16997	0.14952	0.13096	0.11401
	0.16968	0.14925	0.13068	0.11374
	0.16959	0.17486	0.1541	0.13523
	0.1693	0.17472	0.15382	0.13496
	0.16987	0.17514	0.15426	0.13539
	0.16959	0.17499	0.15411	0.13533
	0.1693	0.14943	0.13076	0.11397
	0.16959	0.14915	0.15423	0.157
	0.16987	0.15013	0.13153	0.11455
	0.16987	0.14942	0.13079	0.11383
	0.16968	0.14915	0.15411	0.15686
	0.1692	0.17497	0.15409	0.1352
	0.16959	0.14903	0.13051	0.13543
	0.16987	0.14932	0.13068	0.11383
	0.16978	0.14921	0.13057	0.15695
	0.16978	0.14923	0.13058	0.11383
	0.16992	0.14935	0.15431	0.15706
	0.16978	0.14922	0.15437	0.13549
	0.16949	0.14905	0.1304	0.11357
	0.1693	0.17498	0.15409	0.13556
	0.16968	0.14923	0.13069	0.11383
	0.16987	0.14942	0.13077	0.11392
	0.16959	0.14906	0.15411	0.13533
	0.16987	0.14973	0.13128	0.13612
	0.16959	0.14904	0.13041	0.13513
	0.16949	0.14907	0.1305	0.11357
	0.16959	0.14902	0.15413	0.15689
	0.16959	0.14904	0.13041	0.11348
	0.16978	0.17519	0.15431	0.1355
	0.16959	0.14914	0.1306	0.13543
	0.16968	0.17497	0.1541	0.13522
	0.16968	0.14914	0.15429	0.1354
	0.16997	0.17525	0.15437	0.13548
	0.16987	0.17553	0.17854	0.15765
	0.16987	0.14932	0.15458	0.13568
	0.16959	0.14904	0.13039	0.11348
	0.16959	0.14914	0.13051	0.13523
	0.17002	0.14943	0.13088	0.11392
	0.16987	0.14954	0.13088	0.11392
	0.16949	0.17491	0.15405	0.13514
	0.16968	0.14913	0.13058	0.11374
	0.16997	0.14942	0.13078	0.11384
	0.16987	0.14944	0.13079	0.11392
	0.16968	0.17495	0.15408	0.15698
	0.16997	0.14942	0.13086	0.11392
	0.16959	0.17486	0.15401	0.13523
	0.19759	0.1745	0.15387	0.13498
	0.16968	0.17508	0.17793	0.15721
	0.1692	0.14869	0.13006	0.11313
	0.16992	0.14935	0.15451	0.13559
	0.16949	0.14894	0.13031	0.1134
	0.16939	0.14897	0.13031	0.11348
	0.16968	0.14924	0.15433	0.13542
	0.16939	0.14896	0.13043	0.11349
	0.16978	0.14942	0.13077	0.11383
	0.16959	0.17486	0.17759	0.17842
	0.16973	0.14914	0.15412	0.17898
	0.16959	0.17487	0.15413	0.13523
	0.16987	0.14931	0.15451	0.13569
	0.16959	0.14926	0.13063	0.11383
	0.16959	0.14916	0.13078	0.11383
	0.16939	0.14886	0.13023	0.11339
	0.16978	0.17504	0.15418	0.15695
	0.16997	0.14991	0.13123	0.11434
	0.17007	0.17547	0.15457	0.13577
	0.16949	0.14925	0.13081	0.11383
	0.16939	0.14891	0.13026	0.13516
	0.16939	0.2005	0.17741	0.1785
	0.16939	0.14886	0.13023	0.11331
	0.16987	0.14932	0.13069	0.13549
	0.16997	0.14941	0.13077	0.11384
	0.16968	0.14924	0.13059	0.13542
	0.16968	0.14925	0.1306	0.1356
	0.16997	0.14954	0.13097	0.11401
	0.1692	0.14867	0.13014	0.11322
	0.17021	0.17559	0.17843	0.15756
	0.16978	0.14922	0.13058	0.13549
	0.16959	0.14904	0.154	0.13523
	0.16968	0.14913	0.1305	0.11357
	0.16987	0.14933	0.13069	0.11383
	0.16982	0.14925	0.13059	0.11366
	0.1693	0.14877	0.13014	0.11322
	0.16939	0.14896	0.13032	0.11339
	0.16987	0.14932	0.13077	0.11383
	0.16978	0.14923	0.13059	0.11366
	0.16949	0.14894	0.13031	0.11348
	0.16891	0.14849	0.12995	0.11304
	0.1692	0.14887	0.13022	0.1133
	0.16959	0.14904	0.1304	0.11365
	0.16959	0.14961	0.13096	0.1141
	0.16949	0.14916	0.13062	0.11382
	0.16987	0.15005	0.15519	0.13626
	0.16959	0.14903	0.13041	0.11348
	0.16882	0.1483	0.12968	0.11286
	0.17007	0.14951	0.13086	0.11392
	0.16978	0.14988	0.13121	0.11424
	0.16968	0.17495	0.15433	0.13542
	0.16949	0.14907	0.13043	0.11357
	0.1692	0.17463	0.15374	0.13488
	0.16959	0.17486	0.15412	0.13523
	0.16925	0.17467	0.15378	0.13489
	0.16978	0.14961	0.13104	0.11417
	0.1693	0.17473	0.1541	0.13517
	0.16973	0.14916	0.15413	0.13533
	0.16987	0.14932	0.13079	0.13559
	0.16997	0.14952	0.13094	0.11418
	0.16949	0.14895	0.13031	0.11348
	0.16939	0.14886	0.13032	0.11339
	0.16978	0.14922	0.13058	0.1354
	0.16939	0.14884	0.13032	0.11339
	0.16959	0.14906	0.13042	0.13523
	0.16997	0.14942	0.15449	0.13558
	0.16987	0.14943	0.15459	0.136
	0.16959	0.14904	0.13039	0.11348
	0.16978	0.17505	0.15419	0.1353
	0.1693	0.14936	0.13071	0.11376
	0.16978	0.14934	0.1308	0.11383
	0.1693	0.14905	0.13052	0.11355
	0.16987	0.14943	0.17834	0.15747
	0.16987	0.14943	0.13078	0.11383
	0.16959	0.14904	0.13052	0.11391
	0.16959	0.14915	0.13052	0.11357
	0.16968	0.14924	0.13059	0.11366
	0.16959	0.14916	0.13058	0.13533
	0.16949	0.14893	0.1304	0.11357
	0.1692	0.20032	0.17739	0.15654
	0.16987	0.14938	0.15434	0.13555
	0.1693	0.14875	0.15393	0.13505
	0.16959	0.17499	0.17772	0.157
	0.16978	0.14921	0.13057	0.1353
	0.16959	0.14914	0.13058	0.11366
	0.16939	0.14897	0.13041	0.11348
	0.16978	0.14923	0.15419	0.1354
	0.16968	0.14914	0.1305	0.13561
	0.16959	0.17499	0.15413	0.13523
	0.16939	0.14886	0.13034	0.11339
	0.16968	0.14913	0.13049	0.13522
	0.16987	0.17515	0.15428	0.13539
	0.1691	0.14858	0.12997	0.11304
	0.16959	0.17504	0.15417	0.1353
	0.16997	0.14941	0.13077	0.11384
	0.19798	0.17487	0.17759	0.15677
	0.16968	0.14914	0.15421	0.13542
	0.1693	0.14888	0.13023	0.1133
	0.16987	0.14933	0.13068	0.11383
	0.16997	0.15021	0.13153	0.11456
	0.16997	0.14942	0.17797	0.17899
	0.16953	0.14899	0.13034	0.11339
	0.16968	0.17494	0.15408	0.13522
	0.16978	0.14934	0.1308	0.11392
	0.16959	0.15006	0.13146	0.11447
	0.16944	0.14888	0.13024	0.1133
	0.16959	0.175	0.15411	0.13523
	0.16968	0.14913	0.1305	0.11374
	0.16939	0.14895	0.13046	0.11354
	0.16959	0.14902	0.1304	0.11348
	0.1693	0.17471	0.20107	0.17828
	0.16939	0.14885	0.13023	0.11331
	0.19798	0.17487	0.15412	0.13523
	0.16968	0.17536	0.17822	0.15744
	0.16934	0.14933	0.15435	0.13542
	0.17007	0.17546	0.15469	0.15776
	0.16987	0.14931	0.13076	0.11383
	0.16959	0.14916	0.15411	0.15689
Without triple-activation
# coupled partial-pair	0	1	2	3
	0.028722	0.026053	0.023846	0.016692
	0.00019341	0.02615	0.042546	0.060494
	0.028432	0.025684	0.02329	0.021188
	0.028819	0.026088	0.023845	0.021806
	0.00019341	0.020583	0.018432	0.016416
	0.00038683	0.020776	0.018632	0.02793
	0.00019341	0.020864	0.018533	0.028133
	0.00029012	0.00024051	0.018498	0.01674
	0.028432	0.025596	0.02329	0.021364
	0.029012	0.026352	0.02411	0.03842
	0.028916	0.026343	0.037064	0.027849
	0.028335	0.04687	0.042332	0.038243
	0.00029012	0.021058	0.018806	0.01678
	0.00019341	0.026422	0.066795	0.060845
	0.028722	0.026169	0.04265	0.060603
	0.028916	0.026278	0.024058	0.038866
	9.6707e-05	0.020976	0.018717	0.021733
	0.028529	0.025984	0.023764	0.038506
	0.00029012	0.020706	0.023678	0.021659
	0.00019341	0.020864	0.018556	0.038534
	0.028625	0.025965	0.02374	0.060336
	0.028625	0.025974	0.041992	0.037895
	0.028722	0.025877	0.023387	0.021276
	0.00038683	0.047134	0.04251	0.050033
	0.00029012	0.046957	0.042444	0.038508
	0.028142	0.020794	0.018536	0.016603
	0.00029012	0.000232	0.018733	0.038418
	0.028625	0.047028	0.042481	0.038588
	0.028625	0.046879	0.042052	0.03803
	0.00029012	0.02117	0.018815	0.016799
	0.00019341	0.020776	0.018793	0.038596
	0.028239	0.046491	0.04181	0.037861
	0.00019341	0.00024931	0.037004	0.02778
	0.00038683	0.047151	0.042613	0.060601
	0.00019341	0.047041	0.066631	0.060599
	0.00029012	0.00032642	0.023543	0.038575
	0.00038683	0.020809	0.018558	0.049773
	0.00029012	0.021082	0.018822	0.016869
	0.029012	0.026334	0.042259	0.038331
	0.00029012	0.02097	0.042163	0.038243
	0.028916	0.026246	0.024031	0.021998
	0.028722	0.026251	0.024026	0.022081
	0.028625	0.02609	0.066753	0.060587
	0.028335	0.025789	0.023587	0.038718
	0.029012	0.026138	0.037561	0.028325
	0.00019341	0.025703	0.023332	0.021335
	0.028722	0.026163	0.042649	0.038534
	0.00029012	0.04702	0.042412	0.038472
	0.028529	0.025771	0.023483	0.028134
	0.00029012	0.00033732	0.018843	0.016799
	0.028529	0.025859	0.023573	0.02157
	0.00029012	0.020945	0.04258	0.038578
	0.028432	0.025859	0.023539	0.021733
	0.00029012	0.020703	0.018919	0.016976
	0.00029012	0.00024976	0.018528	0.016869
	0.028239	0.046614	0.04206	0.038152
	0.028722	0.026168	0.023854	0.021836
	0.00029012	0.047292	0.042746	0.038738
	0.00029012	0.020837	0.04268	0.038732
	0.028142	0.025578	0.02329	0.03827
	0.00038683	0.021097	0.018643	0.016637
	0.00029012	0.047063	0.042564	0.038446
	0.00029012	0.00024976	0.018528	0.016504
	9.6707e-05	0.020512	0.042586	0.038418
	0.028722	0.025995	0.023695	0.016722
	0.00029012	0.021058	0.018801	0.016769
	9.6707e-05	5.6285e-05	0.023652	0.021718
	0.00029012	0.020633	0.018285	0.021748
	0.00019341	0.021075	0.042251	0.038066
	0.00029012	0.020476	0.018685	0.016915
	0.00029012	0.020776	0.018444	0.016515
	0.00029012	0.046966	0.037128	0.027904
	0.028529	0.025956	0.02374	0.038596
	0.028722	0.020882	0.018624	0.038446
	0.00029012	0.020759	0.018444	0.01681
	0.028819	0.026081	0.042658	0.038711
	0.028529	0.025877	0.023571	0.021556
	0.00029012	0.047063	0.03725	0.050033
	0.00029012	0.026238	0.024023	0.021909
	0.00029012	0.021075	0.04238	0.03827
	0.00038683	0.026079	0.023756	0.021629
	0.00019341	0.020776	0.018432	0.016946
	0.028625	0.020803	0.018448	0.038508
	0.00029012	0.020776	0.01852	0.016515
	0.00029012	0.047265	0.042541	0.050299
	0.00019341	0.00015302	0.018453	0.016515
	0.028529	0.025868	0.023573	0.021467
	0.00038683	0.00042565	0.018733	0.016799
	0.028335	0.025666	0.023379	0.021364
	0.028239	0.025578	0.042008	0.038004
	0.028529	0.047054	0.03726	0.038358
	0.028432	0.025886	0.02358	0.060159
	0.028239	0.020407	0.018624	0.016699
	0.028722	0.025965	0.02366	0.021556
	0.028432	0.020809	0.024039	0.038358
	0.00029012	0.020873	0.018801	0.016769
	0.028045	0.025421	0.02313	0.021202
	0.00038683	0.020961	0.018809	0.016769
	0.00038683	0.04698	0.042426	0.038419
	0.00019341	0.020712	0.023686	0.038418
	0.00019341	0.021066	0.042605	0.038508
	0.00019341	0.04709	0.042369	0.06003
	0.028819	0.026198	0.023789	0.038459
	0.00019341	0.020873	0.018733	0.016692
	0.00038683	0.02607	0.042629	0.038685
	0.00038683	0.020703	0.018702	0.028195
	0.00038683	0.021154	0.018801	0.016769
	0.00019341	0.020985	0.018725	0.016703
	0.00029012	0.046685	0.036863	0.027639
	0.00029012	0.020947	0.018714	0.016704
	0.028916	0.046975	0.042356	0.03842
	9.6707e-05	0.020897	0.018717	0.016792
	0.00019341	0.020864	0.018705	0.038384
	0.028819	0.02615	0.023836	0.038155
	0.00019341	0.020679	0.042291	0.038391
	0.00029012	0.021258	0.066302	0.06047
	0.00029012	0.020713	0.018743	0.016788
	0.028432	0.025923	0.037342	0.038682
	0.00029012	0.021049	0.0377	0.028461
	0.00029012	0.047107	0.037283	0.028045
	0.00019341	0.020904	0.042625	0.03854
	0.028625	0.025976	0.023752	0.016526
	0.00029012	0.00032654	0.018774	0.01675
	0.028239	0.025721	0.023429	0.02177
	0.028432	0.025896	0.023587	0.021467
	0.028819	0.026246	0.042798	0.038596
	0.00019341	0.020809	0.041911	0.037916
	0.00038683	0.047268	0.042632	0.038641
	0.028239	0.025767	0.023448	0.021338
	0.028625	0.025993	0.042281	0.038418
	0.028916	0.046966	0.042436	0.038542
	0.00029012	0.020618	0.018624	0.016681
	0.00038683	0.021091	0.042318	0.038411
	0.00019341	0.00015302	0.023483	0.021556
	9.6707e-05	0.020976	0.018637	0.016604
	0.028722	0.02615	0.023933	0.021821
	0.028625	0.046799	0.042112	0.038093
	0.00038683	0.020904	0.018634	0.016615
	0.00019341	0.021154	0.018793	0.016869
	0.028142	0.025587	0.066009	0.082018
	0.028142	0.025589	0.023291	0.021291
	0.028142	0.025615	0.023157	0.021246
	0.00019341	0.02615	0.023861	0.021909
	0.00019341	0.020961	0.018705	0.016769
	0.00029012	0.047072	0.042562	0.038446
	0.027948	0.025305	0.042268	0.03827
	0.00038683	0.00042143	0.018633	0.016985
	0.00029012	0.020978	0.018629	0.038568
	0.028722	0.026208	0.023871	0.021939
	0.028432	0.047256	0.042717	0.038773
	0.00019341	0.020715	0.018713	0.027373
	0.00038683	0.020591	0.042428	0.038542
	0.028722	0.026158	0.023756	0.021806
	0.028432	0.020631	0.018671	0.016905
	0.028142	0.02549	0.023202	0.038446
	0.00019341	0.020809	0.023846	0.038561
	0.028819	0.026238	0.018725	0.016876
	0.00019341	0.026107	0.023781	0.03882
	0.028819	0.026255	0.024013	0.021895
	0.028625	0.026072	0.023677	0.02157
	0.00038683	0.047027	0.042483	0.038492
	0.028722	0.047089	0.042505	0.038468
	0.028819	0.026158	0.023828	0.021998
	0.00029012	0.025956	0.037338	0.028107
	0.028239	0.025518	0.0233	0.021217
	0.00038683	0.020976	0.018658	0.016616
	0.028432	0.072893	0.065903	0.059896
	0.028335	0.025798	0.023571	0.03842
	0.00029012	0.00033732	0.018356	0.01671
	0.027852	0.025845	0.023596	0.02157
	0.00038683	0.020873	0.018837	0.016882
	0.028529	0.025888	0.01857	0.016534
	0.00029012	0.026044	0.023836	0.060336
	0.00029012	0.020776	0.018725	0.028149
	0.00038683	0.00042565	0.042923	0.038888
	0.00019341	0.02117	0.018911	0.038181
	0.028432	0.025773	0.018353	0.03813
	0.00019341	0.073535	0.066721	0.060691
	0.00029012	0.021058	0.018646	0.021733
	0.00029012	0.00024976	0.042835	0.038888
	0.028722	0.026169	0.042594	0.038649
	0.00029012	0.021274	0.018924	0.038214
	0.029012	0.026431	0.024198	0.02216
	0.00019341	0.020326	0.018525	0.016604
	0.00029012	0.020855	0.01852	0.016592
	0.00029012	0.025817	0.042256	0.038267
	0.00029012	0.020597	0.042314	0.038286
	0.00038683	0.021179	0.018822	0.01688
	0.00019341	0.025956	0.023742	0.021821
	0.028142	0.046641	0.041938	0.038446
	0.00019341	0.073148	0.066176	0.059982
	0.00019341	0.020803	0.018448	0.016504
	0.00019341	0.021058	0.018637	0.016699
	0.00019341	0.020904	0.037283	0.028071
	0.028819	0.025965	0.018624	0.016769
	0.028625	0.026072	0.023613	0.021585
	0.00038683	0.020681	0.018647	0.028038
	0.00029012	0.047113	0.042482	0.038541
	0.00029012	0.021242	0.042709	0.038773
	0.028722	0.026187	0.023854	0.016604
	0.00029012	0.04711	0.0424	0.038407
	0.00019341	0.020855	0.04238	0.038358
	0.00029012	0.021066	0.042525	0.0388
	0.00029012	0.046878	0.042307	0.038446
	0.00029012	0.020819	0.042422	0.038359
	0.028819	0.02615	0.042533	0.038596
	0.028625	0.046729	0.042396	0.038446
	0.00038683	0.02578	0.02382	0.021821
	0.00029012	0.020783	0.018556	0.038365
	0.028239	0.025648	0.023466	0.021458
	0.028722	0.025868	0.023363	0.021276
	0.028916	0.026255	0.024039	0.021394
	0.00019341	0.047336	0.042827	0.038711
	0.00019341	0.020873	0.018536	0.016592
	0.00029012	0.00032516	0.018803	0.016765
	0.00019341	0.021073	0.01863	0.021644
	0.00019341	0.020807	0.042762	0.038745
	0.028432	0.025692	0.023314	0.021276
	0.00019341	0.020721	0.042112	0.038241
	0.028819	0.047028	0.042475	0.038561
	0.00029012	0.04716	0.042613	0.038745
	0.028239	0.047275	0.037427	0.050126
	0.00029012	0.020952	0.042553	0.038607
	0.028625	0.025859	0.023202	0.020849
	0.028625	0.026108	0.023791	0.021762
	0.00038683	0.04738	0.042875	0.038922
	0.028722	0.025983	0.018735	0.038507
	0.028722	0.046764	0.042259	0.060247
	0.00019341	0.00014384	0.018734	0.016699
	0.00038683	0.020785	0.018562	0.016641
	0.028819	0.021058	0.018645	0.016787
	0.00029012	0.021058	0.042259	0.038623
	0.00038683	0.047248	0.04262	0.038709
	0.00038683	0.020767	0.018815	0.01688
	0.028335	0.025731	0.023318	0.016641
	0.00029012	0.073525	0.066586	0.060723
	0.00029012	0.025896	0.02351	0.021571
	0.028625	0.026081	0.023598	0.028452
	0.00038683	0.047151	0.042604	0.038602
	0.00029012	0.047223	0.042423	0.038217
	0.028819	0.026178	0.023853	0.021909
	0.028432	0.047248	0.042621	0.03865
	0.00029012	0.047151	0.042541	0.03842
	0.028819	0.025851	0.042332	0.03842
	0.028819	0.026238	0.023845	0.021718
	0.028529	0.047195	0.042642	0.038623
	0.00038683	0.020598	0.018717	0.01678
	0.00029012	0.020807	0.042513	0.038391
	0.00029012	0.020968	0.037346	0.038269
	0.00038683	0.00033732	0.018192	0.016817
	0.028045	0.047081	0.066306	0.060461
	0.00029012	0.020794	0.018705	0.016681
	0.00038683	0.021163	0.042806	0.038922
	0.00029012	0.020789	0.018612	0.016721
	0.028722	0.026072	0.023952	0.021911
	0.00019341	0.021073	0.018629	0.021865
	0.00038683	0.020785	0.018637	0.01681
	0.028529	0.025956	0.023724	0.038155
	0.028529	0.025799	0.037085	0.071963
	0.00019341	0.020864	0.018432	0.049908
	0.00029012	0.021098	0.023351	0.021234
	0.00019341	0.020985	0.018725	0.028107
	0.00029012	0.020994	0.018747	0.016887
	0.00019341	0.02097	0.018713	0.016718
	0.00029012	0.020873	0.018715	0.016779
	0.00029012	0.021082	0.042495	0.038561
	0.00029012	0.020873	0.018667	0.016729
	0.00029012	0.047169	0.042629	0.038685
	0.00019341	0.047186	0.04265	0.03863
	0.028625	0.025789	0.01852	0.038066
	0.028432	0.025703	0.018626	0.016704
	0.028625	0.073341	0.066449	0.060424
	0.028239	0.025604	0.023363	0.038331
	0.028722	0.026062	0.023845	0.021895
	0.028142	0.025518	0.023115	0.016339
	0.028239	0.072752	0.060674	0.049466
	0.028625	0.026121	0.02389	0.021781
	0.028529	0.026062	0.023828	0.021806
	0.00029012	0.021066	0.042356	0.03842
	0.00038683	0.021274	0.042374	0.038389
	0.028335	0.020706	0.018805	0.01689
	0.00019341	0.021079	0.019003	0.017042
	0.00038683	0.047178	0.042313	0.038451
	0.028432	0.025771	0.042163	0.037978
	0.028722	0.026158	0.018765	0.021571
	0.028625	0.026083	0.023857	0.02175
	0.028529	0.046861	0.042083	0.038243
	0.028529	0.025947	0.023748	0.038215
	0.00029012	0.00033771	0.00019339	0.016604
	0.00029012	0.02123	0.018959	0.017027
	0.00029012	0.025886	0.018822	0.01678
	0.00019341	0.046773	0.042155	0.038208
	0.00019341	0.047248	0.042709	0.038596
	0.028722	0.026141	0.023917	0.021909
	0.00019341	0.020873	0.018629	0.016692
	0.027948	0.025325	0.042275	0.038277
	0.00029012	0.026286	0.042641	0.038602
	0.00029012	0.021258	0.042195	0.038011
	0.028819	0.025838	0.023629	0.038648
	0.028529	0.025956	0.02359	0.038303
	0.027948	0.020525	0.018656	0.038626
	0.028722	0.020897	0.018734	0.01664
	0.00029012	0.047151	0.04265	0.03865
	0.028625	0.02607	0.023828	0.038508
	0.00029012	0.020891	0.018667	0.016722
	0.028916	0.026334	0.02404	0.022027
	0.00029012	0.020521	0.018279	0.016857
	0.028722	0.026169	0.037366	0.028134
	0.028819	0.026141	0.02374	0.021732
	0.00029012	0.04687	0.042377	0.038358
	0.00019341	0.073332	0.066521	0.060512
	0.028722	0.046878	0.042356	0.038155
	0.00019341	0.020792	0.018637	0.038453
	0.028916	0.026255	0.023933	0.021983
	0.028432	0.047098	0.042481	0.060338
	0.028529	0.020679	0.01844	0.027462
	0.00029012	0.021073	0.042492	0.038453
	0.00019341	0.020879	0.018638	0.016686
	0.00029012	0.020864	0.037216	0.059894
	0.00029012	0.046861	0.042047	0.038119
	0.00029012	0.020767	0.042179	0.06007
	0.028529	0.025983	0.04234	0.03842
	0.028432	0.025763	0.023574	0.027692
	0.00029012	0.020961	0.042179	0.038155
	0.028529	0.025859	0.023611	0.027768
	0.028432	0.025896	0.023684	0.038398
	9.6707e-05	0.020504	0.018275	0.060384
	0.00029012	0.073253	0.066336	0.060247
	0.00019341	0.021066	0.042428	0.038508
	0.028625	0.026099	0.023853	0.038071
	0.00029012	0.020961	0.018645	0.01671
	0.00019341	0.020785	0.018536	0.016592
	0.00029012	0.021082	0.018815	0.01688
	0.00029012	0.021146	0.018897	0.038508
	0.028529	0.025896	0.042644	0.038745
	0.028625	0.047054	0.042465	0.038473
	0.00029012	0.021161	0.01873	0.016894
	0.00038683	0.026072	0.023774	0.038303
	0.00029012	0.020767	0.042377	0.038446
	0.028625	0.026002	0.023668	0.038012
	0.028722	0.026062	0.02382	0.021806
	0.00019341	0.021073	0.018814	0.016887
	0.028529	0.047301	0.042739	0.060882
	0.00029012	0.020985	0.023965	0.038841
	0.028722	0.047338	0.042718	0.060814
	0.00038683	0.020968	0.018726	0.01678
	0.00029012	0.02031	0.018456	0.027992
	0.028916	0.047032	0.042224	0.03819
	0.028819	0.026246	0.042653	0.038602
	0.028722	0.026141	0.02374	0.021821
	0.00019341	0.021146	0.018801	0.02808
	0.00029012	0.020873	0.018881	0.016968
	0.00029012	0.00023218	0.013412	0.038331
	0.00019341	0.021154	0.02358	0.016869
	0.00029012	0.02117	0.018815	0.01688
	0.00029012	0.020541	0.018335	0.016644
	0.028916	0.026178	0.02387	0.021939
	0.00038683	0.021161	0.018911	0.021659
	0.00029012	0.020794	0.018717	0.02157
	0.028916	0.026399	0.042544	0.038366
	0.00019341	0.020962	0.018706	0.016682
	0.00038683	0.020906	0.018561	0.021659
	0.00029012	0.020952	0.018549	0.02793
	0.00019341	0.020679	0.042709	0.038773
	0.00029012	0.020985	0.018743	0.038664
	0.028722	0.025985	0.023784	0.021674
	9.6707e-05	0.020882	0.013324	0.016769
	0.028722	0.025991	0.042562	0.038534
	0.028722	0.026158	0.023756	0.021718
	0.00029012	0.021108	0.037577	0.028331
	0.00029012	0.020864	0.018634	0.016703
	0.00038683	0.04687	0.042364	0.038331
	0.028625	0.025984	0.024126	0.060472
	0.028432	0.025868	0.023684	0.021732
	0.00029012	0.020702	0.018844	0.016806
	0.028625	0.026081	0.023758	0.021732
	0.00019341	0.046957	0.042473	0.038561
	0.00038683	0.046676	0.042605	0.038685
	0.00038683	0.020888	0.04266	0.038575
	0.00038683	0.020864	0.018721	0.028018
	0.00038683	0.047151	0.042658	0.038711
	9.6707e-05	0.020767	0.042091	0.038007
	0.028239	0.046887	0.042436	0.038222
	0.028916	0.026257	0.041668	0.037799
	0.028625	0.025974	0.02374	0.021718
	0.00019341	0.020591	0.041896	0.038005
	0.00029012	0.025771	0.042444	0.03842
	0.028722	0.026195	0.023861	0.021835
	0.028239	0.02572	0.018474	0.01671
	0.00019341	0.00024021	0.018385	0.020952
	0.028625	0.025903	0.023692	0.021657
	0.00019341	0.020776	0.037128	0.049819
	0.00019341	0.020574	0.018424	0.05008
	0.00019341	0.020785	0.01855	0.016515
	0.028722	0.026158	0.023792	0.038425
	0.00029012	0.021088	0.042428	0.038545
	0.028432	0.046817	0.066167	0.059973
	0.028722	0.026053	0.023828	0.021821
	0.00019341	0.025859	0.023652	0.038331
	0.00019341	0.047231	0.042598	0.039026
	0.00029012	0.021267	0.042554	0.03865
	0.028529	0.047088	0.042612	0.060636
	0.028625	0.026057	0.023832	0.021824
	0.028432	0.046773	0.042259	0.049726
	0.057734	0.052349	0.047833	0.043899
	0.028722	0.020864	0.018608	0.016869
	0.00029012	0.020855	0.018616	0.016681
	0.00029012	0.020783	0.018822	0.016799
	0.028335	0.025808	0.023493	0.038589
	0.00029012	0.047292	0.042786	0.038745
	0.00029012	0.046694	0.042104	0.038181
	0.028335	0.025694	0.037647	0.028399
	0.028432	0.025877	0.023555	0.021644
	0.00029012	0.020873	0.018528	0.016611
	0.028722	0.02607	0.023845	0.038773
	0.028722	0.046966	0.042428	0.038542
	0.00029012	0.020679	0.018897	0.016946
	0.028819	0.020987	0.042709	0.038773
	0.00029012	0.020888	0.018637	0.016692
	0.00029012	0.025587	0.02321	0.038276
	0.00029012	0.02097	0.018721	0.038685
	0.00038683	0.04716	0.042621	0.038623
	0.028432	0.025887	0.023596	0.021394
	0.00029012	0.02102	0.018837	0.038304
	0.00019341	0.02097	0.018705	0.016799
	0.00029012	0.020976	0.018712	0.016787
	0.00029012	0.025828	0.023623	0.021703
	0.00038683	0.026091	0.023871	0.02183
	0.028625	0.025974	0.023756	0.021629
	0.028722	0.02615	0.023836	0.037916
	0.028529	0.025868	0.023563	0.060512
	0.00029012	0.020888	0.018557	0.016876
	0.028819	0.026062	0.023766	0.03848
	0.00019341	0.020712	0.018726	0.03865
	0.00029012	0.047019	0.042393	0.038446
	0.00019341	0.025974	0.018558	0.038358
	0.00019341	0.020721	0.023476	0.038181
	0.00038683	0.020759	0.019063	0.038856
	0.028432	0.025791	0.023608	0.060196
	0.00019341	0.00024097	0.018889	0.038623
	0.00029012	0.020767	0.018718	0.01688
	0.028529	0.025993	0.023684	0.021689
	0.00019341	0.020785	0.018624	0.016604
	0.028529	0.025859	0.023557	0.021644
	0.00029012	0.021154	0.018897	0.016869
	0.00019341	0.020864	0.018621	0.016699
	0.00019341	0.00024097	0.018713	0.016869
	0.028625	0.025877	0.023686	0.021644
	0.00029012	0.020977	0.042312	0.038482
	0.00029012	0.047256	0.042621	0.059894
	0.00019341	0.020961	0.023555	0.021629
	0.00029012	0.020996	0.042376	0.038248
	0.028529	0.025976	0.023679	0.038473
	0.00019341	0.021027	0.018779	0.016827
	9.6707e-05	0.046993	0.042438	0.038506
	0.028625	0.025905	0.042741	0.038718
	0.00019341	0.047063	0.066298	0.060573
	0.028916	0.026363	0.024039	0.016957
	0.00019341	0.021073	0.018822	0.03863
	0.028335	0.025808	0.023596	0.021659
	0.00029012	0.00024976	0.018637	0.01671
	0.028432	0.046597	0.036818	0.027576
	0.00029012	0.020883	0.018545	0.016789
	0.00038683	0.047256	0.042658	0.038711
	0.028335	0.025703	0.04212	0.038207
	0.028529	0.025877	0.023636	0.03842
	0.00029012	0.020795	0.066615	0.082631
	0.00029012	0.0208	0.018651	0.016703
	0.028625	0.046483	0.041713	0.037828
	0.00029012	0.020776	0.042613	0.038594
	0.029012	0.026257	0.041922	0.038535
	0.00019341	0.00024097	0.018277	0.016338
	0.028722	0.02615	0.023933	0.021806
	0.028722	0.047063	0.042428	0.038508
	0.00019341	0.020609	0.018343	0.016416
	0.00019341	0.021185	0.018837	0.016884
	0.028625	0.026053	0.023644	0.038508
	0.028819	0.026246	0.037128	0.027904
	0.00019341	0.020978	0.023587	0.060072
	0.00019341	0.020712	0.018437	0.038269
	0.00029012	0.02607	0.023845	0.038453
	0.028432	0.047433	0.043064	0.039011
	0.028335	0.025771	0.037505	0.050303
	0.00019341	0.00023218	0.023555	0.038685
	0.028142	0.025596	0.023371	0.021364
	9.6707e-05	0.02088	0.018563	0.016803
	0.028529	0.026123	0.023795	0.021693
	0.028625	0.026062	0.042348	0.038243
	0.028722	0.026178	0.023853	0.038365
	0.00019341	0.00024097	0.00028173	0.03865
	0.028625	0.026081	0.018835	0.038062
	0.00038683	0.021146	0.018705	0.03842
	0.00019341	0.020792	0.060821	0.049596
	0.028142	0.025323	0.022945	0.016769
	0.028625	0.020785	0.042273	0.038358
	0.028916	0.026402	0.037355	0.038566
	0.028625	0.025947	0.023706	0.038581
	0.00038683	0.021258	0.018836	0.02854
	0.00029012	0.020952	0.023226	0.02129
	0.00029012	0.020704	0.018637	0.02793
Peak of partial-pair CCG
With triple-activation/Partial-pair 1
# coupled partial-pair	0	1	2	3
	0.0098678	0.098767	0.094293	0.089993
	0.0065564	0.095753	0.091474	0.087361
	0.013179	0.10178	0.09718	0.092759
	0.0098678	0.098767	0.094293	0.089993
	0.0098678	0.098767	0.094293	0.089993
	0.0098678	0.098767	0.094293	0.091376
	0.0082121	0.09726	0.094363	0.091513
	0.011524	0.10035	0.097266	0.092975
	0.0098678	0.098767	0.095737	0.091376
	0.0082173	0.097265	0.092855	0.088616
	0.0082121	0.09726	0.095809	0.091445
	0.0098678	0.098767	0.094293	0.089993
	0.0082121	0.09726	0.092918	0.09006
	0.011524	0.1003	0.095761	0.091402
	0.0082121	0.097338	0.092918	0.088743
	0.0082121	0.097268	0.092927	0.088686
	0.0082121	0.097338	0.092918	0.088676
	0.0065564	0.09583	0.091474	0.087358
	0.014835	0.10329	0.098624	0.094142
	0.0082121	0.09726	0.092918	0.088676
	0.011524	0.10027	0.095737	0.091376
	0.0098678	0.098767	0.094294	0.089994
	0.0098678	0.098767	0.094293	0.089993
	0.0098678	0.098926	0.095879	0.092967
	0.0082121	0.09726	0.092849	0.08861
	0.013179	0.10178	0.09718	0.092828
	0.0082121	0.097338	0.092918	0.088743
	0.0082121	0.097417	0.092994	0.08881
	0.016491	0.10496	0.10022	0.095667
	0.0082121	0.097338	0.092925	0.088676
	0.0098678	0.098767	0.094293	0.089993
	0.011524	0.10027	0.095737	0.091444
	0.0082121	0.097338	0.095885	0.091513
	0.0082121	0.09726	0.092849	0.08861
	0.0082121	0.097281	0.09294	0.090083
	0.016491	0.10481	0.10008	0.095612
	0.013179	0.10186	0.097259	0.095596
	0.0098678	0.098847	0.094363	0.09006
	0.0098678	0.098767	0.094293	0.089993
	0.0098678	0.098767	0.09718	0.092759
	0.011524	0.10027	0.095737	0.091376
	0.0082121	0.097286	0.092877	0.088639
	0.0098678	0.098847	0.094377	0.090068
	0.0082121	0.09726	0.092918	0.09006
	0.0082121	0.097278	0.094312	0.090013
	0.0065564	0.09583	0.091542	0.087358
	0.0082121	0.097264	0.092853	0.089997
	0.011524	0.1003	0.097281	0.092859
	0.011524	0.10027	0.095737	0.094142
	0.011539	0.10044	0.095957	0.092967
	0.013179	0.10178	0.09718	0.094212
	0.0082121	0.097428	0.094445	0.09014
	0.013179	0.10178	0.09718	0.092828
	0.011524	0.10035	0.095814	0.091444
	0.0065564	0.095753	0.091406	0.087227
	0.016491	0.1048	0.10022	0.095667
	0.011524	0.10028	0.095813	0.09145
	0.0098678	0.098847	0.094363	0.090128
	0.0082121	0.097275	0.092934	0.088693
	0.0065564	0.095753	0.091406	0.087227
	0.0098678	0.098926	0.09444	0.09165
	0.0098678	0.098767	0.094293	0.089993
	0.0098678	0.098767	0.094293	0.091376
	0.014835	0.10329	0.098697	0.094282
	0.0098678	0.098926	0.09444	0.090128
	0.0082121	0.09726	0.092849	0.08861
	0.0082121	0.09726	0.094293	0.089993
	0.016491	0.10488	0.10015	0.095667
	0.011524	0.10027	0.095737	0.091376
	0.018146	0.10639	0.1016	0.097059
	0.0098678	0.098767	0.094363	0.09006
	0.0098678	0.098767	0.094293	0.089993
	0.016491	0.1048	0.10007	0.095525
	0.011524	0.10027	0.095737	0.091444
	0.0065564	0.095753	0.091474	0.087358
	0.0098678	0.098847	0.094363	0.09006
	0.0082121	0.09726	0.092849	0.088676
	0.0098678	0.098767	0.094363	0.091581
	0.014835	0.10329	0.098624	0.094142
	0.011524	0.10027	0.095737	0.092759
	0.014835	0.10329	0.098624	0.094142
	0.0098678	0.098767	0.094293	0.089993
	0.014835	0.10329	0.098624	0.094142
	0.0098678	0.098767	0.094293	0.09006
	0.011524	0.10027	0.09718	0.092898
	0.0098678	0.098767	0.094293	0.089993
	0.011539	0.10035	0.097259	0.092828
	0.0082121	0.09726	0.092918	0.088743
	0.0065564	0.095753	0.091406	0.087227
	0.0082121	0.09726	0.092918	0.088676
	0.0082121	0.09726	0.092849	0.08861
	0.0082244	0.097338	0.092918	0.088676
	0.013179	0.10178	0.09718	0.092828
	0.0098678	0.098767	0.094363	0.09006
	0.013179	0.10186	0.097259	0.092828
	0.0098678	0.098767	0.094293	0.089993
	0.0082121	0.097338	0.092918	0.088676
	0.0082121	0.09726	0.092849	0.08861
	0.0098678	0.098791	0.094318	0.09002
	0.013179	0.10186	0.097331	0.092898
	0.0098678	0.098767	0.094293	0.091376
	0.0082121	0.097338	0.094363	0.09006
	0.0082121	0.097417	0.093057	0.088876
	0.0098678	0.098767	0.094363	0.09006
	0.013179	0.10178	0.09718	0.092759
	0.011524	0.10035	0.095808	0.094212
	0.0082121	0.09726	0.094293	0.089993
	0.0098678	0.098847	0.094363	0.090128
	0.011524	0.10027	0.095737	0.091376
	0.011524	0.10029	0.095751	0.092774
	0.011524	0.10027	0.095737	0.091376
	0.011524	0.10035	0.095808	0.091444
	0.0082121	0.09726	0.092849	0.088743
	0.013179	0.10178	0.09718	0.092759
	0.0098678	0.098767	0.095737	0.091444
	0.0065564	0.09583	0.091616	0.087489
	0.013179	0.10186	0.098704	0.094212
	0.0098678	0.098779	0.095749	0.091389
	0.0065564	0.095753	0.092918	0.088676
	0.011524	0.10035	0.095879	0.091513
	0.0098678	0.098926	0.09444	0.091513
	0.011524	0.10035	0.095809	0.092829
	0.0098678	0.098859	0.094376	0.091458
	0.0065564	0.095765	0.091418	0.088623
	0.0098678	0.098847	0.094363	0.09006
	0.0082121	0.09726	0.092849	0.089993
	0.013179	0.10186	0.097252	0.094212
	0.0065564	0.095768	0.092865	0.088693
	0.0098678	0.099006	0.094511	0.090197
	0.0065564	0.09583	0.091474	0.087358
	0.0098678	0.098767	0.094293	0.089993
	0.016491	0.1048	0.10007	0.095525
	0.011524	0.10035	0.095879	0.091581
	0.0098678	0.098767	0.094363	0.09006
	0.0082121	0.097338	0.094363	0.09006
	0.011524	0.10027	0.095737	0.091444
	0.014835	0.10329	0.10014	0.095596
	0.0098678	0.098926	0.094433	0.090128
	0.0082121	0.09726	0.092849	0.088676
	0.0082121	0.097262	0.092852	0.088613
	0.0082121	0.097338	0.092918	0.088676
	0.011524	0.10035	0.095814	0.092828
	0.0082121	0.09726	0.092918	0.088676
	0.0082121	0.09726	0.092849	0.08861
	0.011524	0.10027	0.095808	0.091444
	0.0098678	0.098767	0.094293	0.089993
	0.0082121	0.097282	0.092942	0.088701
	0.011531	0.10028	0.095816	0.091453
	0.0098678	0.099006	0.09451	0.090195
	0.0098678	0.098767	0.094293	0.089993
	0.016491	0.1048	0.10151	0.098291
	0.011524	0.10027	0.095737	0.091444
	0.0098678	0.098767	0.094293	0.089993
	0.013179	0.10194	0.097403	0.092967
	0.0082121	0.09726	0.094293	0.091444
	0.013179	0.10186	0.097259	0.092898
	0.011524	0.10027	0.095808	0.091444
	0.0098678	0.098781	0.094308	0.090076
	0.0082121	0.09726	0.092849	0.08861
	0.0065564	0.09583	0.091548	0.087358
	0.0065564	0.095773	0.091427	0.088632
	0.0082121	0.097338	0.094366	0.090064
	0.0098678	0.098767	0.094293	0.089993
	0.0065564	0.095753	0.092918	0.088676
	0.0098678	0.098847	0.094369	0.09006
	0.0082244	0.097417	0.092991	0.088747
	0.014835	0.10329	0.098624	0.095596
	0.0098678	0.098767	0.094293	0.089993
	0.0098678	0.098847	0.095808	0.091513
	0.011523	0.098926	0.094433	0.091513
	0.0098678	0.098767	0.094296	0.089997
	0.013179	0.10186	0.097331	0.092898
	0.0065564	0.095753	0.091406	0.087227
	0.0098678	0.098767	0.094298	0.09145
	0.0082121	0.09726	0.092918	0.088676
	0.0082121	0.097338	0.092925	0.088676
	0.0098678	0.098767	0.094294	0.091445
	0.0082244	0.097338	0.092994	0.090128
	0.0082121	0.09726	0.094293	0.089993
	0.0082121	0.09726	0.092918	0.088676
	0.0065564	0.09583	0.092918	0.088676
	0.0065564	0.095907	0.091548	0.087358
	0.0098678	0.098767	0.095737	0.091376
	0.013179	0.10186	0.097252	0.092828
	0.0065564	0.095753	0.091406	0.087227
	0.0082121	0.097272	0.092862	0.088623
	0.014835	0.10331	0.098643	0.094162
	0.0098678	0.098847	0.094363	0.090128
	0.011524	0.10027	0.095737	0.091376
	0.014835	0.10337	0.098704	0.094212
	0.0082121	0.09726	0.094293	0.091376
	0.014835	0.10329	0.098624	0.094142
	0.0082121	0.09726	0.092918	0.088676
	0.0098678	0.098926	0.097325	0.092967
	0.0098678	0.098767	0.094293	0.089993
	0.0082121	0.097338	0.094433	0.090128
	0.0082121	0.097262	0.094366	0.091447
	0.0098678	0.09886	0.094383	0.090075
	0.0065564	0.095753	0.091406	0.087227
	0.0082121	0.097338	0.094369	0.09006
	0.0082121	0.097278	0.095755	0.091396
	0.0065564	0.095753	0.091406	0.087227
	0.0098678	0.098767	0.094293	0.09006
	0.011524	0.10027	0.095737	0.091376
	0.0082121	0.097346	0.092927	0.090136
	0.0098678	0.098767	0.094293	0.089993
	0.013179	0.10186	0.097259	0.092828
	0.013179	0.10178	0.09718	0.092759
	0.0082121	0.097338	0.092918	0.088676
	0.0098678	0.098787	0.094384	0.090083
	0.0065564	0.095753	0.091406	0.087227
	0.011524	0.10027	0.095737	0.091376
	0.0065564	0.095753	0.091474	0.088676
	0.0098815	0.098847	0.095808	0.091444
	0.0082121	0.097281	0.092872	0.090016
	0.0082121	0.097338	0.092925	0.088676
	0.0098678	0.098926	0.09444	0.090128
	0.013179	0.10178	0.09718	0.092759
	0.014835	0.10337	0.098697	0.094282
	0.0082121	0.097417	0.093	0.088743
	0.0098678	0.098767	0.094293	0.09006
	0.0065564	0.09583	0.091474	0.088676
	0.0065564	0.095753	0.091407	0.087229
	0.011524	0.10027	0.095808	0.091444
	0.013179	0.10187	0.097269	0.092839
	0.0082121	0.097338	0.092918	0.088676
	0.011524	0.10027	0.095737	0.092828
	0.0082121	0.09726	0.092849	0.08861
	0.0082121	0.097338	0.092925	0.088676
	0.011524	0.10027	0.095808	0.091444
	0.0082121	0.09726	0.092918	0.088676
	0.0082121	0.09726	0.092849	0.08861
	0.0082121	0.09726	0.093057	0.08881
	0.0082121	0.09726	0.092849	0.08861
	0.0082121	0.097268	0.094301	0.090002
	0.013179	0.10181	0.09721	0.092859
	0.0082121	0.097338	0.092925	0.088676
	0.0065564	0.09583	0.093063	0.088876
	0.0082244	0.097338	0.092925	0.088743
	0.0082121	0.097268	0.092858	0.088619
	0.0065564	0.09583	0.091474	0.087293
	0.0082121	0.09726	0.094293	0.090128
	0.0082121	0.09726	0.092849	0.08861
	0.0098678	0.098767	0.094293	0.089993
	0.0098678	0.098767	0.094293	0.091376
	0.0098678	0.098847	0.094363	0.09006
	0.0098678	0.098847	0.094363	0.09006
	0.0098678	0.098926	0.095885	0.091513
	0.0065564	0.09583	0.092918	0.088676
	0.0082121	0.097338	0.092988	0.08881
	0.013179	0.10178	0.09718	0.092759
	0.013179	0.10178	0.09718	0.092759
	0.0098678	0.098767	0.094293	0.09006
	0.011524	0.10027	0.095738	0.091514
	0.0098678	0.098767	0.095737	0.091377
	0.0082121	0.097338	0.092918	0.088743
	0.011524	0.10027	0.095808	0.091581
	0.016491	0.1048	0.10007	0.095525
	0.0082121	0.097338	0.095808	0.092898
	0.0082121	0.09726	0.092849	0.091376
	0.0082121	0.097344	0.093	0.088749
	0.0098678	0.098847	0.094363	0.092828
	0.011524	0.10035	0.095885	0.091513
	0.0098678	0.098767	0.094293	0.089993
	0.0098678	0.098767	0.094296	0.089996
	0.0098678	0.098847	0.094433	0.090128
	0.0098678	0.098767	0.094363	0.09006
	0.011524	0.10027	0.095737	0.091376
	0.0082244	0.097417	0.092988	0.088743
	0.011524	0.10027	0.095737	0.092759
	0.0082121	0.09583	0.092988	0.088743
	0.0082121	0.09726	0.094293	0.089993
	0.011524	0.10027	0.095737	0.092759
	0.0098678	0.098767	0.094293	0.089993
	0.011524	0.10035	0.095814	0.091444
	0.0065564	0.095753	0.091406	0.087227
	0.013179	0.1018	0.097196	0.092776
	0.0082121	0.09726	0.092849	0.08861
	0.0098678	0.098767	0.095737	0.091376
	0.0065564	0.095907	0.091616	0.087489
	0.014835	0.10329	0.098625	0.094213
	0.011524	0.1003	0.09576	0.0914
	0.0065564	0.09583	0.092994	0.088743
	0.0098678	0.098767	0.094293	0.091376
	0.011524	0.10027	0.095737	0.091376
	0.011539	0.10038	0.095837	0.091475
	0.0082121	0.09726	0.092849	0.08861
	0.0082121	0.09726	0.092918	0.088743
	0.0098678	0.098767	0.094293	0.09006
	0.0065673	0.095923	0.091564	0.08744
	0.0098678	0.098767	0.094363	0.09006
	0.014835	0.10345	0.098784	0.094283
	0.0082121	0.09726	0.092849	0.089993
	0.011524	0.10027	0.095737	0.091444
	0.0098678	0.098767	0.095808	0.091444
	0.011524	0.10035	0.095814	0.092828
	0.0082121	0.097417	0.094516	0.091581
	0.0065564	0.09583	0.09148	0.088676
	0.0098678	0.099006	0.09458	0.090263
	0.0065564	0.095753	0.092918	0.088676
	0.014835	0.10339	0.098798	0.095689
	0.011524	0.10035	0.095814	0.092898
	0.0082121	0.09726	0.092918	0.088743
	0.0065564	0.095753	0.091406	0.087227
	0.013179	0.10178	0.097252	0.092898
	0.011524	0.10027	0.095737	0.091376
	0.016491	0.1048	0.10007	0.095525
	0.0065564	0.09583	0.091548	0.087358
	0.0098678	0.098767	0.094293	0.089993
	0.0098678	0.098767	0.094363	0.091444
	0.0065564	0.095753	0.091406	0.08861
	0.011524	0.10027	0.095737	0.091376
	0.0098678	0.098847	0.094363	0.09006
	0.0065564	0.095753	0.092849	0.08861
	0.0098678	0.098847	0.094363	0.090128
	0.0098678	0.098767	0.094293	0.091376
	0.0082121	0.097338	0.092925	0.088676
	0.0098815	0.098848	0.094365	0.090062
	0.0082121	0.09726	0.094293	0.089993
	0.013179	0.10194	0.098777	0.094282
	0.0082121	0.09726	0.094293	0.091376
	0.0065564	0.095753	0.091406	0.087227
	0.0098678	0.098767	0.094296	0.091379
	0.0082121	0.09726	0.092849	0.08861
	0.0082121	0.09726	0.092927	0.09007
	0.0098678	0.098847	0.094433	0.090128
	0.013179	0.10178	0.097252	0.094212
	0.0098678	0.098767	0.094293	0.089993
	0.0098678	0.098767	0.094293	0.089993
	0.011524	0.10035	0.097252	0.092828
	0.0082121	0.09726	0.092918	0.088676
	0.011524	0.10027	0.095737	0.091376
	0.0098678	0.098847	0.094369	0.090128
	0.0065564	0.095753	0.091406	0.087227
	0.011524	0.10035	0.095814	0.091444
	0.0082121	0.09726	0.092918	0.090128
	0.0065564	0.09583	0.091542	0.087358
	0.0098678	0.098847	0.09444	0.090128
	0.0082121	0.09726	0.092918	0.088676
	0.011524	0.10035	0.095808	0.091444
	0.0065564	0.095753	0.091406	0.087227
	0.0082121	0.097338	0.092918	0.088676
	0.011524	0.10045	0.095905	0.09167
	0.0098678	0.098847	0.095879	0.092898
	0.0082121	0.097367	0.093024	0.088775
	0.0065564	0.09583	0.09148	0.087293
	0.013179	0.10178	0.098624	0.095525
	0.013179	0.1018	0.097198	0.092777
	0.0082121	0.09726	0.092849	0.090128
	0.0082121	0.09726	0.092849	0.088676
	0.0065564	0.095753	0.091406	0.089993
	0.0098678	0.098767	0.094293	0.089993
	0.0065564	0.095753	0.092849	0.089993
	0.0082121	0.09726	0.092918	0.088676
	0.0082121	0.097338	0.092925	0.088743
	0.011524	0.10052	0.095963	0.091719
	0.0065564	0.09583	0.091548	0.087358
	0.0065564	0.09583	0.09148	0.087358
	0.013179	0.10178	0.098697	0.094282
	0.0082121	0.097277	0.092936	0.090147
	0.0082121	0.09726	0.09285	0.089993
	0.013179	0.10186	0.097325	0.092898
	0.0065564	0.095753	0.092918	0.09006
	0.0098678	0.098767	0.094293	0.089993
	0.0098678	0.098847	0.094369	0.090128
	0.0082121	0.097338	0.092925	0.09006
	0.011524	0.10027	0.095737	0.091376
	0.0098678	0.098767	0.094363	0.09006
	0.0098678	0.098767	0.094293	0.089993
	0.0065564	0.09584	0.092998	0.088753
	0.0082121	0.09726	0.092988	0.088743
	0.0098678	0.098767	0.094293	0.089993
	0.0082121	0.097338	0.092918	0.09006
	0.0082244	0.097338	0.092994	0.088743
	0.0082121	0.097417	0.093	0.088743
	0.011524	0.10035	0.095814	0.091444
	0.0082121	0.09726	0.092918	0.088743
	0.0098678	0.098767	0.094293	0.089993
	0.0098678	0.098847	0.094369	0.090128
	0.0082121	0.09726	0.092849	0.089993
	0.0082121	0.09726	0.092918	0.088676
	0.0082121	0.09726	0.092849	0.088614
	0.013179	0.10178	0.09718	0.092759
	0.0082121	0.097338	0.094433	0.090195
	0.016491	0.1048	0.10007	0.095525
	0.011539	0.10035	0.095885	0.091513
	0.0098678	0.098767	0.094293	0.089993
	0.011524	0.10035	0.095808	0.091513
	0.0082121	0.097338	0.094363	0.09006
	0.0098678	0.098772	0.094298	0.089998
	0.0065564	0.095834	0.091484	0.087297
	0.0098678	0.098767	0.095737	0.092759
	0.0082244	0.097338	0.094369	0.091513
	0.011524	0.10027	0.095737	0.091376
	0.0065564	0.095753	0.092849	0.088676
	0.0082121	0.097417	0.093	0.088752
	0.011524	0.10035	0.096022	0.09165
	0.013179	0.10178	0.09718	0.092759
	0.0065564	0.095753	0.091406	0.08861
	0.0098678	0.098862	0.094386	0.090145
	0.0082121	0.097338	0.092918	0.088676
	0.013179	0.10179	0.097193	0.092772
	0.016491	0.1048	0.10007	0.096909
	0.0098678	0.098767	0.094293	0.091513
	0.013179	0.10178	0.09718	0.092759
	0.0082121	0.09726	0.092849	0.09006
	0.0065564	0.095753	0.091406	0.087227
	0.0082121	0.097338	0.092918	0.09006
	0.0098678	0.098847	0.094369	0.091449
	0.0098678	0.098847	0.094363	0.09006
	0.013179	0.10178	0.097252	0.092828
	0.0065673	0.095907	0.093063	0.08881
	0.0082121	0.09726	0.092849	0.088676
	0.0098678	0.098767	0.095737	0.091376
	0.0082121	0.09726	0.092849	0.08861
	0.0098678	0.098767	0.094293	0.089993
	0.0098815	0.098847	0.094363	0.09006
	0.013179	0.10178	0.09718	0.092759
	0.0098678	0.098847	0.094363	0.09006
	0.0082121	0.09726	0.092918	0.088676
	0.0098678	0.098767	0.094293	0.089993
	0.0098678	0.098767	0.094293	0.09006
	0.011524	0.10035	0.095879	0.091513
	0.013179	0.10187	0.097256	0.092832
	0.0098678	0.098767	0.094293	0.09006
	0.0082121	0.097284	0.092875	0.088703
	0.0082121	0.097417	0.092994	0.088876
	0.0065564	0.095783	0.09295	0.08871
	0.0082121	0.09726	0.092849	0.08861
	0.014835	0.10329	0.098624	0.094212
	0.0082121	0.09726	0.092849	0.08861
	0.0082121	0.097361	0.092942	0.088701
	0.0082121	0.09726	0.092918	0.088676
	0.013179	0.10186	0.097259	0.092828
	0.013179	0.10186	0.097252	0.092828
	0.0098678	0.098767	0.094293	0.089993
	0.014853	0.10345	0.098777	0.094282
	0.011524	0.10029	0.095824	0.091461
	0.014835	0.10337	0.098704	0.094212
	0.011539	0.10035	0.097259	0.092828
	0.0082121	0.09726	0.092849	0.09006
	0.0065564	0.09583	0.091542	0.087358
	0.011524	0.10027	0.095737	0.091376
	0.011524	0.10027	0.095737	0.091376
	0.0082121	0.09726	0.092849	0.09006
	0.0082121	0.09726	0.092918	0.088676
	0.013179	0.10178	0.09718	0.094142
	0.0082121	0.09726	0.094293	0.089993
	0.0082121	0.097338	0.092994	0.088753
	0.0098678	0.098767	0.094293	0.089993
	0.0082121	0.09726	0.092849	0.08861
	0.011524	0.1003	0.095763	0.091403
	0.0098678	0.098847	0.094369	0.09006
	0.011524	0.10036	0.095822	0.091452
	0.0082121	0.097338	0.094433	0.090128
	0.0082121	0.097338	0.092925	0.088676
	0.0098678	0.098767	0.094293	0.09006
	0.0098678	0.098847	0.094369	0.09006
	0.0082121	0.097338	0.092918	0.088676
	0.011524	0.10035	0.095879	0.092898
	0.0082121	0.09726	0.092918	0.088743
	0.013179	0.10178	0.09718	0.092759
	0.0098678	0.098769	0.095739	0.091378
	0.0098678	0.098767	0.094363	0.09006
	0.0082121	0.097338	0.094363	0.09006
	0.0065564	0.095753	0.091406	0.08861
	0.0098678	0.098771	0.094368	0.090065
	0.011524	0.10035	0.095808	0.091444
	0.0098678	0.098767	0.095737	0.091444
	0.0098678	0.098767	0.094293	0.09006
	0.0082121	0.097338	0.092925	0.088676
	0.011524	0.10027	0.095737	0.091376
	0.0082121	0.09726	0.092849	0.089993
	0.0098678	0.098767	0.094293	0.089993
	0.014835	0.10329	0.098624	0.094142
	0.0082121	0.097267	0.092856	0.088617
	0.0065564	0.095753	0.091406	0.087227
	0.011524	0.10027	0.09718	0.092759
	0.011524	0.10027	0.097252	0.092898
	0.013179	0.10186	0.097259	0.092828
	0.0098678	0.098767	0.094293	0.09006
	0.0082121	0.097293	0.092884	0.088646
	0.0098678	0.098767	0.09718	0.094142
	0.011524	0.10027	0.095737	0.091376
	0.0065564	0.095753	0.091406	0.087227
	0.0082121	0.097338	0.092925	0.088676
	0.0082121	0.09745	0.093098	0.088846
	0.0098678	0.098767	0.094293	0.089993
	0.011524	0.10035	0.095808	0.091444
	0.0082121	0.09726	0.092849	0.088676
	0.0082121	0.097338	0.092926	0.088684
	0.0065564	0.095753	0.091406	0.087227
	0.0098678	0.098847	0.097252	0.092828
	0.0098678	0.098767	0.094293	0.089993
	0.011524	0.10027	0.095808	0.091444
	0.0098678	0.099006	0.096034	0.09165
	0.011524	0.10037	0.097271	0.092847
	0.0065564	0.09583	0.091548	0.088743
	0.0065564	0.095753	0.091474	0.087293
	0.011524	0.10035	0.097252	0.094212
With triple-activation/Partial-pair 2
# coupled partial-pair	0	1	2	3
	0.011524	0.010675	0.0098629	0.091444
	0.011524	0.010675	0.0098499	0.091515
	0.0098678	0.010675	0.0098499	0.091376
	0.0098678	0.0090953	0.0083428	0.089993
	0.014835	0.013834	0.012864	0.094142
	0.0082121	0.0090953	0.0083428	0.09006
	0.0098678	0.0090953	0.0098499	0.091444
	0.011524	0.010688	0.011378	0.092975
	0.0098678	0.0090953	0.0098499	0.091376
	0.0065616	0.0059473	0.0053399	0.087233
	0.013179	0.012255	0.014372	0.095526
	0.0065564	0.0075157	0.0068358	0.08861
	0.0098678	0.0090953	0.0083428	0.089993
	0.011524	0.010699	0.0098754	0.091402
	0.0098678	0.0090953	0.0083428	0.09006
	0.0065564	0.0059447	0.0053378	0.087236
	0.0082121	0.0090953	0.0083428	0.089993
	0.0098678	0.0090953	0.0083428	0.090128
	0.013179	0.012255	0.011371	0.092898
	0.011524	0.010675	0.0098499	0.091376
	0.0098678	0.010675	0.0098499	0.091376
	0.0098678	0.010675	0.0098507	0.091377
	0.0082121	0.0090953	0.0083428	0.089993
	0.011524	0.010675	0.011357	0.092828
	0.0065564	0.0075157	0.0068358	0.08861
	0.013179	0.012255	0.011357	0.092828
	0.0098678	0.0090953	0.0083428	0.090128
	0.0098678	0.0091075	0.0083547	0.090128
	0.0098678	0.012255	0.011357	0.092759
	0.0098678	0.0091075	0.0083547	0.090128
	0.011524	0.010675	0.0098499	0.091376
	0.0098678	0.0090953	0.0083428	0.090128
	0.013179	0.012269	0.014387	0.095596
	0.011524	0.010675	0.0098499	0.091376
	0.0098678	0.0091173	0.0083659	0.090016
	0.0082121	0.0075305	0.006862	0.088758
	0.0082121	0.0091075	0.0083547	0.09006
	0.0082121	0.0075157	0.0068358	0.08861
	0.0082121	0.0075157	0.0068358	0.08861
	0.013179	0.012255	0.014371	0.095525
	0.011524	0.010675	0.0098629	0.091444
	0.0082121	0.0075434	0.0068756	0.088706
	0.0082121	0.0075266	0.006854	0.088751
	0.0082121	0.0090952	0.0083428	0.08861
	0.0082121	0.0091138	0.0098693	0.091395
	0.0082121	0.0075157	0.0068465	0.088743
	0.0082121	0.0090991	0.0083468	0.089997
	0.0065564	0.0059703	0.0068663	0.088641
	0.0082121	0.0075157	0.0068358	0.088743
	0.013179	0.012269	0.011371	0.092828
	0.0098678	0.0090953	0.0083547	0.090128
	0.016491	0.015425	0.01589	0.096992
	0.011524	0.010675	0.0098499	0.091444
	0.0098678	0.0091075	0.0083547	0.090128
	0.0098678	0.0090953	0.0083428	0.09006
	0.0098678	0.0090953	0.0083428	0.09006
	0.011524	0.01068	0.0098552	0.091381
	0.0098678	0.010675	0.0098499	0.091444
	0.013179	0.01385	0.012881	0.094158
	0.0098678	0.0090953	0.0083428	0.09006
	0.011524	0.010688	0.0098629	0.091581
	0.0098678	0.0090953	0.0083547	0.09006
	0.0082121	0.0075157	0.0068358	0.08861
	0.014835	0.013834	0.012879	0.094282
	0.011524	0.012269	0.011385	0.092898
	0.011524	0.010675	0.0098499	0.091376
	0.0082121	0.0075157	0.0083428	0.089993
	0.0065564	0.0075266	0.0068465	0.088743
	0.0082121	0.0075157	0.0068358	0.08861
	0.0065564	0.005952	0.0053544	0.08743
	0.013179	0.012255	0.011357	0.092759
	0.011524	0.013834	0.012864	0.094142
	0.0082121	0.0075157	0.0068358	0.08861
	0.0098678	0.0090953	0.0083428	0.09006
	0.0098678	0.0090953	0.0083428	0.090128
	0.011524	0.010675	0.0098499	0.091376
	0.0098678	0.0090953	0.0083428	0.09006
	0.0098678	0.012255	0.011357	0.092898
	0.0082121	0.0075157	0.0068465	0.088676
	0.0065564	0.005936	0.0053383	0.087293
	0.0082121	0.0075157	0.0068358	0.08861
	0.0098678	0.0090953	0.0083428	0.089993
	0.0082121	0.0075157	0.0068358	0.08861
	0.014835	0.015414	0.014371	0.095596
	0.0065564	0.005936	0.0068358	0.08881
	0.0082121	0.0075157	0.0068465	0.088676
	0.011539	0.010688	0.011385	0.092898
	0.0098678	0.0090953	0.0083428	0.09006
	0.0082121	0.0075157	0.0068358	0.08861
	0.0082121	0.0090953	0.0083428	0.089993
	0.0098678	0.012255	0.011371	0.092828
	0.013179	0.012255	0.011357	0.092759
	0.013179	0.012255	0.011357	0.092828
	0.014835	0.015414	0.014371	0.095525
	0.0098678	0.0091075	0.0083547	0.09006
	0.016491	0.015414	0.014371	0.095525
	0.0065564	0.005936	0.0053287	0.087227
	0.0082121	0.0075157	0.0068358	0.08861
	0.0065564	0.0075408	0.0068622	0.087254
	0.0098678	0.0091075	0.0098629	0.091513
	0.0082121	0.0075157	0.0068358	0.08861
	0.0082121	0.0075157	0.0083428	0.089993
	0.0098678	0.010675	0.0098499	0.091444
	0.011524	0.012255	0.011357	0.092759
	0.0098678	0.0090953	0.0083428	0.089993
	0.0065564	0.005936	0.0053287	0.087227
	0.011524	0.010675	0.011357	0.092759
	0.013179	0.012255	0.011357	0.092828
	0.011524	0.013834	0.012864	0.094142
	0.0098678	0.00911	0.0083701	0.090211
	0.011524	0.010675	0.0098499	0.091376
	0.0098678	0.0090953	0.0083428	0.09006
	0.013179	0.012255	0.011357	0.092898
	0.018146	0.016994	0.015878	0.096908
	0.011524	0.010675	0.011371	0.092898
	0.013179	0.01385	0.012879	0.094353
	0.0065564	0.0059458	0.0068465	0.088676
	0.0065564	0.0075281	0.0083558	0.090006
	0.0082121	0.0075157	0.0098499	0.091376
	0.0082121	0.010675	0.0098499	0.091376
	0.011524	0.010688	0.0098758	0.091581
	0.013179	0.012255	0.011358	0.09276
	0.0098678	0.0091079	0.0083679	0.090074
	0.013179	0.012267	0.01137	0.092841
	0.013179	0.012255	0.011357	0.092759
	0.011524	0.010675	0.0098499	0.091376
	0.0082121	0.0075157	0.0068358	0.08861
	0.0082121	0.0075311	0.008359	0.090077
	0.016491	0.015431	0.014389	0.095669
	0.0082121	0.0075157	0.0068358	0.087358
	0.0098678	0.0090953	0.0083428	0.09006
	0.0082121	0.0075157	0.0068358	0.08861
	0.011524	0.010675	0.0098499	0.091444
	0.0082121	0.0075157	0.0068358	0.08861
	0.0098678	0.0090953	0.0098499	0.091376
	0.0098678	0.0090953	0.0083428	0.09006
	0.0098678	0.0090953	0.0098499	0.091376
	0.0098678	0.0090953	0.0083428	0.089993
	0.0082121	0.0075157	0.0068358	0.088676
	0.011524	0.010677	0.0098524	0.091379
	0.0098678	0.0090953	0.0083428	0.089993
	0.0098678	0.0091075	0.0083665	0.090263
	0.0082121	0.0075157	0.0068358	0.08861
	0.0082121	0.0075157	0.0068358	0.08861
	0.0065564	0.0075157	0.0068358	0.08861
	0.0065564	0.005936	0.0053287	0.087293
	0.0098678	0.0091185	0.008379	0.090152
	0.013187	0.012263	0.011366	0.092837
	0.0082121	0.0091075	0.0083547	0.09006
	0.011524	0.010675	0.0098499	0.091376
	0.014835	0.013834	0.014371	0.095525
	0.0065564	0.005936	0.0053287	0.087293
	0.011524	0.012255	0.011357	0.092759
	0.0065564	0.0059458	0.0053383	0.087293
	0.0082121	0.0075157	0.0083428	0.09006
	0.0082121	0.0075266	0.0068465	0.088743
	0.0082121	0.0075157	0.0068358	0.08861
	0.0098678	0.0091101	0.0083583	0.090076
	0.0082121	0.0075157	0.0068358	0.08861
	0.0098678	0.0091075	0.0083547	0.09006
	0.014835	0.013855	0.012917	0.094375
	0.011524	0.010675	0.01136	0.092762
	0.0065564	0.005936	0.0053287	0.087293
	0.0098678	0.0090953	0.011357	0.092759
	0.011524	0.010688	0.0098629	0.091513
	0.013179	0.012255	0.01136	0.092763
	0.0065564	0.0090953	0.0083428	0.090128
	0.011524	0.010675	0.0098499	0.091376
	0.0082121	0.0075157	0.0083428	0.09006
	0.011524	0.010675	0.0098499	0.091376
	0.0082121	0.0075157	0.0068501	0.08868
	0.0065564	0.0059458	0.0053383	0.087293
	0.0098678	0.0090953	0.0083428	0.089993
	0.0082121	0.0075157	0.0068411	0.088682
	0.0098678	0.0090953	0.0083428	0.089993
	0.013179	0.01385	0.012879	0.094212
	0.0098678	0.0090958	0.0083434	0.090128
	0.013196	0.012269	0.011385	0.092898
	0.0082121	0.0075157	0.0083547	0.09006
	0.0082121	0.0075157	0.0068358	0.08861
	0.011524	0.010675	0.011371	0.092828
	0.011524	0.010688	0.0098629	0.091444
	0.0082121	0.0075157	0.0083428	0.089993
	0.0082121	0.0075157	0.0068358	0.08861
	0.0065564	0.005936	0.0053287	0.087227
	0.0065564	0.0059484	0.0053416	0.087306
	0.011524	0.010694	0.0098697	0.091396
	0.0065564	0.0075157	0.0068358	0.088676
	0.0065564	0.005936	0.0053383	0.087293
	0.011524	0.010688	0.0098629	0.091444
	0.013179	0.013834	0.014371	0.095525
	0.0082121	0.0090953	0.0083428	0.089993
	0.0065564	0.005936	0.0053287	0.087227
	0.0082121	0.0075157	0.0098499	0.091444
	0.011524	0.010675	0.0098499	0.091376
	0.0098678	0.0090953	0.0098629	0.091444
	0.0065564	0.0059384	0.0068383	0.088613
	0.0082121	0.0075402	0.0068608	0.088691
	0.0098678	0.0090953	0.0083428	0.089993
	0.0082121	0.0075266	0.0083547	0.09006
	0.0082121	0.0075344	0.0098695	0.091464
	0.013179	0.013834	0.012879	0.094212
	0.0082121	0.0075157	0.0068358	0.088676
	0.0065564	0.0075157	0.0068465	0.088676
	0.0065564	0.0059441	0.0053372	0.087301
	0.018146	0.018573	0.017385	0.098291
	0.011524	0.01385	0.012879	0.094212
	0.0098678	0.0090953	0.0083428	0.09006
	0.0082121	0.0075157	0.0068358	0.08861
	0.0082121	0.0091164	0.0083649	0.090083
	0.0082244	0.0075277	0.0068465	0.088676
	0.0082121	0.0075157	0.0068465	0.088743
	0.0082121	0.0075157	0.0068358	0.08861
	0.0098678	0.0090953	0.0098499	0.091376
	0.0098678	0.0091176	0.0083663	0.090016
	0.0082121	0.0075266	0.0068465	0.088676
	0.0082121	0.0075266	0.0068465	0.088676
	0.0098678	0.0090953	0.0083428	0.089993
	0.0065564	0.005936	0.0053287	0.087358
	0.0082121	0.0075376	0.0068572	0.088743
	0.016491	0.016994	0.015878	0.097052
	0.0098678	0.012255	0.011357	0.092759
	0.0082121	0.0075156	0.006843	0.087229
	0.0098678	0.010675	0.0098499	0.091376
	0.0098678	0.0091173	0.008365	0.090071
	0.0082121	0.0075157	0.0068465	0.088676
	0.0098678	0.0090953	0.0083547	0.090195
	0.013179	0.013834	0.012864	0.094142
	0.0098678	0.0091075	0.0083547	0.09006
	0.0082121	0.0075157	0.0068465	0.088743
	0.0082121	0.0075157	0.0068358	0.08861
	0.0098678	0.0090953	0.0083428	0.09006
	0.0065564	0.005936	0.0053287	0.087293
	0.0098678	0.0090953	0.0083547	0.090128
	0.011524	0.010683	0.011365	0.092837
	0.0065564	0.0059654	0.0053595	0.087389
	0.0065564	0.0075266	0.0068572	0.088743
	0.0098678	0.0091075	0.0098629	0.091513
	0.014853	0.01385	0.01291	0.094423
	0.0098678	0.010684	0.0098592	0.091385
	0.0098678	0.0090953	0.0083428	0.089993
	0.0082121	0.0075157	0.0083428	0.090128
	0.014835	0.013834	0.012864	0.094142
	0.0082121	0.0075157	0.0068358	0.08861
	0.0082121	0.0075157	0.0083428	0.08861
	0.0082121	0.0075157	0.0068358	0.08861
	0.0098678	0.0090953	0.0083428	0.089993
	0.0098678	0.0091075	0.0098629	0.091444
	0.0082121	0.0090953	0.0098499	0.091376
	0.0082121	0.0075157	0.0068358	0.088676
	0.0065564	0.0090953	0.0083547	0.090196
	0.011524	0.012255	0.011357	0.092759
	0.013179	0.012255	0.011357	0.092898
	0.013179	0.012256	0.011358	0.092899
	0.0082121	0.0075162	0.0083552	0.090061
	0.0098678	0.010675	0.0098499	0.091581
	0.0098678	0.0090953	0.0083428	0.090128
	0.013179	0.013834	0.012864	0.094142
	0.014835	0.013834	0.015896	0.097125
	0.0098678	0.010675	0.0098499	0.091376
	0.0098678	0.0091132	0.0083606	0.090066
	0.0082121	0.0075157	0.0068358	0.08861
	0.0082121	0.0075266	0.0068465	0.088676
	0.011524	0.010675	0.0098499	0.091513
	0.0098678	0.0090953	0.0083455	0.089996
	0.0082121	0.0090953	0.0083428	0.089993
	0.0065564	0.005936	0.0053383	0.087358
	0.011524	0.010675	0.0098499	0.091376
	0.0098678	0.0090953	0.0083428	0.089993
	0.011524	0.012255	0.011357	0.092759
	0.0082121	0.0075157	0.0083428	0.089993
	0.011524	0.010675	0.011357	0.092759
	0.0065564	0.005936	0.0053287	0.087227
	0.0082121	0.0090953	0.0083428	0.089993
	0.016491	0.015431	0.014387	0.095596
	0.013179	0.016994	0.015878	0.096908
	0.016491	0.01543	0.014388	0.095613
	0.0082121	0.0075157	0.0068358	0.08861
	0.0098678	0.0090953	0.0098499	0.091376
	0.011524	0.010688	0.0098758	0.091581
	0.0082121	0.0075157	0.0068367	0.088744
	0.0082121	0.0075385	0.0068704	0.0887
	0.0082121	0.0075266	0.0098629	0.091581
	0.0098678	0.010675	0.0098499	0.091376
	0.0082121	0.0075157	0.0068572	0.088743
	0.0082121	0.0075454	0.0068776	0.088774
	0.0098678	0.012255	0.011357	0.092759
	0.013179	0.013834	0.012864	0.094212
	0.011524	0.010675	0.0098499	0.091444
	0.0065564	0.0059617	0.0053549	0.087375
	0.011524	0.012255	0.011357	0.092759
	0.014835	0.013866	0.012894	0.094283
	0.0065564	0.0075157	0.0068358	0.08861
	0.011524	0.010675	0.0098499	0.091444
	0.0082121	0.0075157	0.0083428	0.089993
	0.0098678	0.0091075	0.0083547	0.09006
	0.0065564	0.0059556	0.0068572	0.088743
	0.0082121	0.0075266	0.0068465	0.088676
	0.0098678	0.0091075	0.0098629	0.091513
	0.0082121	0.0075157	0.0083547	0.09006
	0.011524	0.01229	0.011393	0.09285
	0.013179	0.012269	0.011371	0.092967
	0.0098678	0.0090953	0.0083428	0.09006
	0.011524	0.010675	0.0098499	0.091376
	0.014835	0.013834	0.012879	0.094282
	0.014835	0.013834	0.012894	0.094353
	0.0082121	0.0075157	0.0068358	0.08861
	0.011524	0.012269	0.012879	0.094212
	0.0098678	0.010675	0.0098499	0.091444
	0.0065564	0.005936	0.0053287	0.087227
	0.0098678	0.010675	0.0098499	0.091376
	0.013179	0.012255	0.011357	0.092759
	0.0098678	0.0090953	0.0083428	0.089993
	0.0098678	0.0090953	0.0098499	0.091376
	0.0065564	0.005936	0.0053287	0.087293
	0.016491	0.016994	0.015878	0.096908
	0.0098678	0.0091075	0.0083547	0.09006
	0.0082121	0.0075171	0.0068373	0.088612
	0.011524	0.012255	0.012864	0.094142
	0.0082121	0.0075266	0.0083547	0.09006
	0.0098678	0.010675	0.011357	0.092759
	0.014835	0.013834	0.012864	0.094142
	0.013179	0.013834	0.012867	0.094216
	0.0065564	0.005936	0.0053287	0.087227
	0.016491	0.016994	0.015905	0.096989
	0.0082121	0.0075157	0.0068358	0.08861
	0.011524	0.010675	0.0098499	0.091376
	0.0065564	0.0075157	0.0068358	0.08861
	0.0098678	0.0090953	0.0083428	0.089993
	0.0082244	0.0075277	0.0083547	0.090196
	0.0065564	0.005936	0.0053287	0.087293
	0.0082121	0.0090953	0.0083428	0.089993
	0.0098678	0.0091075	0.0083547	0.090128
	0.0065564	0.005936	0.0053287	0.087227
	0.0082121	0.0075266	0.0068465	0.088743
	0.0098678	0.0090953	0.0083428	0.09006
	0.0065564	0.005936	0.0053287	0.087227
	0.011524	0.010688	0.0098629	0.091444
	0.011524	0.012255	0.011357	0.092759
	0.014835	0.015414	0.014371	0.095525
	0.011524	0.012255	0.011357	0.092759
	0.0098678	0.010675	0.0098499	0.091444
	0.011524	0.010708	0.0098831	0.091602
	0.0065564	0.005936	0.0068358	0.08861
	0.0098678	0.0091377	0.0083864	0.090092
	0.0082121	0.0075266	0.0068465	0.088676
	0.0065564	0.005936	0.0068358	0.08861
	0.011524	0.012272	0.011375	0.092777
	0.011524	0.010675	0.0098629	0.091581
	0.0082121	0.0075157	0.0068358	0.088676
	0.013179	0.012255	0.011357	0.092759
	0.0098678	0.0090953	0.0083428	0.090128
	0.0082244	0.0075277	0.0083547	0.09006
	0.0098678	0.0090953	0.0098499	0.091376
	0.014835	0.01385	0.012879	0.094283
	0.0098678	0.010702	0.0098758	0.090331
	0.0098678	0.0091075	0.0083547	0.090128
	0.011524	0.010688	0.0098629	0.091513
	0.0098678	0.0090953	0.0098499	0.091444
	0.0065564	0.005954	0.0053571	0.087377
	0.011524	0.010675	0.0098502	0.091376
	0.0098678	0.0090953	0.0083428	0.089993
	0.0065564	0.005936	0.0068358	0.08861
	0.0098678	0.0090953	0.0083428	0.089993
	0.0082121	0.0091075	0.0083547	0.090128
	0.014835	0.01385	0.012894	0.094353
	0.0082121	0.0090953	0.0083428	0.089993
	0.0082121	0.0075157	0.0083428	0.089993
	0.0065564	0.0075157	0.0068358	0.08861
	0.0082121	0.0091052	0.0098732	0.091455
	0.0065564	0.005936	0.0068358	0.08861
	0.013179	0.012255	0.011357	0.092759
	0.0082121	0.0075157	0.0068358	0.08861
	0.0082244	0.0075266	0.0068465	0.088676
	0.0098678	0.0091196	0.0083665	0.090128
	0.0082121	0.0091075	0.0083547	0.09006
	0.011524	0.010675	0.0098499	0.091444
	0.0065564	0.005936	0.0068357	0.087227
	0.0082121	0.0075266	0.0068465	0.088743
	0.011524	0.012255	0.011357	0.092828
	0.0082121	0.0075157	0.0068358	0.08861
	0.0082121	0.0090953	0.0083428	0.089997
	0.016491	0.015414	0.014404	0.095667
	0.0098678	0.010675	0.011357	0.092828
	0.0098678	0.0090953	0.0083428	0.089993
	0.0065673	0.0075265	0.0098628	0.088676
	0.011524	0.010675	0.0098499	0.091376
	0.013179	0.012255	0.011357	0.092828
	0.0082121	0.0075157	0.0083547	0.09006
	0.013179	0.012259	0.011376	0.092833
	0.011524	0.010693	0.0098673	0.091449
	0.011524	0.012255	0.012864	0.094142
	0.011539	0.010688	0.011371	0.092967
	0.0082121	0.0090953	0.0083547	0.09006
	0.0098678	0.0090953	0.0098758	0.091581
	0.0082121	0.0075376	0.0068572	0.088752
	0.0065564	0.005936	0.0053287	0.087227
	0.0098678	0.0090953	0.0083428	0.09006
	0.0098678	0.010675	0.0098499	0.091376
	0.0065564	0.005962	0.0053553	0.087375
	0.0065564	0.0075157	0.0068358	0.088676
	0.0098678	0.009108	0.0083798	0.090141
	0.0082121	0.0075219	0.0068423	0.088678
	0.013179	0.015414	0.014371	0.095667
	0.0098678	0.0090953	0.0083428	0.089993
	0.0065564	0.005936	0.0053287	0.087293
	0.0082121	0.0075157	0.0068358	0.08861
	0.0098678	0.0090953	0.0083428	0.09006
	0.0098678	0.0091075	0.0083547	0.090132
	0.0065564	0.005936	0.0053383	0.087293
	0.011524	0.010675	0.0098499	0.091376
	0.0082121	0.0091075	0.0098629	0.091444
	0.0098678	0.0090953	0.0083428	0.09006
	0.011524	0.010675	0.011357	0.092828
	0.0082121	0.0075157	0.0068358	0.08861
	0.0065564	0.005936	0.0053287	0.087293
	0.0098678	0.0090953	0.0083428	0.089993
	0.011524	0.010675	0.0098499	0.091376
	0.011524	0.010675	0.0098499	0.091376
	0.0082121	0.0075157	0.0068358	0.08861
	0.0082121	0.0075157	0.0068358	0.08861
	0.011524	0.010675	0.0098499	0.091444
	0.014835	0.013834	0.012864	0.094142
	0.013179	0.012259	0.011361	0.092763
	0.011524	0.010675	0.0098499	0.091513
	0.0098678	0.0091207	0.0083694	0.090087
	0.011524	0.010688	0.0098758	0.09165
	0.0082121	0.0075477	0.0083763	0.090027
	0.0098678	0.0090953	0.0083428	0.089993
	0.014835	0.013834	0.012864	0.094212
	0.0065564	0.005936	0.0053287	0.087227
	0.0065564	0.0059649	0.005359	0.087252
	0.0082121	0.0090953	0.0083547	0.09006
	0.0082121	0.0075266	0.0068465	0.088743
	0.013179	0.013834	0.012864	0.094142
	0.011524	0.012255	0.011371	0.092828
	0.013179	0.01385	0.012879	0.094212
	0.0065564	0.0059521	0.0053456	0.087309
	0.011524	0.012269	0.011399	0.092967
	0.0098815	0.0091075	0.0098629	0.091513
	0.0082121	0.0075157	0.0068465	0.088743
	0.0098678	0.0090953	0.0083428	0.090128
	0.011524	0.010675	0.0098499	0.091444
	0.013179	0.012255	0.011371	0.092828
	0.0098678	0.0090953	0.0083428	0.09006
	0.011524	0.010675	0.0098499	0.091376
	0.0065564	0.005936	0.0053287	0.087293
	0.0065564	0.005936	0.0068465	0.088676
	0.0082121	0.0075266	0.0083547	0.090137
	0.013179	0.012255	0.011357	0.092759
	0.0082121	0.0090953	0.0083428	0.089993
	0.0098678	0.0091213	0.0083701	0.09002
	0.0098678	0.0091075	0.0083665	0.090128
	0.011524	0.010696	0.0098838	0.091521
	0.0082121	0.0075157	0.0098629	0.091444
	0.0098678	0.0091075	0.0083547	0.09006
	0.0082121	0.0075157	0.0068465	0.088943
	0.0082121	0.0075266	0.0068465	0.088676
	0.0098678	0.0090953	0.0083428	0.089993
	0.011524	0.010675	0.0098499	0.091376
	0.011524	0.010675	0.0098499	0.091444
	0.0098678	0.012255	0.011371	0.092828
	0.0065564	0.0059383	0.0068382	0.088679
	0.011524	0.010675	0.011357	0.092759
	0.0098678	0.010675	0.011357	0.092828
	0.013179	0.012255	0.011357	0.092759
	0.013179	0.012259	0.011362	0.092764
	0.013179	0.012255	0.011371	0.092828
	0.0082121	0.0075157	0.0083428	0.09006
	0.0098678	0.0090953	0.0083428	0.090195
	0.0098678	0.010688	0.0098629	0.091444
	0.0098678	0.0090953	0.0083547	0.09006
	0.011524	0.010675	0.0098499	0.091376
	0.0082121	0.0090953	0.0083428	0.089993
	0.0098678	0.0090953	0.0083428	0.089993
	0.011524	0.012262	0.011364	0.092766
	0.0082121	0.0075157	0.0068358	0.08861
	0.013179	0.012255	0.012864	0.094142
	0.0082121	0.0075157	0.0083428	0.09006
	0.013179	0.012269	0.011371	0.092828
	0.0082121	0.0075157	0.0068358	0.088676
	0.0065564	0.0059759	0.0053705	0.087263
	0.0065564	0.005936	0.0083428	0.09006
	0.0098815	0.0091087	0.0083547	0.09006
	0.011524	0.012255	0.011357	0.092759
	0.0082121	0.0075266	0.0068572	0.08881
	0.0098678	0.0091422	0.0083911	0.090097
	0.011539	0.01069	0.0098629	0.091444
	0.0098678	0.010675	0.0098499	0.091376
[truncated: 2,019 more rows]
