# Supplementary material for: De novo inter-regional coactivations of preconfigured local ensembles support memory
Source: Nat Commun. 2022 Mar 11;13:1272. doi: 10.1038/s41467-022-28929-x (PMC8917150; doi:10.1038/s41467-022-28929-x)
Supplement: Supplementary file 6 — Source Data [file 41467_2022_28929_MOESM6_ESM.zip › SourceData/fig05_b.csv]

Fig. 5b
Pre-cond HFO
Time (ms)	-400	-380	-360	-340	-320	-300	-280	-260	-240	-220	-200	-180	-160	-140	-120	-100	-80	-60	-40	-20	0	20	40	60	80	100	120	140	160	180	200	220	240	260	280	300	320	340	360	380	400
	0.24772	0.21803	0.20608	0.21301	0.18432	0.16967	0.21183	0.20597	0.13239	0.10332	0.09303	0.077811	0.09514	0.1027	0.094908	0.17262	0.32509	0.38353	0.40172	0.43077	0.38119	0.35168	0.38288	0.39385	0.34769	0.26357	0.18376	0.16911	0.17785	0.18904	0.22272	0.2383	0.23184	0.23361	0.24738	0.26438	0.23796	0.18524	0.14348	0.10691	0.14144
	0.47206	0.55456	0.56306	0.50705	0.43101	0.43242	0.50904	0.62215	0.72158	0.76229	0.71443	0.61106	0.49139	0.34435	0.25093	0.20478	0.14182	0.11268	0.14475	0.19747	0.27089	0.41572	0.53815	0.5285	0.51393	0.65705	0.8716	0.96166	0.9067	0.77975	0.63347	0.54045	0.51593	0.47763	0.47164	0.49501	0.52905	0.51187	0.41011	0.36788	0.41555
	0.33345	0.29405	0.25471	0.29611	0.36028	0.34045	0.33799	0.40158	0.43099	0.4363	0.49203	0.54104	0.51802	0.43279	0.31843	0.20297	0.13133	0.13491	0.18103	0.23403	0.33399	0.45432	0.45879	0.39131	0.37829	0.36968	0.30491	0.2361	0.21354	0.21641	0.23031	0.23649	0.24452	0.27424	0.2993	0.28645	0.25215	0.25216	0.27682	0.28887	0.2891
	0.24768	0.23428	0.23462	0.24017	0.24718	0.25403	0.28268	0.32775	0.36266	0.38206	0.40772	0.43403	0.39682	0.27702	0.15136	0.078246	0.040112	0.021161	0.012704	0.013233	0.025094	0.060752	0.12256	0.20362	0.29887	0.38	0.44922	0.47974	0.46424	0.41529	0.34997	0.31109	0.28709	0.27904	0.27446	0.26535	0.25337	0.2496	0.26168	0.27291	0.27594
	0.18822	0.24646	0.27846	0.30605	0.35681	0.39375	0.43509	0.49928	0.58832	0.70127	0.74208	0.63348	0.46036	0.30815	0.20081	0.12465	0.077587	0.044939	0.039191	0.075261	0.13434	0.19214	0.24494	0.26626	0.24409	0.21931	0.22028	0.23089	0.22433	0.21006	0.1919	0.17747	0.16918	0.17332	0.17027	0.16112	0.17427	0.21957	0.26373	0.2907	0.29148
	0.27553	0.26062	0.26036	0.26334	0.27512	0.2716	0.26164	0.27333	0.32676	0.37614	0.41755	0.46092	0.53604	0.60383	0.58958	0.50578	0.41904	0.36659	0.32068	0.26221	0.2528	0.29078	0.3289	0.34301	0.34436	0.36444	0.37623	0.35885	0.34265	0.32675	0.2931	0.24625	0.20261	0.21483	0.25446	0.26502	0.32813	0.41357	0.41944	0.36645	0.32564
	0.16726	0.15136	0.20141	0.20366	0.16796	0.13862	0.14943	0.17506	0.18808	0.2164	0.23098	0.18226	0.13445	0.16175	0.19232	0.20536	0.2294	0.23557	0.24213	0.25637	0.22519	0.16372	0.15788	0.19262	0.21251	0.20955	0.18321	0.16729	0.2128	0.23781	0.16239	0.081723	0.081409	0.11226	0.10939	0.10511	0.14713	0.19422	0.22778	0.22673	0.19491
	0.51645	0.57236	0.59683	0.58779	0.60046	0.64463	0.69528	0.76092	0.83344	0.88974	0.96571	1.0073	0.93531	0.80725	0.60245	0.36968	0.2214	0.17755	0.20249	0.26069	0.36229	0.51665	0.69558	0.81709	0.818	0.72783	0.63328	0.56127	0.46217	0.3999	0.43002	0.49414	0.55385	0.60239	0.63974	0.64373	0.61472	0.6162	0.66105	0.67257	0.64264
	0.39822	0.41315	0.46249	0.54951	0.56724	0.5225	0.55455	0.65504	0.67385	0.58677	0.49498	0.41233	0.33172	0.25318	0.17799	0.12509	0.087239	0.054448	0.060796	0.12568	0.23016	0.34218	0.3996	0.37604	0.34678	0.33467	0.33585	0.35451	0.34867	0.36144	0.37602	0.33207	0.29346	0.30324	0.31873	0.31296	0.36674	0.4728	0.46896	0.37188	0.31963
	0.35183	0.37152	0.39095	0.40976	0.41706	0.41289	0.39237	0.38204	0.40077	0.44609	0.44913	0.42892	0.44111	0.42993	0.3683	0.25952	0.17675	0.16627	0.19351	0.23915	0.28876	0.30964	0.31723	0.30227	0.26045	0.24213	0.26736	0.29491	0.29953	0.29135	0.27767	0.26418	0.25837	0.27468	0.31933	0.3253	0.26551	0.24042	0.25724	0.28904	0.3095
	0.16639	0.17096	0.16489	0.14456	0.13783	0.15977	0.18101	0.1977	0.20787	0.19717	0.19512	0.21228	0.1944	0.1242	0.06321	0.030903	0.011096	0.0020234	0.0003068	0.0020367	0.011534	0.036226	0.0875	0.1748	0.29155	0.40795	0.45369	0.4474	0.44079	0.38513	0.2933	0.22345	0.19768	0.21541	0.24582	0.25386	0.21994	0.20699	0.23202	0.22346	0.21674
	0.55219	0.597	0.66782	0.73894	0.77262	0.83674	0.87503	0.83683	0.81172	0.81866	0.81802	0.77022	0.62507	0.38758	0.20785	0.13999	0.13612	0.15966	0.19372	0.23724	0.30493	0.37566	0.39497	0.41736	0.48209	0.52575	0.51465	0.46723	0.42821	0.40433	0.37406	0.34408	0.36086	0.40093	0.45558	0.49204	0.44668	0.37052	0.38229	0.46034	0.53608
	0.59723	0.64415	0.68255	0.67847	0.67524	0.6808	0.675	0.73978	0.81782	0.806	0.72024	0.60354	0.49034	0.3693	0.2337	0.12818	0.07444	0.07252	0.099733	0.13509	0.20487	0.30458	0.40755	0.46711	0.48008	0.48554	0.48884	0.50986	0.5456	0.56147	0.56701	0.57175	0.55565	0.53002	0.53554	0.5502	0.5858	0.66888	0.71848	0.67872	0.63475
	0.7172	0.7895	0.91268	0.98637	1.0002	1.048	1.14	1.2731	1.4255	1.4732	1.4135	1.2651	1.0666	0.79558	0.47276	0.22132	0.10661	0.086183	0.11014	0.17942	0.28735	0.37879	0.46038	0.60635	0.72977	0.76456	0.84916	1.022	1.1207	1.0969	1.0607	1.0062	0.94451	0.92308	0.91571	0.86449	0.78655	0.772	0.82406	0.82923	0.82545
	0.35313	0.39652	0.39642	0.40901	0.45092	0.47089	0.44165	0.39797	0.35963	0.36519	0.38521	0.38074	0.3808	0.29801	0.18269	0.10245	0.0574	0.050255	0.057334	0.083142	0.13301	0.18093	0.20424	0.23391	0.27509	0.31468	0.34133	0.3391	0.31402	0.28012	0.2345	0.21292	0.22557	0.2725	0.30916	0.32558	0.35135	0.32096	0.24483	0.25573	0.31067
Post-cond HFO
Time (ms)	-400	-380	-360	-340	-320	-300	-280	-260	-240	-220	-200	-180	-160	-140	-120	-100	-80	-60	-40	-20	0	20	40	60	80	100	120	140	160	180	200	220	240	260	280	300	320	340	360	380	400
	0.41624	0.45725	0.37485	0.36646	0.44034	0.31096	0.11739	0.09606	0.21515	0.32621	0.38675	0.4069	0.30504	0.26872	0.35246	0.32315	0.26168	0.29288	0.3585	0.3283	0.27075	0.35452	0.49076	0.56749	0.47355	0.28185	0.25054	0.29185	0.2131	0.10414	0.12321	0.18176	0.12122	0.079817	0.10401	0.10915	0.10504	0.092975	0.18787	0.32611	0.26756
	0.55691	0.55887	0.54077	0.52512	0.50947	0.52881	0.63204	0.78951	0.90996	0.9823	1.0266	0.96515	0.80394	0.60829	0.36387	0.17015	0.085204	0.073125	0.072187	0.12377	0.29298	0.53972	0.77836	0.88755	0.89925	0.93169	0.94504	0.93847	0.96586	0.95304	0.84321	0.68708	0.56393	0.50104	0.49404	0.55347	0.60744	0.59155	0.57074	0.5898	0.62388
	0.41821	0.40653	0.41695	0.3913	0.42357	0.52447	0.56104	0.57999	0.60445	0.56605	0.52367	0.53668	0.51098	0.42672	0.34046	0.26743	0.20074	0.1956	0.25636	0.33933	0.42872	0.47271	0.45734	0.41312	0.37556	0.35211	0.35728	0.36134	0.36804	0.40354	0.42776	0.44605	0.4051	0.33019	0.29896	0.30006	0.32745	0.34963	0.35849	0.41329	0.44728
	0.19872	0.27634	0.30078	0.25959	0.25833	0.28351	0.267	0.24056	0.27531	0.35069	0.38259	0.36066	0.31507	0.25275	0.17466	0.088069	0.031396	0.016072	0.01339	0.011539	0.019129	0.047835	0.11749	0.22862	0.31943	0.32371	0.30237	0.34005	0.41116	0.40761	0.33175	0.28674	0.27394	0.25123	0.24986	0.26721	0.26364	0.27486	0.29375	0.28125	0.26783
	0.20906	0.20659	0.22769	0.2635	0.31593	0.36122	0.41074	0.46236	0.50226	0.57972	0.64059	0.58963	0.46252	0.29017	0.13664	0.05749	0.040825	0.048552	0.071399	0.11882	0.16934	0.21082	0.25366	0.29049	0.30631	0.29564	0.26732	0.24831	0.23794	0.23278	0.22936	0.21491	0.19067	0.17077	0.20005	0.25424	0.2506	0.20911	0.19848	0.22337	0.26405
	0.30277	0.31543	0.32269	0.32547	0.32401	0.33671	0.33849	0.35661	0.39468	0.4478	0.53345	0.63446	0.71586	0.77839	0.78354	0.68452	0.54171	0.41772	0.30486	0.25557	0.2603	0.23904	0.21419	0.24528	0.30403	0.32528	0.31937	0.31589	0.33201	0.33377	0.3231	0.32048	0.35713	0.37273	0.33075	0.3362	0.3956	0.42147	0.37273	0.34113	0.35366
	0.33647	0.2813	0.1755	0.13896	0.17422	0.19371	0.18735	0.1886	0.15268	0.13298	0.16497	0.24098	0.28792	0.25269	0.26793	0.33525	0.35982	0.35891	0.33495	0.36495	0.42255	0.35229	0.23265	0.19609	0.15839	0.11114	0.14464	0.20948	0.21345	0.19843	0.22091	0.202	0.14407	0.11225	0.1285	0.17868	0.21704	0.20264	0.19915	0.24157	0.317
	0.70293	0.72474	0.74107	0.7919	0.85804	0.89505	0.91834	0.9684	1.0484	1.0842	1.0388	0.99328	0.94294	0.79475	0.59956	0.4061	0.26263	0.2102	0.23945	0.33333	0.48827	0.71126	0.93895	1.0533	1.0429	0.95541	0.8551	0.8113	0.767	0.70706	0.64409	0.59604	0.60539	0.66736	0.7289	0.73157	0.74904	0.79477	0.79602	0.76921	0.77971
	0.47342	0.46973	0.43667	0.41988	0.4747	0.55657	0.63414	0.72068	0.70195	0.5621	0.48725	0.47168	0.36941	0.22163	0.10774	0.046919	0.025051	0.025854	0.050614	0.11031	0.19762	0.27678	0.32742	0.35935	0.37176	0.34472	0.31301	0.32276	0.35299	0.37491	0.39444	0.39226	0.39432	0.40883	0.4163	0.4117	0.43317	0.48288	0.49048	0.44807	0.44706
	0.39023	0.41899	0.39435	0.3298	0.31609	0.31991	0.32351	0.34083	0.3443	0.33182	0.34675	0.39548	0.40721	0.36819	0.35016	0.32873	0.26297	0.23625	0.24366	0.26112	0.3172	0.3685	0.39023	0.38273	0.36852	0.34995	0.33531	0.33644	0.34572	0.31951	0.28449	0.27535	0.31201	0.36324	0.33434	0.28694	0.30126	0.34236	0.3961	0.42356	0.40695
	0.1912	0.21798	0.2251	0.20373	0.16335	0.14543	0.14884	0.16639	0.23831	0.30535	0.29313	0.24309	0.17741	0.11819	0.077198	0.039363	0.017692	0.007439	0.0030667	0.0074428	0.017851	0.042045	0.099057	0.20797	0.36742	0.46153	0.44056	0.41637	0.40649	0.3371	0.26436	0.24414	0.22575	0.21023	0.19118	0.16069	0.17292	0.217	0.23756	0.20983	0.17936
	0.63446	0.78881	0.81748	0.75106	0.70756	0.77268	0.89551	0.92963	0.94871	1.0008	0.92061	0.69256	0.4831	0.3487	0.24166	0.17277	0.15084	0.13511	0.14662	0.21344	0.27478	0.32297	0.40235	0.48245	0.49485	0.44666	0.41221	0.40223	0.38849	0.38806	0.39573	0.40736	0.41009	0.40265	0.42102	0.46794	0.48545	0.45883	0.44672	0.44945	0.44932
	0.61131	0.61238	0.64158	0.63188	0.56832	0.56405	0.64374	0.7001	0.68944	0.63239	0.57868	0.57539	0.51765	0.36901	0.22279	0.12972	0.076815	0.05564	0.082935	0.14894	0.20265	0.232	0.28803	0.37557	0.47414	0.51821	0.52375	0.50347	0.46302	0.47953	0.53864	0.55512	0.54174	0.54414	0.58473	0.58277	0.57095	0.58279	0.57811	0.5857	0.63441
	0.97942	1.0945	1.1828	1.1467	1.0293	0.98465	1.0702	1.1776	1.3056	1.593	1.6198	1.2592	1.0132	0.91028	0.5338	0.15686	0.022791	0.0077978	0.038838	0.11821	0.21295	0.31338	0.44854	0.59019	0.75866	0.95516	1.2268	1.535	1.5946	1.3472	1.2546	1.248	1.1574	1.0812	1.0802	1.1044	1.1265	1.1568	1.1306	1.1151	1.0478
	0.46237	0.52952	0.58673	0.62871	0.64498	0.60119	0.5742	0.52909	0.44159	0.44523	0.46744	0.43521	0.49979	0.5644	0.42273	0.21873	0.11178	0.074318	0.0833	0.15837	0.25792	0.32335	0.33152	0.35901	0.42779	0.42176	0.36142	0.3132	0.31313	0.35312	0.40181	0.4714	0.58503	0.61767	0.52504	0.45081	0.37833	0.36671	0.45186	0.51289	0.50081
Pre-cond SWR
Time (ms)	-400	-380	-360	-340	-320	-300	-280	-260	-240	-220	-200	-180	-160	-140	-120	-100	-80	-60	-40	-20	0	20	40	60	80	100	120	140	160	180	200	220	240	260	280	300	320	340	360	380	400
	0.22077	0.23892	0.29703	0.36154	0.38007	0.36481	0.42153	0.55686	0.64764	0.59587	0.46109	0.32845	0.30767	0.33515	0.34779	0.36714	0.35651	0.3443	0.3712	0.38294	0.31991	0.27853	0.28705	0.28027	0.28619	0.30983	0.33222	0.30893	0.23304	0.1638	0.14649	0.13918	0.16378	0.23947	0.29045	0.27788	0.20894	0.17377	0.16849	0.13795	0.14011
	0.19861	0.20441	0.19424	0.18386	0.17697	0.17238	0.18962	0.21295	0.21975	0.22072	0.21903	0.2454	0.28337	0.28946	0.25424	0.19085	0.14637	0.13773	0.13205	0.14368	0.17576	0.1872	0.18246	0.19253	0.19377	0.19282	0.19948	0.18619	0.15258	0.12606	0.10534	0.10186	0.11127	0.12927	0.14183	0.15178	0.17966	0.21176	0.22459	0.19769	0.17426
	0.43916	0.45186	0.4424	0.42346	0.41507	0.40709	0.38192	0.36263	0.36862	0.41947	0.47375	0.54157	0.59174	0.56598	0.49452	0.44846	0.4384	0.42791	0.42802	0.45905	0.47149	0.44563	0.45112	0.46401	0.45356	0.45188	0.44032	0.41944	0.43018	0.4434	0.43937	0.41949	0.38709	0.3834	0.38895	0.39249	0.40708	0.43533	0.44585	0.47414	0.50766
	0.41792	0.37702	0.34452	0.3684	0.40336	0.46087	0.51606	0.52896	0.54998	0.60819	0.63973	0.6283	0.55095	0.43411	0.35929	0.31583	0.27105	0.2269	0.19887	0.19605	0.22252	0.26398	0.29918	0.33341	0.38925	0.4307	0.39151	0.32435	0.28823	0.28296	0.24232	0.22932	0.29204	0.3198	0.28654	0.28142	0.30941	0.33564	0.33251	0.30376	0.30765
	0.12604	0.1636	0.1908	0.20847	0.22358	0.22502	0.2197	0.2365	0.27768	0.30408	0.28701	0.25123	0.22422	0.21587	0.20263	0.17706	0.181	0.22599	0.28678	0.33913	0.34618	0.28426	0.21299	0.1871	0.21068	0.2433	0.25292	0.25958	0.2824	0.27626	0.25303	0.25405	0.2467	0.22236	0.21046	0.20866	0.22779	0.25652	0.25194	0.21336	0.19378
	0.26942	0.31117	0.30809	0.30564	0.27809	0.23022	0.20627	0.21779	0.23003	0.27857	0.28207	0.21454	0.19303	0.26951	0.39305	0.44512	0.41161	0.40742	0.41908	0.38333	0.29842	0.23665	0.23498	0.24351	0.27595	0.32935	0.38786	0.46076	0.44115	0.38697	0.38391	0.33646	0.2145	0.13742	0.15104	0.19627	0.23495	0.26845	0.28995	0.30815	0.32704
	0.18412	0.17193	0.16124	0.16917	0.18197	0.18702	0.19576	0.21194	0.20486	0.18285	0.17143	0.16462	0.17667	0.18995	0.15505	0.11224	0.10625	0.12434	0.139	0.14791	0.16781	0.18397	0.1864	0.17715	0.16213	0.13961	0.1233	0.11602	0.099899	0.097137	0.117	0.12942	0.12933	0.13084	0.126	0.11979	0.14182	0.15812	0.15705	0.16921	0.17439
	0.49075	0.48329	0.4299	0.42186	0.46855	0.55541	0.56409	0.5141	0.49106	0.48863	0.49089	0.49814	0.47729	0.37472	0.27653	0.22939	0.24352	0.29822	0.36095	0.40167	0.37479	0.31458	0.34035	0.40643	0.41235	0.37365	0.36019	0.3498	0.32691	0.33112	0.3395	0.28903	0.25041	0.24811	0.2759	0.31512	0.32781	0.31449	0.3297	0.34423	0.34024
	0.35185	0.32223	0.39185	0.46564	0.46441	0.43526	0.41536	0.42604	0.4521	0.46556	0.46706	0.48083	0.5105	0.49802	0.43119	0.3229	0.23891	0.20351	0.21033	0.22528	0.23866	0.26795	0.31369	0.34226	0.32603	0.28584	0.26755	0.24948	0.22915	0.24382	0.29017	0.31884	0.31621	0.30569	0.27051	0.23647	0.23781	0.25848	0.25222	0.24675	0.26513
	0.33841	0.35133	0.3841	0.39826	0.35065	0.28467	0.27056	0.30211	0.3564	0.39926	0.44446	0.46599	0.45545	0.45532	0.4492	0.4232	0.36036	0.3062	0.32467	0.36768	0.3728	0.36834	0.37807	0.38049	0.33328	0.30526	0.32169	0.3274	0.3228	0.31201	0.29173	0.25234	0.22262	0.26088	0.32105	0.33916	0.36724	0.38057	0.36615	0.36483	0.40157
	0.42291	0.44801	0.42522	0.41633	0.41807	0.40922	0.38813	0.36231	0.36188	0.37865	0.41227	0.45556	0.42218	0.33279	0.30284	0.31073	0.30154	0.28672	0.27555	0.25601	0.23177	0.26617	0.33494	0.36679	0.36234	0.325	0.298	0.28569	0.27639	0.26762	0.27439	0.28391	0.27423	0.24531	0.23406	0.23712	0.23283	0.20666	0.18794	0.20923	0.26784
	0.39725	0.37092	0.39886	0.44465	0.42988	0.41653	0.43105	0.45573	0.46514	0.44872	0.44054	0.44706	0.43098	0.38851	0.31654	0.24216	0.20384	0.20799	0.2343	0.2448	0.2361	0.26126	0.32434	0.38144	0.41204	0.39193	0.32634	0.27625	0.26174	0.26479	0.26529	0.28167	0.2874	0.25475	0.24828	0.2613	0.26086	0.24034	0.23094	0.26056	0.31024
	0.3669	0.3455	0.35605	0.39919	0.41539	0.3793	0.36152	0.36647	0.38831	0.40333	0.39926	0.39145	0.38685	0.37693	0.35566	0.32693	0.28241	0.26238	0.26656	0.27494	0.32317	0.37446	0.3522	0.33914	0.34958	0.31025	0.25405	0.25373	0.27011	0.24378	0.21491	0.20862	0.22208	0.24092	0.26638	0.32606	0.34705	0.31827	0.28586	0.26036	0.27674
	0.2901	0.30993	0.30751	0.29108	0.27401	0.23257	0.20004	0.19969	0.17526	0.16034	0.2061	0.31225	0.42016	0.44274	0.36809	0.27406	0.21447	0.18206	0.19549	0.22845	0.22748	0.24545	0.32175	0.36052	0.34752	0.38278	0.41988	0.38652	0.29132	0.24378	0.25987	0.27648	0.26698	0.22871	0.18782	0.18896	0.20955	0.21721	0.20557	0.20259	0.20038
Post-cond SWR
Time (ms)	-400	-380	-360	-340	-320	-300	-280	-260	-240	-220	-200	-180	-160	-140	-120	-100	-80	-60	-40	-20	0	20	40	60	80	100	120	140	160	180	200	220	240	260	280	300	320	340	360	380	400
	0.68749	0.65955	0.56054	0.60391	0.614	0.60502	0.53111	0.38498	0.37373	0.47364	0.47869	0.39589	0.31829	0.35046	0.44347	0.5109	0.58579	0.53606	0.41831	0.35037	0.34046	0.33428	0.31611	0.23844	0.20403	0.28496	0.36646	0.38691	0.36652	0.43031	0.42704	0.3688	0.37257	0.32932	0.26981	0.34342	0.45045	0.55739	0.62804	0.53319	0.34345
	0.18436	0.18554	0.19472	0.18634	0.1795	0.20613	0.24156	0.24604	0.26731	0.28344	0.30124	0.35662	0.37842	0.31646	0.23582	0.19164	0.16595	0.16427	0.19779	0.24067	0.26767	0.24875	0.20528	0.1714	0.15875	0.14279	0.13199	0.13562	0.13761	0.12508	0.13251	0.17447	0.21118	0.21159	0.20965	0.2187	0.23146	0.2395	0.23863	0.23046	0.17759
	0.43188	0.4278	0.47559	0.47872	0.41408	0.37814	0.3825	0.38887	0.39613	0.3923	0.38146	0.41008	0.51778	0.6019	0.5862	0.50715	0.42932	0.42389	0.45809	0.48119	0.48294	0.46899	0.45745	0.45234	0.44747	0.44454	0.44493	0.43195	0.45021	0.46263	0.41829	0.35899	0.32795	0.3487	0.42305	0.49115	0.5211	0.50223	0.42491	0.36146	0.36018
	0.41533	0.4415	0.47288	0.47954	0.52319	0.6138	0.66394	0.65402	0.6443	0.64535	0.66119	0.71289	0.75739	0.7155	0.5376	0.34649	0.23972	0.216	0.23426	0.25072	0.25148	0.25179	0.30115	0.4186	0.47526	0.42948	0.39038	0.39958	0.39788	0.37199	0.33863	0.29871	0.28992	0.33283	0.39058	0.39381	0.37271	0.39017	0.4113	0.40462	0.37779
	0.34149	0.31936	0.32484	0.34478	0.35139	0.35161	0.37267	0.42337	0.47839	0.52829	0.57209	0.60753	0.61119	0.57979	0.55105	0.53473	0.55173	0.5968	0.61856	0.60428	0.56154	0.55788	0.55949	0.51161	0.4458	0.39466	0.3671	0.38613	0.42661	0.45487	0.45543	0.43405	0.38711	0.35467	0.36717	0.39284	0.40165	0.38648	0.35412	0.35205	0.40068
	0.14828	0.1087	0.10967	0.14759	0.23323	0.3076	0.30622	0.25803	0.23052	0.20545	0.25029	0.34903	0.39205	0.40321	0.35582	0.28117	0.2413	0.23203	0.22756	0.25291	0.28707	0.27353	0.22813	0.16016	0.12939	0.14163	0.18201	0.21731	0.20204	0.19132	0.20113	0.21914	0.23524	0.20352	0.13387	0.11168	0.13205	0.15146	0.17394	0.16311	0.14826
	0.31719	0.33386	0.34775	0.3311	0.29921	0.30711	0.33777	0.37664	0.41848	0.42743	0.39307	0.35996	0.35695	0.37707	0.33898	0.27895	0.24671	0.25452	0.29626	0.31676	0.29309	0.27693	0.30168	0.32391	0.30122	0.26316	0.24307	0.24423	0.23009	0.20634	0.192	0.17982	0.18266	0.22034	0.26492	0.30295	0.33848	0.32181	0.30001	0.30722	0.3212
	0.45724	0.45182	0.42167	0.41119	0.42555	0.48186	0.52474	0.46733	0.38672	0.39666	0.42907	0.44299	0.45159	0.41078	0.32711	0.25388	0.22456	0.23235	0.27873	0.34246	0.3636	0.358	0.34328	0.34042	0.34409	0.33637	0.33128	0.29952	0.265	0.26475	0.28862	0.29695	0.2753	0.25609	0.25049	0.27369	0.31066	0.31426	0.32652	0.3467	0.34753
	0.46367	0.45236	0.43841	0.40179	0.40842	0.49081	0.52666	0.49016	0.49371	0.51568	0.55465	0.62586	0.71356	0.71923	0.57533	0.39863	0.2766	0.22456	0.24561	0.3125	0.35005	0.34907	0.35301	0.36347	0.37397	0.36007	0.2956	0.26244	0.29141	0.3019	0.33681	0.36452	0.32064	0.26956	0.2912	0.32243	0.29731	0.31161	0.38887	0.4125	0.38345
	0.23163	0.23525	0.28676	0.35494	0.35281	0.34882	0.3679	0.33772	0.30479	0.29625	0.27111	0.24876	0.27122	0.32736	0.30739	0.24295	0.22929	0.27883	0.34564	0.3659	0.32319	0.28039	0.31362	0.34387	0.31465	0.31791	0.3441	0.34917	0.32103	0.26433	0.24141	0.24703	0.24303	0.24817	0.25572	0.23052	0.20346	0.21617	0.25122	0.28476	0.32569
	0.45386	0.48793	0.53696	0.54995	0.50609	0.45286	0.46188	0.5053	0.53115	0.49741	0.46008	0.43386	0.41358	0.39898	0.36743	0.3141	0.29193	0.32639	0.34808	0.29246	0.25629	0.29721	0.31414	0.30805	0.3464	0.33909	0.29952	0.26129	0.22798	0.22832	0.23546	0.24363	0.26713	0.27672	0.25529	0.23195	0.24029	0.28845	0.31946	0.33983	0.41684
	0.5245	0.52497	0.52874	0.52241	0.5492	0.59404	0.60715	0.57973	0.56115	0.53945	0.54622	0.60954	0.6135	0.49641	0.35254	0.27738	0.24614	0.22122	0.21044	0.25045	0.29749	0.31522	0.31751	0.30694	0.32968	0.36866	0.35205	0.32625	0.33016	0.32463	0.31859	0.32819	0.32846	0.2851	0.2831	0.37452	0.44204	0.42544	0.35733	0.34477	0.42018
	0.50676	0.46961	0.47982	0.4615	0.34322	0.27189	0.24182	0.25718	0.32167	0.30498	0.21373	0.19697	0.21833	0.28065	0.3957	0.42226	0.29945	0.16423	0.1662	0.26594	0.32428	0.37109	0.39488	0.42199	0.49758	0.51138	0.38454	0.33488	0.36506	0.24654	0.16548	0.21534	0.23352	0.25283	0.31336	0.32678	0.27351	0.2579	0.31763	0.355	0.40089
	0.32151	0.40311	0.4374	0.39696	0.38159	0.40521	0.35632	0.24756	0.17039	0.16244	0.21316	0.3214	0.42581	0.40629	0.30743	0.18646	0.11744	0.11464	0.11912	0.16046	0.23015	0.24885	0.23925	0.23773	0.27465	0.33226	0.34335	0.28699	0.18708	0.16517	0.19436	0.21135	0.27622	0.32329	0.28414	0.24652	0.23772	0.20262	0.16919	0.15426	0.15722
