# Supplementary material for: De novo inter-regional coactivations of preconfigured local ensembles support memory
Source: Nat Commun. 2022 Mar 11;13:1272. doi: 10.1038/s41467-022-28929-x (PMC8917150; doi:10.1038/s41467-022-28929-x)
Supplement: Supplementary file 6 — Source Data [file 41467_2022_28929_MOESM6_ESM.zip › SourceData/supplementary_fig19_i.csv]

Supplementary Fig. 19i
Left panel
Triplet participating
Time (s)	-1	-0.98	-0.96	-0.94	-0.92	-0.9	-0.88	-0.86	-0.84	-0.82	-0.8	-0.78	-0.76	-0.74	-0.72	-0.7	-0.68	-0.66	-0.64	-0.62	-0.6	-0.58	-0.56	-0.54	-0.52	-0.5	-0.48	-0.46	-0.44	-0.42	-0.4	-0.38	-0.36	-0.34	-0.32	-0.3	-0.28	-0.26	-0.24	-0.22	-0.2	-0.18	-0.16	-0.14	-0.12	-0.1	-0.08	-0.06	-0.04
	0	0	0	0	0	0	0	0	0	0	0	0	0	0	0	0	0	0	0	0	0	0	0	0	0	0	0	0	0	0	0	0	0	0	0	0	0	0	0	0	0	0	0	0	0	0	0	0	0
	0	0	0	0	0	0	0	0	0	0	0	0	0	0	0	0	0	0	0	0	0	0	0	0	0	0	0	0	0	0	0	0	0	0	0	0	0	0	0	0	0	0	0	0	0	0	0	0	0
	0.38413	0.7832	1.2744	1.6792	1.8455	1.7874	1.6564	1.5958	1.6564	1.7874	1.8455	1.6792	1.2747	0.78505	0.39364	0.18761	0.1675	0.31743	0.61896	1.0054	1.3445	1.5035	1.448	1.275	1.1305	1.08	1.0844	1.1183	1.2612	1.6178	2.1771	2.7766	3.1838	3.2058	2.7851	2.0527	1.2811	0.73832	0.5611	0.73904	1.1713	1.7213	2.2415	2.5732	2.5697	2.1905	1.5807	1.0099	0.69977
	0.036551	0.11276	0.27165	0.51334	0.76999	0.94361	1.0033	1.0082	1.0033	0.94361	0.76999	0.51334	0.27165	0.11279	0.036829	0.011084	0.01133	0.038614	0.12175	0.30635	0.61659	1.0033	1.3352	1.4669	1.3352	1.0033	0.61659	0.30635	0.12171	0.038335	0.0095118	0.0018514	0.00027881	3.33e-05	0	0	0	0	0	0	0	0	0	3.33e-05	0.00027881	0.0018514	0.0095118	0.038335	0.12171
	1.5664	1.2468	0.81045	0.49479	0.41883	0.54986	0.74452	0.83323	0.73382	0.50442	0.27165	0.12171	0.073035	0.12171	0.27165	0.50439	0.7335	0.83116	0.73375	0.50592	0.27906	0.149	0.149	0.27906	0.50592	0.73375	0.83116	0.73347	0.50411	0.26983	0.11248	0.036517	0.0092663	0.0020969	0.0020969	0.0092663	0.036517	0.11248	0.26983	0.50414	0.73375	0.83295	0.7427	0.54062	0.38231	0.38234	0.5409	0.74452	0.84225
	0	0	0	0	0	0	0	0	0	0	0	0	0	0	0	0	0	0	0	0	0	0	0	0	0	0	0	0	0	0	0	0	0	0	0	0	0	0	0	0	0	0	0	0	3.33e-05	0.00027881	0.0018181	0.009233	0.036517
	0	0	0	0	0	0	0	0	0	0	0	0	0	0	0	0	0	0	0	0	0	0	0	0	0	0	0	0	0	0	0	0	3.33e-05	0.00027881	0.0018181	0.009233	0.036517	0.11248	0.26983	0.50411	0.7335	0.83141	0.73529	0.51334	0.30635	0.22496	0.30635	0.51334	0.73529
	0.26983	0.50411	0.73347	0.83113	0.73347	0.50411	0.26983	0.11248	0.036517	0.009233	0.0018181	0.00027881	3.33e-05	0	0	0	0	3.33e-05	0.00027881	0.0018181	0.009233	0.036517	0.11248	0.26986	0.50439	0.73529	0.84036	0.76999	0.61659	0.53966	0.61659	0.76999	0.84036	0.73529	0.50439	0.26986	0.11248	0.036517	0.009233	0.0018181	0.00027881	3.33e-05	0	0	0	0	0	0	0
	1.3281	1.5985	1.886	2.1185	2.243	2.1833	1.8802	1.3958	0.92479	0.66193	0.65681	0.78901	0.88055	0.85735	0.81132	0.89009	1.1342	1.4448	1.7012	1.877	2.0139	2.0946	2.0144	1.7377	1.4291	1.3249	1.4736	1.6745	1.6959	1.5129	1.2881	1.1542	1.1021	1.0874	1.141	1.312	1.5623	1.7826	1.8851	1.8511	1.7178	1.544	1.3594	1.1399	0.8591	0.56094	0.35238	0.33936	0.57701
	0.036517	0.11248	0.26983	0.50411	0.73347	0.83113	0.73347	0.50411	0.26983	0.11248	0.036517	0.009233	0.0018181	0.00027881	3.33e-05	0	0	3.33e-05	0.00027881	0.0018181	0.009233	0.036517	0.11248	0.26983	0.50411	0.73347	0.83113	0.73347	0.50411	0.26983	0.11248	0.036517	0.009233	0.0018181	0.00027881	3.33e-05	0	3.33e-05	0.00027881	0.0018181	0.009233	0.036517	0.11248	0.26983	0.50411	0.73347	0.83113	0.73347	0.50411
	0	0	0	0	0	0	0	0	0	0	0	0	0	0	0	0	0	0	0	0	0	0	0	0	0	0	0	0	0	0	0	3.33e-05	0.00027881	0.0018181	0.009233	0.036517	0.11248	0.26983	0.50411	0.73347	0.83113	0.73347	0.50411	0.26983	0.11248	0.036517	0.009233	0.0018181	0.00027881
	0.30635	0.22496	0.30638	0.51362	0.73711	0.84064	0.77005	0.61687	0.54151	0.6261	0.80836	0.96236	1.0435	1.1302	1.31	1.562	1.7825	1.8851	1.8511	1.7178	1.544	1.3596	1.1411	0.8647	0.57903	0.3921	0.38598	0.55014	0.77929	0.94571	1.0054	1.0178	1.0417	1.0656	1.0784	1.141	1.3207	1.597	1.8858	2.1184	2.2427	2.1815	1.8714	1.3623	0.82933	0.46891	0.42787	0.83882	1.8195
	0.86793	0.8478	0.78345	0.81227	0.96767	1.174	1.3593	1.5092	1.6053	1.5795	1.3718	1.0126	0.61868	0.30844	0.13101	0.075132	0.12381	0.28091	0.5409	0.84602	1.1012	1.2394	1.2471	1.1393	0.96767	0.84697	0.89565	1.1176	1.372	1.4762	1.3371	1.0036	0.61662	0.30635	0.12171	0.038335	0.0095118	0.0018514	0.00027881	3.33e-05	3.33e-05	0.00027881	0.0018514	0.0095118	0.038335	0.12171	0.30635	0.61659	1.0033
	0.0018181	0.0092663	0.036796	0.1143	0.27906	0.54062	0.84595	1.101	1.2376	1.2376	1.101	0.84595	0.54062	0.27906	0.1143	0.036796	0.0092663	0.0018181	0.00027881	3.33e-05	0	0	0	0	0	0	0	0	0	0	0	0	0	0	0	0	0	0	0	0	0	0	0	0	0	0	0	0	0
	0.0092663	0.036517	0.11248	0.26983	0.50411	0.73347	0.83113	0.73347	0.50411	0.26983	0.11248	0.036517	0.009233	0.0018181	0.00027881	3.33e-05	0	0	0	0	0	0	0	0	0	0	0	0	0	0	0	0	3.33e-05	0.00027881	0.0018181	0.009233	0.036517	0.11248	0.26983	0.50411	0.73347	0.83113	0.73347	0.50411	0.26983	0.11248	0.036517	0.009233	0.0018181
	0.11248	0.26983	0.50414	0.73375	0.83295	0.7427	0.54062	0.38231	0.38231	0.54062	0.7427	0.83295	0.73375	0.50414	0.26983	0.11248	0.036517	0.009233	0.0018181	0.00027881	3.33e-05	3.33e-05	0.00027881	0.0018181	0.009233	0.036517	0.11248	0.26986	0.50439	0.73529	0.84036	0.77002	0.61687	0.54148	0.62582	0.80651	0.95285	1.0051	1.0085	1.0033	0.94361	0.76999	0.51337	0.27193	0.11461	0.046096	0.047847	0.12538	0.31617
	1.5522	0.87807	0.4919	0.41029	0.5479	0.75277	0.86957	0.84623	0.77397	0.77394	0.84599	0.86793	0.74452	0.51516	0.30662	0.225	0.30635	0.51334	0.73529	0.83141	0.7335	0.50411	0.2699	0.11304	0.040154	0.027732	0.075132	0.22706	0.54892	1.0447	1.5794	1.9321	1.971	1.7417	1.3708	0.95871	0.57896	0.29753	0.15263	0.14956	0.27913	0.50596	0.73403	0.83298	0.7427	0.54062	0.38231	0.38231	0.54062
	0.55199	0.29046	0.15323	0.16064	0.3267	0.66444	1.1544	1.7271	2.2793	2.6951	2.8779	2.8162	2.6203	2.4558	2.4272	2.502	2.5179	2.2905	1.7773	1.1398	0.61636	0.35622	0.38151	0.63715	1.0162	1.3723	1.5795	1.6051	1.5077	1.3522	1.1486	0.90149	0.69511	0.6804	0.96312	1.5086	2.15	2.6871	2.9746	2.9403	2.5827	1.9883	1.3189	0.74012	0.34496	0.13129	0.040466	0.011609	0.011151
	0.036551	0.009233	0.0018181	0.00027881	3.33e-05	0	0	0	0	0	0	0	0	0	0	0	0	0	3.33e-05	0.00027881	0.0018181	0.009233	0.036517	0.11251	0.27011	0.50592	0.7427	0.86765	0.84595	0.77394	0.77397	0.84623	0.86947	0.75197	0.54272	0.38441	0.39161	0.57742	0.857	1.112	1.2744	1.3501	1.3708	1.3503	1.2759	1.1194	0.88429	0.65342	0.5492
	0.049387	0.020596	0.03896	0.11489	0.28091	0.54989	0.88275	1.2153	1.5166	1.7782	1.9469	1.9469	1.7782	1.5166	1.2153	0.88275	0.54989	0.28088	0.11458	0.036863	0.0095451	0.0036362	0.0095118	0.036551	0.11248	0.26983	0.50411	0.73347	0.83113	0.73347	0.50411	0.26986	0.11276	0.038335	0.018466	0.038335	0.11276	0.26986	0.50411	0.7335	0.83141	0.73529	0.51337	0.30662	0.22678	0.31558	0.54986	0.84784	1.1018
	0.32666	0.52621	0.77236	0.94396	1.0034	1.0085	1.0052	0.95312	0.80832	0.63505	0.57803	0.72966	1.0419	1.3556	1.5148	1.4863	1.3949	1.4271	1.6567	1.958	2.1163	2.0174	1.7212	1.3951	1.1938	1.1615	1.2245	1.2762	1.2471	1.1028	0.84651	0.54251	0.28857	0.15263	0.15854	0.31589	0.62026	1.0131	1.3736	1.589	1.6437	1.6309	1.6656	1.7906	1.971	2.1478	2.2522	2.1923	1.9077
Others
Time (s)	-1	-0.98	-0.96	-0.94	-0.92	-0.9	-0.88	-0.86	-0.84	-0.82	-0.8	-0.78	-0.76	-0.74	-0.72	-0.7	-0.68	-0.66	-0.64	-0.62	-0.6	-0.58	-0.56	-0.54	-0.52	-0.5	-0.48	-0.46	-0.44	-0.42	-0.4	-0.38	-0.36	-0.34	-0.32	-0.3	-0.28	-0.26	-0.24	-0.22	-0.2	-0.18	-0.16	-0.14	-0.12	-0.1	-0.08	-0.06	-0.04
	0.73347	0.50414	0.27011	0.1143	0.04575	0.04575	0.1143	0.27011	0.50414	0.73347	0.83113	0.73347	0.50411	0.26983	0.11248	0.036517	0.009233	0.0018181	0.00027881	3.33e-05	0	0	0	0	0	0	0	0	0	0	0	0	0	0	0	0	0	3.33e-05	0.00027881	0.0018181	0.009233	0.036517	0.11248	0.26983	0.50411	0.73347	0.83113	0.73347	0.50411
	0	0	0	0	0	0	0	0	0	0	0	0	0	0	0	0	0	0	0	0	0	0	0	0	0	0	0	0	0	0	0	0	0	0	0	0	0	0	0	0	0	0	0	0	0	0	0	0	0
	0	0	0	0	0	0	0	0	0	0	0	0	0	0	0	0	0	0	0	0	0	0	0	0	0	0	0	0	0	0	0	0	0	0	0	0	0	0	0	0	0	0	0	0	0	0	0	0	0
	0	0	0	0	0	0	0	0	0	0	0	0	0	0	0	0	0	0	0	0	0	0	0	0	0	0	0	0	0	0	0	0	0	0	0	0	0	0	0	0	0	0	0	0	0	0	0	0	0
	0	0	0	0	0	0	0	0	0	0	0	0	0	0	0	0	0	0	0	0	0	0	0	0	0	0	0	0	0	0	0	0	0	0	0	0	0	0	0	0	0	0	0	0	0	0	0	0	0
	0.49507	0.81052	1.2471	1.5682	1.5741	1.2741	0.88642	0.65214	0.65317	0.77978	0.84582	0.75403	0.57745	0.49482	0.65214	1.0447	1.4762	1.6641	1.4672	1.0082	0.53969	0.22524	0.074853	0.027699	0.040154	0.11304	0.2699	0.50411	0.73347	0.83116	0.73375	0.50592	0.27906	0.149	0.149	0.27906	0.50592	0.73378	0.83144	0.73529	0.51337	0.30662	0.22678	0.31558	0.54986	0.84777	1.1012	1.2376	1.2376
	0.26983	0.50411	0.73347	0.83113	0.73347	0.50411	0.26983	0.11248	0.036517	0.009233	0.0018181	0.00027881	3.33e-05	0	0	0	0	0	0	0	0	0	0	0	0	0	0	0	0	0	0	0	0	0	0	0	0	0	0	0	0	0	0	0	0	0	0	0	0
	1.0033	1.3352	1.4669	1.3352	1.0033	0.61687	0.30816	0.13098	0.075132	0.12381	0.28091	0.5409	0.84599	1.101	1.2379	1.2394	1.1105	0.88457	0.66422	0.5952	0.77107	1.1713	1.6892	2.2071	2.6452	2.9552	3.0868	2.9768	2.592	1.9902	1.3192	0.74015	0.34496	0.13126	0.040187	0.0097907	0.001918	0.00055763	0.0018514	0.009233	0.036517	0.11248	0.26983	0.50411	0.73347	0.83113	0.73347	0.50411	0.26983
	0.26986	0.11248	0.036517	0.009233	0.0018181	0.00027881	3.33e-05	3.33e-05	0.00027881	0.0018181	0.009233	0.036517	0.11248	0.26983	0.50411	0.7335	0.83141	0.73529	0.51334	0.30635	0.22496	0.30635	0.51337	0.73557	0.83323	0.74274	0.54066	0.38259	0.38416	0.55014	0.78104	0.9547	1.0404	1.1228	1.2842	1.4935	1.6525	1.7273	1.7827	1.8729	1.944	1.9113	1.8156	1.7917	1.8511	1.8115	1.5127	1.0193	0.54175
	1.1573	1.1529	1.2263	1.2944	1.3201	1.3278	1.3859	1.5489	1.746	1.7766	1.5038	1.0178	0.54357	0.23629	0.11882	0.16746	0.38595	0.77449	1.2377	1.5649	1.5664	1.2468	0.81045	0.49479	0.41883	0.54986	0.74452	0.83323	0.73378	0.50414	0.26983	0.11248	0.036517	0.009233	0.0018181	0.00027881	3.33e-05	0	0	0	0	0	0	0	0	0	0	3.33e-05	0.00027881
	0.34286	0.72907	1.2731	1.8393	2.2004	2.1664	1.7368	1.1207	0.57617	0.2342	0.074853	0.018745	0.0036695	0.00055763	6.6599e-05	0	0	0	0	0	0	3.33e-05	0.00027881	0.0018181	0.009233	0.036517	0.11248	0.26983	0.50411	0.73347	0.83113	0.73347	0.50411	0.26983	0.11248	0.036551	0.0095118	0.0036362	0.0095118	0.036551	0.11248	0.26983	0.50411	0.73347	0.83113	0.73347	0.50411	0.26983	0.11248
	0	0	0	3.33e-05	0.00027881	0.0018181	0.009233	0.036517	0.11248	0.26983	0.50411	0.73347	0.83113	0.73347	0.50411	0.26983	0.11248	0.036517	0.009233	0.0018181	0.00027881	3.33e-05	0	3.33e-05	0.00027881	0.0018181	0.009233	0.036517	0.11248	0.26983	0.50411	0.73347	0.83113	0.73347	0.50411	0.26983	0.11248	0.036517	0.009233	0.0018181	0.00027881	3.33e-05	0	0	0	0	0	0	0
	0.036551	0.009233	0.0018514	0.00055763	0.0018514	0.009233	0.036517	0.11248	0.26986	0.50439	0.73532	0.84064	0.77181	0.62582	0.57617	0.72907	1.0398	1.3445	1.4688	1.3355	1.0033	0.61659	0.30635	0.12171	0.038369	0.0097907	0.0036695	0.0095118	0.036551	0.11251	0.27011	0.50592	0.7427	0.86765	0.84599	0.77421	0.77575	0.85518	0.9042	0.85546	0.7776	0.78376	0.8846	0.99121	1.0586	1.1608	1.3951	1.7541	2.12
	0	0	3.33e-05	0.00027881	0.0018181	0.009233	0.036517	0.11248	0.26983	0.50411	0.73347	0.83113	0.73347	0.50411	0.26983	0.11248	0.036517	0.009233	0.0018181	0.00027881	3.33e-05	0	0	0	0	0	0	0	0	0	0	0	0	0	0	3.33e-05	0.00027881	0.0018181	0.009233	0.036517	0.11248	0.26983	0.50411	0.73347	0.83113	0.73347	0.50411	0.26983	0.11248
	2.757	2.5163	2.0275	1.5451	1.1692	0.84487	0.54104	0.31183	0.22608	0.3083	0.52285	0.77362	0.95312	1.0399	1.121	1.2749	1.457	1.54	1.457	1.2749	1.121	1.0399	0.95285	0.77181	0.51362	0.27168	0.11276	0.036617	0.0097907	0.0054876	0.019024	0.074886	0.2342	0.57617	1.1207	1.7368	2.1664	2.2004	1.8394	1.2734	0.73092	0.35241	0.16956	0.16369	0.32537	0.65499	1.1161	1.6054	1.9732
	0	0	0	0	0	0	0	0	0	0	0	0	0	0	0	0	0	0	0	0	0	0	0	0	0	0	0	0	0	0	0	0	0	0	0	0	0	0	0	0	0	0	0	0	0	0	0	0	0
	0	0	0	0	0	0	0	0	0	0	0	0	0	0	0	0	0	0	0	0	0	0	0	0	0	0	0	0	0	0	0	0	0	0	0	3.33e-05	0.00027881	0.0018181	0.009233	0.036517	0.11248	0.26983	0.50411	0.73347	0.83113	0.73347	0.50411	0.26983	0.11248
Right panel
Baseline triplet participating	0	0	1.6667	0.16667	0.33333	0	0.16667	0.33333	1.1667	0.33333	0.16667	1	0.5	0	0.16667	0.5	0.66667	1.3333	0.83333	0.33333	1.1667
Baseline others	0.16667	0	0	0	0	0.5	0	1	1.3333	0.16667	0.33333	0.16667	0.66667	0.16667	0.66667	0	0.16667
Cue triplet participating	0	0	1.3333	0.16667	1	0.16667	0	0	2	0.16667	0.16667	1.5	0.33333	0.16667	0.33333	1.8333	0.5	2.3333	0.66667	3	1.6667
Cue others	0.33333	0	0	0	0	1.3333	0.16667	0.5	0.66667	0.66667	0	0	0.16667	0	2.8333	0	0.16667
[truncated: 102 more columns]
