# Supplementary material for: De novo inter-regional coactivations of preconfigured local ensembles support memory
Source: Nat Commun. 2022 Mar 11;13:1272. doi: 10.1038/s41467-022-28929-x (PMC8917150; doi:10.1038/s41467-022-28929-x)
Supplement: Supplementary file 6 — Source Data [file 41467_2022_28929_MOESM6_ESM.zip › SourceData/supplementary_fig13_b.csv]

Supplementary Fig. 13b
BLA-PL5 Pre-cond NREM
Peak significance	Time (ms)	-420	-400	-380	-360	-340	-320	-300	-280	-260	-240	-220	-200	-180	-160	-140	-120	-100	-80	-60	-40	-20	0	20	40	60	80	100	120	140	160	180	200	220	240	260	280	300	320	340	360	380	400	420
N.S.		-0.0018009	0.00029867	0.00042587	-0.00033729	-0.0022893	2.9332e-05	-0.0015782	0.00033921	-0.00077785	-0.00045447	0.0016032	0.00015818	0.00046581	-0.0025868	0.0012922	0.0010137	-0.001067	-0.0024312	-0.00037562	0.00035334	0.0027778	0.0045014	-0.00023762	0.00080076	-0.00075783	0.00028979	-0.00038617	0.0019494	0.00064694	-0.00054256	-0.00064026	0.00083024	-0.00045881	0.0011783	-0.00073297	-0.0022564	0.000849	-0.0010537	0.0006986	0.00029851	-0.0010555	0.0012082	-0.00032528
N.S.		-0.0012607	0.00035444	0.00023978	-0.00037864	-0.0011153	0.00088347	-0.0016441	-0.00045936	-0.00027871	0.00062978	0.0013397	-0.00038365	-0.00095759	-0.0013238	0.00031697	0.00068043	-0.0012435	-0.0005516	0.00049067	0.0019143	0.0010954	0.0036184	7.2904e-05	0.0018169	-0.00066409	0.00041946	-0.0021705	0.0021118	0.00067606	0.00075807	2.1514e-05	0.0013226	-5.0692e-05	0.0017982	-0.0010398	-0.0026454	0.0010083	-0.00046293	-0.0001055	-0.0005753	-0.0014406	-0.0011348	-0.0017061
N.S.		0.00014905	-0.0017042	-0.00032958	0.0028487	-0.00040469	0.00013787	0.001109	0.0014219	0.00084232	-5.3048e-05	-0.0049638	-0.001965	-0.0011087	0.0012737	0.01337	0.00063039	0.0011421	0.0014346	-0.0038303	0.00069688	0.0038131	0.00049499	0.0036038	0.0010528	0.004657	-3.1723e-05	-0.0010015	-0.0013969	0.0010195	0.0031834	0.0002607	0.0014711	-7.5433e-05	0.00056867	-8.6416e-06	-0.00023544	0.00064699	0.0037261	0.0015067	0.0025571	-0.00026384	0.00028838	-0.0014512
N.S.		0.00069016	0.00035758	0.0016666	0.0036619	0.0030151	0.0024661	0.0028201	0.0020182	0.0019061	0.0016186	0.0025296	0.0032453	0.0029218	0.0026252	0.0011796	5.5704e-06	0.0017189	0.0013593	0.00042298	0.0014493	0.002218	-0.0027279	9.9023e-05	8.4999e-05	0.0003628	-3.2125e-05	0.00076314	-0.002673	0.0013309	-0.001634	0.0015282	0.0004673	-0.00091773	-5.5871e-06	0.0024906	0.0003931	0.00027217	0.00051284	0.000409	0.00056714	6.6322e-05	-0.00083011	0.00091406
N.S.		-0.0011384	-0.00089157	0.00066684	-0.00088386	-0.0019022	-0.0014868	-0.001856	0.00085922	-0.00039201	-0.00077885	0.0012214	0.0005477	0.00082616	-0.0023605	0.001538	0.0004518	-0.00070181	-0.0019309	-0.0021972	-0.0012545	0.0027386	0.0028815	0.00039872	-0.0011933	0.00028935	0.00012732	0.00011652	0.00087004	-8.7274e-05	-4.7229e-05	-0.002491	0.00035258	-0.00050842	-0.00031133	-1.4034e-05	-0.0015256	-0.00099588	-0.001664	0.0012336	0.0019953	-0.0010819	0.0028854	-0.00035952
N.S.		0.0015794	-0.0015516	-0.00043422	0.0027488	-0.0011324	0.00038462	0.00098347	0.00098198	0.00021768	-0.0018637	-0.0053516	-0.0025469	-0.0018449	0.0011659	0.008414	6.9988e-05	0.00068812	0.0012322	-0.0036298	-0.0016786	0.00093436	-0.003404	-0.00020713	-0.00025487	0.00068043	-0.00096279	-0.00053075	-0.00086018	-0.00031862	0.0021456	-0.00016677	0.0009492	-0.00039797	0.00062857	0.00038017	0.0014622	0.0010754	0.0023549	0.0014365	0.0032056	0.0001608	0.0015463	-0.00022075
N.S.		2.1594e-05	0.00065598	0.00026083	-0.00050501	0.00084832	0.0013504	-0.0016974	-0.00072517	0.00090697	0.0014751	0.00089348	-0.00041841	-0.002511	0.00026605	-0.00053828	3.71e-05	-0.0014729	0.00158	0.00055767	0.0025708	0.00081284	0.0014181	0.0012654	0.001423	-2.0252e-05	-0.00018965	-0.0021444	0.0009602	0.0009925	0.0025127	-0.0012495	0.00086367	0.00051826	0.0019796	-0.00021726	-0.001571	-5.3408e-05	-0.00038803	-0.00016468	-0.00043439	-0.00078647	-0.0014374	-0.0022728
N.S.		7.7437e-05	-0.00050906	0.00052067	0.00057291	0.00032365	0.002329	0.00089949	0.00059257	0.003027	0.0006935	0.001053	0.0015139	0.0011742	-0.00033638	-0.00077559	5.062e-05	-0.0013238	-0.0015592	-0.0013767	0.00028664	0.0014745	0.00030021	0.0024597	-0.001235	0.002181	0.0010095	0.00042498	-0.00083869	-0.00015763	-0.00049131	0.00010866	-8.144e-05	0.0015498	0.00027229	-0.00042895	0.0012093	0.00076454	0.00081732	-0.0018394	0.0018721	0.00085671	-0.00047548	0.00048795
Positive		0.00056518	-0.00022754	0.000303	0.001092	0.0012356	-0.00022923	-0.0014583	0.0019043	0.00096828	-0.00076467	0.0017098	0.0014467	0.0017235	-0.0016705	0.0010485	0.0020321	0.00208	0.0047495	0.0055689	0.0070873	0.0084842	0.0072427	0.0051019	0.0011021	0.0020877	0.00058798	0.0019659	0.0013399	0.00091743	4.5976e-05	0.00043655	-0.00042786	-0.00020286	0.00010936	-0.0010686	-0.00074793	-0.00052086	-0.000862	-0.00072357	9.8898e-05	0.001518	-0.0016452	-0.00044767
N.S.		0.00031416	0.00056713	0.0012857	0.00032793	-0.00078392	0.0024769	0.0015821	0.0005964	0.0037547	0.00059979	0.0013863	0.0013759	0.0020317	0.00095754	-0.00014518	-0.00046697	-0.00058519	-0.0010022	0.00088077	0.0005718	0.0026738	0.0013506	0.0026068	-0.0019659	0.00046817	0.00082269	9.6077e-05	0.0009526	-0.00044276	-0.0007634	0.00083259	-0.00080985	0.00022008	-0.00028335	0.0012286	0.0012137	0.0015949	0.00034138	-0.00072626	0.0017338	0.0010001	-0.00082203	0.001239
N.S.		-0.00042996	0.00034439	0.00081464	0.0016716	0.00016004	0.00045378	-0.00036541	0.0027914	0.0019243	-0.00065956	0.0019538	0.0013129	0.0025765	-9.3141e-05	0.00040185	0.0018955	0.0012461	0.0027549	0.0032094	0.0034988	0.0067694	0.0059227	0.0054512	0.00025403	0.00085291	0.00090583	0.0015737	0.0021648	0.00019034	-0.00051049	-0.00043159	0.0010097	-0.0022282	-0.00033162	-0.0011963	-0.00093742	0.00045188	-0.0013631	0.00012536	-0.0011418	1.8871e-05	-0.002073	-0.00071308
N.S.		-0.00067893	0.0011252	0.0014078	0.0026727	0.0023095	0.0024433	0.0002771	0.00054075	0.00061191	-4.0273e-05	0.0009446	0.00096455	0.0017759	0.0024033	0.00042412	0.00019245	0.0015692	0.00035979	0.0010993	0.00087855	0.0034343	-0.00063017	0.0018076	8.7042e-05	-0.00031565	-0.00017991	-0.00078214	-0.0031752	-0.00057948	-0.002836	-0.0015776	-0.0010784	-0.0014415	-0.0019334	0.00080265	-0.0017642	0.00018867	0.0007382	-0.00048313	-0.00028183	-0.00054522	0.00016078	-0.0003117
Positive		0.0057441	0.0068206	0.0077059	0.0094893	0.0071308	0.0056652	0.0058722	0.0052946	0.005749	0.0070936	0.0059323	0.0046622	0.00428	0.007759	0.0078268	0.0076853	0.012578	0.018342	0.024519	0.029664	0.035332	0.035536	0.032296	0.024522	0.016033	0.010057	0.0071962	0.0051912	0.0058281	0.0049424	0.0025272	0.0029404	0.0026521	0.0030129	0.0019232	0.0053207	0.0043598	0.0043194	0.0028808	0.0045993	0.0046809	0.0036448	0.0058633
N.S.		-0.0017962	-0.0016823	0.00011333	0.0019703	0.00035675	-0.00029163	0.00052865	0.00082072	0.0021118	0.0007839	-0.0027001	-0.0011387	0.00034581	0.0011347	0.0077267	0.0013067	0.00023772	0.00055171	-0.0024962	0.0022599	0.0040593	0.001265	0.0018652	0.0011812	0.0046895	0.00063945	-0.0012292	-0.00063313	0.0014476	0.0020043	0.0017314	0.0010821	-0.00032211	0.00062043	-0.0001418	-0.0010056	0.00019728	0.0025272	0.00059023	0.00022696	-0.00083041	-0.0003925	-0.00058088
N.S.		0.00078378	-0.00039458	0.00063294	0.0030744	0.002325	0.0016985	0.0028943	0.0016915	0.0021333	0.0015831	0.0032436	0.0019947	0.0017605	0.0025084	0.00073532	-0.00012991	0.0015684	0.00067962	-0.00021482	0.00087487	-0.0023793	-0.010056	-0.0045493	-0.0023261	-0.0011485	0.00015711	0.0004824	-0.0023627	0.0018198	0.0003788	0.002735	0.00085582	-0.00077328	0.0008804	0.0016476	0.00027045	0.00077574	-5.1276e-05	-0.00010915	0.00067104	0.00050237	-0.0011541	0.0017746
N.S.		-7.9098e-05	0.0013587	0.0015019	-0.00044728	-0.0019014	0.00158	0.00075843	0.0001513	0.002663	-0.00045253	0.0023582	0.0016053	0.0023658	0.0019426	0.00055546	-0.00064553	0.00011772	-0.00018449	0.0010885	0.0021904	0.0027927	0.0017759	0.0028601	-0.0012863	-9.6468e-05	0.0014116	-0.00058603	0.00065777	-0.00043496	-0.0014541	-0.0001969	-0.0023994	-0.00076957	-0.0017632	0.0014358	0.00078702	0.0015584	-0.00028244	0.00029657	0.0010527	0.00046297	-0.001216	0.0022423
Negative		0.0070519	0.0057086	0.0084211	0.0074041	0.0060244	0.0046585	0.0057678	0.0057962	0.0049059	0.0054136	0.0031596	0.0048414	0.0043755	0.0061242	0.0058857	0.0041266	0.010044	0.011565	0.01432	0.017775	0.020636	0.021407	0.017889	0.016015	0.01144	0.0085532	0.0052498	0.0034607	0.004033	0.004528	0.00073126	0.0006316	0.0023175	0.0031522	0.0013328	0.0036723	0.0049625	0.002407	0.0025744	0.0037434	0.0024814	0.0035675	0.003771
N.S.		0.0018506	0.0018983	0.0012919	0.00046914	0.0012351	0.0023488	2.0433e-06	-0.00066631	-0.00080832	-0.0011706	-0.0011955	-0.0015272	-0.0023573	-0.0018214	-0.0014723	-0.0016011	-0.0017749	0.00023203	-0.001848	-0.00012678	0.0012571	-0.00050559	-0.00053442	-0.00059732	-0.00052299	-0.0022521	-0.002189	-0.0034064	-0.0012189	-0.0024002	-0.001949	-0.0026966	-0.00079907	-0.0010608	-0.0015258	0.00099267	0.0011248	-0.00044574	-0.00053658	0.00035509	-0.00034666	0.0010538	0.0010424
N.S.		0.0013794	-0.00044128	-0.00046318	0.0013463	-0.0010349	1.9655e-05	-0.00043442	0.0006154	0.00036419	-0.0011696	-0.0033228	-0.0016646	-0.0015182	0.000734	0.0021033	-3.0831e-06	0.00056507	0.00095564	-0.0019758	-0.0026239	-0.0013653	-0.0040686	-0.0035913	-0.0013299	-0.0014155	-0.001007	9.2028e-05	-0.00010735	-0.00092115	0.00019785	0.00056443	-0.00027274	-0.00072945	0.00068438	0.00091563	0.0017478	0.00098728	0.0013288	0.00045328	0.0015836	-0.00015502	0.0016022	0.00096936
N.S.		0.00016422	-0.00046864	-0.00076108	0.00049918	0.0017159	-0.0012069	-0.0020157	0.00075779	0.00059044	0.00026408	0.0011777	0.00078382	0.00056035	-0.0013494	0.0011365	0.0017811	0.0025547	0.0029548	0.0044797	0.005546	0.0053088	0.0043245	0.0030498	0.00077262	0.00063888	-0.00054836	0.0016739	0.0011912	0.0018865	0.0011666	0.00079738	-0.0013305	0.00087661	-0.00014513	-0.0014559	9.1846e-06	-0.0012787	-0.00051506	7.2645e-05	0.0012762	0.0013139	-0.00062133	-0.0001828
N.S.		-0.00042968	0.0020095	0.0004083	0.0018179	-0.00031177	0.00033452	-1.7508e-05	0.00088783	0.002471	0.00018002	0.0032375	0.0011217	0.0028334	0.0026693	0.0012486	0.0028471	0.0023806	0.0014584	0.001929	0.0019768	0.0061683	0.0046782	0.00676	0.0012405	0.001623	0.0015474	0.0021053	0.0031728	0.002017	0.00091883	-0.00029755	0.0022892	-0.0025342	-0.001063	-0.00075182	-0.000266	0.00041254	-0.0011956	0.0011821	-0.0014379	-0.00094459	-0.00059929	-0.0011158
N.S.		0.002374	0.0031952	0.00065428	0.0012593	0.0033622	0.0040649	-2.3439e-05	0.00080929	0.00018855	0.0012818	0.00075612	-0.00031598	-0.00058035	-0.0015632	-1.7497e-05	-0.001055	-0.0015575	0.00098539	-0.0015315	0.00021911	0.00077013	0.0014806	-0.000719	-0.00083966	-0.00045634	-0.0018127	-0.0023066	-0.002196	-0.0016847	-0.0019558	-0.0018999	-0.00071308	-0.00073775	-0.0010281	-0.00097341	0.00021652	0.00059687	0.0013735	-0.00044336	-0.0006703	-0.00028273	0.0012319	0.0002562
N.S.		0.0026353	-0.00078634	-0.00034187	0.00082299	0.00057413	0.0024741	-0.00040962	0.00077648	-0.00099792	-0.0018228	0.00087175	-6.1201e-05	-0.0023363	0.00076507	-0.0002549	-0.00037532	0.00040099	0.0011549	0.00068068	0.0028884	0.0030898	0.0031751	0.0027142	0.0019756	-0.00018178	8.7505e-05	0.0015675	0.0029769	0.00043947	0.00015478	0.00034233	-0.001126	-4.1041e-05	-0.002651	-0.00037343	-0.00025998	-0.0018566	0.0013308	-0.0013768	0.000124	-1.1764e-05	0.00036605	0.0027507
N.S.		0.0013938	-0.0012329	-0.0008436	-6.8208e-05	0.00078448	0.0014222	-0.00058376	0.0004892	-0.0023777	-0.0037931	0.00060285	0.00037178	-0.0016857	0.00017716	-0.00072332	-6.2465e-05	0.00071149	-0.00015348	0.000549	-9.627e-05	0.0012753	0.0023565	0.0017189	0.00034535	0.0014137	-0.0009815	0.00073989	0.0032153	-0.0012446	-2.1474e-05	0.00064034	-0.0011156	0.00031774	-0.002007	0.000626	-0.00045645	-0.0028678	0.00017552	-0.0006453	-0.00020805	-0.00043271	0.0021388	0.0030903
Negative		0.0034812	0.0045577	0.0024983	0.0051932	0.0026074	0.0025292	0.0020164	0.00049427	0.0020812	0.0019672	0.0039883	-4.0694e-05	0.00068418	0.0036798	0.0034921	0.00366	0.006533	0.010112	0.013613	0.016367	0.019417	0.019491	0.01914	0.013146	0.0090987	0.0055883	0.0037273	0.0025395	0.0029669	0.001691	0.0014491	0.0010914	0.0013532	0.0007428	0.00044535	0.0033613	0.0011328	0.0019168	0.00037462	0.0019691	0.0037007	0.0014222	0.0046718
N.S.		-0.0007369	0.0011758	0.00039313	0.0017136	0.00078068	0.0022859	-0.00067598	-8.2855e-05	0.00075879	-0.0011021	2.1327e-06	-0.0013078	0.00052447	0.0029463	-0.00020783	0.0016043	0.0010231	2.0129e-05	0.0017662	2.332e-05	0.0026929	0.00064398	0.001927	0.00086625	0.00011094	0.00086878	-0.0011294	-0.001506	-0.00046614	-0.0017254	-0.0025949	-0.0014159	-0.0016063	-0.0019695	-0.0003885	-0.0020044	0.0016362	0.00080158	-0.00047327	-0.00093824	-0.000793	0.00076056	-0.0016587
N.S.		0.0011775	0.00074099	0.0005083	0.0024964	0.00069106	0.0024596	0.0014449	0.00081105	0.0018364	0.00065739	0.00034338	-0.00062909	0.00047987	0.0037399	-0.00015776	0.0025401	0.0014025	0.00031046	0.0015095	-0.00022622	0.0020359	0.002349	0.0021709	0.0019411	0.0011963	0.0022794	-0.00037539	0.00018403	0.00053443	-0.0004927	-0.0016545	6.2446e-05	-0.0010439	0.00037304	0.00029747	0.0002969	0.0028257	0.0008526	0.0004419	-0.00086832	0.00031382	0.00053881	-0.0021267
Positive		1.3919e-05	-0.0008761	0.00098251	0.00089865	0.00063128	0.0020068	0.0012025	0.0041794	0.0028149	0.0024532	0.0054995	0.0037268	0.0052992	0.0061065	0.0043607	0.0053164	0.010219	0.0089496	0.010522	0.010589	0.012421	0.012422	0.0088983	0.010601	0.0091402	0.0083986	0.0083206	0.0071675	0.0060465	0.0068275	0.0046172	0.0042234	0.0024101	0.0022178	0.0026167	0.0030106	0.0022896	0.0018769	0.0007271	0.00094219	0.0016373	0.0020317	0.0018105
Positive		0.0066736	0.0035967	0.0058579	0.0034159	0.0021403	0.0020405	0.0025721	0.0032	0.0025635	0.00194	0.00044793	0.0026744	0.0037879	0.0038375	0.0026864	0.00085267	0.0058339	0.0032764	0.0029594	0.0050216	0.0054095	0.0070349	0.004338	0.0056047	0.0047384	0.0059081	0.0032571	0.0023001	0.00096271	0.0026076	-0.00096661	-0.001357	0.0018148	0.0019519	0.0014997	0.0016146	0.0034303	-0.00023916	0.0014617	0.0013384	0.001068	0.0021854	0.0021357
N.S.		0.0011665	0.0029426	-3.2992e-05	0.002034	0.0022116	0.0043097	-0.0018526	0.0012403	0.00056844	0.0021969	0.0020677	0.00036055	0.00099935	-0.00039794	-0.00034793	-0.0004816	2.6221e-05	0.0018921	0.00013881	0.0021522	0.001271	0.0033879	-0.0002004	-0.0002408	-0.00053702	0.00030313	-0.0022504	-0.0014189	-0.00098428	-0.0014464	-0.0018115	-0.00052885	-0.00056459	-0.0019273	-0.00077511	-0.00099845	-0.00086662	0.0018284	-0.0011362	-0.001095	-0.00028457	0.0010114	-0.00060908
N.S.		-0.0010776	-0.0013869	0.00028567	0.00040227	4.9747e-05	6.1037e-05	-0.00038758	0.0029892	0.0011227	0.00062725	0.0023664	0.00096114	0.0028447	0.0041368	0.0013815	0.00264	0.0056131	0.0033674	0.0043611	0.005007	0.00657	0.0058794	0.0033717	0.0047389	0.0048474	0.0050325	0.0048356	0.0027374	0.0032211	0.0063499	0.0021467	0.0022379	0.00072779	0.00055739	0.0019872	0.0014217	0.00081272	0.0011535	6.12e-05	0.000142	0.00050901	0.0011835	0.0004622
Positive		0.0036303	0.0023541	0.00084945	0.0029178	0.0031679	0.00041461	0.0016953	0.0012438	0.0025663	0.0023613	0.0022589	0.00039322	0.0034788	0.0039358	0.0012524	0.00098445	0.0020939	0.0012401	0.0019413	0.0046007	0.0026322	0.006001	0.0034971	0.0045229	0.0035326	0.0047731	0.0018248	0.0014467	0.002112	0.0012381	0.00018566	0.0015783	-0.00086939	0.00058322	0.00022229	-0.00066582	0.00037351	0.00023381	0.0019424	0.0017665	-0.0023252	-0.00047336	-0.0008761
Positive		0.00054066	0.0016277	0.0007482	0.0036206	0.0029232	0.0028361	0.0027302	0.0045992	0.0025426	0.0057231	0.0046319	0.0052684	0.0032105	0.0024973	0.0033062	0.0028784	0.0047085	0.0075119	0.013041	0.015693	0.019634	0.020038	0.016123	0.01327	0.0069786	0.0083486	0.0056328	0.0072512	0.0033607	0.0038049	0.00078173	0.003383	0.00083049	0.0015742	0.0014437	-0.00096632	-0.00021165	0.00016143	0.0013951	2.1476e-06	0.0013492	0.0016552	0.0012355
N.S.		-0.00050177	-0.0010165	-0.00082768	-0.00040636	0.00019711	0.0020046	0.00024858	9.7233e-05	-0.0025265	-0.0036402	0.00072188	0.00079977	-0.00034245	0.00078984	-0.0021332	-0.00011106	0.00068166	-0.00049124	-0.00010351	-0.0019827	0.00042485	0.0012452	2.8901e-05	0.0006104	0.0035264	-0.00028333	-2.37e-05	0.0018798	-0.002635	0.00050504	0.0012659	-0.00080235	0.00071483	-0.00088804	0.0017272	-0.00020782	-0.0029575	-1.1435e-05	-0.00050253	-0.0012049	-0.00059087	0.0034542	0.0021141
Positive		-0.00019346	0.0012605	0.00011719	9.6765e-05	0.0011217	0.0012487	-0.0016738	0.0012011	0.00062745	0.0018038	0.00084403	-0.00029625	0.0036255	0.0028062	0.0024245	0.0038173	0.0044497	0.0068289	0.0024388	0.0037372	0.0042744	0.0088181	0.0055158	0.003227	0.0037502	0.0031539	0.0025681	0.0043921	0.0018757	0.00359	0.0013818	0.00088244	0.0019424	0.0020937	0.0017923	0.00067969	0.0021502	0.0012313	0.0010697	0.0014927	0.0013079	0.00092132	0.00011034
N.S.		0.00063685	-0.00087347	-0.00036009	0.00016146	0.0020123	-0.00088577	-0.00081925	-0.001627	0.0012315	0.00067318	0.0031978	-0.00076641	0.0012618	0.0004221	0.0013611	3.3376e-05	0.0037043	0.0030564	0.0034818	0.0016166	0.0067867	0.0026521	0.0074147	0.0052421	0.0045646	0.0055705	0.002846	0.0027168	0.0013163	0.0015267	0.0044607	0.0014401	0.0011186	9.8095e-05	0.00058364	0.00031814	0.0016524	0.00030293	0.0024153	0.00089896	0.00037141	-0.0013105	-0.0027478
Positive		0.0007783	-0.00068972	0.000936	0.0013146	0.001216	0.0028745	0.0016999	0.0039288	0.0028825	0.0035975	0.0058759	0.0044507	0.0060639	0.0057652	0.0057016	0.0052702	0.010533	0.010559	0.011042	0.012086	0.013632	0.014632	0.011775	0.013132	0.010479	0.0090852	0.0094685	0.0085916	0.0071789	0.0059166	0.0052119	0.0052238	0.0032442	0.0031812	0.0025296	0.003707	0.001967	0.0019542	0.0015197	0.0019617	0.0032694	0.002971	0.0031805
N.S.		0.0025825	0.0028302	0.0036102	0.0029541	0.0021187	0.0030545	0.0038658	0.0052811	0.0032992	0.0060092	0.0043714	0.0051463	0.0031726	0.0030717	0.0036285	0.0034818	0.0047006	0.0075857	0.011849	0.013202	0.014967	0.015608	0.013339	0.011178	0.0067507	0.0074823	0.007051	0.0064959	0.0026575	0.0049986	0.0012122	0.002026	0.0015546	0.0020892	0.001812	0.00038119	0.00023998	0.0013535	0.0017196	0.0012836	0.00021298	0.0024274	0.0022718
N.S.		-0.00013841	-0.0014477	0.00091517	-0.0013177	-0.0010227	-0.0018874	-0.0019805	0.0012313	-0.00024754	-0.0011274	0.00020984	0.0007704	0.00022458	-0.0011524	0.0012442	0.00054292	-0.00042533	-0.0013996	-0.0029732	-0.0025935	0.0016432	0.00028031	0.000468	-0.0013273	0.00097149	0.00051695	0.00059483	-3.5783e-05	-0.0014032	0.00093568	-0.0025716	-0.00031033	-0.00011504	-0.0020872	0.00034047	-0.001171	-0.0027284	-0.0020305	0.0015659	0.0025221	-0.0013755	0.0015266	-0.0013978
N.S.		-0.00054404	0.0007345	9.6764e-05	-0.0013369	0.0006099	-0.00030261	-0.00031469	0.00011636	-0.00049927	0.0015482	0.00058195	-0.00015154	-0.00035055	-0.0023446	-0.0028734	5.1757e-06	0.00029805	-0.0027772	0.00056262	-0.0029947	-0.001325	-0.00014143	0.0029491	0.0021356	-8.8373e-05	0.00038115	0.0063925	0.0029132	-0.00065831	-0.00081179	0.0010462	0.0012634	0.00075095	-0.0021442	0.00017535	0.000565	0.0016654	0.0016025	0.0031377	0.00088745	-0.0008111	0.00053565	-0.00064123
N.S.		0.0014493	0.0024119	1.8779e-05	-0.00020689	0.00097415	0.00027618	-0.00057278	0.001082	0.0010329	0.00053356	0.002939	0.0020737	0.0030542	0.0017353	0.0027468	0.0011176	0.00090463	0.0031323	-0.0001023	0.0014574	-0.0028531	-0.0016159	-0.00067164	-0.00097179	0.0011546	-0.0018905	-1.0444e-05	0.0008744	0.00023826	-0.00024722	-0.0004145	-0.0015587	-0.00132	-0.0015519	-0.00094657	-0.0018606	-0.0016122	-0.0024598	0.0013021	0.0030002	0.0018789	0.0026187	0.00041989
N.S.		-0.0030975	-0.0016262	0.00054151	0.0010488	0.00051704	-0.00085919	2.8002e-05	0.00017301	0.0025136	0.00018955	0.00066844	-0.00040484	0.0022933	0.0023854	0.0013041	0.0019453	0.00017415	1.759e-05	-0.00062248	0.0024993	0.0027677	0.00066246	0.00049636	0.0018572	0.0023442	0.00028112	-0.0011297	-0.0004283	0.0011642	0.00043027	0.0021896	0.00043922	0.00012872	-0.00041013	0.00022482	-0.00052171	-0.00024525	0.00083592	0.00015653	-0.0012494	-0.00038687	-0.00054863	0.00050677
N.S.		0.0034034	0.00063567	0.0013147	0.0032374	0.0020402	0.0024209	0.0021484	0.0025617	0.0021204	0.0021383	0.00054043	0.0014923	0.00095531	0.003576	0.00050301	0.00082881	0.0023306	0.00010213	0.00097831	-0.0006984	-5.1387e-05	0.0028181	0.0016073	0.0014586	0.00050609	0.0025031	-0.00043958	-0.00018532	0.00050222	-0.00033558	-0.0015668	0.00051345	-0.00053017	0.0013043	0.00068967	0.00048244	0.0025187	0.00010489	0.0011841	-0.00099225	0.00096964	-6.8084e-05	-0.0014624
N.S.		-0.00031775	0.0017356	0.0008941	-0.00029136	0.0013822	0.001872	-0.001761	-0.00075357	0.0011949	0.00063677	0.0011068	-0.00026915	-0.0027273	0.002043	-0.00023892	0.00055951	-0.00092822	0.00023939	0.0006843	0.0018072	0.0011886	-0.0007397	0.0026942	0.00057821	0.00046124	-0.0008407	-0.00038588	-0.0011753	0.00061759	0.0024271	-0.0028451	-7.4442e-05	0.00075371	0.0012403	0.00023766	-0.00051411	-0.0015625	-0.0001347	0.00087706	-0.00012694	-0.00011201	-0.00038437	-0.0018391
Positive		0.002059	-0.00059244	-0.0015119	0.00067592	0.002326	0.0012474	0.00073611	0.00084556	0.0013067	-0.00095315	0.0014146	-0.00066664	0.0017542	0.0016337	0.0022008	-0.00094207	0.0053079	0.00075369	0.0034045	0.0019826	0.0065107	0.010669	0.0047655	0.0051181	0.0025044	0.0033106	0.002589	0.0010665	0.0054402	0.0012401	0.00086003	0.0029226	0.0023727	0.00097567	0.0010435	0.00066749	-0.0010788	0.00059369	0.00069905	0.0016448	0.0002693	-0.00044124	-0.0008245
N.S.		0.0027925	-0.00058897	-0.00058587	0.0012356	0.0020037	0.0011161	0.0012475	0.00065107	-0.00071374	-0.00058269	0.00015174	-0.00059526	0.0014648	0.00014301	-0.00080886	0.00014403	0.0032446	-0.00054455	0.0036368	-0.00079471	0.0061967	0.0082356	0.0039934	0.0030732	0.0019835	0.0017354	0.0032315	0.0012561	0.00176	-0.00025188	0.0012092	0.00061417	0.00081545	0.00080567	0.00010427	-0.00060282	-0.00073049	0.00093541	0.00063915	0.0012597	0.00014263	-0.00037524	-0.001687
N.S.		0.00037744	0.00043131	0.00046624	0.00037441	0.00072831	0.0020984	-0.00021119	0.00073168	-0.00024169	-0.00033272	0.00062229	1.0876e-05	4.9245e-05	0.0032371	-0.00015718	0.0028676	0.0013489	0.0039807	0.001948	0.0039822	0.0095868	0.0051565	0.013549	0.0012575	0.0028401	0.0022056	0.0029224	0.00038223	0.00062353	-0.00063346	-0.00025693	-0.00075693	-0.00012687	0.001065	7.5055e-05	-0.0012293	0.00065857	0.00023261	0.0011301	0.0017115	0.0023551	0.0021213	0.00016045
N.S.		-4.04e-05	-0.00045412	0.00029746	-0.000152	8.9451e-05	0.0003105	-0.0016638	0.00074662	-0.00053666	-0.00073722	-0.00061218	-0.0010602	0.0031459	0.0018234	0.0016459	0.0014901	0.001848	0.0041091	0.0012214	0.0021893	0.0021975	0.0053495	0.0032432	0.0011986	0.0022304	0.0014563	0.0016431	0.00027559	0.00056431	0.0018218	-0.00041501	-0.00055012	0.0010112	0.00049571	0.00081513	-0.00048424	0.00040344	-0.0014004	-0.00024094	0.00053472	0.0012137	0.0018114	-0.0010275
Negative		0.0011847	0.0014235	0.0012725	0.00019147	0.00093941	-0.00052115	-0.0016996	0.00081606	0.0012004	0.00093374	0.0020623	0.0011342	0.0024944	0.00055959	0.0017796	7.5929e-05	-0.0014906	3.3854e-05	-0.0014937	0.00075338	-0.0023133	-0.00025571	-0.0010291	-0.0012465	-9.9922e-05	-0.0021297	-0.00079604	-0.0006746	-0.00018234	-0.00051439	-0.0013529	-0.001826	-0.0014818	-0.0019934	6.424e-05	-0.0020069	-0.00095051	-0.0014846	0.0019771	0.0021696	0.0014875	0.0013561	0.00071587
N.S.		-0.0032729	-0.0016339	0.00018399	0.00043944	0.00057794	-0.0010372	-0.00066554	0.00014249	0.0010878	-0.00045014	0.0031035	-1.8746e-05	0.0018622	0.0034535	-0.00019224	0.0021658	0.00082102	0.00026879	0.0010388	0.001318	0.0015709	0.0015702	0.0018098	0.0031334	0.002451	0.00015722	-0.001154	-0.0014467	-0.00031126	-0.00010983	0.0010694	-0.00031247	0.0012823	-0.0013743	0.00044233	-0.0004788	-0.00050156	0.00096176	0.00023398	-0.00056423	0.00019925	-0.00092884	0.0011
N.S.		-0.00020442	0.00059152	-6.9007e-05	0.00095182	0.0015722	0.0019039	-0.0003571	0.0021673	-0.00023109	-0.00042018	0.0020547	0.00028783	0.0012411	0.0012009	-0.00097978	0.0037084	0.0010681	0.0031896	0.0034078	0.0053257	0.0058666	0.0042897	0.0088451	0.001362	0.0018245	0.0017798	0.0027416	-0.00050097	-0.00047704	0.00025425	-0.00026562	-4.9847e-06	0.00057196	0.0005613	0.00068984	0.00027732	0.0010742	0.00086074	0.0017567	0.0023071	0.0024255	0.0013807	0.00075038
N.S.		0.00028882	0.0033057	0.00041045	0.0023093	0.00059507	0.00083445	0.00035606	-0.00021506	0.001865	0.0010633	0.0044378	0.00031106	0.0025372	0.003858	0.0018289	0.0028345	0.0035304	0.0014183	0.00061184	0.0040686	0.0059148	0.0039464	0.0056271	0.0032323	0.0029919	0.0026985	0.0025824	0.0021798	0.0041506	0.0021761	0.00051131	0.001739	-0.002188	-0.0015996	-0.0007564	-5.6236e-05	-0.00057444	0.00025118	0.00087806	-0.00071309	-0.0011581	0.00051237	-0.00036616
N.S.		3.9057e-05	-0.00076118	-0.0011792	0.00048912	0.0025381	6.3175e-05	0.00030397	-0.0017774	-0.00018564	0.00080185	0.0040353	-0.00089844	0.0018924	0.00094239	0.0015208	0.0016847	0.0036923	0.0019692	0.0026388	0.0008582	0.0042714	0.00099724	0.0048445	0.0030909	0.0021454	0.0049994	0.0026597	0.0025444	0.0017252	0.00084948	0.0030021	-0.00048505	0.00036939	0.00027548	0.00027881	0.00083824	0.0013179	0.00053508	0.0019787	0.00021558	0.00092458	-0.0013665	-0.0025913
N.S.		0.00094834	-0.00085726	-0.00036045	0.00056194	0.001228	-9.4073e-05	-0.0018329	-0.0015291	0.0028716	0.00057321	0.0014104	0.00042503	-0.00056737	-0.0013379	-0.0010453	-0.0014881	0.00026258	0.0017796	0.0011761	-0.00040563	0.003254	0.0016915	0.0040357	0.0049021	0.004462	0.0019553	0.00072871	0.0015152	-0.00021861	0.0014973	0.0029723	0.00093054	0.001257	0.00045229	0.00040556	-0.00068709	0.00061156	-0.00092451	0.0020283	0.00091234	3.8846e-05	-0.0010019	-0.002794
Positive		-0.00075396	0.00038611	0.00032218	-0.00033897	2.1933e-06	0.0014669	0.0064561	0.0019516	0.0018676	0.0009823	0.0010575	0.00041456	0.0022143	0.0016868	0.0024996	0.0013585	0.0028963	0.002864	0.0068519	0.012961	0.016741	0.022056	0.012699	0.0094019	0.0071341	0.0057015	0.0042215	0.0033942	0.00079921	0.0030752	0.0022526	0.00082489	0.0011409	0.001658	0.00040429	-0.00014166	0.00017167	0.00079098	0.00066217	-0.00031485	0.0018813	-0.00029527	-0.0012469
N.S.		-0.00082391	0.001628	-0.00044171	0.00029577	0.00029162	-0.00052976	-0.00016476	0.0015386	-0.00035578	0.0024832	0.00060378	-0.0001	0.0004453	-0.0011345	-0.0018474	0.0014792	-2.8817e-05	-0.00063016	0.0022835	-0.00053187	-0.00060213	0.00053608	0.0014083	0.0017189	0.0011025	0.002238	0.0047525	0.00020513	-0.00076638	0.00011002	0.0013925	0.0016925	0.0017531	-0.0014031	0.0017407	0.00034792	0.0022659	0.0032879	0.003272	0.0020499	0.00055359	0.00010645	-0.00046031
N.S.		0.00071603	0.002662	0.00053731	0.00092944	0.001637	-8.1659e-05	0.00052118	0.00083652	0.002721	-0.0010664	0.0019125	-0.00035841	0.0018132	0.0029675	-0.00012131	-0.000785	-0.00061304	0.00044347	0.001062	0.0022764	0.00034347	0.0032928	0.0018298	0.0028222	0.0027962	0.0041283	0.0017892	0.00014909	0.0013297	0.00036359	0.00013057	0.0012364	-0.00047894	0.0014479	0.0001981	-0.00028769	0.00061251	-0.00010968	0.0028851	-6.5421e-05	-0.0020346	0.00039675	0.00020675
N.S.		-0.0020475	-0.0024151	-0.00058154	0.00020748	0.00023675	-0.0013558	-0.0002691	-0.00023023	-0.00082604	-0.0010342	0.0023029	-0.00027971	-0.00010438	0.0022852	-0.00068074	0.0019864	-0.00014346	-0.00014682	0.0012793	-0.00021807	0.00053891	0.0022021	0.001579	0.0035498	0.0025482	-0.00024041	-0.0018979	-0.0025072	-0.0016185	-0.00011846	4.3094e-05	-0.00060854	0.0023866	-0.0013219	-0.00091375	-0.0002225	-0.00077077	2.7292e-05	0.00066521	0.00026965	0.00029932	-0.0017597	0.0011075
N.S.		0.00040089	0.0022541	0.00061712	0.00023666	0.002448	0.00132	-0.0003369	0.0012315	0.0010462	0.0024651	0.0031237	0.00076239	0.0019792	0.0015127	0.0022844	0.0030453	0.0046222	0.0053608	0.0017511	0.0031018	0.0036334	0.0073075	0.0037705	0.0027416	0.0041215	0.0020933	0.00095584	0.0044529	0.001943	0.0032102	0.0019053	0.0007092	0.0023903	0.0024519	0.001832	0.0015354	0.0035102	0.0035027	0.0014619	0.0017777	0.0012979	9.1921e-06	0.00010814
N.S.		0.00094163	0.0015325	0.00083402	0.004038	0.0034019	0.0015734	0.0010948	0.0030494	0.0017105	0.0033362	0.0036271	0.0036311	0.0024399	0.0012575	0.0023696	0.0013552	0.0014893	0.0031882	0.0063767	0.0090167	0.012155	0.013136	0.0089971	0.0071773	0.0035769	0.0047411	0.0027446	0.0042306	0.0021427	0.0020172	-6.0985e-06	0.0028848	0.00078978	0.001481	0.0017906	-0.00043168	0.00052435	-0.00016261	0.0012981	0.00030765	0.0026389	0.00083178	0.0016376
N.S.		-0.00067558	-0.002123	-0.00037564	-0.0019257	0.0018167	0.00081273	0.0013446	0.0010688	0.00032646	-0.0013728	0.0033	-0.00031245	0.0021096	0.003285	0.00063463	-2.4839e-05	0.0018067	0.00091821	0.0018412	0.0047905	0.0059826	0.0094535	0.0057395	0.0054757	0.00717	0.0041869	0.00048837	0.00033868	0.0013983	-0.00049222	-0.0011014	0.0014052	0.0014712	0.001691	-0.00023595	-6.1543e-05	0.00010731	0.00019474	0.00057982	0.00023421	0.00080244	0.0012367	0.0014055
Positive		0.00045648	-0.00044434	0.00074313	0.0013141	0.0012775	0.0021944	0.0014311	0.0031482	0.0016767	0.0024563	0.0033828	0.0021904	0.0041977	0.003419	0.0042328	0.0030038	0.0070923	0.0063352	0.0058837	0.0077077	0.0082342	0.0097485	0.0095564	0.01086	0.0086374	0.007831	0.0087142	0.0053658	0.0056215	0.0053935	0.003846	0.004887	0.0031551	0.0031038	0.0030422	0.0041526	0.0015906	0.0020289	0.0017752	0.0028524	0.0035942	0.0037884	0.0030391
N.S.		-0.0011119	-0.0011257	0.0010169	0.0011233	0.00087509	-0.00020759	-1.1917e-05	0.0022462	-0.00021833	-1.9166e-05	0.00078378	-0.00055065	0.0018503	0.002748	-0.00013013	0.0007095	0.0025098	0.00029869	0.00086137	0.0021277	0.0019883	0.0010188	-0.0010928	-0.00079961	0.0011186	0.0018743	0.0018178	2.1438e-05	0.00118	0.004482	0.00043469	0.0011301	0.0003747	-0.0013157	0.00092231	-0.00018861	-0.00037595	0.00040974	-0.0002211	0.00029499	0.0010771	0.00067064	0.00053297
N.S.		0.0015854	0.00027756	0.0019664	0.0012017	0.0024455	-0.00065611	0.00042907	0.0022613	-0.0021176	-0.00050863	-0.0011117	-0.0010312	0.0019613	-0.00064038	-0.0025077	0.00041697	-0.0012004	-0.0016229	0.0027792	-0.0042307	0.0040384	0.0026765	0.0015344	-0.00037973	0.00023479	0.0022537	0.0016815	0.0020242	-0.0011037	-0.001371	0.0022704	-0.0011195	-0.00054562	0.00013195	-6.6682e-05	-0.00080209	-0.00044777	0.00012227	-4.1401e-05	0.0023366	7.8898e-05	-0.0011064	-0.0017916
N.S.		0.00022016	0.0025799	0.0004639	-0.0005778	-0.00093863	-0.00011745	0.0013524	0.00019054	-0.0012392	0.00047107	-0.00070474	0.00058749	-0.00036338	-0.00017979	-0.0011384	-0.00045891	0.00040682	-0.00094296	-0.00092929	0.0003247	0.002103	0.0014201	0.0054746	0.0031608	0.0031474	0.0023308	0.0010273	-0.00019603	0.0012244	0.00040701	0.0019437	-0.00067103	0.0006716	0.00074854	0.0030611	-0.00051282	0.0015867	0.0015691	7.5135e-06	-0.0012194	-0.0013553	-0.00029984	-0.00021506
N.S.		0.004373	0.0014184	0.00048482	0.0030575	0.0020685	0.00094045	0.0015516	0.00025768	0.0014791	0.0039085	0.0014672	0.00099358	0.0032031	0.0037497	0.00039532	0.0021679	0.0023933	0.00099238	0.0017245	0.0039171	0.0012903	0.003953	0.0023234	0.0023513	0.002206	0.0034033	0.00035751	0.00080766	0.0010331	0.00068653	-0.00044661	-3.2308e-05	-0.0023019	-0.00082054	0.00032026	-0.0010274	-0.00076014	0.00059093	0.00016815	0.001638	-0.0012413	-0.0003974	-0.00066518
N.S.		4.8386e-05	0.00074433	-0.0001669	-2.5349e-05	0.0017143	0.0034819	0.0011801	0.0013393	0.0011552	0.00036311	0.0019282	0.00058588	0.0029708	0.0034239	0.0027336	0.0024773	0.005849	0.0036874	0.0050051	0.0037865	0.0055539	0.006852	0.0030578	0.00077613	0.0047576	0.00022925	0.0032577	0.0015129	0.00039888	-0.0030922	0.00010117	0.0021263	-0.0005053	-0.00042023	0.0025065	0.0020461	-0.0026569	0.0013817	-0.00070174	-0.0018308	-0.00037161	-0.00010399	-0.00017434
N.S.		-0.00026319	0.0022833	0.0007256	0.0018568	0.0016738	0.0016753	0.0020495	0.0015418	0.0014773	0.00068331	0.0030293	0.0002456	0.0028019	0.0024406	0.0015821	0.0011266	0.0025382	0.00062886	-0.0010198	0.0050113	0.0045389	0.0029968	0.0031967	0.0038866	0.0014461	0.0027075	0.0019728	-0.0008036	0.0022904	0.0021934	0.00079892	-7.0244e-05	-0.0024265	-0.0016854	-0.00087602	-0.00043933	-0.00078433	0.00090315	7.3962e-05	-0.0002972	-0.00077921	0.00047171	-0.00036194
N.S.		-0.00014591	0.00013086	0.0013166	-0.0018156	0.0017003	-0.00036407	0.00016917	2.5634e-05	1.6783e-05	0.00029684	0.0011242	0.00039055	-0.00018302	-0.0026112	-0.0028119	-0.00067181	0.00091394	-0.0021355	-0.0013074	-0.004276	-0.00078721	-0.00051701	0.0039013	0.0013975	0.00037199	-0.0018479	0.0055495	0.0037204	-0.00069979	-0.001336	0.00032745	0.00043154	1.154e-05	-0.0016796	-0.00032305	0.00048136	0.00099899	0.00053245	0.0021674	0.00062674	-0.00074819	0.0013161	0.00099561
N.S.		0.0020043	0.0017252	0.0020683	0.0024316	0.0021433	8.7571e-05	-0.00054786	0.001583	0.0015508	0.0013031	0.0022862	0.0014389	0.0022496	0.00040235	0.0014164	0.00049695	-0.0014212	-8.4267e-05	0.00021037	0.002506	0.002859	0.0046896	0.0018636	0.0011725	0.0005015	0.00017535	0.00044247	0.00075309	0.00056617	0.00053588	-0.00083158	0.00061787	0.00033924	-0.00018781	0.0014205	-0.0007584	0.00050761	-0.00038112	0.001934	0.0013237	0.002336	0.00059129	0.0018309
N.S.		-0.00092495	0.0013821	-0.00025905	0.0013106	0.00061961	0.00030847	-0.00011716	0.0024568	-0.00026536	0.0012941	0.0019195	0.00033479	0.0013244	-0.00084995	-0.0013838	0.0033257	0.00040377	0.0018548	0.0034281	0.0028365	0.0013377	0.0022961	0.0032296	0.0013472	0.0013608	0.0022585	0.0026859	-0.00082774	-0.00088866	0.00085135	0.00034392	0.0011607	0.0016016	-0.000637	0.0019289	0.00065125	0.0024036	0.002819	0.0025869	0.0028181	0.0020355	0.00043352	0.00087739
N.S.		0.00084163	0.00026165	-0.0005474	-0.0011125	0.0016884	-0.00083339	-0.00069935	0.0013375	0.002058	-0.0012605	0.00055995	-0.0019732	0.002228	0.00091873	0.0030011	-0.0014412	0.0031925	0.00046101	0.0014281	0.0017771	0.0037159	0.0056813	0.0010058	0.0027195	9.7195e-05	0.0037916	0.00055881	0.0002297	0.0048213	0.00051399	-0.00067893	0.0023372	0.0018782	0.00011486	0.00042601	0.0011793	-0.00048857	-4.8519e-05	0.00046215	0.0014959	0.00047901	-0.0010217	-0.00087111
N.S.		-0.0010671	0.00091605	0.00077989	0.00038362	0.0011207	0.0020512	0.0051252	0.0025732	0.0018508	0.00049414	0.0012389	0.0007401	0.0030031	0.0012023	0.0018927	0.00037963	0.0018773	0.00045859	0.0016067	0.0077692	0.0084128	0.0084923	0.0053151	0.0051583	0.0019696	0.0026741	0.0020412	-0.00076426	-0.00020217	0.002255	0.00078114	-0.00063484	-0.0016619	-0.00035792	-0.00057886	-0.001191	-0.00042446	0.00013917	-0.00023742	-0.00089429	0.00055033	-0.00012981	-0.0013627
N.S.		0.002324	0.0033997	-0.00067101	0.00046478	0.00055661	0.0012832	0.00096649	-7.5383e-05	0.00028058	-0.0011742	0.0024426	0.0004547	0.0015381	0.002107	0.0020039	0.0019287	0.0028018	0.0045354	0.00073721	0.00077123	-0.0023374	-0.0024512	-0.0005062	-0.0012352	0.0018538	-0.00067779	0.00017079	0.0017162	0.00028421	-0.00031326	0.001163	-0.00096746	0.0003477	-0.0004027	-0.0013513	-0.00083413	-0.0013812	-0.0023512	-0.00039049	0.0024393	0.0021261	0.0019794	0.00075551
N.S.		0.00049843	0.00065123	-0.00043669	0.0012934	-0.0014278	-0.00015704	-0.00047306	0.00014235	-0.00013441	0.0012625	-0.00083158	-5.7692e-05	0.00042374	0.001781	-0.0011	0.00049385	0.00097361	0.00036622	-0.00042796	-0.0028463	-0.0025737	-0.0016907	-0.003738	-0.0011044	-0.00054525	2.6047e-05	0.00076125	-0.0021254	-0.00041941	-0.00088294	0.001113	-0.0012004	-0.00061003	-0.00062357	-3.9428e-05	0.00051593	0.00038974	0.0010504	0.00020399	-1.0353e-05	-5.0872e-05	0.0011669	0.00068967
N.S.		-0.0017577	0.0013914	0.0017671	-0.0002094	0.00099927	-0.00020938	-4.8806e-05	0.00058264	-0.0010934	0.00055419	0.00098227	0.0035293	-0.0007858	0.00076319	-0.0015718	0.00023663	-0.00063502	-0.0019675	-0.00045245	-0.00086204	-0.0019617	-0.0034931	-0.00075458	-0.0016341	-0.00090564	-0.00063586	-0.00082293	-8.7104e-05	0.00084357	-0.0012371	-0.0022469	-0.0018887	0.00029404	-0.00043949	-0.0016326	0.00074795	0.0020681	0.00025305	-0.0017956	-0.0013356	-0.0006232	9.6504e-05	0.00072553
N.S.		-0.00037408	0.00027424	0.00055522	-0.0007825	-0.0018097	0.00082685	0.00021035	0.0013778	0.001589	0.0019807	0.00026694	-0.00023224	0.0015723	-0.00089292	0.0020943	0.001844	0.0006194	0.0010551	-0.0016414	0.00080495	-0.0073128	0.0035709	0.014748	0.0067	0.0038742	0.0045813	0.0067834	0.0058158	0.003656	0.0043836	0.0044649	0.0022803	0.0022483	0.0035117	0.0048217	0.00096121	0.0050053	0.0011763	-0.00023073	0.0001885	-0.00015089	0.00068481	0.0019965
N.S.		-0.00063088	0.0020532	0.0010995	-0.00073969	-0.00073251	-0.00074636	0.0014633	-0.00048924	-0.00031909	0.0005329	-0.00041237	0.0010698	-0.0010946	0.00088571	-0.00069939	-0.00046046	-8.3984e-05	-0.00065738	0.00055663	0.0015864	0.0021974	0.00044305	0.0041245	0.0031582	0.0015274	0.00274	0.00015216	-0.00047276	0.0013892	0.0010878	0.0013148	0.00027446	0.0005468	0.0011429	0.0030932	-7.9175e-05	0.0017847	-0.00039745	-0.00017782	-0.001156	-0.00069608	-0.00049762	-0.00039686
N.S.		0.00050826	-0.00065301	0.00078281	0.00064543	0.00069153	-0.00017045	0.00013121	0.0010486	0.00034927	-0.0012728	0.00035047	-0.0010706	0.0011622	0.00052965	0.0017292	0.00039131	0.00010181	0.00043134	0.0011199	0.0015638	0.0021239	0.0032486	0.0024172	0.0018768	0.0021296	-0.00015708	0.00046977	-0.002153	0.0015116	0.00044215	0.00013989	-0.0013591	0.00070261	-0.00023905	8.901e-05	-0.00018005	-0.00013878	-0.0012176	-0.00087688	-8.2491e-05	0.00097666	0.0018211	-0.0011525
N.S.		7.9038e-05	0.00018736	0.001437	0.00018783	-0.00095591	0.0010808	-0.00027955	-0.00036122	-6.4278e-05	0.00055237	-0.00088466	-0.00019041	-0.0011268	0.001398	0.00059863	0.0019593	0.0011487	0.0033247	0.0011176	0.00098172	0.0064803	0.0041321	0.0085544	0.0017247	0.002986	0.0029075	0.0019398	0.0024632	0.0022204	-0.00035925	-0.00028642	-0.00057143	-0.00011248	0.00052988	0.00085688	-0.0013547	0.0016191	0.0013273	0.0010809	0.00092778	0.0020018	0.0018687	0.00095292
N.S.		0.0036044	0.00053535	0.00060969	0.0017098	0.0013635	0.0015605	0.00090437	0.0013989	0.00086472	0.00051919	0.00027078	0.0014832	0.00077245	0.0027126	0.00090067	-0.0011075	0.00082835	-0.00025561	0.00084569	-0.0018997	-0.0018907	0.00081786	0.00025504	0.00036241	-0.0010585	0.0013876	-0.0011059	-0.00045358	-0.00021133	-0.00078969	-0.001461	-0.00086582	-0.00062227	-0.00027019	0.00051175	-0.00083847	0.0010073	-0.001147	0.0016442	-0.0014192	0.0004183	-0.0009798	0.00030424
N.S.		0.0043319	0.0016029	0.0038332	0.0041318	0.0032875	0.0020562	0.00072916	0.0014853	0.0014587	0.0040927	0.0025069	0.0050834	0.0029315	-0.00015679	0.0029282	0.0054168	0.0040047	0.0071495	0.0045924	0.005478	0.0061628	0.0046479	0.0066011	0.0034358	0.0034181	0.0024486	0.0022139	0.0023592	0.0011002	0.0022736	0.0018427	0.0012142	0.003096	0.0048998	0.0024029	0.0025668	0.0018464	0.0011822	0.0038458	0.0036445	0.0026914	5.8393e-05	0.0028671
N.S.		0.0041009	0.0014918	0.0021176	0.0047271	0.0031273	0.0020146	-1.0196e-05	0.001697	0.0032327	0.0021943	0.001498	0.004404	0.0018385	-0.00067037	0.003821	0.0060182	0.0043818	0.0076297	0.0046037	0.0029882	0.0042623	0.0065321	0.0077722	0.0044016	0.0036244	0.0031728	0.0017624	0.0021962	0.001294	0.0048173	0.0024518	0.001987	0.0026961	0.0058138	0.0026456	0.0022495	9.2943e-05	-2.9228e-05	0.0049213	0.0034581	0.0035527	4.858e-05	0.0018356
N.S.		-0.00054987	0.0017769	-0.00087587	7.1811e-05	0.00081454	-0.0012726	2.0157e-05	-0.00068724	-0.00090133	-0.0017379	0.0014231	0.00064389	0.0011097	-8.4412e-05	0.00076534	0.0019528	0.00050821	0.0008463	0.0012	-0.00039855	0.0015163	-0.0010765	0.0017048	-0.00024184	-0.00066736	0.0015265	0.00043329	0.0012455	-0.00050579	0.0020361	-0.0011245	-0.0016313	-0.00098652	0.001554	0.0004174	3.8989e-05	1.0252e-05	0.0003575	0.0017554	-0.0014827	0.00048215	-0.0003275	0.0001459
N.S.		-0.0026771	-0.0022726	0.00090985	-0.0011015	0.00054795	0.0012873	7.4834e-06	0.0010708	-0.00068152	-0.0014657	0.0022562	-0.00088739	0.00085892	0.0016824	0.00037577	-0.00019816	0.0015832	-0.00024292	0.00043712	0.0016602	0.0031669	0.0070667	0.0035527	0.0019503	0.0043097	0.0031435	-3.0972e-05	0.00026646	0.0022103	-0.00073271	-0.00092219	0.002718	0.0018655	0.00049418	-0.0016592	-0.00067871	0.00056984	-0.00068815	0.00086057	-4.6214e-06	0.00081194	-1.2755e-05	0.00019259
N.S.		-0.00048313	-6.7222e-05	0.001318	-0.00015215	-0.00089323	0.00057056	0.00060649	0.00075113	0.00078955	-4.3354e-06	-0.00063619	0.0017574	0.00093174	0.001094	0.00082309	-0.001672	0.0004062	-0.000477	0.0010038	0.0024584	0.0024656	0.0030556	0.0012816	0.0016683	0.0020484	0.0025954	0.0014465	-0.001202	0.0013689	0.0013431	0.0012049	-0.00055966	-0.0015564	0.00093906	-0.0021589	0.00087805	0.0010709	-5.4287e-05	0.0021533	0.0019592	0.001054	0.0006651	0.0011828
N.S.		-0.00029157	4.8194e-06	0.0013015	0.00031222	-0.00057639	-0.00044144	-0.00014759	0.00061851	-8.5836e-05	0.00015861	-0.00057935	0.0017543	0.00053427	-0.00064356	0.0013475	0.00086001	-0.00040511	0.00028067	0.00061338	0.00056412	0.001085	-0.00065048	0.00072529	0.00050711	-9.1564e-05	-0.00040159	0.001054	0.00068283	0.00052584	0.00041409	-0.00085619	0.00083331	-0.00018856	-0.00049194	0.00017884	0.0021858	-0.0010275	-0.0018252	-0.00058863	-0.0010383	-0.0012529	0.00012564	-0.00094737
N.S.		0.001587	0.0019798	-0.00021128	0.0024961	0.0015186	0.00027747	0.00048126	0.00095497	0.0021764	-0.0002011	0.0019902	0.00051841	2.8527e-05	-0.0015057	0.0020245	0.0003099	-0.00057337	-0.0015684	-0.00060157	0.00139	0.001763	0.0031744	0.0049243	0.004111	0.0017703	0.0027029	0.00067873	0.001838	0.0015185	-0.00022663	0.0016937	0.00051789	0.00072453	0.0014255	0.00091035	0.0005594	-0.00087256	0.0026584	-0.0013504	0.0012486	0.00095706	-0.00083438	7.5828e-05
N.S.		0.00082098	0.002167	0.0001205	-0.00077995	-0.00060301	-0.00066549	0.00078974	0.0013755	-0.00077656	0.0011325	-0.001424	0.00055397	0.00016105	-0.0029563	-0.00091491	0.00012164	0.00081461	-0.0005165	-0.001652	0.00031144	0.00020913	-0.0016131	0.0042925	0.0010682	0.0027921	0.00016586	0.0012324	-0.00013924	0.001424	-0.00073494	0.0021771	-0.00086448	0.0014048	6.5111e-05	0.0019717	-0.00087816	0.0015714	0.0020826	0.0004228	-0.00019237	-0.0015121	-0.0009093	0.00035148
N.S.		0.00019258	0.00051475	0.0038414	0.0009026	0.0024825	-0.0014162	-6.325e-05	0.003779	-0.0016382	-0.0006878	-0.0005685	-0.00093663	0.0020182	3.7912e-05	-0.0017832	0.00047238	-0.0025278	-0.0009431	0.0016434	-0.0048144	0.00085628	-0.0015615	-0.00042463	-0.0015673	-0.001432	0.0032369	0.0005884	0.0028978	-0.0023583	-0.00053674	0.0022786	-0.00098097	-0.00081855	-0.00036213	-1.5845e-05	-0.00023721	-0.0010576	-1.3764e-05	-0.00019801	0.0040084	0.00024005	-0.00084835	-0.00088872
N.S.		-0.0017487	0.00010675	0.0013813	-0.0012497	0.0005565	-0.00057003	-0.00052885	-0.0014259	0.00023006	0.00091905	-0.00045179	-0.00012673	-0.00013469	-0.0018914	-0.0019145	-0.00083284	-0.00066253	-0.0017263	-0.00053071	-0.0018249	-0.0010527	-0.0004049	0.00091124	-0.00040864	-0.0015185	0.00061928	0.00058245	-0.001676	0.00099706	-5.9969e-05	-0.0012397	-0.0019972	0.00093951	9.2022e-05	-0.0013198	-0.0011553	0.0010708	0.00040853	-0.0011499	-0.00082213	0.00059087	8.7235e-05	0.0015272
N.S.		-0.00030795	0.0019481	-0.0012632	-0.00042506	0.001609	-0.0020139	-5.8777e-05	-5.6748e-05	-0.00066674	-0.0015711	0.001909	-0.00062279	0.0017113	8.0712e-05	0.0010922	0.0021992	0.00013921	0.00087853	0.00063069	-9.5392e-05	0.0025853	-0.0014715	0.0017438	-0.00015097	-0.0016424	0.0014973	-0.00057553	0.00029238	-0.0018162	0.0013056	-0.0018967	-0.0023665	-0.00077052	0.00090776	0.0002836	0.00069717	0.00032885	-0.00016888	0.0010985	-0.0011171	-0.0002982	-4.9201e-05	0.00094266
N.S.		-0.00078432	-0.00030944	-0.00095849	-7.8118e-05	0.00045782	-0.0013157	-0.0014255	0.00040051	-0.00019809	0.00056329	0.000102	-0.0010829	-0.00072794	-0.00076157	-0.00079787	-0.00011898	0.0017068	3.321e-05	0.0019924	0.0029857	0.0010642	0.0018493	0.0014377	-0.00080799	-0.000517	-0.0013516	0.00068785	0.0011056	0.00093822	0.0010062	0.00043196	-0.0012956	0.00070619	-0.00075237	-0.0017922	-3.1244e-05	-0.0016893	-0.00031568	0.0003862	0.0016942	0.00027994	-0.0005809	0.0011242
N.S.		-0.00074121	-0.0012482	0.0020295	-0.00067324	-0.00055512	-0.0010452	0.00030472	-0.0015162	-0.00036579	-0.00036498	-0.001447	0.00037616	-2.3292e-05	2.462e-05	0.0018219	0.00013159	0.0019942	0.0082258	0.0025688	0.004143	0.004807	0.0049919	0.0023365	0.0070322	0.0032579	0.0038404	0.0040538	0.00029417	0.00053561	0.002064	-0.00089589	0.00018552	-0.0018084	0.0004613	0.0009845	-0.00086543	0.00053912	0.0001642	0.00094374	-0.0016443	9.8622e-05	3.6539e-06	-0.00034829
N.S.		0.0011596	0.0024047	-0.0006404	0.003257	0.0023007	0.0012814	0.00025322	0.00091937	0.0010627	-0.00036425	0.0022025	0.0016151	0.00053543	-0.00022528	0.0018388	0.0015951	-0.00037983	-0.0010486	0.00014753	0.00075113	0.0011142	0.0015855	0.0045579	0.001817	0.0022706	0.0024934	0.0013079	0.0025725	0.00024235	-0.0013283	0.00039377	0.0029677	-0.00044439	0.0024283	0.0023073	0.0019056	-0.0010804	0.0021872	-5.3811e-05	0.0016805	0.00071734	0.00029024	0.00010544
N.S.		0.0012151	0.00045251	0.00028466	0.0013016	0.0013343	0.00014303	0.0011607	0.0010741	0.0017486	-0.00014881	0.001556	-0.000593	-0.00012619	-0.00059685	0.0021014	0.0004819	0.00013216	-0.0013509	0.00086575	0.0023577	0.0028203	0.0035566	0.0045093	0.0041849	0.0022488	0.00095709	0.00068811	-0.00030085	0.0026302	0.00045143	0.002065	-0.0008101	0.00060514	4.9633e-05	0.00028673	0.00057778	-0.00016522	0.0017695	-0.0011208	0.00037701	0.0010959	0.00023012	-0.00054635
N.S.		0.00080612	-0.001345	-0.00096808	-0.0016571	0.0015161	0.00045813	0.00090926	0.001286	0.0011333	-0.0010493	0.0014174	-7.0598e-05	0.0031745	0.0020782	0.00018193	-0.0004204	0.00055312	0.00088815	0.0012096	0.0044349	0.0039926	0.0059851	0.0031872	0.0047542	0.0042946	0.0023942	0.00058052	0.00056522	0.0010472	-0.00029444	-0.00083081	-0.00050868	-0.00022257	0.00087793	0.00078803	0.001223	-0.00036998	0.00058449	0.00059312	-0.0001545	0.00027703	0.0012417	0.0021662
N.S.		0.00044372	0.0016905	-0.00089547	0.0016255	0.0028596	0.0029482	0.00054036	0.001123	0.00027709	-0.00012483	0.0025026	0.0017612	0.0014739	0.0022173	0.0017981	0.0025368	0.0022317	0.00057612	0.0027722	0.0025967	0.0021533	0.0021963	0.0046338	0.00051661	0.0034789	0.00016317	0.0024605	0.0022345	0.00042006	-0.0020162	6.5323e-05	0.0039081	-0.0017545	0.0013194	0.0033282	0.0033909	-0.0017185	0.0020617	0.00062919	-0.0001751	0.00034368	0.00083004	5.1049e-05
N.S.		-0.00029131	-0.00019093	0.00073401	0.00047825	0.00037286	0.0014707	0.0014217	0.0021203	0.00073648	0.001264	0.0018529	-4.2029e-05	0.0025646	0.0014883	0.0030007	0.0028638	0.0058662	0.0044677	0.0027003	0.0048213	0.0035459	0.0058436	0.0068653	0.0074926	0.0058665	0.0061055	0.0076816	0.0024251	0.0037261	0.0049942	0.0031521	0.0041491	0.0028329	0.0023738	0.0042139	0.0037112	0.002443	0.0019571	0.0013349	0.0027464	0.0024417	0.0036551	0.002355
N.S.		0.0014541	-0.0013988	-0.00016877	0.00095268	-0.0019624	-0.00085884	-0.00057331	0.0011583	0.00073241	0.0018777	0.00090154	-8.6271e-05	0.0017011	0.0013553	-0.00010864	-0.0012614	-0.0010026	5.8515e-06	-0.0031574	-0.0024421	-0.0096311	0.00037231	0.012739	0.0036214	0.0024019	0.0026516	0.0054528	0.0018968	-0.00045502	0.0028928	0.0027491	0.00057219	0.00079833	0.00085859	0.0017267	1.3639e-06	0.00052856	0.0011167	-0.00080667	-0.0010138	-0.0020046	8.3827e-05	-0.00023834
N.S.		-0.00027152	-2.6636e-05	7.089e-05	-0.00038477	-0.00070437	0.0014251	0.001692	0.0020777	0.0005194	0.00062947	0.0013417	0.0025729	0.00083669	0.0013152	0.00073041	-0.00038996	0.0003549	-0.00069972	0.0018868	0.0022731	0.003425	0.00075938	0.0012612	0.0011416	0.0022139	0.0022858	0.0011409	-0.00030671	0.0020452	0.001396	0.00075131	-0.00066285	-0.0015741	0.0019657	-0.0018971	0.0013546	0.0015459	0.0015213	0.0018008	0.0019131	0.0010205	0.0015422	0.0012139
N.S.		0.0039839	0.003889	0.0046122	0.0029807	0.0019186	0.0026646	0.0042394	0.0044194	0.0039753	0.0051806	0.0029364	0.0038435	0.0022514	0.0039468	0.0038034	0.0031892	0.0028096	0.0049462	0.0067646	0.0067302	0.0063487	0.0066762	0.0054523	0.0041223	0.0028631	0.0033023	0.0048729	0.0019698	0.00016843	0.0035103	0.0015056	0.00042132	0.0016922	0.0027989	0.0030367	0.0023425	0.0012284	0.001944	0.0017186	0.0018837	0.00057402	0.0027098	0.0023443
N.S.		-0.00020882	0.0011124	-0.00056034	0.00089934	-0.00015584	-0.00063487	-0.0003167	0.00029431	0.00017916	-0.00012512	-0.00077375	-0.00074025	-0.0012763	0.00090872	-0.0016691	-0.0032113	5.9276e-05	-0.00038489	0.00068554	-0.0012644	-0.00021647	0.0019042	0.0013466	0.00085703	-0.0001599	-0.00042254	0.0015425	0.0012985	0.0019326	0.0015422	0.00058513	0.00062091	0.002328	0.00033134	8.6714e-05	0.00055096	0.0017435	0.0011567	0.00045629	0.0011726	-0.00061822	0.0007204	-2.8565e-06
N.S.		0.0022405	0.0029708	-0.00066898	0.0011652	-0.00025143	0.00096818	0.00054079	-0.0018714	-0.00072017	-0.0021832	0.0017493	-0.0019658	-0.00083371	0.0012365	0.00066604	0.00097073	0.0026101	0.0037182	0.0022172	0.002228	0.0012316	0.00060731	0.0024173	0.00070547	0.0025434	0.00094481	0.00013731	0.00064197	0.00010966	-0.00090012	0.0009403	-0.0012669	0.00066225	-0.00059972	-0.0013009	0.00064364	-0.00099973	-0.001224	-0.0016137	0.00065906	0.0020053	0.00048644	0.0018145
N.S.		-0.0015276	-0.0014936	0.0025358	-0.0012755	0.00046745	-0.0016051	-0.00061514	-0.0011717	-0.00021446	-0.0012467	-0.0014473	0.0018095	0.00033039	-0.00010191	-0.00084565	0.00034834	0.00092537	0.0081275	0.0013654	0.0023362	0.0051999	0.0060176	0.0037278	0.0050032	0.002887	0.0017075	0.0016613	-0.00099249	0.0018308	0.0037555	-0.00017055	-0.0005521	-0.00049465	0.00047334	0.0013225	-0.0011477	-0.00032467	0.00016743	-0.00034616	-0.0024769	-0.0016169	-0.00056018	-0.00035759
N.S.		-0.00041876	0.00076934	0.00065284	-0.0014188	0.00043811	-0.00096782	0.00089281	-0.00061908	0.00025938	0.00010889	-0.00089641	0.00087216	-0.0013308	0.0011971	-0.00062084	0.00021029	-0.00014353	-0.00067551	0.0012978	0.0022945	0.0019888	-0.0015865	0.002161	0.0013735	0.00021116	0.00094739	-0.00045075	-0.00082922	0.0019983	0.00063697	0.0017839	0.0005258	0.00053247	0.0006757	0.0023394	-0.00026113	0.0016408	-0.0014566	0.00034194	-0.00057287	-0.00027024	-0.0010466	0.00011716
N.S.		0.00019548	-0.0012201	0.0010355	-0.0010235	0.00048162	2.3492e-05	0.0003586	-0.00038269	0.0027724	6.3893e-05	-0.0012132	0.00052658	0.00040368	0.003282	-0.0018543	0.001353	-0.00085859	0.0013841	0.0012832	0.0028145	0.00078743	0.0013658	0.00095185	0.0002388	0.00024929	0.0046816	0.0002193	0.00023088	-0.0008833	-0.00020533	0.00033111	0.0011805	-0.0011527	0.00060743	-0.00062183	-0.00023168	-0.0022018	0.00065981	-0.00091675	-0.00037014	-0.0012249	-0.00029737	0.00028588
N.S.		0.0014484	-0.0019364	0.00067963	0.0014697	-0.0015587	0.0018586	-0.0006077	0.0038856	0.0023366	-0.00077175	0.0001542	0.0012822	0.0024846	-0.0010059	-0.00049197	0.0013757	-0.0017163	0.0016546	0.0017988	0.0037598	0.002991	3.2138e-05	0.0018746	-0.0026453	-0.0026866	0.00051533	-9.9394e-05	-0.00079732	0.0011621	-0.0009163	-0.00064851	0.0019527	0.0022219	-0.00041054	0.0017415	0.00043402	0.00015631	-0.00044093	0.00038321	0.00051114	-0.00089593	0.00086312	0.00037719
N.S.		-0.00057525	-0.0017343	0.00011705	-0.00013585	0.00094346	0.00025517	-0.00099883	-0.001374	0.00067707	0.0016397	-0.00095712	-0.002295	0.00020823	-0.0010153	-0.00015757	-0.00053647	0.00046073	-0.00030188	0.00054186	-0.00049499	0.0012138	0.0024711	0.0023503	0.0022595	-0.0013038	0.0036533	0.0027634	-0.00078799	0.0023763	0.0015912	0.0012739	-0.0012531	0.001331	0.0012808	-0.0004923	-0.0010155	0.00109	0.00048839	-0.00053353	2.2189e-05	0.00093916	-0.00033663	0.0021705
N.S.		-0.00031479	-0.0004459	-0.0010444	0.00084541	0.0022223	0.0019507	0.00043545	-0.0012407	0.0015665	-0.00029415	0.0013698	5.4412e-05	2.0783e-05	0.00052058	-0.00066335	-0.00057456	-0.00048682	-0.0003851	-4.4613e-06	-0.00031822	-0.00091971	-0.0042528	-0.0027805	0.00063281	-0.00011406	9.8709e-06	-0.00061182	0.00037968	-0.00029288	0.00031392	0.0023331	0.00060673	0.0018442	0.00035561	-0.00032187	0.00065869	-0.00014656	0.00072241	-0.00059199	0.00024063	0.00091754	-2.3885e-05	0.0012092
N.S.		-0.00043778	-0.0028872	-0.0010836	-0.00025011	0.00011641	-0.0017831	0.0016839	-0.00059552	-0.0010196	-0.0008884	9.7972e-07	-0.00061034	-0.0010981	0.00090834	-0.00086548	0.0020552	-0.0011758	-0.0001613	0.00077323	-0.00026692	0.0006258	0.0028548	0.0010689	0.0021301	-0.00034116	-0.00010221	-0.0013259	-0.0025663	-0.0012454	-0.00036019	0.00064436	-0.00084495	0.0025243	-0.0006116	-0.001247	-0.00010356	-0.00083534	-0.00097058	0.00084754	-0.00016166	-0.00066036	-0.0026406	-0.00069483
N.S.		0.0010871	0.00087705	0.00090925	0.00061411	0.00037982	-0.00054968	2.4967e-05	0.0015219	0.00092696	0.00074482	-0.0010499	0.00028191	-0.0011726	0.00050548	0.0002706	0.0014541	0.0017699	0.0028827	0.00086334	-0.0012269	-0.00057056	0.0016792	0.00013462	0.00034473	0.0013329	0.0026942	2.6029e-05	0.00016833	0.0016542	0.0026719	0.0036852	0.0010899	0.003231	0.0011507	0.0033929	0.00097292	0.00045921	0.00053474	0.0018318	0.0025602	0.00076386	-0.0011328	-0.00023247
N.S.		-0.00042579	-0.00043984	0.00077245	-0.00028883	-0.0003085	-0.0001693	-0.00025192	0.00092915	-2.9188e-05	0.00053669	0.00035242	0.00010996	0.00079242	-0.00036122	0.0011175	0.0010172	0.00042804	-0.0001993	0.00016925	0.00061184	0.00083889	-0.00026974	0.00054103	0.00033124	-6.4055e-05	0.00041985	0.0012709	0.00094344	-0.00030152	0.00080508	-0.00080777	0.00054197	-0.00050558	-0.00077551	-0.00087682	0.0013534	0.00035682	-0.00082587	-0.00050437	-0.0011202	-0.00080026	-9.4042e-05	-0.00091045
N.S.		0.0009135	0.0018655	0.0012083	0.00032613	0.0015868	0.00074637	0.00023014	0.0013865	0.00038189	0.0020508	0.0010226	0.0016619	0.00071961	0.0022484	0.001649	0.003337	0.0034265	0.004635	0.0022653	-0.0013516	0.00040974	0.0040145	0.0021042	0.0020363	0.0013828	0.002873	0.0025482	0.0036117	0.0033509	0.0048475	0.0056755	0.0031459	0.0057134	0.003946	0.0046269	0.0022904	0.0028126	0.0025694	0.0024179	0.0030753	0.00085326	0.00073488	0.0015888
N.S.		-0.00035518	0.00021663	0.00077528	-0.00051648	-0.00066841	0.0014654	0.00096853	0.0012994	0.00126	0.0017958	0.0016508	-9.0855e-05	0.0025	0.00041959	0.0031099	0.0040787	0.0049992	0.0045932	0.0022565	0.0046358	0.0012655	0.0058256	0.0082645	0.0068258	0.0050194	0.0057309	0.0070759	0.0044563	0.0038301	0.0045397	0.0041072	0.0038116	0.0028873	0.0030028	0.004754	0.0024001	0.0041539	0.0017979	0.00092281	0.0019288	0.0012244	0.0022941	0.0022778
N.S.		-0.00085171	-0.00083083	1.9615e-05	-0.0017975	0.00052544	0.00022933	-0.00076208	0.00017631	-2.1994e-05	-0.00023107	-0.00090494	3.9057e-05	0.00020109	0.0013884	-0.0016775	-0.00095981	-0.0015103	0.00055179	-0.00072321	0.0012104	-0.00068845	-0.00019461	0.0006343	0.00034592	-0.00021341	0.0041583	-0.00078389	-0.00079013	-0.0007105	-0.0012802	0.0012942	0.00030214	-0.0022022	0.00046922	-0.0012179	-0.00071725	-0.0030741	-0.0011962	-0.00062417	-0.000594	-0.0010424	-5.9967e-05	0.00032047
N.S.		-0.00040824	-8.455e-05	0.0023835	0.0025655	0.0019195	0.0008798	0.0012627	0.0020353	-4.1531e-06	0.00016918	0.00052132	-0.00052333	0.0020528	0.0027242	-0.00011125	-0.00065762	0.0016551	-0.00017796	0.00061944	0.0012462	0.00022806	-0.0010467	-0.0027063	-0.0023471	0.00027266	0.0016669	0.0015629	0.00064197	0.0013944	0.0030386	0.00039658	0.0013677	0.0017235	-0.0016072	0.00041684	-0.0006234	0.00046757	0.00073821	0.00029287	0.0013766	0.0017994	0.00069872	0.00053399
N.S.		-0.00046078	0.00046121	0.00083256	0.00022039	-0.0011276	-0.00012577	-0.00021482	-0.0004041	-9.1301e-05	-0.00039313	9.8037e-05	0.0030658	-0.0001135	0.00027096	0.0012058	0.00054772	-0.0004403	0.00036459	0.0011456	0.0009848	0.00082735	-0.0012404	0.0010091	0.00056919	0.00034524	-0.00011156	0.00072554	0.00029857	0.00086654	5.2098e-06	-0.00061681	2.7097e-06	0.00037596	0.00055988	0.0012906	0.0020826	-0.0019621	-0.0023907	0.00010191	-0.00040587	-0.00039798	0.00070402	-0.0005194
N.S.		-0.00073025	0.00054341	0.0029292	0.00016798	8.04e-05	9.9056e-05	-0.00013065	0.0012476	-0.00074951	-0.00015823	0.00027615	-0.0010369	0.00082796	2.1614e-05	-0.0007398	0.00012204	-0.0012756	-0.00021345	0.00080434	-0.0031754	-0.0013839	-0.0022635	-0.0013909	-0.00061319	-0.0022931	0.0019741	-0.00010516	0.0017449	-0.0029673	0.0012868	0.00045213	-0.00095547	-0.00047596	-0.00084946	-0.0011484	-3.1291e-05	-0.0016298	0.00069545	-0.00066909	0.0026499	-0.00048417	-0.00071395	0.00031211
N.S.		-0.00079333	-0.00066811	-0.0012662	-0.0025133	0.001278	-1.4836e-05	-0.0011247	0.00055199	-0.00043204	0.00028541	-0.00032051	-0.00024992	-0.0003572	0.00060881	-0.0017886	-0.0011637	-0.0015461	-0.00090067	-0.0020313	-0.00049639	-0.0028785	-0.00010857	-0.00026903	0.00025125	-0.00026773	0.0026387	-0.00013786	-0.0009405	0.00028555	-0.0014701	0.0020536	-0.00043808	-0.0021143	0.00035504	-0.00080602	-0.00090463	-0.0029579	-0.0019418	-0.00046813	-0.0004796	-0.00098694	0.00032449	0.00023959
N.S.		0.00051204	-0.0010177	0.0005009	-0.0013448	0.0002382	-0.00056403	-0.0012029	-0.0013736	0.00085287	-0.0010495	-0.0014268	0.00029486	0.0019069	-2.2424e-05	0.0018218	-0.00053253	0.00031949	0.0013377	0.0020515	-0.0009535	0.0013762	0.0042128	0.0027202	-0.00011963	0.00021659	-0.00011448	-0.0030121	0.0015737	-0.0025743	0.00037505	0.00022691	-0.0030404	-0.00035149	-0.00098527	-0.00042509	0.001176	-0.00062115	-0.0012214	-0.0002928	0.0012955	-0.00037854	0.00084423	0.0011888
N.S.		-0.00051128	0.00062247	-0.0007945	0.0004753	0.00054406	0.00030234	-0.00074335	-0.00029173	-0.0014401	-0.0012082	0.0013675	0.0018232	0.00082614	-0.00064447	0.00063098	0.00097081	0.00053512	-2.7995e-05	0.0013585	-0.00038091	-0.00053238	-0.00092179	0.00098394	-0.00010332	0.00065572	0.00017963	0.0012591	0.00076237	0.0010357	0.0014311	-0.00081167	-0.00038597	-0.001298	0.0019175	0.00067004	-0.00011519	-0.00085335	0.0009593	0.0007194	-0.0016546	-9.4426e-06	-0.0010351	-0.00069702
N.S.		0.0026368	0.0011342	0.0014096	0.0020773	-0.00080568	0.0019881	0.00041658	-0.00098474	-0.0010467	-0.0015206	-0.00072819	-0.00037548	0.00018813	-0.00090707	0.0004791	0.001794	0.00030306	0.00096259	0.0030357	0.0036278	0.0055417	0.013572	0.0059198	0.0028906	0.0023725	0.0017611	0.0016574	0.0011745	0.00076005	-0.0017495	-0.00051745	-0.00013344	-0.00034478	0.0016179	-0.00011029	-0.00051386	0.0024389	-0.0012816	0.0023919	0.00014686	0.00021116	-0.00054477	0.00034118
N.S.		-3.9037e-05	-0.00012412	-0.000687	0.00089721	0.00054039	0.0012008	0.00067891	-0.0018971	-0.00039736	0.0012205	0.002143	-0.00055906	0.00081451	0.00030314	0.001461	0.0013415	0.0017736	0.0011736	0.0013748	-0.0001685	0.0015114	-0.00020482	0.0010171	0.0017262	0.0010242	0.0035692	0.0018411	0.0007423	0.00082832	6.6539e-05	0.00088338	-0.0012376	-0.00090926	0.00080412	1.1071e-05	0.00084679	0.00091473	0.00078974	0.0016475	-0.00043348	0.0018044	-0.00074935	-0.001746
N.S.		0.0022889	-0.0021948	0.0016518	0.00019409	-0.0011892	0.0010172	-0.00011452	0.0024899	0.0011003	-0.001557	0.00078162	0.00053237	0.0022428	-0.00093975	0.00038596	0.0011781	0.0011611	0.0020173	0.0019953	0.004095	0.0045419	0.0024601	0.0021773	-0.0015024	-0.00060536	-0.00024921	0.00079674	9.5512e-05	0.0018571	0.00053337	0.0004193	0.0026889	0.00064045	-0.00080988	0.00093653	-0.00020629	0.0010699	-0.0011319	0.0013256	6.557e-05	-0.00090053	0.0025468	0.00078797
N.S.		-2.9537e-05	0.00094729	0.0013603	0.0024875	0.0013949	0.00066546	0.00086936	0.0013547	0.00042982	-7.889e-06	-0.00021616	-0.00065193	0.00045093	0.0016663	-0.00091617	-0.002681	0.00066019	-0.00054902	0.00036657	-0.00089314	-0.0001537	-0.00029099	-0.0012739	-0.00068306	8.1705e-05	0.0013719	0.0020254	0.0010899	0.0021896	0.0017776	0.00033258	0.0011439	0.0023912	-0.00037047	0.0003261	-6.5545e-06	0.0015282	0.0013643	0.00074165	0.0016209	0.000768	0.00067357	4.0545e-05
N.S.		0.00077624	-0.0011738	2.6135e-05	0.0011979	-0.0015892	0.0021422	-0.001492	0.0022422	0.0021118	-0.00040168	-0.00080132	0.0010128	0.001298	-0.0013154	-0.00087494	0.0037554	-0.0011446	0.0020126	0.0017759	0.0034152	0.0016982	-0.0011203	0.0016714	-0.0017912	-0.0015657	0.00089962	-0.00081209	-0.0006495	0.0014194	-0.002065	-0.0015539	9.0777e-05	0.0025731	0.0018324	0.0010162	0.00064466	-0.00023063	0.00038613	-0.00059196	0.00082002	-0.0012231	-0.0014881	-0.0012071
N.S.		-0.00013121	0.0010364	0.00077718	0.00044051	0.00045943	-4.0057e-05	-0.00047719	0.00069027	0.0017985	0.0026481	0.00053085	0.00086018	-0.00070564	-0.0011695	-0.0005607	0.0002958	-0.00046995	-0.00039405	0.00074926	5.4886e-05	0.00038123	-0.0011042	0.00082058	0.00049606	-0.001134	-0.0010444	-0.00071299	-0.00087313	-0.00096985	0.00057758	-0.00063497	0.00043444	-0.00076118	0.00048396	-5.645e-05	-0.00093182	0.00019394	-0.00019167	4.7847e-05	-0.00013503	-0.00090364	8.9372e-05	0.00046739
N.S.		-0.00040592	0.00078077	-0.00092987	-0.00043862	-0.0014189	-0.0010819	-0.00099343	-0.00032306	-4.9711e-05	0.00012818	-0.00076819	-0.00034289	-0.0014991	0.0017875	-0.00080107	-0.0020861	0.0012265	0.00061571	0.0017169	0.00057419	-0.00058516	0.0016986	0.0015757	0.0009881	-0.00027616	-0.00089751	0.0013799	0.0017457	0.00051209	0.0011726	0.00072821	0.00044067	0.0023694	-3.6192e-05	-0.00058677	0.00053466	0.0012553	0.00034071	-0.00049937	0.00024449	-0.00064759	0.00049439	-0.00037868
N.S.		0.0011392	0.0012205	0.00070124	0.00082375	0.0025782	0.001824	-0.00082362	0.00081825	6.2589e-05	-0.0013428	0.0007098	0.0020735	0.0016438	0.0014698	-0.00047199	0.00024005	-0.00054663	0.0024395	0.00024396	-0.0007892	0.00033961	-0.0026634	0.0018112	0.0039472	0.0014416	0.0031684	0.0017351	0.0033555	0.002085	0.0020008	0.0024206	0.0036032	0.00073022	0.0010285	0.002058	0.0014053	0.0010463	0.0028648	0.00028601	0.0022984	0.00062138	0.0004771	0.00069512
N.S.		0.00030983	-0.0012849	-0.00091014	-0.00064072	4.7005e-05	0.0005548	-0.0010915	3.8228e-05	-0.0016073	0.0011076	-0.00061856	0.0015946	0.00073682	-0.0013206	0.00023841	0.00012921	0.00052537	0.00019201	-0.00075566	0.00033598	-0.00072829	-0.0026323	-0.00088264	-0.0002356	-0.00025704	-0.00051306	0.0012626	0.00064548	0.0010066	-0.00027302	-0.00047355	0.0010847	0.00030605	0.0016489	-4.5602e-05	9.8346e-05	-0.00073072	-0.00043579	-0.00076881	-0.00036835	-0.00029267	7.2966e-05	-0.0012178
N.S.		0.00029409	5.0789e-05	0.0012792	-0.0025664	0.00089327	-0.0022729	-0.00089306	0.0017614	0.0014286	-0.00070162	-0.00017904	-0.0022098	0.0025621	-0.00077992	0.0022351	-0.00012362	0.0011084	0.001169	-0.00065747	-6.4061e-05	0.00020508	0.0010302	-0.001127	-0.00017903	-0.0014423	0.0027219	-2.3307e-05	-0.0002703	0.0023769	-0.00069666	-0.002555	0.0004183	0.0011786	0.00039018	-0.0011704	0.0012732	0.0001743	0.00022935	0.0003129	0.0013372	0.00035307	-0.00051824	-0.0019078
N.S.		0.00021988	-0.0017827	-0.00097805	-0.0010011	0.00036973	0.00013063	-0.00052189	-0.00072035	-0.00086432	0.00099497	-0.00077213	0.00038448	0.00049717	-0.0014496	-0.00024135	0.00085481	0.00099628	0.0012349	-0.0015062	-0.00037488	0.0005139	-0.0049733	-0.00091822	-0.00029383	-0.0014337	-0.0010309	-0.00051252	0.00040443	0.00053831	-0.00078489	-0.0011055	0.00069802	0.00039153	0.00074607	-0.0007933	-0.0004347	-0.0005973	0.00023444	6.953e-06	4.1986e-05	0.00023306	0.00081933	2.9082e-05
N.S.		-0.0012362	0.002113	0.0018975	-0.00038176	-0.0013657	0.0010157	-0.00073057	-0.0011603	0.0016565	-0.001769	0.0024084	0.001063	0.00050192	0.0021575	0.0003106	-9.5378e-05	0.00026282	-0.00095255	0.00077073	0.0033846	0.0026096	0.00052052	0.0034171	-2.873e-05	0.00031403	0.001493	-0.00046723	-0.0013726	-0.00012837	-0.00092698	-0.002161	-0.0026696	-0.00091735	-0.0020907	2.6957e-05	0.0001653	0.0004536	0.00021745	0.001133	0.00066699	-0.0005157	-0.0014385	0.002229
N.S.		-0.00081266	-0.00075911	-0.0018945	0.00044468	0.00073759	0.0020543	0.00034921	-0.0011206	0.0011998	-1.3471e-05	0.0011577	-0.00057954	0.00057465	0.0018481	0.00024964	-0.00057514	-0.0005563	0.00029892	0.00087382	0.00018578	-0.00077198	-0.0012512	-0.0016405	-8.0375e-05	-0.0010435	-0.00012481	-0.00036162	0.00069555	-0.00059345	0.00024631	0.0014521	-0.00089136	0.00035139	-0.00019067	-2.4123e-06	0.00071284	-0.00082839	-0.00078876	-0.00045105	-0.0011663	0.00077883	-0.00064207	0.0021044
N.S.		0.00034811	-0.00012546	-0.001216	0.00055327	-0.001014	0.00066296	-0.00030449	0.00077436	0.00077718	-0.00087106	0.00020806	0.00037796	-0.0008198	-0.00042375	0.00080494	0.0014574	-0.0014693	-0.00042708	-0.00030031	-0.00072484	-5.7749e-05	0.0027052	5.1341e-05	0.00044246	0.0026107	0.00083991	7.2213e-05	-0.0010538	-0.00049989	-0.00053882	0.00061295	-6.7267e-05	0.00029869	-0.0007133	-0.00035981	0.0007018	0.00010749	0.0012541	-0.00010279	-0.00026519	0.001429	-0.0013666	-0.0010901
N.S.		-1.5817e-05	0.00086864	-0.0022184	-0.00066161	0.0026193	-0.0012705	0.00026396	0.00033964	-0.00067764	-0.001158	0.0029045	-0.0011569	0.0015192	-0.00036812	0.0014657	0.00057366	-0.00010201	0.00061433	0.00083196	0.00095663	0.0020219	-0.0019867	0.0016758	0.00074221	-0.00084134	0.00083615	-0.0010409	-0.00050275	-0.0021035	7.5161e-05	-0.0023132	-0.0027835	-0.00010686	0.00019342	-0.00057598	0.00050609	0.00041856	3.0757e-05	-7.2147e-05	-0.0013998	1.9849e-05	-0.00042968	0.0016012
N.S.		-0.00019703	0.00030255	-0.00051671	0.0011786	-0.00044639	0.0017982	-0.0026051	-0.00014462	-0.00022959	0.0007162	0.0005747	-0.0011347	-9.3959e-05	-0.00099952	-0.0024649	-0.0016015	0.00064729	0.001625	0.0016453	0.0035201	0.0017658	0.00439	0.00083445	-0.0007721	6.4385e-05	0.0014728	-0.0019134	-0.00062857	-0.0016698	-0.0010491	-0.00143	-0.0011817	0.00059031	-0.0023977	-0.0002858	-0.0015059	-0.0022664	0.00078044	-0.0016253	-0.00040736	0.00056263	0.00019054	-0.00014081
N.S.		-0.00056561	-0.00090246	-0.00035551	0.0010167	0.0012664	0.00024094	-0.00048725	-1.9455e-05	0.0012248	0.0011182	0.00041587	-0.0022736	-0.00058785	0.0011229	0.0015593	0.00024543	0.0012083	0.00040637	0.0010306	0.0013803	0.0023489	0.0025933	0.001708	0.0040325	-0.0010391	0.0048074	0.0016967	0.0007944	0.0038521	0.0014104	0.0021346	-0.0011823	0.00045094	0.00071717	-0.00019691	-0.00015882	0.0018147	-4.1446e-05	-5.5946e-05	-0.00039779	-6.7268e-05	-0.00035729	0.002246
N.S.		0.0012734	-5.86e-05	-0.0011921	0.00028985	1.5061e-05	0.0015553	0.00047436	-0.00027859	0.00094343	1.0699e-05	0.00074586	0.00025579	0.00065531	0.0023008	0.00095944	-0.00094678	-0.00063181	0.00026116	0.0011546	-0.0013723	-0.0014952	-0.00061815	-0.00077591	-0.00011126	-0.0014514	0.00054854	-0.00059481	0.00071047	-0.00039417	-0.000469	-2.6604e-05	-0.0015696	-0.00046055	-0.00098946	0.00053341	-0.0001441	-0.00020778	-0.0017057	0.00093096	-0.0015373	0.00060539	-0.0012322	0.002201
N.S.		-0.0021469	-0.00076753	0.0016545	-0.00098861	-1.7238e-05	-0.001318	-4.2732e-05	-0.00044037	-0.0003037	-0.0010352	-0.0004511	0.0024838	0.0015387	-0.00030435	-0.0014054	0.00064583	0.00068399	0.0075147	0.00013514	0.0013801	0.0059693	0.00552	0.0042988	0.0023909	0.00248	-0.00022987	-0.00027848	-0.002356	0.0018063	0.0052399	-0.00040436	-0.0022981	0.00037971	0.00026706	0.00033766	-0.0005956	-0.00030234	-0.00084067	-0.0017331	-0.0021414	-0.0021635	-0.00090097	-0.00053774
N.S.		-9.0546e-05	-0.00073825	-0.0024664	-0.0021069	0.00093809	0.00016885	0.00013137	0.00032856	-0.00086574	0.0015023	-0.00015463	-0.00070025	0.00018725	0.00018583	-0.001524	-0.0002792	-0.0010014	-0.001755	-0.0029468	-0.0014933	-0.003362	-0.00055053	-0.00068381	0.0004131	0.0010358	0.0007444	0.0016422	-0.0016161	0.00069878	-0.0003111	0.0013098	-0.00054321	-0.001633	-0.0013877	-0.00064101	-6.0336e-05	-0.0016869	-0.0021735	-0.00065093	0.0001768	-0.00069822	0.00039494	0.0012303
N.S.		-0.00010442	0.00035518	0.00084125	0.00082599	0.00082407	0.00012825	0.00049466	0.00026943	0.0014866	0.00038707	-0.00055739	0.0011697	-0.00078312	-2.0079e-05	-0.00033957	0.00028335	-0.00056585	0.00038438	0.0016593	0.00058379	-0.00021816	-0.00018337	0.0018256	0.00038695	-0.00033303	-0.0013209	-0.0009342	-0.00066497	-0.0011271	0.0011436	-0.00060303	-2.1094e-06	-0.00059169	0.00063503	4.3737e-05	-0.00078746	-0.00061624	-0.00071762	1.2484e-05	0.00025339	-0.00058449	0.00043521	0.00036269
N.S.		0.0029616	2.5703e-05	-8.6434e-05	0.0034882	0.00068114	-0.00012725	-0.00055014	0.00063892	0.003547	-0.00057854	-0.00030833	0.00093472	-0.0010899	-0.0010238	0.0013188	0.0024541	0.0012573	0.0031109	0.00062599	-0.00028762	-0.00034728	0.0027714	0.0025403	0.00088188	4.0423e-05	0.0017235	-0.0014824	-0.00039188	-0.00052074	0.0032352	0.00089591	0.00056084	0.00026554	0.0015332	0.0011026	-0.00062797	-0.0023047	-0.0016996	0.0031908	0.0010967	0.0018693	-0.0020736	-0.00046426
N.S.		0.0006746	0.0011899	-5.4816e-05	0.00015429	0.00094032	0.00069529	0.00034844	0.0012316	-0.00084057	0.0029243	0.00082773	0.00039157	-0.0019496	0.0013957	0.0009164	-0.00022115	0.00052818	0.00090847	0.00022582	0.00045864	0.0021045	0.0007594	0.0089861	0.0025513	0.0002427	0.00040069	0.0028842	8.525e-05	0.0031025	0.0023558	0.0017658	0.00058848	0.00053853	0.0020791	0.0013823	0.00015716	-0.0019484	0.0024614	0.001198	-0.00023992	0.0021508	-0.0007382	-0.00019291
N.S.		-0.0001924	-0.000693	-0.000888	0.00027609	0.00024524	0.0011025	-0.0016796	0.00044168	-0.0017679	8.6695e-05	0.00050398	0.0022821	0.0011618	-0.0010983	0.00029773	6.218e-05	0.00068036	-0.00022079	0.000365	-2.4792e-05	-0.0017893	-0.0015599	-0.00014809	-0.00027739	0.0007471	-0.00065093	0.0019384	0.00065428	0.0015635	0.00060631	-0.00041271	0.00090114	-0.00099701	0.0019725	0.00077872	0.00029992	-0.0010174	0.00012156	-0.00088864	-0.0011253	-0.00082617	-0.001073	-0.0014722
N.S.		0.0018954	-0.0010631	0.00065149	-0.00055373	-0.0027322	-0.00023476	-0.00032319	-0.0011485	0.00025984	-0.0011611	0.0014566	-0.00077187	-0.00017722	0.0016409	0.0016811	0.0019501	0.001929	-0.00059878	0.00069247	-0.00071267	5.8057e-05	0.0015694	-0.0015447	-0.0017806	-0.00060608	0.0013076	0.0013779	0.001413	-0.0015343	0.00036189	-0.0022799	-8.6379e-05	3.4688e-05	-0.00019919	0.0016791	-0.00095654	0.00069433	0.00077	0.0012831	0.00014556	-0.0012082	-0.0012283	-0.0004916
N.S.		-0.00035396	0.00094764	0.00012053	7.1538e-07	-0.00027084	-0.00075675	-0.00081124	0.00062129	0.00064392	0.0041376	0.001336	-9.5794e-05	0.00028491	-0.00097231	-0.00043258	0.00025621	-0.00042092	-0.00030272	0.00091538	-0.00027966	0.0010532	-0.0013608	0.0013131	0.00054267	-0.0015505	-0.00059263	0.00040263	-0.00052515	-0.0010353	-8.0641e-05	-0.00044434	0.00057028	-0.00025957	0.00041342	-0.000569	-0.00081628	8.7542e-05	-0.00026503	-0.00043727	-0.00096266	-0.0012543	-0.00036754	0.0010776
N.S.		0.00078888	0.0034267	0.00062542	-0.00025309	0.0011166	-4.8974e-05	-0.0006374	0.00025474	-0.0011775	-0.00015621	-0.00069421	-0.00034901	-0.0015417	-0.0014271	-0.00075208	-0.0010764	0.0016771	0.00032235	-0.0015551	0.0011237	0.00079848	0.00015355	0.00042566	0.0024119	0.0015088	0.00078621	0.00011077	0.0012514	0.0017903	0.00085912	0.00022513	0.00071034	0.00059699	0.0010899	-0.00027747	0.00097115	-0.00034232	0.0011474	0.00042947	-0.00047378	0.0015401	0.0014443	0.00086017
N.S.		-0.0003231	0.0027745	0.001235	-0.00055392	0.0015262	-5.1255e-05	0.00018057	0.00054654	-0.0022437	-7.9714e-05	-0.00088921	-0.00052044	-0.0017423	-0.00065899	0.0003935	-0.0020298	0.0016657	0.00010984	-0.0018819	0.0012474	-0.00023314	0.00041436	0.0001796	0.0024195	0.0018612	0.00076235	0.0018717	0.00075683	0.0018691	0.001146	-0.00014504	0.00050485	0.00063157	0.00099404	-0.00010049	0.0021099	-0.00020347	0.00082655	-0.00010138	-0.00047333	0.0010023	0.00095247	0.00022367
N.S.		-0.00030849	0.0013486	-0.00011081	-0.0014772	0.0027048	0.00078695	-0.00042454	6.5553e-05	-0.00106	0.00094373	0.002697	0.0010471	0.00018903	-0.0008733	0.0013071	-8.2143e-05	0.0030692	0.0023321	8.1767e-05	0.00078342	-0.0002951	0.00038429	0.00043981	-0.00054083	0.001827	0.00065207	-0.00085944	0.0017653	0.00062424	0.0012743	0.00095646	-0.0010672	0.0015157	0.00081752	0.0015045	0.0013509	0.002772	0.0052793	0.0011763	0.0014999	0.00074322	-0.0011076	-0.00044975
N.S.		0.0026172	-0.00052769	0.0025475	7.3109e-05	-0.00042703	0.00010266	-0.00070017	0.00052278	0.00021223	-0.0015412	2.2734e-05	0.00035531	0.00056664	0.00066102	0.0006005	0.0026091	0.0033439	0.0033063	0.0027894	0.0054113	0.0051059	0.0038448	0.0021567	0.00014964	0.00082945	0.00021222	0.0023758	-0.00068971	0.0022556	0.00069629	0.00017915	0.00076448	-0.0011734	-0.00023358	-0.00049315	-0.0014879	0.0017967	-0.00068894	0.0015469	0.00024128	-0.00097693	0.0010187	-0.00064999
N.S.		0.0018201	0.0020195	0.00078055	0.00027834	-0.0011198	-0.0002922	0.0014882	0.0016979	0.00085138	-0.00035205	0.00029202	-0.00086126	-0.0017239	-0.00016974	0.00084935	0.0017999	-0.0021419	2.393e-05	-0.0012735	0.001243	0.0029595	0.0038701	0.00085862	-0.0023007	0.00018525	-0.0017166	-0.0012465	0.0001159	-0.00093942	0.00019619	0.00098711	-0.0011538	0.00029288	0.00092925	0.0017741	-4.7679e-05	0.0014418	0.0019403	0.0030405	0.0022259	0.0012023	0.0017478	0.00056724
N.S.		-0.0011227	0.0013971	0.0018617	-0.00067146	-0.0022562	0.001687	-0.00014659	-0.0010823	-0.00019772	0.00075756	0.00029175	-0.0012852	0.00047674	-0.00010008	-0.00072034	-0.00053954	0.00032853	0.00022302	0.0007811	-0.0023328	-0.0015791	-0.00043889	-0.00033462	0.0010168	-0.0016354	0.00030217	-0.0011357	-0.00038187	-0.0024868	0.0018993	-0.00069809	-0.0017225	-0.00036898	-0.0010952	-0.0021833	0.00024933	-0.0014715	0.00041974	-0.0018666	-2.2941e-05	-0.00088565	-0.0021386	0.0001118
N.S.		-0.00052509	-0.00052246	-0.00061319	-0.00042576	-0.0001887	0.002108	0.0010616	0.0016379	0.00063148	4.4462e-05	0.0025755	0.0014578	8.9068e-05	0.0012566	0.00085052	-9.3441e-05	-0.0002375	-0.00029944	0.0017804	0.0016693	0.0031281	-0.0028036	0.0010659	0.00054202	0.0019003	0.0015561	0.0010592	0.00045961	0.00089663	0.00054271	-0.00095073	-0.00011295	-0.0012226	0.002957	6.1891e-05	0.00074684	0.0011333	0.0018069	0.00058974	0.00063415	0.0002867	0.0014025	0.00017143
N.S.		0.0022226	0.0010102	0.0011942	0.0014517	0.0016798	-0.00024729	0.0016806	0.002533	0.0010015	7.1762e-06	0.0016862	0.0011511	-0.00015222	0.00036821	0.0011193	0.0013902	0.00026683	0.00083884	-0.0024423	0.0028868	0.0013907	0.00057297	0.0013522	0.0011653	-0.0023019	-0.0016351	-0.0015891	-0.0004237	0.00055542	-0.0022423	-0.0014965	-0.00045375	0.00069357	0.0002592	0.0012992	-0.00063546	-0.00095488	0.0004436	0.00073384	0.00089479	0.0006017	0.0017458	0.0013802
N.S.		0.00093843	0.00031026	0.001086	0.0042887	-0.00081249	0.0013083	0.00022704	-0.0014331	-0.00016177	-0.00035009	-0.0009132	-0.00016006	0.00071181	0.00081395	0.00046406	0.0012815	-0.00010754	0.0014814	0.0026633	0.0027797	0.0035153	0.0059456	0.0045418	0.0016344	0.0014432	0.0018192	0.00099524	0.0016975	0.0013478	-0.0012542	-0.00032849	0.00044658	0.00029181	0.0012512	-0.00012313	-0.00071116	0.0018949	-0.0011972	0.0022245	-0.00054138	0.00035231	-0.00093547	6.2707e-05
N.S.		-0.00097198	0.0029766	0.00061922	-1.1361e-05	-0.00092547	0.00025022	0.00021018	0.00070121	-0.00050043	0.0010145	6.306e-05	-0.00018852	0.00023897	0.0010172	0.00034606	-0.00023283	-0.00033866	0.00036027	0.00025105	0.00079801	0.0021229	-0.00052045	-0.001133	0.0025775	0.00065703	0.00097208	-0.00014429	-0.00026724	-0.00059257	-0.00076155	0.0011886	-0.00065445	-0.0016304	0.00064204	0.00054859	0.00039725	0.0023448	-0.00027393	0.00096313	-0.00044917	0.0024236	0.00018365	-0.0010001
N.S.		2.8462e-05	-0.0003062	0.00093302	0.00046283	-0.0010725	0.00034876	0.00086484	-0.0017578	-0.00060725	0.0010999	-0.00011426	-0.00032561	6.8693e-05	2.1172e-05	0.002893	0.00034893	0.0018063	0.0043249	0.0022402	0.0018337	0.0029101	0.0018583	0.00067163	0.0041744	0.0022818	0.0043229	0.0032049	0.00038901	-4.9142e-05	0.00045417	-0.00069999	-0.00028755	-0.0021703	0.00071895	0.00011931	0.00014056	0.0008952	0.00053516	0.0017449	-0.0006471	0.0014686	-0.00019699	-0.0010135
N.S.		0.0013273	-0.00072104	0.00066215	-0.00021309	-0.00063176	0.00015247	0.00039388	-7.5441e-05	0.0011191	-0.0014987	0.0015882	-0.00099902	-0.00024579	0.0013098	0.0021644	0.0019641	0.0005052	-0.00086988	0.0011944	-0.0005257	0.00052663	0.00092409	-0.0010906	-0.0011384	-9.335e-05	0.0013477	0.0012454	0.0035976	-0.00054049	0.00033212	-0.0016996	0.00073369	-0.00018515	0.00045486	0.00070187	-0.0015732	0.0014123	-0.00010293	-0.0011538	7.7754e-05	-0.0019814	-0.0014569	-0.0020256
N.S.		-0.00011082	-0.000903	0.0019144	0.00019258	-0.00040603	0.00022842	-0.00042253	5.2946e-05	0.00092521	-0.0014397	-0.001406	-0.00050707	-0.00048984	0.00073657	0.00046117	-0.0024785	-0.00053715	-0.00028696	-0.00070405	0.00050355	-0.00077343	-0.0022946	-0.00036853	0.00037849	0.00064726	0.0018112	0.00082372	-0.0023154	-0.00018566	0.00075086	0.00015148	1.5649e-05	-0.00060344	0.00053817	-0.0013002	0.00016579	-0.00025385	-0.00077617	0.0014366	0.00015251	0.00058425	-0.00065429	0.0013255
N.S.		-0.00049933	0.0032208	0.0013458	-0.0012618	-0.0030344	0.00072034	-0.00030196	-0.00068893	1.1733e-05	0.00054173	-0.00029341	-0.0006939	0.0012927	-7.3689e-05	-0.0011827	-0.0016681	0.0013686	0.00060235	0.0016892	-0.0004684	0.00032858	0.0028745	0.0038328	0.0044974	-0.00048807	0.00042986	-0.0014858	5.1688e-05	-0.0022563	0.0010678	-0.001132	-0.0021346	-0.00056607	-0.00033867	-0.0023554	0.00099725	-0.0012364	-0.00066887	-0.002143	-0.00015554	0.00054228	-0.0029296	-4.7418e-05
N.S.		-0.00083885	0.00021701	-0.00036543	-0.00084275	-0.0018904	0.00073241	-0.00012976	-0.0014187	-0.00043043	-0.00053531	0.0023697	0.0023553	0.00037806	0.0020371	0.0011415	0.00020643	-0.00024676	5.572e-05	0.0011508	0.0020204	0.00018507	-0.00070031	0.00092165	0.00061692	0.00026658	0.0004837	0.0015919	-0.00011856	0.00028117	-0.00020086	-0.0004318	-0.00023743	0.00087482	0.0022207	0.00081395	0.0018222	-0.0009476	-0.0013828	0.00087544	0.00040831	0.0012293	0.0012718	-0.00033504
N.S.		-0.00047511	0.00024542	-0.00021027	-2.6456e-05	-0.0010522	-0.00099484	-0.00095306	0.00010922	-0.00068835	0.0019949	-3.2468e-05	-0.00030746	0.00054693	-0.00079286	-0.00033824	-0.00024608	-0.00058137	0.00037341	0.00024306	-0.0010892	0.00065643	-0.00071353	0.0020552	0.00054052	-0.0011169	-0.00059876	0.0006878	-0.000282	-0.0016107	-0.00041487	-0.00056037	0.00045256	-0.00025991	-0.00055061	-0.00079059	-0.00085115	-0.00048036	-0.00058724	-0.001249	-0.0016819	-0.001443	-0.00045104	0.001229
N.S.		-0.00017289	-0.00092431	-0.00040467	-0.0010239	-0.00067226	0.00098184	0.00046175	0.00063308	0.00057101	0.0026799	0.0019997	0.0013141	-0.00054443	0.00012725	0.0022852	0.00068562	0.0016406	-0.0006744	0.0024158	0.0011204	0.0031807	0.00060285	-0.00059886	0.00032601	0.00063115	-0.0010869	0.0015219	0.0001613	-0.00083483	0.0032824	-0.00030203	-0.0011742	0.00067658	-0.00070816	-0.0011054	-0.00063666	-0.00043407	0.0002525	0.0009846	0.00042699	-0.00031124	9.3528e-05	0.00053007
N.S.		0.0030643	0.00038692	0.0033157	0.0024816	0.00057196	-0.0006156	0.00099278	0.00018545	-0.00087348	0.0030544	0.0023098	0.0023706	0.0013663	-0.00026336	9.8854e-05	0.0028138	0.001005	0.0021844	0.0016682	0.0033236	0.003901	-0.0004309	0.0023443	8.5939e-05	0.00027256	-0.0005869	-0.00015082	0.0010603	-0.00014986	-0.0013612	-0.00062979	-0.0012317	0.0019564	0.00079531	2.1614e-05	0.0006071	0.0014165	0.0003576	0.0015115	0.0017453	-0.00080933	-0.0016738	0.0026661
N.S.		0.00064832	0.0026181	0.0011208	0.0024796	0.0024738	0.002813	0.00028493	0.0010787	0.0015736	0.00031626	0.0032978	0.00034131	0.0036966	-0.001093	-0.00045754	0.00018539	0.0003969	-0.001537	-0.0011922	0.00038988	0.0013403	5.6953e-05	-0.0016548	2.9155e-05	0.00034086	0.00061304	-0.00026029	-0.00058421	-0.0012028	0.002177	0.0008805	0.00027318	-0.00057674	9.5835e-05	0.001674	-0.00038447	-0.0012863	0.0012623	-0.00058265	0.0026713	0.00017868	-0.0017078	-3.8263e-05
Positive		0.00042818	0.0040144	0.00086248	-0.00070625	-0.0030752	-0.0011226	-0.00093717	-7.023e-05	-0.00049347	-0.00045092	0.0001102	0.000728	0.0012904	-0.0010831	-0.00080726	-0.0032344	0.0011969	0.00036338	0.0022302	0.0020255	0.0022568	0.0045291	0.0074522	0.0068189	-4.6206e-05	0.0015599	-0.0003365	0.0022104	-0.0020562	0.00035258	-0.00071936	-0.0015123	0.00041256	0.0010986	-0.0017536	0.0015549	-0.0011063	-0.0004201	-0.0011832	0.0014855	0.0014409	-0.0022265	0.00073415
N.S.		-0.00051114	-0.00083968	-0.0012275	-0.0010468	0.00080938	0.00086146	0.0013432	0.0017105	-0.00017023	-0.00013681	-0.0015603	0.00025337	0.0019509	0.00050258	0.00055888	-0.00047975	-0.0017036	-0.0012414	-0.00015468	-0.00043177	-0.00047355	0.00073386	0.00083312	0.00025285	-0.00039754	-1.1178e-05	0.00095948	0.0015193	0.00053449	-0.0022918	0.00016485	-0.00060395	0.00079354	-0.00026085	-0.00040956	-0.00019662	5.1662e-06	-0.0012895	3.3442e-05	-0.001277	-0.001206	-0.00019419	0.00080955
N.S.		-0.002013	0.0015752	0.0010017	-0.00067628	-2.8168e-05	0.0016352	-0.0009666	0.00044521	-0.002495	-0.00026235	-0.0012519	-9.2569e-05	9.242e-05	0.00045282	0.00095316	-0.00062085	0.00079593	-7.7243e-05	0.00032056	0.00033151	0.002581	0.0063148	0.00060383	-0.00076353	-0.00065419	0.0013719	-0.00091301	-0.0014126	0.0020407	0.0011074	0.00036407	-0.0013786	-0.0012182	-0.00032215	0.00070529	-0.00020062	0.00077563	0.00024934	0.00041904	-0.0011353	0.0013117	0.0022299	0.00057873
N.S.		-0.0004669	-0.00064123	-0.0001392	-0.00026313	0.00049201	0.00044151	4.3169e-05	0.00057532	0.00025963	0.0010354	0.00031586	0.00090493	-0.001235	-0.00079286	0.0013228	8.1173e-06	0.0011967	-0.0011297	0.00011875	0.00066539	0.0017607	0.00049494	-0.00044429	0.00085598	0.00069996	-0.0012554	0.00059852	-0.00066111	-0.00099663	0.0025125	0.00023738	-0.00038146	-0.00011003	-0.00092522	-0.00051846	-0.00043974	-0.00033058	0.0002387	0.0010148	0.00068593	-4.2345e-07	0.00048289	0.00016248
N.S.		-0.0019763	-7.2288e-05	-0.00053081	-0.00059406	-0.00085341	-0.00033786	0.0016433	9.8989e-05	-0.00096947	-9.9793e-05	-0.0004908	0.0015406	0.0022413	-0.00089263	-0.0002961	0.00021264	0.00027914	0.003979	-0.0013122	0.0014153	0.0036533	0.0024767	0.0025151	0.00098174	0.0028943	-0.0014423	0.00050893	-0.0031821	0.00066555	0.0041727	-0.0014439	-0.0027515	0.00022131	-0.0010558	-0.00080208	0.00067479	-0.00015561	-0.0021544	-0.0021975	-0.001223	-0.0010428	-0.00092495	0.00074673
N.S.		0.00077542	5.9102e-05	0.0023685	-0.00028284	0.00065341	-0.00054859	-0.00078875	-0.0016314	0.0013386	0.0001083	0.00074877	0.0019625	0.0034341	5.7512e-05	0.0017074	0.00055446	0.00081644	-0.00098943	0.001174	-0.00091225	0.0031955	0.0029902	0.0019269	-5.3502e-05	0.0010604	-0.001375	-0.0012082	0.0013201	-0.00026223	-0.00021036	-0.00022138	-0.0023033	4.6587e-05	0.00032307	-0.0011764	-0.000398	0.00073258	5.4432e-06	-0.00011068	0.0021208	-0.0016395	0.00035455	0.00030078
N.S.		-0.002123	-0.0031036	0.0015446	0.00011792	-0.00094048	0.0022403	-0.0013129	0.00085114	-6.8739e-05	-0.00028577	0.0010617	-0.0012277	0.00035052	-0.00020105	0.00041853	-0.00039216	0.00066724	-0.0011339	-0.00038369	-0.00047699	0.00049204	0.0036924	0.00088573	-1.7629e-05	0.0023766	0.00077703	-0.00016219	-0.00039926	0.0013658	-0.00053455	-4.3418e-05	0.0011112	0.0012128	8.0644e-06	-0.0014542	-0.0008963	0.0015357	-0.00075156	0.0011618	-0.00013954	0.00058024	-0.00080648	-9.7027e-05
N.S.		0.00023289	0.0019265	0.00072177	0.00084983	0.0015453	0.0014004	0.0010106	0.0016508	-0.0007453	0.0017701	-0.00055731	-0.00092126	-0.00090043	0.00064412	0.0019485	4.9233e-05	0.00081781	0.001809	-5.2455e-05	-0.0024389	0.00099053	0.00043502	0.0046833	0.0020301	-0.00055848	0.00089684	0.0017146	0.00050433	0.0036029	0.0005169	0.0022318	0.00081378	0.00030624	0.001401	0.0006061	0.00016445	-0.0027375	0.0024141	0.0010269	-0.0018433	0.0016583	-0.001003	-0.00093418
N.S.		4.3641e-05	-0.000454	-0.0024096	-0.0011067	0.0023351	-0.00088133	3.1766e-05	0.00019431	-0.0008653	-0.00093818	0.002466	-0.0011761	0.00043238	-0.00019408	0.0010223	-0.00058887	0.00071877	0.00050797	0.0010044	0.002049	0.00075333	-0.0013455	0.0012257	0.0024781	8.0555e-05	-0.0005922	-0.00080365	0.00029645	-0.0017517	-0.00023097	-0.0013896	-0.0018298	0.00047298	7.9952e-05	-0.0010173	0.00039926	0.00051782	-8.4858e-05	-0.00146	-0.0019043	0.0012503	-0.0011793	0.00097219
N.S.		0.0017227	-0.00033089	-0.00036573	0.0018201	-0.00070632	-0.001008	-0.0005765	0.00076925	0.0025238	-0.0011824	-0.0014444	-0.00049353	-0.0022425	-0.0010713	-0.0005579	1.2002e-05	-0.00014289	0.0013203	-0.0011177	-0.001079	-0.001599	-0.00015208	-0.0011613	-0.0010701	-0.00082629	0.0018054	-0.0026167	-0.0020896	-0.00085189	0.0014704	0.0010414	-2.1118e-05	-8.4166e-05	-0.0010148	0.0013345	-0.0014349	-0.0022129	-0.0015162	0.0013435	0.00069937	0.00085955	-0.002784	-0.0015467
N.S.		0.0013484	-0.00056771	0.00076474	-0.00040152	-0.0031657	-5.26e-05	-0.0015069	-0.001957	0.00034147	-0.0013617	0.0017332	0.00037981	-0.00015638	0.0013068	0.0010831	0.00086211	0.0018811	-0.00025052	0.00083715	0.00017738	-0.00010231	0.00027956	-0.00092512	-0.0013828	0.00014686	0.00076642	0.0014699	8.5256e-06	-0.0020561	9.4509e-05	-0.0019374	-0.00034591	0.00047743	0.0010542	0.0026432	-0.00047828	-6.7646e-05	0.00061656	0.0016362	-0.00027605	-0.00014971	-0.0007443	0.0003608
N.S.		-0.00013459	-0.0014696	-0.00082554	-0.0010909	-0.0010362	0.00056898	1.1041e-05	4.7687e-05	0.0013288	0.001986	0.0014867	0.0010453	-6.2787e-05	0.0012443	0.0021218	0.0013459	0.0017191	0.0003659	0.0025095	0.0013438	0.0037168	0.00055892	-0.00018645	9.9258e-05	0.0004003	-0.00036134	0.0024067	0.0013292	9.0722e-05	0.0020681	-0.00037423	-0.00071596	0.0012587	0.00047528	-0.00029571	-0.0008324	-0.00076269	-0.00028352	0.00051683	-0.00036632	-0.0011897	-0.00027404	0.0011989
N.S.		0.00049294	0.0015559	0.00035451	0.00022863	0.0019138	0.0017508	-0.00058569	0.00093568	0.0002125	0.00036224	0.0017033	0.0017428	0.0012386	0.0017381	0.00067364	0.0016209	0.0013655	0.0038686	0.0013897	-0.00081596	0.00078099	0.0013447	0.0015241	0.0020005	-0.00010343	0.0017876	0.0014423	0.0029976	0.0020119	0.003434	0.0039543	0.0034186	0.0030076	0.0027688	0.0032909	0.0015714	0.0018032	0.0028284	0.0009863	0.0019406	0.00045702	0.00069911	0.0016411
N.S.		-0.00061981	0.0020317	0.0016334	-0.00029072	-0.00063707	0.00049975	-0.00026938	0.00042116	-0.00040395	0.001139	0.00038207	-0.00026508	-0.00091164	0.0014117	0.00093587	0.00046934	0.00020406	-0.00034217	-0.0006863	0.0017055	0.0024796	0.00022664	-0.00059184	0.0020809	0.00049405	-0.00063096	-0.000328	-0.00033227	-0.0011558	-5.5021e-05	-0.00017622	-0.0013741	-0.0019291	-0.00017354	1.1083e-05	-0.00035418	0.00048898	-0.00040037	0.00084498	0.00011444	0.001235	0.0031264	-0.0017736
N.S.		0.00060061	-0.0015682	0.00026126	-0.00061462	0.00026706	0.00024768	0.00071703	0.00081651	-0.00083359	-0.0013735	0.00059455	3.2048e-05	0.0019348	0.0012741	0.0025754	0.0024106	-0.0032773	-0.0013797	0.00091998	0.00064516	0.00010225	0.00090162	-0.0014396	-0.00099831	0.00063772	-0.00035944	0.0019688	-0.0012508	6.11e-05	-0.00063188	0.0012617	0.0028582	0.00069772	-0.00038358	0.0014661	-0.0030513	-0.0023531	0.00092942	0.00061054	0.00041859	0.0015069	0.00085111	0.0013038
N.S.		-0.00025634	-0.00052988	-0.0012864	-0.0016016	-0.0015033	0.00085698	-0.00077109	-0.0019068	-0.0013513	-0.00042393	0.0034484	0.0015514	0.00088003	0.0026283	0.00022965	-0.00014361	-0.00072318	6.3243e-05	0.00070692	0.0019377	0.00027675	0.00073261	-5.9924e-05	0.0009159	5.0828e-05	0.00073332	0.0017946	-0.00052907	-0.00024821	2.0723e-05	-0.00098412	0.00078506	0.00053065	0.0023524	-0.00030168	0.0016872	-0.00014264	-0.00018716	0.00069858	0.00055552	0.0013955	0.0010417	-0.0004396
N.S.		0.0028193	0.0010752	9.138e-05	0.0028806	0.00040356	0.0015178	0.000221	-0.00068606	0.00044909	0.003483	0.001105	0.0011818	0.0029204	0.0022341	-0.00023213	0.0019049	0.001547	0.00016006	0.0011101	0.0014474	-0.00087648	0.0015132	-0.00021147	0.00063126	0.00055603	0.0017773	-0.00060959	-0.00039513	-0.0010642	0.00067153	-0.00056267	-0.0010664	-0.0030505	-0.0011673	0.00076791	-0.0002025	-0.0011408	0.00070228	-0.0011053	0.00069086	-0.00015266	-0.00051874	-0.00062687
N.S.		0.00014592	0.0012356	0.00015725	-0.00047156	-0.0016188	0.0012685	-0.0010794	-0.00073538	0.00076293	0.00055346	-0.0018241	0.0011929	-0.00086557	0.00032348	-0.00034656	-0.00066429	0.0028508	-0.00032447	0.00045653	-0.00075385	0.00038978	-0.00030339	2.7291e-05	-0.0012087	0.0014203	0.0016403	-0.0004909	0.00075979	4.8725e-05	-0.00075294	-0.001067	-0.00055579	-0.00026527	0.0019183	-0.00051572	0.00057972	-0.00015882	0.0009247	-0.00081831	-0.00091734	0.00048612	0.0013908	-5.3896e-05
N.S.		-0.0012532	-0.0011583	1.7454e-05	4.8597e-05	0.00077641	-0.0012858	-0.0004571	-0.00040769	-0.00049179	0.00079174	0.00027604	0.0004715	-0.00010614	-0.0004742	-0.00011024	-0.0012835	0.0014888	0.00012603	0.00073313	0.0016684	-3.4852e-06	0.0014185	-0.0017459	0.00075378	-7.0801e-05	0.0033717	9.9004e-05	0.0025843	-0.00068382	-0.0012061	0.00053808	0.00084227	-3.9347e-05	0.0013641	4.1791e-06	0.00016715	0.0042254	0.0037968	-0.00059721	-8.7919e-05	0.0009691	0.00023371	0.0004256
N.S.		-0.00092213	-2.5176e-05	-9.8414e-05	0.001316	-0.00058591	0.0036181	0.0013878	-0.0001808	-0.0019998	-0.00098311	0.00099181	0.00068144	0.0013642	0.0023706	-0.0031159	7.0236e-05	-0.00022536	-0.00044007	-0.00054736	-0.0037268	-0.001392	-9.0236e-05	-0.0011886	0.0024355	0.0035034	0.00065615	0.00029737	-0.0022905	-0.0023711	0.00039636	0.0012125	-0.0013627	0.00011012	-0.00095499	0.00089797	0.00017547	-0.0016175	0.0002273	-0.00014873	-0.0016484	6.5888e-05	0.003536	0.00064825
N.S.		0.00069219	-0.00066896	-0.00068704	0.00011462	-0.0010896	-0.0003288	0.00011299	0.00074806	0.00097694	-2.4276e-05	-0.00051698	-0.00055004	-0.0011579	-0.0010448	0.001378	0.00078498	-0.0018814	0.00032075	0.0010639	-0.00027815	-3.0029e-05	-2.8923e-05	0.00023849	0.00085744	0.0042397	0.0016328	-0.00020388	-0.00029209	0.00030933	-0.0010683	-0.00032875	0.00033851	0.00045523	-0.00047523	-0.00038794	0.00092305	0.00022003	0.0012053	-0.0006034	0.00012015	0.0010459	-0.0013908	-0.00053042
N.S.		-0.00014247	-0.00047647	0.00014396	0.00079824	0.00070771	-0.00036198	0.00059551	-2.5571e-05	0.00070981	-6.6811e-05	-0.0012845	0.00045442	-0.0016626	-0.00031752	8.2375e-05	0.0005171	0.0012282	-0.00014559	-0.00063598	0.0010199	0.001143	0.00047132	0.00025497	0.0013358	0.00024854	-0.0016645	0.00037661	-0.00055472	-0.0001496	0.0011945	0.00030875	0.0006348	0.00052581	0.00020631	0.0009758	3.8186e-05	5.2417e-05	0.00024484	0.00051131	-1.6106e-05	0.000179	0.00063602	0.00045983
N.S.		-0.00071371	-0.0014215	-0.0004536	-0.00026129	-6.2467e-05	4.7716e-05	0.0001697	-3.1293e-05	-0.00089817	-0.00082305	-0.0014232	-0.0015914	-0.00010612	-0.0012496	-0.00077915	-0.0002513	-0.0016166	0.00040358	-0.00065763	-9.0189e-05	0.00098203	-0.00065473	0.00064137	2.2981e-05	0.0004221	-0.00081424	-0.001105	-0.00030712	-0.0009852	0.00012383	8.919e-05	0.0013689	0.00017961	0.00017526	0.0017259	0.001365	0.0001316	0.0014489	0.0013226	0.0026241	0.0012759	0.0010988	-0.00071687
N.S.		-0.00059692	0.00032273	-0.00087261	-0.00085444	0.00080122	-0.00050011	-0.00010765	5.7532e-05	-0.00015872	0.0020293	0.0015677	-0.00019733	-9.6944e-05	0.00073758	-0.00011507	0.0014365	0.0013129	-0.00086182	-0.00042706	-0.00042003	-0.00028372	0.0010732	0.00093785	-0.0014231	-0.00075885	-0.0014302	-6.5109e-06	-0.00159	-0.00043072	-0.00020833	-0.0010597	-0.0009753	-0.00070775	-0.0010451	0.00060761	-0.0012488	0.0003557	-0.00020049	-0.00066914	9.2232e-05	-0.00022215	9.8127e-05	-0.0015393
N.S.		9.3881e-05	-0.0011924	0.0013581	-0.0022365	0.00088252	-0.0013632	-0.00014309	0.00065932	-0.00037874	-0.00017447	0.00063668	-0.0017084	0.0017533	-0.0014158	0.0018821	-0.00057527	0.00019245	0.0026047	-0.0012212	-0.0022272	4.7326e-05	0.0028831	-0.00024204	0.00028228	-0.00045871	0.0018185	0.00073904	-0.001097	0.0023423	-0.00083934	-0.0029661	0.00013938	0.0011396	0.0014868	-0.00054845	0.0010215	0.00011462	0.00064902	0.00049889	0.0013464	-9.7103e-05	0.0014381	-0.0014507
N.S.		-0.00050429	-0.00055752	-0.00016328	-0.00077335	-0.00035012	-5.3079e-05	0.0016972	0.0019446	-0.00077177	0.0004611	-0.0020046	8.8965e-05	0.0010946	0.0012729	0.00063904	-0.00088123	-0.0010482	-0.00079808	-3.7697e-05	0.00051894	-0.00028115	0.0010642	0.0012962	0.00011334	-0.0010601	0.00082712	0.0011233	0.0016113	0.00064884	-0.0028731	-0.00081376	-0.00040052	0.0010274	0.0010149	0.00034254	-4.162e-05	0.00025825	-0.001544	0.00015849	-0.0013155	-0.00057735	4.3157e-05	0.0004857
N.S.		0.00011955	0.00016958	-0.001057	-0.0014393	0.00023932	-0.0010668	0.00018955	-0.0010358	4.2725e-07	0.00047476	-0.0011847	-0.00054302	-0.001979	0.0001141	-0.0014708	-0.0013507	3.6467e-05	0.001143	0.00055072	-0.0001392	6.9722e-05	0.0024288	-0.0018386	-0.0013081	-0.00089493	0.00010183	-7.9463e-05	0.00012306	-0.00042125	0.00096944	-0.00049607	-8.1239e-05	-0.0019804	8.4005e-06	-0.00067709	-0.001074	-0.00045822	0.00067409	-0.0019791	-0.00031885	-0.0002407	-0.0010097	-0.0011405
N.S.		0.0005523	-0.0026957	-0.00020899	-0.0010886	0.00085122	0.0005456	-8.4117e-05	-0.0002007	-0.00044952	0.00052342	0.00073428	-0.0006155	0.00080633	-0.00102	0.002526	-0.001757	0.00062034	0.0040384	-0.0002438	-0.0027239	0.0026546	0.011708	0.00085686	0.0025344	0.00031941	0.0019303	0.0024937	-0.00093148	0.0024885	0.00067644	-0.0026642	0.0012109	0.0019706	0.0015228	0.0014341	0.00050207	-0.00017569	0.00042194	0.0015216	0.00015671	-0.00039662	0.0025554	-0.00037647
N.S.		0.0012917	0.0013008	0.0037895	-0.00023169	0.0020402	0.0009243	-1.5661e-05	-8.5405e-05	0.00051108	0.0025075	-0.0012087	-0.0020713	-0.00035798	0.00053655	0.0014459	-0.0011158	-0.0010558	0.00081039	-9.588e-05	0.00032032	-0.00053192	-1.5233e-05	-0.00022422	0.00080747	-0.00037213	0.00066941	0.00093376	0.00015393	0.0010002	0.0017144	-0.00070117	0.00070589	0.0013199	-0.00095652	-0.00099907	0.00057402	0.00096082	2.4328e-05	-0.00091757	-0.0017014	2.9554e-06	5.1667e-05	0.002558
N.S.		-0.0007411	-0.00032731	-0.0025348	-0.0010328	-0.00042773	0.00039732	0.0017825	0.00034436	-0.0013731	0.0013762	-0.00065399	-6.4273e-05	0.0012768	-0.0007687	-0.00021957	-6.7764e-05	-0.00065739	-0.00032942	-0.0026393	-0.00041801	-0.00067271	-0.00047688	0.00031509	0.00026712	0.0028377	-0.0013636	0.0020104	-0.0025592	0.00037555	0.0017765	-0.00088725	-0.0014585	-0.00086654	-0.0022714	-0.0011099	0.0011381	-0.00053164	-0.0021603	-0.0015035	-0.00011528	-0.00015807	-0.00046348	0.0019102
N.S.		-0.0013017	-0.001018	-0.00046551	-0.0011951	-0.00048014	-0.00023207	-0.0012847	-0.00011099	0.00011327	0.00012268	0.0011819	-0.00021107	-0.00095477	0.00037115	-8.1925e-05	0.00088285	0.00051807	-0.00041779	0.00038875	0.00063244	0.00088859	-0.00012291	0.00066014	0.00025363	0.00071105	0.0011627	0.00076141	0.0011518	-0.00069068	0.00073045	-0.00059776	-0.00013497	-0.00035525	-0.00084659	-0.00072746	0.0008336	0.00085207	0.00017908	0.00050117	-0.00088685	-0.00015338	0.00073106	-0.00029149
N.S.		0.0011358	0.00039532	0.0003697	-0.00032327	0.001425	-0.00024038	0.00099695	0.0005721	-0.00089057	0.0035044	0.0021526	0.0011182	-0.0017884	0.00094382	-0.00083529	-0.00066919	0.00056841	-0.0012806	-0.00084402	0.0028252	0.00090766	-0.00077805	0.0042428	0.0032625	0.0002608	-8.5457e-06	0.0018219	2.6135e-05	0.00085063	0.0026853	0.00055248	6.501e-05	0.00021195	0.0017832	0.00082853	-0.00077235	-0.0010436	0.0016954	0.00060648	0.00053911	0.0023868	-0.00031431	0.0010637
N.S.		0.0023054	0.0017706	0.0023101	0.0023503	0.0032243	0.0025895	0.00057434	0.0014666	0.0021669	0.00010742	0.0042804	0.0021574	0.003716	-0.00070905	0.00012336	0.0009263	0.0011594	-0.0019633	-0.0014801	0.0006698	0.002759	0.0012869	-0.00013669	-0.0004794	0.0013348	-0.00028196	8.4535e-05	-1.8422e-05	0.00052869	0.0021703	0.0014582	0.00055404	-0.00071289	0.00043793	0.0013129	-0.00039149	-3.7418e-05	0.0019863	-0.00067758	0.0039334	-5.8082e-05	-0.0020064	0.0001037
N.S.		-0.0015317	-0.0005191	-8.8234e-05	0.00052432	5.4871e-05	-0.00026487	0.0012262	5.6292e-06	0.00041639	-0.00011559	-0.00055718	-0.00019373	-0.00037054	0.0011342	9.5812e-05	0.00025841	-0.00047673	0.0012303	0.0030292	0.0011954	0.00025733	0.0012087	0.0021411	-3.9797e-05	-0.00010489	-0.0009735	-0.00059944	-0.00014569	-0.0010133	0.0016821	-0.00048071	-0.00015352	7.188e-05	0.0013259	0.00011645	-0.00021731	-0.001075	-0.00077687	-0.0003739	0.00040105	-2.2946e-05	0.0006772	0.00013268
N.S.		1.5544e-05	-0.00036674	0.00022519	-0.00012811	-0.0014839	0.0014765	-0.00093213	-0.00066687	0.00082269	-0.00090821	0.0025659	0.00087407	-0.00026447	0.0010853	0.00096487	-7.2698e-05	0.00017388	6.0077e-06	0.0011856	0.0014086	0.001602	-0.0024995	0.00036635	-7.7243e-05	0.0013725	0.0010081	0.0016482	0.00048329	-0.00096085	1.9027e-05	-0.001766	0.00021196	-0.00018831	0.0029399	0.0022754	4.4685e-05	0.00017369	0.00096908	0.00059791	-0.00028939	-0.00022152	0.00039181	-0.00020623
N.S.		0.00029959	0.00099027	0.001303	0.0011606	-0.0013662	0.00043221	-0.00096052	0.00065093	0.0020798	0.00095912	0.00076829	0.0021567	0.00018228	0.0007147	0.00099594	-0.0010609	0.00089782	0.00016398	-7.3314e-05	-3.495e-05	0.00026797	1.5538e-05	0.00046028	-0.0014002	0.00069218	0.00067619	-0.00014081	0.00051583	-0.00015913	-0.00079034	-0.0011395	0.00069914	1.345e-05	0.0017428	-0.00033872	0.00028176	0.00027112	0.0017725	-0.00027758	-0.00035974	0.0014869	0.00046938	-0.00027263
N.S.		-0.00019279	-0.00014663	-0.00041879	-0.00024235	-0.0014138	-0.00073484	-0.0012366	-0.00062753	-0.00096583	-0.0003524	-0.0014897	-0.00086053	-0.00047901	-0.0012888	-0.00052801	-0.0010553	-0.00015924	0.00062177	-0.00053848	-0.0013187	0.00028419	0.00067546	0.00037274	-5.3784e-05	-0.00082215	-0.00051962	0.00030035	-0.00050226	-0.0015588	0.00032685	-0.00055997	0.00075301	-0.00079236	-0.001202	-0.00057347	-0.00056848	-0.00058894	-0.00044812	-0.0018741	-0.0013436	-0.00099962	-0.00024477	-8.5874e-05
N.S.		-0.00012797	-0.002108	0.00079732	-0.0012676	-0.0001366	-9.4992e-05	0.00069227	0.00027511	-0.0022079	-0.001681	0.00097198	0.0008737	0.0012024	0.0011152	0.0010676	0.0019819	-0.0035153	-0.00076204	6.5151e-05	0.00070104	0.00056381	0.00016869	-0.0012465	-0.0010579	-0.00064185	-0.00055357	0.001363	-0.00043208	0.00036094	-0.0026084	-4.3913e-05	0.00011497	0.0011789	-0.0020415	0.00069037	-0.0028301	-0.0012208	0.0012465	0.00042172	0.0012924	0.0013307	0.00069085	0.00062039
N.S.		0.00034684	0.0013828	-0.0005886	0.0018405	0.0012178	-0.00031594	-0.00027109	-0.00042301	-0.00114	-0.00012368	0.00074289	-0.00051041	-0.0016726	-0.0012485	0.0006338	-0.0010343	-5.8504e-05	-0.00032862	0.00029246	-0.00012879	-0.0012849	0.0099695	-0.00032447	3.7089e-05	0.0037031	0.00068547	-0.00072581	-0.00021354	0.00031619	0.0015657	-0.00017401	0.0014133	0.00099821	-3.0697e-05	-0.00025275	-0.00016195	0.00042564	0.0015737	-0.00040132	-0.0013418	0.00070716	-0.00094569	-0.0034805
N.S.		-9.5385e-05	0.00010794	-0.00041112	-0.0009724	-0.0010703	-0.0012048	-0.0011608	-0.00046533	-0.00021085	-7.7711e-05	-0.00023039	-0.0010064	-0.0010683	0.0021339	0.0003243	-0.0007917	0.0026135	0.00026728	0.0014479	0.0010637	-0.00053626	-4.5151e-05	4.2462e-06	0.0015469	-0.00076181	-0.0011129	0.00071476	0.0014256	-0.00055025	0.0003707	0.0003853	0.00060317	0.002221	-0.00040455	-0.00071868	0.00089283	0.00047967	-0.00020751	-0.001604	-0.0011414	0.00075519	-0.00027256	-0.00085468
N.S.		-0.0015891	-0.0015244	0.0004247	-4.2007e-05	0.0004887	-0.0029895	-0.00031399	0.00038701	0.0014145	0.0020786	0.00036924	0.0012776	-0.0003806	0.0025134	0.001075	0.0011771	-0.00041296	0.00060227	0.0017601	0.0011865	-3.6884e-05	0.00070338	0.00023319	-0.0002061	0.0003475	8.9714e-05	-0.0014045	-0.00045752	-0.0016435	0.001295	0.00093587	0.00018591	-0.00018032	-0.00071469	-0.0012804	0.00076512	-0.00071755	-0.001252	0.0002821	0.00099874	0.00021537	-0.0011225	-0.0021965
N.S.		0.0011656	-0.0018051	0.00016184	-0.00023474	-0.00034929	-0.00065628	0.0004027	-0.00011673	1.9431e-05	0.00073685	-0.00039342	0.00015552	0.0014625	0.00047269	0.0026826	0.0016453	-0.0024742	-0.0013151	0.0007473	-0.00038487	-0.00049948	0.00089021	-0.0014675	-0.0013441	0.0018827	0.00064289	0.0024947	-0.00089826	0.00035776	0.0014091	0.0012052	0.003289	-0.00032536	0.0010936	0.0018548	-0.0022612	-0.0025403	0.0007493	0.0008932	5.4325e-05	0.0012536	0.0019433	0.0012122
N.S.		0.0012445	0.00015728	0.00078386	-0.00075077	0.00047529	0.00039662	-0.0010904	0.00094896	0.0014182	0.00010258	0.00085884	-0.00027086	0.0017781	0.0030836	0.00063798	0.0022122	0.002311	0.0015444	-0.0013402	0.00095308	0.00046878	-0.00054005	0.00071411	0.00017599	0.00054503	-0.00061934	-0.0013401	0.0012543	-0.00059307	-0.0010877	0.0008589	-0.00058986	-1.2537e-06	0.0010876	-0.0018191	-0.00058697	9.5605e-06	-0.00030124	-0.00018342	0.0027833	-0.0016071	0.0026993	0.00092692
N.S.		-0.0009246	-0.0015588	-0.0010442	-0.00019781	0.00041195	0.00085824	-0.00070817	-0.00055128	-0.00063821	-0.00079138	-0.0018676	-0.0012448	0.0010527	0.00053974	-0.00066899	-9.6154e-05	-0.0017485	2.6249e-05	-0.0003176	0.0019459	0.00078825	-0.00017024	-0.00089905	0.00037131	0.0011111	-0.00080683	-0.00072565	0.00099852	-0.00079725	0.0014482	0.0019451	0.0012558	0.0005984	0.00025936	0.0020676	0.0012738	0.00069253	0.0025432	0.0020475	0.0041397	0.0018848	0.00086083	0.00031211
N.S.		0.0013119	0.0027987	0.0002649	0.0016659	0.001048	-0.0002373	-0.00042525	0.00032903	-0.000584	-0.000195	0.00022077	-0.00057284	-0.00056558	-0.0013673	-0.0010393	0.00088307	0.00031538	0.0011301	-0.00075556	0.00087179	0.00027504	-0.00079418	-0.00035434	0.001344	0.00096358	0.00017332	-0.0018481	0.00049563	0.0012508	0.0015409	6.5546e-06	-0.0002477	0.00045294	0.0010475	-0.00014912	3.9315e-05	0.00043703	0.0011599	0.00058922	-0.00080274	0.0013453	0.00075194	0.0012263
N.S.		-0.0010086	-0.0013543	0.0011226	0.00051803	-0.001927	-0.00037089	-0.00039914	0.0010201	0.00034019	0.0017277	0.0017234	0.0002706	-0.00039654	-0.0014275	3.9852e-06	-0.0018152	-0.0015202	0.0021523	0.00076648	-0.0019742	0.00045891	0.000566	0.00074444	0.00042971	-0.00030005	0.00081148	0.00033514	0.0014032	-0.0015725	0.00070677	-0.00091125	-8.5352e-05	-0.0029135	0.016209	-0.0011099	-4.077e-05	0.00081115	0.00014645	-0.0016076	-0.00044889	0.00092886	-0.0011791	-0.00075973
N.S.		0.00020912	0.00030509	-0.00072362	-0.0010626	-0.00074904	-0.00071907	-0.00070629	-0.0011119	-0.00088378	-0.0008478	-0.0016234	-0.0014729	-0.0017191	-0.00081132	-0.0008945	-0.0013765	3.0642e-05	0.00067739	-0.0003341	-0.00056288	0.00029301	0.0023489	-0.001361	-0.00085574	-0.00086923	-2.0702e-05	2.8284e-05	-0.00023314	-0.00066735	0.0015136	-0.00041684	0.00070978	-0.0015972	-0.00068793	-0.0004557	-0.00082211	-0.00030341	0.00018103	-0.001884	-0.00046127	-0.00047047	-0.00029871	-0.0010364
N.S.		-0.00064566	0.001482	0.0014549	0.0003586	0.0017317	-0.00033434	0.0014567	0.0026417	-0.0021024	-0.00012171	-0.00048287	-7.664e-05	-0.00086064	3.6765e-05	0.00083454	-0.00065319	0.0010884	0.0011654	-0.0010862	0.00046363	-0.00096031	0.00073652	-0.00048968	0.0018291	0.0012132	-0.00022406	0.0019599	-0.00010001	0.0012741	0.0023739	-0.00030855	-0.00028031	-5.9028e-05	0.00048831	0.00026576	0.0026783	0.00095539	0.00037181	-0.00038504	-0.00028473	0.0015597	0.00073505	0.0013923
N.S.		-0.00010211	0.0026089	-0.0023717	0.00045994	-0.0015102	-0.00032615	-0.00028782	0.0013312	-0.00051435	0.0011626	-0.0002556	0.0035337	0.00095537	0.0025803	0.0036325	0.0010234	0.0024814	0.0031635	0.0019145	0.0032304	0.0025724	0.0010109	0.0019848	-0.00020243	0.0042397	0.0033372	0.0024359	0.0021364	0.00064695	-0.00031876	-0.00082498	0.0007468	0.00053281	-0.0019746	0.0011953	0.0015638	-0.00045327	-0.0019889	0.0016511	0.00011976	0.0025239	0.00041322	0.0011138
N.S.		-0.0011497	0.0027742	0.00025272	-0.00045428	7.8704e-05	-0.00097312	0.00037046	0.00072285	0.0026154	-0.0024383	0.0013377	-0.00073144	-0.00031903	0.0021764	-0.00061742	-0.0011081	-0.0018465	2.2535e-05	-0.00016003	0.00029693	-0.0007409	-0.00057435	-0.0001594	0.00073201	0.0011545	0.0031749	0.00064048	-0.00099548	0.0017186	-0.00078538	0.00079319	-0.00061399	-0.00071292	0.00073281	0.00019562	-0.00057784	0.0011795	0.00013669	0.0023145	-0.0018977	-0.0018688	0.00097946	0.0015237
N.S.		0.0006394	-0.00049924	-0.00080078	-0.00046766	-0.00099919	-0.00073847	-0.00031507	-0.00020822	3.2235e-05	-0.0021467	-0.0018061	0.00072993	-0.00013639	1.4724e-06	0.0014585	-0.00017158	0.0019579	0.00238	0.0021453	-0.00019322	-5.1432e-05	0.0022836	0.0015204	-0.001591	-0.00068085	0.0011154	-0.0024755	0.0016957	-0.003283	-0.00037162	0.0010199	-0.0017681	-0.00072812	-0.0026928	0.0013052	0.0023561	-0.0012395	-0.0018483	3.0882e-05	0.00032497	0.00098559	0.000478	0.0011547
N.S.		0.00062654	-0.00083169	-4.2477e-05	0.00079283	-0.00031848	-0.00053986	0.0011514	-0.00033576	0.00079042	0.00099551	-0.0014474	-0.00050026	-0.0015793	0.00030733	-0.00085638	0.00081155	0.0014331	0.00011629	0.0007074	0.0004799	0.0021729	0.000635	0.0013299	0.0019406	0.001198	-0.0020044	0.0010979	0.00065941	0.001338	0.0004498	0.0004729	0.0020549	0.00097276	0.00059957	0.001647	0.0013621	0.00059031	0.00018654	0.00052365	-0.00094573	0.00033463	-0.00013267	0.00066487
N.S.		-0.0013709	0.00084528	-9.9003e-05	0.0015325	0.00039806	-0.00028062	0.0010159	0.00089777	-0.00023527	-0.0005046	-0.0017778	-0.0012253	-0.0021622	-0.0022882	-0.0012067	-0.0024597	-0.0010337	0.00086783	6.3428e-05	0.00062761	-0.0012712	0.00051436	0.00073008	-0.00065091	0.00030234	0.0013151	-0.00021964	0.001886	-0.0027663	-0.0023961	-0.00097112	-0.00025522	-0.0022925	0.00016574	0.00031691	-0.00019394	-7.6107e-05	-0.0013268	0.0016999	-0.0020827	0.0015472	0.00044572	0.00026355
N.S.		0.00010526	0.00052886	0.00061912	-0.0017215	0.001026	-0.00035889	0.00056393	-7.9826e-05	7.3736e-05	-0.0013823	-0.00075732	0.00035404	-0.00092608	0.0018097	-1.9008e-05	0.00052646	0.00040671	-0.00049003	0.00049045	0.00072264	0.00068512	-0.0048643	0.00069656	-0.002532	-0.0010338	-0.0022873	-0.0011463	-0.0013112	0.0016808	-0.00052313	0.0014283	0.00047496	-0.00082564	-0.00040745	0.0022675	-0.0011091	0.0010218	-0.0010152	0.00016688	-0.00015024	-0.00040385	0.0001099	0.00088627
N.S.		0.0012003	0.0019546	0.0016926	0.0010814	0.001266	0.00072416	0.0023255	0.001093	-0.00052287	0.0020301	-0.00095154	-0.0013798	0.00052623	-0.00066509	0.00095011	0.00055752	0.0014233	0.00091229	-0.0012754	-0.0036811	-0.00076769	6.8922e-05	0.00026743	0.0015278	-0.0010083	0.0012973	0.00073155	0.0017466	0.0024337	-0.00059484	0.0011375	0.00057662	0.0009631	0.00051894	4.2388e-05	0.0004598	-0.0016432	0.0067157	0.0028417	-0.0013164	-2.6811e-05	-0.00091248	-0.0013475
N.S.		0.0022742	-0.00059023	0.00057728	-0.00088025	0.00081873	0.0010445	0.00030907	6.2156e-05	0.0011276	-0.00025663	0.00050538	-0.00036849	0.00072198	0.0029661	-0.00036347	0.00091177	0.0039469	0.003095	-0.0010661	0.00080766	0.00035139	0.00023853	0.0010903	0.00027743	0.00098772	0.00033058	-0.0009805	0.00098664	0.00018698	-0.00074401	0.0016824	-0.0003551	-0.00083878	0.0016618	-0.0020027	0.00010137	-3.1756e-05	0.00044507	-0.00042561	0.0021832	-0.00082374	0.0023476	0.00085698
N.S.		0.00063574	8.9053e-05	0.002413	-0.0012786	0.00060275	0.0015984	-5.1617e-05	-8.072e-05	-0.00048186	0.00098518	-0.00061697	-0.0018889	3.9022e-05	0.0016064	0.0022593	-0.00024265	-0.0010209	0.00073449	-0.00040711	0.0016734	0.00024651	0.00020903	0.00090997	0.00029281	-0.00055669	-9.8353e-05	0.00066683	0.00056879	0.00053388	0.0013622	-0.00074469	0.0014241	0.00094662	-0.00058154	-0.00042415	-5.1766e-05	0.00016467	0.00052316	-0.00046858	0.00039108	0.00028753	-0.00017537	0.0014852
N.S.		0.0018798	0.00013096	-0.0002995	-0.00073214	0.0020554	0.000433	0.00038673	0.00049079	0.0023021	0.00012952	0.0001163	0.0018431	0.00051845	0.00062811	0.00092044	0.00045927	0.00049698	0.0014546	-0.0010835	8.4493e-05	0.00024832	0.0013836	0.001953	0.00051327	0.001353	-0.00042588	-0.00076997	0.001144	-0.0002168	-0.00054436	0.0018333	-0.00024066	5.6419e-05	-5.3318e-05	-4.485e-07	0.0013673	0.0007696	0.0013626	-0.00032377	-0.00030363	-5.5553e-05	0.00034344	0.00084449
N.S.		0.00038193	-0.001074	-8.2484e-05	-0.00087322	-0.00048378	-0.00032385	-0.00084779	0.00032487	0.0012279	-0.0010331	0.00048198	6.994e-05	-0.00060478	-0.0020304	-0.00057212	-0.0016094	-0.00030755	0.0014067	-0.00058266	0.00044715	0.00041524	-0.00022935	-0.00081892	-0.00072792	-0.00071889	-0.0002225	-0.00036113	-0.00066928	0.0001255	0.00086211	0.00033666	0.0010591	-0.0019681	-0.0011141	-0.0010344	0.00076609	0.0002666	0.00021294	-0.0005107	-0.00035014	0.00063164	0.0011825	-5.3262e-05
N.S.		0.0024709	-0.00047431	-0.00052026	-0.0013888	0.0014289	0.00099639	0.0012673	-0.00016488	0.0009745	-0.00050228	-4.9165e-05	0.0010756	0.00010961	0.0018063	-0.00054354	0.00041821	0.0030108	0.0027141	-0.00094068	0.00051217	0.00050906	0.0016172	0.0017485	0.00051789	0.0018157	0.00023994	-0.00163	0.0012947	0.00040861	-0.00063919	0.0019829	-0.00017836	-0.00056947	0.00072634	-0.00091046	0.0012022	0.00074191	0.0016391	-0.00016891	0.00093479	0.00043151	0.00067722	0.00085764
N.S.		-0.0012642	-0.0015977	0.0005808	-0.00019434	0.0019068	-0.0020062	-0.00024831	0.0010358	-0.00020682	-0.00014945	-0.00040284	0.00035719	0.00019552	-0.00057716	-0.0012911	-0.0018716	-0.00037363	-1.8445e-05	0.0013767	0.0010386	-0.00011441	0.0019491	-0.0019723	0.0001251	-0.00068214	0.0030018	0.0016341	0.001478	-0.00075558	-0.0010766	0.00050115	0.00076263	0.00039469	0.0020342	0.0005479	0.001084	0.0032058	0.0038677	0.00020707	-0.00085888	0.00028894	0.00048561	0.0008079
N.S.		0.00012123	-0.00048455	-0.00093233	-0.0012089	0.00064869	-0.0012327	-0.00085017	-0.00036787	-0.00069516	-0.0006781	0.00089226	-0.0014288	-0.00052573	0.00096094	0.00059254	-0.00036459	0.0022117	-0.00015252	0.0009371	0.0016409	-0.00014145	-0.00083001	-0.00011523	0.0028186	-0.00043934	-0.0016014	-0.00013484	0.0010073	-0.0011949	4.2178e-05	-0.0001884	-8.996e-05	0.0011928	-0.0002051	-0.00069033	0.0010396	0.00027205	-0.0002549	-0.0022729	-0.002016	0.0017515	-0.0011435	-0.00031615
N.S.		0.00014203	-0.00041773	-0.00076469	-0.0014168	0.0012846	-0.00071801	0.001216	0.00087322	-0.00064084	0.00090854	0.0011591	0.00016815	0.0016435	-1.3019e-05	0.00060008	0.0004259	-9.3667e-05	0.000265	-0.00067861	7.9867e-06	0.0013465	0.00067093	-0.0012526	0.0011297	0.0015322	-0.00081924	-0.00034172	-0.0012827	-5.1413e-05	-0.00060445	-0.00054712	0.00024532	-0.0015431	0.00019669	-0.00311	0.00023282	0.00031237	-0.0010253	-0.00044831	0.00037177	-0.00096442	-0.00049461	-0.00076443
N.S.		0.00073533	0.0024117	0.00045693	0.0028182	0.00073683	0.0019345	-0.0002771	-7.0442e-05	0.00074171	0.0020895	0.0019979	0.00038756	0.0033114	0.00010875	-0.00028252	0.00078774	0.00087035	-0.00088531	-0.00013046	7.3987e-05	-0.0005186	0.00042044	-0.0021046	0.00025727	-0.00034792	0.0011178	-0.00039318	-0.00062094	-0.0021101	0.0012509	2.0263e-05	-0.00075346	-0.0018946	-0.00071984	0.0014574	-7.3975e-05	-0.0014489	0.00063843	-0.0010137	0.00107	-0.00032221	-0.0010374	-0.00059358
N.S.		0.00013129	0.0013998	0.00050363	5.3366e-05	0.00082225	0.00014598	0.0015536	0.0012397	-0.0010067	0.00071341	-0.00098572	-0.0010201	0.00051372	-0.0022319	-7.4286e-05	0.0017142	0.00029502	0.00083605	0.0017118	0.00052069	-0.00079096	-0.00069549	-0.00032229	-0.0012649	-0.00067648	-0.00014881	-0.00021325	-0.00088246	-0.00073535	-0.00024046	0.0015294	0.00046177	0.00097879	0.0012338	-0.00029899	-0.00013245	0.0021879	-8.8408e-05	0.0012278	-0.0003403	0.00036078	-0.0001568	0.0020059
N.S.		0.0011949	-6.5404e-07	0.0020117	0.0022526	6.1998e-05	-0.0012316	-0.000224	0.00018735	-0.0010325	-0.0011048	0.0007845	-0.00071191	-0.000983	0.00028042	-0.00026059	0.0011481	-0.00089326	0.00025567	0.0010131	-4.5134e-06	0.0017915	-0.00015581	0.00037594	-2.3687e-05	-4.8845e-05	0.000141	-0.00061238	-0.00033334	0.00074099	0.00021753	0.0001791	-0.00036636	0.00029232	-0.001713	-0.001664	0.00047498	-0.00044454	-0.00041458	-0.00060222	0.0018716	-3.7191e-05	0.0013074	0.0015177
N.S.		0.0010869	0.0020034	0.0021912	0.00026695	0.0015741	0.00055162	-0.000395	-0.00050155	0.0012022	0.0028721	-0.0013368	-0.0016543	-7.555e-05	0.00050361	0.00011499	-0.00098259	-0.001287	0.00026105	0.00055832	-0.00076765	-0.0014203	0.00043496	-0.00061162	0.00096939	0.00047501	0.00088944	0.001302	-0.0003458	0.002752	0.0010781	0.00036832	0.00033519	0.0016674	-0.0010655	-0.0011711	0.0010302	0.0012918	-0.00012134	-0.00070507	-0.0016963	-0.00083219	0.00041316	0.0013701
N.S.		0.00036348	-0.00050096	-0.00080461	-0.0010768	0.00040882	0.00017563	-0.00014482	-0.00031582	-0.00060684	0.0010838	0.0013346	-0.00011561	0.00041018	0.00012909	0.001391	0.0016669	3.0202e-05	0.00093641	-0.00053258	3.6271e-06	0.0012834	-5.9221e-05	-0.0018542	0.00071837	0.00090672	-0.0006789	-0.0012688	-0.0016448	0.00051304	0.00024706	-0.00046244	0.0010263	-0.002353	0.00073416	-0.0037078	0.0010314	8.2222e-05	0.00072304	-0.00061413	-0.00068679	-0.0019423	-0.0012796	-0.00058675
N.S.		0.00039903	-0.0014008	0.0009589	0.0014988	0.00091259	0.00036879	0.0023583	0.0022579	0.0005264	0.0014218	0.00116	-2.3411e-05	0.00043694	0.00044512	0.00091888	-0.00047289	1.2058e-05	0.00067697	-0.0017557	0.0028122	0.0016729	0.00017666	0.00098871	0.0016667	-0.002074	-0.0012682	-0.0021211	-0.0019432	0.00032258	-0.0020329	-0.0014691	-0.001343	0.0008316	0.00026403	0.00069228	-0.001581	-0.0018537	0.00014763	0.00028146	5.3448e-05	0.00054124	0.0014347	0.00097815
N.S.		-0.00069156	-0.002103	-0.00042939	-0.0009927	-0.00083475	-9.081e-05	-0.0011246	-0.0002517	0.001304	0.00078728	-3.7639e-05	0.00060684	0.00037826	0.00095672	0.00055243	0.0011503	0.00061866	-0.00012206	0.00069465	-0.00060734	0.0020408	0.00037123	-6.0854e-05	-0.00037435	0.00019767	0.00024961	0.0016846	0.0012929	0.00026403	0.00027551	-0.00024435	0.0011042	0.00060489	0.00080915	-5.8225e-05	-0.00052616	-0.0013115	-0.00096093	0.00023647	-0.00055551	-0.0016217	-0.0013744	0.00054046
N.S.		0.00072138	-0.00026805	0.00026776	-0.00038571	-8.4492e-05	-0.0007379	-0.0012533	-0.00017029	0.000886	-0.0011612	-2.6719e-05	0.00051969	-0.00034144	-0.0014622	-0.00065596	-0.0011371	-0.00076028	0.00095427	3.4902e-05	0.00027968	0.0014848	0.0007508	-0.00051438	-0.00051407	-0.00029291	-0.00082591	-0.00057044	-0.0006178	-0.00052527	-7.9463e-05	0.00022581	0.001203	-0.0019186	-0.001513	-0.00041693	0.0004705	-0.00033585	0.00099388	-0.00074019	0.00011554	0.00035067	0.00049467	-0.00079952
N.S.		0.0010258	-0.00042964	6.759e-05	0.001106	-0.00094862	-0.00068982	-0.0014038	-0.00032878	0.00059124	0.00082202	0.0012417	-2.1212e-05	0.0016882	0.0017494	0.0002777	-1.639e-05	0.00028861	0.0010433	-0.00033044	0.00020991	-0.0019802	0.0012053	0.0040641	0.00051302	0.0017606	0.00045973	0.0035379	0.0015071	-0.00033437	0.00098483	0.001464	0.00073179	0.0010254	0.00038642	0.00052259	0.00018718	-0.00033561	0.0023712	-0.0007981	-0.0005929	-0.0015981	-0.00010218	-0.000322
N.S.		-0.00041612	-0.0016658	-0.0003236	-0.0010771	-0.0010731	-0.00012737	0.0012424	0.00099994	0.0011629	0.0011133	-0.0013685	-0.0012262	-0.0012514	0.0014389	-0.00064957	0.0012833	-0.00064051	-0.00066101	0.00060188	-2.4719e-05	-0.0013155	-0.00097128	-0.00010421	0.00035093	-0.00061581	0.00085427	-0.00045791	0.00032746	-0.0011284	-4.5834e-05	-0.00041231	-9.9044e-05	0.0024089	0.0011923	-0.00019169	0.0016289	0.00075886	0.0019064	0.001921	0.00021557	0.000358	0.00068635	0.0001831
N.S.		0.0024547	0.0018646	0.00097435	0.00081251	0.002482	-0.00034944	0.0014652	0.0021232	0.0016982	-0.0011668	0.0012774	0.0010284	0.00035318	0.00097947	0.0011819	0.0023072	0.00098539	0.0010877	-0.0014537	0.00099348	-5.22e-07	-0.0025347	0.0009829	-0.0022617	-0.0023252	-0.0033334	-0.0012307	0.00010171	0.00022969	-0.002114	-0.00055447	0.00035799	-0.0005149	0.00041077	0.0024208	-0.00079115	8.9859e-06	0.00030983	0.00091247	0.00054911	0.00026997	0.0018103	0.0010779
N.S.		-0.0003674	-0.00060097	0.00056822	-0.001751	0.00048714	0.0010514	0.00098756	0.00081113	0.0018781	0.0010814	-0.00046632	-0.00095363	-0.00040793	0.0021326	-0.0006071	0.00094534	-0.00057462	-0.00047813	-2.2105e-05	-0.00014696	-0.00026416	-0.00042253	0.00028514	0.00030865	-0.0013486	0.00067643	0.00053845	0.0018654	-6.5124e-05	0.001082	-0.00059039	9.5466e-05	0.002668	0.00045001	0.00013811	0.00010178	0.0014381	0.0015462	0.0014634	0.00058747	-4.178e-05	-0.0004307	0.00032418
N.S.		-0.00012824	0.00055638	0.00079658	-0.00090149	-0.0011342	0.0021197	-0.00062344	-0.0023657	-0.00042177	0.00075955	-0.0032523	-0.00085729	-0.002475	0.00015321	-0.0019691	-0.00027433	0.0021413	-0.0013596	-9.3407e-05	-0.0014566	-0.00045799	-0.0012062	-0.00062934	-0.00082066	0.00077466	0.0017332	0.00012646	0.00013977	-0.00039195	-0.00074415	-0.00081131	-0.00063491	-0.00060968	0.002136	-0.0001342	0.002079	0.0017431	0.00095812	-0.00089279	-8.9184e-05	-0.00084447	0.0022877	0.00015302
N.S.		0.00017451	-0.00027826	0.00038732	-0.0015246	-0.00031568	1.1968e-05	0.00049228	0.00099136	0.0011667	0.00014365	0.0020501	0.00068557	0.0044836	0.0011951	0.001876	0.00057988	-0.0015032	0.001289	-0.00055535	-0.00059196	-0.00012113	-0.00070648	-0.001472	4.4527e-05	0.00030882	0.0028728	-1.8508e-05	-0.00046129	-0.00031426	-0.00011556	-0.00044652	-0.00025148	-0.00068103	-0.0023547	0.00019223	2.3305e-05	0.00033362	-0.00052793	-0.00022206	-0.00073555	-0.00049104	-0.00018115	0.00018398
N.S.		0.00079948	-0.0007953	-0.00035204	-0.00067271	-0.0012445	-0.00088743	0.00086408	0.0010685	0.0016049	0.00023307	-0.00027602	-0.0013711	-0.00083277	-0.0014938	0.0012627	-6.5159e-05	-0.001205	0.0013922	0.0014943	0.00030752	0.00014939	-0.0001043	-0.00050973	0.00040847	0.0033123	0.00078559	-0.00045367	-3.6036e-05	0.00040441	-0.0015016	-0.00076083	-0.0004488	0.00044831	-0.0001796	-0.00028864	-0.0002415	0.00036948	0.00066532	-0.00078423	0.00021523	-0.00028626	-0.00020902	-0.00021673
N.S.		-0.00097477	4.663e-05	-0.00074327	-0.00086545	0.00023065	-0.00027165	0.00062327	3.4857e-05	0.0006763	0.0032151	0.0019281	-0.00054905	-0.00053949	-7.1352e-05	-0.00041588	0.0014017	0.0017998	0.00010671	-7.3519e-05	-0.00035743	-0.0012989	0.0012918	0.00023458	-0.00064182	-0.00063701	-0.001614	-0.0008128	-0.0022623	0.00030743	0.00070786	-0.00087409	-4.5782e-05	-0.0011056	-0.0014044	0.0009491	0.00023173	0.0029481	-0.00057097	0.00054489	0.00086938	-0.00089961	0.001507	0.00062939
N.S.		0.0010853	0.00065453	0.0019527	0.0017104	0.0011727	-0.00067452	0.00035987	0.00045219	-0.00091738	-0.0013893	0.0012253	-0.00062329	-0.00034166	-0.00028248	-0.00022279	0.00071636	-0.00082131	0.00053224	0.0011701	0.0011904	0.0018443	0.00050958	0.00044761	0.0015305	0.00025006	0.00078324	-0.0001196	-0.00014293	0.00025953	-0.00050474	0.00057145	-1.3275e-05	0.0012523	-0.001535	-0.00097174	0.00037148	-0.0004313	-0.0011517	-0.00073966	0.0015534	0.0012077	0.0011565	0.0012969
N.S.		0.00044212	-0.00025699	0.00040983	-0.00036501	0.00049852	0.00054894	-0.00086127	0.0013647	0.0015002	-0.00021081	0.0012134	0.0005457	0.0030475	0.00018986	-0.00031056	5.8573e-07	-0.0011684	0.0011315	-0.00023961	-0.00053821	-0.00058009	-0.00099547	-0.0020561	-0.00077038	-0.00027406	0.0020657	-0.00051032	0.00025501	-0.00075187	0.00015029	-0.00056218	0.00028956	-0.00071969	-0.00083943	-5.8247e-05	-0.00073676	-0.00091592	-2.4756e-05	-0.00069336	-0.0015123	-0.00049655	0.00019117	0.0007415
N.S.		0.00012058	0.0020253	0.00033662	-0.0018649	0.0019704	0.0015695	0.0010003	-0.00055486	0.0014089	0.00092395	0.00073206	-0.00042313	9.1374e-05	0.001932	-0.00055852	0.0008354	0.00027456	-3.6785e-05	-0.00061007	-0.00026152	0.00036082	-0.002262	0.00037006	4.2517e-07	-0.0015029	0.0013043	0.00065123	0.0028938	0.0007733	0.0010175	-0.00045375	0.00024241	0.0015971	0.00025447	-0.00029004	-0.0012027	0.00059673	0.0010283	0.0010894	0.00074425	-0.00059391	-0.00063204	0.00038768
N.S.		-0.0016065	0.0001182	-0.0013834	0.00034918	5.8179e-05	-0.00060132	0.0010977	0.001011	-0.00058642	0.0005698	-0.00015554	-3.8645e-05	-0.00061636	-0.00055147	-0.0010593	-0.00083367	0.00057479	0.0024428	-0.00052625	0.0013857	7.4802e-05	0.00098889	0.00070914	0.00091649	0.0012195	0.0015777	0.00059887	0.0023659	-0.0025894	-0.0012546	-7.5212e-05	-0.00023748	-0.0009684	-7.644e-05	0.0014873	0.0014244	0.0012159	8.0588e-05	0.0022011	-0.00042475	0.001389	0.00064536	0.00089339
N.S.		0.00031175	-0.0017396	-0.00074813	-0.00098795	0.00050476	0.00014987	-0.00067175	0.00019002	-0.0002958	-0.0007403	-3.2986e-05	0.00052205	0.0015285	0.00047104	0.0016334	-9.2046e-05	0.0004858	-0.0016765	5.4285e-05	-0.0011172	-0.0008818	8.9293e-05	-0.00014562	-7.8292e-05	0.00054265	0.00060391	-0.00059968	0.00042645	-0.00065833	2.8014e-05	0.00064874	0.0014772	0.00020877	0.00059791	0.0019977	-0.00056948	-0.00018077	-0.00050027	0.00059287	0.00018045	0.00076837	9.0144e-06	0.00047741
N.S.		-0.00039581	-1.4078e-05	-0.00093931	-0.0011678	0.0017744	-0.0012042	0.0017893	0.00064108	-3.1002e-05	0.00061686	0.0018502	0.000199	0.0022212	5.2524e-06	0.00026529	0.00058975	-0.00044409	-0.00051482	0.00045278	0.00014126	0.0010696	0.00065201	0.00020977	0.0013603	0.00066682	-0.001303	6.925e-05	-0.001112	-0.00059942	-0.00098216	-0.00044784	0.0001545	-0.00060127	0.0002711	-0.0015369	-6.0619e-05	-0.00033377	-0.0015873	0.00073677	0.0020707	6.1985e-05	-0.00015227	-0.00090949
N.S.		0.00031643	0.0031055	0.00036282	0.00054804	-0.00012528	-0.00023659	0.001006	0.0007305	0.00012717	0.00071882	0.00032741	0.00020221	0.0013368	0.0020443	0.00026347	-0.00051865	-0.00098207	0.0013842	0.0009834	-0.00054224	0.0010092	-0.0023546	-0.00071666	0.001239	0.00019599	0.0013683	0.00086222	-0.00017038	0.00092054	-0.0013735	0.002164	6.2939e-05	-0.001344	0.00133	0.00079823	0.0019517	0.0036834	-4.0695e-05	0.00044015	0.00031734	0.0024116	-0.00067833	-0.00026547
N.S.		-0.00017455	-0.0016853	2.0874e-05	-0.00094398	-0.0016669	0.00050013	-0.00018363	0.00078183	0.00063017	-0.00028078	-0.0009041	1.6573e-05	-0.00012847	-0.0010361	-0.00019779	-0.0010967	-0.00012421	0.0003576	-0.00038487	0.00062848	-0.00059324	-0.00038087	-0.00015802	-0.00088768	-0.00072676	0.00048162	0.00047563	0.00031929	0.00049354	0.0002219	-0.00023166	0.00051865	-0.0013309	0.00037812	-0.00018943	0.00099938	0.0010646	-0.0006375	0.000603	-0.0010958	0.00071699	0.0013646	0.00021608
N.S.		0.00014291	-0.0005048	-0.00082594	-0.00017927	-0.00092462	0.0033108	0.0015187	-0.00060412	-0.00068617	-0.00025246	0.00020068	-0.00072648	-0.0013377	4.5461e-05	0.0011384	-0.003075	-0.00039179	0.001697	-0.00052188	-0.00073907	0.00032781	0.00048943	-0.0010543	-6.8493e-05	0.0014915	0.00027726	-0.00086061	0.00026592	0.00096627	-0.00079547	0.00055913	-0.00041715	0.00050661	0.001826	5.9968e-05	0.00095107	-0.0003747	-0.00032968	-2.0722e-05	-4.175e-05	-0.0013152	0.0014897	0.00016956
N.S.		0.00038865	-0.0003987	0.00075872	-0.00076597	0.00041117	-0.00013703	0.00033802	-0.00016453	0.0021911	-0.0027061	0.0013687	3.9606e-05	-9.6971e-05	0.00071489	0.0015189	0.0011858	0.00017606	-0.00081181	0.0015616	-0.00063518	0.0015157	-0.0013055	-0.00055347	-0.0011897	0.00081718	0.00046507	3.7838e-05	0.0032806	-0.00018321	0.00084829	-0.00090294	0.00044433	-0.00018701	0.0013977	-0.00053123	-0.0011775	0.0011138	-0.0016445	-0.0033816	4.7338e-06	-0.0015008	-0.001457	-0.0014583
N.S.		-0.00016547	0.00081324	-0.00010727	0.00080625	0.00010889	-0.00067937	-0.00070891	-0.0021551	6.3815e-05	0.00049927	0.00075886	0.00052872	-0.00035463	9.0093e-05	0.00036546	0.0030592	0.00048177	0.0024906	-0.00027898	0.0012585	0.0016745	0.00059868	-0.00036021	-0.00036835	0.0046322	-0.0014393	-0.00041909	-0.00014305	-0.0011489	0.0019164	-0.00015942	-0.00074256	-0.00046889	-0.0010566	-0.00059295	0.0012929	-0.00089771	0.00035462	7.7169e-05	-0.0003049	0.00032769	0.0006698	-0.00034282
N.S.		0.00050802	-0.00046884	0.0011043	-0.00030725	0.00087267	-0.002488	0.00043769	-0.0012579	0.0015965	0.0005379	-0.0010369	-0.00063585	0.0012693	-0.00080852	-0.00037977	0.0010121	-0.0016739	0.00041752	-0.00083576	-0.00036099	0.00040856	-0.0033672	0.00082535	-0.00056963	-0.00042199	0.00049097	-0.00092288	0.0012024	-0.00020114	0.00025654	-0.0011903	0.00022338	0.00089005	-0.0015175	-0.0018302	0.0013719	0.0013566	0.00056367	0.00079833	-0.00031869	-0.0015436	-0.0001607	0.0010256
N.S.		0.0013641	0.00043298	-0.00077499	0.00015212	-6.2457e-05	0.00085946	-0.0014347	-5.2625e-06	0.001024	-0.00028026	0.0010997	0.002381	0.0011713	-0.00079316	-0.00037112	0.00016882	-0.00023848	0.001152	-5.2147e-05	0.0015287	-0.0011967	-0.0010562	0.00062737	0.00065124	-0.0016649	-0.00058857	0.0009882	0.00035846	-0.00022316	0.0011732	0.00081236	0.00039768	-0.001402	0.00053368	-0.00038273	0.0007643	-0.00090614	0.00083814	1.0241e-05	-0.0014878	-0.0019462	-0.00011113	-0.0002518
N.S.		0.00049126	-0.00123	-9.094e-05	0.00013477	-0.0012355	0.0015804	-0.0010323	0.00018074	0.00089916	-0.00055877	-0.00062516	0.0010535	8.9886e-05	-0.0017919	-0.00036713	0.0041989	0.0012323	0.0011913	-0.00011224	0.0020668	0.0011166	-0.00087214	0.00084913	-0.0010212	0.00069966	-2.5774e-05	-0.0015774	0.00079928	0.0016324	-0.00084104	-0.00048319	-0.00047258	0.0015592	0.0033623	-0.00019655	0.00094586	-0.0004252	-0.00021796	-0.0013444	0.00046735	-0.00082258	-0.0020675	-0.0014341
N.S.		-0.00056774	-0.00097868	-0.0012407	-0.0010397	0.0013207	0.0011699	0.00018274	0.00025547	-0.00017902	-0.00091359	-0.0013429	7.8967e-06	0.0016942	0.00011659	0.00038051	0.00049112	-0.0014442	-0.0013168	-0.00024122	-0.0015703	-0.0016081	-0.00080475	-0.00023572	-0.0013597	-0.0004699	-0.0012919	-0.00033873	-7.1703e-05	-0.00051198	-0.0016771	0.00081758	-0.001124	0.00026443	-0.0010155	-0.00078807	0.0005435	-0.00027688	-1.4132e-05	0.00024718	-0.0010663	-0.0010987	0.00061749	0.00058986
N.S.		-0.00045634	-0.0013128	0.00033989	-0.00064136	-0.0017832	0.00024368	0.00073077	0.0012023	-0.00071681	0.00030869	-0.0022656	-0.00012463	0.00030564	0.00051707	0.00028745	-0.00069206	-0.00022686	-0.00049094	9.6742e-05	0.00077777	-0.00080837	0.00054585	0.00088484	-0.00057089	-0.0011477	0.00074322	0.001018	0.0013124	0.00053127	-0.0018213	-0.00095533	9.9854e-05	0.00015643	0.0015441	0.00063847	0.00081122	0.00098309	-0.0011594	0.00089828	-0.0013506	0.00052239	0.0010941	0.00023421
N.S.		0.0016408	0.0014634	-6.7745e-05	0.0011573	-4.045e-05	0.0012061	-0.0012203	-0.00029762	-0.00034498	0.0011068	0.0021123	0.0015825	0.0022172	-0.00088248	9.7844e-05	0.00016671	-0.00075407	0.00090408	-3.1084e-05	0.0017623	-0.0003252	-0.0033371	0.0013645	0.00066021	-0.00056502	-0.00073397	0.0010069	0.00067762	-0.00068069	0.0021847	0.0013345	0.0011643	-0.00025354	0.00026123	6.1906e-05	0.0012695	-0.00053202	0.00045813	0.0014708	-0.0014788	-0.0012027	0.00060964	-7.1695e-05
N.S.		-0.00096415	-0.0018654	0.00017369	-0.00057121	-0.00071204	-0.0002388	-0.0014359	-0.00052094	0.00090451	-1.9417e-05	-0.00019916	0.00093582	0.00081465	0.00062223	-0.00035867	7.5129e-05	-0.0006137	-0.0010536	-0.00067698	-0.0016528	0.00052691	0.00030792	-6.6005e-05	-0.00089144	-9.1706e-05	-0.00077544	0.00025768	0.00047771	-0.00051588	-0.00024308	-0.00049872	0.0010582	0.0001442	0.0013268	-0.00033119	-0.0008366	-0.0016027	-0.00084782	-3.9295e-05	-0.00035701	-0.00077604	-0.0018034	-0.00059086
N.S.		0.00022376	5.7309e-05	-0.0011238	-0.00026972	-0.00091183	0.0011786	0.00076664	-0.00032746	-0.00037895	0.0003967	0.00011217	-0.0012511	-0.0011183	0.00035899	0.001968	-0.001953	-0.00079637	0.00074596	-0.00047953	0.00063739	0.00077805	0.00090709	-0.0010236	0.00028411	0.0011876	0.001254	-0.0012999	-6.9062e-05	0.0006996	-0.0016607	-9.82e-05	0.0014473	-0.00019577	0.0009716	-0.00039717	0.0012376	-0.00016235	-0.00015847	-0.00027477	-0.00040287	-0.0011297	0.0010353	-2.1583e-06
N.S.		0.0011538	-0.00075471	-0.00058219	-0.00079749	-0.00067833	-0.00076304	0.0014617	-0.00010253	1.1083e-05	0.00054112	-0.0012902	-0.00068163	-0.0011538	0.00043015	0.00038008	0.0010742	0.00021141	0.00010729	0.00059283	-0.00037452	-0.0013429	-0.00095637	-5.8426e-05	-0.00012441	-0.00056826	0.0010737	-0.0013689	-0.0001056	-0.0013352	-0.0012599	-0.00025153	-0.0005073	0.0013487	0.0013651	-8.0208e-05	0.0015569	0.0002959	0.0017463	0.0020944	0.00012075	2.9457e-05	0.0013145	-0.00036905
N.S.		-7.1067e-05	-0.0018709	0.00040882	-0.0017953	-0.0011876	-0.0010024	0.00085667	-0.00072622	-0.0027113	-0.00018039	0.00066368	0.0016533	0.00038936	0.00057222	0.00061215	0.001581	-0.0022603	-0.00014877	-0.00086339	0.0002895	4.5316e-05	-0.00053083	-0.00099762	-0.00096723	-0.0010585	-2.6902e-05	0.00099954	0.00028614	0.00085395	-0.0028697	-0.0012576	-0.0018574	0.0010607	-0.0023445	8.8443e-05	-0.0017923	0.0002736	0.00063158	-0.00032568	0.002469	0.00077894	0.00087089	0.00020776
N.S.		0.00030221	0.00020412	0.0015884	0.00037225	0.00077012	-0.0018956	-0.00027785	-0.001852	0.0022701	-0.000421	-0.00061466	-2.0043e-05	0.00023176	-0.001376	-0.00095375	0.0023523	-0.001805	0.00013542	-0.00036323	-0.00014573	-7.6494e-05	-0.0012588	-9.3009e-05	-0.00094987	0.00067044	-0.0005964	-0.0012831	0.0023602	-0.00033891	0.00064152	-0.00068169	0.00014324	0.00044532	-8.7596e-05	-0.0023232	0.0010818	-0.00059085	0.0020631	0.00070499	0.000357	5.8821e-05	-0.00094128	0.001941
N.S.		0.0013337	-6.785e-05	0.0011301	0.00067494	0.00098953	4.787e-05	-0.00057805	0.0018157	0.0030822	0.0011299	0.00074135	0.0013206	0.00028149	0.00050884	0.0020966	0.00090074	7.1925e-05	0.0012116	-0.0010369	-0.00028485	-0.0010387	-0.00035242	0.00084394	-0.00011973	0.00014726	-0.00045152	0.00054747	0.00024054	-0.00041317	-1.2154e-06	0.00083525	-0.00061303	-0.00036546	-0.00031253	0.00049682	0.0014099	8.7516e-05	-0.00049648	-0.0002619	-0.00086952	-0.0012397	0.0017387	0.0014152
N.S.		-0.00018931	0.0018945	0.00044908	0.00077723	0.00088464	-0.00025496	0.00025405	0.0019144	-0.00098962	0.00045934	-0.00188	-0.00068317	0.00040783	-0.00109	-0.0001093	0.001	0.0014903	0.0018785	0.0016724	-0.0014454	-0.0005828	0.00044301	-0.00084197	-0.0015795	0.00032013	-0.000347	-0.00018076	-0.00015863	-0.0016383	-0.00038541	0.00090447	0.00078073	0.00089253	0.00087848	0.0011591	-0.00086088	0.00092861	0.00088497	0.0012908	0.00066392	0.00012693	0.00081598	0.0014682
N.S.		-6.9798e-06	-0.0021156	-0.00078291	-0.00065682	-0.00016574	0.0014513	0.00054954	-0.0001694	-0.00033913	9.6065e-06	0.00050095	-7.8274e-05	0.003328	0.00072188	0.001013	-0.00074708	-5.7982e-05	-0.0020499	-0.00037652	-0.0010234	-0.00057945	-2.6234e-05	0.0001989	-0.00049934	0.00036469	0.00042273	-0.00063677	9.0616e-05	-0.00069444	0.00025457	-0.00026413	0.00094456	0.00078283	0.00040068	0.001349	-0.00071874	-0.00036458	0.00042528	0.00051228	0.00041329	0.00016898	-0.00024489	0.00044422
N.S.		-0.00011091	-3.4625e-05	0.0029743	0.002956	-0.0010331	0.000238	-0.0010031	0.00042978	0.0024999	0.0020851	0.0013862	0.00090649	-0.00076365	-0.00078702	-8.9153e-05	-0.00060907	-0.00023695	-0.00021684	-0.00075313	-0.00031867	-0.00011247	-0.00066549	0.00051771	-0.00093237	0.00044149	-4.5434e-05	-0.00053695	-8.9702e-05	-0.00084274	-0.00094151	-0.00023111	0.0015185	-0.00038842	0.0012222	-0.001144	0.0010333	0.0008354	0.0028031	-0.00024925	0.00092218	0.0014705	-0.00019548	-0.00021624
N.S.		-0.0001404	0.00073992	0.00082732	0.0015892	0.002582	0.000108	0.0010585	0.0041088	-8.6377e-05	0.00021028	0.00061671	0.0012713	-0.00022043	0.00068009	-0.0015828	0.0020703	0.00090363	0.0022168	0.0022504	-0.00421	-0.00062059	0.0021785	-0.00066419	-0.00025467	1.8217e-06	-0.00062475	0.00019049	-0.00093992	-0.00079517	7.577e-05	-0.001694	-0.00031236	-0.00046018	-0.00065984	0.00070153	0.0017584	0.00068663	0.001493	-0.00012439	0.0026151	0.0018379	0.00057721	0.00081941
N.S.		-0.0012059	0.0016429	1.3458e-06	0.00022621	0.00057591	-0.00091182	0.00049204	0.00082023	0.0022664	-0.0010678	0.0013971	-0.0014166	-0.0012267	0.0017285	0.0010588	-0.00012591	-0.00024692	0.00025383	0.00016868	0.00073062	0.00084387	-0.00022432	-5.7685e-05	0.0021559	-0.00031264	0.0035854	-1.8662e-06	-0.00017531	0.0034273	-0.00022246	0.0018673	-0.0014125	-0.00043194	-0.00011625	-7.0225e-05	-0.00028271	0.0021072	0.00012784	0.00086775	-0.0018817	-0.0014125	0.00035917	0.0018953
N.S.		-0.00062083	-0.0006926	-0.00040322	-0.00033563	-0.00095948	-0.000591	0.0012621	-0.0001103	-0.00091985	-0.00069704	-0.00084197	-0.0015186	-0.001638	-0.0021335	-0.00097172	-0.00079779	-0.0010903	-0.00014934	-0.00061748	-0.001679	-0.00015704	-0.0016802	0.0025623	-0.00011458	0.00013329	-0.00086352	-0.0011385	-0.0010737	-0.00053503	-0.0010717	-0.00052148	0.0011132	-0.00039655	1.6851e-05	0.00091441	0.0009723	-0.00085456	0.00042469	0.00083023	0.001585	-0.00019662	0.0016271	0.00014658
N.S.		0.0022651	0.0018165	-3.6615e-05	7.4453e-05	-0.00089116	-0.00014816	0.0023327	0.0021244	0.00061795	0.00049937	0.00077023	-0.00032333	-0.0013618	0.00013514	0.00061557	0.0012365	-0.00044892	0.00040141	-0.00087264	0.0012157	0.0025358	0.0032827	0.00065433	-0.002104	-0.0021601	-0.00056853	-0.001176	-0.0004095	-0.0012337	-0.00020784	0.00081982	-0.00077691	0.00056111	0.00067925	0.0016656	-0.001174	0.0022758	0.0013869	0.002192	0.00020174	0.00088695	0.00070828	0.0018601
N.S.		-0.0016463	-0.0020195	-0.0016081	-0.0019997	-0.00069036	-0.00057156	-0.0027047	-0.0010393	0.0001581	-0.00093712	0.00074058	-2.0021e-05	-0.0019785	0.00060692	-0.00028132	0.00015032	8.2459e-05	-0.00019829	0.00073402	0.00029419	0.0006248	9.0396e-05	0.00053016	0.00013447	0.0010394	0.0010796	0.00027965	0.0010719	-0.00015067	0.00041892	-0.0001786	-0.00024456	-0.00028382	-0.00018415	0.00050045	0.0004727	0.00063806	0.00073053	0.0013636	-0.00029071	0.00057456	0.0011856	0.00026723
N.S.		0.0011155	-0.00072624	-0.0011011	-7.8007e-05	-0.0001751	0.00032049	-0.0012202	-0.001518	-0.00165	-0.00079226	0.0030853	0.0010687	0.00056603	0.00049511	-0.000639	-0.00067618	-0.00058869	0.00019394	8.6508e-05	0.00027367	0.0004712	-0.00042814	-0.0010028	0.00063712	-0.00058129	0.00081887	0.0013325	-0.0011258	0.00022239	0.0004458	-0.001759	0.0016191	-9.459e-05	0.0015566	-0.00096574	0.00076053	-0.00017392	-0.00050007	0.00083185	0.00020606	0.00079178	-0.00015904	-0.00017623
N.S.		0.00084943	-0.0011774	-0.00023128	0.00034606	-0.00036846	0.0060715	0.00082725	-0.0011026	-0.00099316	-0.0014137	-7.937e-05	0.00030553	-0.0011375	-1.031e-05	0.00087274	-0.0031798	0.00023662	0.0012353	-0.00057522	-0.0011317	-0.00047782	0.0010407	-0.00056029	-0.00065122	0.0017703	-0.00059129	-0.00029599	0.00088937	0.00087502	0.00014554	0.001457	-0.00061575	0.001311	0.001655	0.0002061	0.00054277	-0.00036063	0.00020446	-7.1755e-05	0.00068056	-0.0014745	0.0011588	-0.00046523
N.S.		0.0010305	-0.00013811	-9.8823e-05	-7.4151e-06	0.00050844	0.0010725	-0.0018362	0.00062542	0.0015831	-0.00090827	0.00055176	0.001524	0.0011757	-0.00038983	-0.0010712	0.00019372	-0.000302	0.001049	0.0002246	0.00039295	-0.0011303	-0.0012744	-0.0010985	-0.00047014	-0.0011529	0.00080357	7.3341e-05	0.0006025	-0.00027259	0.00052312	-4.035e-05	0.00020027	-0.0014339	0.00073489	-0.00045208	-0.00037759	-0.0011559	0.00052124	-0.00072472	-0.0016852	-0.0011628	0.00018152	0.00071292
N.S.		-0.0018128	-0.00053713	-0.0009091	-0.00067986	-0.00066033	0.00046257	-8.8207e-05	8.7988e-05	-9.0243e-07	0.00050486	-0.0010552	2.3422e-05	0.00028882	0.00085927	-0.0013272	0.00048457	-0.00092215	-0.00015839	-0.00043352	-0.00017825	-0.0011121	-0.00095151	-0.00076366	0.0013582	-0.0005999	0.00011331	0.0010312	0.0006464	-0.00074046	0.00058638	0.00083505	-0.00020546	-0.00074867	0.00036979	-0.0017091	0.001029	0.00082386	-0.00055123	0.0014712	0.0016722	0.00097825	0.00034669	0.00099269
N.S.		-0.0016464	-0.0010009	-0.0012839	-0.00059464	-0.000236	0.00082145	-0.0005768	-0.00045884	-0.0003396	-0.00010672	-0.001741	-0.00072993	0.00064709	0.0014996	-0.0012034	2.5666e-05	-0.0017058	-0.00041164	-0.00017575	0.00147	-0.00031176	-0.00081647	-0.00095844	0.00098714	0.00043075	-0.00048891	5.236e-05	0.0014129	-0.00072009	0.0011316	0.0018976	0.00010301	-6.06e-05	0.00042767	0.00023067	0.0011542	0.00058642	0.0010022	0.0017914	0.0028021	0.0014273	0.00041932	0.0010691
N.S.		-0.00018935	-0.00053423	-0.0018319	-0.00012154	0.00093085	0.0011216	0.0002194	-0.0020421	3.0874e-05	0.00013736	0.001809	-0.00018199	-0.00081951	0.00050083	0.00098901	0.0015006	-0.00048339	0.0010967	0.0001475	-0.0001939	0.00082054	-0.00033357	-0.0009847	-7.2872e-05	-0.00018639	-0.00093927	-0.00075379	-0.0007067	0.0010624	4.8896e-05	-0.00034833	0.001716	-0.0032399	0.00097601	-0.0042357	0.00090164	7.6727e-05	0.0018225	0.0006371	9.7843e-05	-0.0017523	-0.0014033	-0.00076416
N.S.		-0.00035966	0.00074322	0.0014241	0.0013187	0.0023846	-0.00030065	0.0018181	0.0048695	-0.00047842	-9.5077e-05	0.0005071	0.0014872	-0.00036857	0.00021827	-0.00056069	0.0013797	0.00053538	0.0019717	0.0010864	-0.0018016	-0.00096951	0.0014972	-0.00062685	0.0010308	0.00036863	-0.00085762	0.00089613	-0.00074675	0.00061717	0.0018337	-0.00068098	-0.00078332	-0.00082335	-0.00047503	0.00046581	0.0025585	0.0013141	0.0007763	0.00019222	0.0012093	0.0020912	0.0009159	0.0024554
N.S.		0.00040689	0.00022165	0.0012312	0.0012535	-0.00055392	-0.0017221	-0.00026073	0.00041651	-0.0011508	-0.0006599	-0.00016738	-0.00075068	-0.00088301	0.00037277	-0.00051118	0.0010659	-0.00059899	-0.00031569	0.00018004	-0.00059823	0.0015732	-0.00078833	6.9551e-05	-0.00095613	-0.00021221	-0.00038256	-0.0008733	-0.0002729	0.0014222	0.00088957	0.00015599	-0.0010279	-0.00020077	-0.0011783	-0.0018704	0.00015116	-0.0010828	0.00046411	-0.00048782	0.00054239	-0.00099763	0.0006249	0.00098051
N.S.		0.0010884	0.00066009	-0.00032987	0.00034995	0.00027705	-7.3817e-05	-0.00097348	-9.8398e-05	-0.00076282	0.0012565	0.0016058	0.00042701	0.00011099	0.00053461	0.0019927	-2.2706e-06	0.0029133	0.00059331	-0.00041219	0.0012985	0.00017904	0.0016645	-0.00065074	7.6788e-05	-0.00098652	0.0016132	-0.0010679	0.0023822	-0.00026196	-0.0013901	-0.00021763	-0.00048238	-0.0013271	-0.00046226	-0.00065651	-0.00059502	0.0023809	0.0012991	-0.00029121	-0.0013446	0.00096839	-0.00040465	-0.00016657
N.S.		-0.00025543	-0.0020365	-0.0015036	-0.0017656	0.00013033	-0.00048464	-0.0025714	-0.00053045	-0.00024301	-0.0014714	-3.7195e-05	0.00025976	-0.00084951	0.0006268	0.00097487	-0.00030033	0.00022731	-0.00050029	0.00053005	-0.00059305	-0.00031557	0.00017905	-0.00013186	5.5889e-07	0.00082006	0.00082692	-0.00022264	0.00077786	-0.00010872	8.948e-05	0.00042699	0.00065589	-0.00032589	0.00045199	0.0017812	-2.0499e-05	3.9657e-06	9.0241e-05	0.0011067	6.3602e-05	0.00093826	0.00061716	0.00048432
N.S.		0.0023604	0.0013181	0.0031987	0.0015211	0.0018514	0.00058062	0.00019084	2.8368e-05	0.0019781	0.0002551	0.003404	0.0033491	0.0036312	-9.9988e-05	0.0010849	0.0013489	0.0017609	-0.0022337	-0.00046132	-0.00014287	0.0032663	0.0020148	0.00077626	-0.000774	0.0012583	-0.0013293	0.00015259	0.00083284	0.0010329	0.00040591	0.00080633	-0.00067237	-0.00050271	0.00058085	-4.0906e-05	-0.00095191	0.00090905	0.0012045	-0.00052272	0.0034103	-0.0015532	-0.0010555	-9.2484e-05
N.S.		0.00013305	-0.00011393	0.0019501	-0.00069047	0.0034046	-1.0163e-06	0.001602	0.001264	0.0010112	-0.00055186	0.00029967	0.00027751	0.00083849	-0.00030177	-0.0020823	-0.0012686	0.0011045	6.2468e-05	-0.0020171	-0.0033956	-8.802e-05	-0.00095886	0.00055947	0.00044345	0.0018048	-0.0029111	0.003613	0.0019317	-0.00069049	-0.0015125	-0.00089088	-0.00028855	0.00048586	0.00030711	0.00034702	-0.00056938	0.00030013	-0.00020284	0.0010392	0.0015672	-0.00059075	0.0020197	0.0024789
N.S.		-0.0016216	0.00023344	-0.00088734	0.0013445	0.00023388	0.0014463	-0.00096933	-0.0017525	-0.00060392	-0.0026918	-0.00035218	-0.0011421	-0.00037579	0.00041415	0.0014442	0.00058857	-0.0015459	-0.00019715	0.0015561	-0.0013608	-8.0321e-05	0.0016008	0.00054689	0.00061046	-0.001246	-0.00098522	8.0767e-05	-0.00022705	-0.00060073	-5.7402e-05	0.0011932	0.0027547	7.7112e-05	0.0041504	-0.0018266	0.00073301	-8.2793e-05	0.00064788	-3.9257e-06	0.00097102	0.0017662	-0.00056389	-0.00078958
N.S.		-0.00022374	0.0014866	0.00040641	0.0012171	0.0015786	-0.00017585	0.00036951	0.0026788	-0.00050363	0.00059864	-0.00080322	-6.8097e-05	0.00045585	0.0002729	-0.00099456	0.0011971	0.0017501	0.0021924	0.0017341	-0.0037245	-0.00024568	0.0012598	-0.0009715	-0.0012267	0.00014051	-0.00054352	9.5527e-05	-0.00032207	-0.0018534	-0.000711	-0.00094239	0.00067539	0.00041279	2.8221e-06	0.0014638	7.2402e-05	-4.8079e-05	0.0014543	9.7505e-05	0.0019881	0.00087096	0.00062486	0.00046238
N.S.		-1.2883e-05	-0.00017413	-5.6258e-05	-0.00026663	-0.00098313	-0.00074873	0.00054457	0.0012059	0.0018705	-2.2634e-05	0.0001805	-0.0017182	6.49e-05	-0.00069335	0.00060822	0.0010332	-0.00062651	0.0022706	0.0012037	0.00024928	-0.00032582	-0.00046256	-0.0010554	0.0010744	0.0013967	-0.00017392	-0.00070058	-0.00059498	-2.7956e-05	-0.0015212	-0.0011437	-0.0011463	0.00085284	0.00012122	0.00043645	-0.0012807	0.00043179	0.00027979	-0.00089506	1.1094e-05	-0.00087812	0.00028682	-8.3836e-05
N.S.		-0.00048943	-0.00085328	1.1059e-05	0.00013506	-0.00085653	-0.00029193	-0.000595	-0.00084331	0.00022635	-0.00063612	-3.9603e-05	0.0010287	0.00089964	0.00070672	-0.0002844	-0.0007539	-0.0015203	-0.00060198	-0.00058182	-0.0004286	-0.00019756	-0.0027341	-0.00066112	-0.0011079	-0.00047792	-0.0020755	-0.00015518	-0.00024167	-0.0012849	-0.0008463	-0.00067672	-0.0001142	0.00045248	0.0014878	-0.00015602	-0.0010609	-0.0013868	-0.00053034	-0.00031504	-0.00043395	0.0001773	-0.0012511	-0.00070978
N.S.		0.00012068	0.001269	0.00035979	-0.00041745	-0.0001766	0.00087921	-0.00063462	-0.00057553	0.00086776	0.0017165	-0.00033583	-0.0003515	0.00075817	0.00045538	-4.7136e-05	-0.00078057	-0.00070925	-0.00017789	0.00053111	-0.0010558	-0.0010892	0.0011944	-0.00024688	-0.00028722	0.00059733	-0.0001084	0.0013326	-0.00054861	0.002201	-0.00039728	0.0010789	-0.00027154	0.002566	-0.00022116	-0.0012766	0.00057226	2.6666e-05	-0.00043893	-0.00095289	-0.0010615	-0.0016838	0.00047251	-0.00018557
N.S.		-0.00023578	0.0016473	0.00076489	0.0029816	0.00078167	-0.00054726	-0.00013374	0.00035249	0.00010304	4.1487e-05	0.00071087	-0.00094471	0.00037557	-0.00072053	-0.00053765	0.0021927	-0.0010151	0.0023517	-0.00014936	0.00039327	-0.0012997	-0.0018426	-0.00088178	0.0010201	0.0011433	8.5301e-05	-0.0024396	-0.00041481	0.00029332	0.0010388	-0.00069899	-0.00073183	0.00050633	0.00092193	0.00058765	-0.00070697	0.00069779	0.0017304	0.00043539	-0.00098374	3.2214e-06	-0.00056547	0.00033713
N.S.		-0.00010321	-0.0007423	-0.0012489	-0.001397	0.00022277	-0.0010713	0.0003272	-0.00056009	0.00099137	0.0022939	-0.0010733	0.00098074	-0.00061379	-0.00042123	-0.0017517	-0.0012779	0.0006635	0.0011289	0.0010506	-0.0010089	-0.00030195	-0.0011497	-0.0016353	-0.0013618	-0.0011173	-0.00033646	0.00012424	-0.0003	-0.00040791	-0.00029316	-0.0003043	-0.00059977	-0.0017441	9.5901e-06	-0.0012903	-0.00085794	-0.00093958	-0.00022973	-0.0015433	-0.00023304	0.00015387	-0.001671	-0.00069107
N.S.		-0.00030414	-0.00048031	0.0002673	0.0015107	0.0011203	-0.0010104	-0.00062836	-0.0017165	-0.00030456	-6.9857e-05	0.00024779	0.00051487	-0.00010416	0.00059644	4.7719e-05	0.00011276	0.00029598	0.001885	-0.00064022	0.0014606	0.00056064	0.0010272	-0.00019649	-0.00036069	0.0032688	-0.0022321	-0.00085002	-0.00046896	-0.00048369	0.00050313	0.0018108	-0.000954	-0.00063583	-0.0016739	-0.00081803	0.0014785	-0.00083164	8.8862e-05	-0.00017765	0.00043413	-0.00021392	0.00083036	-0.00083909
N.S.		-6.72e-05	-0.00099756	-0.00041681	-0.00070954	-0.0004043	-0.00076806	-0.0010134	0.00050972	-0.00033141	-0.0013706	0.00062593	-0.0028843	-0.00057117	5.8371e-05	-0.0016331	-0.00021901	-0.00053573	-0.0012471	-0.00064804	0.00044873	-0.001635	-0.00081133	-0.0013048	-0.00094526	-0.0017867	0.00041287	-0.00074378	-0.003206	-0.00057027	-0.00082653	0.00023785	-0.0015679	3.1427e-05	-0.001104	-0.00058834	0.0010266	-0.0010542	0.0014766	0.0026617	-0.00024594	0.0022188	-0.00026005	-0.0003706
N.S.		-0.0012609	0.00036191	4.6471e-05	-0.00020126	-0.00050236	0.00039509	0.00071315	0.00061212	1.1046e-05	0.00097099	0.0011127	0.00056851	-0.00050716	-0.00011228	3.0688e-05	-0.00014309	-0.0010351	0.0019659	0.00095006	-0.0024916	0.00041928	0.00098744	0.00052875	0.00033377	-0.0015212	0.0009195	0.0001889	0.00076738	-0.00070081	7.4915e-05	-7.5374e-05	0.00016823	-0.0047089	0.028289	-0.0008622	0.00054623	6.9504e-05	0.00027009	-0.0010163	-0.00037726	0.00069019	-0.0013054	-0.00081816
N.S.		0.0010986	-0.002205	0.00053484	0.00018801	-0.00063887	-0.00062307	-0.00022461	-0.00097408	0.00047182	0.0015355	-0.00059645	0.00020695	0.0012982	-0.0003252	0.00095714	0.00023812	-0.0017184	-0.0007868	-0.00083412	-0.0016123	-0.0022056	-0.00036754	-0.0025345	-0.0030133	-0.00018599	0.00024485	0.0012296	-0.00022245	0.00011754	0.0019126	0.00042378	0.002126	-0.0012042	0.0011938	0.0010772	-0.00081761	-0.001566	0.000736	0.0018068	-5.8219e-05	0.0001232	0.0021134	-0.00026659
N.S.		0.00083189	0.00024684	0.00077024	-2.9284e-05	-0.00052439	-0.00031817	-0.0014783	-0.00031263	0.00071906	-0.00057008	-0.00062521	0.00133	0.00023855	-0.00034622	-0.00065553	0.00015945	-0.0011644	-0.00069385	0.0011611	0.00063604	0.0018019	0.00097036	0.00069065	-0.00060093	0.00015342	-0.0012329	-0.00053547	0.00026424	-0.00049931	-0.00055671	-2.5558e-05	0.00063658	-0.0017762	-0.0015241	-0.00042466	-0.00012274	-0.00037239	0.0013082	-0.00047164	-3.4126e-05	0.00035621	0.00010488	-0.0011597
N.S.		3.6128e-05	0.001067	-0.00082858	-0.00062987	0.00048434	-0.00067187	0.00053853	0.0010476	0.00090008	0.00044075	0.0027142	0.00033065	0.00091438	0.00049652	0.00066197	0.0011071	-0.00056727	-0.0010042	0.0014461	-0.00025516	-0.00020977	-0.0011786	0.0010821	0.0020363	-0.00029177	-0.0012498	-0.00047561	-0.00075979	-0.00023447	0.00035179	0.00017488	0.0011702	0.00063486	-0.00029914	-0.00023917	-3.6064e-05	-0.00031081	-0.0010661	0.0012853	0.0022389	0.00044273	0.00064295	-0.00053373
N.S.		0.0012439	0.0016918	-0.0006479	-0.00077512	0.00093576	-0.00038565	-0.00090944	0.00037645	-0.00080335	-6.2548e-05	0.00052362	-0.00028066	0.00068315	0.0015791	0.00092679	0.0015785	0.00036849	-0.00085274	-0.00034353	0.0014643	0.00088839	0.0012004	0.0015184	-0.0010185	-0.0018704	-0.00093601	-1.2777e-05	-0.00010495	-0.001021	-0.0019076	-0.0012097	-0.0021958	-0.00084725	-0.00060732	-0.00010648	-0.0022611	-0.0014886	-0.0010106	-0.00050662	-0.00047151	0.00020136	-0.00090986	-0.0021995
N.S.		0.00022523	-0.00071911	-0.00015613	-0.00086031	-0.00055454	-6.8767e-05	-4.669e-05	0.00092015	0.00071536	-1.3707e-05	-0.00019438	0.00086739	0.003677	-0.00034471	-0.00032959	-0.0017975	-0.001145	-2.5695e-05	0.00086806	0.0020137	0.0017581	0.0017353	6.2126e-05	0.0010241	-0.00014206	0.00097485	0.0018645	0.0016909	0.001718	-0.00033971	-0.000561	-0.0012627	-0.0010809	-0.00051667	-0.00029008	0.0017382	-0.00058162	0.00021057	0.0011625	-0.00052017	-0.00094139	0.00046621	0.0014759
N.S.		0.00020493	-7.8234e-05	2.6042e-05	-0.0012144	-0.00016384	-0.00059956	-0.001221	0.0012942	0.00051987	-0.00063246	7.8568e-05	0.00014866	0.00060939	0.0018332	0.00080033	0.0026603	0.0010336	0.00039799	-0.0015126	0.00051556	-0.00065532	-0.0021211	-0.00034856	0.00076565	0.0012934	-0.0010341	-0.0018887	0.0016617	-0.0014945	-0.0014113	-0.0007645	-0.0011902	0.0010201	-0.0004425	-0.00049092	-0.0006263	0.00015001	-0.0002312	0.00062261	0.0018037	-0.00069178	0.0016044	0.0015408
N.S.		-0.00085475	-0.0010332	0.00012872	0.0045743	-0.0012768	0.0015829	-0.00057475	-0.0016976	-3.166e-05	0.00065306	-0.00065001	-0.00055839	0.00081157	0.0013928	0.00021345	-0.00032291	-0.00048496	0.00021098	0.0017464	0.00078756	0.00044769	0.0021568	0.0042708	0.00027328	0.00066083	0.00053206	0.00092135	0.0022848	0.0011123	-0.00069916	-0.00024353	0.00036793	0.0013652	0.0015148	0.00058342	-0.00066938	0.0017405	-0.0011552	0.0036833	-0.00088017	0.0019594	-0.00097205	-0.0002279
N.S.		0.00020398	-0.00079974	0.00083181	0.0011246	-0.00038311	8.2069e-05	-0.00022655	0.0025238	0.0018853	0.001253	0.0012024	0.00030124	-0.00028784	0.00014311	0.0013285	0.0014029	0.0015538	0.0011239	-0.0002046	-0.00047002	-0.0016598	-0.0013364	0.00023626	-0.00075335	0.00012994	-0.00035869	5.8498e-05	0.00038882	0.00038996	2.2107e-05	-0.00036595	-0.00066051	-0.00036671	-0.0010982	0.00083661	0.0013327	-0.00082928	-0.0020504	0.00025189	-0.00060966	-0.0015233	0.0025244	0.0024484
N.S.		0.00017531	0.0012861	0.001853	-0.0006752	0.00020424	0.0011189	0.00016483	1.6565e-05	-0.00062569	0.00040528	-0.00043657	-0.00040521	-0.0011594	0.0024789	0.0011024	0.0017571	0.0002587	-0.00076791	-0.00030238	0.0013359	0.00088772	0.00075608	-0.00022577	-0.00015889	-5.896e-05	-0.0017768	-9.1612e-05	-0.00027871	-0.000703	-0.00012745	-0.00083515	-0.0019758	-0.0015796	-0.00093376	-0.00087426	-0.00012056	-0.0010337	-0.00037385	-8.7328e-05	0.00078465	0.00086584	0.0046542	-0.0013986
N.S.		9.7394e-05	-0.00053797	-0.0012918	-0.0012167	-0.00079784	-0.00055167	-0.0017019	-0.00069446	-0.0014148	-1.9699e-05	0.00023878	-0.0025317	-0.00082494	-0.0021211	-0.0001469	0.0014436	-0.00038917	-0.00092118	0.00029658	0.00084087	-0.0010688	0.0001307	-0.00062936	-0.0010754	-0.0010861	0.00079137	0.00081507	-0.0020144	-0.0015289	-0.00037425	-0.00016834	-0.00069544	-0.0011087	-0.0025517	-0.00069171	1.6312e-05	-0.00047096	0.0012156	0.0021337	-0.00069604	0.0019382	-0.0005519	-0.0005024
N.S.		0.0027807	0.0004734	0.00038907	-0.0001364	0.00023234	-0.00094406	0.0015128	-0.0010356	-0.00073682	-0.00046808	-0.000793	-0.00016811	-0.00043974	0.00053896	0.0029791	0.00034989	0.0013911	0.0010093	0.00047704	-0.00063389	-3.9606e-06	7.6676e-05	2.1289e-05	-0.00012788	-0.00079976	0.0014822	-0.0015526	0.00023375	-0.00050985	-0.0016025	-0.0006512	-0.00086831	0.00088884	0.0010256	-0.00041723	0.00082103	0.00054772	0.001886	0.0015984	0.00017926	-0.00014468	0.0014813	-0.00025389
N.S.		-0.0012338	0.00075459	0.00070154	0.0015856	-7.7281e-05	-0.00061342	-6.039e-05	0.00072022	0.0011844	8.9784e-06	0.00040544	-0.0014451	0.00081795	-8.3058e-05	0.00022554	0.0021717	-0.00088737	0.0030983	0.00032416	-1.7319e-05	-0.0013659	-0.0016465	-0.00094488	0.0014984	0.00092172	-9.9903e-05	-0.0016368	-0.00092085	-0.00037957	-0.00046621	-0.0013497	-0.00087238	0.00089696	0.00047815	0.0010334	-0.0013618	0.0005248	0.0011042	-0.00041947	-0.00058504	-0.00064525	-0.00075736	-0.00022283
N.S.		-0.0010029	-0.0023993	0.00027755	0.00081787	0.00079363	0.0010486	0.0025104	0.0013469	-0.00044953	0.0023895	-0.00012462	-0.0027752	0.0011169	-0.00027867	0.00091777	-0.0020357	-0.00029718	-0.00018909	-0.00042476	0.0018594	0.0008018	-0.0003612	0.0019124	0.001183	-0.0018364	-5.7252e-05	-0.0016917	-0.0010638	-0.0003939	-0.00067351	-0.00010756	-0.0014343	0.00024567	0.00061993	0.00052928	-0.00079386	-1.8368e-05	0.00010997	0.00052435	-0.00062295	-1.6099e-05	0.00073239	0.00030253
N.S.		-3.0824e-05	0.0024916	0.00092184	0.00036673	-0.0028805	-0.001881	-0.0014828	-0.0005523	-0.0013223	-0.0002977	0.00062976	0.0017286	0.0012813	-0.0019725	-4.1732e-05	-0.00395	0.00013406	-6.0491e-06	0.0016605	0.001086	0.0021199	0.0017602	0.0046271	0.0033168	-0.0007603	0.001663	0.001533	0.0028156	-0.00042471	-0.00046814	9.3597e-05	-0.001161	0.00077766	0.00098392	-0.0012951	0.0015405	-0.00045896	0.0002518	0.00043903	0.0017133	-9.7951e-05	-0.0011241	0.0012786
N.S.		-0.0013505	-0.0014967	-0.00072212	-0.00052608	0.00060646	0.00090031	0.0016752	-0.00012032	-1.7699e-05	0.0024611	-0.00066955	-0.0048197	0.00049771	-0.00079426	0.001576	-0.0029756	-0.00076803	-0.0011286	0.00022666	0.0010029	0.00048557	-0.00015981	0.0029753	0.00058225	-0.0016439	0.0017263	-0.0017163	0.00033603	-0.00067249	0.0012382	0.0013902	-0.00036955	0.00047264	0.0010628	9.5072e-05	0.00054028	0.0026675	0.000482	0.00062966	-0.00056472	-0.00079596	9.7663e-05	-3.0749e-05
N.S.		5.278e-05	0.00027651	0.00022208	-0.0019328	-0.0014399	0.00048189	-0.00024267	0.00044485	0.00029284	-0.0001951	0.0012873	0.0016183	0.0041504	0.0016378	0.0029328	0.0011322	-0.0012603	-0.00020463	-0.00032385	-5.808e-05	9.4116e-05	-0.00072555	-0.00035466	0.00048281	0.00070605	0.0021025	0.00044948	-0.00032467	0.00065608	-0.00026	-3.5727e-05	-0.00091088	-0.00098967	-0.0014538	-0.00051287	0.00052421	0.0012919	-0.0006458	-0.00036128	0.00048941	-0.00019114	-0.0003425	-3.6784e-05
N.S.		0.00016626	-6.4814e-05	-0.00058712	0.00023411	-0.00060174	0.00050932	1.3641e-05	-0.00060633	-0.00016882	0.00057741	-0.00033269	-0.00095305	-0.00093839	0.00055604	0.0019308	-0.00068913	-0.00040612	0.00050298	-0.0010297	0.001857	0.00028536	0.001321	-0.00026697	-8.3045e-05	0.0011402	0.00020738	-0.0014828	-6.1843e-06	0.00065625	-0.0014105	0.00076586	0.0027353	-0.00055305	-0.00056868	-0.00083191	0.0013988	-0.00054449	0.00010314	-0.00078277	4.6108e-05	-0.0013657	0.00050572	-0.0001898
N.S.		-0.00074148	-0.00062146	-8.2671e-05	0.0010341	-0.00043897	0.00037813	0.00026079	0.0018121	0.0012285	0.00051304	0.0014264	0.00010451	1.9089e-05	-0.00070011	-0.00024129	0.0013737	0.0012009	0.00059713	0.00097609	-0.00054795	-0.00075882	-0.001363	0.0010001	-0.0014798	0.00098735	-0.00027083	-0.0012851	0.0012211	-9.5063e-05	-0.00067881	-0.00083981	-0.00052318	0.00052343	-0.0017509	9.1292e-05	0.00028933	-0.0017956	-0.0026118	0.00013753	-0.00024968	-0.00075051	0.0026474	0.0038443
N.S.		0.00036978	-4.8645e-05	0.0012419	0.00175	-1.2008e-05	-0.00089413	-0.0014499	-0.0018813	0.0012779	-9.9771e-05	-5.7073e-05	0.0003938	-0.0013548	-0.0017033	-0.0017103	0.0027385	-0.0012673	6.0264e-05	-0.00041367	-9.9647e-05	-0.00036644	-0.0014607	-3.5445e-05	-0.00028171	0.0012099	-0.00080659	-0.0019823	0.0017941	-0.00083165	0.0002661	0.00078423	0.0012689	-0.0007965	0.00068704	-0.0024676	0.0016869	-0.0013514	0.0032064	0.00021887	0.0015518	0.0017526	-0.00084489	0.002417
N.S.		8.6848e-05	0.00041135	0.00097093	4.9859e-05	0.00075097	0.0007699	-0.00016851	-0.0004616	-2.5217e-05	0.0019412	-0.0010898	-0.00082138	-0.0008774	0.00029348	0.00027611	0.00043416	-0.00014022	-0.0012682	-0.0021783	0.002117	-0.00046862	0.00069121	-0.0023485	0.00077618	-0.00034396	0.00084314	-0.00041569	-0.00030375	0.0004028	-0.00044067	-0.0004577	0.0015589	-0.00019933	-0.00027081	-0.00016243	0.0005685	0.0017855	0.00076142	0.0020964	0.00082784	-0.00089603	0.00018552	0.00097656
N.S.		-0.0010471	-0.00081614	0.00064065	8.3696e-05	-0.0010518	8.1355e-05	-0.00055275	0.00069546	-0.00014749	0.00012622	0.00071801	0.00087342	0.001584	-0.00053946	0.00067435	-0.00095255	-0.00036351	-0.00043144	0.00021343	0.00022787	-0.001241	-0.0026569	0.00026965	0.00054169	-0.0012254	0.00052651	-1.1042e-05	-0.00079433	-0.00094402	-0.00030972	-0.00036072	0.00059181	-0.00043938	-0.00048134	-0.00038649	0.00031369	-0.00026167	-0.0016071	-0.00037971	0.00060395	-0.00043625	-0.0012088	0.0027307
N.S.		0.0010969	-0.00061621	-0.0011001	-0.00013301	-0.0019472	0.0017523	0.0004593	0.00014949	-0.00040396	0.00022423	0.00088402	0.00084759	-0.0010561	-0.00098873	0.00056178	0.0021607	0.0020314	0.00028957	0.0014541	0.0017124	0.00050888	0.0012093	0.00017263	-0.00088921	-0.00020271	0.00054208	0.00034422	0.00072068	-0.00065244	-0.0010745	-0.00079045	-1.3698e-05	9.2304e-05	0.0014955	0.002261	0.0014529	0.00036139	0.0013008	0.0017254	0.00054223	-0.00016191	2.4506e-05	0.00085191
N.S.		0.00017872	-0.00013508	-0.0010133	-0.0013244	0.00082547	0.0009283	0.0014947	-0.00072709	0.0011886	0.0022813	0.00026765	-0.0033291	0.00050464	0.00030298	0.0025132	-0.0020141	-0.00088097	-0.0012625	-0.00011065	0.00018808	0.00046853	0.00012401	0.0023845	-0.00033353	-0.00088721	0.0013538	-0.0016156	0.000332	-0.00037022	0.0015195	0.0012923	0.00028825	0.001012	0.0018743	-0.00050204	0.0011365	0.0036191	-0.00024016	0.00065664	4.1411e-05	-0.00083569	-0.00029479	-0.00060876
N.S.		-2.6161e-05	-0.00045914	0.0019138	0.0026587	-0.00080862	-5.8174e-05	-0.0016039	-0.00086466	0.0013901	0.0015075	0.00076962	0.00012245	-0.0017757	-0.0017545	-0.0015864	0.0011038	-0.00044517	-0.00034229	-0.00070979	-0.00032948	-0.00025026	-0.0012764	0.00046119	5.0221e-05	0.00098658	-0.00031098	-0.0015989	0.00026941	-0.0012644	-0.00047043	0.00090669	0.0017432	-0.00093474	0.00068466	-0.0022731	0.002049	-0.00012563	0.0035404	-0.00034738	0.0016925	0.001511	-0.00043756	0.001105
N.S.		0.00099254	0.00076641	0.0024985	0.00081952	0.00032691	6.9974e-05	-0.00034941	0.00068675	0.00054406	-0.00069339	-0.00068071	0.00098578	-0.0011049	0.0019872	0.0013086	0.0024231	0.0025052	0.0026732	0.0020234	0.004798	0.0048172	0.0026449	0.0010763	0.00069924	-0.00065606	0.00091156	0.0017109	-0.0019355	0.0025387	0.0010158	0.00035395	-0.0013046	-0.0019827	-0.00037243	-0.0009414	-0.0024058	0.0019803	8.9851e-05	0.00091633	0.00063007	-0.00034961	-0.00047784	-0.00094562
N.S.		-0.0010548	-0.0016829	0.0015599	0.00030598	0.00030139	-0.0022859	-0.0013942	-0.00047767	0.00073567	0.00054557	0.0007928	0.0014626	-0.001725	0.00080066	0.00022888	0.0013916	-0.0012866	0.00083904	0.0016916	0.0012088	0.00022456	0.0013692	0.00076442	-0.00048783	0.0010053	-0.00016924	-0.0012292	0.0012943	-0.0015581	0.0029749	0.0011124	0.00096173	0.00013639	-0.00098112	3.8899e-06	6.2455e-05	-0.00088061	0.00032194	1.5731e-05	0.0018322	0.00086165	-0.0017299	-0.001986
N.S.		-0.0012886	0.0010431	-0.00071777	0.00033292	0.00060356	0.0014466	0.00015603	-0.00017944	-0.00027847	-0.0011276	0.00021556	-0.00063652	-0.00075945	0.00062338	0.00068987	0.00083057	-0.0013321	0.0011174	0.0017609	-0.00173	0.00052406	0.0009412	0.00059033	0.00059728	-0.0015706	1.4102e-05	-0.00014173	0.00036345	-0.00047724	-0.00056544	0.00086326	0.0017127	-0.0022508	0.017726	-0.0013724	0.00090845	-0.00053002	0.00016673	-0.00048007	6.0835e-05	-6.5068e-05	-0.0012864	-0.0010589
N.S.		0.0016272	-0.000917	-0.00058804	0.00028029	0.00038372	0.0051801	-0.00067128	-0.0014948	-0.00077706	-0.0018768	-0.0003468	0.00079305	0.00010473	-0.0011828	0.00046118	-0.0015436	0.00054375	0.0011819	-0.00022429	-0.0010532	-0.0012	0.0014606	-0.00040799	-7.0645e-05	0.00048621	-0.0004931	0.00068741	0.0011949	-0.00016279	0.001403	0.0017598	0.00018465	0.0010861	0.0021027	0.00035749	0.00039476	1.8986e-05	0.00035988	-0.00043428	0.0015285	-0.0009526	0.00022268	-0.0012861
N.S.		-0.00011517	-0.00073021	1.359e-05	0.00097271	0.00050767	-0.00047661	-0.00025875	-0.00086765	-0.0001736	0.00039102	-0.00024544	-0.00016071	-0.00043327	0.00059542	0.00069026	-0.00015026	5.942e-05	0.0013436	-0.0010967	0.0019017	-0.00028103	0.0011277	7.0037e-06	-0.00026816	0.001233	-0.0016644	-0.0014564	-0.00029554	0.00016082	-0.00050693	0.0022876	0.0010007	-0.00070821	-0.0014348	-0.00081335	0.0014207	-0.00088184	6.3748e-05	-0.00081715	0.00075086	-0.0010682	0.00052071	-0.00058574
N.S.		-0.00095778	-0.00055521	-0.0005174	-0.00044498	-0.0003622	-0.00033277	-0.00038519	-5.6464e-05	-3.8443e-05	-2.6249e-05	-0.0007689	0.00056511	0.0010854	-0.00021984	-0.00086685	0.00029689	-0.00016874	-0.00015887	-0.00085045	-0.00082452	-0.0013015	-0.00087253	-0.0012145	0.00070522	-0.00028701	2.5403e-05	0.00059316	-0.00021176	-0.0007983	0.00078635	0.00059619	-4.338e-05	-0.00064974	6.9944e-05	-0.0015794	0.00064123	0.00074189	-0.00022692	0.0018224	0.0013661	0.0011634	0.00082596	0.0010301
N.S.		-0.00022886	-7.9915e-05	-0.0017773	0.00049552	0.0016679	0.0013765	0.00087639	-0.0019108	0.00018634	-0.00060751	0.0023007	0.00013305	-0.0019237	0.0010385	-9.3015e-05	-0.00030476	-0.00061569	0.00032936	-0.00014808	0.00038011	-2.4145e-05	5.0543e-05	-0.00047753	-0.00046352	-0.00052449	-0.0008207	0.00096327	0.00024575	0.0011216	0.00012763	-0.00052645	0.001794	-0.0034484	0.000749	-0.0038275	0.00030262	0.0009814	0.0018	0.0027321	0.00045945	-0.0012751	-0.0004013	-0.00079368
N.S.		0.00070685	-0.0014509	0.00058602	-0.0011672	-0.00050053	-0.0013205	-0.0017206	0.0012433	-0.00078223	-0.0012463	-0.00025978	-0.00013616	-0.0009324	-0.00079067	0.00085207	0.00078094	0.00021103	-0.00071512	-0.0021854	-0.0010316	0.0021587	-0.00078229	-0.00016503	0.00010276	0.00021827	0.00048028	0.0010988	0.00030606	-0.00043132	0.0017913	-0.00061548	-0.00057381	0.0010936	-0.00079709	0.00088264	-0.00017237	-0.00058714	-0.0013909	0.0014983	0.0016528	-0.00067642	-7.7894e-05	-0.00014544
N.S.		-0.0018012	-0.00026071	-0.0014835	0.0011691	-0.00050186	0.0013351	-0.0014171	-0.0028361	-0.0010297	-0.001446	-0.00042453	-0.00039776	2.551e-05	-0.0015368	0.00099347	0.00014922	-0.0006624	-0.00095704	0.00033814	-0.0017814	-0.00077616	0.0014128	5.7107e-05	0.00083205	-0.00072661	-0.00032965	0.00036893	-0.00082332	-0.00067855	0.00079931	0.0012393	0.0012593	3.6414e-05	0.00052943	-0.0013395	-0.00036969	0.00034728	0.00076861	-0.0006056	0.0019873	0.0043478	0.00014192	-0.00024163
N.S.		-0.00097286	0.00018121	0.0012074	0.0012391	-2.1212e-05	0.00076508	0.0009123	0.0012128	-0.0015206	-0.0008068	0.0020273	-7.0129e-05	0.0010192	0.001544	0.00022249	0.0013178	0.00093398	-0.0010395	-0.00076883	0.003387	0.005855	0.00082746	0.0039498	0.0020127	0.0029675	0.0030611	0.00071696	0.00027086	0.0019716	2.8734e-05	0.0035114	0.0014151	0.0017774	0.00028872	0.0003899	-3.2425e-05	-0.00010041	-0.00070444	0.0013674	-0.00089702	0.0020739	0.001824	0.0026965
N.S.		-0.00012278	-0.0023295	-0.00107	-0.00076538	-0.00024662	0.0019258	0.00047399	-0.00092608	-0.00049418	-0.00037367	0.00066128	-0.0012158	0.0021031	0.0010259	-0.00015135	-0.0020661	-0.00079492	-0.0010343	-0.0008179	-0.00054459	-0.00059642	0.00013236	-0.00019395	-0.0005974	0.00014054	0.00027645	-0.00025311	-0.00062739	-0.00079433	0.00017855	-0.0013977	-0.00017849	0.00054674	0.0004632	0.00055678	0.00027572	-0.00052399	0.0010942	9.1255e-05	0.0001049	5.3748e-09	0.00016252	0.00023692
N.S.		0.00013064	-9.1092e-05	-0.00025788	0.00037699	0.0014162	0.0010649	0.00061296	-0.0009611	0.00029753	0.00050679	0.0011961	0.00023724	-0.0018561	0.0012304	-5.4141e-05	-0.00059002	-0.00056994	-0.00082992	-0.0015271	0.0016987	-0.00081569	0.0010037	-0.0013427	-6.5018e-05	-0.00019113	0.00015414	0.0012187	-5.5306e-05	0.00075133	0.00022245	-0.00062078	0.001825	-0.0020636	6.3318e-05	-0.0021034	0.0005293	0.0019131	0.0013508	0.0033651	-0.00011505	-0.0013384	0.00034973	0.00035163
N.S.		0.0018984	0.000726	0.0015577	0.0005496	0.00093753	-0.00077936	0.00071157	-0.0009172	-0.00089671	-0.0015164	-0.00037031	-0.00073899	-0.00029044	0.00084492	0.0044989	-0.00011302	0.0017921	0.0011063	0.00062837	-0.00038158	0.00081534	7.6017e-05	-8.7773e-05	0.0001411	-5.0256e-05	0.0012016	-0.0015038	-0.00037245	-0.00056727	-0.00087452	-0.0005468	-0.00075379	0.001172	0.00033693	-0.0016011	1.7173e-05	0.00018441	0.0014765	0.00035057	0.00072527	0.0023559	0.00077978	0.00063903
N.S.		0.00011823	0.00022068	0.00060666	-0.00072055	0.0011837	0.00013851	0.0028905	0.00022785	2.7031e-05	0.0015912	0.0015048	-0.0014044	0.0017184	-0.002737	-0.00017081	0.0013784	-8.7029e-05	-0.00019757	0.0014351	0.0017672	0.00054858	-0.0071083	8.2093e-05	-0.00081352	-0.0023374	1.4405e-05	-0.00023341	-0.0014356	9.5757e-05	-0.00022997	-0.00027804	0.00027572	0.00044709	-0.00010621	-0.0013266	0.0017204	0.0013197	-0.0015466	0.00028669	-0.00047898	0.00013411	-0.0017107	0.0023542
N.S.		0.00056163	0.00047292	-0.00058934	0.00066872	0.00044388	0.0024206	-0.0012	-0.0013278	0.0010487	-0.0011564	5.5365e-05	0.00080409	0.001791	-0.0021506	0.00021978	-0.00016634	0.00085271	0.0020556	-0.00031132	-0.0013043	-0.001128	0.0011176	-0.00013501	0.00074305	-0.00072123	0.00025991	0.0021561	0.0021078	-0.00082096	0.0024522	0.001808	0.00090255	0.00063901	0.0025456	0.00055086	8.241e-05	0.00035263	-1.5587e-05	-0.00079483	0.001915	-0.00032407	-0.00033775	-0.0011886
N.S.		-0.00086067	-0.00035287	-0.0010513	-3.5744e-05	-0.0009898	-0.00074579	0.001625	-0.00073754	-0.00061442	-0.00064578	-0.00061444	-0.0011186	-0.0019197	-0.0019479	-0.0012314	-0.00056434	-1.7774e-05	-0.00073616	0.00045869	-0.0011921	-0.00065479	-0.0018954	0.002675	-2.6275e-05	3.2008e-05	-0.0010858	-0.0013351	-0.0012666	0.00051084	-0.00059277	0.00024035	0.0010813	-0.00035134	3.8824e-05	0.00074779	0.00049399	-0.00093612	0.0013267	0.00060232	0.0023739	-0.00078067	0.0016675	0.00092997
N.S.		-0.00043111	-0.0025233	-0.00048164	-0.00085846	0.0012078	-0.00014547	0.0012688	-0.00088411	0.00097744	0.0014608	0.0020546	-0.0014045	-0.00025559	0.00085855	-5.442e-05	-0.0013145	-0.0022099	-0.00047577	-0.00036776	-0.0018224	-0.00079451	-0.0003692	-0.0018233	-0.00037599	-0.00095534	-0.00092724	-0.00052089	0.0002175	-0.0001886	-0.00043382	-0.00092459	-0.0011427	0.0019177	0.0006047	0.001129	-0.0004673	-0.00074225	0.0021521	0.0014049	-0.00065635	0.0022937	0.002656	-0.0019348
N.S.		0.00044923	0.0016362	0.0012487	5.231e-05	0.00074666	0.00029357	-0.00026674	-7.3974e-05	-0.00072649	0.0012285	-0.0024368	-0.0014409	-0.00030973	-0.00088343	-0.00081678	0.0013761	5.7375e-05	-0.0012623	-0.001704	0.00073658	0.00012191	-0.0015654	-0.0025509	0.00086909	-0.00039443	8.5575e-05	-0.0016514	-0.00076369	7.0099e-05	-0.0010008	-0.00030473	0.00097722	0.00020081	-0.00032858	0.0011138	-0.00032372	0.0013682	4.7804e-06	0.0015699	0.0019162	0.00056219	-0.00088016	5.0125e-05
N.S.		-0.00056935	0.00018133	0.00010165	0.00068286	8.7119e-05	0.00028246	0.00011068	0.0003437	0.00090071	-0.00087454	0.0016716	0.00096161	0.0002979	-0.0009978	-0.00085469	0.0011183	-0.00061397	0.00090851	0.00083885	-0.00068314	0.00066222	-0.00045933	0.0015143	-0.0022092	0.00045081	-0.00016693	-0.0021894	0.00045273	-0.00093841	-0.00055812	-0.00059884	-0.00085123	0.00040282	-0.0015758	-0.0010573	-0.00083157	-0.0015394	-0.0016942	0.00015483	4.3726e-05	-0.00016395	0.0020649	0.0032849
N.S.		-0.00012238	-0.0013498	-0.00051397	-0.0017484	0.00066573	-0.0005756	-2.5259e-05	0.001453	0.00090674	-0.00015994	-0.00091292	-0.0011149	-0.00071771	-0.0012009	0.00067372	-0.00055426	-0.0004868	-0.00022359	0.00072471	-0.00049013	-0.00012497	-0.00083603	0.00010454	-0.00097678	0.00014694	-0.00040928	8.9847e-05	0.0009904	-0.0014387	0.0015511	-0.001244	0.00022519	-0.00076641	-5.6336e-05	0.001578	-0.0013527	0.0010668	0.0013152	0.0012156	0.00076612	-3.8977e-05	-0.0007922	-0.00014696
N.S.		0.0002735	0.00047842	0.00098383	0.00036759	0.00035753	9.7043e-05	-0.00020148	-0.00016195	0.00021421	-0.001198	0.0012947	0.00084375	0.00058789	-0.00026484	-0.00016035	0.0003656	-0.0016939	0.0014065	-0.00080949	-0.00020196	0.0014151	0.0019217	2.971e-05	-0.0020685	0.00042993	-0.00054502	-0.0024418	-0.00081922	0.00045761	0.00030409	-3.4333e-05	-0.00042808	-0.0002497	-0.0013534	-0.00087161	-0.001648	-0.00054881	-0.00037308	0.00064396	0.00021798	-0.00053005	0.00098304	0.0014184
N.S.		0.00017406	-0.00081775	0.00024492	-0.0018937	-0.001022	0.00080402	-0.00077341	-0.00052696	-0.00069413	-0.00087657	-0.00045713	-0.0014942	-0.00030378	0.0015025	0.0012689	0.00058621	-0.0010687	0.0011084	-0.00044474	0.0020942	-0.00014767	-0.00031222	0.0014003	7.0339e-05	-2.24e-05	0.00033512	-0.0001545	-0.00011727	0.0024272	0.00070957	0.0010174	0.0016578	0.00068332	-0.00040863	0.00038183	-0.0002729	3.1233e-05	0.00089465	0.0001016	0.0028884	-0.00041597	-0.00071083	-0.00078372
N.S.		0.001444	-0.00058034	0.0012112	0.00050081	0.0023348	-2.48e-05	0.0012131	-0.0014612	-0.00027507	0.0003199	-0.0005232	-0.0021619	0.001149	0.00016634	0.00071918	-0.00070754	0.00085473	0.00084824	0.0004033	0.0020332	0.001687	0.00030595	0.00076688	-0.00035957	-1.6746e-05	0.00033346	-0.00059641	0.00070216	-0.00050427	0.00096503	-4.9923e-05	0.0010803	-0.00018218	0.00062974	3.4656e-06	-6.0158e-05	0.00099937	0.002267	-0.00040478	0.0051095	0.002418	0.0017783	0.0022482
N.S.		-0.0013888	-0.0042517	0.00056789	7.9286e-05	-0.0017948	0.0027406	-0.0020629	7.9308e-05	0.00080296	0.0011678	0.0009693	-0.00084867	0.0003699	-0.00090002	0.00085764	-0.00092802	0.00030987	-0.0012565	7.0142e-05	-0.00039607	8.353e-05	0.0023064	0.00017665	0.00062887	0.002955	-0.0002241	0.00044953	-0.00032928	0.00029974	-0.00047592	0.00071515	-0.00013113	0.0011005	0.0013529	-6.7181e-05	-0.0010619	0.0026056	-0.00049249	0.0033351	1.5137e-05	0.0010826	-0.000689	5.8799e-06
N.S.		-0.00080967	0.00026969	-2.4229e-05	-0.00015784	-0.0010105	0.00052021	-0.00098715	0.00022149	0.00041307	0.00043174	0.00030682	0.00087334	0.00081804	0.00021002	7.0972e-05	-0.00035432	0.00077203	0.00090344	-0.00058171	-0.0013254	-0.00024018	0.0011585	-0.00013555	-0.0010364	-0.00080072	-0.0011445	0.00034128	-0.00084711	8.3694e-05	-0.00081451	0.0013315	-0.00080611	0.0028286	0.00010352	-0.001031	0.00033091	-0.00078911	-0.00067271	-0.0015353	-0.0010676	-0.0021552	6.707e-05	-0.0008137
N.S.		0.00024192	-0.0015182	-0.00062387	-0.00056763	-0.00099577	-0.0014382	-0.00053224	0.0016515	0.00024316	-0.0022837	0.0019713	-0.0022411	-7.9679e-05	0.0018565	-0.001782	-0.00089377	-0.00063933	-0.00098844	-0.0006964	2.3699e-05	-0.0012857	-0.00094528	-0.00061501	-0.00083505	-0.0020257	0.00040789	-0.0017767	-0.0029769	0.0012717	-0.0011756	0.00072184	-0.0010954	0.0015303	0.0010558	0.00045709	0.0010195	-0.0014833	0.00093302	0.0036021	0.00020885	0.0019525	0.00037878	0.00040346
N.S.		-6.1175e-05	0.00042454	0.00018308	0.00079978	0.0021365	-0.0003058	0.00052521	0.00079907	-0.00090275	-0.00078064	0.00035011	-0.00078813	0.00020892	-0.00079795	-0.00093292	0.0002085	-0.00099494	-0.00021182	-0.00031661	0.00083973	0.00057777	0.0012225	-0.00052488	0.0021533	1.2384e-05	0.00058352	-0.00031081	-0.00093172	0.00032828	-0.00064158	0.0005576	7.7759e-05	0.0010475	-0.00083708	-0.00047398	-2.6124e-05	-0.0010848	-0.00075621	-0.00088687	0.00010095	0.00033615	0.00040189	0.00063219
N.S.		0.0003858	-0.0023	-0.0018624	-0.0016523	-0.0013263	0.00055543	3.8404e-05	-0.001151	0.0009055	0.0011228	-0.00053374	-0.00039683	9.2071e-05	0.0011139	-0.0021646	-0.00085953	-0.0017642	0.00085492	0.0025888	0.0012313	0.0034945	-0.0024765	0.0012773	0.0016361	6.7033e-05	0.0008552	0.0010284	-0.0024246	0.00043387	-0.00063182	0.0015856	0.0032425	0.00046185	-0.00050366	0.0011371	0.00043971	0.00010825	-1.6862e-05	-0.001297	-0.00036121	0.0015378	5.656e-05	0.00019513
N.S.		-0.00017724	-0.00058593	0.00051772	-0.0010521	-0.00096246	0.00074808	0.00010516	-0.0023794	-0.0012258	0.0003041	-0.002412	-0.00158	-0.0018135	0.0006323	-0.0014728	4.3191e-05	0.0012327	-0.0016476	-0.00094304	-0.00099081	-0.0011698	-0.0017687	-0.001366	-0.00060946	-0.00063953	0.0012647	0.0012673	-0.00012626	-0.00045467	-0.0005169	-0.00081079	-0.00034362	-0.00048169	0.0021269	0.00041013	0.002752	0.0039965	0.00055195	-0.00040341	0.0011856	-0.00071358	0.0019375	0.00030473
N.S.		0.00095784	-0.00068377	-0.00073988	0.00089589	-0.0013611	0.0016578	0.0005083	-0.00098279	-0.00049168	4.5973e-05	0.0003336	0.00040649	-0.00087721	-0.00049591	0.0011365	0.0013467	0.0022759	0.0003176	0.001142	0.00082854	-0.0014049	0.00026889	3.6495e-05	-0.0016174	7.0099e-05	0.00083128	0.00024649	0.0006756	-0.00096147	-0.00066894	-0.0013109	3.9891e-05	-2.623e-06	0.00087981	0.0018141	0.0009391	0.0013976	0.00056123	0.00074988	0.0013481	0.00082659	-0.00086661	0.00090727
N.S.		-0.00017186	-0.00060428	-0.00049188	-0.0019374	0.0014506	0.0011845	-2.9512e-05	0.0014807	0.001368	-0.00045499	-0.00013325	-0.00088226	0.00047719	-0.0007724	0.00024843	-0.00089636	-0.00022119	-4.5201e-05	-0.0010323	-0.0018729	-0.00047533	-0.00053671	-0.00064584	-0.0013873	-0.00076545	0.00069852	0.0010571	-0.00043946	-0.0014552	0.00035126	-0.00061969	-0.00035841	-0.00032007	0.0019832	0.00087393	-0.0010903	0.0015067	0.00060155	0.00040327	0.00076092	-0.00077088	0.00047813	-0.00015361
N.S.		-0.0015038	-0.00062235	0.00086409	0.00044929	0.00045736	0.00043996	-0.0011002	0.00062952	-0.00073487	0.00036676	0.00083144	0.0015843	0.0015093	-0.0011248	0.00052263	-0.0012884	-0.00089386	-0.00024388	3.6872e-06	-0.00016384	-0.0023031	-0.0018213	0.00025281	0.0011268	-0.00021253	0.00023543	-0.00022493	-0.00054375	-0.00017551	-0.00036002	-0.00074223	-4.8423e-06	-0.00054675	-0.00094024	0.0010675	-2.1531e-05	-0.0003869	-0.0014564	-0.0013021	0.00084128	-9.3214e-05	-0.0013837	0.0027258
N.S.		-0.00048778	0.0011069	8.3377e-05	0.0028268	-0.00072674	0.00064886	-0.0010204	-0.001061	0.003488	-0.00070087	0.00070853	0.00097093	0.0023366	-0.0014946	5.6685e-05	-0.00063736	0.00083218	0.0025809	-0.0010972	-0.0019298	0.00011353	0.0016284	-6.5525e-05	0.00037742	-0.0010571	0.00040281	0.0034109	0.0015349	0.00047095	0.0023994	0.0009047	0.0012755	0.0004559	0.001444	0.00059335	-0.00077063	0.0013209	-1.9604e-05	-0.000793	0.00089754	-0.00019684	-0.00011293	-0.0007933
N.S.		-0.00041452	0.00010308	-0.0004178	-0.00060132	-0.002072	0.00064324	0.000146	0.0015372	0.00026512	0.00093981	0.00067841	-0.00062331	-0.00069891	-0.00083298	0.00013444	0.0021158	0.0016284	0.00033091	0.00025149	0.0014415	0.0030065	0.0015187	0.00038912	-0.00016444	-0.00016945	-0.00044248	-0.00081118	0.00049638	0.00067463	-0.000738	0.00052987	-0.00014403	-0.00027482	0.0011993	0.0014281	0.001624	0.00019844	0.0017441	0.0015683	0.00078865	-0.00053954	0.00031316	0.0010158
N.S.		0.0011506	-0.00027739	1.8006e-05	-0.00039146	0.0021436	0.0003856	0.0014801	-0.00046551	0.0015386	0.0021072	0.0020655	-0.001206	0.00063847	0.0012266	2.9994e-05	-0.0011939	-0.0016624	-7.7231e-05	-0.0013371	-0.0011482	-0.00021441	-5.8368e-05	-0.0014611	-0.00053276	-0.00065923	-0.00075346	0.00041065	0.00010862	-0.00029181	-0.00091667	0.00010447	-0.00042231	0.00075144	0.00063744	1.2673e-05	-0.00059154	-0.0007034	7.4742e-06	0.0006966	-0.0012416	0.0017635	0.0012832	-0.0014821
N.S.		-9.2948e-07	-0.0011976	-0.00012923	-0.0013611	-0.001394	-0.001013	0.00075887	-0.0014985	-0.0019675	8.0557e-05	-0.0007177	9.8643e-05	-0.00010158	0.00038208	-6.9067e-06	0.00089766	0.00031941	-0.00058841	-0.0013374	-9.204e-05	-0.00086032	-0.0012725	-0.0013474	-0.00086198	-0.0012136	0.00058376	0.0011515	0.00030366	0.00032021	-0.0013353	-0.001082	-0.0011753	0.00034255	-6.2413e-05	-5.8258e-05	0.00051954	0.0025818	-6.2439e-05	-0.0004846	0.0020833	0.00015748	0.0010468	0.00025634
N.S.		-0.00052194	-0.001671	0.00070704	-0.00047044	-9.4988e-05	-0.00172	-0.00080629	0.00038369	0.00058406	-9.9096e-05	0.00011214	0.00041309	-0.0020599	-0.00054211	4.8642e-05	0.00042159	-0.00048922	0.00050641	0.001832	0.00089522	0.00020494	0.00011274	0.00065469	-0.00049574	0.0010381	-0.00068882	-0.0008241	0.0024445	-0.0013532	0.0030285	-0.00014947	0.0010034	-0.0002118	-0.0010082	0.0013274	-0.0010874	3.3412e-05	0.0016863	0.0005172	0.0016581	0.0010192	-0.0017242	-0.0011267
N.S.		-0.0002315	-0.0014389	-0.00031844	-0.0010953	9.5314e-05	7.7392e-05	0.0003737	-0.0012238	-0.00010368	-0.00078189	0.00052598	-0.002178	-0.00039162	0.00054808	-0.00078194	-0.0027403	-0.00052011	-0.0005659	-0.00095405	-0.0002234	-0.00041727	-0.0013293	-0.00082598	-0.00017976	0.00033617	-0.0001187	9.4925e-05	-0.0010934	-0.0011082	-0.0002544	-0.00099463	-0.0011694	0.00023616	0.00010618	0.00062559	0.00077796	2.7684e-05	0.00039433	-0.00040889	-0.0010372	0.00041365	0.00010327	-6.1674e-05
N.S.		-0.00030414	0.00036676	0.00032989	0.0063498	-0.00088477	-0.00029781	-0.0014125	-0.0002874	0.0024481	-0.00070228	0.00065037	0.0011386	0.0015566	3.4438e-05	-0.00044385	-0.00035581	0.00019593	0.0033302	-0.0017674	-0.0022129	0.00089905	0.0053338	0.00026679	0.00045427	-0.0012801	0.00048287	0.0034428	0.00048849	0.0035501	0.0022951	-0.00046467	0.0011556	0.0001017	0.00060114	0.00054887	-0.001048	0.0023534	0.00033352	-0.00028775	-0.00015213	-0.00013406	0.0003627	-0.00082569
N.S.		-0.00012483	0.00015814	0.0015025	0.003037	5.7754e-05	0.0013876	0.0016286	0.0011072	-0.00092042	-0.00036371	0.00070582	-0.00045516	0.00039985	0.0033748	0.0007338	0.0018037	0.0021253	-0.0015622	3.6385e-05	0.0038239	0.0058705	0.00048269	0.0031609	0.0015973	0.0014865	0.00098166	0.0012035	-0.00032586	0.0018215	0.00063688	0.0010553	0.0016733	0.0023651	-0.0015172	-0.00056586	-0.00053318	1.2598e-05	-0.0007302	0.0003352	-0.00017125	0.00015793	4.7256e-05	0.0010136
N.S.		-5.4939e-05	0.0013928	-0.00158	0.00046778	-0.0015737	-0.00035092	0.00036425	0.00082258	-0.00073724	-0.00082799	-0.0010204	0.002985	-0.00034678	0.0012963	0.0023854	0.00088252	0.0035903	0.0028333	0.0025227	0.0018413	0.0010926	0.0007454	0.00063398	-0.0016077	0.0017913	0.002856	0.0003133	0.0017218	-0.0015118	-0.0013573	0.00021065	0.00015442	0.00015419	-0.002745	0.0021674	0.0028132	-0.00081173	-0.0016075	0.00075692	-0.00040615	0.0022938	0.00032692	0.00070617
N.S.		0.00027837	-0.0011195	0.0013157	-0.00042969	0.0017516	-0.00040455	0.00080058	-0.00087412	0.00047593	0.0007593	-0.00049988	-0.0023909	0.002372	2.8833e-05	0.00044044	-0.001455	-0.00014549	0.00049889	0.0021035	0.0011654	0.0008844	0.0011311	0.0018784	0.00079832	-0.00099543	0.00046709	-6.8351e-05	-5.2977e-05	-0.00041471	0.00026835	2.265e-05	0.0018575	-0.00059046	0.00068433	0.00026668	0.0016988	0.00029749	0.0028838	0.00073823	0.007093	0.0035547	0.0038395	0.0029779
N.S.		0.00099516	-0.00020243	0.00022864	0.0014968	0.00031717	0.00080151	0.00080509	-0.001408	-0.00051326	-0.00018859	-0.00048991	-0.00097931	-0.00032493	-0.00018379	0.0010334	0.00020749	0.0017694	0.00053312	-0.0001054	0.001277	-0.00013768	-0.00017848	1.8395e-05	-0.00138	0.0003222	0.00034529	-0.00055965	0.00080686	-0.00065449	0.00048238	-0.00083586	0.00030952	-0.00023013	0.00072279	0.00049306	0.00011539	0.0015019	0.00093488	-0.00030191	0.0029457	0.0016992	-0.00031245	0.0011353
N.S.		0.00045117	-0.0010075	-0.00048541	0.00017381	-0.00071453	0.00049111	-0.0011209	-0.0011894	0.0012726	0.0019014	-0.00054928	0.0021728	-0.0002165	0.0013821	0.00081966	0.0002019	-0.00041447	-0.00038432	-7.6763e-05	0.00043803	-0.00055378	0.0016317	-3.1074e-05	0.0014367	-0.0023719	-0.00048549	0.00033213	0.00030301	0.0025424	-6.6967e-05	-8.4876e-05	-0.00075256	-0.00077722	-0.0016903	0.00018766	0.00036285	0.00041022	0.00090266	-4.0522e-05	-0.00095781	0.00070524	0.00098713	-0.001415
N.S.		-0.00023861	-0.00066578	0.0015237	0.00065216	0.0013132	0.00011556	5.35e-05	-0.00061125	-0.00069361	0.00013969	0.00018636	8.1222e-05	-0.00088925	0.0035386	0.0016569	-0.0013753	-0.00074233	0.0038456	0.00020069	-0.00021402	-0.0010306	0.00019872	-0.0005451	-0.0010584	0.0013303	-0.0034859	-0.0012179	-0.0016012	0.00067652	2.6082e-05	0.00013324	0.00031311	-4.0574e-05	-0.00041583	0.0002217	-0.0014817	0.00059943	0.00081294	-0.00035403	0.00053354	0.0010667	-0.00048164	0.00085683
N.S.		0.00092842	0.0031682	0.00014255	0.0012983	0.001595	-4.4276e-05	0.00056772	-0.00076027	5.9242e-05	0.0016096	-0.00046309	-0.00076773	-0.00081638	-4.132e-05	0.00033565	-0.0007592	-8.9138e-06	-0.00064316	-0.00073165	0.00078939	9.9719e-05	0.001311	0.00014983	-1.3833e-05	0.0017364	0.00049046	0.00053932	0.00052662	7.7751e-05	0.00021349	0.00024083	0.0027112	-0.00027299	-0.00019226	-0.00078372	6.6719e-05	8.2503e-05	-0.00038576	-0.00054837	-0.0011009	0.00097707	-0.0011693	-0.0029325
N.S.		-0.00016275	-0.0021462	-0.00056858	0.00086924	-0.0014951	0.0011555	0.00089288	-0.0014701	0.00038299	0.00037185	-0.0014601	-0.00075574	-0.000589	0.002528	-0.001565	-0.00011416	-0.00087993	-0.00016641	0.002461	0.0013912	0.0025138	-0.0029304	0.00062597	-0.00032165	-0.0001101	-0.0015567	0.0008783	-0.0018998	0.00097053	0.00030012	0.00033869	0.0027256	0.00093384	-0.0018276	0.00114	0.00061326	9.3058e-05	-0.00011275	-0.00028256	-0.00021301	-0.00079171	0.00028597	0.0010873
N.S.		-7.4654e-06	-0.00081404	-0.0011392	-0.00020528	-0.0025393	-0.0010076	-0.00033859	0.00059658	-0.00026915	-0.0015517	0.0021343	-0.0016443	4.7546e-05	0.0015635	-0.00067243	-0.00031062	0.00021422	-0.00057563	-4.359e-05	5.2537e-05	2.4196e-05	-0.00095765	1.7771e-05	-0.00026051	-0.0015626	-0.00045669	-0.0015405	-0.0029171	0.0017978	-0.0010884	0.00080455	0.0004756	0.0022192	0.0019139	0.00068994	-0.00020324	-0.00084654	-0.00043404	0.0034033	-0.00081511	0.0008906	0.00063835	0.00025095
N.S.		-0.0012387	0.00066098	-4.7024e-05	-0.0010259	-0.00012044	-0.00049506	0.00061462	0.00016489	0.00070534	0.0025009	0.0006297	-0.0014774	-0.0014387	-0.00068291	-0.00051522	0.00053111	0.00066096	4.2426e-05	0.00038528	0.0013098	-0.0015459	0.0010829	-0.00051882	0.00062055	-0.00059939	-0.00082523	-0.00037276	-0.0013307	0.00049483	0.00035872	-0.00098719	0.00012308	-0.00067556	-0.00046703	0.001109	0.00087235	0.003544	-0.0018624	0.0025426	0.0011509	-0.00062821	0.00093738	0.0013627
N.S.		0.002715	0.0024882	-0.00021918	-5.0678e-05	0.00043112	0.00021427	-0.0012408	0.00076365	-0.00070424	-3.8089e-05	0.0010486	-3.4828e-05	0.00091969	0.0016211	0.0023835	0.0014454	0.0015229	0.00037951	-0.00046005	0.00186	0.00071854	0.0015711	0.00084662	-0.00065242	-0.0022389	-9.7828e-05	-0.00095479	0.0013754	-0.00064967	-0.0021658	-0.00096088	-0.0019735	-0.0017281	-0.00091252	-0.000653	-0.001803	-0.0007183	-0.00083302	1.3305e-05	-0.0013329	0.00034583	-0.00080875	-0.0012484
N.S.		0.00045288	0.00013339	0.0016783	-0.00028479	0.0037272	1.1854e-05	0.001848	0.001427	-0.0010411	0.0012734	0.001817	0.0007248	-0.00045399	0.00042158	-0.0016599	-0.0020669	0.00037918	-0.0013962	-0.0013319	0.0026141	-0.0011012	-0.002077	-0.0016303	0.0028285	0.00027488	-0.001086	0.00034679	-0.0001863	-0.0010297	0.00059035	-0.00037532	-0.00074506	-1.1542e-05	0.0019235	-0.00018088	-0.0017148	-0.0011302	0.00010017	-0.00032496	0.00083074	0.0025703	0.00042705	0.0024575
N.S.		0.0019408	0.0028846	0.000349	0.00049374	0.0021511	0.00046147	0.0012136	-0.00052794	0.0015556	0.0023495	0.00037145	-0.0010511	0.0005746	0.0015641	0.00048109	-0.00078327	-0.00075401	-0.00065122	-0.0012853	0.00050766	0.00067832	-3.1966e-05	-0.00038508	0.00011174	0.0005205	-3.8581e-05	0.00092567	0.00025043	0.00018716	-0.00072499	0.00094245	0.0011898	-0.00068065	0.00024134	-0.0010098	-4.9637e-05	-0.00055857	-0.001067	-0.00014903	-0.0012238	0.0009191	-0.00050621	-0.0017364
N.S.		-0.00074221	-0.00028284	-0.00034825	-0.0012456	0.0017408	0.0014629	-0.00050662	0.00076608	0.0012056	-0.00033547	0.00075539	0.00053784	0.001217	-0.00030796	-0.00127	-0.0018313	-0.00021714	0.0013469	-0.0020625	-0.0014973	-0.00031385	-0.00063609	-0.00025891	-0.00061806	-0.00092097	0.00097109	0.001452	-0.00043352	-0.0016934	-0.0006825	0.00031959	-0.00046912	0.0011481	0.0040526	-7.6679e-05	-0.0010655	0.0016423	1.9791e-05	-0.00024607	0.0019518	-0.00052686	0.001016	-0.0004596
N.S.		0.00080235	0.00010808	0.0015886	0.00031502	0.00085654	-0.00026832	0.00017766	-0.00064768	-0.00059905	-0.0020059	-0.0002654	-0.0016102	-0.00074592	0.00033947	0.0023447	-0.00020037	0.0012748	0.00076449	-0.00010469	-0.00037636	0.00011597	-0.00060233	4.5446e-05	-0.00014389	0.00035404	2.523e-05	-0.0013427	-0.00034879	-0.0013881	-0.00079681	0.00011635	-0.00069656	0.0011514	-0.0006695	-0.0021147	-0.0010317	-0.00049682	0.00017759	-0.00017404	0.0014388	0.0045397	-0.0007883	0.00054506
N.S.		-0.0002947	0.0010664	0.00052906	-0.00020107	-0.00014231	-0.00045547	-0.0010741	-0.0019256	-3.4943e-05	-0.00072883	2.9115e-05	-0.00063541	0.00090504	0.00057479	-0.00010095	0.00060055	-0.00012383	0.00019776	0.00011465	0.00056938	0.0005828	0.0017286	0.00079417	-0.0010931	0.00013789	-0.0026061	0.0011955	0.0007419	0.00014365	9.6796e-06	0.00035344	-0.00049593	0.0015637	-5.7838e-05	0.00046817	-2.0287e-05	-7.1546e-05	0.0016948	-0.00090077	0.00027335	8.2566e-05	-0.00046212	-0.00051033
N.S.		0.0010865	-0.00087429	-0.0014538	-0.0031109	-0.00013336	0.00029697	-0.00084226	-0.0010236	0.00053835	0.00046445	0.00063689	2.537e-05	0.00087783	-0.00028437	-0.0021526	-0.0017269	-0.0017945	-0.00037213	0.00072297	0.0017472	0.0015262	-0.0018452	0.00075217	0.0020951	-0.00049761	0.003872	0.0011708	-0.0019802	0.00033036	-0.0016681	0.0019613	0.0023372	-0.00010308	0.00051784	0.00097234	-0.00054655	-0.00070528	0.00035546	-0.001466	-0.00015822	0.0036083	0.00013718	-0.00084491
N.S.		-0.0013252	-0.0018048	-0.00075775	-0.0012213	-0.00048138	-0.00075303	-0.00010212	-0.0010223	-0.00019505	-0.00015205	8.1465e-05	-0.0010166	-0.0011486	0.001226	0.00046816	-0.0013392	-0.0021402	-0.00098144	0.00058042	-0.0012248	-0.00067165	-0.000708	-0.001653	0.00043217	-0.00036814	-0.00021234	-0.0018549	-0.00069585	0.00041932	9.6986e-05	-0.0023884	-0.0023924	0.0016484	-0.00054736	0.0012481	-0.00042566	-0.0012028	0.0023899	0.0020663	0.00028015	0.0012359	0.0019901	-0.0022074
N.S.		0.0032187	0.00037279	-0.00050609	0.00038449	-0.00026391	-0.00034793	-0.00015916	-0.00041751	0.0010862	-0.00031891	-0.00032121	-0.00047302	-0.0015486	0.00072371	-0.00029585	-0.00084446	-0.00010144	-0.00017362	-0.0014305	-0.00072903	0.00024487	-0.00090307	7.5681e-05	-0.0012401	-0.00058727	0.0019961	-0.00055488	0.00048201	-0.00033771	-0.0013096	7.7074e-05	0.00050998	0.00027749	8.1825e-05	-0.00063158	-0.00070286	-0.00081052	-0.00018938	2.1294e-06	-0.000934	-0.00073593	-0.00034584	-0.0012098
Positive		0.00037802	-0.00054018	-1.2827e-05	0.0078279	0.00022033	-0.00062067	-0.0013303	0.00028178	0.00027083	-0.0001567	-7.0984e-05	0.0014305	0.00048257	0.0018161	-0.00029676	0.0012695	0.00013392	0.0035113	-0.0018031	-0.0018871	0.00023741	0.0084175	0.00087245	0.00055591	-0.0019719	0.00047149	0.0019911	0.00076412	0.0046178	0.0016918	-7.8497e-05	0.00052513	-0.00044419	-0.00010523	0.00050542	-0.00064924	0.0018537	0.00065844	1.9106e-05	-3.5127e-05	0.00043058	0.00059789	-0.0011251
N.S.		-0.001359	-0.0028745	-0.00028408	0.0017862	-0.0019126	0.0022329	-0.0018275	-0.0011273	0.00013635	0.001002	0.00021702	-0.00076139	0.00057858	1.1611e-05	0.00071623	-0.0011986	-0.00017623	-0.0010578	0.00068953	-0.00017311	-0.00032594	0.0018304	0.0018896	0.00045204	0.0019635	-0.00021068	0.00089231	0.0010769	0.00024954	-0.00058431	0.00045751	0.00021473	0.0014287	0.0024155	0.0010285	-0.00065571	0.0025925	-0.00087403	0.005302	-0.00041385	0.0021026	-0.00067764	-0.00011221
N.S.		-0.0014307	-0.00081134	-0.0012506	-4.0867e-05	-0.00041599	-0.00067542	0.00144	-0.00098368	-0.00028376	-0.00079186	-0.00060584	-0.00030668	-0.0014212	-0.00064699	-0.00087398	0.00053334	0.00092564	-0.0010669	0.0013594	-0.00017845	0.00046739	-0.0010905	0.0010944	-0.00010999	-0.00032638	-0.0011379	-0.0016382	-0.0011248	0.00056254	0.00066594	-0.0002524	0.00015521	-0.00014774	-7.4908e-05	0.0012487	0.00026996	-0.00021619	0.002154	0.00027076	0.0021572	5.6601e-05	0.0014136	0.0026186
N.S.		-9.4492e-05	0.0005928	0.00064178	0.00019605	-0.00098006	-0.00023239	-0.0020621	-0.00050321	-6.6903e-05	-0.00053322	-0.0008248	0.00085017	-0.00080437	-0.00079073	-0.0015503	0.00059376	-0.0010999	-0.0015784	0.00097512	0.00070644	0.0012826	-0.0011987	0.0012258	-0.0017661	-0.00062804	-0.0014006	-0.00039532	0.0015444	-0.00082905	-0.00061696	0.00064796	0.00027268	-0.0013742	-0.0020348	-0.0016123	-0.0012337	-0.00041758	0.00054367	-0.0011544	-0.00069664	0.00095328	0.00024414	-0.00074981
N.S.		0.0015884	-0.00014078	1.7965e-05	-0.0010331	0.00077776	0.0013345	0.0011482	-0.00051722	0.0013451	0.0020295	0.0007993	-0.0015816	0.0010792	0.00050839	0.0017333	-0.00031051	-0.0005366	-0.0010048	-0.0014478	-0.0013345	-0.0015166	-0.00047714	-0.00041998	-0.0024811	-0.001501	-0.00081857	-0.001454	-0.00048677	-0.00031622	0.00081287	-0.0001625	0.00024917	0.00028273	0.0021242	-0.00034692	0.0013081	0.0028515	-0.00079266	0.0011662	0.00071953	-0.00071149	0.00010437	-0.001298
N.S.		0.0025106	0.00083729	-0.00048749	0.00040836	3.4798e-05	-0.00052934	-0.00031634	-0.00025943	0.00081587	-0.00015537	-0.00013908	0.00043342	-0.0019433	0.00044184	-0.0010936	-0.0016238	-0.00086356	-0.0010442	-0.0015242	-0.00064318	-0.00037508	-0.0002447	0.00015278	-0.00085825	-0.00060528	0.0008914	-0.00031875	-0.0004146	-0.00050563	-0.0018566	-0.0013044	0.00023254	-0.00037609	-0.0010481	-0.0012516	-0.0011499	-0.0012813	-0.00026924	-0.00031226	-0.0007628	-0.00076704	-0.00028812	-0.00050631
N.S.		0.0002344	0.0010614	0.00055238	-0.00024451	-0.0011015	-0.0010138	-0.00053875	-0.00010239	-0.0012101	-0.00087682	-0.0005961	-8.8641e-05	-0.00034561	-0.00054316	-0.00089833	0.00037309	-0.0005294	-0.00065325	-0.0002992	-0.00044684	0.0012399	-0.0030347	-0.00017827	-0.00078407	-0.00043771	-0.00063056	-5.5822e-06	-3.103e-05	0.00048251	0.00025857	-0.00017955	-0.0015332	-0.00058973	-0.00045048	-0.0014898	-0.00033993	-0.0011498	8.404e-05	-0.00047638	-0.0011029	-0.00069268	0.0002111	8.5532e-05
N.S.		-0.0002474	0.00017399	-0.00030569	-0.00096038	-0.0017264	0.0017482	-0.0012689	8.3329e-05	-0.00087796	0.001385	-0.00018067	0.0023775	0.0044345	0.0011875	0.0019325	0.0011318	-0.00083112	-0.0023002	4.7171e-05	6.3869e-05	-0.00015479	-0.00092797	0.0001276	0.00043021	0.00077056	0.0016161	0.00010984	0.00021923	0.00088379	-0.0010556	0.00014298	-0.001094	-0.00098121	-0.00025774	-0.001391	-0.00026576	0.0011677	-0.0013819	-0.0011345	0.0019853	0.00024738	-0.0010177	-0.0003054
N.S.		-0.00035279	-0.00049964	0.0010255	-0.00040324	-0.00011559	-0.00131	0.00026928	-0.001602	3.7208e-05	-7.259e-05	0.00063132	-0.0021746	-0.001954	-0.00033944	-0.00092429	-0.002657	0.00080514	-0.0002767	0.00030181	-0.00039661	0.00038161	-0.0080848	-0.00055398	0.00021431	0.0013686	-0.00039193	0.00061563	-0.00057274	-0.0011012	-0.00057181	0.00033439	-0.0014028	0.0010524	-0.00046821	0.00036306	0.00022949	0.00046257	-0.00029679	-0.00059719	-0.0020401	0.00054905	-0.0009143	0.00016341
N.S.		-0.00016059	0.0017037	-0.00040186	-2.1735e-05	-0.00057791	0.00039864	-0.0004718	-0.00097911	0.00039383	0.001534	0.00089549	-0.00010033	-0.00037747	-3.5666e-05	0.00021938	0.0068257	0.00015808	0.0014484	-0.0004657	0.0017618	0.0012359	-0.0060211	-0.00019686	-0.00053816	0.0024111	0.0001068	-0.0009342	0.00027346	-0.0010556	0.0017349	-0.00077155	4.9153e-05	-0.00049015	-1.2508e-05	-0.00022991	0.00058789	-0.0010119	0.0004411	2.2292e-05	-0.00056421	0.00034352	0.00025659	0.00018667
N.S.		0.00053042	0.0017328	-0.0020249	6.677e-05	-0.0027162	-0.0011426	-0.00070994	0.001276	-2.5726e-05	0.0015338	0.00052654	0.0022441	0.0013036	0.0011734	0.0029116	0.001156	0.0011052	0.0022229	0.00010195	0.0018374	0.0034463	-0.00055141	0.0036963	0.00018053	0.002842	0.0019879	0.0028144	0.0029972	0.0012569	0.00065095	-0.0010955	0.00014013	-0.00072634	-0.0019591	-0.00038755	-0.001038	0.00013143	-0.002014	0.0025959	0.00064006	0.00076928	0.00015541	0.0015053
N.S.		-0.00072041	-0.0016494	0.0006887	0.00067754	-0.0015812	-0.00070452	-0.00016781	0.00028883	0.00098095	-0.0021276	0.0026279	0.0009685	-0.00099874	0.00041988	0.0013752	0.0016699	0.00019992	0.0030874	0.0010624	-0.00078631	-0.00076232	0.0037625	0.00021268	-0.00013558	-0.0019605	0.00064417	-0.00097319	0.00078378	-0.0013189	-1.0296e-05	-0.00079879	-0.001435	0.00039647	4.0701e-06	-0.00064678	0.00031759	-0.00061239	-0.0012921	-0.0003473	0.00023538	0.00061104	0.0040861	0.0017709
N.S.		0.0013147	-0.0014605	0.00069006	-0.00028699	-9.3998e-05	0.00068186	2.9847e-05	-0.00067048	0.00086793	0.0015451	0.00016403	-0.00059395	0.001339	-0.00021574	0.00025577	7.4192e-06	-0.0010692	-0.00087448	-0.0019576	-0.0023006	-0.00346	-0.0012677	-0.0030057	-0.0042265	-0.0022619	-0.0013015	-0.00075955	-0.0005288	-0.00023062	0.0011386	-0.00033381	0.00079637	-0.0011084	0.0014176	0.00026502	0.0005305	0.00055624	5.2748e-05	0.0018331	0.00046928	-0.00077104	0.0011244	-0.0015879
N.S.		-0.0012404	0.0031132	0.0018858	0.00086799	-0.0010424	0.0012135	-0.0011669	0.0012168	9.5878e-05	-0.00058496	-0.0012723	0.00042482	0.0014354	-0.00088669	-0.00023855	-0.00026641	0.00016398	0.00030219	-0.0004659	-0.0010019	-0.0010842	-0.00068886	-0.0015552	-0.00066198	0.00031726	0.00012515	0.00020397	-0.00019033	-0.00057972	0.00083143	0.00099432	0.00047215	-0.00010503	6.9614e-05	0.00045132	-0.0017036	-0.00015784	-0.0013095	-0.001705	0.00055982	-0.0010325	5.4376e-05	0.00044292
N.S.		0.00015008	0.00053381	-0.00030971	0.00030041	0.00034731	-0.0025402	-0.00087627	0.0017269	-9.9341e-05	-0.00040878	0.0014709	0.00080861	-0.0014866	-0.00087056	0.0021839	0.00033617	-0.0011415	0.0017777	0.00068809	0.00082066	0.00078384	0.0019757	0.0011578	-0.0012937	0.0017413	0.0012036	0.00056087	0.0023798	-0.0012668	0.00047682	-0.0018456	0.0017784	0.00015249	0.00044873	0.0012399	0.001923	0.00053566	0.003103	0.00061473	0.00027302	0.0015095	-0.00077919	0.00038155
N.S.		-0.0013596	-0.00054875	-0.001971	0.0001829	-0.00053748	0.0019042	-0.0014132	-0.0016974	-0.0015353	0.0015295	-0.00020196	0.00080577	0.0025675	-0.0026013	0.00045191	0.00064664	0.00013718	-0.0016107	0.00012399	-0.0017798	-0.00084735	0.00044665	-6.712e-05	0.00093763	-0.00028772	0.0012967	-0.00011269	-0.00051919	-0.00051249	3.2817e-05	0.00075612	-0.00052336	-0.0005898	0.00024548	-0.00062832	-0.00088786	0.00011871	-0.00061801	-0.0015637	0.0022518	0.0029233	-0.0005746	2.2836e-05
N.S.		-0.00061039	-0.00072224	0.00057968	-0.00042692	0.00019436	-0.00040921	0.00045368	3.8233e-05	0.0006946	-0.00028107	-0.00084322	-0.0010191	0.00075837	-0.00063666	-2.8487e-05	-0.0013172	-0.0010773	-0.00037688	0.0024103	-0.00015173	-0.0011066	-7.542e-05	0.0014412	0.0011649	-0.0011422	7.7419e-05	0.00010837	-0.00032785	-0.00043221	-0.00086142	0.00048685	0.00094809	-0.00096598	0.0014899	0.00024942	0.0028831	-0.0001974	0.0020691	0.0015551	0.0061596	0.0035219	0.0038476	0.0020026
N.S.		-0.00092949	-0.0001167	0.00033768	0.0010648	-0.00031264	0.00059384	-0.00099852	0.00030493	-0.00025509	-0.00022901	0.00016661	0.0010689	-0.0001109	0.00077882	-0.00012928	8.169e-05	0.00093764	0.0017018	-0.0013293	-0.0012195	-5.5906e-05	5.907e-05	-0.0008428	-0.00091921	-0.0013966	-0.0018849	-0.00025823	-0.001234	0.00020873	-0.00053439	0.00080924	-0.0010832	0.0015867	-0.00028064	-0.00071361	-0.00035275	-0.00010191	-0.00033661	-0.0016213	-0.00053374	-0.0016054	-0.00016256	-0.0008488
N.S.		0.00017804	-0.00076339	0.0011095	0.002943	-0.00055474	0.0014922	0.0014612	-0.0005296	-0.00023721	-0.00020071	-0.0008067	-0.00085944	-0.00063411	0.0035161	-0.00055009	0.0010285	0.00090681	-0.001808	0.00092154	0.0027804	0.0027061	-0.0014136	0.00079695	-0.00015852	0.0003791	-0.0015213	0.0010903	-0.00096291	0.0011757	0.00051659	-0.0002668	0.0014665	0.0017469	-0.0020114	7.143e-05	-0.00026148	-6.7908e-05	-0.00023042	0.00030728	0.00014059	-0.0014336	0.00012775	0.00071202
N.S.		-0.00086679	0.00072663	-0.00021925	-0.00066839	-0.0007314	7.6794e-05	-8.6922e-05	-4.4839e-05	-0.0012568	-0.00088181	0.0022144	-0.00051431	-0.00037978	-0.00020605	-0.001802	0.0005477	-0.0010079	-0.00053708	0.00016782	0.0031183	0.003033	0.00071181	0.0025303	0.0013631	0.0031942	0.0015761	0.0004803	0.00056387	8.6497e-05	-0.0010063	0.004067	-2.6231e-05	0.00012525	0.0020844	0.0019506	0.00092741	0.00044669	-0.00055067	0.0026225	-0.00049896	0.0024451	0.0037294	0.0023342
N.S.		2.6629e-05	0.00046305	0.00063867	-0.00024571	0.0010307	0.0010143	0.00056966	-0.00033553	-0.001073	0.00042146	-0.0016112	-0.0011104	-0.0010039	0.0026759	0.00088062	0.0018548	0.00017919	-0.0010085	8.0035e-05	0.00051046	-5.5237e-06	0.0010253	-0.00017251	-0.0012223	0.00046299	-0.0013273	-7.1155e-05	4.598e-05	-0.00056558	8.2483e-05	-0.00048188	-0.0012843	-0.00069615	-0.0015045	-0.0016075	0.00041169	-0.0011593	-0.00045377	-0.00083068	-0.00043729	0.0011918	0.0028564	-0.00072335
N.S.		-0.00086224	-0.00064588	-0.0006012	-0.0013787	0.0014639	0.00033972	-0.0011066	-0.0010834	0.00060007	-0.00070253	-6.5819e-05	0.00083381	0.0011817	-0.00051283	-0.0020517	-0.0025001	-0.0014407	0.0017467	-0.0024065	-0.00050042	0.0004641	-0.0009366	0.00045765	0.00056952	-0.00049372	0.00073743	0.0013834	-5.7531e-05	-0.0014412	-0.0017628	-0.00036318	-0.00032836	0.0018936	0.0046585	-0.001347	-0.00040872	0.0003717	-0.00072331	0.00050661	0.003123	-5.263e-05	0.0006629	0.0001908
N.S.		0.0008929	-0.0010143	-0.00063268	0.0039616	0.00031586	-0.00013655	-0.0009988	-0.00087053	0.00045045	0.001133	-0.0004334	0.0017925	-0.00018532	0.0023484	0.00020753	0.0015152	1.0295e-05	0.0010337	-0.0013643	-0.00079076	-0.0010952	0.0049659	0.00037849	0.00047513	-0.0025713	-0.0003864	0.00038753	0.00037784	0.0034517	-0.00021073	0.00084596	-0.00020198	-0.00078593	-0.001552	0.0002311	4.7427e-05	0.00084677	0.00076364	3.3233e-05	2.7281e-05	0.00095558	0.0011303	-0.0014046
Negative		0.00099726	0.0012907	0.00080604	-0.00062982	0.0018125	-0.00011043	0.0011707	0.0010549	0.0012954	-0.0019754	0.00039379	0.00038508	0.00016293	0.002009	0.00078538	0.0016356	0.0012378	0.00046215	-0.00046921	-0.00057905	-0.00065788	-0.0065031	0.00018579	-0.0053009	-0.0024111	-0.0048008	-0.0015094	-0.0011952	0.00056166	-0.0017486	0.00025844	0.00077947	-0.0015841	-0.00050931	0.0029923	-0.0016954	0.0003973	-0.00035085	9.5004e-05	-7.3697e-05	-0.00039271	0.0015541	0.0010055
N.S.		1.9774e-05	2.6091e-05	0.0021423	0.00011999	0.0046315	0.00035114	0.0022949	0.0022182	0.00012309	-0.00071515	0.00029424	0.00015742	0.00092104	0.000505	-0.0018729	-0.0024042	0.00054728	0.00027323	-0.001812	-0.0004713	-0.00088994	-0.0016448	-0.0023893	0.0011241	0.0013376	-0.0024549	0.0012263	0.00018286	-0.00094652	-0.0012724	-0.001309	-0.000874	0.00067242	0.001778	0.00030974	-0.0016422	-0.00070451	-0.00057442	4.8541e-05	0.0019252	0.00084507	0.0014763	0.0030393
N.S.		0.0013532	0.001728	0.00013778	0.0010687	0.00052957	-0.00054963	0.0008455	0.00036308	0.00070492	0.00036315	0.0010005	0.0010014	0.0011595	0.0030887	0.00096689	-0.0013774	-0.00087085	0.001846	0.0009812	-0.0010043	0.00076324	-0.0074405	0.00084431	0.00021653	0.0014455	0.0018391	0.0040912	0.00050159	0.0022207	-0.00061897	0.0012661	0.0012108	-0.00072696	0.0016192	0.00088634	0.0020781	0.0035368	-0.00024983	-7.1892e-05	0.00060249	0.0017754	-0.00027681	-8.8228e-05
N.S.		-0.0017167	0.00060438	0.00034089	-0.00074679	-0.0016563	-0.00011953	-0.00011538	0.0015438	0.0010106	0.0013653	0.00022279	-0.0013123	-0.00021128	0.00013061	0.00056594	0.0011724	0.00097074	0.00012609	-0.00093168	2.5926e-05	0.0034525	0.00072465	0.00052297	9.3763e-05	0.00010235	-0.00010563	-0.001167	0.0002876	0.0013035	0.0006308	0.0013413	0.00019801	-4.1525e-05	0.0012004	0.001436	0.00072188	0.0009894	0.0012231	0.00024121	0.0016088	-0.0011197	-0.00025963	0.00085508
N.S.		-0.00052834	-0.0005093	0.0010233	0.001192	0.00087726	0.0010815	-0.00050083	-0.0002856	-0.00070786	-0.00018838	0.00020147	0.00082535	-0.00073863	0.0018847	0.0002686	-0.00053784	-5.2494e-05	0.0023406	-0.00075844	-0.00070485	-0.00046874	-0.00060534	-0.0012058	-0.00095736	-8.8282e-05	-0.0022554	-0.00065296	-0.0013714	0.0010204	-0.00035971	0.0001307	-0.00057678	0.00033868	-0.0002512	-0.00029296	-0.0013487	0.00035517	0.00019566	-0.0010205	0.00041929	-0.00031929	-0.00033854	6.1516e-05
N.S.		-0.00049688	0.00031978	0.00096185	0.00017756	-0.0022768	-0.0013004	-0.00098525	-0.00038015	-0.0007218	0.0006074	6.0641e-05	0.001985	0.0028167	-0.0017953	-5.7825e-05	-0.0032419	-0.0012782	-0.00040917	0.00099341	0.00020926	0.0015095	0.00017082	0.00053614	-0.00020223	-0.0015774	0.0010646	0.0026543	0.0024935	0.0012441	-0.00081352	7.9188e-06	-0.0015176	-0.00026269	-0.00036773	-0.0012801	0.001805	-0.00032868	-6.1278e-05	0.0015128	0.00024663	-0.0015196	-0.00020257	0.0011342
N.S.		-0.00093046	-0.0012188	-0.0018592	0.0015224	0.00026426	-0.00060134	-0.000201	0.0006241	-0.0023032	0.00063737	-0.0018046	0.0018495	0.00035129	0.00099478	0.00048726	-0.00073425	0.00038409	0.0015803	0.001238	-0.0014043	0.0024333	0.0012778	-0.0023855	0.0011431	-0.0018533	-0.0006848	-0.0011266	-0.00079227	0.00041116	-3.7692e-05	-0.00014949	0.00017069	-0.0025625	-8.1567e-05	0.00097	0.0020612	-0.0013137	-0.0016208	3.1715e-05	0.0018317	0.0011001	-0.00031414	-2.695e-07
N.S.		-0.0011178	-0.0001708	0.00043713	0.0008947	0.0018908	0.00088301	-0.00074517	0.00032444	-0.00060488	0.00011699	0.00069121	0.0015232	0.0011273	-0.0015943	-0.00056902	-0.00074422	-0.0010408	-0.00066201	-0.00053368	-0.00053452	-0.0021913	-0.0007313	-0.00050975	0.0011407	0.00026558	-0.00032374	-0.00053099	-0.00060854	-0.00023108	-0.00051092	-0.001079	-0.00056061	-0.00071581	-0.0006746	0.0015693	-0.00044304	-0.0012251	-0.00047373	-0.00092977	-0.00019199	-0.00042828	-0.0014592	0.0013932
N.S.		-0.00061041	-9.877e-05	-0.0004435	0.00069893	0.0022842	0.00046732	-7.0116e-05	0.00038894	-0.00080219	-0.00026422	0.00013158	0.00012192	0.00069739	-0.0013705	-0.0014503	-8.103e-05	-0.00095129	-0.00090582	-0.0009646	-0.00013065	-0.0011463	0.00082593	-0.0010596	0.0015125	7.2794e-05	-0.00015405	-0.00052238	-0.0012934	7.4521e-06	-0.00054826	-0.00033443	-0.0002482	-0.0002657	-0.00036857	0.0004737	-0.00040473	-0.0016574	-8.336e-05	-0.00066763	-0.00079884	-0.00077342	-0.00067203	0.00057777
N.S.		-0.0017462	0.00015436	-0.00067766	-0.00046762	-0.0014353	-0.00029946	-0.00016959	0.00017967	0.00099026	0.00032922	-0.00057472	-0.00074372	-0.00045482	0.00037151	0.00063971	-0.00041752	0.00053782	-0.00044106	-0.0011898	-0.00071738	0.0020499	-0.00095265	0.00027954	0.00010593	6.0157e-05	0.0014651	-0.0004431	0.00088806	0.00018515	0.0021358	0.00050356	0.00054611	0.00035515	0.00095711	0.0012006	-0.00018736	0.00073803	0.00047259	-4.7605e-05	0.0015664	-0.0019076	-0.0006044	-0.00024213
N.S.		0.00057938	-0.0011114	1.8363e-05	0.0004143	0.0024541	-0.0013315	-0.00046758	0.0019601	-0.00050108	-0.00059524	-0.00030946	0.00027945	0.00020806	-0.0009167	-0.001493	-0.0019252	-0.0014183	-0.00060443	-0.00039405	-0.0006652	-0.0013875	0.0040889	-0.0020124	-0.0014693	-0.0020178	0.0020824	0.0024067	0.0011124	0.00028452	-0.0015052	0.00056233	0.00015624	0.00065943	0.0017931	0.00074334	0.00084616	0.0010881	0.0014415	0.0015879	-0.002357	-0.00045001	0.00042513	0.0013089
N.S.		0.0020908	-0.00019125	0.00042813	0.00030797	-0.00025219	-6.4994e-05	0.00040972	-0.00054007	0.00056029	-0.0018879	-0.00095799	-0.0018034	-0.00087547	0.00012823	0.00021019	-0.00011651	0.0001745	0.00059413	-0.00097611	-0.00067242	2.7654e-05	-0.000582	-0.00026655	-0.0008098	-3.3014e-05	0.00068578	-0.0010256	0.0008518	-0.00071713	-0.0016701	0.00046497	-0.00024109	0.00090364	-0.00052243	-0.0016406	-0.0011427	-0.0010401	-0.00062494	0.00025253	0.001154	0.0022942	-0.0015111	-0.00076029
N.S.		-0.00023432	0.00093967	-0.00058056	0.00050528	-0.002952	-8.8824e-05	0.00014622	-0.00079238	-0.00048537	-0.00038727	0.00074338	-0.0016619	-8.1802e-05	0.00077416	0.00071961	-0.00079528	0.00087875	-9.6974e-05	-0.00048803	0.000118	0.00017726	-0.001247	-0.00023492	7.7448e-05	-0.00099103	-0.0013487	-0.00046123	-0.0027813	0.00092219	-0.00017934	0.00068199	0.0017311	0.001658	0.0012039	0.00023699	-0.0013699	-0.00040108	-0.0011053	0.0014989	-0.0013235	5.4001e-05	0.0001001	-0.00052953
N.S.		0.0013554	-0.00018425	0.00056498	-0.0014278	-0.00040305	0.00033374	0.00090666	-0.0012387	0.00041592	-0.00078638	-0.00067502	0.00058906	0.00015704	0.0024416	0.0012501	0.00022416	0.0013063	-0.0014395	-0.00061667	0.00068028	0.00084871	-0.0021504	-0.00021561	-0.0011489	-0.0009367	-0.00030066	0.0021275	-0.0005454	-0.0017597	-0.00016788	0.00031507	0.0019294	-0.00049446	-0.00037508	-0.0020002	-0.00027949	-0.00075116	0.0026261	-0.00049916	-0.00063224	-0.00020261	-0.0004428	-0.00070428
N.S.		-0.00039355	-0.00036733	0.00048071	-0.00078092	0.00018712	-0.00015328	0.0031378	0.0031808	0.0030036	0.0012918	0.00043614	0.00029696	8.1774e-05	-0.00093278	0.0020417	-0.0021932	-0.00033971	0.0022007	-0.00097434	-0.0009609	0.00016814	-0.0016615	-0.0005104	-0.0010439	-0.00066039	-0.00059972	-0.00038978	-0.0010847	-0.00046086	-0.0001784	-0.0012392	-0.0013231	0.00066606	-0.00077012	0.0003513	0.0014702	-0.0019161	-0.0008817	-0.00084233	-0.00073324	0.0017877	-0.00063374	-0.0011361
N.S.		-0.00024162	0.00124	0.00070496	0.0024001	0.0017926	0.0003288	0.00080306	0.00092791	0.00083152	-0.0010943	-0.0027949	-0.0016246	-0.0022779	-0.0030619	-0.0012499	-0.0023853	-0.0023249	-0.0015585	1.0504e-05	-0.0010493	-0.0012188	0.00088012	0.00013551	-0.001887	-0.0013065	0.00019047	-0.0011363	0.00075749	-0.0023493	-0.0024873	-0.001503	-0.00019899	-0.0009883	0.00076526	4.9803e-05	0.0003657	-0.00055906	-0.001157	0.001146	-0.0012972	0.0011538	0.0004268	-1.5838e-05
N.S.		-0.00067909	-0.00041797	-0.0011729	-0.0002606	-0.00077531	0.0023541	-0.0013447	-0.00045665	-0.0017291	0.0034119	-0.00038216	0.0021959	0.0052605	-0.00072355	0.00086047	0.001148	-0.00011044	-0.0026949	0.00037274	-0.00087498	-0.00062439	-0.00058541	5.6884e-05	0.00054179	0.00026535	0.0019591	-0.00044336	0.00015529	6.7377e-05	-0.0012193	0.00014539	-0.0010298	-0.00083475	0.0001412	-0.0011098	-0.00090121	0.00050921	-0.0019314	-0.001709	0.002479	0.00082162	-0.0015228	-0.00018661
N.S.		0.0037934	-6.6468e-05	-0.00041613	0.00057703	-0.00075081	-0.00024601	0.00027146	-0.00044587	0.0013967	-0.0011042	-0.0012301	-0.001457	-0.0012021	0.00079817	-0.00016188	-0.00027271	-0.00017378	0.00037513	-0.0013338	-0.0008346	0.0006322	-0.000536	-8.9449e-05	-0.0012203	-0.00037075	0.0023095	-0.00059085	0.0012863	0.00016331	-0.0017045	0.000733	0.00065818	0.00069042	0.00031303	-0.00083621	-0.0007144	-0.0008585	-0.00049668	0.00035722	-8.0307e-05	-0.00011782	-0.00088113	-0.0015328
N.S.		0.00036919	0.00038866	-0.00073354	-0.0028254	8.3872e-05	0.00075261	0.00011045	-0.0012532	-0.0003519	-0.0002545	0.0011366	0.0012309	0.0018123	-0.0013825	-0.001147	-0.0021328	-0.001108	-0.00048745	3.8078e-05	0.0026674	-0.0004961	-0.0020357	0.00025607	0.0010641	-0.0011973	0.0050483	0.00037307	-0.0013801	0.00029199	-0.00081932	0.0008916	0.0015652	-0.00066763	-0.00051468	0.0014142	-0.00085998	0.00016385	0.00027945	-0.0012592	-0.00017061	0.0032801	-0.00071709	-0.0013275
N.S.		-0.0015459	-0.00032787	-0.00041447	-0.001403	-0.0013675	-0.0006543	-0.00048617	-0.00015066	-0.00073926	-0.0010693	-0.0015615	0.00013081	-0.0018006	0.0010761	0.0011718	-0.0014385	-0.0017347	-4.3622e-05	0.00043318	-0.0011132	-0.00077018	-0.0011796	-0.0015338	0.00020146	3.9549e-05	0.0002739	-0.0021588	-0.0016611	4.441e-05	0.00049493	-0.0030298	-0.0027311	0.0016869	-0.0012379	0.0012445	-0.00037154	-0.0014521	1.297e-05	0.0019164	0.00053021	-0.00017174	0.00042228	-0.0023431
N.S.		0.00044303	0.00031513	-0.0013678	-0.00084686	-0.00048634	-0.0013682	-0.0016568	0.00031282	-0.0013617	-8.3023e-05	0.00091915	-0.0011301	-0.00086487	-0.0024074	0.0017646	0.0012869	-0.00083612	0.00022972	0.0010091	0.0010225	-0.00036551	0.00084274	0.00081414	-0.0012169	-0.00016381	0.0012955	0.0012261	0.00014586	-0.0011869	0.00032421	-0.00037689	0.00040388	-0.00089372	-0.001526	0.00038466	0.00035492	0.00010276	0.0020738	0.0015278	-1.0901e-05	0.0020585	-0.00092633	5.4764e-05
N.S.		-0.00080664	-0.00012454	0.00090533	-0.00039257	-0.00030163	0.00047891	0.0023012	0.0033286	0.0026977	0.0035388	0.0011174	0.00020442	-0.00051117	-0.00094646	0.0020642	-0.0028222	1.2804e-05	0.0020913	-0.001254	5.5987e-05	-2.5618e-05	-0.002166	0.00066817	-0.0013768	-0.00087396	0.0002537	-0.00043119	-0.00049274	-0.00076604	-0.0007964	-0.00028225	-0.00012597	-0.0001598	-0.00081976	-2.5441e-05	0.00077096	-0.0016996	-0.00020169	-0.001246	-3.8806e-06	0.0013493	0.00023072	0.00016253
N.S.		1.624e-05	-0.00052731	-0.00077375	0.0025969	0.00092418	0.00050797	-0.00013541	-0.00097866	-0.0010616	-0.00052426	-0.0013021	0.00018261	-0.001179	-0.00041262	0.00037572	-0.0012916	-0.0015186	0.0007526	0.0011819	-0.0014241	0.0016523	0.00076778	-0.0020467	0.00096244	-0.0017751	-0.00064263	-0.00052571	-0.00089303	0.00072162	-0.00019709	0.00038874	0.00010263	-0.0014941	0.00022425	0.00018367	0.0018887	-0.00094507	-0.00043281	-0.00043107	0.00029404	0.00083649	-0.00070657	0.00064303
N.S.		-0.0014765	0.00136	0.00063213	0.00017216	0.00020736	0.0010002	-0.00080963	-0.00010437	-0.00042807	-0.0011829	-0.0010629	-0.00051514	-0.00054334	-0.0001734	-0.0015302	-0.0011044	-0.00027994	0.00023921	0.0004958	-0.00066649	-0.00051323	-0.0055162	-0.0015597	0.00026145	-0.00047025	-0.00040151	-0.0016434	-0.00014221	0.00040767	0.0016333	0.00028045	-0.00045101	0.00039091	-0.0024438	0.00048347	-0.002153	-0.0010323	-0.0021395	-0.0011031	2.4131e-05	-0.0012799	-6.2249e-05	0.00033514
N.S.		-0.0012014	0.0013365	0.0013561	0.00035803	0.00033337	0.0012535	0.00018723	0.0011153	-0.00028644	-4.6716e-06	-0.00082997	0.00087677	-0.0013998	0.0013066	0.0014995	0.00069492	0.00063753	0.00012451	0.00020985	0.0012777	0.0034414	0.0015637	-0.00077816	-0.00012348	-0.0018357	0.0013023	-0.00036685	-0.0023209	0.0028219	0.0012538	0.00074082	-0.0018824	-0.0018573	-0.00069662	-0.0001466	-0.0019687	0.0011952	0.00043983	0.00023054	6.5292e-05	0.00081454	0.00073125	-0.00021829
N.S.		-0.0010816	-0.00085332	-0.0019742	-0.00022761	-0.00066497	-0.00051813	0.00045216	0.00081173	-0.0022178	1.3702e-05	-3.034e-05	0.003428	0.0016041	0.0004521	0.00089181	-0.0002986	0.0023668	0.0019225	0.0006092	0.0005073	0.0018939	0.00045227	-0.0012457	0.00064473	-0.0017597	0.00056479	-0.0015015	-0.00088081	0.00028734	0.00033511	-0.0019596	0.00026439	-0.0014182	-0.00048625	0.0018153	0.00079788	-0.00070457	-0.0020059	-0.00090814	0.0018893	0.0016687	-0.00090358	-0.0015072
N.S.		-0.0015502	-0.0013303	-0.00049795	-0.00042347	-0.0001829	-0.00037144	0.0016938	-0.00065966	-7.1578e-05	-0.0010449	-0.00033847	0.00057428	-5.5178e-05	0.0013277	0.000605	0.00040501	0.00076269	-0.0010909	0.00095981	-0.00033275	0.0010055	-0.0018984	-1.1348e-05	9.8294e-06	-0.00068361	-0.0016029	-0.0013545	0.0008322	3.5863e-05	0.00093403	-0.0011884	-0.00077586	5.2382e-05	-0.00044494	0.00043156	-9.8646e-05	0.0003445	0.0015232	0.00029775	0.0012406	0.0009468	0.0015675	0.0042258
N.S.		0.00038621	0.001336	-0.00050003	-0.00047113	-0.00062172	0.00057043	-0.0009647	0.0018287	0.0014561	-0.00011913	0.0018639	0.00083397	-0.00075219	0.0011266	-0.00026286	0.00052367	-0.00064959	-0.0015711	0.00052444	-0.0010726	-0.0033914	-0.0079191	5.7248e-05	0.001267	-0.00076546	-0.0013612	-0.0013116	-0.00021984	0.00019145	0.0010448	0.0011642	0.0012724	0.0012209	-0.001489	-0.0006728	-0.00053625	0.00083047	-0.00039849	0.0011422	0.0011103	0.00074052	0.0014687	3.0757e-05
N.S.		-0.00058425	0.00023133	0.00013583	0.00050932	0.00073134	0.00011598	0.00034112	-0.001063	-0.00050548	0.00055381	-0.0012249	-0.001416	-0.0010108	0.0018585	-0.00023959	0.0015686	-0.00015088	-0.0011023	1.8501e-05	0.00043259	0.0010393	0.00073522	-0.00014741	-0.00036865	0.00031656	-0.00048439	-0.00077139	5.6925e-05	-0.0015359	0.00018007	0.0003699	-7.3785e-05	-0.0004649	-0.0020313	-0.0014379	0.00049273	-0.00016888	-0.00049008	-0.00076042	-0.0011781	0.0014691	0.0014537	-0.00064463
N.S.		-5.4651e-05	-0.00056764	-0.00027013	-0.00014581	-0.00024479	-0.0013538	-0.0012878	-0.00043945	-0.00032976	-0.00058013	-0.00098989	0.00038727	0.0019678	-0.00070442	-0.00083596	-0.00025443	0.00063679	-0.00054317	-0.0014222	-0.00055574	-0.0011381	-0.0021813	-0.0018708	0.00011101	0.00031462	-0.0013339	-0.0002524	-0.00096101	-0.0014178	0.00076864	0.00037873	0.00025657	-0.00084734	-0.00016237	-0.0015503	-5.0176e-05	3.203e-05	0.00075581	0.0020453	0.0010842	0.0012042	0.0020579	0.0013307
N.S.		-0.00086957	0.00014165	9.5457e-05	-0.0010609	-0.0004649	-0.00038712	0.001422	0.0013439	0.00083751	-0.00021884	-0.0011371	0.00077558	-0.00094711	-0.00011933	0.0019024	-0.0016657	-0.0008939	0.0013368	-0.00016204	-0.0014194	-0.00052634	-0.0016296	-0.0014966	-0.00078586	-0.00025772	-0.00040411	-0.0012265	-0.0017165	-0.00038299	0.00035045	-0.0020725	-0.0021612	0.0017835	-0.0011108	0.00086732	0.00024819	-0.0015527	-0.0013391	0.00064028	-0.00013901	0.00055829	-0.00084285	-0.0021784
N.S.		0.00053126	0.0010204	7.5488e-05	-0.00017993	-0.0015672	-1.5309e-05	0.00060157	-0.0012893	0.0001068	-0.00018746	-0.00042853	-0.00069553	-0.00017808	0.0016041	0.0014772	-0.00109	0.00094714	-0.00051694	-0.0016992	-0.00022877	-0.0005771	-0.0015766	-0.00067694	-0.00055954	-0.00082084	-0.0011183	0.00057257	-0.0016474	-0.00059478	0.0003177	0.00063596	0.0022649	0.00020693	-9.9459e-05	-0.00091794	-0.0012972	-0.00079524	0.00060743	-6.6564e-05	-0.00095729	-0.00024738	-0.00075926	-0.00088284
N.S.		-0.00079587	-0.0014952	-0.00061676	-0.0016167	-0.00021522	-0.00042807	-0.0013385	-0.0018989	0.00010701	-0.0020778	-0.0011517	2.7542e-06	0.00022133	-0.00056179	-0.0015747	-0.0011333	-0.0019698	0.0010352	-0.0021868	-0.00054112	0.00082745	-0.00092779	6.1667e-05	0.00071003	-0.0006468	0.00063762	0.00087414	0.00088013	-0.00048635	-0.0021288	-0.0014674	-7.0501e-05	0.0014904	0.0041232	-0.0022899	0.00058734	-0.00068787	-0.001259	0.0013422	0.0034109	0.00087129	0.0023011	0.0010962
N.S.		0.0028835	0.0026738	0.0017331	0.0025311	0.0008779	0.0020005	0.0038529	0.0024423	0.0034276	0.0034998	0.0013457	0.0024227	0.0010097	0.0040051	0.0017853	0.0022907	0.00082601	0.0033239	0.0028436	0.00272	0.00085456	0.0010044	-0.00056031	-0.0011133	-0.00094547	-0.00045779	0.0014407	-0.0013769	-0.0013065	0.0012548	0.0019051	0.00052351	0.00095233	0.0020642	0.0034625	0.0023967	0.0013205	0.0014084	0.00085928	0.001329	0.0010159	0.0022284	0.0010393
N.S.		0.00043795	-0.0013437	-0.00012999	0.00026646	-0.001244	0.00042236	-0.00087762	0.00014082	-0.00036827	-0.0014785	0.00028074	0.00089648	-0.00061197	-0.001758	-0.00065933	0.0012957	0.00091452	0.0010486	-0.001615	0.0014017	0.00093405	-7.8351e-05	0.00017056	-0.0016688	0.0015151	-0.00038031	-0.00039827	0.00051912	0.0012756	0.0015431	0.00079115	0.00074508	0.00046884	0.0031063	-0.0011378	0.0011572	0.00016929	-0.0010856	-0.0013512	0.00060238	-0.00069389	-0.0010096	-0.00099952
N.S.		6.8345e-05	-0.00060291	-0.00053434	0.0004655	-0.00079292	-0.0010151	0.0003888	-0.0012945	-0.0004059	-0.00073412	-0.00075529	0.00030867	0.00070291	0.00046667	-0.00056164	-0.0012722	-0.0019989	5.2264e-05	-0.00090607	0.00056894	-0.0020273	-0.014804	-0.0009622	-0.0017269	-0.0008824	-0.001748	0.00046419	-0.00065843	-0.0022181	-0.0017154	-0.00051643	-0.00016024	0.00050178	0.0003142	0.00035352	-0.00053914	-0.0013418	-0.00030186	-0.00077005	-0.00023075	0.00024766	-0.0010823	-0.00072758
N.S.		-0.00053406	2.0343e-05	-0.00096766	-0.0015474	-0.0005277	0.00071854	0.00099016	-0.00064326	-0.0012748	-0.00046991	0.0014283	0.0029957	0.0023004	-0.0012595	0.00032467	-0.0012028	0.0010535	0.00098746	0.00020515	0.0022043	4.3121e-05	-0.0013372	-0.00041715	0.00058451	-0.0015086	0.0028306	-0.00081145	-0.0012162	0.00027351	0.00037344	-0.0015334	0.0007236	-0.00071243	-0.00083185	0.0020949	-0.00032276	0.00066823	-0.00083294	-0.0014226	0.00091062	0.0022969	-0.0014043	-0.0018436
N.S.		0.00094224	-0.00074398	0.0013801	-0.001839	0.00054221	0.0015688	0.0012052	-0.00093866	0.00080379	9.8126e-05	-0.00027872	0.00063454	0.00092308	0.0019084	2.0563e-05	0.00091215	0.0016801	-0.0017745	0.0010997	0.0018364	0.0027095	-0.004246	0.00012226	-0.0008871	-0.0010486	-0.00049424	0.0033097	-0.00041428	-0.0022608	-0.00034809	-9.6897e-06	0.00071842	0.00036719	7.3265e-05	-0.0022347	-0.00023127	1.6882e-05	0.001495	1.2619e-05	-0.0007689	-0.00021023	0.00027338	-0.00051483
N.S.		0.00031433	0.00025579	-7.1128e-05	-0.00030864	-0.00032315	-0.00060668	0.00048743	0.00024698	0.00065396	-0.0014252	-0.00056601	0.00070551	-0.0012992	-0.00098472	-0.0006896	-0.00090345	-0.0015569	-5.1478e-05	0.0018463	-0.00076054	-0.0013255	-0.0044149	-0.0001308	0.0006755	-0.00076747	-0.00082191	-4.9797e-05	0.0021562	-0.00067866	-0.0012076	0.0016886	-0.00056481	-0.00056204	0.001895	-0.00018018	0.0019519	0.0007553	0.00070582	0.0012852	0.002708	0.0015482	0.0018734	0.00074717
N.S.		0.0018613	0.0015282	0.0010402	0.0026438	0.00036376	0.0015139	-0.001367	-0.0012463	-0.0019534	0.0021822	0.0018674	0.00066895	0.0032133	0.00037389	-0.00011449	0.00013293	-0.0010075	0.00014995	-0.00017684	0.00079447	0.00059599	-0.015548	0.0017765	6.3785e-05	0.00018471	0.00063794	0.0003756	0.0010726	-0.00085688	0.0019776	0.0014512	0.0017889	-0.00044601	-5.456e-05	-6.3216e-05	0.0012895	-0.00017354	-0.0011056	0.0024376	-0.0011827	-0.00011695	0.0020013	0.00079983
N.S.		0.0014168	-0.00085315	0.00043811	0.00092401	0.00070549	-0.0015354	-0.00016522	-0.0011551	-0.001282	0.0014061	-0.0010174	-0.0005266	0.0018192	0.00061449	-0.00031227	0.00059007	-0.0011218	0.00036342	-0.00084423	-0.00013514	0.00060636	-0.015594	0.002034	-0.00012945	-0.0011816	0.0010582	-0.00088769	1.6931e-05	-0.00012536	0.00020443	5.9905e-05	0.0016903	-0.00074186	-0.00184	-0.0011475	0.0019253	0.0015088	-0.001243	0.0013693	-0.00011048	-0.0012679	0.00090502	0.0009143
N.S.		0.00077508	-0.00073065	-0.00094461	0.0013913	0.00078371	-0.00052635	-0.00021384	-0.00031352	9.1709e-05	-0.00073531	0.0027755	-0.0006466	-0.0002564	-0.0019493	-0.0010196	-0.0012584	0.00041054	0.00026083	-0.00022524	-0.0023507	0.00024425	-0.0090832	-0.00029544	-0.00049937	-0.0013322	0.00061175	0.00096425	-0.00086822	0.00068314	0.0009614	-0.0020782	0.0016857	0.00020257	0.0013431	-0.00089588	0.00037052	-6.0967e-05	-0.0012982	0.0025239	3.9703e-05	-0.00039543	-0.0010272	0.0002782
N.S.		0.0013679	0.00087033	-0.00037419	-0.0003583	-0.0010717	0.00023523	0.0012693	0.0017056	-0.00023228	0.00039685	-0.00059623	-0.0010301	-0.0010193	-0.00069545	-0.00011172	0.00033608	0.00055721	0.00054594	0.00052003	0.00078703	0.0028934	0.0030134	1.3924e-05	-0.0035603	-0.0033554	-0.00037831	-0.0018534	-0.0010344	-0.0010589	9.3004e-05	-0.00030474	0.0016174	0.00064095	-0.00015797	0.00042886	-0.0013235	0.0018291	0.00062751	0.00083073	0.00052667	-0.00091415	2.3692e-05	0.00203
N.S.		-0.00070177	-0.0012315	0.00041348	-0.0014612	-0.00043484	-0.00072101	0.00084365	-0.00069248	0.0022086	-0.0025246	0.00036153	0.00029968	-0.00099655	-0.00020734	1.5838e-05	-0.00013232	-0.00011965	-0.0015479	0.00030293	-0.0021753	0.0004466	-0.0083673	-0.001579	-0.0028091	-0.00033812	-0.00098862	-0.00079948	0.00089963	0.00012341	0.001924	-0.00056724	-0.00078837	-0.0010521	0.0010975	-0.0020213	-0.00078313	0.00060865	-0.0023794	-0.003865	0.00042952	-0.0013666	-0.001213	-0.00016073
N.S.		0.0010094	-0.0011495	-0.00045935	-0.00014094	-0.00079744	-0.00062169	0.00011549	-0.00094407	0.000127	0.0015359	-0.0012501	-0.0015042	-0.0014389	-6.3519e-05	-0.0012143	0.00015025	0.00085928	-0.00092098	0.00042422	-0.0020308	0.00091252	-0.0017809	0.0022547	0.001169	0.0030695	-0.0019891	0.0017357	0.0017387	0.0020224	-0.00054025	0.00074216	0.0022448	-0.00028032	-0.0003057	0.0017572	0.0023153	0.00086847	0.000627	0.00073603	-0.00093033	0.00028163	-0.00067938	0.00076816
N.S.		-0.0018093	-1.4153e-05	0.00034479	-0.0014017	-0.00060289	-0.00023331	0.00083207	-4.5561e-05	0.00016058	0.001571	-0.00049502	-0.0019272	-0.0019449	-0.0011705	-0.00063416	-0.00064366	-0.00092316	-0.00059478	-0.00030685	0.0011681	-0.0027505	-0.00039657	-0.0023835	5.4711e-05	-0.0011542	5.9246e-05	0.00051169	-0.00014125	4.8402e-06	-0.00069059	-0.0013895	-0.00022665	-0.00019763	0.00097711	0.00085968	0.00046725	0.0018913	-0.0024258	0.0029646	0.00042896	-0.00018458	0.0009145	0.00044766
N.S.		-0.00086784	0.0002713	0.00014464	0.00061151	0.00025153	-0.00071163	-0.00014533	-0.0014707	0.00044348	6.102e-05	-0.00043962	-0.0013347	-0.00099089	0.0012075	-0.00098776	0.0016899	-0.0003858	-0.0010801	0.00014035	0.00082943	0.0020446	0.00013405	-0.00013234	0.00029639	-0.00051523	-0.00020925	-0.0016287	-0.00035993	-0.0026738	-0.00046867	-0.00019917	0.00026194	5.3285e-05	-0.0021548	-0.00097482	0.00013144	0.0021923	0.00012415	-0.00031863	-0.00095493	0.0010789	0.0021213	-0.00011832
N.S.		-0.0010003	-0.0017776	0.00011643	-0.00030199	-0.0019937	-0.00094824	-0.00092658	-0.00058574	0.0002598	-0.0027899	5.256e-05	-0.00012364	-0.00064295	-0.00013591	-0.00025109	0.0012163	-0.0012795	0.0014301	-0.00062009	-0.00082235	-0.00016553	-0.00028245	-0.00071173	-0.00010354	-0.0014993	0.00036821	-0.00045719	0.0012762	-0.00082345	-0.0012399	-0.0013241	-0.0002316	0.00095257	0.0022031	-0.0021422	0.00089547	-0.0010317	-0.0015483	0.0005916	0.0023048	0.0014119	0.0050337	0.0013943
N.S.		0.0011558	-0.00010617	-0.00057381	0.00051651	0.00035063	0.0003306	0.00022688	-0.0021695	0.00039901	-0.0011624	0.00060729	-0.00036394	-0.0024372	-0.0011047	-8.3989e-05	-0.00082609	-0.0012639	0.00039673	0.0012823	-0.00032683	0.00098856	-0.00052147	-0.00011079	-0.00015277	-0.0011219	-3.6362e-05	-0.00051409	-0.0013296	0.00062853	-0.0002365	4.1609e-05	-0.00029513	0.00071363	-0.00030658	-0.00017515	0.00074932	-0.0011867	0.00034252	-0.0012192	-0.0020183	0.00051741	-0.0019696	0.0007807
N.S.		-0.00014724	0.00072837	-6.646e-05	0.0021403	-0.0012501	0.0020725	0.0011305	-0.00018679	-0.0013797	0.0014484	0.00029441	0.0003217	0.0021315	0.0028086	-0.0028135	0.00048486	8.1215e-05	-0.00023573	-0.00036691	-0.0037196	-0.0030119	-0.00067816	-0.002599	0.0011128	0.0013089	0.0010239	0.00099022	-0.0044666	-0.0010048	-0.00060681	0.0010804	-0.0017867	-0.00050057	-0.0014605	-0.00042289	-8.299e-05	-0.00032506	0.00038178	0.00038828	-0.00092849	0.0003118	0.0024241	0.00017956
N.S.		6.8824e-05	-0.0018189	0.00013455	0.00066934	-0.0017102	0.00049234	-0.00093358	0.0012775	-0.00042015	-0.0021514	-0.00049019	-0.00055031	-0.00066175	-0.0024776	-0.0013537	-0.0008988	9.5028e-05	0.00086821	-0.0016549	0.00047638	0.0015292	0.00091815	0.0001684	-0.0035442	0.00019744	-0.00043807	-5.8051e-05	-0.0010233	0.00036379	0.0026564	0.00057634	0.0027301	0.00025825	0.0018007	-0.0015975	0.00067168	0.0009095	-0.00048068	-0.00065957	0.0017548	-0.0017099	0.00022034	-0.00066118
N.S.		-0.00056574	0.00068182	0.0004325	0.00096861	0.00047254	-0.001413	-9.4765e-05	-0.0013344	0.00022363	-0.0002395	-0.00083771	-0.0017551	-0.0015107	0.00043244	-0.00096847	0.0011775	-0.00015572	-0.00049885	0.00052422	0.00087146	0.0011168	-0.001209	0.00012264	7.8945e-05	-0.00052993	-8.8073e-05	-0.0010332	-0.00046566	-0.002442	-0.00073853	-0.00138	0.00039889	0.00084117	-0.0011909	-0.0011307	-0.00045777	0.0036805	0.00083455	1.0698e-05	-0.0004571	0.00048733	0.0025091	-0.00035863
Negative		0.00024714	-0.0012883	0.00026515	-0.00012034	-0.0016289	0.00095022	-0.00016719	0.0014038	-0.00041244	-0.0012393	-0.0017749	-0.0016703	-0.00049502	-0.0025818	-0.0011651	-0.00092835	0.00042581	0.00039543	-0.00027898	-1.7671e-05	0.0027842	0.0024309	-0.00014347	-0.00496	-0.0023	-0.00055571	-0.0015537	-0.001609	-0.00060225	0.0015585	-0.00041843	0.0035734	0.00053543	0.00038003	-0.0010053	-0.00064548	0.0013145	0.00052202	0.00015542	0.0022494	-0.0021815	9.0671e-05	0.000571
N.S.		0.0028817	-0.0008828	-0.00086844	-0.0016031	-0.00014687	-0.00069451	0.00039584	-0.0019024	0.00076078	-6.1153e-05	0.0018036	-0.00029974	-0.0032219	-0.00097022	-0.00058835	0.0014526	0.00011763	0.00043831	0.0026773	0.00092515	0.0019544	-0.0013576	0.00081752	-0.00080534	-0.0007932	0.00033746	-7.3235e-05	-0.0020442	0.00011228	-0.00023836	-9.9018e-05	-0.00084782	0.0013581	-0.00061661	-0.00011085	0.0012544	-0.0017421	0.00022012	-0.0012264	-0.0021767	0.00015066	-0.0025224	0.00046711
N.S.		-0.0014903	-0.001622	0.0014331	-0.0018747	-0.00072361	0.00053906	-0.0028261	-0.0012447	0.0004593	0.00042899	-0.0011348	-0.001934	-0.00070872	-8.9983e-05	1.2361e-05	-0.001279	0.000474	-0.0012353	-0.0013004	-0.001971	-0.0037858	-0.0045754	-0.002924	-0.0026997	-0.001784	-0.00082955	-0.0013137	-0.0034927	-0.00097188	-0.00040364	-0.0003647	-0.0010492	0.00036559	-0.00049997	-0.00012938	-0.0002362	-0.001162	0.00042993	-0.0010106	-0.00099664	-0.00058048	0.00036207	0.0016756
N.S.		-0.00039819	0.0029677	0.0012269	0.0010122	-0.0025148	0.0010841	-0.0015228	0.0025743	0.00041023	-0.00024838	-0.0011652	0.00054996	0.0025262	-0.00076929	-0.00026416	0.00043881	0.00053709	-0.0013077	-0.0009171	-0.0020776	-0.0036678	-0.0011498	-0.0018721	-0.0021895	-0.00034264	-0.00074598	0.0003021	-0.0011074	-0.0014035	-0.00069187	0.001031	0.0010269	-0.00045488	0.0018359	0.00041186	-0.00098633	0.00059632	-0.00041295	-0.0011534	0.0005735	-0.00052697	-0.00026904	0.0009461
N.S.		-0.00082786	-0.0015295	-0.00087312	-0.0019853	0.00019773	-0.00062713	1.4934e-05	0.00037205	0.00058397	0.0020864	-0.0015079	0.0024291	0.00071003	-0.0016345	-0.0018071	-0.0014591	0.00096987	-0.00029152	-0.00015863	-0.0020724	-0.0015386	-0.0086636	-0.0022387	-0.0013804	-0.0014341	-0.0016406	0.00046513	-0.00048247	5.8639e-05	-0.00093259	0.00027117	-0.0014271	-0.0015661	-0.00022547	-0.0020108	-0.00075407	-0.0012645	-0.0010176	-0.00085535	-0.00012914	0.00048993	-0.0017177	-0.00088069
N.S.		-0.00089066	0.001367	0.00075449	-0.00046818	0.00061779	-0.00018148	-0.00030456	-0.0022402	-9.5432e-05	-0.00097462	-0.00068881	-0.00075723	0.00048847	-2.7526e-05	-0.00090874	0.0003889	0.00013341	-0.0011848	-0.00026489	-2.3439e-05	0.001602	0.0018839	-0.0001038	-0.00091949	-0.00084529	-0.0032502	-0.00011004	0.00046863	0.00070556	-8.4005e-05	-0.00023199	-0.0012277	0.0014246	-0.00060287	0.00071781	-0.0002596	5.7771e-05	8.6047e-05	-0.0007432	0.0012002	0.0015348	-0.00087529	-0.00044776
N.S.		0.00083322	-0.00108	-0.001228	-0.0013803	-0.0016764	-0.00063165	-0.0011154	-0.0013112	-0.00078129	-0.0019904	-0.0002998	-0.00077584	-0.00095004	0.00018203	-0.0001301	-0.00055126	-0.0012331	0.0012051	5.4545e-05	0.002185	-0.00057148	-0.0032845	0.00036873	0.00041178	0.0011145	0.0026783	-0.00014299	-0.00050941	0.0096832	6.3012e-06	0.0025541	0.0020095	0.0020495	-0.00054344	0.0004013	-0.00022436	0.0011987	0.001103	0.00044751	0.0029609	-0.00088761	-0.0010116	-0.0011964
N.S.		-0.00040878	-0.00011734	9.2294e-05	-0.00038978	-0.001344	0.0002211	0.00030701	0.00059884	0.00088592	-0.00030499	0.00070672	0.00042151	0.00081262	-0.00038733	0.00019992	-6.0614e-05	-0.00098245	-0.001009	-6.4601e-05	-0.00090618	-0.00092204	-0.0091849	-0.001537	-0.0011543	-0.0021178	-2.2653e-05	-0.00044974	-0.00013816	-0.0020288	-0.0007689	-0.00031929	0.0004356	0.00041309	-0.00018335	-0.00063927	0.00062332	-0.00049958	-0.00080286	0.00082447	6.6968e-05	-0.00078426	-0.0010968	0.0014174
N.S.		-2.8983e-05	0.0013178	0.00090811	0.0017353	0.0003077	-0.00092942	0.0003618	-0.0014908	-0.00016691	-3.7002e-05	-0.00082447	-0.0022335	-0.0014861	-0.00070361	-0.00075294	0.00031205	0.00063157	-0.00034296	0.00056117	0.00029427	-0.00010547	-0.0054551	-0.00019058	-0.00033212	-0.0008803	-0.00019684	5.5013e-05	-0.00062725	-0.0012913	-0.00037302	-0.0016381	8.5671e-05	0.00076719	0.00011733	-0.0015076	-0.0013656	0.001438	0.00043707	-0.00050308	0.00019264	0.00096582	0.0015219	-0.00042662
N.S.		0.0014341	-0.00044281	0.00069063	0.00080982	-0.0028437	-0.0023091	0.0003808	-0.00022632	-0.0020424	0.00069214	0.0013764	0.00039549	4.4755e-05	-0.0015414	-0.00082865	0.001756	-0.00018686	-0.00064075	-0.00055799	0.00016684	0.002403	-0.003068	0.0017748	-0.0010647	-0.0013163	-0.0014282	-0.00045821	0.0012408	-0.00042135	-0.0018808	-0.001514	-0.0016689	0.00011218	-0.0012337	-0.0012818	-0.0019498	0.00048463	-0.0010189	0.00078519	0.0004486	-0.0025599	-0.0021303	0.0019598
N.S.		-0.0017474	-0.0013189	-0.0016776	-0.0013145	0.00034112	-0.0010926	4.1064e-05	4.7792e-05	-0.0018129	-0.00027661	-0.0001391	-0.00064143	0.00043864	-0.0011276	-0.0020134	-0.00067649	-0.0007343	-0.0010918	-0.0045538	-0.0026003	-0.0017701	-0.002631	-0.0035407	-0.0017319	-0.0014699	-0.00037753	-0.00092596	0.0011405	-0.0024273	-0.0010036	-3.0382e-05	-0.00068846	0.00053752	0.00022694	0.0022369	0.0026197	0.00037758	0.00078782	0.0023264	0.00057995	-0.00012457	0.00029374	0.00051257
N.S.		-0.0011198	-0.001599	-0.00016261	-0.00041973	-0.00062781	0.00011166	0.0015348	-0.00027299	0.00019609	-0.0007511	-0.00047837	0.0010584	0.0010999	0.001729	0.0012467	-0.00091443	-0.0011801	-0.001028	0.00075962	-0.0011615	-0.0013154	-0.0089956	-0.00091301	0.00032063	-0.0012958	-0.001651	-0.00076171	0.0028684	0.00027919	0.00022125	-0.00066373	-0.00041546	0.00056227	-0.00018703	-0.0012596	-0.00028978	0.00023065	0.00061599	0.00022249	-4.43e-05	0.00092624	0.0012292	0.0032413
N.S.		0.0005977	0.0010149	-0.00025923	-0.0010929	-0.0015045	-0.0005166	-0.0015142	-0.0010897	-0.0012874	-0.0010966	-0.00057585	0.00056429	-8.2438e-05	-0.00074847	-0.0021491	-0.0005417	-0.0011213	-0.0014186	-0.00079707	-1.1096e-06	0.0011185	-0.010068	-0.00043922	0.00016784	-0.0011871	-0.00035811	-7.4984e-06	-0.00048528	-0.00037312	0.00038138	-0.00026121	-0.0012439	0.00019878	0.00051613	-0.001412	-0.00070168	-0.00067152	-0.00080263	-0.0010263	-0.0025364	-0.00043825	0.0010403	-0.00077907
N.S.		-0.00095443	-0.00054921	-0.00084936	-0.00020219	-0.0011994	-0.00065619	-0.0015958	-0.00056377	-0.00091376	-6.6131e-05	-0.00078848	-0.0023094	-0.0011075	-0.001184	-0.0027237	-0.0020655	0.00070843	4.7056e-05	0.0014126	0.0028943	0.00047172	0.0027342	0.0013473	-0.0015598	0.00017181	-0.00015973	-0.00064431	0.00045497	-0.0012631	-1.8187e-05	-0.00031789	-0.0010676	0.0010024	-0.0017002	-0.00092945	-0.00067671	-0.0024405	-0.00028423	-0.00085198	0.00088877	0.00039827	-0.00076466	0.0011765
N.S.		-0.00035987	-0.00068772	0.0010754	-0.00058745	-0.00012757	0.002074	-0.0020756	-0.0014762	1.8546e-05	-0.00095613	-0.0013199	-0.00072304	-0.0012968	-0.0005213	-9.5503e-05	-0.0012941	0.0011935	0.00056486	0.0018026	0.0012913	-0.0012842	-0.0002026	0.0018008	0.0011845	0.0023809	0.0012856	0.0014058	-0.0012785	-0.00071524	0.0013717	0.00058501	-0.00057399	0.0011546	-0.0004698	-0.00017028	0.00010383	-0.00042534	0.00018817	-0.00080648	0.00044814	0.00024467	0.00064469	0.0012924
N.S.		-0.0010784	0.001239	0.00018339	0.00023736	-0.0015477	-0.0009785	-0.0019665	-0.0022107	-0.0014984	-0.0010179	-0.0017748	-0.0012602	-0.0039202	-0.0019271	-0.003195	-0.00084464	-0.0015922	-0.0016656	-0.0029278	-0.0013618	-0.0021389	-0.0089258	-0.001491	-0.0053637	-0.0017695	-0.0018906	-0.00074055	0.0032245	-0.0019109	-0.00080883	0.002287	-0.00047712	-0.0015225	-0.0025637	-0.0023471	-0.0019803	-0.0012908	-0.00045416	-0.0023153	-0.0013479	0.00043167	-0.0002869	-0.00018174
N.S.		0.0013832	-0.0016368	-0.00040118	-0.00043912	-0.00041624	-0.00034843	-0.00041612	0.0009978	-0.00017927	-0.00071863	0.00029835	-0.0013854	-0.0012028	-0.00054416	0.00017543	8.5344e-05	0.00083698	0.00034934	-0.00090584	0.0025588	0.0035794	4.0403e-05	0.0001023	0.00093877	-0.00035752	-0.00021234	0.0011938	0.0016153	0.00095835	0.0023414	0.00087556	-0.00021854	0.0025278	0.0018594	0.001447	0.0012339	0.0020998	-0.00058951	0.00034969	0.0013732	0.00017045	0.00064669	0.0019354
Negative		-0.00059961	0.00011283	-0.00060706	0.00015392	-0.0020229	0.0014166	-0.0012441	0.0019934	0.00025444	0.00043737	-0.0010621	-0.0008249	0.0017772	-0.00067822	-0.0015137	-0.00057877	-0.00022494	-0.004097	-0.0015128	-0.0031106	-0.0058612	-0.0022527	-0.0029366	-0.0030486	-0.0014199	-0.0018311	-0.00089043	-0.0015665	-0.0014552	-0.0026069	0.00071059	-0.00010242	-0.00046695	0.0013317	0.00022969	-0.00051278	0.00094591	-4.6665e-05	0.00027027	0.0002347	-0.00045584	-0.00085309	0.001025
N.S.		-0.00057716	0.00025373	1.5363e-05	0.00029279	0.00099922	0.0012575	1.0755e-05	-0.0009463	-0.00012373	-0.00036779	-0.00037883	-0.00064806	0.0012238	0.00013636	-0.0017567	-0.00099589	0.00052718	-0.0029252	-0.0013493	-0.0014583	-0.00018512	-0.00022392	-0.0016416	-0.00068614	-0.0010687	-0.0028061	-0.0014176	-0.00030758	0.00064846	-0.00071613	-0.0002781	-0.0014827	0.0010388	-0.00049414	0.00058913	-0.00036749	-0.00022942	-0.00030629	0.00017295	0.0011559	0.0014446	-0.00078767	0.00043976
N.S.		0.00091674	-0.0014361	-0.0007163	0.00013924	-0.00075927	0.00043	0.0011301	0.00057197	0.0013157	0.00010366	0.00024644	-0.0012156	-0.0003931	0.00049263	0.00042233	0.00035092	0.0011086	0.00060044	-4.7682e-05	0.0026376	0.003204	-0.0010411	-0.00029848	0.00019788	-0.00081083	-0.00048794	0.0013065	0.0010136	-0.00015921	0.00148	0.0010737	0.00032776	0.0027826	0.0016507	0.0011361	0.0021664	0.0016547	-0.00098791	-0.0010914	0.0020011	0.00052638	0.0015316	0.0023108
N.S.		-0.0012206	-0.0014685	0.0012027	-0.0022743	-0.0015632	-0.00060457	-0.0016485	-0.00049974	0.0009086	0.0019944	-0.00046929	-0.0023302	-0.00055855	-0.00092135	-0.00048084	-0.0015658	-0.0014741	-0.0029318	-0.0039814	-0.0052142	-0.0044757	-0.0068189	-0.0064463	-0.006038	-0.004811	-0.0030677	-0.0027365	-0.0038182	-0.0011652	-0.0013757	-0.0013723	-0.001097	-0.00061716	-0.00048618	-0.00049272	-0.0012563	-0.0018178	-0.00029313	-0.0011008	-0.0020644	-0.00032806	0.00021142	0.00063129
N.S.		0.0011432	0.0016367	0.0010824	0.0025067	0.002456	0.0010648	0.00048151	0.00012155	0.0017944	-0.00059308	-0.0025184	-0.00013302	-0.0013321	-0.0022084	-0.00089361	-0.0011411	-0.0012562	-0.00047307	0.0022593	-0.00030944	0.0013062	0.0036692	0.0018821	2.8133e-05	0.0010872	0.00030364	0.00082027	0.00092256	-0.0011305	-0.00024596	-0.00052853	0.00028784	0.0008517	0.0014671	0.00025411	0.0011955	0.00039546	-0.00050447	0.00021488	0.00068701	0.0015423	0.0004656	2.9463e-05
N.S.		-0.00056559	-0.0011392	-0.0011034	-7.7875e-05	-7.87e-05	0.0021811	-0.00041171	0.00053159	-2.1356e-05	0.00022391	-0.00048473	-0.0011926	0.0015567	-0.00025187	-0.0022916	-0.001851	-4.4702e-05	-0.0045126	-0.0017884	-0.0028723	-0.0041044	-0.0022044	-0.0030355	-0.0019042	-0.0013357	-0.0022795	-0.0019701	-0.0010412	-0.00040741	-0.0023267	0.00046369	-0.0013461	0.00039241	9.578e-05	0.00032226	-0.00055829	0.00027536	6.7055e-05	0.0010112	0.00057767	0.00044353	-0.00078058	0.0010244
N.S.		-0.0013485	-0.00044712	-0.0015722	-0.0017489	0.00017458	-0.00075959	0.0012328	0.00055635	8.3803e-05	0.0015597	0.0008986	0.0011813	0.0023962	0.00097912	0.00054162	0.0020612	-0.00059751	0.0024212	0.00068335	0.0018001	0.003206	0.0014018	-0.0021196	0.00020812	-0.0012413	-0.00093565	0.00083582	0.00023267	0.00093396	-0.001067	0.00072695	0.00024027	-0.0013329	-0.0021921	0.00090254	-0.0017191	-0.0013139	0.00048113	-0.0009061	0.0024747	0.0017818	-9.4007e-05	0.00029843
N.S.		-0.00041251	0.0010171	-0.00033061	-0.00019781	-0.00046321	0.00092034	-0.00034204	-0.00075119	0.00023929	0.0010137	0.00014145	-0.00073464	-0.00018951	0.00011952	4.2431e-05	0.0051795	-4.8908e-06	7.859e-05	-0.00071121	0.0060503	0.00015238	-0.029869	0.00013598	-0.0020877	0.00014885	0.00082506	-0.0011202	0.00044606	-0.00053802	0.00036493	-0.00016111	0.00019971	-0.00052523	0.00029284	9.8506e-05	7.4183e-05	-0.00093804	0.00015831	-0.00016245	-0.00054967	0.00036658	-5.9576e-05	5.8384e-05
N.S.		0.0010632	0.00096781	0.00094124	0.0012107	0.0013708	0.0020607	-0.00059734	-0.0013999	0.00087201	-0.00065033	-0.0018464	0.00060515	-0.0010778	-0.0014192	-0.00046232	-0.00092054	0.00048443	0.0012723	0.0039306	0.001545	0.00195	0.0039128	0.0038178	0.002304	0.0040935	0.0015454	0.0027127	0.00091576	-0.00060235	0.0020029	0.00087643	0.0002378	0.0012978	0.00085272	0.00023432	0.00057814	0.00046335	-0.00023254	-0.00054694	0.001588	0.0019045	0.00080665	0.00060659
N.S.		-0.0016966	0.0023904	0.0019075	-2.2313e-05	0.0002469	0.0014754	-0.0015362	-0.0014304	0.0013648	-0.0013389	0.0016801	5.8072e-05	-0.0015411	0.0025971	6.4977e-05	0.00072206	-0.00012646	-0.0014893	0.00065388	0.0022581	0.0015057	-0.00093195	0.0034259	0.00042361	0.00066691	0.00011921	0.00014244	-0.0023795	-3.1961e-05	0.0007233	-0.0031665	-0.0012034	-0.0002575	-0.00059376	-0.00014531	-0.00033743	-0.0012908	0.00049856	0.0016682	9.2786e-05	-0.00046471	-0.00069698	0.00039746
Negative		-0.0022317	-0.0016371	-0.0018055	-0.0026668	7.6965e-05	-0.00235	-0.00093534	-0.0017505	-0.0022693	-0.00086021	-0.00014811	-0.0017708	0.00065443	-0.0027671	-0.002414	-0.0016441	-0.0025216	-0.004328	-0.0065869	-0.0060338	-0.0044692	-0.0064727	-0.0073351	-0.0047976	-0.0034621	-0.0024764	-0.0015657	-0.00080486	-0.0022013	-0.0013034	-0.00020658	-0.00057667	0.00034597	4.0511e-05	0.0011846	0.0013296	-0.0016282	5.4938e-05	0.0013538	-0.00012384	-0.00043821	-0.001013	-0.00072096
N.S.		-0.0019998	-0.00054932	-0.0015571	-0.0023569	-0.00010125	-0.0022633	-5.9006e-06	-0.0014474	-0.0010838	0.00080931	0.00087927	-0.00027814	0.0015812	-0.0015675	-0.00055495	-0.00024619	-0.0012979	-0.0012869	-0.0025714	-0.0023012	-0.00053467	-0.0032401	-0.0047497	-0.0021968	-0.0019632	-0.002006	0.00014801	-0.00094862	-0.00061215	-0.0010904	0.00066217	0.00035535	-0.00053551	-0.0012583	0.0006314	-0.00076897	-0.0022424	0.00011746	0.00019937	0.00084452	0.0014408	-0.0009949	-0.0005924
Negative		-0.001289	-0.0016981	0.00055427	-0.0019703	-0.0029382	-0.0010624	-0.00040377	0.00032152	-0.00020989	0.0002148	-0.00081215	-0.0029375	-0.002508	-0.0034192	-0.0023619	-0.0035084	-0.0047832	-0.0055526	-0.0075018	-0.0083355	-0.0085047	-0.015123	-0.010481	-0.009195	-0.0076399	-0.006009	-0.0048626	-0.0048624	-0.0024211	-0.0023648	-0.0029239	-0.0012528	-0.0018339	-0.0012502	-0.0017855	-0.0022916	-0.00279	-0.00067773	-0.0014984	-0.0025571	-0.0016378	-0.00040543	-0.0007595
Negative		-0.00049013	0.00015371	-0.00049578	-0.0012443	0.0001426	0.0010804	-0.0016346	-0.0011372	-0.0011034	-0.0021837	-8.0251e-05	-0.001376	-0.0018828	0.00084899	-0.0027515	-0.00083165	-0.00089402	9.1598e-05	0.00048988	-0.0022973	-0.0019301	-0.024912	-0.00181	0.00048315	-0.0022966	-0.0018178	-0.0040815	-0.00066491	0.000514	0.0012161	1.8156e-05	-0.00055099	0.00041387	-0.0037692	7.1816e-05	-0.0023016	-0.0012378	-0.0017221	-0.00019345	0.00037785	-0.00082004	-0.00054727	5.2301e-05
N.S.		0.00034009	-0.0013088	-0.001051	-0.0020987	-0.001157	-0.0011778	-0.0028049	-0.0021769	-0.0016174	-0.00090343	-0.0026415	-0.0033387	-0.0029766	-0.0023024	-0.0027505	-0.0024061	-0.0023652	-0.0035376	-0.004168	-0.0065442	-0.0055885	-0.014068	-0.0017394	-0.0044774	-0.00063759	-0.0036975	-0.0013652	-0.00046117	-0.00099568	-0.0032573	-0.00048504	0.00019689	-0.0026417	-0.0026876	-6.2593e-05	0.00097837	0.00025564	0.00016813	-0.00028703	-0.00081627	-0.00056266	-0.001431	-0.00051024
Negative		-0.0028465	-0.0022215	0.00018735	-0.0012623	-0.003181	-0.0020164	-0.00068378	-0.00079	-0.002318	-0.0026233	-0.0022642	-0.003773	-0.0047107	-0.0054115	-0.0053678	-0.0064559	-0.0085591	-0.01044	-0.012776	-0.01489	-0.018272	-0.044446	-0.018619	-0.016268	-0.013484	-0.011082	-0.0091444	-0.0081575	-0.0055188	-0.0049993	-0.0053777	-0.002828	-0.0029156	-0.0021854	-0.0026062	-0.0021077	-0.0023532	-0.00070619	-0.0023252	-0.0025933	-0.0029192	-0.0022139	-0.0019682
BLA-PL5 Post-cond NREM
Peak significance	Time (ms)	-420	-400	-380	-360	-340	-320	-300	-280	-260	-240	-220	-200	-180	-160	-140	-120	-100	-80	-60	-40	-20	0	20	40	60	80	100	120	140	160	180	200	220	240	260	280	300	320	340	360	380	400	420
Positive		0.0026723	0.00026901	0.0026188	0.0006443	0.0015895	-0.00064691	0.0022295	0.0020637	0.0026679	0.0026863	0.0066885	0.007475	0.010743	0.004993	0.008091	0.0067439	0.0061076	0.013789	0.043354	0.13318	0.16409	0.099965	0.055159	0.053314	0.032496	0.020024	0.014029	0.0096566	0.015301	0.010246	0.012114	0.013107	0.012349	0.0077731	0.0040413	0.0048158	5.5726e-05	0.0033145	0.0063543	0.0065512	0.0042571	0.00044889	-0.00061309
Positive		0.0035785	0.0011069	0.00026108	0.00021357	-3.8188e-05	-0.0015103	0.0030445	0.0023558	0.0040082	0.0028552	0.0053975	0.0080363	0.0095531	0.0011505	0.005525	0.011483	0.0078335	0.023349	0.053861	0.12726	0.14008	0.092346	0.05337	0.04858	0.031064	0.021216	0.020745	0.016455	0.021977	0.010803	0.016039	0.015874	0.021582	0.0047585	0.0055784	0.0035724	-0.0015385	0.0047339	0.009634	0.010341	0.0046448	0.00014893	0.00087372
Positive		0.0021644	-0.0026326	0.00013049	-0.0031058	-0.00024062	-0.00044796	0.00016757	0.0015652	-0.00052768	-0.0026309	0.0065918	0.0030871	0.0038711	-0.00036032	0.0021015	0.0087162	0.010955	0.024138	0.064821	0.091711	0.094962	0.04567	0.010282	0.010509	0.014613	0.015706	0.011662	0.0023541	0.012047	0.00076066	0.0023601	0.0036635	0.0028019	0.0037244	-0.00046877	0.0022088	0.0022028	0.0018923	0.0097452	0.0082571	0.0017724	0.0028613	0.00015096
Positive		0.0023343	0.00083185	0.0013934	0.00048913	0.0011072	0.0014077	0.00092755	-0.00080275	0.0023694	0.0019916	0.0021339	0.0032349	0.0020087	0.0057597	0.0045117	0.0080661	0.016275	0.016844	0.031483	0.073289	0.070961	0.055411	0.038131	0.02157	0.015772	0.010082	0.0056311	0.0056697	0.0054536	0.0056123	0.004684	0.005163	0.0053215	0.0026463	0.00426	0.0038262	0.0027185	0.0025506	0.0030369	0.0013085	0.0035407	0.0039155	0.0030434
N.S.		0.0019844	-0.00083195	0.0026769	0.0020329	0.0036411	-0.00010531	0.0016511	0.00024049	-0.00029383	0.00047101	0.0024501	0.0044002	0.0058032	0.0049063	0.0066552	0.0031634	0.0054373	0.0038895	0.016547	0.06675	0.086018	0.04824	0.0286	0.028836	0.016901	0.00982	0.0030516	0.0017404	0.0041209	0.0064083	0.0038557	0.0065146	0.0079717	0.0048573	0.00053383	0.0031025	-0.0011975	0.0013705	0.0036562	0.0016598	0.0016997	-0.00041236	-0.0017905
Positive		0.0020626	-0.0013521	-0.00083904	-0.0023561	-8.235e-05	-0.00070055	0.00039552	0.0025461	-0.0013323	-0.0035155	0.0029446	0.0030535	0.0029931	-0.0023087	-0.001056	0.0092743	0.012064	0.033919	0.0546	0.075848	0.076847	0.044448	0.011334	0.010448	0.015575	0.013897	0.012037	0.0075898	0.012905	-0.00056249	0.0054022	0.0037737	0.0076205	0.0019959	-0.0015884	0.0013553	0.00068484	0.0016332	0.013752	0.01025	0.0052758	0.0026211	-0.00028404
N.S.		0.0036186	0.00045384	0.00073332	0.0011527	-0.0016348	-0.0016057	0.0019872	0.00023972	0.0010418	0.0010997	0.0015053	0.0036456	0.0042612	-0.0021391	0.00070877	0.011318	0.0069881	0.019914	0.035635	0.06505	0.061838	0.044968	0.027042	0.024377	0.015566	0.017369	0.017655	0.016065	0.01715	0.008603	0.014648	0.012839	0.029347	0.0019995	0.0033343	0.0018889	-0.0036562	0.0037179	0.0065999	0.0077067	0.0030743	-0.00043878	0.002321
Positive		-0.00038715	0.0018767	-0.0010506	-0.0070522	-0.001553	0.00090172	-0.0016877	0.0016269	0.003244	0.0010315	0.0055151	0.0095304	0.0076893	0.0062751	0.0044691	0.0025203	0.009426	0.020642	0.031039	0.062933	0.061603	0.04164	0.02668	0.027426	0.022027	0.010401	0.010471	0.011805	0.011343	0.0094557	0.0057367	0.00783	0.0069646	-0.0022969	0.0020316	-0.00065973	0.0013265	0.0020055	0.0092053	0.0060381	0.0023879	0.00049977	0.0023347
Positive		-0.0035699	0.0035987	3.7155e-06	-0.0036544	-0.0001991	-0.0017208	-0.00035088	0.00050065	-0.0019114	-0.00035301	0.0010554	0.0035682	0.00083734	-0.0013926	-0.0033065	0.0012688	0.0012768	0.0016578	0.014017	0.06007	0.076815	0.065675	0.027189	0.011072	0.0044087	0.0087828	0.0078886	0.0061048	0.0096139	0.0039854	0.0058959	0.0029015	0.0058777	0.0055512	0.0018167	0.0023696	0.0034889	-0.00024953	0.0074664	0.0035567	-0.00019953	-0.0020911	-0.0035745
N.S.		0.0017043	0.0063149	0.00071857	-0.0051464	-0.0004041	0.0015929	-0.0008267	0.002125	0.0037992	0.0016353	0.0062259	0.011458	0.006827	0.0058647	0.0040284	0.0026331	0.0098977	0.026517	0.026157	0.05282	0.055804	0.040665	0.025286	0.02778	0.028531	0.0096742	0.018314	0.017284	0.017302	0.010751	0.007806	0.0056049	0.0059227	-0.0019891	0.0024426	-0.00041473	-0.00026658	0.00088523	0.0065733	0.0063641	0.0024012	-0.00041407	0.0025111
Positive		-0.0011686	0.0049191	0.0036092	-0.0026945	0.00015653	-0.0015526	-0.00015029	0.00022464	-0.0029534	-0.0010928	0.0012408	0.0015885	0.00080355	-0.0012628	-0.0028909	-0.00089373	0.0011427	0.0066218	0.0095372	0.05307	0.087771	0.066672	0.029979	0.009143	0.00072534	0.0055629	0.0041759	0.0030469	0.0065354	0.005663	0.0086994	0.0022887	0.0054862	0.0066141	-0.00094511	0.0036265	0.0044657	-0.00070761	0.007527	0.0053841	-0.00048663	-0.0026657	-0.0026628
N.S.		0.0018973	0.0013551	0.0011077	0.00068035	0.00021992	0.0012984	0.00058407	-0.00053063	0.001724	0.0017433	0.0017798	0.001511	0.0016258	0.006271	0.0035337	0.0051171	0.011096	0.011774	0.019851	0.044939	0.044489	0.034367	0.023506	0.015015	0.012346	0.0091272	0.0046434	0.005295	0.0049221	0.0059288	0.0056345	0.0045257	0.0049429	0.0039144	0.0049884	0.0042295	0.0025393	0.001701	0.0025027	0.0015793	0.004245	0.0043091	0.0041167
Positive		0.0054937	0.0092302	0.0058483	0.011042	0.0048776	0.008928	0.0025177	0.0037262	0.0069802	0.014144	0.0099103	0.017198	0.013271	0.022488	0.020636	0.020695	0.021897	0.028724	0.027742	0.030338	0.036152	0.036628	0.024778	0.019508	0.011227	0.0086283	0.0058026	0.006249	0.0045394	0.0055449	0.00431	0.001008	0.0016769	0.0042957	0.0034702	0.0015211	0.0032024	0.0036193	0.00064572	0.0010793	0.0024876	0.0048592	-0.00096207
N.S.		0.002778	-0.0036036	-0.00033389	-0.003222	-0.0018818	-0.00026683	-0.0016228	-0.00075569	-0.0011033	-0.0033037	0.0050257	-0.0010167	0.0034321	0.0016489	0.0042854	0.006039	0.0054426	0.0075563	0.037169	0.047462	0.05293	0.022831	0.0051174	0.0067468	0.0066101	0.011793	0.007629	-0.00012352	0.0041203	-8.9733e-05	0.0012177	0.0048316	0.0023261	0.0038633	-4.4197e-05	0.0022685	0.0020877	0.0010892	0.0023273	0.0016181	-0.00050961	0.00034252	-0.00092702
N.S.		0.0024476	-0.00010311	0.0012847	0.0017816	0.0015788	0.0012489	0.00058748	-0.0009282	0.0017703	4.917e-05	0.00033463	0.0019189	-0.00029325	0.0014241	0.0019691	0.0050456	0.0091445	0.0088074	0.018815	0.046445	0.041206	0.027155	0.021797	0.011322	0.0082579	0.0043113	0.0036409	0.0035337	0.0028652	0.0027067	0.0023334	0.0031832	0.0039025	0.0012917	0.0021651	0.0020948	0.0029135	0.0024513	0.0016739	0.00083774	0.0022176	0.0033168	0.0014728
Positive		0.0047897	0.0080657	0.0040286	-0.002638	0.00058221	0.0017013	-0.0013143	0.0010559	0.0036232	0.00095781	0.0060442	0.007266	0.0044726	0.0035021	0.0039328	0.001444	0.005376	0.023147	0.01714	0.02635	0.028047	0.025545	0.014598	0.016233	0.024705	0.0045631	0.021765	0.018667	0.014715	0.010287	0.010243	0.003803	0.0030803	0.00085431	0.001704	4.3717e-05	-0.00054327	0.00024416	0.0025376	0.0058326	0.0024408	-0.00060407	0.0018464
N.S.		6.3399e-05	0.0026726	0.002513	0.0038061	0.0013231	0.0057496	0.0018073	0.0019778	0.0063922	0.011618	0.01277	0.01957	0.015532	0.019829	0.017856	0.015762	0.019947	0.02229	0.020864	0.021822	0.027665	0.027716	0.018974	0.014593	0.0061429	0.0042046	0.0037541	0.0030863	0.0021567	0.0019692	0.00078289	-0.0017473	-0.0028683	0.00054167	-0.00020249	-0.0019574	0.00029241	0.00024004	-0.00027246	-0.0021687	-0.0003235	0.00074094	-0.002964
Positive		-0.0013595	0.0036548	0.0040417	0.0021347	-0.0012658	0.0030892	-0.0020979	-0.0013576	-0.0017323	-0.00061835	-0.0014349	0.0039781	0.00030909	0.00045877	-0.00013826	0.0021456	0.0009037	0.0070561	0.01055	0.022284	0.033766	0.034634	0.020143	0.005841	0.0082092	0.0043299	0.0041126	0.0045938	0.0063679	0.006954	0.00045151	0.0047422	0.0043876	0.0073924	0.0018318	0.00201	0.0029566	-4.9001e-05	0.0002788	0.0082157	0.0012295	0.0015341	0.00013481
N.S.		0.0010674	-0.0011354	-0.00091008	-0.0014305	-0.0015346	-0.00082124	-0.00103	0.0012792	-0.0017455	-0.0045875	-0.00068585	4.5664e-05	0.0023462	-0.0018381	-0.0012716	0.0043958	0.0072041	0.025965	0.026678	0.026252	0.035539	0.02407	0.0069604	0.0054602	0.0080191	0.0085448	0.0079277	0.013915	0.0060305	-0.0032442	0.0088905	0.0069305	0.012679	0.0006096	-0.0023351	0.00030581	0.0018484	0.00053514	0.011024	0.0045089	0.0078901	0.00076108	-0.0016936
N.S.		-0.0041476	0.0011591	-0.0015853	-0.001149	0.00085335	-0.00015489	0.00033906	-0.00036742	-0.0013105	-0.0013952	0.00067002	0.0040615	0.00081206	-0.00035785	-0.0020424	9.143e-05	0.0011613	-0.0063713	0.011509	0.033446	0.029531	0.037781	0.012293	0.0044375	0.0038111	0.008425	0.0083694	0.0071356	0.0073387	0.0010208	0.0030309	0.002777	0.005319	0.0034	0.0031324	0.00052701	0.00053146	-0.0011455	0.0041509	0.0016666	0.00020106	0.00033275	-0.0022108
N.S.		0.0027098	0.0045041	0.0052393	-0.0006546	0.0013442	0.0012238	0.00076761	-0.00076609	-0.0018014	-0.001574	0.00040375	-0.0015767	0.0011505	0.0015995	-0.0018695	-0.0026863	0.0018481	0.0069	0.0038633	0.024539	0.043993	0.035611	0.017684	0.0053524	-0.00099994	0.0019617	0.00014866	0.0012514	0.0019264	0.0021755	0.0087785	0.00036848	0.0034272	0.003349	-0.002524	0.0026162	0.001902	-0.0013877	0.0037569	0.0048195	-0.00091246	-0.00076254	-0.00060701
Positive		-0.00059135	0.0050223	0.0053103	0.00020095	-0.0013873	0.0019996	-0.0031043	-0.004161	-0.00045159	0.0010625	-0.0015744	0.0043033	0.0013351	-0.00045922	0.00056829	0.00025002	-0.00081932	0.0062821	0.0075004	0.014628	0.036214	0.033709	0.015097	0.010071	0.0093707	0.0022773	0.0059479	0.0064938	0.0069224	0.0058496	-0.00039894	0.002358	0.0025884	0.0042438	0.0015424	0.0023734	0.00078197	-0.0010125	-0.001456	0.0087328	0.0011402	0.0036034	0.00053734
Positive		0.0049	0.0015305	0.0021442	0.012219	-0.0025871	0.0012498	-0.00038891	-0.0011828	0.0019915	0.0026829	0.005579	0.0056169	0.0089327	0.0032167	0.0038681	0.0076364	0.0099363	0.017498	0.032787	0.036724	0.033948	0.016961	0.0002751	0.0053191	-0.00022018	0.0051306	0.0077402	0.0021525	0.0089816	0.0065252	0.0016685	0.0030019	0.0014696	0.00057173	0.0014529	-0.00078094	-0.00069143	0.0052751	0.015831	0.0041755	0.0017717	0.0034807	0.0017604
N.S.		0.0046001	0.0038921	0.0014788	0.0020867	-0.0026551	0.0020486	-0.0021826	-0.0015354	0.0023842	0.004048	0.0034396	0.0031876	0.0088244	0.0016732	0.0053666	0.0075253	0.0078116	0.014476	0.026018	0.030491	0.031729	0.017224	0.0020698	0.0065881	0.0038662	0.0049966	0.0097111	0.0023935	0.0064658	0.013281	0.0030315	0.00087134	0.00041078	0.0019415	0.0040852	-0.00045357	-0.0037774	0.0037856	0.014557	0.0057933	1.2318e-05	0.0012475	0.0017794
N.S.		0.0046118	0.0062396	0.0012569	0.0076566	0.001431	0.003177	-0.0023554	-0.00051494	0.0030505	0.0071427	3.2666e-05	0.0068118	0.003768	0.01126	0.008264	0.011589	0.011427	0.017062	0.014255	0.017348	0.01918	0.018656	0.014253	0.0092014	0.0067964	0.0060731	0.0014065	0.0030786	0.0011123	0.0032622	0.0022021	-0.0010872	0.00056182	0.0017771	0.0014812	0.00057386	0.0014109	0.0014788	-0.0010036	0.00044615	0.00233	0.0034713	-0.0017302
N.S.		0.0010923	0.0015653	0.00011369	0.00057563	-0.00015642	0.0016836	8.6698e-05	-0.0001821	0.001163	0.00045071	0.00080364	-0.0005844	0.00066884	0.0061176	0.0035607	0.003202	0.006946	0.0095055	0.0099565	0.017454	0.017661	0.014367	0.012254	0.010882	0.012267	0.0098497	0.0079047	0.0086151	0.006032	0.0055389	0.0049182	0.0029033	0.003556	0.0036657	0.0040448	0.0046795	0.0024354	0.0014632	0.0016549	0.0014178	0.0034132	0.0034959	0.0031205
Positive		-0.00017544	0.0012449	-0.00023788	0.00081103	0.00086755	0.0019484	0.00074927	0.00024945	0.00092856	-0.00018686	0.00059186	0.00015561	0.0012349	0.00483	0.0045302	0.0039051	0.0071653	0.012208	0.010027	0.015383	0.014469	0.013041	0.012917	0.012523	0.016454	0.012736	0.012469	0.012761	0.0086136	0.005411	0.0047824	0.0026169	0.0026993	0.0029128	0.0031406	0.0056568	0.0033231	0.0025479	0.0020019	0.0013996	0.0024399	0.0032898	0.0026111
Positive		0.0014632	0.00063042	0.0038978	0.00018649	0.0044189	0.0023065	0.0035252	0.0022651	0.00574	0.0032473	0.0035191	0.0065212	0.0080578	0.0049138	0.0059616	0.0072175	0.006565	0.015864	0.014148	0.015946	0.015697	0.013971	0.011193	0.0089912	0.0081895	0.0099895	0.0081481	0.0058836	0.0055809	0.0061389	0.0056305	0.004774	0.0037341	0.0047993	0.004897	0.0033248	0.0024632	0.0017667	0.0014955	0.0024076	0.0032876	0.0016433	0.0018131
Positive		-0.0035501	-0.0040051	-0.0023549	-0.0021632	-0.0023952	-0.00038669	-0.00092238	-0.00017152	0.0046874	0.0074396	0.0099746	0.015432	0.010781	0.011225	0.0095429	0.0083771	0.012509	0.010274	0.010863	0.011024	0.016935	0.015924	0.012513	0.010968	0.00061803	0.00012114	-9.723e-05	-0.0018535	-0.0017016	-0.0019228	-0.0014715	-0.0044298	-0.0068636	-0.0030476	-0.0039184	-0.0036209	-0.0028202	-0.003704	-0.0020852	-0.0034091	-0.003729	-0.0031062	-0.0028983
Positive		0.0016496	0.0049601	0.0059312	0.00043727	0.0011785	0.0046366	-0.0043169	-0.0049017	0.0010693	0.0027628	-0.00042427	0.003031	0.0018337	-0.0018242	0.0020731	0.0006969	-0.0017821	0.0026408	0.0053456	0.004561	0.02371	0.025689	0.0059205	0.0088474	0.006377	-0.0020525	0.0063163	0.0055473	0.0043448	0.0033385	-0.00076981	9.8909e-05	0.00054211	-0.0018679	-0.00011681	0.00024278	-0.0018669	-0.001627	-0.0024482	0.0054738	-0.0011334	0.002868	5.0524e-05
Positive		0.0032838	0.0012308	0.0025376	-0.00091295	0.0021161	0.00049908	0.0029663	0.002868	0.0039889	0.0027718	0.0022344	0.0044048	0.0065454	0.0055149	0.0050442	0.0070971	0.0065453	0.011449	0.0091006	0.012028	0.012432	0.011986	0.009933	0.0091842	0.010784	0.009675	0.0089981	0.0056384	0.0051635	0.0045741	0.0052911	0.0035832	0.0031643	0.003983	0.0042937	0.0033079	0.0028402	0.0023172	0.0013814	0.0023012	0.0026297	0.0015109	0.0026061
Positive		0.0023633	0.0033418	0.0051649	0.0026671	0.002464	0.0019835	0.0007521	0.0036737	0.0045442	0.0024029	0.0043836	0.0057382	0.0044635	0.005945	0.0066226	0.0065858	0.0057301	0.0051794	0.0076925	0.0082078	0.0083248	0.0083862	0.013507	0.011779	0.0086771	0.0082343	0.0077091	0.006037	0.0058379	0.0027008	0.0031596	0.0028769	0.0028542	0.00059531	0.0032369	0.0025009	0.0010321	0.00017324	0.0023229	0.0015772	0.0019393	0.00086925	0.0012665
Positive		0.0022189	0.0038809	0.00076965	0.0064774	0.0015439	0.0017791	0.0027507	0.0024618	0.0056482	0.0032245	0.002595	-7.2302e-05	0.00069812	0.0024431	0.0031758	0.0050584	0.0048774	0.0072809	0.0070688	0.0086683	0.011527	0.015147	0.012494	0.0092719	0.0071866	0.0023167	0.0070839	0.002354	0.0012285	0.0020427	0.0015691	0.0017699	0.0019942	-2.6509e-05	0.0001891	0.0015078	0.003224	9.5038e-05	0.00055298	0.0014511	0.0050964	0.0088361	0.0056993
N.S.		0.0031871	0.004508	0.0025579	-0.0016705	-0.0021694	0.0020196	-0.0031539	-0.0011236	0.0013221	0.0032098	0.0018558	0.0015175	0.0044864	0.00070037	0.0069665	0.0064472	0.0025123	0.0093016	0.011807	0.014862	0.017241	0.014525	0.0034804	0.0023668	0.0055373	0.0044489	0.008198	0.0043521	0.0014986	0.015588	0.0043763	0.00090077	-0.00045085	0.0038717	0.006205	0.00021028	-0.0041479	0.00086932	0.01116	0.0070177	-0.0019716	-0.0020015	0.00058678
Positive		0.0021271	0.00095012	0.00028739	0.0021567	0.0029058	0.0023918	0.0023331	0.0029933	0.0033286	0.0030757	0.0028072	0.0070329	0.0042867	0.0036792	0.0051162	0.0027036	0.006173	0.0085845	0.0088909	0.0088842	0.007932	0.010236	0.011307	0.011833	0.0091902	0.0073944	0.0058479	0.0054364	0.006167	0.0035047	0.0047806	0.0072019	0.0032759	0.0041104	0.0039038	0.0022922	0.002348	0.0019599	0.0014888	0.0027518	0.0025348	0.0013513	0.0043993
N.S.		0.00013619	0.0018231	6.1502e-05	-0.00093535	-0.0013378	-0.0026691	-0.0014167	0.0018859	-0.0015721	0.00027053	-0.0011082	-0.00053766	0.0041321	0.0030278	0.00075811	0.00058284	0.0052515	0.00555	0.0042684	0.0062002	0.016729	0.0033059	0.011839	0.016894	0.0089621	0.0015763	0.000518	-0.0012759	0.00063603	0.00023457	-0.003574	0.0019135	0.0037732	0.0044883	0.0015785	-0.0026201	-0.00011668	-0.00074007	0.0031195	-0.0026756	-0.00020556	0.0075842	-0.0021936
Positive		0.00019593	-0.00052431	0.0028604	0.0011445	0.0048928	0.0019738	0.0025512	0.001684	0.0061446	0.0023684	0.0032335	0.005909	0.0058199	0.002787	0.0038484	0.0041715	0.0046505	0.011055	0.013228	0.012131	0.01151	0.010144	0.0097571	0.0068066	0.0051502	0.0081499	0.0065357	0.0045967	0.0041152	0.0051232	0.0050738	0.0043034	0.0029246	0.0045861	0.0039502	0.00285	0.0022295	0.0019821	0.001768	0.0024201	0.0031304	0.0013488	0.00077849
N.S.		0.0048602	0.0068472	0.0045228	0.0067143	0.0013256	0.0039024	0.0027356	0.0018482	0.0032147	0.00075088	0.00056503	-0.0018438	-0.0029292	-0.00013898	0.0011816	0.0041406	0.0044428	0.0056294	0.0073472	0.0085853	0.010408	0.013904	0.010583	0.010147	0.0085738	0.0036577	0.0068066	0.0035188	0.0016015	0.0026918	0.0032977	0.0027496	0.002704	0.0012949	0.0026841	0.0025687	0.0046445	0.000359	0.002725	0.0017261	0.0053991	0.01024	0.0043557
N.S.		0.0011283	-0.0011075	-3.5281e-05	0.0032551	0.0040018	0.0006076	0.00030839	-0.0013938	-0.0019036	-0.00010964	0.00021568	0.0034646	0.0028602	0.0054392	0.0042763	0.0037439	0.0050969	0.0011486	0.0011542	0.01657	0.01831	0.0083412	0.007802	0.0086754	0.005317	0.00029302	-0.0029622	-0.0029281	-0.00052386	0.0036189	0.00057471	0.0027231	0.0057817	0.00043901	-0.00055912	0.00069843	-0.00084852	0.0031428	0.0029199	-0.00058644	0.00066661	-0.0017581	-0.00052191
N.S.		-0.00031895	-0.0040817	0.0017743	-0.0014813	-0.00047209	-0.0023467	-0.0024871	-0.0036458	0.00032778	-0.002351	0.0016281	0.0027993	0.0042093	-0.0028126	-0.00056431	-0.00074595	0.00058163	-0.00028406	0.015531	0.017141	0.014853	0.0045679	0.0010245	0.0056911	0.0043662	0.0073698	0.0052847	0.0026471	0.0054235	0.00034508	0.00023877	0.00060194	0.003269	0.0042803	0.0029103	0.0097535	0.014651	0.0043325	0.016378	0.01322	0.010749	0.0054935	0.0029049
Positive		0.0020778	0.0038754	0.0078771	0.0044024	0.0070927	0.0084068	0.0077416	0.0033271	0.014491	0.01315	0.012693	0.014966	0.01561	0.022773	0.014519	0.018579	0.013221	0.013242	0.015412	0.014572	0.0072435	0.005579	0.0039463	0.010375	0.0049672	0.0058311	0.0012657	0.0057173	-6.3302e-05	0.0016217	0.0037174	0.0031263	0.0023995	-0.0009975	0.00018922	0.00023686	0.00015544	0.0018073	0.0026984	0.002164	0.0036992	0.0023457	0.0027129
N.S.		0.0047092	-0.0030561	-0.0015703	-0.00146	-0.0024867	0.00079372	-0.001929	-0.002922	-0.0014682	-0.0029953	0.0015978	-0.0027288	0.0033779	0.0014811	0.0026789	0.0041087	0.0013196	0.0022404	0.01565	0.010897	0.016729	0.0097372	0.0044376	0.0070684	0.0041221	0.0072968	0.0095106	0.00044676	-0.0019571	0.00068924	0.0020143	0.0034584	0.0027257	0.0024369	-0.00046704	0.0018713	0.00014296	0.00089879	0.00021365	-0.00088643	-0.0017225	-0.002728	-0.0013498
N.S.		-0.00067535	3.7894e-05	0.00034997	0.0016583	0.0019082	0.0010475	0.0013949	0.0005947	0.00045833	-0.00074666	0.00057102	0.0013475	0.001684	0.0011924	0.0021424	0.001867	0.0036852	0.0071034	0.0059525	0.014996	0.012097	0.0074211	0.0054302	0.0072466	0.010674	0.0076092	0.0078565	0.0076921	0.0052384	0.0029972	0.0032722	0.0015322	0.00090003	0.0012567	0.0012079	0.0040296	0.0026635	0.0019623	0.00040995	0.00051855	0.00075517	0.0022142	0.002164
N.S.		0.0042477	0.00042446	0.0033647	0.00046948	-0.0024936	-0.0010691	-0.0011802	-0.00088011	-0.0016775	-0.0014416	-0.001019	-0.00062481	0.00080031	-0.003072	-0.0018585	0.0048248	0.0026216	0.0091803	0.013186	0.018897	0.0061573	0.012281	0.0021543	0.0051037	0.0002335	0.0080382	0.0069794	0.0063001	0.0065279	0.0043905	0.0099084	0.0063773	0.020716	0.00083947	7.9677e-05	-0.00052844	-0.0038069	0.0015363	0.00020211	0.0015771	0.0019389	-6.108e-05	0.0018774
Positive		0.0010592	-0.00035892	-0.00014963	-0.0002289	0.0012729	-0.00034825	-0.00062867	0.00072147	0.0004648	0.0016926	0.00060429	-0.00035385	0.002316	0.0020201	0.0028071	0.0020631	0.0029656	0.0048602	0.0027507	0.0046157	0.010241	0.01424	0.010471	0.010803	0.0079668	0.0025785	0.004478	0.0045607	0.002459	0.0017704	0.0026553	0.0041443	0.0045738	0.002807	0.0037037	0.0010459	0.0003458	0.002619	0.0025029	0.0023649	0.0018622	0.0031769	0.0012904
N.S.		0.00040589	-0.00050193	-0.00010941	0.00030202	0.00086954	0.00016934	-0.001074	8.9961e-05	0.00089154	0.001888	0.00024221	0.00043562	0.0017423	-6.6968e-05	0.0037034	0.0023749	0.0030008	0.0064643	0.0037705	0.0084959	0.0086695	0.013753	0.0096857	0.010442	0.0051456	0.003478	0.0035883	0.0032604	0.0027093	0.0005612	0.0011955	0.001996	0.0039432	0.0026486	0.0020894	0.0012006	-0.00060585	0.0018378	0.0020648	0.0018634	0.0021323	0.0021142	0.00066938
N.S.		-0.0010133	-0.0017254	-0.0021311	0.0027825	-0.0020236	3.9962e-05	5.7486e-05	-0.002666	0.0007256	0.0029928	-0.0022275	-0.00069379	-0.0023467	0.0016664	0.0028883	0.0042406	-0.0015104	0.0016687	0.00043136	0.004449	0.0092183	0.018693	0.013329	0.0021424	0.0062984	0.0028139	0.0028884	0.0016915	0.0035099	0.00018255	0.0039207	-0.0033686	9.5479e-05	8.6294e-05	0.00047538	0.003484	-0.0034068	0.0015114	0.0013385	-0.0017352	-0.002932	-0.00098312	-0.0018008
Positive		0.0010596	0.0014215	0.0004942	0.00093696	0.0018167	0.0013516	0.0019275	0.0022813	0.0023307	0.0015017	0.0042524	0.0058598	0.0038089	0.00304	0.0034417	0.002286	0.0054104	0.007253	0.0073752	0.0073071	0.0065547	0.0088372	0.0095794	0.010729	0.0080331	0.0064519	0.0055715	0.0056096	0.0046325	0.0016406	0.0033557	0.0048625	0.0020419	0.0020829	0.0020397	0.0013916	0.0015354	0.0011997	0.000341	0.0027926	0.0017414	0.0019274	0.0030441
N.S.		-0.00055085	0.00057214	0.007029	0.0086528	0.0096457	0.012855	0.011238	0.0078216	0.018303	0.016394	0.017343	0.019864	0.021032	0.022648	0.017733	0.01796	0.0096147	0.0090322	0.011746	0.011788	0.013173	0.0072688	0.00091887	0.0056368	0.0023509	0.0044675	0.0029215	0.0047957	0.0014389	0.0024079	0.0034225	0.0040623	0.00031699	-0.00033574	0.00029572	-0.00071342	0.00046374	0.002091	0.0033242	0.0053171	0.0069948	0.0039705	0.0026161
N.S.		0.0040481	-0.002042	-0.0018034	0.0014557	-0.0035599	0.0012644	-0.00057503	-0.0033662	-0.00068765	-0.00046167	0.0012168	-0.0016449	0.0043877	0.0015985	0.0017425	0.005264	-0.00022016	0.0028198	0.0093792	0.00032159	0.010835	0.015488	0.0077986	0.0085808	0.0075269	0.0069414	0.014371	0.0031467	-0.0025156	0.001819	0.002514	0.0018604	0.0012375	0.0014197	0.00096918	0.0018204	-0.00059662	0.0032598	0.0027586	0.0007352	-0.0026111	-0.0039546	-0.00066005
N.S.		-0.00061149	-0.00020581	-0.0030836	0.0020865	-0.0019646	0.00090633	-0.0012039	-0.0027475	0.00087247	0.0029624	-0.00059234	-0.00029211	-0.00022954	-0.0013186	0.0010075	0.0034746	0.00044414	0.0019649	0.0009963	0.0048079	0.0070211	0.014833	0.010011	0.00091888	0.005639	-0.00025007	9.9782e-05	-0.0016477	0.0014178	-0.0010711	0.00049116	-0.003627	0.0014277	-7.6367e-05	-8.72e-05	0.00099569	-0.002339	-0.00091923	-0.00053526	-0.0018627	-0.0019691	-0.0023039	-0.0004393
N.S.		0.0068383	0.0019576	0.0055711	0.00040021	0.0014202	0.003989	-0.00085364	-0.0011148	0.0015769	-0.00097531	-0.00077512	-0.0020832	0.002471	0.0059389	-0.00061107	-0.00069405	0.0023595	0.0047544	0.0020359	0.0098931	0.0099734	0.012985	0.010825	0.0049641	0.00055813	0.00010717	0.00018739	0.0015233	-0.00049532	0.00034631	0.010708	0.00048018	0.0017289	0.00038161	-0.001447	0.0026658	-0.0016329	-0.0021791	-0.00012265	0.0038111	-0.0014362	0.00088069	0.00031591
N.S.		0.00071156	-0.0013636	-0.0013912	-0.00050313	-0.0014127	-0.0022114	-0.0025757	0.0015438	0.00034305	0.0026016	-0.0011243	-0.0023545	0.003334	0.0020079	0.00051359	4.3179e-05	0.0037985	0.0047674	0.0020987	0.0041255	0.013859	0.0026138	0.0092915	0.011528	0.0067501	0.0028366	-0.00056697	0.0016487	0.0011193	0.0014389	-0.0038947	0.0023066	0.0028459	0.00040699	-0.0016739	-0.00262	1.318e-05	-0.00055738	0.002161	-0.0029303	-0.00019963	0.0040171	-0.0023284
N.S.		0.00030675	0.0040861	0.0012375	0.00037463	-0.00014176	-0.0020824	0.0014137	0.0042371	-0.00050522	0.0025982	0.0004808	0.0024465	0.0051651	0.0021062	0.0018663	0.00068939	0.004513	0.002545	0.0020807	0.0056441	0.0097635	0.0030747	0.005973	0.015869	0.0059159	0.00090963	0.00028593	-0.0041654	0.00073857	-0.0013051	-0.0041117	-0.00090093	0.0019206	0.0049102	0.0046706	-0.00078733	0.0012821	-0.00051865	0.0025057	-0.00081708	0.0015406	0.005025	-0.0023271
N.S.		0.0047088	0.0014149	0.003338	0.0067696	0.0023106	0.00010337	-0.00042229	0.0027942	0.0062391	0.0040789	0.00030579	0.00067173	0.0049505	0.0010972	0.0045353	0.0058086	-0.00011413	0.0025183	0.0051766	0.0023962	0.0062341	0.0070726	0.0039218	0.0043635	0.0085002	-0.0011857	0.0019606	0.0038273	0.0038428	0.0032138	0.0046297	0.0064821	0.0019618	0.0023073	0.0010745	0.0020038	0.00040704	0.0053685	-9.7518e-05	0.0037725	0.0057262	0.0003193	6.999e-05
N.S.		0.0015717	-0.0035437	0.0012134	0.00019439	0.0007142	-0.003247	-0.0023061	-0.003966	-0.00054049	-0.00338	0.0011939	0.0014423	0.0032373	-0.0033026	-0.00098021	0.00052585	0.00075032	-0.0024209	0.010426	0.0081181	0.0090514	0.005527	0.00083924	0.0044697	0.0018038	0.0013062	0.0025051	-0.0028144	0.0026137	-0.00073468	-0.00081265	-0.00081483	0.0028924	0.0027643	0.0015734	0.0036652	0.011775	-0.0011232	0.0061204	0.0075693	0.0066369	0.0018738	0.002128
N.S.		0.00045962	0.0027408	0.0027218	0.00030005	0.00059004	-0.00081542	-0.0016684	0.0015489	0.0032648	0.00068339	0.0026229	0.0044689	0.0019045	0.0038289	0.003861	0.0055474	0.0035705	0.002607	0.0049318	0.0052676	0.0046384	0.0038036	0.0085444	0.0069361	0.0064335	0.0050096	0.0044782	0.0037667	0.003418	-0.00016165	0.0018904	0.0014475	0.0019116	-0.0010195	0.0019676	0.0025355	0.00012264	-0.00021046	1.4742e-05	0.0011635	0.0018017	0.00068771	0.00075128
N.S.		0.002252	-0.0004926	-0.0020645	0.0024316	-0.004024	-6.6671e-05	4.332e-05	-0.0026366	-0.00076091	0.0026678	0.0027347	-0.0022996	0.0033982	0.0021817	0.0019276	0.0067711	-0.0016255	-0.00083471	-0.00045318	-0.0048277	0.010881	0.019338	0.0074151	0.0052798	0.0067827	0.0049125	0.010631	0.0032019	0.00040029	0.0038237	0.0018198	0.0027971	0.00055997	0.00067988	0.0018252	0.0021405	0.00013129	0.0063574	0.0055503	0.0016902	-0.0022709	-0.0036165	-0.0002348
N.S.		0.0017558	-0.00086983	-0.0001618	0.0030718	0.0024719	0.002147	0.0020003	0.0019073	0.0026549	0.002938	0.00085388	0.004571	0.0026267	0.0019337	0.004491	0.0026756	0.0041095	0.0051833	0.006065	0.005987	0.0046708	0.0059275	0.0065654	0.0065947	0.0054928	0.0044382	0.0047731	0.0031608	0.0043816	0.0030414	0.0032922	0.0060095	0.0025209	0.0036692	0.0034686	0.0015849	0.0015584	0.0013104	0.0017179	0.0022269	0.0030671	0.0010718	0.0039027
N.S.		0.00038675	0.001025	0.001154	0.0094971	0.0055393	0.0063724	0.0075983	0.0069033	0.012356	0.008964	0.0090899	0.0072279	0.0081718	0.0067783	0.0066117	0.0059842	0.0031779	0.0047015	0.0047232	0.0050053	0.010366	0.0089746	0.0056505	0.0028288	0.0036448	0.0019707	0.0058077	0.0026311	0.0030641	0.0033303	0.0021934	0.0020414	0.0025453	0.00064345	0.00010867	0.0026274	0.0019495	0.001021	0.0014301	0.0030809	0.0070594	0.007976	0.0067488
N.S.		8.2158e-06	0.0001788	0.0012301	0.0015095	-0.00022867	-0.00085047	0.00076861	0.0010876	0.0060506	0.00041534	-7.5203e-05	0.0017637	0.0021412	0.00079516	-0.00054179	0.00018823	-1.1472e-05	0.00011747	0.00054759	0.0039651	0.0065685	0.0078854	0.0096265	0.0060444	0.0067033	0.00066456	0.0025071	0.002024	0.0016556	0.00017926	0.0043883	0.008178	0.0014419	-0.00065419	-0.00062689	0.00096222	4.5549e-06	7.3117e-05	-0.0012785	-0.0011935	0.00062777	-0.0007313	0.00026284
N.S.		6.5318e-06	-0.001347	0.00083434	0.00069944	0.0035354	0.00062436	0.00067818	0.00096646	0.0046756	0.0010166	0.0019375	0.0024891	0.0019761	0.00057541	0.0016926	0.0012409	0.0016564	0.003607	0.007582	0.0052014	0.0057646	0.0054701	0.0072479	0.0062067	0.0048753	0.0066657	0.0055207	0.0033665	0.0030713	0.0049747	0.0051736	0.0032414	0.0020371	0.003793	0.003119	0.0027327	0.0036041	0.002399	0.0026038	0.0022004	0.0035357	0.0012364	-0.0004671
N.S.		0.0023802	0.0021618	0.0011056	-0.001128	-6.269e-05	-0.0014365	0.0019797	0.0021321	0.0020703	0.00089543	-2.8825e-05	0.0018677	0.0030336	0.0030602	0.00089356	0.0028092	0.0041394	0.004931	0.0033752	0.0049316	0.0061638	0.0070735	0.0053433	0.0047033	0.0069491	0.0052005	0.006391	0.0043806	0.0026033	0.0012462	0.0029225	0.0012956	0.00078905	0.002676	0.0018062	0.002329	0.0017151	0.0023665	0.0008273	0.0014311	0.00098672	0.00027008	0.0020152
N.S.		-0.00023079	-0.00010984	0.0007608	0.0011625	0.00066096	0.0010502	-0.00018526	0.00020351	0.00040947	0.0021678	-0.00016749	0.0018141	0.0020134	-0.0007273	0.0029137	0.0013168	0.0024522	0.0050373	0.0031293	0.0070574	0.0036858	0.0074254	0.0061772	0.0058986	0.0045521	0.0037524	0.0038602	0.0020864	0.0025188	-0.00048222	0.00068511	0.00034497	0.0021555	0.0016579	0.0016095	0.00071111	-0.0012004	0.0019391	0.00060974	0.0006448	0.0017848	0.0009331	0.00012281
Positive		0.002585	0.00018843	-0.0005143	-0.0014979	-0.00033732	0.0010709	0.0025406	0.0023168	0.0010152	-0.0003569	0.0019635	0.0022298	0.0033564	0.0028232	0.0012707	0.0011522	0.0034857	0.0070694	0.0036562	0.0038766	0.0076676	0.0067394	0.0044767	0.0047266	0.0046856	0.0036526	0.0033848	0.0027066	0.0012843	0.0016781	0.0010393	0.0014833	0.00144	0.0019329	0.00065122	-4.5981e-05	0.0041516	0.0034405	-0.00093364	0.001301	0.0034096	-0.0014372	0.00065361
N.S.		0.0024302	0.0022602	0.0035889	0.0027528	0.0021754	0.0041547	0.0030976	0.0034708	0.0032979	0.0039901	0.0032867	0.0040442	0.0036859	0.0037001	0.0049181	0.0023244	0.002589	0.0023805	0.0029841	0.004303	0.0042428	0.0034826	0.007814	0.0072261	0.0035787	0.0051753	0.0035563	0.0030056	0.0040232	0.0014712	0.0024603	0.0007746	0.0017549	0.00043023	0.0015942	0.00049891	0.00088412	-4.5571e-05	0.0022222	0.00082477	0.0015577	0.0010719	0.002056
N.S.		-0.0012231	-0.00011238	-0.00028312	-0.00063926	-0.00028704	-0.00065496	0.0014133	0.0029657	-0.00018425	0.0023318	0.00059347	0.0014762	0.0011035	-0.00085605	0.00066426	0.0028006	0.0011095	0.0015433	0.0020109	0.002366	0.0085069	0.010495	0.0043938	0.0054252	0.0030931	0.004274	0.00085654	0.0026365	0.00030543	0.0019351	0.0037489	0.0002078	0.0010576	-4.3869e-05	0.0015751	0.0017813	0.0010086	0.0018932	-0.00094245	-0.00088888	0.0016558	0.001483	-0.00038379
N.S.		0.0078172	-0.0020555	0.0052991	0.0023107	0.00070189	0.0034864	-0.0039816	0.00021174	0.0059765	0.00052916	-0.00037556	-0.00063078	0.0046063	0.0070749	0.0015367	0.0023168	0.00098161	0.0022641	0.00071501	0.0043386	0.0030603	0.0043288	0.010466	0.004259	0.0037778	-0.00073624	0.0026614	0.0009562	-0.00096021	0.0020242	0.011253	0.002497	0.0007131	-0.0017024	-0.00024675	0.0027703	-0.0037437	-0.0020503	-0.0022072	0.0034843	0.0011021	0.0010742	0.0002634
N.S.		-0.0017092	-0.003643	0.00011141	-0.0021911	-0.0020908	-0.0012767	-0.00244	-0.002834	0.0014292	0.00014293	-0.00026502	0.0032128	0.0021959	-0.0022517	-0.001173	-1.3873e-05	0.0016928	0.0036834	0.0091666	0.011015	0.0063544	0.0010978	0.0016859	0.0021164	0.0032366	0.007792	0.002522	0.0036748	0.0039524	0.0022915	0.0048895	0.0039842	0.0042473	0.0035317	0.0034149	0.015531	0.012546	0.0097958	0.017774	0.011357	0.010343	0.0061418	0.0029968
N.S.		-0.0014675	-0.0014876	0.0041968	0.011721	0.010192	0.012867	0.012855	0.0097077	0.017854	0.014346	0.01641	0.016944	0.017171	0.013606	0.013141	0.010989	0.004302	0.0038765	0.0055451	0.0061143	0.013355	0.0066874	-6.3072e-05	0.00013066	0.0013474	0.0025256	0.003856	0.0032967	0.0032028	0.0035433	0.0030312	0.0031784	0.00087121	0.00057543	0.0005752	0.0010156	0.00075338	0.0017039	0.002871	0.0052115	0.0083469	0.0066397	0.0048536
N.S.		0.001839	-0.0009339	-0.0014876	0.001448	-2.4792e-05	-0.00094393	-0.0016764	-0.0030386	-0.00024914	-0.00073649	0.00052358	0.00028189	0.0014493	-0.0027659	-0.00046872	0.0021698	0.0015446	-0.00050691	0.0033608	0.0027619	0.0035313	0.0073595	0.0032957	0.00146	0.0025835	-0.0018749	0.0002217	-0.0046665	-9.1793e-05	-0.0012455	-0.0011193	-0.002473	0.0026806	0.00049473	0.000102	0.00060297	0.0038805	-0.0022951	-0.00030149	0.00078851	0.0020529	-0.0017355	0.0016288
N.S.		0.0013688	0.00063562	0.0020839	-6.3155e-05	0.0021265	0.0012585	0.00010281	0.0014785	9.7168e-05	0.0021768	0.00074906	-0.00057974	0.001821	0.0027211	0.0014394	0.00016497	0.0024982	0.0020444	0.0020551	0.0012681	0.00606	0.0061589	0.0046616	0.0055404	0.0075182	0.001534	0.0048015	0.0036328	0.0021471	0.0008437	0.0037061	0.0040729	0.0025291	0.0024407	0.0029534	0.00041036	-0.00043975	0.0013899	0.001198	0.00093304	-2.4134e-05	0.0026819	0.0010162
N.S.		0.0050848	-0.0019496	0.0044252	0.0049387	0.00087392	0.00036755	-0.004314	0.0028548	0.0089139	0.0027346	0.00058281	0.00069468	0.005923	0.0034046	0.0038371	0.0044101	-0.00059847	0.00071597	0.00066312	0.001665	0.0044106	0.0016963	0.0070651	0.0038684	0.0068998	-0.0016054	0.002753	0.00060203	2.0786e-05	0.0029185	0.0071223	0.0044273	0.00054326	-0.0016418	0.00020169	0.0013607	-0.0030671	0.0010812	-0.0012517	0.0042548	0.0053376	0.00066935	0.00077381
Negative		0.0015078	0.0028627	0.0042801	0.0010486	0.0034665	0.0036023	0.0028276	-0.0021083	0.00662	0.0043345	0.0031806	0.0073243	0.0047215	0.010305	0.0054105	0.010815	0.0099202	0.0098636	0.0082666	0.0091047	-0.0017868	0.00093009	0.0029064	0.0047878	0.0046486	0.0041099	-0.00013835	0.003321	-0.00068303	0.0012437	0.0022196	0.00023394	0.001967	-0.0024043	-0.00020941	-8.5053e-05	-0.00074021	0.00012941	0.00089141	-0.0010353	0.0015313	-0.000223	0.0016625
N.S.		0.0011969	-0.00080938	0.0012616	-0.0019443	-0.00091743	-0.00024954	-0.0026747	0.00026698	-0.0012166	-0.003109	-0.00062825	-0.0018925	0.0011483	-0.0015434	-0.0019117	-0.002662	0.0017844	0.011197	0.0082544	-0.00056748	0.0093555	0.0077145	0.0035476	0.00029368	0.0010941	0.0011714	0.003662	0.011231	0.00088853	-0.0051675	0.006742	0.005144	0.01175	0.00034995	-0.0023979	-0.0010982	0.0023438	0.00049223	0.010053	-0.0013169	0.0052889	7.2362e-05	-0.0023468
N.S.		0.00045273	0.00061403	0.00098829	0.0021413	0.00028087	0.00032331	0.00047897	-0.00043985	0.00040047	-8.4542e-05	-0.00038626	-0.00033175	0.0018233	-0.00082173	0.00065984	0.00019486	0.00056009	0.00093017	0.00011033	0.002987	0.0044556	0.0057376	0.0051451	0.0050801	0.0068266	0.0070734	0.0026632	0.00025438	0.0013584	0.0010811	0.0030121	0.0015413	0.004594	0.0018013	0.0010127	-0.00025447	5.6934e-07	-0.00065923	-0.00052989	0.0015756	0.00084231	0.00037856	-0.00090116
N.S.		0.00050359	0.0011237	0.0017988	-0.00012015	0.00045946	0.00019657	-0.0014493	7.021e-05	-0.0016762	-0.00055152	0.00054301	-0.00042054	-0.00031977	0.0006348	0.0024053	0.00016993	0.0014227	-0.00016369	-0.0021376	-0.0036283	-0.005321	0.017242	0.016708	0.0108	0.0068298	0.0061607	0.0053463	0.0019192	0.0024865	0.0022928	0.0017118	0.002187	0.0023533	2.9803e-05	0.0010863	0.00054068	0.0019642	0.0019693	0.001348	0.0034404	0.0023718	0.00084499	0.0049117
N.S.		0.003857	0.00087914	0.00052627	-0.0008878	-0.000299	-0.00093939	0.001726	0.001773	0.0011714	0.0004117	0.0017904	0.0022045	0.0023371	0.0038629	0.0020222	0.0040959	0.0017149	0.0059769	0.0021405	0.0044705	0.0060372	0.0054147	0.0037056	0.0033044	0.0032623	0.0023465	0.0021257	0.0025151	0.0013704	0.0021844	0.00049996	0.0013325	0.0024352	0.0034681	-0.00015342	-0.00022424	0.0024137	0.0028363	0.00014814	0.00087357	0.0025565	-0.0017073	0.0015616
N.S.		-0.0007378	0.00043659	4.2948e-05	-0.00081224	0.00049754	6.771e-05	0.00019433	-0.00063639	0.00098283	0.00014893	0.0032481	0.0028773	0.002566	0.001815	0.001563	0.0015555	0.0031395	0.0042031	0.0049094	0.00404	0.0025309	0.0052755	0.0035085	0.0055076	0.0042759	0.0022926	0.0034915	0.0035783	0.0022066	-0.00032523	0.0010447	0.002091	0.00027133	0.0004262	0.0007632	0.00026224	-0.00054778	-0.00091352	-0.00046377	0.0032319	0.0013513	0.0015982	0.00054916
N.S.		0.00056932	-0.0021472	0.00038742	0.0037796	-0.0012219	-0.00087061	0.00063058	-0.0022196	-0.00026728	-0.0003857	-0.0030222	-0.0012825	-0.004106	0.0042733	0.0046871	0.0025567	-0.002804	0.00064745	-0.0017084	0.0013296	0.0049836	0.0085639	0.0073941	0.0025557	0.0034191	0.0045274	0.0061288	0.0028828	0.0026229	0.0013194	0.0060956	-0.0038649	0.00062609	0.0015316	5.1598e-05	0.0049576	-0.0024298	0.0025344	0.002349	-0.001518	-0.00047161	-0.0001159	-0.00058734
Positive		0.00051554	0.00030226	0.0011107	0.0017623	0.0018971	0.00051102	0.0017678	0.0019218	0.00042451	-0.00064901	4.3513e-05	0.00071952	0.00097929	-0.00070985	0.0001756	2.914e-05	-4.6701e-05	0.0013489	0.001693	0.010881	0.0091936	0.0031029	-0.0013158	0.0015474	0.0029351	0.0008023	0.0020009	0.0018535	0.00084842	0.0016336	0.0014592	0.00049415	-0.00084406	-0.00027021	-0.00057871	0.0015054	0.0012958	0.001565	-1.4927e-05	0.00024557	-0.00072144	0.0013347	0.001693
N.S.		0.0028481	0.0020699	0.001201	0.002736	0.0039319	0.0026387	0.0046696	0.0028069	0.0022024	0.0013426	0.00057647	0.0018503	0.0026477	0.0031684	0.0052498	0.0032741	0.004185	0.0030346	0.0011472	0.0033304	0.0067653	0.0041803	0.0046829	0.004071	0.0025595	0.0012528	0.00047653	0.0013603	0.0019734	0.004081	0.00078545	0.0012342	0.0028718	0.0031902	0.0028714	0.0026767	0.002297	0.00097938	0.0051521	0.0015641	0.00195	0.0032011	0.001118
N.S.		0.0029293	0.0013146	0.0013584	0.0025075	0.0035997	0.0029548	0.0061289	0.0028103	0.0024452	0.00083098	0.00022282	0.00052134	0.002783	0.0022728	0.0038497	0.0014256	0.0028023	0.0030104	0.0016918	0.0051107	0.0070962	0.0035969	0.0032219	0.0033039	0.0032983	0.00083834	0.00044246	0.0006331	0.0015356	0.0036473	0.00052954	0.0019731	0.0016855	0.0030754	0.0041033	0.0026258	0.002632	0.0010407	0.0046763	0.0013018	0.0013426	0.0021963	0.00084913
Positive		-0.00062555	-0.00034146	0.00076887	0.00092414	0.001155	0.00033288	0.00097398	0.0010083	-0.00052846	0.00010975	0.00047593	0.0020449	0.0012222	0.0027672	0.004652	0.0029301	0.0039165	0.0029574	0.0034969	0.0048687	0.0059959	0.0031945	0.0013878	0.0029419	0.0040187	0.00068692	0.0027288	0.00012878	0.0010326	-0.000962	0.00083873	4.311e-05	0.0016126	0.00072445	1.4245e-05	0.0015486	0.00078712	-0.00070719	-0.00045265	1.7302e-05	-1.0674e-05	0.0012212	0.00057288
N.S.		0.00014417	-0.00013903	0.00016867	0.00077987	-0.0010037	-0.0012392	-0.00070183	9.6499e-05	0.0022842	0.00065653	-0.0011493	0.00049095	0.0013757	0.0012705	-0.00026612	0.00011163	-7.164e-05	3.8266e-05	0.00076053	0.0030992	0.00312	0.0056029	0.0060755	0.0038944	0.004434	-0.0012564	0.0018933	0.0016033	-0.00036485	-0.00057567	0.003468	0.0040224	0.00052536	-0.0014306	-0.0011679	-0.00038827	-0.00021304	9.3607e-05	-0.0015503	-0.0013582	0.00020298	-0.00021	0.00061179
N.S.		0.00068197	0.00093941	-0.0013771	-0.00038183	0.00070741	-0.00070361	0.00099713	0.00016332	8.9248e-05	0.00070483	-0.00023978	-0.00078068	0.00036074	0.00020502	0.0019739	0.0023684	0.0017097	0.0036212	0.0039269	0.0059082	0.003817	0.0032585	0.0041834	0.0022439	0.0020837	0.0035124	0.0026078	0.0030206	0.0016995	0.0028387	0.0019577	0.0013344	0.0015413	0.0021023	0.00048275	0.0013199	0.00085187	0.00036323	0.00091833	-7.5911e-05	0.00077251	0.00053788	-0.00030972
N.S.		-0.0013402	-0.0013623	0.00022771	0.0024484	-0.0012867	-0.0012313	0.0046327	0.0036478	-0.0025202	-0.0019799	-0.00076586	-0.00038007	0.0001941	-0.0012249	-0.00019476	-0.00091081	0.0010528	0.00056397	0.008952	0.0090085	0.003507	0.0025913	-0.0012126	0.0061236	-0.00025708	-0.00057234	-0.0010387	-0.0002184	0.00033734	-0.0018161	0.0017427	-0.00092479	-0.00074444	0.0017292	-9.6007e-05	-0.00065853	0.00085213	-0.00073189	-0.00084722	-0.00022873	-2.3852e-05	-0.0018487	0.00030996
Positive		-0.00068491	0.0022378	-1.5525e-05	0.0014438	0.0022387	-4.6455e-05	-0.0002764	-0.00042177	0.0039553	0.0016324	0.0033513	0.0021873	0.0033493	0.0043621	0.0031005	0.001871	0.0019138	0.0047997	0.004326	0.0025069	0.0015781	0.0056477	0.0028589	0.0053231	0.0036325	0.0034045	0.0021376	0.003126	0.0034836	0.0028977	0.0031484	0.0015841	0.0025158	0.0012825	0.0047682	0.0023985	0.0021462	0.00063131	0.0014362	0.0045174	0.0030606	0.0013856	0.00050023
N.S.		0.00072738	-0.0010943	0.00034964	-0.0028826	-0.00040685	0.0023274	0.0025117	0.0022902	9.5338e-06	-0.00068289	0.0019906	0.00089019	0.0019544	0.0016455	0.00090087	0.00020511	0.0025749	0.006156	0.0022419	0.0049323	0.0041068	0.0016748	0.0038594	0.0043009	0.0017891	0.0035387	0.0028425	0.0024766	0.00095649	0.000665	0.00041194	0.0015086	0.00044411	0.00045166	0.0015794	-0.00069883	0.0025905	0.0028779	-0.0015777	0.0021655	0.003544	0.0015335	-0.00021384
N.S.		-0.00082925	0.00050807	0.00091517	0.0016783	0.00049486	0.00085552	0.0011327	0.0002128	2.6231e-05	0.0008193	-0.00086896	0.0024848	0.0021306	0.0010705	0.0012248	0.00066466	0.0020195	0.0030007	0.0011199	0.0036276	0.0021012	0.0030783	0.0048682	0.0042514	0.0050585	0.0031282	0.0031885	0.0019354	0.0018966	0.00089007	0.00061064	2.1385e-05	0.0015793	0.0008511	0.0022941	-3.6658e-05	-0.000773	0.002673	-0.00016368	0.00027456	0.0022433	0.00038035	0.00035269
Positive		6.0888e-05	0.0011373	0.0012622	0.0029477	6.4047e-05	0.00085966	0.0010437	-0.00050671	-0.00038571	0.00034843	-0.0010766	-0.00033398	0.00095284	0.00013103	0.00068638	0.0010793	0.001332	0.00027247	9.2815e-05	0.00055351	0.003754	0.0049857	0.0041322	0.0030307	0.0060058	0.0062112	0.0035261	0.00082218	0.0016459	0.0025722	0.0028346	0.0026972	0.0033523	0.0011266	0.00093742	-0.00014811	-0.00022243	-0.00044356	0.00036714	0.0020177	0.00025322	0.00074157	-0.00054594
N.S.		7.8361e-05	-0.00032406	0.00083203	0.0010726	0.0019172	-0.00036768	0.0015799	0.00023886	-0.0011861	0.0003238	0.00029514	0.0020136	0.0013211	0.0022446	0.0034598	0.0032447	0.0031325	0.0023527	0.0022757	0.0049686	0.0055835	0.0030836	0.0015432	0.0016821	0.0031358	-3.8795e-05	0.0013181	-0.00014533	0.00049997	-0.00033903	0.0011296	0.00022433	0.0016607	-0.00054126	-2.9109e-05	0.00065194	0.00012015	-0.00036305	-0.0010403	-0.002103	-0.00028198	0.00086238	0.00099259
N.S.		-0.0029882	0.0012117	0.00090458	-0.00045689	0.0014779	0.0012046	-0.00036705	-0.00062206	-0.00044959	-0.0028694	-0.0012091	0.00348	0.0017312	0.00064951	-0.0005197	-0.00015082	0.00034173	-0.0086581	0.0059577	0.010058	-0.0014318	0.013505	-0.00067622	-0.0021601	-0.001015	0.0028517	0.0047378	0.0042601	0.0023271	0.00058956	0.0010722	0.0016622	0.0031011	0.0016432	0.0015174	-0.00075915	-0.0013745	-0.0022312	0.0026291	0.00075335	-0.0019478	0.00041319	-0.0014583
N.S.		0.00045461	-0.0012962	0.00044961	-0.00081868	-0.0012461	-0.00245	-0.0033698	-0.00054086	0.00094394	-0.00036898	-0.00049447	-0.0039233	0.0027414	-0.0011771	0.0017656	-0.0012549	-0.0008058	0.00075191	0.0030006	0.0034274	0.0024826	-0.0023464	0.0080551	0.0048929	0.003434	0.002628	0.0020065	0.004237	0.011995	0.0067383	0.0032755	0.0018246	0.0032897	0.00061319	0.0056742	0.0015365	0.0083441	0.00743	0.0087057	0.012251	0.0069857	0.012374	0.0080872
N.S.		-0.0011599	0.0019273	0.00094974	0.0017724	0.0022811	-0.00015636	0.0011857	0.0017721	0.0042004	0.0020353	0.0036579	0.0026118	0.0030564	0.0021535	0.0032316	0.001883	0.0011261	0.0025442	0.0028668	0.00093663	0.0021157	0.0032973	0.0038185	0.0054127	0.0036445	0.0042918	0.0018679	0.0038861	0.0035543	0.0039187	0.0047818	0.0014986	0.0037172	0.0015631	0.0057334	0.004659	0.0053604	0.0038736	0.0022882	0.0028381	0.002615	0.0028751	0.0013817
N.S.		-0.00092635	0.0010739	-0.00045098	-0.00048617	0.00077704	-0.00027301	-0.00085723	-0.0019886	0.0017383	0.00043658	0.0026202	0.0018949	0.0029463	0.0028426	0.0018318	0.0017306	0.0023484	0.0039691	0.0045224	0.0028936	0.0011688	0.004871	0.0014065	0.0040489	0.003127	0.0013802	0.0022123	0.0024992	0.0020309	0.00027943	0.00099764	0.0013229	0.00054047	0.0006596	0.0021509	0.00017824	-0.00086789	-0.001584	-0.00016679	0.0043756	0.0022278	0.00075528	-0.00060792
N.S.		-0.0001193	0.00053107	0.0012413	0.0015679	0.00022819	0.00056262	0.0018342	0.00017074	0.0043719	0.00012489	0.00076828	0.0013337	0.0012407	-0.00072772	-0.00062465	0.00042939	-2.3222e-05	0.00033929	0.00021279	0.003123	0.0049388	0.0035092	0.0046281	0.0026304	0.0035399	0.0006031	0.0006862	0.00092189	0.001334	0.00051686	0.0015619	0.0048102	0.00015759	0.00018953	0.00041386	0.0011638	-0.00058561	-0.00010324	-7.6439e-05	-0.00097704	-0.00024461	-0.00085635	-0.0002588
N.S.		-0.0011439	0.00089664	0.0011671	0.00061642	0.0013305	-0.0002119	0.0020281	0.0030345	0.0020187	0.0022003	0.0026143	0.0024606	0.0025954	-0.00037518	0.0020747	0.002559	0.0012195	0.00078148	0.0017391	0.00042939	0.0042108	0.0025266	0.0038199	0.0051421	0.0032071	0.0040365	0.0015114	0.0035511	0.0019848	0.0027969	0.0045015	0.0008939	0.0026412	0.0004733	0.0036044	0.0040174	0.0047983	0.0045	0.00097587	0.00061505	0.0017123	0.0026903	0.00053012
N.S.		-0.00054776	-0.000838	-0.00052142	-0.00038088	0.0012756	-9.27e-05	-0.00076461	-0.00023569	0.0018986	-0.00011938	0.00071482	0.00019112	-0.00061014	-0.00056398	0.00079386	-0.0002562	-0.00013205	0.0001262	0.0026057	0.00094186	0.0026897	0.0033057	0.0041622	0.0057679	0.0047782	0.0047502	0.0040693	0.0024923	0.0024622	0.0042278	0.0039009	0.0016983	0.0011949	0.0019951	0.0018421	0.0016675	0.0041283	0.0023251	0.0022364	0.0015487	0.0028643	0.00040815	-0.0012147
N.S.		0.0014058	0.00099914	0.0015046	0.0011043	-0.00099209	-0.00064833	0.00045839	0.00015574	0.00041094	-0.00061874	0.0014459	-0.00040327	0.0013507	0.0015615	0.00043142	0.0018032	0.00094866	-0.00055345	-0.0022912	-0.0025109	-0.0062923	0.015195	0.014944	0.0074226	0.0037628	0.0035239	0.00071599	-0.00056852	0.0016961	-0.00047452	0.00039656	0.00051158	0.0010893	0.00067432	0.00026584	0.00097255	5.7159e-05	0.0018839	0.00096459	0.002616	0.00010876	-3.995e-05	0.0020564
N.S.		0.00078577	0.0013181	-0.00011756	-0.00033167	0.00097862	-0.00012138	0.00016245	-5.0268e-05	-0.00023498	-0.00042237	-0.0016691	-0.0006988	0.0010361	0.0012654	0.0020458	0.0020894	0.0010364	0.0035648	0.0026536	0.0036349	0.0031631	0.0030185	0.0032048	0.0026912	0.001746	0.0030032	0.0016635	0.002656	0.00043439	0.0027112	0.0023281	0.0015101	0.0015405	0.0012673	0.00087524	0.0027937	0.0017954	0.001425	0.00089683	0.00032017	-0.00019939	0.00086393	-0.00077455
N.S.		0.0078115	0.0096324	0.0074907	0.0039868	0.00015175	0.0048399	0.0030197	0.0028752	0.001397	-0.0009871	-0.00032115	-0.0024309	-0.0033587	-0.00071309	-0.0015442	0.0011086	6.6183e-05	0.00065016	0.0036595	0.00088458	0.0030209	0.0054394	0.0024177	0.0031453	0.0035062	0.0015045	0.0039356	0.0033036	0.0028069	0.003134	0.0038837	0.0027655	0.0019487	0.0024813	0.0042846	0.0024225	0.0039315	-0.00053106	0.0045875	0.0013015	0.0053955	0.0068785	0.0044676
Positive		-0.00031368	0.0002728	-0.001733	0.00077707	-0.00086335	-0.0015832	0.00014716	-0.00074024	-0.0009431	0.002186	0.00028329	-0.00013913	-0.00012221	-0.0011602	-0.00038156	-0.0025025	0.00091018	-0.0017068	-0.0011698	-0.00069491	0.0034871	0.0036852	0.0056658	0.0054489	0.0017087	0.0037363	0.0046847	0.0028059	0.0031323	0.0034593	0.0024029	0.0013205	0.0018166	0.0022427	0.0023624	0.0026635	0.0023925	0.0024324	0.0019424	0.00016994	0.0030051	0.0002061	0.0017727
N.S.		0.0010969	0.0019527	-0.00080279	0.00096906	-0.00063704	0.00015912	-0.0029617	-0.0045453	0.0011743	0.00030743	-0.0042883	0.002569	-0.00094477	0.0030587	0.00051637	0.005167	0.0061769	0.0079951	0.0039322	0.0061116	-0.00036191	0.0013362	0.003237	0.00034729	0.0034505	0.0027401	-0.00089214	0.00068547	-0.0011214	0.00083889	-7.6044e-05	-0.0022002	-0.00037096	-0.0022691	-0.0008505	-0.00091673	-0.00084508	-0.0007528	-0.00096071	-0.0016558	0.0013436	-0.00049864	-0.0013725
N.S.		0.00072633	-0.0013056	-0.001462	-0.0015295	-0.00037308	-0.0017007	-0.0024155	-0.0011174	0.00011398	0.0010791	-0.0011531	-0.0032326	0.0061767	-0.001604	0.00083211	-0.0018632	-0.0029209	0.000245	0.00079547	0.0039267	0.002249	-0.0070708	0.0098115	0.0035591	0.0061937	0.0023991	0.0015972	0.0043493	0.015321	0.0092318	0.0046925	0.0036699	0.004678	0.0028195	0.0088542	0.0073836	0.0079038	0.0074852	0.0070392	0.013147	0.0055939	0.0068304	0.0065994
N.S.		0.0034738	0.0014912	0.0015121	-0.0017858	-0.0011323	-0.00057373	0.0019442	0.0014285	0.0010738	0.0017392	0.0010357	0.0020858	0.00081336	0.0053467	0.001825	0.0074773	0.00049199	0.0048385	0.0014467	0.0051617	0.0037728	0.002992	0.0018655	0.0022583	0.00047404	0.0015394	0.0014823	0.0020475	0.002224	0.0017096	0.00037077	0.0015687	0.0013905	0.0038983	0.00039801	-0.00087823	0.00045749	0.0005662	0.00024357	0.00093833	0.0019934	-0.00023477	0.0010735
N.S.		0.00047579	0.00015793	0.00060108	0.0031838	-0.0035358	0.0015469	1.6113e-05	-0.00093933	-0.0019423	-0.0020015	-0.00076143	-0.00063618	0.00038814	0.00094422	-0.0007353	3.0818e-05	0.0001662	0.00074416	-0.0015829	0.0046172	0.0019271	-0.00059014	0.0034282	0.0083862	0.0042054	0.0019806	0.0067077	0.0016889	0.0065072	0.0023484	0.0073798	0.0047353	0.0033801	-0.0013805	0.0072226	0.0023111	0.0062878	0.0028511	0.0023678	0.0026234	0.0089922	0.005439	0.00011347
Positive		0.00080242	-0.0003575	0.0073606	0.0019481	0.0014003	-0.00018872	0.001848	-0.00053481	0.0022203	0.0019464	0.00093126	0.0018778	0.0021762	0.002324	0.0021477	0.0010163	-0.00060174	-0.0043085	-0.012864	0.0054817	0.015427	0.0072688	0.003517	0.00078018	-0.0017236	-0.0036928	-0.0032551	-0.0051816	-0.0039677	-0.0015758	-0.00041291	-0.0013223	0.0035588	-0.0053934	-0.002666	-0.0024489	0.0059497	0.0030344	-0.0010088	0.0045225	0.004439	0.0032866	-0.0013815
N.S.		-0.00010536	0.001203	0.0014106	0.0024298	0.0010636	0.0016479	0.0015978	0.00070083	-0.00028502	0.0014531	-0.0015599	6.4955e-05	-0.00033956	0.0005741	0.00029408	0.0017602	7.9597e-07	-0.0002869	0.00019716	-0.0016986	0.0025224	0.0027105	0.0050091	0.0033586	0.0058565	0.0036684	0.0030201	0.00068226	0.0019282	0.0033206	0.0025477	0.0034944	0.0028484	0.00046577	0.00028605	0.00027055	-0.00056535	-0.00073194	0.00039373	0.0024651	-0.0004838	0.00035876	-0.0012103
Positive		0.0031237	0.00077142	0.0020053	0.00016819	0.00020213	0.0011186	0.0023587	0.0023935	0.00078776	0.00081101	0.0014492	0.00061	0.0024482	0.0022423	0.0023241	0.0031059	0.0017308	0.0010739	0.0034727	0.0082536	0.0054318	-0.00045554	0.0017633	-0.0013164	0.00040391	0.001888	-0.0014098	-0.0012723	0.001476	0.0014238	0.0013441	-0.00064802	3.412e-05	-0.00085426	0.00019976	0.0014705	0.0015274	0.0014801	1.4713e-05	0.00032269	-0.00075295	0.0015855	0.002308
N.S.		0.0021944	0.0015382	-0.0019997	0.0019119	-0.003124	-0.0015326	-0.00093787	-0.0031613	-0.0013903	0.0025962	0.0033395	-0.0039172	0.0014956	0.0012115	-5.0323e-06	0.0036621	-0.0035168	-0.0040165	-0.0059616	-0.0051898	0.0089417	0.01296	0.0027035	0.0020153	0.0011908	0.0018006	0.00553	0.0026038	0.0029708	0.0062475	0.0025981	0.0051029	0.0020713	0.0012505	0.00047784	0.0039018	0.0030333	0.0066152	0.005998	0.0021245	-0.0023228	-0.0031862	-0.00071573
N.S.		0.00038131	0.001465	0.001935	0.0015393	0.0014822	0.0025467	0.0026217	0.0035485	0.0020953	0.0014978	-0.00020232	0.00022964	0.00046658	0.0012697	0.0014925	0.0010265	0.00039633	-4.6786e-05	0.0010998	-4.6944e-05	0.0040445	0.0043228	0.0029017	0.0025938	0.00099733	0.0028776	0.0011819	0.0016021	0.0032341	0.0035616	0.0038507	0.0040256	0.0020789	0.0027839	0.0032507	0.0033833	0.0033878	0.0018958	0.0049212	0.0029739	0.00049814	0.00069541	0.00038853
N.S.		-0.0013734	-0.001509	-9.2001e-05	0.0021052	-0.0004257	-8.0765e-05	0.0033144	0.0036109	-0.0026509	-0.00067244	0.00039985	-0.00032669	-0.00086469	-0.0014462	-0.00095786	-0.0025334	0.0012778	-0.00055991	0.0054776	0.0081045	0.0014251	0.0026188	-0.0012761	0.0035657	-0.00017686	-0.0008427	-0.001012	-0.00027018	0.00098812	-0.0019479	0.00036199	-0.00060062	-0.00083108	0.0026472	0.00034728	-0.00013531	0.0017405	-0.0010045	-0.00069649	-0.00034466	0.00044376	-0.00011056	0.0014405
N.S.		0.0025534	0.0022895	0.0026441	0.0017754	0.0022615	0.0018602	0.0017142	0.0020093	0.0028773	0.0014799	0.0007324	0.0010525	0.0014566	0.0022776	0.0020731	0.0024698	0.0004658	0.00016692	0.0014113	-5.8336e-05	0.0033439	0.0039492	0.0022613	0.0028692	0.0010921	0.00278	0.0031359	0.0040433	0.0055502	0.0036651	0.0054738	0.0066387	0.0040369	0.0042686	0.0034046	0.0046	0.0050686	0.003319	0.0038686	0.0038713	0.00085416	0.0006507	0.0013499
N.S.		-0.00066442	0.00039792	9.7162e-05	-0.00062832	5.164e-05	-0.00013307	-0.0014879	-0.00051573	-0.00073052	-0.00055404	0.00027534	-9.7621e-05	-0.00098032	-1.0333e-05	0.0017235	-0.00046558	0.00023627	-0.00072673	-0.00047154	-0.0010737	7.0733e-05	0.0054206	0.0050676	0.0068397	0.0052513	0.0043673	0.0036216	0.0017827	0.0021628	0.0027188	0.0017051	0.00093181	0.0011532	0.0001697	0.00061146	0.00044187	0.0028486	0.0017894	0.001185	0.0021349	0.0019745	9.6496e-05	0.0011384
N.S.		4.232e-05	0.00086092	0.000407	0.0016221	-0.0015393	0.003543	0.00087015	-0.0012951	-0.0028065	-0.0034761	-0.00083161	-0.0017135	-0.00017885	0.00072143	-0.00038907	0.0012026	-0.0005105	-0.00056491	-0.00014324	0.0054614	0.0008692	-0.0008807	0.0054178	0.0035987	0.0032783	0.0036016	0.0013861	0.0013752	0.010251	0.0019294	0.00034863	0.0054857	0.005063	0.0047383	0.0030089	0.0021536	0.0057829	0.0033447	0.00065381	0.00069599	0.0061396	0.0049356	0.0015
Positive		0.00075782	0.0027559	0.0011517	0.00021052	-0.00013003	-0.0018215	0.0016726	0.0010776	0.00058651	-9.2773e-05	-0.00078265	0.0010862	0.00092769	0.0005858	-0.0016695	-0.00066161	0.00091787	0.0013276	-0.00010463	0.00064548	0.0032424	0.0041637	0.0019489	0.0017006	0.0031631	0.0023384	0.0046658	0.0039106	0.0012533	0.00035001	0.0011479	0.00037382	-0.0010486	0.001436	1.619e-05	0.0016802	0.0013047	0.0016082	1.9627e-05	0.00062839	0.000404	-0.0010558	0.0004436
N.S.		-0.00076658	-0.0013656	0.00011088	0.001412	-0.0025151	-0.0017156	0.0028308	0.0020466	-0.00086389	-0.0020013	-0.0020549	-0.00096297	0.0020893	-0.00077462	0.00081094	5.593e-05	-0.00082544	0.0010005	0.005881	0.0060811	0.0037479	3.0936e-05	-0.00025774	0.0038564	-0.00013954	0.00057635	-0.0013265	0.00033842	0.00068797	-0.0011375	0.0023592	-0.00049721	-0.0016999	0.00051479	0.00020627	-0.00072802	0.00091128	0.00041206	-0.0015901	-0.00029965	-0.0013689	-0.0022947	-0.00089866
N.S.		-0.00095392	0.00022197	0.00046322	0.00084126	0.00079557	-1.3979e-05	0.0013684	1.644e-05	0.00024677	0.00025578	-0.001067	0.0017344	0.0017803	0.0028439	0.00036255	0.00030336	0.0015869	0.0018604	0.00029216	0.0015335	0.0020118	0.0013276	0.0033899	0.0037538	0.0040773	0.0015143	0.0014065	0.00089334	0.00015423	0.0013742	-0.00010749	0.00057081	0.0010208	-5.9904e-05	0.0014224	-3.1561e-05	-0.00070151	0.002026	-9.7672e-05	0.00026355	0.0024056	-9.9129e-05	0.0011745
N.S.		-0.0008155	0.00061201	-0.00075763	0.00042924	0.0005099	0.0021948	0.00031451	-0.0018698	-0.0011142	-0.002725	-0.00016223	-0.00241	-0.00052887	0.0033058	0.0015064	0.0014711	-0.0013011	-0.0013149	0.0011827	0.0064829	0.00097439	0.00078455	0.0062273	0.0002769	0.0016129	0.0052075	0.00047233	0.00048592	0.011752	0.00030703	-0.0021743	0.0018756	0.0049817	0.0091919	0.0026153	0.00082909	0.0036026	0.0039764	0.00017354	-0.0010601	0.0027845	0.0044367	0.0060363
Positive		-0.00082423	-2.9697e-05	-0.0016302	-0.00053876	-0.00033449	-0.0025248	0.0014652	-0.0004336	-0.00054451	-0.00032785	0.00077837	0.0015036	-0.00017779	0.00065966	0.0036855	0.00099443	0.0020595	0.00054141	0.0064083	0.0025513	0.0028361	-4.1532e-05	0.00045294	0.00296	0.00073611	-0.00090783	0.00063859	0.0022449	2.8513e-05	0.0010948	0.0011901	-0.0011856	0.0011286	0.0016726	-0.0012904	0.0020902	-0.00024575	-0.0011466	-0.0010247	-0.00090449	-0.00051711	-0.0015727	0.00016257
N.S.		-7.6499e-05	-0.00029683	-3.7286e-06	-0.00075483	3.6266e-05	0.00041164	0.00087445	0.00074256	-0.00072556	-0.00088884	0.0004575	0.0011606	0.0011176	0.0011528	0.0021207	0.001232	0.0024439	0.0010945	0.0029309	0.0017645	0.0036901	0.0018089	0.00060281	0.0030446	0.0018511	0.0014789	0.0019275	0.00053329	0.00093917	-0.0010285	-0.00018552	0.00043281	0.0010946	0.0021402	0.0011269	0.00051838	0.00091882	-0.00050974	-0.00075274	0.0017192	8.9264e-05	0.001079	1.2247e-05
N.S.		-0.00053235	0.0038092	0.0015624	0.00052134	0.0010105	-0.00054198	4.4908e-05	0.001502	0.0041333	0.0018135	0.0032912	-1.8624e-05	0.0007381	0.0011936	-0.00032524	-5.387e-05	0.0016337	0.0013084	-0.00054576	0.001757	0.00093714	0.0060372	0.0053317	0.0012732	0.0013612	-0.00058148	0.0059969	0.0016427	9.303e-05	0.0011063	0.0028312	0.002316	0.00034134	5.1186e-05	3.1827e-05	-0.00033293	0.0014715	0.0012948	0.00021449	0.0013076	0.0016177	0.00033806	-8.1522e-05
N.S.		0.0009306	-0.0022326	-0.00086904	0.00062126	-0.0012578	-0.0016182	-0.0026877	0.0028358	0.0038364	0.003885	-0.0006653	-0.0039863	0.0015914	0.00077729	0.0013036	-0.00045046	0.0027525	0.0024374	0.00035256	0.00027382	0.0048701	0.0016714	0.0024931	0.0038352	0.0014292	0.0024947	0.00037847	0.0024422	0.0027427	0.0014994	-0.003838	0.00025058	0.00096607	-0.0017421	-0.0014235	-0.0016364	0.0019085	-0.0015789	0.0016553	-0.0012208	0.00097536	0.0020172	-0.0010516
N.S.		-0.0020619	-0.001083	0.0039004	-0.0001449	-0.00033189	-0.0017	0.0023202	-0.00094158	0.0013931	0.0007223	-0.00078459	-0.00021954	0.0013817	0.0034264	0.0013034	0.0019791	0.0045395	-0.0019117	-0.0063073	0.0039695	0.012023	0.0043137	0.001958	-0.00014237	-0.0018081	-0.00323	-0.00021544	-0.0027794	-0.0023819	0.0010359	-0.00024272	-0.0011992	0.0037158	-0.0023455	0.00042084	-0.0011711	0.010343	0.0022565	0.0012645	0.00070466	0.0034656	0.0024154	0.0016141
N.S.		-1.8938e-05	0.001164	0.00014227	0.0012002	0.00013083	-0.0017593	0.00078037	5.0692e-05	-0.00044046	0.00054204	-0.00015469	0.00084129	0.0001516	-0.0010279	-0.0018485	-0.0020694	-0.00021748	-0.00077688	-0.0014822	-0.00060254	0.0023661	0.0030001	0.0028498	0.0035514	0.002342	0.0033309	0.0050028	0.0031973	0.0020553	0.0019571	0.0015671	0.0010449	-0.00048412	0.0015385	0.00060295	0.0020421	0.0019659	0.0015836	0.00073822	0.00050942	0.0015806	-0.0011955	0.00079103
N.S.		0.0023406	0.00186	0.0078714	0.0034683	0.0028273	0.00060908	0.0016399	-7.9551e-05	0.0031443	0.0027065	0.0038705	0.0032687	0.0011904	0.0032256	0.0016008	0.0041854	-0.002131	-0.0035303	-0.0084863	0.006889	0.0068869	0.0056379	0.0029037	0.0019063	-0.001328	-0.0040042	-0.0042976	-0.011031	-0.0036192	-0.001822	-0.0014862	-0.0013674	0.0012056	-0.0064253	-0.0045925	-0.0018441	0.0011212	0.0013789	-0.00075921	0.0077443	0.0013201	0.0047721	-0.0020883
N.S.		-0.0005434	0.0022196	-0.00063846	0.00025601	0.00055494	-3.1773e-05	0.00074343	0.0030828	0.0013787	-1.7475e-05	0.0012046	0.00037042	0.00059394	3.711e-05	0.0033556	0.0035404	0.00078218	0.00058619	0.0015115	0.0010725	0.00010262	0.00010643	0.0020082	0.003627	0.0051872	0.0045258	0.0029379	0.0027189	0.0013613	0.0033103	0.0011412	0.0027043	0.0022309	0.0029388	0.00078849	0.00089689	0.00087388	-0.0004138	-0.00016764	0.00066937	0.0011164	0.00040921	-0.00075205
N.S.		3.2787e-05	0.0017764	-0.0022509	2.1817e-05	-0.0014942	-0.0011703	4.5221e-05	-0.00054978	-0.00050887	0.0032197	-0.00033597	-0.00090863	-0.00057324	-0.00046016	0.0011348	-0.0017102	0.0015006	-0.0016621	-0.00032245	-0.00072773	0.0038247	0.0018073	0.0047016	0.0027694	0.00035517	0.0024169	0.0032102	0.0015621	0.0021015	0.0020269	0.0022601	9.4188e-05	0.0021263	0.0020835	0.0025162	0.001741	0.0017849	0.0023908	0.0017465	-0.00052493	0.0026306	0.0015309	0.001511
N.S.		0.00065064	-0.0001477	0.00097442	0.00049072	0.00040689	0.00061303	-0.00035896	-0.00041566	0.0013686	0.0020239	0.0018911	0.0010267	0.0014017	0.0013507	0.00028843	0.0020427	-0.00030894	-0.00028343	-0.0013051	0.0015334	0.00094646	0.0020859	0.0040768	0.0031458	0.0015797	0.0035364	0.0018939	0.0038447	0.0025872	-0.00024572	0.0023194	0.0031914	0.0008179	0.00018029	-3.3224e-06	0.0010483	0.0021032	0.00023535	0.00013173	0.0032977	0.0020654	0.00049894	0.0029119
N.S.		-0.00059682	-0.00073426	0.00037143	-0.0015687	-0.0010215	0.00033056	0.00070959	0.00026696	-0.0020652	-0.00097767	0.00066712	0.0019355	0.0009298	-0.0010125	-0.0022718	-0.00052442	0.00067073	-0.0014413	0.00035678	-0.00082172	0.002809	0.0016112	0.0025022	0.0023961	0.0039867	0.0015604	0.0027436	0.0012895	-0.0013155	0.00094868	-0.00016266	0.00041888	0.00051058	0.0011749	0.0026241	0.0011864	0.0004217	-0.00028422	0.00063656	-0.0012689	-0.0013513	-0.00018307	0.0012228
N.S.		0.0010042	0.0015202	0.0041515	-3.8278e-05	0.0027412	0.002883	0.00031279	0.00096467	0.00039936	0.0010741	-0.00048235	-0.00049397	0.00068848	0.0016052	0.00019789	-0.001872	0.0016906	0.00094811	0.0019798	0.0014044	0.0032756	0.00077523	0.00056094	0.0013316	0.0038416	0.0011307	0.0042606	0.0011578	0.0029735	0.0006242	0.0046129	0.0022329	0.00077356	0.0023844	0.0016933	-3.9635e-05	-0.00096964	9.5723e-05	0.00053779	-0.00023063	-0.0010545	0.00092732	0.00076107
N.S.		-0.0012134	-0.00049554	9.8242e-05	-0.0010543	-0.00067973	0.00093148	0.0002041	0.00036406	-0.0017144	0.00014189	0.00087984	0.0014292	0.0010966	-2.1615e-05	-0.00058407	0.00060481	-0.00018307	-0.00029436	0.00104	-0.00068983	0.0024235	0.0014338	0.0020821	0.0016839	0.0038517	0.00027454	0.0035076	0.0019993	-0.0014915	0.00041098	-0.00028822	0.0005276	0.0013128	0.00051699	0.00069433	0.0013895	0.00059058	-0.00041561	0.00082111	-0.0015755	-0.00099012	-0.00068645	0.0011034
Negative		0.0060222	0.0056511	0.0072855	-0.00099543	-0.0016155	0.00028386	-0.0036278	0.00038557	0.0026033	-0.0020576	0.0035471	0.0026201	0.0022002	-0.00010549	0.0031802	-0.0015442	0.00011806	0.010876	0.004766	-0.00080116	-0.0086103	0.0054653	0.0019939	0.0019	0.0059457	-0.0034573	0.0098383	0.0072935	0.0047523	0.0049062	0.0067046	0.00014151	0.00094288	0.0011125	-7.6374e-05	-0.0025261	-0.0019994	-0.00099441	-0.00029728	0.0021776	0.0025698	4.8356e-05	0.00047693
N.S.		0.0037687	0.0018814	0.0030955	0.00072251	0.00138	0.001545	0.0027686	0.0030727	0.00069343	0.0011399	0.0014878	0.00055962	0.0013024	0.00071749	0.00078334	0.0021499	0.00024772	0.00074813	0.0023527	0.0054097	0.003726	0.0018718	5.0385e-05	-0.0014664	-0.00047308	-0.00058349	-0.0016308	-0.0011641	0.0014659	0.0023983	0.0014309	-0.00055563	-0.00092773	-0.0010596	-0.0002602	0.0014372	0.0015487	0.0021718	0.0016537	0.0010926	-0.00072171	0.0018404	0.0017976
N.S.		-0.00023018	0.0017326	0.00059799	0.00088914	0.0029396	0.00073014	0.0014291	0.0040899	-0.00041314	0.0014678	0.0002957	-0.0010848	0.0017841	0.0018954	0.00054312	-0.0015157	0.0012988	-0.0010783	0.00094358	0.0024624	0.0029544	0.0032265	0.0029816	0.00040551	0.00026428	0.0010867	0.00033329	-0.0013307	-0.00076727	0.0004895	0.00062251	0.0010384	0.00066844	0.001755	0.00052014	0.00016783	0.0020228	-0.00012431	0.00038499	-0.0017818	-0.0018534	0.00069017	-0.0012246
N.S.		0.00091228	9.2339e-05	-0.00037794	-0.00010158	0.0024748	-0.0006393	0.0016693	0.00015069	-0.0013332	-0.00033949	0.00035743	0.0015183	0.00078065	0.00033464	0.00056992	0.0021384	0.00059904	0.00093486	0.00099026	0.0027698	0.0033937	0.0013011	0.0017221	0.00039908	0.0010289	0.00034448	-5.1667e-05	-0.0011743	0.0015873	0.00012951	0.00044266	0.00035029	0.0016174	-0.00091112	0.00072586	-0.0012054	-0.00054347	0.00037377	-0.0017646	-0.0014193	0.001286	0.00085755	0.00074729
N.S.		0.0021692	0.003768	0.0055976	0.00066179	0.0027131	0.0056852	-0.005752	-0.0029353	0.0013385	0.0018131	-0.00058863	0.0011159	0.001328	-0.0014584	0.0018696	0.002124	-0.0005363	5.8807e-05	0.0022508	-0.0037089	0.0030435	0.0091273	-0.002726	0.0042665	0.00092047	-0.0041011	0.0026552	0.0020449	0.0017184	-3.0729e-05	-0.0014175	-0.00038416	-0.0014904	-0.0037887	-0.0017975	-0.0025452	-0.0026915	-0.0017078	0.00015506	0.0011495	-0.0037322	0.0014678	-0.00074719
N.S.		-0.0003503	0.00017295	0.0019437	0.00043085	0.00042944	0.0009572	0.0003974	0.00084235	-0.00013302	0.00086069	-0.0012549	0.00067125	-0.0014808	-7.1352e-05	-0.00071778	0.0014172	-0.0016467	-0.00107	0.00079273	-0.0020612	0.0015182	-0.00014424	0.0043206	0.0029857	0.0030173	0.0012597	0.0010715	-0.00034992	0.00069997	0.0020356	0.0008081	0.0013728	0.0017605	-0.00049732	-0.00043884	-0.00042815	-0.0016137	-0.00076418	-0.00036062	0.001114	-0.0010146	-0.00054126	-0.0024913
Negative		0.0024291	0.0017082	0.0023831	0.0015751	0.00191	0.0016477	0.0027363	0.003145	0.00058649	0.00078425	0.00041532	0.00029514	0.00074067	-0.00013035	0.00014423	0.00067143	-0.00091337	-7.2696e-05	0.00068158	0.0048963	0.0049665	0.0026167	-0.0015139	-0.00035706	-0.00021749	-0.0016769	-0.00032267	-6.2927e-05	0.00056592	0.0022343	0.0011925	3.3724e-05	-0.0014027	-0.00079337	-0.00071062	0.00094026	0.0014518	0.0026533	0.001924	0.0012077	-0.00078961	0.0015035	0.0015448
N.S.		0.002969	-0.00015997	-0.0036955	-0.0021536	-0.00090522	-0.0010056	-0.00026478	-0.00057494	-0.00042905	0.0034068	-0.0020131	-0.0024295	0.0037521	-0.0025055	-0.00031033	-0.002286	-0.0023629	-0.0012596	-0.0021947	0.0028104	0.0024762	-0.0063416	0.0071884	0.0025971	0.0051363	0.0017114	0.00091346	0.0037868	0.01135	0.0093745	0.0042457	0.0035701	0.0028927	0.0028448	0.0090604	0.012822	0.0049443	0.0031519	0.0024558	0.0078462	-5.4155e-05	-0.00019163	0.0046039
N.S.		-0.00031417	-0.00026486	-0.0028253	0.00066771	6.8759e-05	0.00043849	0.00014468	-0.0018145	0.0012976	0.00099655	5.1578e-05	-0.001062	0.00050366	0.0051222	0.0024405	0.0012208	-0.0007686	-0.00094364	0.0030872	0.0045718	0.0017883	0.00088429	0.00283	0.00020209	-0.0012795	0.0031379	-0.00036687	-0.001099	0.0085602	-0.00082103	-0.0016333	-0.00012057	0.00073539	0.0036439	0.0009531	-0.00035328	0.00057274	0.0017992	5.2494e-05	-0.0012404	0.00068676	0.0030596	0.0071629
N.S.		-0.00054944	0.0023529	-0.001213	-5.3451e-05	-6.2479e-05	0.00026427	1.0556e-05	0.0014618	0.0011096	0.0011282	0.0013709	0.00081211	0.00029881	0.00011595	0.0011147	0.0037766	-0.00012561	0.00015444	0.0014989	0.00070546	0.00026387	0.00023792	0.00086945	0.0023928	0.0043816	0.0023291	0.0032283	0.0018796	0.0016196	0.0043889	0.0021031	0.005368	0.0020653	0.0008599	0.0010258	0.001001	0.0010769	-0.0004563	3.6565e-06	2.7169e-05	0.00070802	0.00059645	-8.9736e-05
N.S.		0.00077599	0.00019761	0.0010793	0.0012438	0.00082028	0.001501	0.004621	0.0022716	0.0024624	0.00033432	-0.00027098	-7.271e-05	0.00091421	0.00037817	0.00073793	-0.0012135	0.00042868	0.0014354	0.0004766	0.0027596	0.0035252	0.00051189	0.00082415	0.0010897	0.001726	0.00076502	-0.00046051	-0.00083781	-0.00032547	0.0016274	-0.0001842	0.00066184	-0.00054379	0.00083579	0.0028554	0.0012046	0.0014682	0.00012692	0.0020638	0.00019363	0.00079141	0.0010228	0.00011369
N.S.		0.0013705	0.00036562	-0.00058548	0.0029904	-0.00010831	-2.6259e-05	-0.0012525	-0.00078724	0.00078068	-0.002387	-0.00037657	-0.0018806	-0.00092451	-0.0033675	-0.0035106	0.00033371	0.001766	0.0049592	-0.0007595	0.0061263	-0.001977	-0.0026066	0.0011268	0.0015397	0.0048744	0.0025101	0.0049436	0.0094966	-0.0016294	-0.0027185	0.0046872	0.0016341	0.0014367	-0.0040246	0.0012558	0.0034319	0.0078946	0.0045503	0.010741	0.0034987	-0.00053186	-0.0031178	-0.0013185
N.S.		0.00023997	-0.00053362	4.9371e-05	-0.0019699	-0.00090737	0.00017056	0.00099098	0.00021845	-0.0015352	-0.0013383	0.00035367	0.0014237	0.00086459	-0.00049663	-0.0011044	-0.00056579	0.00094148	-0.00074814	0.0013915	-0.00020452	0.0028494	0.0010527	0.0011022	0.0025353	0.0019392	0.0022199	0.0016225	0.0010402	-0.00071924	2.3108e-05	-0.00050775	0.00059668	0.0003096	0.002126	0.0028823	0.00042379	0.00055723	-0.00033297	-0.00027362	0.00064359	-0.00058439	0.0005868	0.00053372
Positive		0.0018486	0.0013814	0.0019592	0.0022476	0.00084253	-0.0010578	-0.00055543	0.00015163	0.0018701	0.00071825	0.00038225	0.00031825	-0.00078659	-0.00010996	-0.0011525	0.00033452	0.00086894	0.00077332	0.00098753	0.0010086	0.0047002	0.0014613	0.001739	6.9693e-05	0.0010221	0.0018597	0.0011679	-0.00095645	0.00083983	0.0027775	0.00029765	0.0012706	-7.0579e-05	-0.00090901	2.9288e-05	0.00081563	-0.0007132	-0.00049766	-0.0010797	0.0022932	-0.00038526	-0.0006389	-0.000464
N.S.		0.00012913	0.00097885	-0.00017087	0.00037258	0.00098031	-0.00038079	0.0010192	0.0016464	0.00059775	-0.0013103	0.000779	0.00024501	0.00041021	-0.00024928	0.0021988	0.0020032	9.2917e-05	4.3625e-05	0.00099023	0.0013109	-0.00038582	-2.5988e-05	0.0018463	0.002385	0.0037878	0.0035047	0.0013971	0.0023777	0.0017277	0.002049	-5.9369e-05	-8.6519e-08	0.0019922	0.0039263	0.00070724	0.0015497	0.0017011	-0.00059793	-6.7593e-05	0.0011968	0.00082911	0.00013834	-0.00099443
N.S.		-0.001313	-0.00058943	3.0709e-05	-0.00031482	0.00028048	-0.00037783	-0.001148	-0.00026548	-0.00042289	0.00033951	-0.00024019	0.00026825	-0.0015661	-0.00040612	0.00057257	-0.00097831	0.00088417	-0.00067961	0.0018582	0.0027224	0.004603	0.00069315	0.0012566	0.00063867	0.00051252	-0.00064183	0.0012126	-0.0013016	0.0017188	0.00067612	0.00039109	-0.00074852	0.00050855	0.00061957	0.00029458	0.00010041	-7.3022e-05	0.0013223	0.0003607	-0.00017711	-0.00038321	-0.00034973	6.5119e-05
N.S.		-0.0010753	-0.00034486	0.00014924	-0.00015343	-0.00012676	-0.0004195	-0.001258	0.00037144	-3.7545e-05	0.00016873	0.00030492	-0.00028873	-0.0015486	-3.5901e-05	0.00036934	-0.0013483	0.00045568	-0.0011138	0.0018149	0.002617	0.0039146	0.00063537	0.00059643	0.0015624	0.00088582	-0.0017461	0.0010833	-0.001197	0.0017452	0.00082017	0.0012895	-0.0013245	0.0015742	-0.00037987	0.00098406	-0.0007215	-0.00092171	0.0012133	-0.0004814	0.00058949	-0.00013571	-0.00050922	-0.00024338
N.S.		0.00052903	-0.0016188	-0.0014647	0.0026622	0.0016968	0.0010587	0.0017663	0.0010558	0.00039276	0.0015813	0.00016862	0.0018455	0.00077441	-9.1888e-05	0.0029388	0.0028244	0.0016502	0.0014062	0.0016194	0.0024815	0.0005567	-0.0026553	0.0025607	0.0027006	0.0011411	0.0018163	0.0044116	0.0015235	0.0023132	0.0022558	0.0010666	0.0038892	0.0020464	0.0022678	0.0022465	-0.00062804	0.0021188	0.00074099	0.0015924	0.0015562	0.0033195	0.0011803	0.0029485
N.S.		-0.0034521	0.00011777	0.0011464	-0.00194	-0.0022323	-0.0015109	0.0026371	0.00057005	0.0012788	-8.6265e-05	0.00059197	0.00017324	-0.00017563	0.0062721	-0.00025938	0.0034136	0.0065965	0.00088047	-0.00078219	0.002812	0.004502	0.00080019	0.0016968	0.00036283	-0.0015696	-0.0020978	-0.00083813	-0.002232	0.00078425	0.0025854	-0.0024872	-0.00065279	0.0011828	-0.0017495	0.0023919	-0.00017122	0.0071683	0.00012271	0.0013242	-0.0011854	0.0014901	0.0017094	0.0043303
N.S.		0.0004546	0.001152	0.00084561	-0.0064092	0.0020096	0.0014987	0.0014792	0.0017284	0.00038575	-0.00019585	0.00015147	0.0027296	0.0037561	0.0022228	0.0019315	0.0014498	0.0019985	-0.0040304	-0.00020155	0.0041811	0.0025585	0.0038758	0.0038816	-0.003137	-0.0060341	-0.0046896	-0.0020439	-0.0044541	-0.0028338	-0.0043675	-0.00042827	-0.00039393	-0.0024207	-0.0063462	-0.0056928	-0.0013458	-0.0024337	0.0014121	0.0048953	-0.00092078	0.0010764	-0.002193	-0.00055918
N.S.		-0.0007661	-0.00044659	-2.1354e-05	0.00028433	0.00055911	-0.00081867	0.0013004	7.8222e-05	0.00099985	0.00081193	-0.0010353	0.00026818	0.0016931	0.0023908	0.00019677	-0.00013991	0.00072723	0.0015783	-0.00048833	-0.00022484	0.0022198	0.00020198	0.0025574	0.0024833	0.0029206	0.00023909	-3.3272e-05	-0.0011954	-0.0011171	0.00036223	-0.00091443	0.00016909	0.0005864	-5.5508e-05	-0.00029034	0.00041105	-0.0010282	0.00059334	0.00010119	0.00021576	0.0011417	-0.0001832	0.001302
N.S.		-0.00033551	0.0018525	0.00093576	-0.00091167	0.00043371	5.575e-05	-0.0018541	-0.0014601	-0.00057078	-0.00031091	-0.0027552	-0.00044894	0.00088065	0.00035898	0.00078288	0.0010723	0.00088229	0.0026934	0.0017014	0.00076047	0.0014139	0.0018751	0.00019669	0.0019277	0.00072266	0.00093402	0.0013586	0.0018376	-0.00048822	0.0023009	0.0015168	0.00097982	0.0011765	0.0013827	0.0006119	0.0026464	0.0015511	0.0009069	0.001451	0.00071399	-0.0010973	0.0013843	-0.00077839
N.S.		0.0010396	-0.0011998	0.0017282	0.0011329	-0.00068786	-0.00077105	0.0022687	-0.00091118	-0.00067877	-0.001154	0.00032204	0.00012936	7.0248e-05	-0.00017356	0.00025696	-0.0012896	-1.4331e-06	0.0039565	0.0037255	0.0012907	0.00095484	0.0015821	0.0001911	0.00064959	0.001772	-0.00014846	0.0008555	-0.00060182	-0.00094234	0.00040192	0.00052459	0.00034357	0.00030904	0.0019905	-0.00021713	0.0015448	-0.00029119	-0.0010365	-0.0016417	-0.00061164	0.0011917	-4.8139e-05	-0.00018738
N.S.		-0.00063684	0.0010301	-0.00011429	-0.0005573	0.00061918	-0.0011042	-0.0002363	0.0008122	0.0033027	0.002807	0.0028459	-0.00065913	0.00082936	0.00049757	-0.00083055	-0.00058356	0.00040794	0.001271	0.00030503	0.0017685	0.00015765	0.004136	0.0019429	0.0004801	0.00080207	3.0856e-05	0.0066506	0.0010774	-0.00031507	0.00011364	0.0022393	0.001323	0.00047388	-2.1483e-05	-7.4453e-05	-0.00039723	0.0016449	0.00016124	0.00038797	0.00082606	0.001365	0.0002548	-0.00079242
N.S.		0.0035345	0.00057544	0.00093153	-2.0146e-05	0.0020799	0.00082787	0.0039252	0.0021541	0.0016991	0.0016854	0.0020773	0.00016502	0.00098494	0.00099798	0.0005653	0.0014645	0.0019067	9.196e-05	0.00097943	0.0027602	0.0011034	0.0006733	0.0019321	0.0015777	-0.0010545	0.00024205	0.00058685	0.00014477	-0.00017543	0.00020214	0.0007081	0.0017281	-0.0005271	0.00091682	0.00057838	-0.000671	0.00016126	0.0013799	0.00072676	0.00040202	-0.00054194	0.00048828	0.0018925
N.S.		0.00063314	-0.0014014	0.00041203	8.2169e-05	-0.0015699	-0.0021371	-0.0031745	0.0017272	0.0033044	0.001587	-0.00012701	-0.0045189	0.00012387	-0.00041872	0.002398	-0.00075973	0.0018496	0.0012092	0.0016478	0.00010252	0.0010819	0.0014394	0.0025593	0.0020528	-0.00030109	0.0024585	0.0019868	0.0033043	0.0062562	0.0033981	-0.0010302	-0.00037201	0.00074058	-0.0014765	0.0018488	-0.00068984	0.0048248	0.0011934	0.0045357	0.0044697	0.0032289	0.0072233	0.0040007
N.S.		0.002633	0.0013229	0.00094841	0.0018785	0.0013586	-0.00087749	-0.00088854	-8.0323e-05	0.0018963	0.00078363	0.00059537	0.00034873	-0.0016306	-0.00072466	-0.0017723	-0.00036057	0.00025547	-2.9668e-05	7.2604e-05	0.00061846	0.0043929	0.00054792	0.0010382	-0.00048403	0.0015779	0.0027437	0.0023695	0.00040367	0.0028842	0.0025494	0.0016918	0.00038459	0.00048593	-0.0013478	-0.0001657	0.00011137	-0.00084551	0.00052851	-0.00040078	-2.5707e-05	-0.00041753	-0.0011782	-0.0010605
N.S.		0.00041172	0.0013637	-0.0013264	0.00012611	0.00034906	-0.00067076	0.000592	-0.00050658	4.1491e-05	0.0012562	-5.7921e-05	-0.00071525	-0.00033949	-0.001905	0.00013706	0.00095648	0.0015455	0.0017245	0.0024175	0.0032149	0.00087534	-0.0022583	0.0017518	0.00048266	0.0010889	0.002513	0.0028204	0.0021272	0.0018613	0.0017244	0.00068793	0.00054399	0.00070807	0.0021758	-0.00048439	0.00032517	0.00018727	-0.00043553	0.0021131	-0.00061757	0.0010371	0.0010153	0.00014375
N.S.		-0.0005266	-0.00038708	-0.00022648	0.00074702	0.0004959	-0.00065702	0.0010836	0.00015072	0.0012548	0.001812	-0.00043841	-0.00064052	0.0022564	0.001025	0.0010351	-0.00020716	0.00063532	0.0017726	-0.0015038	-0.0013299	0.0025658	-5.7217e-05	0.0034798	0.002978	0.0018103	0.00082462	-0.00076302	-0.0022119	-0.00061386	-0.00021543	-0.00034704	1.6208e-05	0.0009129	0.00033266	-0.00081837	0.0010067	-0.00068681	-0.0011266	-0.00054256	0.0007191	-0.0002652	-0.00015515	0.0010781
N.S.		-0.00074719	-0.0014051	-0.00033122	-0.00056641	-0.0029271	-0.001436	0.00037992	0.0003717	0.00062919	-0.00026061	-0.0021904	-0.0010145	0.0024025	-0.00048891	0.0019106	-1.1551e-05	-0.0018713	0.0013025	0.0013018	0.0049377	0.0025899	-0.00096176	0.0012791	0.0009977	-0.00038747	0.001254	-0.001644	-0.00042182	0.0010418	-0.00030055	0.0021063	0.00056109	-0.0016953	0.00035104	0.00030833	-0.00053555	0.00065913	0.0010471	-0.0017908	-0.00017576	-0.0020761	-0.00078805	-0.00054125
N.S.		0.00024397	-0.00040457	0.00028654	0.00022248	5.4793e-05	-0.00061714	0.0022514	-0.00045115	0.00073248	-0.0014911	-0.00020376	-0.00026054	-0.00048338	-0.00051981	-0.00028093	0.0014178	-0.00063897	-0.000267	0.00082106	0.001722	-0.00033714	0.00029464	0.0013746	0.0008626	0.0022985	0.0014927	0.00077133	0.0016755	0.003106	0.0015169	-0.0011716	-0.00048836	0.0017965	0.0029007	0.00056428	0.002052	0.0025047	-0.00048894	-0.00028751	0.0019395	0.0013563	-0.00025361	0.00028089
N.S.		-0.0013532	0.00012763	-0.00030533	-0.0011936	-0.00054077	0.0014841	-0.0011191	7.3863e-05	-0.0007312	-0.00036616	0.00095655	0.00078126	8.6611e-05	-0.0016006	0.00079776	0.00022591	0.0015345	0.0014073	4.3856e-05	0.00052899	0.0023744	0.0025089	-0.00055667	0.0016378	0.0012907	0.0023798	0.0035382	0.001137	0.0018885	0.00051603	0.0001411	-0.00027148	0.00046273	0.00063411	0.0013405	-0.0001217	0.0014162	0.0018786	0.0021185	0.0012586	0.00077581	-0.00085161	7.5385e-05
N.S.		0.001641	0.0019784	0.0003162	0.00080986	0.0017203	0.00041594	0.0017379	0.00088392	0.0015435	0.00061958	0.00049095	0.0018276	0.0011612	0.0020517	0.0035731	0.0023726	0.0025862	0.0019092	-0.00057038	-3.5189e-05	0.0022332	-0.00078906	0.0032653	0.0025075	0.00044323	0.00067985	-0.00066975	0.00061028	0.00076823	0.0011957	-0.00031171	-0.0013001	0.0013373	0.00086258	0.00053494	0.0010391	-0.00042435	-0.00017945	0.0020081	0.00024971	0.0015121	0.0024471	0.00099896
N.S.		-0.00077476	0.0020118	0.0023239	-0.00020003	0.00061454	0.0029604	0.0021144	0.0020518	-0.00056748	0.00050413	-0.0005296	0.00033753	0.0014144	-0.00018363	0.0037331	0.0021279	0.0010013	-0.00028619	0.0014503	0.00022428	0.0026599	-0.00013094	0.001995	-0.00065614	0.0016002	-0.00085049	-0.0027791	0.00023776	0.000741	-0.0012483	0.00015283	0.0013601	-0.00039191	-0.00048658	0.0012582	0.00027884	-0.00031053	-0.00056648	-0.00034561	-0.0012655	-0.0014597	-0.00047599	0.00055029
N.S.		-0.00055063	0.00030179	-0.00014804	0.0013635	0.0012747	0.00036267	-2.8155e-05	3.7051e-05	0.00048641	0.001156	-3.6408e-05	-0.00088261	0.0029174	-0.0001623	0.0018461	0.00031859	0.00045404	0.0015609	-0.0015755	-0.0017455	0.0011543	0.00015564	0.0033926	0.0043914	0.0015286	0.0020095	2.6132e-05	-0.0012904	0.00071586	0.00020158	0.00051744	-0.00016603	0.0011914	0.00046728	-0.00034285	0.0011646	0.00022598	-0.0017831	-0.001248	0.0012994	-0.0007064	-0.00048618	0.001771
N.S.		-0.0012305	0.00046775	0.0010626	0.0011546	0.00019801	0.002509	0.00033782	-0.00028114	0.00087207	0.0004617	0.00040761	0.00095888	-4.4868e-05	0.00058937	0.00023705	0.00014365	0.0010554	0.00051059	0.0022597	0.0021636	0.00086595	3.9562e-05	0.00031689	0.00060088	0.00078437	0.0024086	0.0025278	0.00019975	0.0016924	-0.00087309	0.00047971	-0.0011973	-0.0018174	0.0021716	0.0014753	-0.0025559	0.00012548	-0.0005367	0.00010413	0.00021375	-0.0003335	-0.0010481	-0.0014922
N.S.		0.002881	0.0016208	0.00068851	0.0038934	0.00061306	-0.0018761	-0.0050048	0.002373	0.0010908	0.001138	-0.0016872	0.0017454	-0.00049343	0.00030752	-0.0024497	0.002091	0.0077772	0.00095336	-0.0026662	0.0020498	-0.00161	0.00032188	0.0074319	1.3772e-07	0.00048636	0.0012505	0.0017174	-0.00014151	0.0018999	-0.0015542	0.0005161	-0.00091061	-0.0010212	-0.0018898	-0.00073929	0.00043876	-0.0007846	-0.00029341	0.0017212	-0.0015819	-0.0010019	-0.00030746	1.8972e-06
N.S.		-0.00054941	0.0015204	0.00045914	-0.0010374	-0.0011993	0.00066132	-0.001174	0.0002212	-0.00059266	-0.0001543	0.00019054	-0.000263	0.00050669	2.8895e-05	0.00080085	0.00096179	0.0017547	0.0014861	0.00040143	0.00072877	0.0017232	0.0037091	-0.00084474	0.00037523	0.00065958	0.002952	0.0033215	0.00072615	0.0021194	-0.00014515	-0.0012692	-0.00086383	-0.00023263	0.0012296	0.00058949	0.0019055	0.00075805	0.0018928	0.00211	0.0016265	0.00080062	0.0008939	0.00039611
N.S.		0.0053698	0.0005749	-0.0041187	-0.0013635	-0.0014112	-0.00086493	0.00087455	-0.00068864	0.00020472	0.0032156	-0.0014187	-0.0011624	0.0007471	-0.0023226	-0.00063452	-0.0019171	7.9227e-05	-0.0021581	-0.0006207	0.0025284	0.0022638	-0.0042608	0.0032704	0.0035496	0.0011304	-0.00077557	-0.00019647	0.002088	0.006414	0.0057818	0.0014829	0.0018049	-0.00020845	0.00031033	0.004583	0.0087607	0.00079975	1.0065e-05	-0.00056723	0.0027041	-0.0030133	-0.00070961	0.0046593
Negative		-0.00072127	0.00058186	-0.001533	0.00095587	0.00045753	-0.0020599	0.00090297	0.00067694	-0.00011685	0.00045656	0.00065568	0.0012473	-0.0013027	6.0174e-05	0.0021007	-0.00090059	0.0005128	0.00090524	0.0037519	0.0014459	0.0019788	-0.001426	-0.0017915	0.0017395	0.0014885	-0.00027847	-0.0010222	0.0012701	-0.00025766	0.00091608	0.0021415	-0.0013263	0.0010346	0.00093977	-5.5622e-05	0.00037432	-0.00068729	-0.0015211	-0.00057515	-0.000336	-0.0011523	-0.00026019	0.001125
N.S.		0.00057047	-3.4239e-05	-0.00031429	7.6556e-05	-0.0011814	-0.001041	-0.0011123	5.2092e-06	-0.00010215	0.00016875	-0.0014477	-0.00076443	-0.00036683	0.00015064	-0.00020553	-0.00016197	-0.00052567	-0.00030663	0.00070263	0.002547	0.00047406	0.0014594	0.00046584	0.00084275	0.00031534	-0.0021256	0.00032897	4.291e-05	-0.0010531	-0.00094547	0.0024628	0.000165	-0.00076853	-0.001071	-0.00079457	-0.0012917	-0.00030016	0.0010007	-0.0011874	-0.0013967	-0.00045086	-0.00017218	0.00096207
N.S.		0.00034131	-0.00079898	-0.0032812	0.0018823	-0.0023192	0.00018077	-0.0021539	-0.0011946	0.00098884	-0.0016873	-3.4718e-05	-0.0014759	-0.0012391	-0.0025365	-0.0034137	0.00032213	8.857e-05	0.0027875	0.0021653	0.0045366	-0.0013264	-0.0023451	-0.0019071	0.00092073	0.0040677	0.0029364	0.0030459	0.0091944	0.0031346	-0.00076813	0.0035085	0.0016257	0.0039111	-0.0045002	0.00091365	0.0087102	0.0084902	0.0097394	0.017106	0.0046117	7.3905e-05	-0.001132	-0.00020654
N.S.		0.0013779	0.0006548	-0.0008153	-0.00052047	0.0016931	-0.00026138	0.0010011	0.00062697	6.2542e-05	-0.00065234	0.0003823	0.0012978	-8.941e-05	-6.8859e-06	-0.0013314	-0.00015439	-0.00047169	0.00010938	0.0007726	0.0010884	0.0020988	1.9296e-05	0.0020587	-0.0003396	0.00065929	0.0017163	0.00041988	-0.0020178	0.0024256	0.00067149	0.00057291	2.014e-05	0.00089592	-0.00080494	0.0022425	-0.0011397	-0.0012501	-0.00032095	-0.0013194	0.00098035	0.0038236	0.0014596	0.00019243
N.S.		-0.00089533	8.2955e-05	0.0010843	0.0010335	-8.3086e-05	0.0013938	0.0031105	0.003067	0.0018218	0.0010802	-0.00050592	-0.00023904	-0.00024361	-6.0185e-05	9.1577e-05	-0.001204	-0.00022465	-7.2739e-05	-6.4775e-05	-1.701e-06	0.0022945	0.00098199	0.001013	0.0011321	0.00048404	0.001577	-0.00080656	-0.00079669	0.00011663	0.0017812	0.00085576	0.00086711	-0.00045997	0.00028765	0.001974	0.0012246	0.0012727	-4.1584e-05	0.0024567	0.00069864	0.00029938	0.00050676	-0.00053449
N.S.		0.00010023	0.001972	0.0024797	0.00065011	0.000344	-0.0014458	-0.0015301	-0.00050273	0.00080226	0.00070507	-0.00062461	0.00044637	-0.00072677	-0.00015429	-0.0006821	0.0013024	0.0015823	0.0021006	0.0017113	0.00082527	0.0018456	0.0021823	0.00053193	0.00038403	-0.00035808	-0.0002825	0.0010655	-0.0010802	-0.00097815	0.002054	-0.00037275	0.0012871	5.4356e-05	0.00087916	0.00081939	0.0012207	9.641e-06	-0.00087245	-0.00033926	0.0032965	-0.00084779	5.5561e-06	-0.00043211
N.S.		-0.0021193	-0.0013587	-0.00049055	-0.001574	0.00046466	0.0023276	-0.00077181	0.00033893	-0.0010106	-0.00017341	0.00037801	0.0011207	0.00045768	-0.002457	0.00015821	-0.0001097	0.00063021	0.00057482	-9.9917e-05	0.00078095	0.0022564	0.0011655	-0.00037478	0.0020172	0.0014878	0.0019974	0.003208	0.0017932	0.0012377	0.0002346	0.0013337	6.469e-05	0.0011196	-0.00058118	0.0011174	-0.00080308	0.0018701	0.0014234	0.0012155	0.00036043	0.0014038	-0.0012304	8.0172e-05
N.S.		0.0027222	0.0015677	0.0020389	0.0011343	0.0013279	0.00030893	1.5207e-05	8.0426e-06	0.0019746	0.0016462	0.0017141	0.0010411	0.0011273	0.0012068	0.0013696	0.0023713	-0.00023859	-0.00042837	-4.2678e-05	-0.00026559	0.00041357	0.001131	0.00063777	0.0022691	0.00047388	0.0018266	0.0023652	0.0043505	0.0044883	0.0017195	0.0038826	0.0053451	0.0029602	0.0019045	0.0010593	0.0026489	0.0035482	0.0014326	0.00073724	0.0033063	0.00093659	0.00014081	0.0019833
N.S.		0.0010492	-0.00098165	0.00071332	-0.00033697	0.0018429	0.00087844	0.0024928	0.0010109	0.0019265	0.0013797	0.0020221	0.0001716	0.0012506	0.0013546	0.00042738	-0.00018712	0.0015521	0.00039929	0.00096487	0.0012022	0.0015798	0.00032732	0.0017927	0.0014074	-0.0010872	-0.00016521	0.00049136	0.00051844	0.00065788	0.00016565	0.00069846	0.0020009	-0.00010153	0.0019179	0.001383	-0.00026019	0.0015284	0.0010564	0.0016937	0.00035259	4.2227e-06	0.0012933	0.0016072
N.S.		-0.0011176	-0.0015466	-0.00013455	0.00014486	-0.00083197	0.00043734	-0.00067114	-0.0027138	-0.00081399	0.00032302	0.0020978	-0.00046675	0.0018552	-0.0034209	-0.00034531	-0.00078425	-4.9527e-05	7.6735e-05	0.0020932	0.0020827	0.0052254	0.0019073	-0.0012929	-0.0016904	-0.0010862	-0.00034323	0.0015009	-0.0005683	-0.0010947	-0.00032379	-0.0028693	-0.0008788	-0.00017043	-8.8108e-05	-0.0011753	0.00208	-0.00041828	-0.002043	-0.0014884	0.00089942	-0.0014969	0.0070061	0.00032136
N.S.		-0.00080044	-0.00086287	-0.00019957	-0.00093633	-0.0021091	-0.0012995	-0.00078484	-0.00060192	0.00089524	0.00014009	-0.0016812	-0.00077481	0.00036361	0.00036207	0.0029654	0.00016883	-0.00069403	0.0019477	-0.00050254	0.0040119	0.00027622	0.0013384	0.0014988	0.0011077	-0.0007846	0.00076996	-0.00094586	-0.00032361	0.00055368	0.00028033	0.0014725	0.0013752	0.00013502	0.0009688	-0.00037217	-0.00061532	-0.00061808	0.0005503	-0.0014788	0.00014106	-0.0015326	0.0014532	-0.00080913
N.S.		0.0011237	0.0016388	0.0015607	0.00061199	0.0011586	0.0051535	0.0023579	0.0020276	0.00093526	0.0031955	0.00151	0.0016063	0.001214	0.00016382	0.0036907	-0.00066465	2.9979e-05	-0.00043061	-0.00024093	0.00052222	0.0015814	-0.0014394	0.0028032	0.00090515	0.00069771	0.0014138	-0.00053647	-8.178e-05	0.0024041	-0.0010876	0.0017031	-0.00048654	0.00074096	0.00035772	-4.5865e-05	-0.00034582	-7.4853e-06	-0.00065975	0.00027187	-0.0006732	-0.00021425	0.0010079	0.0020069
N.S.		0.0030441	0.00097724	0.0053795	-0.00063856	-0.00046277	0.0010036	-0.00037514	-0.00060965	7.458e-05	-0.0017859	-0.0017658	-0.00051107	-0.0005827	0.0020923	-0.00044981	0.00091349	-0.00058275	-0.00033697	0.00067435	0.00011863	0.0026772	-0.00048674	0.0039025	-0.0010501	-0.00011237	-0.00046953	-0.0016104	-0.00067745	-3.7068e-05	-0.0012176	-0.00094323	0.00039116	-0.00073448	-0.00044881	0.00019911	-0.0010916	0.0022979	0.0011807	0.0014715	-0.0005294	-0.0019416	-0.0012157	0.0011927
N.S.		0.0013776	-0.0014855	0.0002077	0.00062929	0.0013589	-0.0012209	0.0013031	0.00093331	0.00078383	0.0033795	0.0020222	0.0012774	0.00090505	-0.00047446	0.0001732	0.0019101	0.0028673	0.0014343	-0.00067417	0.002985	-7.2585e-05	0.00069527	0.001507	0.0005526	0.00023125	0.0012789	0.0001632	-6.3302e-05	0.00074905	0.0029726	0.0019687	0.0013898	0.0008875	1.4013e-05	0.00078221	-9.8667e-06	-0.00074833	0.00026533	0.0011601	0.00044662	-0.0018019	0.0014084	-0.00077483
Negative		0.0017094	0.0022278	0.003927	-0.0033303	-0.00131	0.001208	-0.0040938	0.00019531	-0.00061067	0.0017923	0.0026714	0.00084429	0.0010592	-9.9555e-06	0.0047064	0.00067022	-0.0014045	0.00025869	-0.00087699	-0.00099987	-0.0024974	0.0067667	0.0041741	-0.0028835	0.00091619	0.00040651	0.0018975	0.0027592	0.00083557	0.0041916	0.0027383	-5.1622e-05	-0.00023113	0.0045524	0.0040432	-0.00034621	-0.0022988	-0.00046449	0.0091468	0.0027262	-0.0019755	-0.003028	-0.0010246
N.S.		-0.0005852	0.0012455	-0.00011629	0.001486	0.001588	0.00056939	0.0009683	0.0029521	-0.00054776	0.0015085	0.00070716	-0.00083965	0.002612	0.0016286	0.00036898	-0.0015588	0.0012094	-0.00037861	0.0022349	0.00021358	0.00088616	0.0015171	0.00090857	0.00045782	0.00038968	-0.00010554	-3.7107e-05	-0.00077495	-4.5756e-05	8.7882e-06	-0.00025354	0.0001839	0.0025868	0.0014234	0.00027627	-0.00036734	0.0020986	0.00018858	0.00055843	-0.001227	-0.001251	-0.0006038	-0.0017901
N.S.		-0.0007686	0.0018834	0.0004655	-0.0007792	-0.00094089	0.00087297	-0.0013521	-6.8372e-05	-0.00024406	0.00019965	-0.00081514	-0.00019207	0.0014974	0.00097455	-4.9274e-05	0.0017519	0.00077753	0.00077535	0.00091426	0.0010896	0.0013948	0.002842	-0.00033874	-0.00067323	0.00034074	0.0022094	0.0018386	-8.9941e-05	0.0015683	-0.00077697	-0.0012075	-0.0011762	0.00061906	0.0017368	0.00035556	0.0031342	0.0014043	0.00076933	0.0010773	0.0013254	0.0015392	0.0018184	0.00021244
N.S.		0.00032645	0.0009401	0.00039713	0.00099768	0.00065932	0.0002652	0.00041519	-0.00070866	-0.0015949	-0.00034804	-0.0018371	-0.00099688	0.0011509	-0.00023914	0.00075153	-0.00038422	0.0024995	0.0017756	-0.00049807	0.0034897	0.00080568	0.00026743	-0.0002351	0.0013645	0.00031011	0.00078359	0.00040934	-5.2533e-05	-0.00081998	-6.9581e-05	0.00058887	0.0010267	-0.0016974	-0.0010796	0.0024786	-0.00055991	-0.00093713	0.00067275	0.0015444	0.00040615	-0.0010288	-1.0093e-05	0.00015782
N.S.		-0.0020535	-9.1561e-05	0.0006269	-0.0016762	-0.00094295	-0.0013718	-0.0016313	-0.00090287	0.0007627	0.00089046	-0.00059383	-0.0010368	-0.0010182	0.0008925	-0.00095902	0.0012291	0.0016443	0.00049044	0.00036188	0.0011023	0.002058	0.0011647	0.00017121	0.00051141	-9.3467e-06	0.0021	-0.00021213	0.00051537	0.0005202	0.00072565	0.0014616	0.00047184	0.00056893	-7.6154e-05	-0.00044512	0.00028028	0.00025934	-0.00046763	0.0012334	0.00015727	0.0004861	0.00079398	-0.0004164
N.S.		0.00044316	0.0014917	0.0024942	-0.0008504	0.0023278	0.0007296	-0.00039683	-0.00055459	-0.00072125	-0.0011318	-0.0024592	-0.00037456	-0.00038374	-0.00094313	-0.0012213	-0.0040211	-0.00026806	-1.4191e-05	0.00088929	8.4571e-05	0.0022991	0.00089463	0.00059803	-0.00024952	-0.0002872	-0.00048023	0.0017059	-0.0013392	0.003023	-6.3526e-05	0.0030423	0.0013554	-0.00060479	0.0013684	0.00078502	-0.00022837	-0.00084313	-0.00071681	0.00072675	-0.00030697	-0.00080449	-0.00013521	0.00094439
N.S.		-0.001305	0.0010813	0.0012819	0.00029459	-0.00039718	0.0023663	0.0014215	0.00016481	0.00057854	0.00089556	-0.00084395	-1.1859e-05	-0.00022296	0.00044433	-0.00038799	-0.00046592	0.00059757	-0.00028514	0.001935	0.0011384	-0.00063866	0.00071158	0.00042064	0.0010422	0.00043698	0.0015716	0.0030357	-9.105e-07	0.00092485	-0.00046305	0.0015668	-0.001737	-0.00090669	0.0018945	0.00054477	-0.0035578	-0.0018029	-0.001024	-0.00060015	-5.9373e-06	-0.00097898	-0.00019659	-0.0010216
N.S.		0.00019599	-0.00034938	-0.00019738	0.0011975	0.00088958	0.00036851	1.2194e-06	0.0016697	0.0012851	0.00053236	0.0011965	0.00061922	0.00092495	9.6112e-06	-0.0014629	-0.00045497	-0.00010322	0.0024304	0.00089748	0.0014095	0.001931	0.00035474	0.00053896	-0.0013439	0.00019855	0.0016513	0.0010807	0.00044811	0.00099551	-0.00032024	-0.00094116	0.00094435	0.0011799	-0.0010747	-0.00013913	0.00056665	0.0013111	0.001029	0.00039359	4.3762e-05	0.00053789	-0.00047376	0.0019672
N.S.		-0.00029725	0.0020641	3.5951e-05	-0.00019491	0.0019513	-0.0015204	-0.0004427	-0.0007338	-0.002179	-0.0019861	-0.0025711	-4.5022e-05	-0.00086531	-0.0024124	-0.00086008	-0.0040299	0.00012221	-0.00059745	-0.00031186	-0.00099052	0.0019543	0.0029802	0.0012213	0.00045192	-0.002865	-0.0020457	-0.00016984	-0.0023735	0.0018151	-0.0010797	0.00017945	0.00067461	-0.00065208	0.0013615	5.6662e-05	0.00085152	-0.00091126	-0.0016392	0.00067295	-0.00084357	-0.00035633	-7.5075e-05	0.00074895
N.S.		-0.0011264	-0.00039055	-0.00050126	0.0023922	0.00026112	0.00086455	0.0027267	-0.00033171	0.0011225	-0.0011185	-0.0011673	-0.00025437	0.00049222	0.0016481	2.1692e-05	0.00014863	-0.0010465	-0.00020566	0.0012995	0.0018072	0.0013111	-2.9433e-05	0.0011709	-0.00043571	-0.0001327	-0.00010981	-0.00042397	-0.00030887	-0.0014546	-0.00028517	-0.0018012	0.00060334	0.0011707	0.00087601	-0.0012107	0.00039758	-0.00064917	-0.00073029	0.0016307	0.0010463	0.00032906	0.0018009	0.0017769
N.S.		0.0028468	-4.2597e-05	-0.0038511	0.00029471	-0.00069579	-0.00027065	0.00046553	-0.0013763	0.0016943	0.0023797	-0.0002698	2.1563e-05	0.00072432	0.0012597	0.00071634	-0.00035708	0.00066733	-0.0013916	0.0027254	0.0027052	0.0017714	-0.002141	0.00084552	0.0023244	-0.0022184	-0.00088411	-0.001074	-0.00046551	0.0052919	0.0010571	-0.00096826	0.00062337	-0.0016036	-0.0010565	0.00044884	0.0015049	-0.0012942	-0.00033795	-0.00091789	-9.7601e-05	-0.001893	0.001115	0.0055073
N.S.		0.00010528	-0.00097196	0.00037653	0.00064674	-0.00076334	0.00086619	0.001426	0.0022791	-0.0012267	-0.00033915	0.00069689	-0.00056242	-0.00012342	-0.0010641	-0.00086008	-0.0030574	0.00035022	-0.0012842	0.00084556	0.0049556	-0.00023259	0.0011352	-0.0010084	0.00040007	0.0002664	-0.00033815	2.5963e-06	0.00073698	0.00077969	-0.0007391	0.00078435	-0.00024553	-0.00081573	0.0013256	0.00057968	0.00020545	0.0024529	-0.00024281	-0.00023719	-0.00023524	0.00016821	0.0020126	-0.00022879
N.S.		0.0024381	-0.00077607	0.0017569	0.0023551	0.0014554	-0.00053834	5.3011e-05	-0.00028462	0.00066308	-0.002242	-0.00047543	-0.0002036	-0.00050018	-0.0040238	-0.0030802	0.00015152	0.00099347	0.0041234	-0.0037549	0.0024097	-0.0020888	-0.0021181	0.0027149	0.0011726	0.0030703	0.0017642	0.0052075	0.0038139	-0.0034238	-0.0027791	0.0024579	-0.00060765	-0.0012726	-0.0036737	0.0017509	-0.00049454	0.0030058	0.0013812	0.0016337	0.0012496	0.0014997	-0.0025254	-1.4076e-05
N.S.		-0.00086464	0.0020741	0.0013944	0.0012529	0.00049169	0.0011386	0.0021695	0.0014367	0.00038846	0.00038913	-0.00061646	-1.8599e-06	0.00066899	0.00013378	0.001514	0.0015634	3.0737e-05	-0.00017388	0.00054368	0.00049438	0.0016413	-0.00030192	0.00056919	0.00084635	0.0010794	-0.0014982	-0.0038521	0.00039773	-0.00046319	-0.00059633	0.00044955	0.001481	-0.0004029	-0.00018604	0.0010525	-0.00086648	0.0001129	-0.0012469	0.00058113	-0.0005041	-0.0010268	0.00068138	0.0010289
N.S.		-0.00029934	0.0020037	-0.0014738	0.00018071	3.0961e-05	0.00014403	-0.00038242	-0.00040109	0.00034193	0.0018026	0.001978	0.0015009	-0.00032677	-0.00061085	-0.0011071	0.0018296	-0.00091808	3.2697e-05	0.00071696	0.00051414	0.0001993	0.00018801	0.00028789	0.00075068	0.0018198	0.00045354	0.0026709	0.00083497	0.00050878	0.0029748	0.0015444	0.0036232	0.00082158	-0.00063124	0.00057394	0.00020627	0.00071927	-0.00055185	9.571e-05	-0.00042911	0.00067972	0.0012307	-3.4478e-05
N.S.		-0.0010156	0.0025182	0.0019178	-0.00090532	0.00016337	-0.00075725	-0.0026789	-0.0014309	-0.00022751	0.00045355	-0.0019924	0.00016825	-0.00018991	-0.00031916	-0.00037844	0.0012903	0.0014317	0.0027479	0.0020579	0.00055607	0.00042746	0.0019161	-0.00094781	0.0009921	-0.00016239	-0.00083481	0.0015308	0.00030982	-0.0007859	0.0021533	0.00014862	0.00086412	0.00072518	0.0018564	0.00092697	0.0016854	0.00092783	-0.00032617	0.0010175	0.0021267	-0.0010548	0.0010454	-0.000509
N.S.		0.00076586	0.001312	0.0032304	-0.00028889	-0.00082764	-0.0010822	0.00056519	0.00030065	0.00085801	0.00013348	-0.001636	-0.00093278	-0.001076	0.0027012	-0.00040675	0.00028798	-0.00046621	-0.00026527	5.4781e-05	0.0012586	0.002251	-0.00088563	0.0020905	-0.0010433	0.0010342	-0.00055944	-0.001226	-0.0014906	-0.00051211	-0.00046835	-0.00044231	2.1161e-05	-0.00050848	-0.00072817	-7.0077e-05	0.0012523	0.0017659	-0.0017654	0.0013759	0.0010072	-0.0021266	-0.00086563	-0.00094947
N.S.		-0.00052522	-0.0010235	0.00090904	-4.3289e-05	-0.00096911	-0.00028148	0.0037606	-0.0007759	0.0020225	-0.00080364	-0.00026641	-0.00034692	-0.00063551	-0.00049616	-0.0014477	0.00085237	-0.00076492	0.00034595	0.00069123	0.001272	0.00010728	0.00024282	0.0012441	-0.00016437	0.0007507	0.00045035	0.0017561	0.00089429	0.0025921	0.00012441	-0.0021894	-0.00037622	0.0012193	0.00059156	-0.00060851	0.0011645	0.0020252	-0.00026404	0.00034411	0.0015255	0.0024978	-0.00028862	0.0021996
N.S.		-0.00089563	-0.0019697	0.00036918	1.2724e-05	-0.00016127	0.00053683	-0.0012567	-0.002623	-0.0012459	0.00043385	0.0010506	-0.0011682	0.0021409	-0.0025405	-0.00044862	-0.0029276	0.0010445	0.00070424	0.001232	2.1604e-05	0.0027404	0.0018076	-0.00011885	-0.0014406	-0.00035489	-0.001478	0.00071826	0.0005862	-0.0013162	-0.0015778	-0.0018065	-0.00062679	-0.00030151	0.0002903	-0.00079132	0.00098034	-0.00094081	-0.0015644	-0.0016343	0.00010116	-0.0019666	0.0037285	0.00074243
N.S.		0.0016732	-0.00071053	0.00095766	0.0014805	-0.0008123	0.0013705	-0.00047111	0.0017784	0.00095269	-0.0014663	-0.0010143	9.6512e-05	2.7139e-05	0.0010208	-0.00030713	0.0010119	-0.00050412	-0.0015437	8.488e-05	0.00040831	0.0029215	0.0020381	0.0018219	-0.0023507	-0.001117	-0.00093462	-8.9027e-05	-0.00017635	0.00024052	-0.0010735	0.0014988	0.0013253	-0.0010694	0.0012396	-0.0016214	0.0032084	-0.00064687	0.00087204	0.00042764	-0.00077239	-0.0017887	-0.00013287	-0.00055236
N.S.		0.00098196	0.0027955	-0.0014105	-0.00075217	-0.0011803	-0.00062308	-0.00018901	2.2095e-05	0.00024558	0.0017109	-0.00058475	-0.00079462	-0.001091	-0.00032202	-0.00010147	-0.00097894	0.00071696	-0.001061	-0.00023612	-0.00075154	0.0026115	-0.0012729	0.0023528	0.00041253	-0.00072637	0.0019744	0.0025209	-0.00023252	0.00099257	6.8865e-05	0.002281	-0.00070136	0.00054434	0.0013934	0.0024887	0.00065977	0.0002567	0.00067962	0.0013703	-4.3584e-06	0.002081	0.0016514	0.00046343
N.S.		0.0002617	0.00092273	-0.0017708	-0.00025213	-0.0017139	-5.4557e-05	0.00072414	-0.00017088	0.00059845	6.0864e-05	0.00095393	7.1976e-05	-8.768e-06	-0.00029874	9.8151e-06	0.00085862	-0.00043154	-0.00075143	0.0024066	7.1808e-05	6.4956e-05	0.00035903	-0.0012182	-0.00018072	0.00093199	0.00017045	-0.0010171	0.00043163	-0.00089173	-0.000693	-0.00010901	-0.00019675	-0.0013861	-0.001097	0.0020801	-0.0012984	0.00084175	0.000748	1.4656e-05	-0.0014647	-0.00075413	0.00049554	-0.00075536
N.S.		-0.00060728	-0.00030392	0.00066222	0.00017551	-0.0011901	-0.00060979	-0.00033215	-0.0011416	-0.00031166	7.8106e-05	0.0015605	-0.00048137	0.00078906	-0.0020292	0.00026269	0.00070556	-0.0010332	-0.0010213	0.0015257	0.0033293	0.0052097	0.00068937	-0.0008215	-0.0019864	-0.001799	0.0021034	0.0015422	-0.0024836	-0.00029614	0.00046452	-0.0019793	-0.0015962	0.00045896	0.00030641	-0.0023499	0.0031492	0.00054745	-0.0012909	-0.0004835	0.0023669	-0.00086865	0.0041593	0.00015177
N.S.		-0.00024412	0.0015503	0.00038993	0.00082285	-0.00057017	-0.00021674	-6.4775e-05	-0.00065807	0.0014269	8.8902e-05	-0.00022803	-0.0001635	5.5329e-05	-0.00044182	0.00018081	0.00071423	0.00067933	0.00072926	0.00073798	-0.00018276	0.00052047	-1.8093e-05	0.00080712	0.00074077	0.0010259	0.0011142	0.00022779	0.0011529	-0.00033337	0.0014064	-0.00029882	0.00036109	-0.00050822	0.0011054	0.00015023	0.00035191	0.00026642	-7.6424e-06	0.00088469	0.00031856	0.00091132	0.0010357	-0.00014779
N.S.		-6.5244e-05	0.00055189	0.00036141	0.00043532	0.00089363	-0.00028779	-0.00031055	-0.00065202	-0.0015888	-0.0012267	-0.0010715	-0.0002777	0.00029342	-0.00048818	0.00084239	-0.00056391	0.0020005	0.0028774	-0.00062701	0.0029843	0.00046625	0.00057638	-0.00011683	0.00080517	0.00025549	0.00017023	0.00035456	0.0002876	-0.0010311	0.00052525	0.0015085	0.0017273	-0.0016081	-0.00061151	0.0028301	-0.0011509	-0.0011092	-0.0006639	0.00041691	0.00020081	0.00041665	-0.00071845	-0.0012679
N.S.		-0.0014481	-0.00031365	0.00061195	-0.00058791	-0.00062307	0.00013906	-0.00029036	0.00011746	-0.00064002	0.0009746	-0.0001993	0.0011472	-0.001147	-0.00062677	0.00080189	-8.4291e-05	0.0013289	0.00046063	0.00074327	0.00097915	0.0025612	-0.0011506	0.0016144	-8.5567e-05	0.00020745	0.0011274	0.001986	-0.00052497	0.0021941	0.00071982	0.00020832	6.2162e-05	-0.00063028	0.0029618	-0.0001755	0.0001699	0.00042291	0.001247	0.0010471	-4.1e-05	0.00054852	-0.0003046	0.00039329
N.S.		0.00034436	-0.0013819	-0.0012586	0.00076016	-0.0022895	0.0020078	0.0015942	0.00015679	0.0025445	-0.00011968	0.0024912	0.0015724	0.0021523	-0.0019474	0.0012711	0.0011809	-0.0038639	0.0013928	-0.00176	-0.00025252	-0.0012787	0.00026167	-0.00010497	0.0019805	0.00095266	0.00058687	-6.542e-06	-0.0011004	0.0013271	-0.0012532	-0.00046148	0.0001146	-0.0015384	-0.00065439	-0.00031269	-0.0011545	0.00057391	0.00039303	0.0010693	0.00073069	0.0010657	0.0033453	0.0021684
N.S.		-0.00041918	-0.00078756	0.00068612	0.00011693	-0.00013893	0.00033716	0.0025887	0.00059303	0.0020403	9.7408e-05	0.00068376	0.00029494	0.00022645	-0.00019686	-0.0013442	1.6478e-05	-0.0004626	0.001597	0.00079019	0.001388	0.0011492	-6.8697e-05	0.00090549	-0.0010225	0.00028307	0.00090306	0.0020738	0.00047624	0.0016435	-0.00067952	-0.0017205	0.00048308	0.00085365	-0.00088868	-0.0010628	0.00084623	0.0018648	0.00040334	0.0013843	0.00019265	0.0020591	-0.00048007	0.0032546
N.S.		-0.00047819	0.00053011	0.00075272	-5.6202e-05	-0.00059986	0.00052416	-0.00052425	0.0012029	-0.00037185	0.00033467	0.00071399	-0.000288	-0.00049107	-0.00041832	-0.00029993	-0.0013836	0.00049413	-0.00075765	0.00083387	0.00060066	0.0020625	-0.00033848	-2.6686e-05	0.00074571	0.00068808	-0.0018442	0.0012004	-0.0012322	0.00072114	0.00033158	0.002236	-0.0014707	0.0017914	-0.00052719	0.00085653	-0.0014729	-0.00098679	0.00072961	-0.00086564	0.0012306	0.00081139	-0.0007565	0.00040562
N.S.		-0.00052908	-0.0025845	0.0026658	0.00071748	0.00087598	0.0012441	0.002764	-0.0003625	-7.2016e-05	-0.0014145	0.0013458	-0.00097672	0.00088437	0.0017969	0.003231	0.00070602	0.0057526	0.0030719	0.0030689	0.0015121	5.9157e-05	-0.0033785	-0.00070922	0.0017774	0.0012421	-0.00040834	0.0027865	-0.00027343	-0.00081383	0.0017254	0.0011964	0.00061172	-0.0024314	-0.0017394	-0.001323	-0.00013527	-3.5904e-05	0.00059562	-0.00013826	-0.00092931	0.0017085	-0.00030442	0.00050988
N.S.		-0.0010155	0.0010572	0.00078956	-0.0014656	-0.0009406	-0.0017932	-0.0010329	0.00037274	0.001727	0.00052107	0.0010119	0.0031084	-0.00067986	0.0014774	0.00021083	0.0018243	-0.00051952	-0.00083267	0.00039591	0.00079431	-0.00078996	-0.0017785	0.0016939	0.0012369	0.00075182	0.0012122	0.00049945	0.00075501	-2.0739e-05	-0.002055	0.00011717	-0.0015349	0.00059303	-0.0021877	0.00020779	0.00064991	-0.00079931	0.00039412	-0.0011565	0.00027455	0.0012455	0.00087406	0.00042353
N.S.		-0.00083097	-0.0016303	-0.00046161	-0.002298	0.00021246	-0.002517	0.0020748	-0.0012801	-0.00061829	-0.0016191	0.00054804	0.00035815	-0.00050603	0.00075997	0.0019091	0.00020657	0.0018751	-0.0017454	0.0042059	0.00032738	0.00018648	-0.00093147	-0.00095164	0.001553	-0.0013738	-0.0018548	0.00013045	-1.3437e-05	-0.0010303	0.00093324	0.0009373	-0.00061698	0.0002104	0.000944	-0.0022769	0.0021464	-0.00031003	-8.5453e-06	-0.00075407	-0.001665	-1.8594e-05	-0.0028264	-0.00090081
N.S.		-0.0010553	0.0014618	-0.00027544	-0.00030036	-0.00011107	0.0011286	-0.0017589	-3.0689e-05	0.00034245	-6.0517e-05	-0.00095003	0.00090115	0.0022094	0.00087426	-0.00024764	0.0019359	0.00044949	0.0004687	0.00047826	0.00042613	0.0011168	0.0010998	0.00061754	-0.00030912	0.00030889	0.00069487	0.00031695	-0.00066307	0.00091227	-0.00037785	-0.00045453	-0.00036596	0.002181	0.0021531	0.00066965	0.0020557	0.002531	-0.00051527	-0.00044308	0.00027532	0.002416	0.00080647	0.00059664
N.S.		-6.1534e-05	-0.002125	-0.00017515	0.0022015	0.0023065	0.0012621	-0.0014774	0.00057566	0.0027734	0.00084824	0.00045295	-0.0024978	0.0023261	0.003988	0.00023533	0.0047761	0.00013751	0.0012712	-0.00015552	0.0011997	0.0023123	-0.0019705	-0.00038383	0.0029706	0.0016079	0.0025492	0.0013457	0.0012166	0.001503	-0.00077123	-0.00043795	-0.00035904	0.00039664	0.002372	0.0014296	0.0028408	-7.3075e-05	0.00043544	0.006115	0.0059897	0.00031824	0.001258	0.0021394
N.S.		0.0021585	0.0021096	0.0011309	-0.0011396	-0.0018974	0.0015775	0.0039407	0.0011763	0.00096027	0.0019968	-0.00055175	0.0018825	0.00038397	0.0033505	-0.0003652	0.0072006	0.00016259	0.005133	0.00084854	0.0025852	0.0016366	-0.00038191	-0.0026753	0.00060809	-0.0012456	0.00083854	-0.0002461	0.00082881	0.0023259	-0.0001155	0.0015545	0.0011237	-9.2353e-05	0.002338	0.0015367	-0.0020308	-0.00043782	-0.0019084	8.0898e-05	0.00094124	0.0011635	0.00091817	0.00061757
N.S.		0.00039386	-0.0019296	-0.0031381	-1.1027e-05	-0.0027952	-0.00035323	-0.0016605	-0.00061916	-0.00018011	-0.0016656	-0.00013849	-5.0722e-05	-0.00050926	-0.0026171	-0.0024424	0.00043234	-0.0012763	6.2382e-05	0.0035213	0.0020258	-0.0017007	-0.0013886	-0.0032983	-5.7752e-05	0.0033486	0.0018815	0.0021084	0.0092298	0.0098347	-0.00067616	0.00055028	0.00024183	0.0039829	-0.0017431	0.001074	0.0098223	0.0068337	0.012159	0.018866	0.0078813	0.0033077	0.002326	0.00057936
N.S.		0.00016816	0.002358	0.00081388	0.00090695	-0.0013214	0.0014536	0.0005926	0.00045956	0.0016336	0.0016124	3.2866e-05	-9.7186e-05	0.00036316	-0.00042975	0.00028471	0.0008684	0.0013879	0.00035697	0.0014983	0.00015591	0.00055441	0.00052764	-0.00057839	0.00023268	0.00038672	0.00089529	-0.00019146	0.0009138	-0.00022033	0.00031964	0.00035547	-0.0001572	-0.00082511	0.0022753	0.0002366	0.00078657	-0.00063059	0.0001356	0.0012603	0.00061763	0.00063786	0.0025547	0.0011427
N.S.		-0.00084577	0.00057199	-0.00016509	0.0024719	-0.00091964	2.8712e-05	0.002115	0.00025096	3.7406e-05	-0.0014618	-0.00050245	-0.00070745	0.0011517	0.0011414	3.2526e-05	-0.0018344	-0.00099405	-0.00017248	0.00038791	0.0012452	0.00050432	-0.00058226	0.00077557	-0.0001715	0.0013933	0.00089814	-0.00018061	-3.0116e-05	-0.00034185	0.0010958	-0.0020127	0.0010201	0.0024932	0.00026314	0.00021479	0.00098513	-0.00028152	-0.0010705	0.00088988	0.00016243	0.0001472	0.00089647	0.00098619
N.S.		0.0018342	0.004416	0.00050317	0.0012961	0.00033658	0.0063252	0.0034414	0.0017385	0.00086116	0.0014287	0.0017658	-3.8451e-05	0.0011006	0.0018472	-0.0012364	0.0010336	0.00079211	-0.00053279	0.0017352	0.00085792	0.00067185	0.00035393	-0.00041399	-0.0008564	0.00095996	0.00016519	3.2412e-05	0.00062878	0.00078229	-0.00047092	0.00011546	-5.6587e-05	-0.00023651	0.00057024	-0.00070345	0.0018034	0.00043141	-0.00068093	-0.00088626	0.00052519	-0.0010968	0.00042643	-0.00047608
N.S.		-0.00035087	0.00092417	-0.00042994	-0.00061174	-0.0011201	0.00062857	-0.0018222	0.00038259	0.0013688	-0.0002391	0.0012446	0.00050811	-0.0022694	0.00019481	0.0015302	0.00021739	0.00056755	-0.00069988	-0.001001	-0.00064667	0.0011797	-0.00028729	0.0026464	0.0001749	0.00016488	-0.0011662	0.00042864	-0.00012329	0.00074642	-0.0010781	0.00097556	-0.001318	0.00055939	-0.00037918	-0.0026976	-0.0016321	-0.000148	-0.00053256	-0.00040474	1.9596e-05	-0.00028926	0.00068978	0.0014105
N.S.		0.0012977	0.0033456	0.00099236	0.0011732	-0.0011171	0.0043356	0.0018402	0.001018	0.0012947	0.0019186	0.0011373	-0.00026986	0.00078298	0.00074114	-0.00078982	0.001466	0.0012535	6.7667e-05	0.001862	0.0002981	0.00080103	0.00020545	-0.0011987	-0.0004178	0.00081382	0.00065586	-0.00026958	0.00080308	0.00015151	-0.00027895	0.00034315	-0.00023552	-0.00057785	0.0018647	-0.00049366	0.0011233	-0.00042873	-0.00012269	0.00079003	0.00066192	-7.33e-05	0.0017937	0.000379
N.S.		0.00058398	-0.00076475	0.00037459	-0.0011437	0.0005741	-0.00091641	0.0014933	0.00026386	0.00096842	0.0034376	0.0019023	0.00013615	0.0011724	-0.00041706	-0.0012476	0.002465	0.0029709	0.0012953	0.0009394	0.0021129	-0.0012183	0.0012264	0.00021218	0.00070572	-0.0007422	0.0015922	0.00027202	-0.00071816	0.00028231	0.0012816	0.0026096	0.0013977	-0.00034121	-7.7552e-05	-3.3847e-05	0.00052121	-0.00079055	-0.00077771	0.0022025	-0.0010958	-0.00064952	0.0015536	8.8328e-05
N.S.		0.001508	0.0016214	-0.0007391	-0.00072926	-0.00012187	-0.00016511	0.00022113	0.00046061	0.00079191	-0.00020875	3.7413e-05	0.00028815	-0.0008639	0.00014217	-0.0017231	-0.0011085	-3.51e-05	-0.00043401	6.3734e-05	-0.00010817	0.0017556	-0.0013463	0.0017508	-0.0002336	-0.00026452	0.0021687	0.0017145	-0.0015599	0.0015632	0.00026955	0.0014771	-0.00047547	-2.9989e-05	0.00021296	0.0030609	-6.8522e-05	-0.0012941	-0.00078984	0.00022229	0.0012645	0.0033559	0.0015958	-0.00019717
N.S.		-0.0010548	0.0017816	0.0023772	0.00045948	0.0012168	0.00045156	0.0017011	0.0015765	0.0012576	-0.00081179	-0.00053545	0.00067385	0.0021245	0.00061718	0.0010123	0.00038047	0.00023049	0.00075562	8.436e-05	0.00039783	0.00018312	-0.00089128	0.0010031	0.0011958	0.00099092	-0.00029971	-0.00031885	-0.0013233	2.6713e-05	0.0012317	0.0001134	0.00059199	-5.6907e-05	0.00086402	0.00082674	-0.00034342	-0.0019775	0.0002601	0.001086	0.0018604	1.0671e-05	0.00056159	0.00082009
N.S.		-6.9184e-06	0.001707	0.0018467	-0.0011497	0.00076718	0.0045129	0.0016178	0.0017273	-0.00054858	0.0013832	0.00036425	0.00082826	0.00062758	-0.00091008	0.0045192	0.00032309	0.00024132	-0.00083686	0.00066054	-0.00036762	0.0019879	-0.001357	0.002076	-0.0014374	0.0013694	0.000127	-0.0016749	-0.00049487	0.0019699	-0.0017332	0.0008905	2.1555e-05	9.0047e-05	0.00012848	0.00041074	0.00061932	-0.00058031	-0.00056949	-0.00060991	-0.0015553	-0.0016756	0.0001013	0.00088349
N.S.		0.0015033	0.0012783	0.00082955	-0.0006723	0.00097446	-0.00058675	-0.00025545	0.0025464	0.0023496	0.00040753	-0.00011841	0.00036325	0.00044134	-0.00095073	-0.0023766	0.00099513	0.00054702	0.00083305	0.00030938	0.0012808	-0.00017778	-0.00062649	-0.00047747	0.0024686	-0.00017577	0.0011255	-0.00081402	-0.0010673	-0.00049265	-0.00059942	0.00012634	0.0012742	-0.0013978	-0.0002927	-0.0012222	0.0018914	0.0002673	-0.00043954	0.0011143	-0.00025024	0.0003894	-0.00039729	0.0012748
N.S.		0.00022346	0.00074987	0.0014188	-0.00010014	-0.00062794	-0.00047172	0.00050307	-0.0019439	-0.0009402	0.0024038	-0.0010607	0.0010532	-0.0006097	0.00031838	0.0010508	0.0010433	-0.00068152	-5.7415e-06	-5.5754e-05	0.00017485	-0.0018206	0.0054045	0.00093038	-0.0012764	0.00017313	0.0011756	-0.00066863	-0.0008293	-0.00015587	0.001322	-0.0016491	-0.0017768	-0.00086656	-0.00069365	-0.00022869	0.0012	-0.00045277	0.00016862	0.0020212	0.00040507	0.00055726	-0.0010261	0.00063559
N.S.		-0.0005234	-0.00096334	-1.5151e-05	0.0012609	0.00078935	0.0022904	0.0015328	-0.0011038	0.001869	8.9312e-05	-0.0016366	-1.4274e-05	0.00071493	0.0013827	0.00020665	0.0025381	-0.00060588	-0.0002777	0.0017065	0.0014509	0.00068221	7.4659e-05	0.00036801	-0.00078821	-0.0010091	-0.0006087	-0.00039474	-0.00024827	-0.0024993	-0.0015235	-0.0012388	0.00080378	6.6951e-05	0.0016406	-0.0010005	0.00029802	-0.00017702	0.00061654	0.0022386	0.001756	9.8328e-05	0.0018914	0.0013863
N.S.		-0.00087517	0.0015774	0.0011212	0.00064209	0.00087792	0.00057466	0.0014983	0.0020219	0.0010258	0.00034938	0.0018664	0.00069949	0.0014508	0.0011796	0.0014091	0.00019519	1.9182e-05	0.00078965	-0.00095353	0.00039765	0.0011987	-0.0012446	0.00065234	0.00094192	0.0013306	-0.0003811	-0.00020841	-0.00039794	0.00096461	0.0010477	0.00010911	-0.00045418	0.00071405	0.0006785	0.00088671	-0.00040455	-0.0013029	-0.00030256	0.00062901	0.0010703	-7.5388e-05	-0.0002743	-0.000122
N.S.		0.00051746	-0.0012372	0.0005853	0.00049989	-0.0018358	-0.0010304	0.00087306	-0.00077391	-0.00029145	-0.00080449	0.00048923	0.00052779	-0.00044104	-0.00040109	-9.427e-05	-0.00038304	4.3138e-05	0.0019547	0.0036196	0.0013629	0.00050693	0.00055279	0.00071277	-0.0023898	0.00038323	0.00015235	0.00069129	-0.0017395	-0.0013824	0.00021526	0.00066795	0.00038254	8.3825e-05	0.002305	-0.0009984	0.0016697	-0.001101	-0.0012252	-0.0011095	-0.0011711	0.0010066	0.00014103	-0.0021123
N.S.		-0.0013968	-0.001712	-7.5772e-05	-0.0014434	0.00089276	0.0013885	-0.00061195	0.00099372	-0.001044	0.00057073	-0.0005444	-3.3616e-05	0.0033112	-0.0014379	-0.00022464	0.00053717	0.00026729	-0.00031571	-0.00068583	-0.00014138	0.00040966	0.0013805	0.00022565	0.0014704	0.00069595	0.00097218	0.0027408	0.0022494	0.001116	-0.00053095	0.00082793	0.0009782	0.00092413	-0.00093663	-0.00054959	-0.00011339	0.00081633	0.0011634	0.00051115	-3.9091e-05	0.0011475	-0.00070602	-3.353e-05
N.S.		0.00049686	-2.7478e-05	-0.0012743	-0.0014353	-0.0015784	0.00010812	-0.0028119	0.00032966	-2.3556e-05	5.552e-05	0.0011716	-0.0010379	-0.0024508	0.00044099	0.0025356	0.00032936	0.0011277	-0.00015088	-0.0011808	0.00016353	0.0010863	-0.0015369	0.0026246	0.0001966	0.00027612	-0.0014877	0.00023456	-0.0011936	0.00065445	-0.00085592	5.3945e-05	0.00051079	-0.00015774	0.00028185	-0.0030767	-0.0017522	-0.00060692	-0.0013538	-0.00047717	-0.00054913	-0.00011557	-0.0011269	0.0006715
N.S.		1.2547e-05	0.00045165	0.00048363	0.00084501	-0.0018145	-0.0011103	-0.00045395	-0.00028706	-0.00042395	-0.0008315	0.00038973	-0.00030248	0.0013029	0.0014632	-0.00036241	0.00097292	-0.00014563	-0.0013371	-0.0011388	-0.00046842	-0.0028117	0.003631	0.003619	0.0020169	0.00041098	-0.00036437	-0.0027455	-0.0025137	0.00017532	-0.00034838	-0.00038465	-0.0014466	-0.00047421	-3.8821e-05	0.00046191	0.00024163	-0.0016904	0.00032589	0.00033254	-0.00016692	-0.0017591	-0.001024	-0.00022636
N.S.		-0.00014169	0.00059498	-0.00044408	-0.0011823	-0.00028587	-0.0001461	0.00022955	-0.00087702	0.0037699	-0.00015641	-0.0010107	-0.0012902	-0.00074198	-0.00028676	-0.0016511	-0.00017869	-0.00011641	-0.0015082	0.0010249	0.00037227	-2.2243e-05	0.00050671	0.00014581	0.00049822	-0.0007331	0.0014035	-0.00053287	0.00023823	-0.00094529	-0.00055359	-0.00016487	0.0001589	-0.0001863	0.00011896	-0.00082766	0.00055015	-0.00013626	-0.00084692	-0.00014389	-0.0012741	-0.00071777	-0.00097602	-0.00051666
N.S.		0.00081832	-8.1385e-05	0.0013269	0.0020556	0.0005856	0.00085716	0.0040502	-0.00050002	-0.00045577	-0.00014159	-0.0003748	0.00048916	0.00044771	-0.0008428	-0.0013842	-0.00034953	0.00061982	0.0064289	0.0020522	0.0012663	0.00039152	-0.00087352	-0.0031951	0.0017175	0.00064494	0.00063351	-0.00012269	0.00011542	0.00045094	-0.00024255	0.0013165	0.00038791	0.0012908	0.0015851	0.0020577	-0.000235	1.1975e-05	-0.0015714	-0.00093164	0.00080476	0.0012452	0.00079823	0.00049332
N.S.		-0.00031469	0.00038149	-0.00048499	-0.001268	-0.00090906	0.00013231	0.0010833	-0.0010074	0.0016537	-0.00036554	-0.0012846	-0.00059422	-0.00075991	-0.00065831	-2.2697e-05	-0.000281	-0.0001554	-0.0013181	0.0012855	-0.00012367	-0.00058304	-0.00044333	0.00088039	0.0010443	-0.0003431	0.00096202	0.0004842	0.00080876	-0.00037383	-0.00089539	0.00037723	-0.0002881	-0.00087192	0.00028117	-9.6744e-05	0.00062159	0.00012552	-0.0011861	8.4151e-05	-0.00070241	-0.00026723	-0.0017907	-0.00083719
N.S.		0.002882	0.00093231	0.0045931	-0.0005181	0.00057461	0.002713	-0.00087883	-0.0009942	-0.00027812	-0.0025401	-0.0005578	0.00023743	0.00083971	0.002659	-0.00065453	0.0015094	-0.00087329	-0.00065394	0.0012156	-0.0012697	0.0010827	6.5663e-06	0.003044	-0.0010509	-0.00063023	-0.00055121	-0.0015936	0.00057868	0.00065527	-0.00083236	-0.00083427	0.00097071	-0.00096558	5.6638e-07	3.4033e-05	-0.0021401	0.0024159	0.0020449	0.00054657	-0.0010428	-0.0014415	-0.00018534	0.0025353
N.S.		0.0010679	-0.00080903	-0.003938	0.00042485	-0.00046843	0.00092859	0.00046283	0.00066961	0.00044376	-0.0013511	-0.00049938	0.00069308	6.623e-05	0.0002055	0.0014909	-0.00036485	0.00037153	0.0020078	0.00075631	0.00037268	1.3896e-06	0.00086026	0.00055581	0.00033862	-0.0003061	0.0013272	-0.0011298	-0.00023663	0.0018542	-0.00029723	0.001014	-0.00057513	0.00089239	0.0012351	0.0010365	0.00013178	-0.001571	5.2498e-05	0.0013374	0.0003311	0.00091026	0.00043276	0.0020396
N.S.		-0.0006396	0.00035922	-0.00036679	0.00025577	-0.00038774	-0.00048424	0.00011144	0.0014091	-3.9113e-05	0.0012044	0.00092867	-0.00038657	0.0020407	0.00096189	-4.792e-07	-0.00085416	0.00064195	-0.00010058	0.0021315	-0.00057048	-0.00019459	0.00025839	-8.944e-05	0.00035208	8.5396e-05	-0.00092969	-0.00035947	3.3108e-05	0.00037025	-0.00051937	-0.00066182	0.00014973	0.0020621	0.0023545	0.00048533	-0.0012087	0.0026667	0.00047155	0.00049298	-0.00070776	-0.00098013	-0.00045068	-0.0013988
N.S.		-0.0015588	-0.0003267	0.00030407	-0.0015098	-0.0014356	-0.0012253	-0.0018864	-0.0012641	-0.00022068	0.001321	-0.0007674	-0.0015818	-0.00085263	0.00071171	-0.0015535	0.00054183	-8.5014e-05	0.00072123	0.00043697	0.0016165	0.0004066	0.00068932	-0.00018747	-0.00026247	-0.00049563	0.0011192	-0.0007614	-0.00050702	-0.00019791	0.00041104	0.00063765	-0.00064655	-6.0935e-05	-0.0010039	-0.00099079	4.5374e-05	0.00025934	7.3289e-05	0.0012313	0.00030491	0.00097643	0.0019818	-0.00063826
N.S.		0.00022036	0.0008438	0.0015341	-0.00017103	0.00019357	-8.7894e-05	0.00011407	-0.0013151	-0.00030687	0.0020295	-0.00051902	0.00046182	-0.00065075	0.00032822	0.00068013	0.0002802	-0.00085889	0.00038822	5.6246e-05	0.002457	-0.0011779	0.0022191	-0.00015353	-0.0017261	0.0016143	0.00068687	-0.00022092	0.00016382	0.00075746	0.0014119	-0.0022705	-0.0020819	-0.00058658	-0.0012909	-0.00096498	0.00065064	-0.001735	0.00021054	0.0013953	0.00079351	0.0011451	-0.000438	-0.00034213
N.S.		0.00098551	0.0015366	-0.0054263	0.00085298	0.00064601	-7.6006e-05	0.0012499	-0.00060964	-4.7959e-05	-0.00088238	-0.00098596	0.0003265	0.0011	-0.00061402	0.0011579	3.7676e-05	-0.00024997	0.0014779	0.00053884	-1.7456e-05	0.00021516	0.00014814	0.0006985	0.00023188	0.0010121	0.0023137	-0.0014987	-0.00050222	0.0014327	-0.00069902	-0.0014201	0.00044118	0.00045787	0.00065294	0.00079737	0.0010076	-0.001159	-0.00041744	0.00043199	-0.000546	0.0010344	-0.0001182	0.0011597
N.S.		9.5073e-06	0.00038096	0.00055991	-0.00095287	-0.00073994	0.00094078	0.0015751	0.00040154	0.0025407	-0.00022985	-0.00024013	0.0015225	-0.00080934	-0.0010436	0.0018409	0.00055752	9.2365e-05	-0.001282	0.00077401	-8.5132e-05	0.00028762	-0.0015846	0.0023091	0.00025502	0.00040136	-0.00028181	0.00087095	0.00071866	0.00026228	-0.00017209	0.0006756	-0.00088877	-0.00032402	0.00095747	0.00034783	0.0010368	0.00086807	-0.00089919	0.00059957	-0.00051687	-0.00019858	-0.0018387	-0.00077896
N.S.		-0.00054384	-0.00086354	0.0017134	0.001784	0.00090512	-0.00070026	-0.0021685	0.0029072	0.0022519	0.0016707	-0.0014642	-0.003451	0.00086039	0.0025258	0.00037014	0.0053933	-0.0011573	-0.0016664	-0.0029731	0.0017556	0.0037825	-0.0016487	-0.00036698	0.0015889	0.0012079	0.0012466	0.0033917	0.0022367	0.00046804	-0.00021657	-0.00080346	-0.001627	0.00063076	-0.00034741	0.00075689	0.0029257	-0.0011593	-0.0018839	0.0036212	0.0053618	-0.0025124	0.0022273	0.0009379
N.S.		0.00034636	-0.00019572	-0.0026937	-1.159e-05	-3.0961e-05	-0.00037634	-0.001605	0.0013943	0.00061141	-0.00011947	0.0012511	-0.00043086	0.00027503	-0.00028939	0.0014368	-0.00015103	0.00061958	0.0019629	-0.00085134	0.0010081	0.0026227	-0.00011945	0.00062337	-0.0013435	0.00026103	0.00058106	0.00093815	7.8317e-05	0.00090147	0.00011806	0.00056486	0.00084436	-5.5239e-05	-5.7763e-05	-0.00088527	-0.0010685	0.00056177	0.00015566	-0.00022285	0.00086791	2.6571e-05	0.00086802	2.2613e-05
N.S.		-1.3324e-05	0.0021005	0.003191	0.0013567	0.00065725	-0.0001635	0.0013547	0.00074438	0.0010731	-0.0012204	-0.00011269	0.00083885	0.0016908	0.00096255	0.0012195	0.00017919	0.00053609	0.00041678	0.0003956	-5.2365e-06	-0.00039701	-0.0001623	0.00092508	0.0011862	-2.5484e-05	-0.0012515	0.00032696	-0.0018676	-0.0010272	0.00099595	-0.00018267	0.00050736	-0.00024814	0.0010253	0.0011223	0.00072758	-0.001622	0.00072992	0.0018334	0.0023815	0.00076083	0.0014298	0.00095877
N.S.		0.0021087	0.00016295	0.00048786	7.1536e-05	0.0011751	-0.00052102	0.0036768	0.0011663	0.0005408	0.0013909	0.0010894	-0.00010041	0.00058742	0.00061171	0.00062779	0.0013441	0.001662	0.00040964	0.00077772	0.0017231	8.4383e-05	-0.00088463	0.00075532	0.00031817	-0.0011843	-2.388e-05	-0.00014219	-0.0006079	-0.0013713	-0.00060481	0.00015046	0.00027837	-0.00086237	-0.00056691	-2.5711e-05	-0.0011552	-0.00049867	0.0014401	0.00028294	6.7486e-05	-0.00072801	0.00027164	0.0019265
N.S.		-0.00062713	0.0003806	-0.00022336	9.7845e-05	-0.00095412	0.0016009	0.00017309	0.00031501	0.0018383	0.00024984	0.00010867	0.00096682	-0.001492	-1.5628e-05	0.00011398	-0.00048912	0.0010182	-0.0011753	-0.00019459	-0.0013565	-0.0001185	0.0013899	0.0011477	0.00053216	-0.00058283	-0.00057847	0.0012441	0.00038406	0.00036086	-0.0010842	0.0012327	-0.0025101	0.0015424	-0.00056994	-0.0021356	-0.0021904	-0.00060644	-3.8488e-05	-0.0010269	-0.00019899	-0.00091105	0.0011167	0.0013311
N.S.		0.0024688	-0.0023747	-0.0033468	-8.7179e-06	-0.00086719	-0.000179	0.0012209	0.00035174	-0.00081058	-0.0010042	-0.0021885	-0.00042198	-0.00025533	-6.6176e-05	0.0012649	-0.0014944	2.8787e-05	-0.00050087	0.00029739	-0.0018256	0.00096885	0.0014134	-0.00043692	0.00024318	0.00055132	-0.00089951	0.00019347	0.0024276	-0.00088413	0.0021253	0.001754	0.00024481	0.0006618	0.0012986	-0.00030127	-0.00010927	-6.4761e-05	-0.00085759	-0.0019109	-0.00055231	0.0015425	-0.0002518	-0.0009628
N.S.		0.0024642	0.00092455	3.3327e-05	6.7452e-05	0.0012512	-0.00091106	-0.0013777	0.00013728	0.0008865	0.00051003	0.00028484	0.00022331	-0.0021708	-0.00025538	-0.0013338	-0.00051117	-0.00028099	-0.00056572	-0.0013515	-0.0002833	0.0022927	0.00016239	0.00019082	-0.00021842	-0.00014825	0.001635	0.0024741	0.0013079	0.0020188	0.0013283	0.0022745	-0.00024867	0.0010419	-0.0002915	0.00020673	-0.00056475	-0.00066984	0.0019047	0.00042306	-0.0018045	-0.00016266	-0.0014847	-0.0014124
N.S.		0.00011895	0.00030392	-0.00077021	-0.0019356	-0.0029277	5.2069e-05	-0.00046734	-0.0014501	-0.00026991	-0.0018379	-0.0016068	-0.0012678	-0.001217	-0.00046995	-0.00043506	0.0017281	0.0007493	-0.00071378	-0.00060302	0.0015056	-0.0010736	-0.00051047	0.0015701	-0.00023417	0.00079853	-0.00055782	-0.00089523	-0.0020297	-0.00048959	-0.00042565	-0.00013838	0.00094279	-0.00024233	0.00091775	0.00056631	-5.284e-05	-3.2718e-05	0.00035465	-0.0011802	0.0013608	-0.00016422	0.0003179	0.00061116
N.S.		-0.0010717	-0.0011955	-0.00058346	-0.00074869	0.00034409	0.00085434	-0.00081621	-1.8411e-05	0.00015069	-0.00022933	-0.00039997	-0.0010607	0.00022968	0.00097994	-0.00073541	0.00078067	0.0031481	0.0016742	0.00039271	0.00016324	-0.00067967	-0.0047243	0.002723	0.0034643	3.4506e-06	-0.0018301	0.001975	0.0016496	-0.0014477	-0.0024607	0.00057985	0.00016474	-0.00029657	0.00022278	0.00068403	0.003075	0.00018255	-0.0013313	-0.0003759	-0.0011107	0.00021068	-0.0014891	0.00061635
N.S.		-4.7944e-05	0.00054582	0.00020736	0.0006241	0.0022796	-0.0012487	-0.00056205	-0.00057328	0.00056585	-2.2602e-05	0.00060106	-0.00091356	0.0012628	-2.1041e-05	0.0014008	0.00024525	-0.0018721	0.00092033	0.00061098	-0.0010484	0.00061331	-0.0010097	-0.00040788	0.0011095	0.00094145	-0.0010268	-0.00046057	-0.00014557	-0.0012062	-0.0012104	-0.0021278	0.0012537	0.00037326	-0.00088809	0.0018344	0.0020286	0.0010512	-0.0018937	-0.00058438	-0.0010214	-0.0006303	-0.0016834	-0.00042352
N.S.		0.0033097	0.0031211	0.0031922	0.0028826	0.0027758	-0.0010632	0.0015558	-0.00033658	0.0015638	0.0027127	0.0034238	0.0030378	-0.0011401	0.0027334	0.00057805	0.0066907	-0.00087132	-0.003701	-0.0022381	0.0033437	-0.0012004	0.0016539	4.3291e-05	0.00082016	-0.00059668	-0.002308	-0.0036387	-0.016398	-0.0034382	-0.00014771	-0.0012819	-0.0031795	0.00074693	-0.0035875	-0.0038806	4.5259e-05	0.00099315	-0.00061307	0.0035104	0.0054944	0.00010586	0.0059925	-0.0015735
N.S.		-0.0010172	-0.00023358	0.00033596	0.0020264	0.00075541	0.0017323	-0.00055058	-0.00034989	0.0021655	6.279e-05	0.0025542	0.0024868	-0.00028947	0.00059687	0.00085076	0.0010018	0.0014668	0.00036427	0.0017024	0.001095	0.00082884	-0.0016013	-0.00022022	-0.0007441	0.00036901	0.0009111	0.00077983	-0.00062776	0.00043658	-0.0015518	-0.00096616	-0.00093566	-0.0019152	0.00047814	0.0011634	-0.0013192	0.0015546	-8.4481e-05	0.00060767	-0.00078868	6.7915e-05	-0.0010066	-0.0010972
N.S.		-0.00098654	0.00049471	0.00032347	0.00012097	-0.00097319	0.0022233	0.0013337	0.00029642	0.0011797	0.00083635	-0.00073611	0.00032418	-0.00086581	4.0373e-05	-0.00058614	-0.00074384	0.00086015	-0.0012541	0.00092808	-0.00063069	-0.0012986	0.0015228	0.00019618	0.00074383	-0.00050699	0.00025729	0.0024331	0.00010248	-3.8709e-05	-0.00070117	0.0015753	-0.0023276	0.00077966	0.00042419	-0.00056583	-0.0031109	-0.0017975	-0.00071847	-0.0012884	-0.00060593	-0.0014723	0.00046811	0.0004607
N.S.		0.00057005	-0.00012979	0.0013588	-0.00055891	0.0017834	-0.0016284	-0.00091252	-0.0002206	0.00063842	-0.00032906	0.00036591	-0.00056813	0.0012164	0.00098766	0.0011462	0.0001251	-0.00087456	0.00025928	0.0010515	-0.00073091	0.001009	-0.0040308	5.1913e-05	0.0016242	0.00087709	-0.0021149	0.00025162	0.00049179	-0.0015325	-0.00076874	-0.0013924	0.00080772	-0.00072262	-0.0007413	0.0011736	0.00032651	0.0014004	-0.0012286	-2.5654e-05	-0.0015341	-0.00068921	-0.0014147	0.0006045
N.S.		5.0433e-05	-0.0011778	0.00016254	-0.0007094	0.0012497	0.00012682	-0.00040621	0.001152	-0.00055346	0.0013001	-0.00069026	-0.00094333	0.0066935	7.3222e-05	-0.00023081	0.0014104	0.00050759	-0.00085372	-0.00093628	-0.00083237	-0.00060365	0.0020472	0.00072962	0.0007076	0.00018165	-0.00067023	0.001848	0.00086863	0.00070001	-1.0319e-05	0.00024742	0.0015751	0.0006141	0.0007795	-0.0016392	6.0404e-05	0.00069564	0.00067529	0.00059693	-5.7347e-05	1.5014e-05	-0.00079407	-0.00028515
N.S.		0.00065263	-0.0018033	-0.0029069	0.00021711	-0.0016737	-9.7348e-05	-0.00030176	1.7618e-05	-9.1727e-05	-0.00029122	-0.0030528	0.00020311	0.00092899	-3.7909e-05	0.0013162	-0.0014741	-0.00031923	-0.00098325	0.00033162	-0.001749	0.00053276	0.0020776	-0.0018683	0.00016779	4.6296e-05	-0.00095639	0.00053196	0.0023725	-0.00092537	0.0012548	0.0016848	0.00053709	0.001944	-0.00026172	-0.00079605	0.00018863	8.4161e-05	-0.00034651	-0.0022224	-0.00074211	0.0021111	-0.0007123	-0.00070117
N.S.		-0.00027894	0.00021197	0.0012607	-0.00096315	0.00059813	0.00012236	-0.0008539	-0.00030933	0.0064892	-0.00010605	0.00036315	-0.0010584	-0.00052518	6.1893e-05	-0.0012191	0.00014458	-0.00060102	-0.0013013	-5.3653e-05	0.00010311	0.0014205	0.00036243	-9.503e-05	-0.00074226	-0.00049555	0.00047321	-0.0010737	-0.00052451	-0.00067842	0.00016733	0.00030845	0.00030168	0.00065252	-0.00017713	-0.00076218	0.00052908	-0.00062683	-0.00042197	-0.00078417	-0.0010747	-0.001725	-0.00096265	-0.00074554
N.S.		-0.00033847	-0.0010546	0.0016543	9.7941e-05	0.0012192	0.00045241	-0.002087	-0.0011891	-0.00091793	4.0752e-05	-2.146e-05	-0.0018391	0.0018339	-0.00043922	0.0011486	-0.0033461	0.0021573	-0.00011319	-0.00043981	-0.0015072	0.00066182	0.00023077	0.00073013	-0.0019171	0.00075082	-0.0019514	0.00025453	0.0011009	-0.0012291	-0.0018261	-0.001044	-0.00061058	-0.00035872	0.00031634	-0.00097675	0.00059371	-0.00057329	-0.00089277	-0.0008627	-0.00028958	-0.0015172	0.0001153	0.00099286
N.S.		-0.0010554	-0.00089754	-0.0020877	0.0004273	0.0013915	-0.00028829	-0.0004117	-0.00041392	0.0012344	-0.00077535	-0.0011648	-0.00015291	0.0012275	-6.6701e-05	-0.00039966	-0.00049203	0.0020858	0.00055013	-0.0006123	0.00041143	-0.00053783	-0.0021237	0.0011879	0.0021462	0.00017662	-0.0012895	0.0015528	-3.552e-05	-0.00096826	-0.0021716	0.0016904	-0.00046616	-0.00060311	0.00083801	-0.00033579	0.00090638	-0.00047663	-0.0018813	-0.00027477	-0.00033858	-0.00017593	-0.00087661	0.00050868
N.S.		0.0016645	0.0038208	7.2335e-05	0.00096996	0.00082796	0.003838	0.0035313	0.0015035	0.00033062	0.00092766	0.0011749	9.9937e-05	0.0012849	0.0010228	-0.00085613	-0.0008148	0.00062949	-0.0010231	0.0011349	0.00088688	-0.00013742	0.0011861	-0.00010834	-0.0011936	0.00031054	-0.00025129	0.00012405	2.3801e-05	0.00061555	-0.00012919	0.00028351	0.00064905	1.1389e-05	0.00024946	-4.3908e-05	0.0020037	0.0011548	-0.00083031	-0.0020409	0.00039584	-0.0011155	0.00099428	-0.00014938
N.S.		0.0017987	0.0012136	0.00071845	0.00048278	0.00019102	-0.0010741	-0.00095063	0.00067212	9.0483e-05	-0.0017947	0.00012839	-0.00058964	1.1052e-05	-0.00054154	-0.0034319	0.0012053	0.0014016	0.00016917	-0.00099825	0.00028189	-0.00031753	0.00029422	0.000267	0.0027073	0.00076463	0.0011734	6.863e-05	-0.00043549	-0.0014893	-8.4764e-05	0.00074721	-0.00011405	-0.0011837	0.00029705	-0.0015986	0.00024309	0.0002568	-0.00035603	0.00097551	-0.00053573	0.00011656	-0.00042914	0.0020634
N.S.		0.0011766	0.00019666	-0.0030065	-2.3039e-05	0.00030211	-0.00099197	-0.00068622	0.00092064	0.0022595	-0.0001335	0.00094416	-0.00029782	0.0015495	0.0010754	0.0020292	0.0010826	0.00051879	0.0021668	-0.00081443	1.0636e-05	0.0037881	-0.00080826	0.00045381	-0.0016213	0.00044283	0.001375	0.00079895	0.0004459	0.0013525	0.0015132	-0.00054099	0.0017839	-0.00043546	4.6275e-05	-0.00011635	-0.0007503	-0.00063515	0.00032893	-0.0009058	0.00015636	0.0005086	0.00035503	0.00037288
N.S.		-0.00069468	0.0018709	0.00092636	0.00064058	-4.313e-05	-0.0018944	0.0010102	3.3061e-05	0.0010171	0.00017607	-0.00083874	-0.0010474	-0.00056177	0.0032188	7.3105e-05	-0.001235	9.6029e-05	-0.00031035	0.0003171	0.0012138	-0.00020986	-0.0011424	0.00024333	-0.00059445	0.0012654	-0.00052327	-0.00069067	-0.00044244	-0.00018864	0.00066162	0.00019024	0.00063289	-0.0004704	-0.00063193	0.00026372	0.0011352	0.00092331	-0.0028492	0.00039956	0.0020942	-0.0016809	-4.2688e-05	-0.0010466
N.S.		0.00087426	0.0006943	0.0011021	-0.00046966	-0.0013342	0.0012017	8.5086e-05	0.00095998	8.0461e-06	-0.0018125	0.00063134	-0.00067214	0.0014697	0.00013238	-0.0013003	0.00079813	0.00054407	0.00082168	-0.00062949	-3.638e-05	0.00090455	-0.0011339	0.0012732	0.0010485	-1.102e-05	-0.00064308	0.00078869	-0.0004357	-0.00078298	0.000266	0.00098584	-0.00098961	0.0006692	0.00050872	0.0012025	-0.00069216	0.00096043	0.00059325	-0.00080786	0.00031146	-9.7845e-05	-0.00054411	0.0017633
N.S.		-0.00095231	-0.00010291	0.0014288	-0.0013232	-0.0010089	-0.00077685	-0.00027679	0.00037849	0.00048624	0.00045575	5.0232e-05	0.0018294	-0.0016885	0.00020085	-0.0011922	0.0006422	-0.0019985	-0.0016411	0.00033163	-0.001015	-0.00051743	-0.0019792	0.0017011	0.00090046	-0.00020258	0.00032023	-0.00011222	-0.00030061	-0.00076156	-0.00036795	-0.00041334	-0.0013016	0.00062302	-0.00164	-0.00055479	-0.00068525	-0.001526	0.00049826	-0.00090533	-0.00010363	-0.00028489	0.0001102	-0.0014582
N.S.		0.00059601	0.001071	0.00024923	0.00091741	0.00014674	2.3071e-05	0.0010125	-0.001436	-0.001359	-0.0002176	-0.0020717	-0.001885	0.0003468	0.00029353	-0.00047827	-0.00073279	0.00076226	-0.0010093	-0.0012639	0.0020395	5.6205e-05	-0.00077725	-0.00061814	0.001011	9.8559e-05	0.00062357	-0.00013945	-0.00034377	-0.00063903	-0.0012469	-0.00093184	-0.00069246	-0.0016017	-0.0016015	0.001025	-0.0005411	-0.0011695	0.0012573	0.0012704	-9.685e-05	-0.0019799	0.00089423	0.0015225
N.S.		0.00046345	0.00063543	0.0033134	-0.0044308	0.00099824	0.0023614	0.0028132	0.0020903	0.00097515	0.0010117	0.00077466	0.0032432	0.0048812	0.0010903	0.0011666	0.00265	0.0042426	0.00035844	0.00076246	0.0015732	-0.0028213	0.001096	0.0015596	-0.0020051	-0.0012929	-0.0041869	-0.0023556	-0.0023697	-0.00169	-0.0069081	-0.002349	-0.0012969	-0.0019265	-0.0054072	-0.0053628	-0.00069338	-0.0018685	0.0037768	0.0046654	0.001493	0.0010185	-0.0031053	0.00010293
N.S.		0.00090837	-0.00052864	-0.00032414	-0.00095565	-0.0015694	0.00076377	-0.00017056	0.0010886	-0.00081863	0.00052334	0.0012337	-0.00096774	0.00055979	-0.000668	-0.00090741	-0.0029917	0.00030616	-0.00045549	-0.00094365	0.0027259	-0.00024941	0.0005058	-0.00021278	-0.0012609	0.00043488	-0.00049243	0.0010582	0.00096391	-0.00037974	0.00044853	0.0021446	-0.00023082	-0.00086576	-0.00016101	-0.00014092	-4.2037e-05	0.0024277	0.00054003	0.00063264	0.00034241	0.00034002	0.0023473	-0.0023169
N.S.		-0.00069999	-0.00040313	0.00021398	-0.00059476	-0.0007819	-0.0014474	-0.0014208	-0.00084007	0.00061962	-0.00029977	-0.0017639	1.4335e-05	-0.0012863	0.0013965	0.0026536	-0.00099416	0.00036774	0.0019826	-0.0012225	0.00057287	-0.0013451	0.0016428	9.103e-05	0.0021025	-0.0012062	0.00030859	0.0013472	0.00056949	0.001131	-9.2327e-05	0.00042357	0.0016442	0.0008108	0.0020413	-0.0015247	-0.0016332	-0.0024637	-0.00022539	-0.00091707	7.64e-05	-0.00042357	0.0025571	-0.00077546
N.S.		0.003897	-0.00098741	-0.0020812	-0.0002034	0.00014617	-0.00067603	0.0025399	0.0014113	-0.0013717	-0.001188	-0.0012891	-0.00079687	-0.0014698	-0.00076841	0.00052604	-0.0015039	0.00027404	-0.00069728	-2.7191e-05	-0.0018985	-0.00016101	0.00069951	0.00073639	0.00055304	0.000329	-0.00064175	-0.00031524	0.0014411	-0.00056854	0.0016607	0.0010678	-1.4339e-05	-0.00020662	0.0015218	-5.2907e-05	-0.00022728	0.000349	-0.0012146	-0.0008873	-0.00060831	0.0011516	0.0015831	-0.0011179
N.S.		-0.00021673	0.0015349	-0.0035531	0.00097168	0.0021092	-0.00079196	0.00056784	-0.0012086	0.00045516	-0.00014104	-0.00083397	-0.00048857	0.0014631	-0.0014042	0.001036	0.00019047	-0.0015327	0.0012377	0.00041918	-0.00081313	0.00034868	-0.00047274	-4.8341e-05	0.00022385	0.0015669	0.0012069	-0.0014899	-0.0006308	-3.1171e-05	-0.0013399	-0.0025855	0.0019193	0.00061849	-0.00028292	0.001654	0.002614	-0.00031653	-0.0012627	-0.0005183	-0.0010651	4.0068e-06	-0.0012229	0.00014551
N.S.		-0.00044107	-0.00049333	9.5729e-05	-0.00018609	4.8822e-05	-0.00076907	0.00027274	-0.00056882	-0.00083986	-0.00080381	-0.0012375	0.00029149	-0.0013013	0.00026726	-0.00085587	-0.0010194	-0.00056447	-0.00026802	-0.0013512	0.00021366	-0.00095204	0.00021581	-0.0018767	0.0013502	0.0032725	-0.00090537	-0.00031763	-0.0012943	-0.0011832	0.00040449	8.3834e-05	0.00038845	-0.00058094	-0.0011101	0.00037073	-0.00037809	-0.001275	-0.00060968	0.00019706	-0.00099801	0.0028708	0.0012915	-0.00019538
N.S.		-0.0004671	-0.00020461	-1.899e-05	-0.00027081	0.00035654	-0.0006104	-0.00021931	-0.00072033	-0.0013406	-0.0014407	-0.0013041	-0.00024341	-0.00086664	-0.00014509	9.7662e-06	-0.0010033	0.00013046	0.001233	-0.0014025	0.0010619	-0.00012529	0.00052042	-0.0011341	0.00064071	0.0012084	-0.00081346	-0.00038456	-0.00072804	-0.0013684	0.00033428	0.0005474	0.00079074	-0.0013311	-0.00075915	0.0013961	-0.0014209	-0.0014782	-0.0014295	-0.00048623	-0.00058374	0.0022532	0.00026745	-0.0010439
N.S.		-0.00090316	0.0008325	0.0010053	0.00043186	0.00012812	0.00063022	0.00047706	0.001556	0.00091546	0.0012437	0.0039787	0.00076011	6.7472e-05	0.0012232	0.0014738	-0.0001926	-0.00069645	-0.00039427	-0.0017562	-0.00044073	0.0012474	-0.0011355	0.00022838	0.00065796	0.0010862	-0.00050918	0.00014399	0.00039085	0.0010718	0.0003075	0.0001679	-0.00066495	0.0014725	-7.1269e-05	0.0012531	0.00029708	-0.0012277	-0.00021899	7.8604e-05	0.00031654	0.00042141	5.1843e-05	-0.0010238
N.S.		0.00028646	0.0011162	0.0012231	-0.00053681	-0.00097534	0.0014715	0.00023266	0.0018125	-0.00027734	-0.00032397	0.00077153	-0.00023602	0.0011926	-0.00043106	-0.00084443	-0.00047084	0.000363	0.0003142	-0.0001072	-5.2935e-05	0.0009303	-0.00081313	0.00041214	0.00018678	2.8041e-05	-0.0013337	0.00095517	-0.0011622	-0.00035084	0.00022477	0.0023719	-0.0013748	0.0013386	-9.6766e-05	0.001024	-0.001146	-0.00030148	0.00028061	-0.00094669	0.001026	0.00074331	-0.00057053	0.0011095
N.S.		0.00097604	-7.9969e-05	0.00069386	-0.00040558	-0.0014552	1.3238e-05	0.0016827	-0.00082425	-0.0008492	0.0022667	-0.0011778	0.00056294	-0.00017825	0.00027861	0.0011334	0.001651	-0.0007263	-0.00047295	-0.00087936	-0.0015204	-0.0012674	0.0041546	0.00048995	-0.00012017	-0.0013366	0.00013231	-0.00069425	-0.0011038	-0.0012003	0.0023281	0.0004178	0.00089019	-0.0011098	0.0004482	0.00070753	0.0012572	-0.00021808	0.00072584	0.001109	3.5838e-05	0.00019079	-0.0013912	0.0011145
N.S.		0.00064485	-0.001689	-7.3236e-05	0.0023004	0.0013407	-0.0018857	0.00054001	0.00080491	0.00095349	0.00269	0.0012958	0.0016961	-0.00014542	-0.0002317	0.00072722	0.0005073	0.0012485	0.00051857	-0.0013636	0.00098392	0.00050306	-0.00089538	0.00036999	-0.00013748	2.4332e-06	0.00071517	-0.00061303	0.00035787	0.00046531	0.0031664	0.0010061	0.00030792	0.00079736	-0.00033888	0.00045953	0.00011284	-4.5965e-05	0.00085677	9.1976e-05	0.0023727	-0.001699	0.0006273	-0.0018238
N.S.		0.00028767	-0.0005426	-0.0019532	-0.00096942	-0.0012496	0.00015652	-0.0017477	0.0011423	-0.00095448	0.00069922	0.0017571	-0.0008564	0.00036825	-0.0003436	-0.00020125	-0.0018612	0.00065784	0.0012037	-0.0010803	0.0013983	0.00087204	0.00034834	0.00067563	-0.0017577	0.00023185	-0.00050387	0.0012255	0.00022757	-0.00038105	0.00027602	0.0020617	5.7819e-05	-0.00061633	-0.00019844	-0.00087996	-0.00062782	0.0018358	0.00042406	0.00071529	0.00086332	0.0003795	0.0010203	-0.0015209
Negative		-0.0004817	0.001336	-0.00026389	0.0014455	0.00076332	-0.00081717	0.0014319	0.00092151	0.00057614	0.00026861	-3.1714e-05	0.00053872	-0.001347	-0.00024201	0.00052378	-0.00080107	-0.0010063	-0.00021649	0.00063376	0.00029799	0.00051337	-0.0015111	-0.0019511	0.0011798	0.0011264	-0.00071367	-0.0035937	0.00015756	-0.0009693	0.00032343	0.0017072	-0.00042619	0.00016448	0.0002526	0.00045752	-0.0008876	-0.00033695	-0.0016736	0.0004853	-0.00019318	-0.001238	0.00089846	0.0012572
N.S.		-0.0019868	-0.0030668	-0.0024596	-0.0016444	-0.0045611	-0.0022076	-0.002262	-0.00046541	0.00077197	0.0016798	-0.0024973	0.0025496	-0.0019277	-0.00090381	-0.002403	0.00086526	0.00056014	0.005479	0.0018122	0.0013825	-0.0017808	-0.00047549	0.0028023	0.00021001	-0.0017792	0.0041617	-0.0020054	0.00048804	-0.00019425	0.003372	0.0090681	0.0061985	0.0034742	0.0020473	0.0023989	0.013264	0.007085	0.011959	0.011183	0.0054772	0.0055401	0.0038994	0.0010875
N.S.		0.0027585	-0.00019103	8.0503e-05	-0.001128	0.0018223	-0.00010684	0.0012338	0.00058701	-0.00040391	6.5179e-06	0.0010943	0.00097645	-5.0182e-05	-0.00054121	-0.0012265	-0.00018387	-0.00016222	0.0016938	-5.3649e-05	-0.002459	0.0019831	0.00031973	-0.0016	0.00022001	0.00023883	0.00017429	0.00033933	-0.0011146	4.8994e-05	-0.0028173	0.0010931	0.0012159	5.0877e-05	-0.0017152	0.00069809	0.00054388	0.0040813	0.00085614	-0.00047853	-0.00027993	9.1875e-05	0.0027681	0.0014714
N.S.		0.0015373	0.00089765	0.001099	0.00064545	-0.00094509	-0.00036201	-0.0006325	-0.00015731	-0.00048681	-0.0029069	0.00035108	-0.00099496	0.0005852	0.00018937	-0.0024709	0.0011006	0.0012818	0.00051785	-0.0013408	-0.0002423	0.00063175	-0.0007863	0.0011018	0.0019616	0.00058144	9.7679e-05	0.0007925	-0.00010961	-0.0014917	0.00012239	0.0003045	-0.00096071	-0.00031863	0.00070339	-0.00027418	-0.00077868	0.0011371	0.00049706	-0.0001675	-0.00045824	-0.00045318	-0.0006436	0.0022726
N.S.		-0.00034304	-0.0002718	0.00043195	-0.00083876	-0.00058474	-0.00038409	0.00050323	0.0016149	0.00090671	0.00065806	0.0016975	0.00020816	0.00044205	0.00073489	-0.00014921	2.9605e-05	0.00025591	0.00020229	0.00090734	-0.00072278	-0.00055046	-0.0008696	-0.00096403	0.0011006	6.2447e-05	-0.0010266	0.00020967	0.00093492	0.00049181	-0.00063277	-9.0112e-05	0.00026732	0.001452	0.0062751	0.0010538	-0.0019052	0.0012767	-0.00018751	0.00020119	-0.00039164	-0.00083354	-8.1916e-06	-0.00072613
N.S.		0.00055628	-0.00098525	-9.2316e-05	-1.8606e-05	0.0011854	-0.00068458	-0.00016683	0.0011081	7.625e-05	0.001406	-0.00063155	-0.0010068	0.0060663	0.00053823	-0.00075774	0.0012228	0.0005541	-0.00062263	-0.0004178	-0.00023494	0.00063301	-0.00085344	0.00020244	0.00010058	0.00057701	-0.0012952	0.00065878	-0.0011421	-0.0011411	0.0010813	0.00015025	0.0011954	2.7531e-06	0.0019101	-0.0012461	-0.00021907	0.0011715	0.00032556	0.00094295	-0.00020819	-0.00035665	-0.00060471	-0.00047443
N.S.		0.0013786	-0.00029756	0.0013475	0.00027171	0.00097699	0.0020017	-0.00041322	-5.1647e-05	0.0013532	0.00088664	-0.00089125	-0.00029702	0.0017758	0.00061004	-0.00014466	0.0022292	0.00057875	-7.9064e-05	0.00057449	4.0275e-05	-0.00013494	-0.00058989	-0.00033426	0.00010643	-0.00054349	-0.00057219	0.00011605	-7.0135e-05	-0.0023047	-0.0013739	-0.00059102	0.00080644	-0.00051658	0.0010047	-0.00012199	0.0010628	5.4805e-05	0.0013252	0.0024651	0.0016542	-0.00020029	0.0007108	0.00036402
N.S.		-0.001328	-0.00020375	0.0010893	-0.0011633	-0.00099128	0.00039241	0.00094475	0.001361	0.0003497	0.00093218	0.00049373	0.001577	-0.00071502	-0.00021286	0.0011503	0.00109	0.00069631	0.0014396	0.00010423	-0.00022807	-0.00010568	-0.0022288	0.0011578	0.00075655	0.00018235	0.0020138	0.0023001	0.00075382	0.0029834	0.00079387	0.00032253	0.00025101	-0.00018345	0.0070055	0.00045605	-0.00041116	-0.00054044	0.00038757	0.00070291	0.00067951	0.0012295	7.8157e-05	-0.00029904
N.S.		0.00021585	-0.00035731	-0.0010869	0.001633	0.0015177	-3.1716e-05	-0.0015025	0.00073232	0.00073765	0.00013792	0.0002025	0.00025076	0.00052861	0.00056732	-0.0014402	-0.00010945	-7.5623e-05	0.0013939	0.00039871	0.00012426	0.00053018	-8.788e-05	-7.1736e-05	-0.0010322	-0.0012346	0.00093656	-0.00043354	0.0002678	-0.00013998	-0.00057615	-0.00066336	0.00065581	0.001134	-0.00099266	0.001115	0.00031696	0.00060547	0.00032998	-0.00068092	0.0013859	-0.00045006	-0.00028699	0.00090492
N.S.		-0.00033088	0.00087191	-0.002184	-0.00085761	-0.0025992	-0.00019527	-0.0012013	-0.002008	0.0005913	-0.0015701	-0.0018029	-0.0016356	-0.00078907	-0.0015854	-0.0010848	0.0030967	0.0022147	-0.00092687	-0.00035112	0.00029092	-0.0018169	-2.0991e-05	0.00095767	-0.0002546	-5.7162e-05	-0.00056905	-0.00022539	-0.0015595	-0.00051618	-0.00023373	-0.00068339	0.00038462	-0.00029758	0.00064186	0.00016749	-0.00030097	0.0011685	0.00032639	-0.00091488	2.7518e-06	0.0008636	0.00014889	0.00022643
N.S.		0.0010718	0.00014378	-0.00073226	0.00022845	0.0014841	2.8844e-05	0.0022663	0.00077698	-0.0014748	0.00073305	0.0011176	0.00081908	0.0021232	0.0018965	0.0014765	0.00073677	0.00038403	0.00046855	0.001387	0.0011579	-0.00047899	-0.00034362	-0.00013746	-0.00030994	-0.0014746	0.00021474	0.00071888	-1.7807e-05	0.0018077	0.0013709	0.00099444	0.00049806	0.0002468	0.00067273	2.9598e-05	-0.00058241	-0.00021058	0.0016483	2.6746e-05	0.00026977	0.0016484	0.0017109	0.00040566
N.S.		0.00094836	-0.0012436	-0.00078869	-0.00039665	-0.001675	0.00083496	0.001699	0.00057187	0.0006262	-0.00033554	0.0010075	0.0016014	0.0014228	-0.0012827	-0.0013705	0.00043942	-0.0020806	0.0015005	-0.0025162	-0.0011529	-0.0011044	1.2764e-05	-0.00074259	0.00061009	0.00067372	0.00056398	0.00028154	-0.00042905	0.00025449	-0.0012406	-0.00040078	-0.00044293	-0.0014111	-0.00071705	-0.00078384	-0.00083352	0.00080473	0.0015173	-0.00085248	2.8346e-05	0.00082143	0.0022099	0.0013515
N.S.		0.00023941	0.00071213	0.00047603	-0.00026326	-0.0011178	-0.00097883	-4.2432e-06	0.0012207	-0.00040143	-7.1606e-05	-0.00039727	-0.00035413	-0.00052874	-1.1815e-05	0.00082567	0.0015023	-0.00078237	-0.00039675	0.00027601	0.0023135	0.0023021	-0.00050035	0.00065238	-0.0014394	-0.0024589	0.0030815	0.00043851	-0.0047174	0.0010724	0.00060915	-1.8087e-07	-0.0024468	0.00042458	5.428e-05	-0.0024755	0.0030598	0.0012542	-9.2743e-05	0.0013499	0.0026693	-0.00038332	0.0015846	-0.00010342
N.S.		0.0010095	-0.0010215	-0.0019714	-0.0013739	-0.00085862	-7.8261e-05	-0.001655	0.00056548	-0.00068583	0.0012624	-0.00019972	-0.0013038	-0.0012318	0.0005619	0.0026058	-8.5959e-05	0.0019714	4.9333e-05	-0.0010315	-0.00011395	0.00088556	-0.0016386	0.00069986	0.00044536	-0.00033596	-0.0015877	0.00045333	-0.0019318	0.00037929	-0.00017888	-0.00081198	0.0016183	0.00047942	0.00011991	-0.0034242	-0.0017081	-0.00064411	-0.00098287	-0.0010601	-0.0012062	0.0002131	-0.0023572	-0.00037848
N.S.		0.0013212	0.0015267	0.0019734	0.0020416	-9.5363e-05	-0.001222	0.00084997	4.4658e-06	0.00066705	-0.00073058	0.0013409	-5.3716e-05	0.0011118	0.0022185	0.001666	-0.00096696	0.0011037	0.00016765	0.00068448	0.000207	-0.00062435	-0.00076944	0.00022943	0.0004026	-0.00092457	-0.001492	0.00097118	-0.0027551	-0.0011101	0.00081616	-0.0012012	-0.00066562	0.00097669	0.00067902	0.00029584	0.00057699	0.00030549	0.00084914	0.002006	0.00095961	0.0010283	0.00067697	0.00074513
N.S.		-0.0018174	-0.00058424	0.00021332	-0.00055659	-0.0002792	-0.001208	-0.00068917	-0.00026176	0.00097122	0.00059454	-0.00037099	-0.00048597	-0.0013958	0.00033053	4.508e-05	0.0007394	0.00067147	-0.00050132	-0.00033875	-0.0013939	0.0018992	-0.00062802	-0.0009486	0.00037253	-4.4755e-05	0.0010158	-0.00076146	0.00039992	0.00067028	0.00047744	0.0013901	0.00062466	0.00039263	0.00047359	-0.00015925	0.00081367	0.00031828	-0.00065185	0.00052065	0.00087174	-0.00057933	-0.00034246	-0.0010997
N.S.		-0.00080537	0.00057007	2.5431e-05	0.00089423	-3.5638e-05	0.0023572	0.0014381	-0.00091185	0.00059169	0.00011275	0.00026362	0.00032846	0.00031315	-0.00053869	-0.00019752	0.00088384	4.5201e-05	0.00076862	0.00021652	0.0010635	0.00037403	-0.0014045	-0.00070382	-0.0001614	0.0005166	-8.1166e-05	-0.00027908	-0.00017037	0.00012654	0.00082367	-0.0010622	-0.00037987	-0.00078203	0.00032715	0.00057159	0.00070828	-0.00057495	-0.00045088	0.00074725	-0.00031699	-0.0015845	0.00016884	-0.00046095
N.S.		0.00063869	0.0016313	0.00032666	0.0007787	-0.00070733	-0.0014882	-0.00056047	-0.0021663	0.0017937	-0.00024873	-8.9163e-05	-0.0003388	-0.00059716	0.00027166	3.3057e-05	0.0004191	8.2554e-05	0.00045518	2.6264e-05	-0.0006992	-0.0005811	-0.0029493	0.0012383	-0.00015897	0.0016189	0.0010209	0.00057553	0.0011517	-0.00082335	0.0018005	-0.00077761	0.00085455	0.00041409	0.00062082	-7.5891e-06	-0.00051219	0.0014983	-0.00021771	0.00071451	0.00012905	0.00098444	-8.4414e-05	-0.00085301
N.S.		-0.00036844	8.0765e-05	-0.00061943	-0.00051801	-3.1631e-05	-0.00062235	-0.00026102	0.00051861	0.0028278	0.0023892	0.00042752	-0.0014709	-0.00014833	0.00020389	-0.0009983	-0.00074994	-0.00052093	0.00033042	0.00023506	0.00067318	-0.00091186	0.0011213	-0.00059256	-0.00036361	-0.0003576	9.1488e-05	0.0041294	0.00012004	-0.00058526	-0.00012963	0.0010557	0.00052391	0.00013418	-0.00054701	-0.00014493	-0.00087596	0.00052599	-2.5563e-05	-0.00018168	0.00026523	0.00049424	0.00033252	-0.00079645
N.S.		0.0014892	0.0022472	-0.00023749	0.00019746	0.00082531	0.0013456	0.0014117	0.00054744	-0.00052363	0.00016839	0.00030179	-0.00020788	0.00062768	-0.00031158	-0.0013151	-0.0018573	0.00069012	-0.00082057	-3.9225e-05	0.00018199	7.5829e-05	0.0020699	-0.00065329	-0.00081865	-0.00029491	-0.00050134	-0.00011639	-0.00067544	-0.00032523	0.00020301	0.00029343	0.00098987	-0.00013227	0.00042583	0.00049174	0.0015216	0.0018197	-0.00064047	-0.0017701	9.093e-06	-0.00029173	0.0020639	0.0012022
N.S.		-0.00099898	-0.0024351	-0.00039138	-0.00072653	0.00059388	-9.2509e-05	0.0012092	0.00036822	0.00042129	0.00046754	0.0014078	0.00061772	0.00078136	0.00097373	0.00030203	-0.0016571	0.00034809	-0.00025671	0.00038608	-0.00090899	0.00079876	-0.00051494	0.00055142	0.00055851	-0.0013978	-0.0004286	-0.00027618	-0.00021467	0.00013468	-0.00038353	-0.00020354	0.00081491	5.3741e-05	0.0014048	0.0012798	-0.00045024	0.0010808	0.00056398	0.0017262	-0.00054718	0.00090059	0.0015956	0.0013497
N.S.		0.0021297	-0.00053027	0.00061591	-0.00037725	0.0019411	-0.00043063	0.00058254	-0.00018606	-0.0015839	0.0013284	-0.00053382	0.00054524	0.0025653	0.0006007	0.0010465	0.0013625	0.00010497	0.00049267	0.00065816	0.00096609	-0.00089041	-0.00067276	-0.00017479	-0.00047699	-0.00075321	-0.00010306	-0.00010741	-0.00016226	0.0012436	0.00025947	-0.00060881	-0.00043429	-0.00047927	-0.00015257	-0.00025147	-0.00071891	-0.000367	0.0023061	-0.00095287	0.00065137	0.0020881	0.0013628	0.00059596
N.S.		-0.00077473	-0.0012524	0.0018488	-0.0011092	0.00091565	0.00019583	-0.0013956	-0.00044336	0.0037356	2.8179e-05	0.00075232	-0.0013812	0.00034835	0.00017354	-0.00023767	-0.00019348	-0.00070915	-0.00079168	-0.00095273	-0.00044667	0.002495	-0.00036971	-0.00023067	-0.0015016	2.5567e-06	-0.00073003	-0.0010357	-0.00055559	-0.00042346	0.00030494	0.00095428	0.00016157	0.00050495	-0.00059793	-0.00018168	0.00038139	-0.00099124	-0.00033207	-0.0016165	-0.000725	-0.0024905	-0.0010204	-0.0016967
N.S.		-0.00061431	-0.00038478	0.0011736	-0.0012984	-0.00031351	0.00047056	0.0014173	0.0021617	0.0012502	0.00049938	0.0016532	0.0010918	-0.00052115	0.00044912	0.00072916	0.00085677	0.00010733	0.0011002	0.00038821	-0.00067666	-0.00086601	-0.0016818	-0.00046314	0.0015318	0.000313	0.00036627	0.0013464	0.0012988	0.0019559	0.00010546	0.00048662	0.00011358	0.0011074	0.0095226	0.0012848	-0.0014983	-0.00066884	-0.00052347	6.8507e-06	0.0006154	0.00028364	0.00034168	-0.00067531
N.S.		-0.00010621	-0.0011267	-0.00057335	0.000794	-0.00066064	0.00017232	-6.9426e-05	-0.00010768	0.00021722	0.00066998	0.00065592	0.00047838	-0.0019914	-0.00093405	-0.0026763	-0.00081271	0.00063853	0.00010176	0.0024624	0.0015927	-0.00064973	-0.0010263	0.00033135	-0.0022595	-0.00046855	0.00066502	0.00026491	-0.00057017	-4.9957e-05	-0.0015524	-0.0010661	0.0005678	0.00090009	0.0018587	2.8773e-05	0.00058926	-0.0011134	-0.0018511	-0.00067679	0.00011857	-0.00019182	0.00069247	-0.0033938
N.S.		-0.00066751	0.00078337	-0.00034421	0.0011181	0.0013593	0.0016231	-0.00070546	-0.00025592	-0.00033159	-0.00066849	-0.00054372	-0.00065141	0.0011607	-0.00066673	0.0012902	0.00072788	-0.00041729	0.0011136	-0.0010314	-0.0017835	-0.0016042	-0.0013424	0.0008309	0.0030526	0.0014791	0.0018902	0.0015514	-5.9923e-05	0.0013512	0.0011201	-0.00031139	-0.0017347	0.00035022	0.00069179	-0.00071434	0.00044489	0.00016769	-0.001144	-0.0011118	0.00087489	-0.0009966	1.7508e-05	0.001908
N.S.		7.0914e-05	-0.00035103	-0.0012336	0.00058968	-1.1972e-05	0.0012036	-0.00070596	-0.00027052	0.00048672	0.00090973	0.0011064	-0.0007894	-0.003189	-0.0013205	-0.0027074	-0.0019737	0.0001765	-0.0015572	0.0026707	0.0015255	-0.0010547	-0.00088321	-0.0016136	-0.00010558	-0.0011753	-0.00015944	0.00025398	0.0012714	0.00077814	-0.0025585	-0.0033057	-0.00011869	0.0011001	0.0012949	0.00033739	-0.00085296	7.4205e-05	-0.0019057	0.00013915	0.0009996	-0.0015636	0.0010134	-0.0024968
N.S.		-8.4321e-05	-0.0030438	-0.0027161	-0.00064168	0.00028382	0.0023517	-0.00061054	0.0016189	0.0021462	-0.00087597	-0.00027987	0.00045455	-0.00056935	0.0002732	0.0013243	-0.0011656	9.9569e-05	0.0036018	0.001049	0.00057359	-0.00052185	0.00014844	-0.00072989	-6.6102e-05	-0.00090599	5.7663e-05	-0.0016382	-0.0011019	0.00017966	-0.0004882	0.0018802	0.00017964	0.00062034	0.00050758	0.0027207	0.00053329	-0.00085217	-2.1598e-05	0.0011373	0.00065404	-0.00067349	-6.7452e-05	0.0033319
N.S.		-0.00020149	-4.1031e-05	-0.0016005	0.00036096	-0.0018471	-0.00046744	-0.00055615	-0.00070347	0.00033806	-9.9395e-05	-0.0029393	-0.00022317	0.00095541	-0.0011278	0.00051567	-0.00029534	7.4271e-06	-0.0010157	0.00011428	-0.0011756	-0.001263	0.00079603	-0.0017737	-0.00021661	-1.82e-05	-0.00064812	0.00087786	0.0011508	-0.00069477	0.00038377	0.00092866	0.00071998	0.0017158	-0.00059696	-0.00090566	-0.00026044	0.0010955	-0.00063883	-0.0010835	-0.0012687	0.0025988	-0.0002732	-0.00049007
N.S.		0.001394	0.00069804	-0.0010279	-0.00015074	0.0022936	0.0012296	-0.00016264	0.00093141	-0.001033	-0.0011423	0.00051722	-0.00056517	0.00021826	-0.0001134	-0.0014438	-0.0023184	0.0004468	-0.00034986	-0.00088346	-0.00046068	0.00061092	0.0015593	-0.0008333	-0.00052917	-0.00021036	-0.00088021	-6.2733e-05	-0.0012932	-0.00097675	9.6316e-05	3.0635e-05	0.00028717	-0.000223	-0.0003839	0.00097928	0.0010492	0.0024536	-0.00050712	-0.00066692	-8.0883e-05	0.0001107	0.0019819	0.0029222
N.S.		-0.00018546	0.00036703	-0.0014447	0.0024007	0.0021198	-0.00055961	5.3535e-05	-0.0003854	0.0013427	-0.0015171	-0.00081427	0.00018487	0.00099066	0.00089562	0.00035262	-0.0016814	0.0020911	-9.7758e-05	-0.0010434	0.00071254	-0.0010877	-0.0015623	0.00043188	-9.7237e-05	0.0017945	-0.0008906	0.00069853	-0.0003139	6.4872e-06	-0.0012432	0.0013758	0.00040728	-0.00063319	0.00086091	-0.0012173	-0.0007692	-0.00052239	-0.0013926	-0.00027032	0.00018959	-0.00017056	-0.00012828	0.00015097
N.S.		0.0008749	0.00090043	0.00053342	0.0011234	0.0018459	0.0004824	0.00048582	0.00034799	0.0011526	0.00073584	0.00037188	0.00094142	0.00043275	0.00011587	-0.0001129	-0.00063457	0.00028196	7.5469e-05	-0.00053148	-9.2861e-05	-0.0007336	-0.0012315	-0.00050032	0.00039296	-0.00020777	-9.601e-05	0.00015504	0.00093456	0.00030602	0.00029866	0.0023221	0.00084837	-0.00059579	0.00093093	0.0013535	-0.00045855	-0.00020239	-0.0011407	-0.0015175	-0.00052174	0.0011693	0.00047752	0.00045903
N.S.		-0.00083525	-0.0004655	-0.0012625	0.0010931	-0.0002357	4.9545e-05	0.00079243	0.00058013	0.00033032	0.00021229	0.00042098	-0.00023623	-0.00085614	-0.0019931	0.00068552	-0.00029358	-0.00027848	-0.00087792	0.00049206	-0.00098059	0.00035897	-0.0015042	0.00052159	0.0010871	5.8188e-05	0.0003316	-0.00097256	0.001904	-0.00047742	0.0017144	-0.00025344	-0.00020705	0.0004174	0.0018813	0.00018021	0.001972	7.9012e-05	0.00025847	0.00055821	0.0002604	0.0023087	0.0027462	0.00085312
N.S.		-0.0001791	0.0007359	0.00044407	8.4758e-05	-9.7115e-05	0.00049068	-0.00046443	-0.0010805	0.00067519	0.0011944	0.0010519	0.0009494	0.0016943	0.0021133	0.0015089	0.0029963	-0.00017791	0.0003777	2.3321e-05	0.00035655	0.00053121	-0.00013059	-0.0013389	0.00071041	-0.0010251	9.3797e-06	-0.00024358	0.00070559	-0.0011461	-4.8743e-05	-0.00060536	0.0006138	0.0026763	0.00047423	-0.0001223	-0.0014235	7.9895e-05	0.0011913	-0.00054603	0.0005908	-0.0001765	0.00015485	0.00026188
N.S.		0.00032364	0.0012421	-0.0020212	0.0005989	-0.0011435	0.0010894	-0.00079481	-0.0010231	-0.00050854	-0.0010316	0.0016136	-0.0014358	-0.0032495	-0.0010703	-0.0011391	-0.0017771	-0.0013586	-0.0006271	0.0019563	-0.0001289	-0.00077965	-0.0006683	-0.0024677	0.0017443	-0.0011855	-0.00087375	0.0013231	0.0012029	0.00045952	-0.00051688	-0.0027968	-0.001027	0.00054317	0.0010016	-0.00024719	-0.0012169	0.0018429	-0.00046839	0.0018358	0.00055751	-0.0018838	0.0010945	0.00022964
N.S.		-0.00034582	0.0019007	-2.3692e-05	0.0023437	0.0012449	-0.0010632	0.00066427	-0.00050074	0.00081767	-0.00095891	-0.00038366	-0.00050011	3.6214e-05	0.0023757	0.00073565	-0.0021999	0.0012783	-0.00041962	-0.00022436	0.0007065	-0.0016351	-0.0011883	1.0208e-05	-0.00052786	0.0019164	-0.00045333	-3.3423e-05	0.00060241	0.00061921	0.00027865	0.00063637	0.001474	-0.00060335	4.2368e-05	-0.00012063	-0.00080663	2.2354e-05	-0.0018744	-0.00025257	0.0014046	-0.0005946	0.00018252	-0.00018576
N.S.		-0.0010004	0.0012928	0.00051695	-0.00059152	-0.0023571	-0.00070719	0.0015937	0.002388	0.0025142	0.00086307	0.0014759	0.0026084	-0.0014528	0.0069939	-0.0017609	0.00017046	0.0051558	0.0015427	-0.0029515	-0.00022098	-4.1763e-05	-0.0059151	0.0058769	-0.00071035	-0.00012778	-0.00060835	-0.0059962	-0.002091	0.0029151	0.0014054	-0.004683	0.00047325	-0.0018619	-0.0028075	0.0026493	0.00082161	0.0020254	9.921e-05	0.001479	0.00023225	0.00050677	0.00042322	0.0031353
N.S.		-0.0004522	0.00056828	-0.002635	-0.00043357	-0.0014751	-3.1089e-06	0.00024572	-0.00074793	-0.00083386	-0.0014827	0.00078387	-0.00053713	-0.00070737	-0.0018226	-0.00062314	0.00057972	-0.00056059	-0.000499	0.0010947	-0.0010164	9.3911e-05	-0.0011007	-0.0012444	-0.00051038	0.00049347	-0.00039135	-0.0011998	-0.00077683	-0.00086861	-0.00015011	-0.00015946	0.00016878	-0.00093496	-0.0010772	0.0013443	-0.0012972	0.00038203	0.00054963	0.00065555	-0.0013111	-2.1784e-05	2.8223e-05	-0.0015159
N.S.		0.0020206	-0.00093167	-0.00029719	-0.0012339	0.00036542	-0.00038966	0.0017384	0.00065216	-0.00074581	-0.0001525	0.0002719	0.00090577	0.00012429	-0.00091174	-0.0023378	-0.00045678	-0.00095946	0.0013087	-0.0013545	-0.0021407	0.00041557	-4.0476e-05	-0.0015406	9.4579e-05	0.00023853	0.00018473	0.00026308	-2.5439e-05	-0.00057822	-0.0018086	3.5137e-05	-0.00011576	-0.0012606	-0.0013874	0.00060593	-0.00014002	0.0024486	0.0016805	-0.0017279	-0.00026435	0.00045388	0.001936	0.0010489
N.S.		0.0027321	0.00033974	-0.00084983	-0.00046492	0.00069602	-5.8887e-05	0.0010905	0.0019729	-0.001333	-0.00064945	-0.00095417	-0.00069419	-0.0022883	-0.00090566	0.00022689	-0.0015903	0.00013387	-0.0011294	-0.00068649	-0.0018236	-0.00077394	0.0013974	-0.00020796	0.00080356	-0.00067749	-0.00012732	-0.00037957	-0.00079912	-5.1833e-05	0.00096764	0.0006322	-0.00020995	0.00033282	0.001177	-9.1494e-05	0.00055461	0.00035518	-0.00072129	0.00040395	4.3276e-05	0.0014057	0.0032665	-0.00083122
N.S.		-0.00070406	0.00098681	-0.0017254	0.00025548	-0.0019053	-0.00048299	-0.00082337	-0.0018732	0.00074232	-0.00061309	-0.0022376	-0.0011888	4.1463e-05	-0.0019106	-0.00067157	0.0025047	0.0015958	-0.0007313	7.8246e-05	-0.00048243	-0.0021306	-9.7465e-05	-0.00041573	-0.00037183	-0.0001702	-0.00035286	0.00085338	-0.0005204	-0.00047409	7.2592e-05	-0.00020506	0.00031347	0.00042023	0.00032675	-0.00059476	-0.00053692	0.0017204	-0.00037168	-0.00041587	-0.0010725	0.0021915	-2.8972e-05	-0.00029014
N.S.		-8.4983e-05	-0.00047961	-0.00040801	0.00023825	-0.00010346	-0.00097664	5.1262e-05	-0.00050825	-0.00040986	-0.0006348	-0.00024757	0.00099965	-0.0009545	4.7972e-05	-0.0012587	-0.00083486	-0.00061558	-0.00071674	-0.0012861	-0.00038449	-0.0016611	-0.00085905	-0.0017337	0.0014235	0.0031297	-0.0010701	-1.7837e-05	-0.001226	-0.00095059	0.00016461	0.00055815	0.00020886	-2.4241e-05	-0.001131	-0.00051802	5.3422e-05	-0.0015042	0.00053821	0.00072057	-0.00070813	0.0012664	0.000297	6.9985e-06
N.S.		-0.0012868	-5.798e-05	0.0012846	0.00015861	0.00082719	0.00039301	-0.00051545	0.00036119	0.0012632	0.0010015	0.0033263	0.0004542	-0.00037966	0.00053714	0.00083504	-0.0003193	-0.0012043	-0.0011879	-0.0020476	-0.00096591	0.0009333	-0.001035	4.6301e-05	0.00051682	0.00053747	-0.00030689	0.00031239	0.00043985	0.00058276	-0.00043958	0.00013548	-5.434e-05	0.0014081	-0.0004312	0.0013308	0.00042799	-0.001269	-0.00023988	-0.0011283	-0.0010283	0.0011618	-0.00030724	-0.0014767
N.S.		-0.00043207	6.157e-05	-0.00087225	0.0042493	0.0012554	0.0025377	-0.00024457	-0.0018054	-0.0011278	0.0018154	0.0016733	0.0043355	0.0032768	0.008837	0.0029384	0.0074273	0.0035875	0.0011547	-0.0038519	-0.00063739	-0.0024717	-0.0023216	0.0046871	0.0023264	0.00075306	-0.00191	-0.0029262	-0.004672	-0.00040664	0.0019911	0.0015563	0.0012696	0.0027827	-0.0014169	-0.00034606	0.00013518	0.0016928	0.0077878	0.0036473	1.1799e-05	0.001172	-0.0024014	0.0032826
N.S.		0.0027544	-3.3319e-05	5.4885e-06	-0.00065967	0.0018917	0.0007652	0.00048044	-1.6338e-05	-0.00011691	0.00022084	0.001234	0.0014827	8.2413e-05	0.00018824	-0.00041767	-0.00015978	0.00044245	0.00082996	5.3154e-05	-0.0013647	0.0012977	-0.00026188	-0.00082722	-0.00036108	7.0943e-05	0.00050098	0.00013442	-0.0016003	0.00075629	-0.002293	0.00192	0.0023911	0.00094102	-0.0012313	-0.00041945	-0.00016776	0.0041386	0.0010541	0.00057472	-0.00076092	0.00019317	0.0032543	6.0675e-05
N.S.		0.0028859	-0.00044374	-0.0032723	-0.0023418	0.0018919	0.003337	0.0031881	-0.00015824	-0.0007422	0.00101	-0.0025491	-0.0029624	-0.0030443	-0.00044755	-0.00065426	0.0080702	-0.00076357	0.0016512	-0.0031935	0.0016176	0.0015518	0.00078316	-0.0021974	-0.00213	1.7569e-05	-0.0021215	-0.00064433	0.00054538	-0.00081878	-0.00080616	-0.00059452	0.0012311	0.0015223	0.0041191	0.00071776	-0.0034583	-4.2652e-05	0.00013593	-0.0024724	-0.00042045	0.0019957	-0.001852	-0.0027325
N.S.		0.0010228	-0.00020135	-0.0024709	-0.00064858	-0.00084806	-0.0016475	9.3244e-05	0.0001881	0.0026971	0.00016393	0.001327	-0.00041004	0.0026879	0.00207	0.00081985	0.00060798	-2.8399e-05	0.0016778	-0.00060972	9.4896e-06	0.002914	-0.0011722	0.00067638	-0.0015536	0.00034581	0.0010799	0.00089065	0.00074892	0.0012008	0.0035691	-0.0010255	0.0018555	-0.00074085	-0.00016921	0.00098362	-0.00016811	-0.0017871	-0.00020455	-0.00041702	-0.00069263	0.0015291	-0.0012868	-0.00010041
N.S.		-0.00078224	2.7206e-05	0.00063065	0.0008917	0.0022345	0.00011551	-4.6533e-05	-0.00032453	0.0012992	0.00056343	0.0012306	0.00062921	-0.00013544	0.00016977	0.00026431	-0.00032684	-0.00045998	-0.00047188	-0.0016772	-0.00044137	0.00034763	-0.0012081	-0.00024652	0.00018795	0.00019834	0.00018564	0.00044682	0.00058238	9.4086e-05	-0.00063735	0.0010282	0.00021126	0.00044441	0.00032684	0.0010381	-1.7841e-06	-0.0007089	-0.00085352	-0.0015457	-0.0014894	0.001333	-0.00083144	-0.0010834
N.S.		-0.00075687	-0.0022252	0.00082989	-0.0011305	-2.2555e-05	-0.00039518	-0.0011804	-0.00078266	0.00050577	0.00035236	0.0001437	-0.0020194	0.0011999	-6.1521e-05	-0.00035778	-0.00098655	-6.5824e-05	-0.0011772	-0.0011182	-0.00067082	0.0016489	-0.00072629	-0.00054224	-0.001691	0.00071176	-0.0018194	-0.0007822	-9.478e-05	-0.000124	0.00033966	0.00017385	-0.00059644	0.00030939	0.00014145	-1.0088e-05	-0.00023556	-0.00088936	-0.000506	-0.0018023	-0.0011912	-0.0023516	-0.00057722	-0.0025737
N.S.		0.0013146	0.0017967	0.001692	-0.00056004	0.00025175	-0.00029008	0.0006235	0.0038666	0.0027167	0.0013498	-7.8014e-05	0.0010438	0.00039179	-0.0013148	0.00034103	0.00058462	-0.00062457	0.0015346	0.00050177	0.0011146	0.00047101	-0.0063728	-0.0014615	0.0011775	-0.0008404	-0.00024765	-0.0010072	-0.0010596	0.00016534	-0.0011688	-0.00048701	0.001295	-0.00087134	1.7078e-05	-0.00071103	0.0017098	3.0933e-06	0.00025499	-0.00013247	-0.00047849	-0.00023797	-0.00088453	0.0011914
N.S.		0.0014193	0.00055033	-0.0013354	-0.00018508	0.00027686	0.0011069	-0.00083504	0.0013389	-0.00040518	-0.00014893	-0.0009199	-0.00077569	-0.0021805	-0.00082167	0.00031109	-0.0011988	-0.00067707	-0.00087599	-0.0018976	-0.0004426	-0.00018358	0.001607	-0.0010795	0.00022872	-0.0017869	0.000761	-0.00044322	-0.003516	0.00037382	0.0010152	0.0014507	0.00041619	0.0013922	0.0013214	-5.2549e-05	0.0017416	0.00050537	0.0001818	0.0022587	0.00090286	0.0020586	0.0029914	-0.00011155
N.S.		-0.00032879	0.000442	6.2589e-05	0.00059241	2.2861e-05	-0.00054083	0.00049323	-0.001621	-0.00043668	-0.00042902	-0.0017583	-0.0019027	-0.00085694	0.00022182	-0.0016332	-0.00052253	-0.00020041	-0.0023517	-0.0013232	0.0011673	-0.00075395	-0.0016128	-0.0008111	0.00039243	-0.00039293	5.6864e-05	9.4757e-06	0.00035154	-0.0011508	-0.0021773	-0.0014447	-0.0015046	-0.00066623	-0.0017647	-9.03e-05	-0.0003753	-0.0006325	0.00061957	3.2056e-06	-0.00071078	-0.0024757	0.00017821	0.00024722
N.S.		0.00048419	-0.00012491	0.00062725	-0.0015404	-0.00084188	-0.00032563	0.00021325	-0.00082561	0.0017266	-0.00017779	0.0023961	-0.00067146	8.8854e-05	-0.00051807	0.0012828	-0.00039761	-7.5257e-05	-0.0015319	-0.0010318	-8.4967e-05	0.00028989	-0.0011084	-0.00036842	-0.00012968	-0.00064605	-0.001208	-0.00024481	-0.00018954	-0.00046486	-1.9687e-06	-0.00086892	0.0007568	0.0019147	0.00043906	-2.8835e-05	-0.00072427	0.00024934	0.00023475	-0.00082931	-6.3033e-05	-0.00075444	1.1796e-05	-0.00060999
N.S.		0.0012654	0.00086526	0.00075174	0.00084348	0.00026672	0.0013253	0.00026736	0.00093434	0.00059667	0.0010302	0.00060318	0.00090117	0.0010076	-0.0002586	-0.00051504	-0.00073874	-3.2187e-05	-0.00043288	-0.00029914	-0.00053809	-0.0015352	-0.0011594	-0.00051899	0.0010698	-0.0015766	-0.00067363	0.00047851	0.00069537	-3.1281e-05	0.0015804	0.0020487	0.0011303	-0.0010812	0.00076813	0.0017941	-0.0005981	-0.00034837	-0.0010973	-0.0018479	0.00023951	0.00094272	0.001443	0.0016014
N.S.		0.00024737	-0.0006512	-0.00125	0.00064622	0.0032781	0.0011684	3.1205e-05	0.0012661	-0.0011203	-0.0015684	0.00043749	-0.0010171	0.00010609	0.00061656	-0.00053298	-0.0023863	-7.87e-05	0.00057349	-0.00095602	-0.0013171	-0.00035617	-0.00034357	-4.387e-06	-0.00021719	5.9635e-05	-0.00085968	0.00042229	-0.0011928	-0.0010852	0.00039784	-0.00071099	-0.00042323	0.0002716	-0.00056606	0.0011613	0.000721	0.0020312	-9.5315e-05	0.00027034	0.00050546	-0.00026559	0.0019727	0.0034679
N.S.		-0.00029723	0.00052404	-0.0008603	0.00093213	0.0022644	0.00064049	0.00024047	-0.00010924	-8.1461e-05	-0.0013689	-0.00069154	0.0011531	-0.00074201	-0.00096518	-0.0017248	-0.0013429	0.00090912	0.0002123	-0.00013344	-0.0010461	-0.0016368	2.0307e-05	-5.9339e-06	0.00095065	-0.0012223	0.00019783	-0.0021178	-0.0017887	-0.0004748	-0.00020785	0.0012609	-0.00087543	-0.0012312	-0.0011615	-0.000377	-0.00061354	0.00038292	0.0011707	0.0010375	0.00091832	0.0010391	-0.0009671	-0.0021917
N.S.		-0.00065755	-0.0010881	-0.00061323	0.0011437	0.001582	0.00084054	0.00021039	4.9835e-05	-0.00079267	-0.000598	0.00016208	-0.0010997	-0.00024462	0.00076086	0.00063043	-0.0014621	-9.5644e-05	0.001041	-0.0007023	-0.001406	-0.00061864	-0.0015828	0.0015288	-0.00051792	0.00014412	-0.00045851	0.0010687	-0.0003795	-0.00033297	0.00049783	-0.001081	-0.00052394	0.00032043	0.00022191	0.0013429	0.00079879	0.0009858	5.2297e-05	-0.00018741	0.00059533	-0.00079362	0.0018515	0.0025778
N.S.		-0.00068711	9.7828e-05	0.00046824	0.0012643	-0.0015204	-0.00078046	0.00050757	0.00048726	-0.00061857	-0.0011061	9.1475e-05	-0.00025816	0.0012443	-0.00025586	0.00020024	-0.0020564	-0.0010269	-0.00076709	0.00013095	0.00062498	-0.0004532	-0.0011332	-0.00095964	-0.0009047	-7.6562e-05	-0.00017767	-0.00019337	-0.00045192	0.00011849	0.00026705	-0.0018009	0.00076991	0.0027773	0.0001611	0.0017486	0.0012972	0.00089374	-0.00085727	0.00084086	-0.00023616	3.4747e-06	0.0008386	0.00036139
N.S.		-0.00039481	0.0011861	-0.00064683	-0.0008149	0.00050228	0.0016198	0.00047188	0.00067502	0.00049171	0.00013671	0.0020079	-0.00094499	0.00019934	0.0031071	0.00039456	-0.0019072	-0.0013593	-0.00027159	8.0196e-06	-0.00029475	-0.00027988	-0.000351	-0.00029153	-0.0015515	-0.00065166	0.00071418	0.00083582	0.0043635	0.00058234	0.00044345	0.002279	0.0013164	0.0021721	0.0011099	0.0029222	0.0024614	0.00065765	0.0021717	0.0019168	0.00091769	0.00076177	0.0019042	0.00039844
N.S.		0.00055916	-0.00020045	-0.00091372	-0.00015646	-0.00099543	-0.00062466	-0.00071996	0.0010155	0.00027542	-0.00041035	-0.0016498	-0.0012959	-0.0015809	-0.00012308	-0.00044105	-0.00038543	-0.00090429	-0.00056234	-2.0225e-06	0.0010508	-0.00048165	-0.00048082	-0.0017045	7.1651e-05	-0.0012793	-0.0011149	0.0006942	-0.0015332	-0.00058767	-0.00055464	0.002551	0.00019155	-0.00075468	-0.00043706	-0.00015982	-0.0013604	0.00015428	0.0016184	-0.0011636	-0.0011554	-0.00088581	0.00040787	0.00062987
N.S.		0.003349	0.00054499	0.0016641	-0.00020029	0.0014952	0.00087539	-0.0010261	-4.724e-05	0.00074343	0.0005211	4.8036e-05	-0.00036657	0.0017511	6.2799e-05	-0.0010383	0.00026523	0.0011813	-0.00030362	-0.00076788	-0.0015335	-0.00056666	-0.0011773	-0.00066489	0.00093742	0.00020642	-0.00098849	0.00066567	-0.00042467	-0.0018094	-0.0013298	-0.00035098	-0.00029987	-0.00088054	0.0003748	0.00052394	0.0011977	-0.00053918	0.00061011	0.0021371	0.0006326	0.00013554	-0.00023291	0.00023685
N.S.		0.0003005	-4.5636e-05	-0.0015258	0.0013059	0.00094604	0.0014083	0.0023768	0.0017152	-0.0008658	0.0007068	0.0022074	0.0013663	0.0011712	0.0020648	0.0013922	0.00081279	0.00053338	-0.00011308	0.00074753	0.00058974	-0.00050063	-0.00044023	-0.00062856	-0.00037695	-0.0021242	0.00023705	0.00055698	0.00020015	0.0013669	0.0010625	0.0010201	0.00099171	0.0014013	0.0014889	0.00080972	0.0004199	-0.00056149	0.0022848	0.00088335	0.00071752	0.00076456	0.0020773	0.00061544
[truncated: 1,596 more rows]
