# Supplementary material for: De novo inter-regional coactivations of preconfigured local ensembles support memory
Source: Nat Commun. 2022 Mar 11;13:1272. doi: 10.1038/s41467-022-28929-x (PMC8917150; doi:10.1038/s41467-022-28929-x)
Supplement: Supplementary file 6 — Source Data [file 41467_2022_28929_MOESM6_ESM.zip › SourceData/fig03_d.csv]

Fig. 3d
BLA-PL5	20	40	-20	-40	60	-40	-40	-100	-60	20	80	20	0	-100	-60	-80	60	20	-20	-20	-20	-40	-40	-20	-40	-20	-40	-20	-40	0	-20	0	0	-60	0	-20	-40	-20
vCA1-PL5	20	0	0	0	0	-20	-20	-20	-20	20	20	-80
vCA1-BLA	-20	20	-20	-100
