# Supplementary material for: De novo inter-regional coactivations of preconfigured local ensembles support memory
Source: Nat Commun. 2022 Mar 11;13:1272. doi: 10.1038/s41467-022-28929-x (PMC8917150; doi:10.1038/s41467-022-28929-x)
Supplement: Supplementary file 6 — Source Data [file 41467_2022_28929_MOESM6_ESM.zip › SourceData/supplementary_fig13_c.csv]

Supplementary Fig. 13c
BLA-PL5 Pre-cond NREM
Peak significance	Time (ms)	-420	-400	-380	-360	-340	-320	-300	-280	-260	-240	-220	-200	-180	-160	-140	-120	-100	-80	-60	-40	-20	0	20	40	60	80	100	120	140	160	180	200	220	240	260	280	300	320	340	360	380	400	420
N.S.		-0.0003389	0.00045278	0.00031991	0.0014171	-0.0018525	0.002019	-5.8466e-05	-0.00061694	-0.00023864	-0.0008382	0.0010339	0.00058168	0.00045042	-0.0021551	0.002127	0.0023894	-0.00091045	-0.0025374	-0.00068309	0.0008247	0.00081211	0.0033824	-0.00013437	0.00021761	-0.00044687	0.0010872	0.00082361	0.0026312	0.00031692	0.001096	-0.0010557	0.0025789	-0.00048492	0.00028934	-0.00077497	4.354e-05	-0.00086883	0.00089251	-0.0012104	0.00026002	-0.0011183	-0.0027513	-0.00080921
N.S.		-0.00038595	0.0016086	-0.00037757	-0.00012005	0.00039314	0.0018217	-0.00013692	-0.00027757	-0.00046906	0.00048609	0.00066235	0.00038737	-0.0017404	-0.0011129	0.00054538	0.0020091	-0.00070144	-0.00020359	-0.00041341	0.00098013	-0.00016488	0.0036773	0.00057884	0.0013778	0.00050526	0.0011961	-0.0012101	0.0026617	-0.00053961	0.001127	-0.00066819	0.0029742	0.00035733	-1.6836e-05	0.0001276	-0.0006873	-0.00072293	0.0010246	-0.00051228	-0.0013725	-0.00068276	-0.0028713	-0.00096455
N.S.		0.00076241	-0.0012674	-0.00055504	0.0018882	0.001271	0.00020093	0.00032799	-0.00062536	0.0014257	0.0014089	-0.00084906	-0.0021074	-0.002458	-0.0010739	-0.0017885	0.0013479	-0.0012703	0.012843	-0.0021264	0.0042971	0.0032651	-6.9159e-05	0.0034304	0.002687	0.0034093	0.001282	-0.0012723	-0.0016369	-0.00059012	0.0019365	0.00030193	-0.0024137	0.00069891	0.0012443	0.001051	-4.9689e-05	0.0016134	-0.00022347	0.00043646	0.001647	-4.894e-06	0.00069901	0.00059358
N.S.		-0.00017889	0.00039138	0.00024384	0.00092944	0.0010557	0.0021369	-0.00024614	0.0014536	0.0036833	0.0015985	0.00077488	0.0028285	0.0030231	0.00041878	0.0011994	0.00088596	0.0044828	0.0029606	0.0013755	0.0022506	0.0023356	-0.0017239	0.00010851	0.0011668	-0.00084055	0.00045331	0.0017617	-0.0016506	0.00062359	-0.0022622	-0.00092189	-0.0011568	-0.00013584	-0.0014491	0.001482	-0.0020625	0.001594	-0.0021939	-0.0013822	0.00048998	-0.0010059	-0.0011745	-0.00045868
N.S.		-0.00016968	-0.00039623	0.001119	0.0012814	-0.0014406	0.001145	-0.00011836	-0.00073773	-0.00015401	-0.0015172	0.00089943	-1.7907e-05	0.00064862	-0.0024624	0.0027112	0.0021939	-0.00044279	-0.0026995	-0.0021854	-0.00060509	0.00076224	0.0015135	0.00090421	-0.00078377	0.00047856	0.00093046	0.0014539	0.0017818	0.00047536	0.0014332	-0.0014521	0.0018654	-0.0012597	-0.00078768	-0.0015941	-0.00040257	-0.0015606	0.00059587	-0.0010972	0.0019847	-0.0015379	-0.00033243	-0.00043172
N.S.		0.00059851	-0.0006551	-0.0015907	0.0029549	0.0012043	0.00054778	0.00088472	-0.00040622	0.0012451	0.00062325	0.00036924	-0.0022402	-0.0018011	-0.0011694	-0.003172	-0.00019468	-0.0011565	0.010563	-0.001449	0.0018979	0.001434	-0.002814	7.4018e-05	0.0029214	0.0004357	0.00071039	-0.0010853	-0.00035483	-0.00011914	0.0025632	6.758e-06	-0.0013712	-0.00040775	0.0015623	0.00037972	0.0010557	0.0019368	-0.00014409	0.00010379	0.0025177	-1.0329e-05	0.0015793	0.0012845
N.S.		-0.00030742	0.0036015	-0.00074799	-0.0016586	0.003105	0.0012074	-0.00047087	-0.00068626	-0.0001698	0.0014238	-9.2164e-05	0.00094078	-0.0039022	-5.8851e-05	-0.00072465	0.0016017	-0.00044153	0.0023015	-0.00073101	0.0010231	0.0004677	0.002163	0.0010215	0.0012764	0.0013449	0.00091278	-0.0011148	0.0015734	-0.00029257	0.0017183	-0.0014477	0.0019854	5.367e-05	0.0002536	0.0010312	-0.0014064	-0.00028326	0.00064732	5.5352e-05	-0.0016112	-0.00013262	-0.0021418	-0.00025785
N.S.		0.00011655	-0.00020946	-0.00043678	0.0025184	-0.00016731	0.0015044	0.00078744	0.0013595	0.0026682	-3.6489e-05	0.00098133	0.0017453	-0.0009158	-0.00050525	-0.0012196	7.2579e-05	-0.00078275	-0.0010371	-0.0022717	0.00023905	0.00077078	4.3761e-05	0.0029719	-0.0005219	0.0024154	0.00088743	0.00112	-0.001369	-0.00059642	-0.00025809	0.00016619	0.00046789	0.0016426	0.00018212	-0.00068609	0.0022867	-0.0003583	0.0015993	-0.0016334	-0.0015656	0.0013524	0.0015362	-9.7525e-05
Positive		0.0013058	0.001184	-0.00041257	0.0035607	-0.00062408	0.00013841	-0.0012088	0.00010945	0.0008188	0.00061491	0.00091637	0.00079464	0.0017469	-0.001724	0.0014607	0.00075398	0.00074763	0.00536	0.0036539	0.0037117	0.0077752	0.0051277	0.0045571	0.0018434	0.0025018	0.00014666	0.0021523	-4.4561e-05	0.00070376	0.0012753	0.0013503	0.0013302	0.0011858	-0.00043421	-0.00080074	0.0002059	-0.00031379	-0.0020944	-0.00017791	-4.8361e-05	0.00082701	-0.00067626	-3.676e-05
N.S.		-0.00047757	-0.00014414	-0.00016803	0.0022657	-0.00099414	0.0027625	0.0005394	0.0016828	0.0038363	-0.00051879	0.0010613	0.0023799	-0.00020941	0.00034422	-0.001244	-0.00030905	-0.00070058	-0.00029263	-2.4209e-06	0.00062601	0.0021066	0.00033651	0.0026286	-0.0019366	7.9843e-05	0.00090375	0.00038893	0.00028551	-0.00079054	-0.00050606	0.0015023	-0.00034355	0.0006728	-2.9464e-05	0.00020159	0.0012802	0.00012029	4.3898e-05	3.0529e-05	-0.0002525	0.0019479	0.00078653	0.00076792
N.S.		0.00076958	0.0016664	-0.00077701	0.0035499	-0.0017551	-3.9459e-05	-0.00027143	0.00092035	0.0015362	0.00019418	0.00026248	0.00033435	0.0020785	-0.00096175	0.00025028	0.00050498	-0.00035574	0.0015721	0.002562	0.00069038	0.0046659	0.0041896	0.0030873	-7.2793e-05	0.00029814	0.00047905	0.00019782	0.0011972	-0.00083918	0.00012537	0.00068404	0.0022213	-0.00038625	-0.00032368	-0.00083948	0.0017984	0.00027331	-0.002518	0.00022313	-0.00072276	0.00043743	-0.0010534	0.00018956
N.S.		-0.0017269	-0.0012031	0.00021959	0.0010425	0.00088296	0.0018317	-0.0010604	0.0005466	0.0010567	5.2335e-06	-0.00037421	0.001276	0.0023888	0.00041342	0.00062576	0.00080878	0.0036991	0.0015652	0.0012203	0.0015226	0.0025739	-0.00027101	0.0017248	0.0011752	-0.0017973	-0.00098126	-0.00041461	-0.0028315	-0.00045091	-0.0025227	-0.0030795	-0.0024899	-0.00057676	-0.0022704	0.0014259	-0.0024878	0.00086401	-0.0031136	-0.0016299	0.00032486	-0.00074828	0.00027919	-0.0002999
Positive		0.0038805	0.0032949	0.0035485	0.0059458	0.0021164	0.0034948	0.0048141	0.0052964	0.0046811	0.0046569	0.0063619	0.0021353	0.0030594	0.0057682	0.0041761	0.0046368	0.0077587	0.0091504	0.011443	0.012417	0.016907	0.015548	0.014869	0.013948	0.0081866	0.0060218	0.0064472	0.0054065	0.0048402	0.0048685	0.0035038	0.0037281	0.0028378	0.002289	0.0013535	0.0037342	0.0043983	0.0027658	0.0028406	0.0025434	0.0045194	0.0039568	0.0050168
N.S.		0.00042037	-0.002026	0.0010844	0.00052494	0.0017257	6.5487e-05	-0.00074059	-0.00035069	0.0018642	0.001133	-0.00090539	-0.00095992	-0.0013879	0.00032784	-0.00095291	0.0022081	-0.0010527	0.0059194	-0.0010569	0.0044348	0.0035693	0.00046941	0.0013189	-0.00023194	0.0042797	0.0012947	-0.00080828	-0.00010142	-0.00087588	0.00096792	0.00087476	-0.0015976	0.00090943	0.0010362	0.00066233	-0.00037748	0.00072192	0.00036773	0.00026036	0.00056252	-0.00073169	5.7432e-05	7.363e-05
N.S.		-3.2023e-05	0.0015286	-0.00089326	0.0011187	0.0013796	0.0015852	-1.4393e-05	0.00085683	0.0046917	0.0017099	0.0019644	0.0017535	0.0020191	0.00096409	0.00023028	0.00068044	0.0039679	0.0021318	0.0012946	0.0018366	-0.00044696	-0.0069409	-0.0042094	-0.0010896	-0.0011123	0.0021876	0.0028468	-0.00064873	0.0016207	-0.00062075	0.00089912	0.00015006	-0.00030321	-0.00036141	0.00093383	-0.0019942	0.0028449	0.00021566	-0.00038694	0.00087692	-0.00080294	-0.0019182	0.00060956
N.S.		-0.00079298	0.00023816	0.00032002	0.0021063	-0.0014242	0.002849	2.2567e-05	0.001314	0.0041499	-0.001728	0.002287	0.0016687	0.00061538	0.00093222	-0.00095489	-0.00081396	-0.0011209	0.00022125	0.00043504	0.0014421	0.0027753	0.00044331	0.0027778	-0.0021234	4.5174e-05	0.0013378	-0.0010995	-0.00028911	-0.00047895	-0.00079486	0.0013226	-0.0018392	-0.00030464	-0.0014105	5.8161e-05	0.00071207	0.00020677	-0.00085052	0.0014706	0.00044799	0.00178	0.00019305	0.0012832
Negative		0.0031368	0.0018751	0.0037516	0.0053282	0.0023098	0.0035803	0.0041423	0.0057041	0.0046548	0.004309	0.005965	0.0045845	0.004002	0.0036156	0.0041792	0.0034615	0.007339	0.007252	0.0078716	0.0083558	0.010177	0.011365	0.0089538	0.0096527	0.0075832	0.0057471	0.0051777	0.0045061	0.0019756	0.0037637	0.0015073	0.0012724	0.001221	0.0021646	0.00085633	0.0034605	0.0042828	0.0033194	0.0024394	0.002359	0.0024008	0.0044244	0.0049512
N.S.		0.0003127	0.0010865	3.5616e-06	-0.00041893	0.0025392	-0.00013226	-0.00072709	-0.0015681	-0.0011097	0.00021925	-0.0018874	-0.0009176	-0.00040631	-0.0028578	-0.0020161	-0.0018861	-0.0027087	-0.00088114	-0.00078756	-0.0012737	-0.0012291	-0.003103	-0.00057735	-0.0015161	0.00051333	-0.0021188	-0.0020294	-0.0020746	-0.00010098	-0.0024417	-0.0029906	-0.0033957	-0.0015203	-0.0019413	-0.0025844	0.0024912	0.00088539	-0.00021017	-0.0016982	0.00084056	-0.0012067	0.0024074	0.00051669
N.S.		-0.00036488	-0.00040989	-0.001652	0.0025404	0.0016972	0.00078851	0.00031966	-2.7005e-05	0.00041256	0.00033557	0.00090065	-0.0010377	-0.0002277	-0.0010513	-0.0026515	-0.00094453	0.00012445	0.0050487	-0.00083712	-0.00033192	2.1398e-05	-0.0033183	-0.0029501	0.0024649	-0.0010775	0.00021724	-4.7872e-05	0.0021995	9.0387e-05	0.0020183	1.1115e-05	-0.00061061	-0.0012762	0.0010768	0.00058211	0.0012163	0.0011463	0.00042718	-0.00040574	0.0021342	4.7884e-05	0.0016425	0.0013679
N.S.		0.00024718	0.00092489	-0.00010578	0.0013809	0.0009132	7.7329e-05	-0.0020315	0.00018028	0.0005391	0.0011117	0.0013675	0.00084347	0.00097234	-0.0014203	0.0016645	-0.00010524	0.0002861	0.0040913	0.0025038	0.0027209	0.0049891	0.0033668	0.003045	0.0017001	0.0022662	-0.00030121	0.0027876	-0.00062725	0.0017354	0.0017074	0.0016422	0.00043305	0.0018695	-0.00033744	-0.00085239	-0.00089349	-0.00075317	-0.0012348	6.6491e-05	0.00088729	0.00045307	6.2867e-05	-0.00015484
N.S.		-7.7136e-05	0.0022716	-0.0010219	0.0014718	-0.0015993	-0.0001969	-0.00013649	0.0011481	0.0015723	-0.00085152	2.2459e-06	0.00032027	0.0019627	-0.00018718	0.00072519	-2.3354e-05	-9.7401e-05	-0.00091262	0.0015317	-0.00037325	0.0021882	0.0029509	0.0026331	-0.00067211	0.00020141	0.0017072	-0.00065401	0.0022836	-0.00084042	0.0007718	0.0010784	0.0022989	-0.0016877	-0.00038836	-0.0012815	0.0012946	-0.001064	-0.0018456	0.00018485	-0.0012114	-0.00019131	-8.8731e-05	0.0010043
N.S.		0.0014977	0.00035871	0.0010773	0.00096852	0.0037227	0.0012602	-0.00087996	-0.0013051	-0.0007229	0.0012155	-0.00058668	-2.9127e-05	0.0010097	-0.0024992	-0.00060516	-0.0016952	-0.0021859	0.00017002	-0.00058682	-0.00010717	-0.0010868	-0.00091748	-0.00022332	-0.0019638	9.9733e-05	-0.002435	-0.0029498	-0.0011557	1.0655e-05	-0.0018553	-0.0029281	-0.0024089	-0.0013208	-0.0020045	-0.0016295	0.0019378	0.00050479	0.0013959	-0.0015107	0.00094455	-0.00041285	0.0022046	0.00088807
N.S.		0.0010997	3.8388e-05	0.00041904	0.00050938	-0.00014642	0.0018443	-0.00084575	0.0012152	-0.0014266	-0.0018124	0.00051741	-4.2969e-06	-0.0022322	4.7353e-05	-0.0021866	-0.00081103	0.0017766	0.0037288	0.0018498	-3.7988e-05	0.0036278	0.0038158	0.0018044	0.0024516	0.00041402	-0.00043812	0.0012573	0.00025643	-0.001637	-0.0011935	-0.00024265	0.00073056	0.002133	-6.0058e-05	-2.8127e-05	-0.0011515	-0.0013645	-0.00083791	-0.00046045	0.00024642	0.0018891	-0.00031659	0.0024747
N.S.		0.00078227	-4.4133e-05	-0.00056743	0.00096646	-0.00015707	0.00062449	-0.0010807	0.0024005	-0.00168	-0.0031059	4.6887e-05	-5.3816e-05	-0.0028761	0.00032668	-0.0015553	-0.0009706	-1.7094e-05	0.0023081	0.00060276	-0.0013075	0.001516	0.0024828	0.00074656	0.0033632	0.0011544	-0.0013843	0.00095109	-0.0013711	-0.0014342	-0.0010349	-0.0013445	0.0032206	0.0014356	0.00023319	0.0020098	-0.0010888	-0.0018011	-0.00019105	7.3445e-05	-0.0010882	0.00063646	0.00064723	0.002469
N.S.		0.0034177	0.0019421	0.0012261	0.0035409	-0.00039746	0.0012936	0.0017517	0.0020798	0.0013789	0.0010955	0.003533	-0.0015576	0.00051212	0.0039643	0.0017085	0.0020081	0.0037486	0.0050453	0.0061235	0.0064166	0.0094986	0.0072262	0.0093055	0.0070215	0.0033239	0.002398	0.0036525	0.0019065	0.0041205	0.0022922	0.0037491	0.0024796	0.0028612	0.00056824	0.00016684	0.0019012	0.0020535	0.00078729	0.0016087	0.00086458	0.0035915	0.0010632	0.0031482
N.S.		-0.002184	-0.0013901	-0.00037476	0.0019649	0.00044544	0.0020896	-0.00093527	-0.00037145	0.00080386	-0.0009398	-0.00013218	-0.00075952	0.00095232	0.0012485	-0.0002432	0.0019307	0.0014793	0.000533	0.00073395	0.00024493	0.0020513	0.00059412	0.0011194	0.0014663	-0.0021191	-0.00045427	-0.00071513	-0.0016361	-0.00022097	-0.00053752	-0.003097	-0.0023341	-0.0011054	-0.0022725	0.0014077	-0.0015764	0.00081889	-0.0022005	-0.00046118	0.00043519	-0.00052925	0.0010802	-0.00063942
N.S.		-1.0105e-05	0.0002039	0.00042691	0.0031478	-0.00010827	0.002357	0.0014259	-0.00092321	0.0016142	0.00070539	0.0011161	-0.0006033	-0.0004023	0.0026221	-0.00066917	0.0021316	-0.00024501	0.00061967	0.00018583	-0.00013163	0.001955	0.0012589	0.00075484	0.0023214	-0.00089525	0.0014289	-2.5333e-05	0.00071404	-0.00058669	0.0012827	-0.0018341	-0.00049993	-0.0015922	-0.0017138	0.0021803	-6.0539e-05	0.00024936	-0.00075283	0.00064304	0.00057908	0.00037395	0.00038104	-0.00098154
Positive		0.00089544	-1.9085e-05	0.00077871	0.00040761	0.00050272	0.0017934	0.0010683	0.0039318	7.3677e-05	0.0015823	0.0068747	0.0033455	0.00404	0.0045516	0.0046613	0.0046141	0.0051991	0.0078737	0.0096718	0.0084803	0.0097455	0.0089599	0.0067012	0.0077809	0.0086928	0.0075449	0.0063709	0.0051686	0.0062273	0.0066062	0.0041346	0.0030635	0.0021084	0.002146	0.0023098	0.0044401	0.0020804	0.0025261	-0.00045236	0.0012915	0.0011	0.0019658	0.0019197
Positive		0.0011718	-0.00059189	0.0022838	0.0035094	0.0014844	0.0027418	0.00094834	0.0033239	0.0024702	0.001482	0.003786	0.0039549	0.0034975	0.0015004	0.0025476	0.0017303	0.0050888	0.0033728	0.002239	0.002671	0.0035335	0.0069062	0.0046434	0.0046795	0.0046848	0.0035724	0.0035815	0.0022507	-0.00025321	0.001783	-0.00014221	-0.00091487	0.00081338	0.001475	0.00083883	0.0022726	0.0026541	0.0020532	0.0021615	0.00076345	0.0011074	0.002779	0.0035575
N.S.		0.00117	-0.0012948	0.00099924	0.00097745	0.0027702	0.0018322	-0.0022052	-0.0021684	-0.0013154	-4.3533e-05	0.00018623	-0.00079263	0.0011334	-0.0018071	-0.00097978	-0.0015146	-0.00053208	0.0020318	-9.5885e-05	0.0018606	1.6547e-05	0.0016998	0.00049979	-0.0015404	-0.0003221	-0.00061073	-0.0035677	-0.00030286	-0.00090718	-0.002026	-0.0030722	-0.0011622	-0.0020632	-0.0019432	-0.0008381	0.0019232	-0.00082574	0.0032765	-0.0015711	0.00082943	0.00020216	0.0022085	0.00081922
N.S.		0.00016755	7.4076e-05	-8.7588e-05	-0.00014104	-0.00014831	0.00014103	0.00018277	0.0027512	-0.00063816	-0.00069305	0.0035844	0.0025058	0.0017686	0.0028274	0.0020889	0.0021944	0.0022991	0.0023254	0.0035791	0.0035005	0.0051503	0.0038989	0.0019521	0.0033007	0.0050705	0.0048972	0.0045651	0.0016376	0.0034244	0.0068957	0.0026682	0.0016563	0.00041919	0.00072065	0.001846	0.0032616	0.00046712	0.0013282	-0.00066803	0.00078561	0.00043928	0.0012353	0.0013327
Positive		0.0030539	0.0027625	0.0014355	0.0015855	0.0019787	0.0014588	0.0028855	0.0021442	0.0019468	0.0023389	0.001761	0.00094415	0.0035821	0.0015348	0.00055634	0.001813	0.002132	0.0012417	0.003056	0.0042686	0.0024262	0.005408	0.003221	0.0044009	0.0029478	0.0049221	0.0026301	0.0023317	0.0016469	0.0013669	-3.5709e-05	0.00091992	-0.00081282	-0.00017916	0.00067435	-0.00046799	0.00047412	-0.00068047	0.0011364	0.0013359	-0.0019434	-0.00010214	0.0001457
Positive		-0.0010902	0.0017897	0.0016069	0.0013524	-0.00034298	0.0020499	0.0010621	0.0015307	-0.00013975	0.0026511	0.00069128	0.0029236	0.0028494	0.0021512	0.0008676	0.00025321	-0.00035086	0.0025421	0.0042352	0.0058432	0.0087004	0.0080502	0.007359	0.0061776	0.0026941	0.0042177	0.0047988	0.005066	0.0028636	0.0031473	0.00040334	0.0022782	0.00025811	0.00084482	0.00079553	-0.00060043	-0.00030299	-0.00020057	-0.00016521	0.00086011	0.0012476	0.0017061	0.0013588
N.S.		-0.00026889	-0.00056989	-0.00079323	0.0013449	-0.00038261	0.0018064	-0.00059035	0.00194	-0.00075142	-0.0032386	-0.0016552	-0.00032421	-0.0016176	0.002983	-0.0010867	-0.0016488	-0.0016261	0.0011192	-3.2387e-05	-0.00072883	0.00042011	0.00088298	-0.00031869	0.0054717	0.002435	-0.00071253	0.0013761	-0.0020933	-2.2393e-05	0.00057725	-0.0020393	0.0034009	0.00076846	0.0004182	0.0036058	0.00031171	-0.0017462	-0.00036759	-0.00050102	-0.0022259	-0.00011125	0.002573	0.0011652
N.S.		-4.512e-05	-0.0011184	-0.0022728	-0.00082574	0.00034335	0.0010495	-0.0015454	-0.0010747	-0.00018001	0.0014107	-0.00059431	-0.0010792	0.0015253	0.00184	0.002755	0.0016427	0.0050341	0.004596	0.0021956	0.0024517	0.0015601	0.0066662	0.0037104	0.0017039	0.0025201	0.0010755	0.0026218	0.0034164	0.002222	0.0050518	0.0017972	0.0012965	0.001563	0.00071714	0.0013095	-6.0043e-05	0.0022448	0.0015538	0.00097324	0.001537	-0.00020527	0.0011488	0.00056373
N.S.		0.00018731	-0.0013392	-0.00069521	0.00024522	0.0021462	0.00040309	-0.00050846	0.00040824	0.0021331	0.00010245	0.0030218	0.00027794	0.001269	0.00071787	0.00038965	0.00094406	0.0027313	0.003179	0.0030412	0.0016245	0.005718	0.002802	0.0076314	0.0036036	0.0029969	0.0028066	0.0015017	0.00081886	-0.00035312	0.00094073	0.0052499	0.0035909	0.00095208	0.0003974	-0.00065241	0.0015464	0.0014764	-9.9996e-05	0.0011264	9.1481e-05	-0.00082189	-0.0017294	0.00032131
Positive		0.00076384	-0.00094179	0.0012338	0.0010671	0.0014332	0.0020825	0.001779	0.0041785	0.00054869	0.0030054	0.0061421	0.0033154	0.005161	0.0044429	0.0051864	0.0049923	0.006557	0.0094895	0.010542	0.010436	0.010905	0.011104	0.0095413	0.010617	0.0097395	0.0081441	0.0063464	0.006657	0.0069362	0.004905	0.0042074	0.0038435	0.0031958	0.0031847	0.0020428	0.0032769	0.0015258	0.0031634	0.00045538	0.0021392	0.0016826	0.0026407	0.002619
N.S.		0.0012525	0.001451	0.0041086	0.0020256	-0.00016911	0.0023263	0.0018587	0.0014839	0.0012664	0.0030591	0.00089187	0.0027469	0.0019624	0.0021946	0.0020146	0.0014071	0.0013803	0.0028024	0.0036617	0.0047484	0.0064475	0.0067438	0.005654	0.0052762	0.0024601	0.0029932	0.0053575	0.0046742	0.0026105	0.0042552	0.00094011	0.0011732	0.00086916	0.0022173	0.00022332	0.000436	-0.00049932	0.00024614	-0.0002712	0.0014965	0.00066123	0.002985	0.00081711
N.S.		0.00010362	-0.00087306	0.00092496	9.1012e-05	-0.00054598	0.00028571	4.8307e-05	-0.00013699	0.00019638	-0.0010478	0.00053901	-0.00063112	-0.00043836	-0.0010736	0.0020501	0.0021374	-5.6897e-05	-0.0019308	-0.0026457	-0.0017189	0.00058017	6.8943e-05	0.0017814	-0.00083124	0.00082417	0.00079896	0.0011671	0.00075812	-0.00048431	0.0019205	-0.00059919	0.0009461	-0.00042408	-0.0030273	-0.0013298	-0.00099639	-0.002118	0.00022919	-0.00087029	0.002928	-0.0017146	0.0015839	0.00027413
N.S.		8.8005e-05	-0.00054962	0.00087131	4.8179e-05	0.00044894	-0.0010686	0.00038355	0.0018964	-0.0004054	6.5104e-05	-0.0010408	-0.00053687	-2.8265e-05	-0.0020087	0.0003589	0.00054368	0.00025937	-0.0043404	-4.1177e-06	-0.0041693	-0.00099258	-0.00075269	-0.00042421	0.0026384	-0.0014371	-0.00045256	0.0038782	0.00086345	-0.0020309	-1.3342e-05	-0.00015839	0.0005918	-0.00027322	-0.0028288	0.0021917	0.00011519	-0.00099403	0.00037591	0.0020197	-0.0017268	-0.00034513	-0.00034629	-0.00060981
N.S.		0.0013232	0.0037101	0.0015451	-0.0012493	0.0010771	-0.0018767	-0.00074671	-0.0012114	0.00013633	-0.00019692	0.0035234	0.0013052	0.0025845	0.0016207	0.0013912	0.00084183	0.0012752	0.0030657	-4.2248e-05	0.002989	-0.0014571	-0.00086208	0.0012479	-0.00067516	0.0017256	0.00024944	1.6348e-05	0.00074718	0.00092774	0.00052223	0.0016265	0.00061324	-0.00023115	-0.00083342	0.00056365	-0.0023421	-0.0017875	-0.00046555	0.002497	0.0018419	-2.2118e-05	4.2974e-05	0.00058387
N.S.		-0.000675	-0.0022391	0.0015291	0.0005893	0.0018777	-0.00030576	-0.0011775	0.00033414	0.0018858	8.7234e-05	0.0003132	0.00031369	0.00027903	0.0029037	-0.0014387	0.0024419	-0.00018996	0.00020809	-1.832e-05	0.0030416	0.0020661	0.00038116	-0.00052153	-0.0017935	0.0030945	0.00061481	-0.0015193	0.00084857	-0.00050236	0.00055046	0.0008516	-0.00016365	0.0014334	-9.8237e-05	-0.00054214	0.0001717	-0.00030371	0.00071429	-0.00038301	0.00041684	-0.0018257	-0.00028262	-0.00060857
N.S.		0.0025467	0.0010624	0.0016931	0.0030578	0.00013766	0.0014998	0.0023234	-0.0010721	0.0012963	0.0022161	0.00087663	0.00086638	-0.00027371	0.0025069	-0.00050905	-6.31e-06	-1.3799e-05	0.00068795	0.00044667	-0.00012366	-9.556e-06	0.0012452	0.00071581	0.0019467	-4.0899e-05	0.0020396	0.00029872	0.00093938	-0.0013219	0.0017015	-0.0018103	0.00023691	-0.0016785	-0.0011718	0.0027981	-1.1982e-05	-2.4861e-05	0.00033249	0.0015335	0.00045019	0.0012212	-0.00019738	5.4059e-05
N.S.		-0.00026708	0.0034181	-0.0010331	-0.0014301	0.0029331	0.0012601	-0.0012923	-0.00070122	0.0003589	0.0013107	-0.00011924	0.0010907	-0.0042001	0.0013984	-0.00079661	0.0011222	0.00019069	0.00083507	-0.00017233	0.00091826	0.0015655	-0.0005085	0.0018751	-4.3963e-06	0.00095746	0.00034702	0.00029741	-0.00067517	0.00016065	0.001269	-0.0023498	0.0004156	-0.00014293	0.00041685	0.0011659	-0.0010621	-1.4745e-05	-4.5883e-05	0.00079686	-0.0012872	-0.00022435	-0.0016522	-0.00052424
N.S.		-0.001031	0.0009296	-0.00010332	-0.00090486	-2.8988e-05	-0.00093742	-0.00054788	-0.00015212	0.0012652	-0.00035916	0.0007311	-0.00040422	0.00053159	0.0020434	0.0011409	-0.0010517	-0.00048156	0.00035809	0.0032172	0.00072258	0.0028012	0.0027916	-9.2302e-05	0.0020748	0.003674	0.0028771	0.0030028	0.0015776	0.0067283	0.00068693	0.0021279	0.0032423	0.0049967	-0.00053253	0.00011041	-0.00060266	-0.0011014	0.00097224	0.00087445	0.00055493	0.0017039	-2.4834e-05	0.00013115
N.S.		-0.00034369	0.00040314	0.00089045	5.5579e-05	6.6924e-05	3.3915e-06	0.00020112	0.00055812	0.00078868	-0.0010933	-0.00094119	-0.00054634	0.00076325	-0.00048419	-0.0010793	4.5531e-05	-0.0017804	-0.00055943	0.0032679	-0.0010838	0.0032365	0.0027691	0.00011153	0.00054004	0.0028688	0.00098724	0.0029157	0.001352	0.002443	0.00032048	0.0018139	0.0015462	0.0020031	0.00064744	-0.00097429	-0.0014504	-0.0015725	-7.0547e-05	0.00059954	0.0013049	0.00091137	-0.00057779	-0.00045826
N.S.		-0.00091613	4.0625e-05	-4.9818e-06	0.00087106	0.0012358	0.0010096	0.0009073	0.00041531	0.00083052	-0.00057417	0.0010746	-7.3002e-06	-0.00060451	0.0042449	-0.00076551	-0.000428	3.3034e-05	0.0035373	0.0035182	0.0045518	0.0088781	0.0047311	0.0043778	0.0015634	0.0025561	0.00045816	0.002348	0.00062658	0.00027354	0.00063754	-0.0011521	-0.0011349	0.00078254	0.0018592	0.0016438	-0.0025561	0.0013529	0.0020236	0.00033214	0.00093079	-0.00035135	0.0021487	-0.00036837
N.S.		4.8443e-05	-0.0015764	-0.0022354	-0.0010811	0.00011976	0.00045698	-0.0017704	-0.00045926	-0.0013802	-0.00025249	-0.0013956	-0.0014352	0.0015969	0.00091613	0.0011715	0.00039829	0.0023519	0.0020687	0.00043668	0.0014974	0.00088998	0.0044425	0.0027861	0.00042445	0.0020068	-0.00014607	0.0012506	0.0002123	0.00049803	0.0029826	-0.00032857	0.00062909	0.001032	-0.00023022	0.00032768	-0.00042656	0.00047959	-0.00025614	-0.00057224	0.00060233	0.00020661	0.0024401	-0.00061038
N.S.		0.0011617	0.0031317	0.0023066	-0.00058861	0.0017197	-0.0022718	-0.001536	-0.00077091	0.00033732	-0.00063699	0.0028074	0.0008101	0.0025348	0.00047648	0.00048737	0.00024604	-0.00088229	0.00035384	-0.001276	0.0021858	-0.0020318	-0.00062121	-0.00013892	-0.0010956	-0.00096506	-0.00059777	-0.00048269	0.00072077	0.00026606	0.00014409	-1.5676e-05	0.00051603	-0.00098296	-0.00058658	0.00055989	-0.0020605	-0.0011727	-0.00024149	0.0029417	0.0012012	-3.8231e-06	-0.00029628	0.00060731
N.S.		-0.0018668	-0.0015864	0.00057895	0.00097108	0.0013145	-0.00095827	-0.0010523	0.00070869	0.00041952	-0.00099404	0.00069867	0.00093608	0.00061871	0.0047131	-0.001175	0.0012453	0.00031789	-0.00050536	0.00018421	0.0017819	0.00043852	0.0014561	-0.00013584	-0.00057957	0.001929	-5.712e-05	-0.002607	-0.0007615	-0.0010754	0.00082619	-0.00025661	-9.4233e-05	0.0025309	-0.00090143	-0.00051342	0.00065266	-0.0012186	0.00015462	-0.0014006	0.00086567	-0.0022603	5.0894e-05	-0.00070598
N.S.		-0.0001656	0.00066443	0.00054696	0.0015177	0.0024996	0.00036132	0.0014696	0.0018675	0.00070467	0.00067133	0.0032403	0.0013262	3.9587e-05	0.0018984	-0.0022993	0.00027487	-0.00046366	0.0040576	0.004815	0.0053702	0.0047702	0.0033678	0.0032858	0.0038395	0.0013664	0.00048432	0.0021188	0.0011431	-0.0010041	0.0015211	-0.00098904	-0.00016226	0.0012631	0.0020929	0.002455	0.00010031	0.001219	0.0011642	0.00088679	0.00078123	0.00063813	0.00076801	-0.00039404
N.S.		-0.00033427	0.0023476	-0.00056429	0.0011929	-1.65e-05	-0.00020802	0.00011386	0.0010801	0.001307	-0.0014584	-0.00010844	0.00016385	0.0019937	-0.00061936	0.0012757	0.00022247	0.0010523	-0.001356	0.00014571	0.0015316	0.0024159	0.0017452	0.0025392	0.0005686	0.0011887	0.0022391	-0.00053176	0.0013383	0.0003406	0.0017075	0.0019485	0.00065802	-0.001757	-0.0010289	-0.001585	-0.00025761	-0.0030187	-4.434e-05	-0.00040226	-0.00094214	-0.0011317	0.0005693	0.0014919
N.S.		0.00014513	-0.00062727	-0.0010473	-4.1052e-05	0.0030591	0.00067345	0.00020667	-0.00085561	-0.00018955	-4.882e-05	0.0038579	-0.0003435	0.0018879	0.0016415	0.00086231	0.0013096	0.0022563	0.0025419	0.0022335	0.0010019	0.0032844	0.0008446	0.0052896	0.0024379	0.00040218	0.0018867	-0.00030169	0.0010089	0.00059577	0.00046627	0.0034933	0.00090606	-0.00046948	0.00030262	-0.00017618	0.0015322	0.0015424	0.00069324	0.0013947	-0.00011045	-0.00034499	-0.0015113	-0.00088546
N.S.		0.000142	-0.00089218	-0.00056168	0.001135	0.0014419	0.00099308	-0.00075694	0.0010513	0.0025441	-0.0006709	0.0015606	0.0018003	0.00053397	-0.00097287	-0.0013164	-0.00092518	0.00011097	0.0010354	0.00053034	-0.00013124	0.0021567	0.0015742	0.0032852	0.0021808	0.0032923	0.00032237	0.00091412	0.00039069	-0.0010152	0.0012634	0.0040131	0.0021604	0.0017837	-0.00040927	-0.00093061	0.00030929	0.00014381	-0.0010562	0.00093755	0.00029165	-0.00091397	-0.0014044	-0.00037017
Positive		-0.00052254	-0.0010179	0.00046642	0.0016932	0.00060312	0.00032872	0.0021205	0.0008408	0.0019032	-0.0017042	-0.00040522	-0.00087902	0.0012178	0.00038606	0.0014505	-0.0019173	0.002143	0.001579	0.0048009	0.0085661	0.012273	0.015362	0.0077374	0.0053884	0.0055476	0.0033288	0.0024421	0.0028714	0.00031536	0.0013737	0.0010611	-0.00046808	0.0012138	0.0014657	0.00061719	-0.0022293	-0.0013272	0.00074247	-0.00066427	-0.0010046	-0.00099138	-0.0015396	0.00076278
N.S.		0.00022269	0.00013095	7.2224e-06	0.0014275	0.0014281	-0.0015876	0.0029911	0.0014254	-0.0001656	0.0012951	0.00070152	0.00076467	0.00022659	-0.0010403	4.095e-05	0.0014082	-0.00080705	-0.00025198	0.0018891	-0.0016764	0.0002658	-0.00037914	-1.8158e-06	0.0042591	0.00033444	0.00085608	0.0031102	0.00045818	-0.0024015	6.5407e-05	-0.00024059	0.00038305	0.00077709	-0.00046464	0.0040131	0.00068236	0.00057538	0.0013077	0.0018253	-0.0010903	0.00082202	-0.0003263	-0.00099506
N.S.		0.0022251	0.0030327	0.0015424	-0.00036645	0.0015268	0.0002152	0.0012151	0.0017186	0.0021877	-0.00015871	0.0010191	0.00012345	0.0020753	0.00096929	-0.00088413	0.0011023	-2.4576e-05	0.00037926	0.0015355	0.0019189	0.00066174	0.0035062	0.0023393	0.0031422	0.0023917	0.0038248	0.0012352	0.0010357	0.00073792	0.00050488	7.3942e-06	0.0013143	-0.00072745	0.00042406	0.00075272	0.00035774	0.00010354	-0.0010594	0.0011125	0.00044739	-0.0010031	-0.00010046	0.00047916
N.S.		-0.001814	-0.001185	0.00042017	0.00053006	0.00036044	-0.001523	-0.00032917	0.00056401	-0.0014452	-0.0016338	-0.00086976	0.00056959	-0.0001962	0.0042344	-0.00065113	-0.00064385	-0.00033355	-0.0012175	0.00045702	0.00076237	-0.0003186	0.0015452	-0.00017623	0.00048808	0.00041216	-0.00072804	-0.0037	-0.0017277	-0.0016711	0.00025591	-0.0010814	-0.00089527	0.0030899	-0.00091559	-0.00032353	0.0018062	-0.0021794	-0.00042468	-0.0023382	0.0012158	-0.0017454	0.0022664	-0.0012801
N.S.		0.00046792	-0.00042674	-0.0011462	-0.00030053	0.0016459	0.00047296	-0.00023193	-8.22e-05	0.00032686	0.0012874	0.0010905	-0.00015554	0.00074525	0.0018054	0.0037502	0.00056844	0.0045406	0.0045145	0.0016832	0.0014179	0.0014233	0.0049823	0.0021502	0.0013161	0.0018082	0.00049692	0.001238	0.0030581	0.0022742	0.0039474	0.0024547	0.00026969	0.0013697	0.0014632	0.0014565	0.00053437	0.0031578	0.0027279	0.0011167	0.0012783	-0.00017949	-8.7848e-05	0.0010123
N.S.		-0.00070391	0.001916	0.0019329	0.0012588	0.00036945	0.0012683	2.2096e-05	0.0018557	-0.00099116	0.00096424	0.00098818	0.0019042	0.0029845	0.00095163	-7.9104e-05	-0.00048727	-0.0021754	0.00037991	0.0023027	0.004464	0.0053692	0.0054958	0.0037357	0.0032541	0.00017462	0.0029637	0.0032755	0.0033268	0.0019664	0.0020023	0.00017799	0.0024177	0.00067843	0.00046973	0.0015726	-0.0003549	0.0012571	0.00018629	0.0014261	0.00098184	0.0021639	0.0010696	0.0018123
N.S.		9.8554e-05	-0.0016168	0.00036066	-0.00076862	0.0011153	0.0013869	0.0023095	0.0015777	-0.00065757	-0.0011982	0.0041528	0.0007238	0.0029818	0.0043822	0.00037511	-0.00028503	0.00028188	-0.0001051	0.0019449	0.0050202	0.0054402	0.0066279	0.0031073	0.0058829	0.0046824	0.0048333	0.00048413	0.00063528	0.0012061	-0.0021617	-0.0012015	0.0011676	0.0002906	0.0011781	-0.00027968	8.7544e-05	-0.00083745	6.0087e-05	0.00042733	0.00045003	0.00040223	0.0007346	0.000174
Positive		-0.00022011	-0.0012019	0.00047552	0.0012328	0.0019525	0.00087745	0.00089328	0.0027074	3.2867e-05	0.0017614	0.0029498	0.0020673	0.0037261	0.0028112	0.0035365	0.0036943	0.0052063	0.0058774	0.0062712	0.0074398	0.0070208	0.0080898	0.0081583	0.009758	0.0080653	0.0071677	0.0060203	0.0053966	0.0051851	0.004143	0.0030239	0.0042315	0.0040223	0.0034396	0.0027937	0.0027773	0.0013164	0.0033595	0.0011998	0.0030197	0.0013435	0.0029416	0.0029358
N.S.		0.00046013	-1.2952e-06	0.00049856	0.00052715	0.00060508	-0.00027585	0.00087106	0.002314	-0.00048533	-0.0015574	0.00049088	0.00073781	0.00062186	0.0017428	-0.00024282	0.00046878	0.00089926	-0.00088388	0.00025306	0.0016521	0.0021013	0.00049748	-0.0011838	-0.00072373	0.0019201	0.0027112	0.0018891	-6.247e-05	0.0016737	0.0048531	0.00076926	0.00088546	-0.0007537	-0.0013233	0.00065757	0.0014554	-0.00082274	0.00087502	0.00015255	0.00077133	0.00076792	0.00079829	0.0005609
N.S.		-7.1699e-05	0.00055602	0.0032899	0.00035898	0.00064297	1.1565e-05	4.8484e-05	0.0028625	0.00087495	-0.00096581	-0.0028001	-0.00038561	0.0020653	-0.0019909	-0.0026259	0.00060169	-0.0027628	-0.0014329	0.0023109	-0.0030809	0.0034575	0.00046434	0.00079666	-0.00081521	0.00082156	0.00016085	-0.00030806	0.001322	-0.0001297	0.00013031	0.0025631	-5.781e-05	-0.0008102	0.0011088	-0.0013187	-0.0013445	-0.0015927	-0.00040944	-0.0004425	0.0021205	-0.00040961	-0.0014148	-0.0007636
N.S.		0.00016348	0.00043291	0.00074997	3.4871e-05	-0.0029617	0.00054433	-9.4411e-05	-0.0013468	0.0016016	-0.00025905	-0.000493	0.0017083	0.00052692	-0.00093004	-0.0013215	-0.0011814	0.00040662	-0.0011392	-0.0012685	-5.7144e-05	0.0025219	0.0014957	0.0036655	0.0029751	0.0028377	0.0021388	0.0011604	0.00020659	0.0014521	8.4834e-05	0.0022038	-0.0002023	0.00057008	0.00010062	0.0034272	-0.00079976	0.00083785	0.0014574	0.0011725	0.00029655	0.00079578	-0.00064931	-0.00023715
N.S.		0.0027989	0.00087836	-9.006e-05	0.002078	0.0010226	0.0023024	0.0022262	0.00027462	0.0010499	0.0038088	0.0011973	0.0015844	0.0034431	0.0019868	0.00084201	0.0016644	0.0020523	0.00073974	0.0025712	0.004795	0.0011578	0.0032512	0.0014271	0.0022082	0.0019888	0.0040222	0.0012663	0.0012804	0.0010996	0.00031259	-0.00052652	-9.1903e-05	-0.0018022	-0.00053693	0.0007088	-0.0013729	-0.00014082	-1.7767e-05	0.00056996	0.0017808	-0.0013122	0.00057815	-0.00052475
N.S.		0.00066423	-0.00026446	-0.00084199	-0.00098833	0.0025163	0.00588	0.0013466	0.00036141	3.2355e-06	0.0010313	0.0030572	-0.00038909	0.0016345	0.002687	0.001191	0.0024054	0.0057717	0.0024879	0.0059573	0.0044269	0.0041003	0.004696	0.0031464	0.00028178	0.0042055	-0.0013369	0.002081	0.0019661	0.00048486	-0.001209	0.001083	0.001743	-0.0016798	-0.0016889	0.00093308	0.0019002	-0.0021265	0.00074526	-0.00028602	-0.0022352	-0.00069656	-0.0011807	0.00058531
N.S.		-0.00073459	0.0011494	0.0002287	0.0023869	0.0019275	0.000419	0.00092629	0.0012125	0.00090352	-0.00052744	-0.00085937	-0.00020333	0.0023189	-0.0011582	0.00071583	-0.00010473	0.0009576	-0.0015147	-0.0014522	0.0025353	0.0028076	0.001163	0.0021266	0.0017844	9.5305e-05	0.0011763	2.3987e-05	-0.00087971	-0.00031035	0.0011683	0.0017209	-0.0008688	-0.0011124	-0.001282	-0.0010766	-0.0010327	-0.0028554	0.0011183	-0.00079285	-0.00022305	-0.0016824	7.4979e-05	0.00085837
N.S.		0.00032649	-0.00081898	0.0010542	-0.00092753	0.00097714	-0.00038236	-0.0016038	0.0029526	-0.00078732	0.00040748	-0.0015273	-0.0011639	-0.00016046	-0.0014124	0.00082206	6.9146e-05	0.00058829	-0.0040234	-0.0025889	-0.0059174	-0.0011587	-0.0006405	0.00048231	0.001591	-0.0010369	-0.0018158	0.0028941	0.0012504	-0.0012511	6.0541e-05	-0.00011673	1.949e-05	-0.0014808	-0.003126	4.291e-05	-0.00010539	-0.00096457	-0.00017422	0.0019424	-0.0011947	-0.00035611	0.0002183	0.00050052
N.S.		0.00097592	0.0018819	0.0026478	0.0011139	0.0015364	-0.00073777	-0.00086113	0.00088067	-0.00038788	-0.00048266	0.001716	0.00082852	0.0026935	7.142e-06	-0.00031669	-0.00015762	-0.0024224	-0.00078789	-0.0003981	0.0025303	0.00063615	0.0018543	0.00021393	0.00014676	-0.00198	0.00033487	0.0012089	0.0016395	0.0005471	0.00093377	-8.1893e-05	0.001584	-4.9601e-05	-7.0001e-05	0.0011819	-0.00042931	0.0010233	0.00031733	0.002708	0.0008654	0.0012563	0.00037725	0.0013219
N.S.		0.0002629	0.0004653	-1.9225e-05	0.0019099	0.002442	-0.00076821	0.0031511	0.001648	0.00013467	0.0021905	0.0032428	0.0022022	0.00030932	-0.00036692	-0.0013815	0.0014916	-0.0012745	0.0033297	0.0035638	0.0020227	0.0012584	0.0010313	0.0017688	0.0056278	0.00081551	0.00092238	0.002137	0.0011469	-0.0021161	0.0010128	-0.00052195	0.00024124	0.0013932	0.0015174	0.003487	0.0012071	0.0017504	0.0010276	0.0013552	5.3292e-05	0.0017775	0.0002333	-0.00037521
N.S.		-0.00091284	0.0013518	-6.4247e-05	-0.0014847	0.0015543	-0.0021169	-0.0014005	-0.0010112	0.00091768	-0.00016961	0.00022344	-0.0012231	0.00078292	0.0029253	0.0026547	-0.00069927	-9.8235e-05	0.00012495	0.0012008	0.0006632	0.0022571	0.00076698	-0.0012931	0.0019386	0.0021916	0.0020064	0.0012713	0.00086986	0.0071991	0.00010209	0.0021239	0.0021074	0.0034919	-0.00060061	0.00026124	0.00023404	-7.4794e-05	0.0023935	-1.6171e-06	0.00078898	0.00087022	7.5036e-05	-0.00061522
N.S.		-0.00097157	-6.3571e-05	0.00076722	0.0026286	0.0021358	0.0010602	0.0018288	0.0013373	0.0009604	-0.00069956	-0.0011507	-0.00063517	0.002365	-0.00058558	0.00077692	-0.0015444	0.001244	-0.00038585	0.00074296	0.0046705	0.0060171	0.005808	0.0037477	0.003523	0.0010599	0.00097018	0.0010602	-0.00033236	-0.0012952	0.0003427	0.00084631	-0.0012203	-0.00012934	0.00012901	-6.832e-05	-0.0019124	-0.0018893	0.00049607	-0.00093736	-0.00051359	-0.0013859	-0.0008856	0.00049046
N.S.		0.0013984	0.0020683	0.0004877	-4.2218e-05	-0.00078101	-0.00064437	0.00010325	-0.00059553	-0.00093747	-0.00016716	0.0021952	0.00023616	0.001711	0.0021954	0.0013326	0.00090969	0.0019923	0.0042495	0.0010679	0.0022347	-0.00033386	-0.00155	0.0011249	-0.00092228	0.002457	0.00037681	0.00074357	0.00018608	0.0011123	0.00046539	0.0036677	0.00091005	0.0012442	-0.00090752	0.00020373	-0.00074209	-0.00095086	-0.00031842	0.00086962	0.00090395	0.0002	-0.00047416	0.00022505
N.S.		-0.0014475	-0.00066202	-0.00089291	0.002447	0.0010757	0.0010594	0.00050091	0.00041644	-0.00071309	0.00073898	-5.5511e-07	-0.00066054	0.0012176	0.00066645	-0.0011469	-0.00063578	0.0014287	0.001162	-0.00073189	-0.0013239	-0.0015887	-0.0014284	-0.0025432	0.003423	-0.00075896	-0.00041259	0.0011097	0.0024675	0.00061282	0.001564	0.00021677	-0.0022937	-0.0014588	-0.00061029	0.00038829	0.00048238	-0.00031711	0.00034307	-0.00077202	0.0018464	0.00088766	0.0012816	0.00044269
N.S.		-0.0019636	0.0018841	0.00092143	0.0019547	0.0010556	-0.00080524	0.0023272	-0.00061747	-0.0011618	0.00010538	0.00060865	0.0028313	-0.00031594	0.0010607	-0.00058231	0.0011878	0.00020674	-0.002912	-9.7155e-05	-0.0020278	0.0003902	-0.0039058	-0.00046388	-0.0017342	-0.00050479	-0.0013218	-0.00086927	0.00043119	0.0013119	-0.0005372	-0.002441	-0.0017257	-0.00010909	0.00054138	-0.00025011	0.00051794	0.0030822	0.00024961	-0.0022545	-0.00044563	0.00099329	-0.00040219	0.00050315
N.S.		-0.00087773	-0.00085526	-4.9364e-05	-5.5157e-06	7.9477e-05	0.00045445	-0.0010564	0.00049793	-0.00093357	0.0014668	-0.00063825	-0.00082494	0.0010648	-0.00067868	0.00016144	1.1001e-05	0.001378	0.0010799	0.00076257	0.003852	-0.0046715	0.0096192	0.01232	0.0053193	0.0039913	0.0030105	0.0042354	0.0039666	0.0033928	0.0065736	0.0050161	0.0012554	0.00071223	0.0047609	0.0040453	0.00025109	0.0021136	0.0026675	0.00089762	0.00032854	0.00011097	0.00073713	0.0029928
N.S.		-0.00015302	-3.9823e-05	0.00077176	-0.00028869	-0.0021587	-0.00061542	0.00029962	-0.0013376	0.00086923	0.00039252	0.00020103	0.0016488	-0.00050683	0.00054124	-0.0010256	-0.00070956	-0.00017779	-0.00078405	3.3307e-05	0.0013643	0.0025465	0.00046637	0.0029573	0.0025518	0.00099608	0.0024388	0.00023827	-0.00082697	0.0014113	0.00083398	0.0014379	0.00015737	0.00032282	0.00028292	0.0033092	-0.00012028	0.0015265	0.00015546	0.00071724	3.0488e-05	0.0006625	-0.0011265	0.00026726
N.S.		0.00033332	-0.0015545	-0.0008573	-0.0006163	0.0011604	0.0002922	-0.00018843	0.001409	-0.00023074	-0.00048148	-0.00066855	-0.00092758	0.0010599	0.0006304	0.00052068	-0.00032836	-0.00043427	-0.0007625	0.00048023	0.0013952	0.0023801	0.0020578	0.0026693	0.0013954	0.0015863	-0.00090586	-0.00070834	-0.0021168	0.001205	0.0010989	-3.5665e-05	-0.00022471	0.00017309	0.00039771	-0.00036292	0.0003638	0.00040827	-0.0002758	-0.0018744	-2.4009e-05	0.0010194	0.0027214	-0.00059083
N.S.		-0.0016276	-0.0002872	-0.00042182	0.00086382	0.00020557	0.00061363	0.0013037	-0.00072079	0.00078333	-0.00028505	-0.0013001	-0.00075264	-0.001053	0.0022772	0.0015213	-0.00066103	-4.2834e-05	0.0031037	0.0022793	0.0024368	0.0070635	0.0029371	0.0029459	0.0013456	0.0023512	0.00094852	0.0014505	0.00079455	0.0013119	-0.00032546	-0.0010872	-0.001334	0.00034712	0.00060901	0.00086434	-0.003633	0.0020463	0.0018507	2.551e-05	0.00068716	0.00055121	0.0029043	0.0010581
N.S.		0.0025868	0.00075398	0.0014639	0.0017269	0.00032777	0.00027438	0.0006039	-0.0010465	0.00016483	0.001055	-0.00010395	0.0012915	0.0009636	0.0016218	0.00014538	-0.0010731	7.338e-05	0.00030279	0.0015295	-0.00097502	-0.0015656	9.8405e-05	-2.0434e-05	0.0009573	-0.0009558	0.00074239	0.00021735	0.00033344	-0.001039	0.00090054	-0.0024534	-0.00024854	-0.0006013	-0.00049341	0.0021785	-0.0007999	8.3677e-05	2.3814e-05	0.0024221	-0.000742	0.00079358	-0.0010206	0.0010379
N.S.		0.0043824	0.0035715	0.0045018	0.0056683	0.0024724	0.0044252	0.0019471	0.0041431	0.0022451	0.0040749	0.00080386	0.0049285	0.0019398	-0.00014422	0.0036872	0.0050143	0.004148	0.0064928	0.0042909	0.0065564	0.0062445	0.0051911	0.0083936	0.0041665	0.0023807	0.0029628	0.0041739	0.0021759	0.002469	0.00086762	0.0048002	0.0014109	0.0021371	0.0030093	0.003297	0.0022396	0.00082052	0.00053428	0.0027682	0.0023164	0.0032729	-0.00020096	0.001824
Positive		0.0045248	0.0036164	0.0045711	0.0053332	0.0024447	0.0021286	0.00035158	0.004808	0.0034275	0.0023618	0.00049974	0.0048832	0.00090382	6.4953e-05	0.0051265	0.0068632	0.0057707	0.008729	0.0059988	0.0042426	0.005176	0.0069492	0.010412	0.0054074	0.003813	0.0029259	0.0047776	0.0020916	0.00216	0.0028773	0.0046284	0.0024785	0.0011739	0.0035566	0.0033958	0.0022941	0.00025116	0.0016305	0.0018135	0.0019353	0.0026349	-0.00053402	0.0013238
N.S.		-0.00066285	0.0016773	-0.00033089	-0.00061877	0.0010119	0.0010817	0.0012858	-0.00049938	-0.00034402	-0.00082784	-0.0001016	-0.00011721	0.00050195	8.9684e-05	0.0012112	3.3951e-05	6.959e-05	0.0012605	0.0010229	-0.00052056	0.0011845	-0.0013345	0.00067913	-0.00070078	-0.00047631	0.0013463	0.00067182	0.0019035	0.0001453	0.0018923	-0.001113	-0.0018786	-0.0010144	0.00096975	0.0001973	-0.0008927	0.00041727	-0.0015459	0.00077665	0.00017275	-8.2183e-05	0.00053056	-0.00057636
N.S.		-0.0019308	-0.0018883	0.0017411	0.00069428	0.00073188	0.0024085	0.00018234	-3.2679e-05	-0.0013283	-0.00046278	0.0030318	0.00016393	0.0012395	0.0020565	0.00043382	-0.00023714	4.6349e-06	-0.0011558	0.0005322	0.0018386	0.0025451	0.0052904	0.0017136	0.0020933	0.0040869	0.0037966	-0.00030667	0.00058857	0.0022707	-0.0020001	-0.00057558	0.0029246	0.00038456	0.00030537	-0.0018524	-0.00025735	0.00014528	-0.00023485	0.00068487	-0.00010763	8.933e-05	-0.00078359	-0.00092774
N.S.		-1.5706e-05	0.00049694	0.00089428	0.0017222	0.00054425	0.00099309	3.8474e-05	-0.00039828	0.00086552	0.00079559	-0.0027773	0.00092133	0.0017767	0.001007	0.00086254	-0.00091045	0.0011225	-4.4279e-05	0.00060092	0.0019723	0.0030536	0.003353	0.0011483	0.0012807	0.0018486	0.0024432	0.0017807	-0.0002404	-0.00019568	0.00012155	0.00087886	0.0012971	-0.001432	0.0019774	-0.0028954	-0.000281	-0.00094161	0.001221	0.0020954	0.0029345	-0.00041552	-0.00051251	0.0018381
N.S.		0.00086193	0.00015175	0.00026963	1.2461e-05	-0.00014024	-0.00056505	9.892e-06	0.0005923	0.00019322	-0.00049997	-0.0012317	0.0018129	0.00091997	-0.00020798	0.0010698	0.00033531	-0.00025157	0.00016938	0.00043779	0.0005955	0.00092465	-0.00078282	0.00053191	0.00059284	-0.00011023	-0.00059238	0.0011245	-0.0015573	0.00032439	0.000322	-0.00055448	0.00062933	0.00068022	-0.00069879	0.00035229	0.001453	-0.0012266	-0.0013602	-0.00015744	-0.00080844	-0.0012976	-5.3101e-06	-0.00068079
N.S.		0.00063365	-1.0789e-05	0.00055716	0.0017002	0.001806	0.00085416	0.00082771	0.00018111	0.0029805	0.00047765	-4.1446e-05	-3.1973e-05	0.00070044	-0.0010199	0.0017058	0.00060832	-0.00087793	-0.0020654	0.00022815	0.0022096	0.0011618	0.000327	0.0040872	0.0024183	0.0020857	0.0020904	-0.00012782	0.0011535	0.0014069	-0.00039514	0.0013891	0.0010271	0.0005506	0.0011665	-0.00090985	7.7547e-05	-0.00010112	0.0023345	-0.0018364	0.00078168	0.00080741	0.00012842	0.00055007
N.S.		0.0003015	0.00087668	0.00066425	-0.00039694	-0.0017927	0.00021863	-0.00037913	0.00025411	0.001674	-2.4006e-05	-0.0014577	0.0016343	0.00099642	-0.0031836	-0.0012044	-0.00071616	0.00066127	-0.00068607	-0.0016302	-0.00038283	0.00059457	-0.0016265	0.0026729	0.0014107	0.0029163	2.1312e-05	0.0011002	0.00032184	0.0013583	-0.0011554	0.0020837	8.3219e-05	0.0013169	0.00028134	0.0024564	-0.0011619	0.00053614	0.0018375	0.0020221	0.0008891	0.00033087	-0.0010475	-0.00053673
N.S.		0.00010188	0.00087999	0.0053109	-6.8752e-05	2.5005e-05	1.5236e-05	0.00023652	0.0048209	0.0015856	-0.00081871	-0.0024997	-7.7322e-05	0.0026028	-0.0016936	-0.0025688	0.00039897	-0.0023949	-0.0009443	0.0015084	-0.003047	0.0017296	-0.0017212	0.0019223	-0.00066998	-0.0018471	0.00057028	-0.0023561	0.00097614	-0.00048699	0.00070842	0.002677	-0.00096003	-0.0010449	0.00075448	-0.00086389	-0.0010643	-0.001716	0.00011667	-0.00074027	0.0012525	-0.00083368	-0.00065535	-0.00014709
N.S.		-0.0025872	-0.0001002	0.00098253	0.00090115	-6.0476e-05	-0.00036808	0.0021386	-0.0018016	-0.0010607	0.00041479	-0.0010659	-0.001188	-0.00055076	-0.0014567	-0.00025005	-0.00029865	-0.00030249	-0.0025022	-0.00075818	-0.0023856	0.00059082	-0.00085422	0.00059763	-0.00092721	-0.00064572	0.00067933	0.00010449	-0.0015335	0.0010895	0.0010048	-0.0009602	-0.0011488	-0.00035186	0.0012186	-0.00016531	-0.0011653	0.001655	-0.00038115	-0.00055148	0.00010538	0.0010093	0.00033395	0.0013798
N.S.		-0.00078381	0.0011929	-0.0010237	-0.00091	0.0010427	8.0386e-05	0.00014766	-0.0008268	-0.00052925	-0.0013383	-3.6575e-06	-0.0015011	0.0019459	1.4647e-06	0.0016883	8.349e-05	-0.0004107	0.001068	0.0009301	-0.00018131	0.0026231	-0.0012187	0.00094953	-6.4292e-06	-0.0010435	0.0015772	0.00014382	0.0017603	-0.00027157	0.0018148	-0.0012747	-0.0026259	-0.0012018	0.00090314	-0.00032349	-0.00033559	0.00051988	-0.0012876	-0.00011438	0.00025928	-0.00013007	0.00043159	0.00013693
N.S.		-0.00066127	0.0014174	6.7304e-05	-0.00024221	0.0015522	0.00057075	-0.0026561	0.00052792	0.00047406	0.00064014	0.00084814	-0.00072528	0.0002892	-0.0010199	-0.00037849	-0.0014014	-0.00076857	0.0012089	0.0010103	0.0011342	-0.00012461	0.0015184	0.00029996	0.00027796	0.0016191	-0.0011355	0.0012804	-0.0007379	0.00087915	0.00046758	0.0010265	-8.7913e-05	0.0012738	-0.00027055	0.00013357	-0.00079916	-0.00090599	-0.00023433	0.00038001	0.0018717	-0.00026631	-9.777e-05	0.0008122
N.S.		-0.0022016	-0.0017232	0.00049369	-0.00075212	-0.0014307	-0.00073071	-0.00060683	-0.0021634	-0.0020083	-0.0016358	-0.00035711	0.00052561	0.00082811	-5.3999e-05	0.0012106	0.00020153	0.0022939	0.0053126	0.0015703	0.0040007	0.0029679	0.0050689	0.0038179	0.0077541	0.0031833	0.0015928	0.0016665	-0.00039113	0.00044937	0.0026094	-0.0010473	-0.00098645	-0.0023618	0.0010984	0.0014218	0.00041761	-0.00014469	-0.00077113	0.00093227	-0.00062037	-0.0020314	-0.00057042	-0.00088695
N.S.		0.00068199	0.00080131	0.00092733	0.0017825	0.0024684	0.0017559	0.00056789	0.00014919	0.0019603	0.00010274	0.0017246	0.00082848	0.00045275	-4.736e-05	0.0017879	0.0019799	0.00037028	-0.00096877	0.00088365	0.0010357	0.0004335	0.00031316	0.003727	0.00043814	0.0023373	0.0016421	0.00095418	0.0026076	1.7972e-05	-0.001201	0.00089557	0.0030342	0.00018791	0.0017398	-2.1697e-06	0.0012273	-0.00075032	0.0018629	0.00023527	0.0010978	0.00029909	0.00075732	-4.4514e-05
N.S.		0.00040379	-0.0012219	0.00032749	0.00034895	0.001823	0.00079842	0.0011048	0.0013514	0.0018035	0.00041695	-0.00047057	-0.00048808	0.00086195	-0.00013732	0.000964	0.00016395	-0.00091195	-0.0022172	0.0012195	0.0030106	0.0031158	0.0011434	0.004377	0.0032992	0.0021047	0.00050367	-0.00081475	-0.0010323	0.0024611	0.00070005	0.001694	-7.6638e-05	-0.00024706	0.00092636	-0.00077332	0.00087999	0.00096533	0.0018412	-0.0023535	3.7832e-05	0.0013177	0.0010035	0.00018118
N.S.		0.0013057	-0.0010771	-0.00090552	-0.0014989	0.00075064	0.0010067	0.002206	0.0017187	-9.566e-05	-0.0013614	0.0018304	0.00059299	0.0032471	0.0037073	0.0001033	-0.00032489	1.2109e-05	0.00047291	0.0012726	0.0043387	0.0040135	0.0044888	0.0018633	0.0051853	0.0023083	0.0024164	0.00049739	0.0008359	0.00046977	-0.0017322	-0.001054	-0.00058704	-0.00020566	0.000755	0.00070872	0.0010702	-0.0015552	-0.00012206	0.00089378	0.00097849	-0.00044856	0.0011215	0.00073997
N.S.		0.00042808	0.0006339	0.00078664	0.00017839	0.0034607	0.0041137	0.00081049	0.00037635	0.00029458	0.0002155	0.0030996	0.00084643	0.00083898	0.0017077	0.0012925	0.002951	0.0033285	0.00036278	0.0035512	0.0026673	0.0013779	0.0019557	0.0043628	-4.2763e-05	0.0032298	-0.001035	0.0017294	0.0026333	0.00020796	-0.00090611	0.0011233	0.0034235	-0.0018887	0.00051783	0.0011265	0.0032663	-0.0012535	0.0014324	0.0011686	-0.00079593	-0.00010506	-6.339e-05	-0.00019148
N.S.		-0.00060589	-0.00062422	-0.00010423	0.00074726	0.0012209	-2.4473e-05	-0.0002409	0.00070503	-0.00059297	0.00093199	0.001819	0.00039117	0.0026379	0.0018479	0.0026342	0.0038544	0.004711	0.0039119	0.0028348	0.0047626	0.0031409	0.0054839	0.0059403	0.0068886	0.0053813	0.0055472	0.0051247	0.0033275	0.0031573	0.0042135	0.0021152	0.0038683	0.0037433	0.0030131	0.0037624	0.0036684	0.002373	0.0032043	0.00082386	0.0028257	0.00083218	0.0025517	0.002379
N.S.		3.2943e-05	-0.002039	0.00041639	0.0011976	0.00072133	0.00041765	0.00035042	0.00028178	2.4239e-05	0.0017427	-0.00089973	-0.00073131	0.0014653	0.00084695	0.00020863	-0.00075721	0.00020404	-0.00033557	-0.00063065	0.0019001	-0.0064975	0.0087426	0.0093313	0.0030866	0.0036384	0.0027365	0.0042729	0.0022294	0.00097755	0.0034743	0.0034002	-0.0013769	1.2884e-05	0.0018589	0.0016564	-0.00086253	3.2116e-05	0.0012439	0.00073064	-0.0012184	-0.0011822	-0.0013432	0.0013516
N.S.		0.00046751	0.00057557	0.00087829	0.00014958	0.00027402	0.0011841	3.5143e-05	0.0014133	0.00047235	0.0012907	6.2064e-05	0.001747	0.0016622	0.001329	0.00063351	0.00036863	0.001879	-0.00098835	0.0019512	0.0024266	0.0044037	0.00048058	0.00054519	0.00098435	0.0017768	0.0020228	0.00099103	0.000334	0.0014553	3.9187e-05	0.0014199	0.00070051	-0.0015735	0.002242	-0.001865	0.0011835	-0.00028273	0.0022914	0.0023099	0.0026988	-0.00097681	0.00074342	0.0019901
N.S.		0.0033781	0.0016482	0.0056399	0.0022601	3.1532e-05	0.0024793	0.0026789	0.0013366	0.0024685	0.0032233	0.0012583	0.0020541	0.0019856	0.00223	0.0028113	0.0020207	0.0017755	0.0019455	0.0017325	0.001876	0.00074981	0.0018855	0.00078081	0.0012412	-0.00015671	0.0010355	0.0041498	0.0021162	0.0018294	0.004177	0.0017473	0.00082805	0.0029872	0.003488	0.0015433	0.0012576	0.00096578	0.0008581	0.0015828	0.0023198	0.0010372	0.0032545	0.00046785
N.S.		0.0014735	-0.00069807	-0.0010138	0.00082315	0.00067313	-0.0010322	-3.7509e-05	-0.00024645	-0.00058405	-0.00036174	-0.0013091	-0.00092214	-0.00017429	0.0011968	-0.0020198	-0.0023031	-0.00034008	-0.00032762	-2.805e-06	0.00023604	-0.00024021	0.0022887	0.001476	0.00045632	-0.00048506	-0.0012397	0.00078731	0.0010622	0.0020187	-3.8762e-05	-0.00082894	-0.00010457	-0.00039945	-0.00037914	-3.3827e-05	-0.0011153	0.00089934	-0.00016723	0.0016319	0.00042609	-0.0011255	0.00085846	-0.0012098
N.S.		0.0020185	0.0006725	-0.00021258	0.00095733	-0.0021231	-0.00022168	5.8883e-05	0.00010932	-0.0012481	-0.00083304	0.0012453	-0.0019261	-2.1936e-05	0.0021154	0.00058899	0.0002736	0.0013466	0.0030682	0.0013627	0.0013854	0.0013269	-0.0012753	0.0017256	-0.00031465	0.0011203	-0.00020612	0.00095145	-0.00059911	0.0018311	-0.00011118	0.00401	0.00066835	0.0019572	-0.00097018	-0.00072298	0.00043027	-0.00010143	-0.00028248	4.6835e-05	-0.00028704	0.00086299	-0.00086141	0.00058093
N.S.		-0.0017288	-0.0017336	0.00079448	-0.0013467	-0.00073797	-0.0011866	-0.0012138	-0.0007644	-0.00086179	-0.0010132	-0.00044818	0.0016448	0.0018575	0.00081734	-0.00052896	-0.00030166	0.00119	0.0071103	0.0013385	0.002447	0.001389	0.006937	0.0037888	0.0054666	0.0031852	0.00241	0.00074229	0.00020889	0.0019081	0.003548	-0.0010274	-0.0012247	-0.00055599	-8.869e-05	0.0001067	-0.00030302	-0.001021	-0.0017973	-0.00026057	-0.00088709	-0.001854	-0.00074933	-0.0013823
N.S.		-0.00036625	-0.00043293	0.00027985	-0.00095689	0.00036506	-0.0013798	7.2535e-05	-0.00077894	-0.0001323	0.00047	-0.00018686	0.0011566	-0.00098626	0.0013755	-0.00090536	-0.00011156	-9.7485e-05	-0.00081841	0.00095432	0.0019196	0.0021371	-0.0016409	0.0014894	0.00090751	-2.3958e-05	0.00074479	-0.00040296	-0.0017438	0.0016807	0.00056094	0.0014888	0.00064519	0.0004557	0.00054007	0.0024854	-0.00064902	0.0011623	-0.00099486	0.0012643	-0.00022208	0.00026236	-0.0015434	0.00090516
N.S.		-0.0010413	-0.0014836	0.00069433	-0.0010586	0.0031757	0.00036459	-0.00053529	-0.001575	0.0035863	0.0017198	-0.0010481	-4.3973e-05	0.00054128	0.0033863	-0.00145	0.0021967	-0.00026649	0.0016659	0.0016225	0.0032619	0.00043643	0.0015478	0.00084541	-0.00032465	0.0019034	0.00207	-0.0019899	0.0003879	-0.00016964	-0.00055364	-0.00061624	0.0013999	-0.00051178	0.00051128	-8.4025e-05	0.00010168	-0.0015433	0.0019291	-0.00033627	-0.0011662	-0.00047554	-0.00027611	0.00079415
N.S.		0.0011142	-0.0012293	0.0011032	0.0010789	-0.0020206	0.0015289	-0.00034415	0.0010047	0.0013061	-0.0016875	-0.00092901	0.00094856	0.0017108	0.0004705	0.00080609	0.00071812	-0.0018799	0.0006192	0.00025899	0.0025402	0.002553	-0.001177	0.0013876	-0.0025704	-0.002336	0.0012664	-0.00044298	-0.0007715	0.0008963	-0.00048203	-0.0003349	-0.00030599	0.00067289	0.0013061	0.0001171	0.00050982	0.0022297	-0.0014928	0.00015061	-0.00038326	-0.0021925	-8.4486e-05	0.0025616
N.S.		-0.0011973	-0.00083874	0.001052	0.0015404	-0.0012008	0.00046245	0.00052235	-0.0019888	-0.00075438	0.0013972	-0.00090708	-0.0036921	-0.00014097	-0.0006536	0.0011752	2.5854e-05	-0.00025134	-0.0010179	9.8705e-05	-0.00026763	0.0015511	0.0017116	0.0013064	0.0015134	-0.00074709	0.0034897	0.0021615	-0.0010801	0.0019689	0.0016951	0.0016929	0.00055364	0.0007037	0.0015733	9.6898e-05	-0.00060068	0.0017184	-0.00065618	5.4228e-05	0.0010038	0.00020464	0.0001757	0.0020096
N.S.		0.0017162	-4.0048e-05	-0.00074429	-9.4645e-05	0.00010687	-0.00096515	0.00093438	-0.0010568	0.002264	-0.0004739	0.0009993	0.0011749	-8.8176e-05	0.00031556	-0.00051596	-0.0012711	-0.001679	-0.001493	0.00035917	0.00020492	0.0016614	-0.0013073	-0.0013056	0.0013589	0.00016157	-2.3437e-06	-0.00032595	0.0014761	0.00099361	0.0015408	0.0021718	0.0019519	0.0027156	0.0013862	-7.1882e-05	-8.7526e-05	-0.0017666	-0.00047199	0.00083752	-0.0010028	0.00098685	-0.0009642	0.00078407
N.S.		-0.00053691	-0.00082432	0.00035324	-8.1016e-05	-0.00035909	-0.0015905	0.00053372	0.0002991	-0.0015301	-0.00069414	-0.0015125	-0.00031897	-0.00098524	0.0015722	-9.2014e-05	-0.00091348	-0.00063547	-0.0014336	0.0020151	-0.00049442	-3.7118e-06	0.00072889	-0.00023041	8.8153e-05	-0.0020816	0.00010229	-0.0033803	-0.0014384	-0.001133	-0.00095061	-0.0010801	-0.001519	0.0025018	-0.00046948	0.0010038	0.0022486	-0.0027592	-0.00010147	-0.0025411	0.0010457	-0.001691	0.0037913	-0.0021261
N.S.		0.00013272	-0.00021209	-0.0021674	0.00065112	0.00081225	-0.0017064	-0.00079396	0.00093528	0.0011289	0.001927	-0.00066248	0.00039633	-0.00086909	-0.00067798	0.0006551	0.0018408	0.0032212	0.0027363	0.0012077	-0.00093645	-0.00096544	-0.0010615	0.0002961	-0.0001803	0.0017376	0.0030922	9.5763e-05	-0.00076737	0.00054547	0.0016274	0.0019808	0.00099027	0.0029278	0.00037112	0.0010889	-0.00049375	0.00040545	-7.2474e-05	0.0019872	0.0003872	-0.000328	-0.001329	-0.00097581
N.S.		0.00019719	9.3758e-06	0.00037741	-0.00085209	1.1117e-05	-0.00067977	-0.00052782	0.00084635	-1.7915e-05	0.0004722	-0.00026492	0.00073096	0.0013936	-0.00013044	0.00055589	0.00017313	0.00037415	-0.00066039	1.2354e-05	0.00078576	0.00064873	-0.00034939	0.00043374	0.00046114	-0.00030381	0.00025091	0.001204	-0.001205	-0.000571	0.00036083	-0.00051855	0.00028638	0.00078144	-0.00075591	-0.00039358	0.00076561	0.00015918	-0.00079104	0.00041214	-0.00086635	-0.00083234	-0.00048976	-0.00047036
N.S.		0.00048082	0.00094744	-0.00059248	0.0027798	0.0014579	-0.00020126	-0.00045732	0.001561	0.00070021	0.0028583	0.0015878	0.0017283	0.0014876	0.00021058	0.001354	0.0042254	0.0047357	0.004987	0.0028431	-0.00048297	0.00074311	0.00033628	0.0024877	0.0016491	0.0028765	0.0031779	0.0028225	0.0034805	0.0027478	0.003434	0.00401	0.001833	0.004746	0.0017602	0.0015947	0.0012978	0.0024444	0.0015984	0.0040647	0.0011853	0.0002914	-0.00043517	-0.00058465
N.S.		-0.00062929	-0.00057502	0.00010807	0.00012996	8.0393e-06	0.00013531	-0.00070205	0.00049705	-0.00036034	0.001454	0.0017794	-0.00025568	0.002527	0.00085112	0.0021082	0.0036156	0.0043489	0.0034942	0.0021429	0.0046516	0.0011036	0.0063258	0.0069536	0.0053789	0.0043257	0.0043853	0.004337	0.003561	0.0028424	0.0051347	0.0036266	0.0032409	0.0022395	0.0038088	0.0041898	0.0026478	0.0026752	0.0030361	0.0005355	0.0020688	0.00076554	0.001976	0.0025174
N.S.		-0.001254	-0.0011068	0.00020606	-0.0020338	0.0025767	0.00027911	-0.00059197	-0.00076644	1.632e-06	0.0012221	-0.00022397	0.0001828	0.00035129	0.00067939	-0.00124	-0.00038178	-0.0011114	0.0015587	-0.00049825	0.0012955	-0.00064649	2.7302e-05	0.0010864	-0.00042866	0.0010219	0.00026813	-0.0028089	-0.00023099	-0.00048635	-0.0011346	-0.00020408	0.001277	-0.0015364	-0.00016004	-0.0017641	-0.00073301	-0.0024624	-0.00024787	-0.00035715	-0.0013686	-0.0004748	-0.0006311	0.00022963
N.S.		0.0017921	7.1103e-05	0.0015392	0.0021163	0.0017167	0.00024386	0.0014483	0.0020836	0.0003521	-0.0016458	-0.00094605	-0.00057812	0.00061471	0.0017146	-0.0011711	-0.00021733	0.00095159	-0.00089472	0.00055567	0.0017887	0.0012996	-0.00079996	-0.0016874	-0.0022158	0.0013699	0.0024882	0.0012662	0.0010842	0.0022523	0.0032627	0.00022768	0.0011965	-0.00041305	-0.0021009	4.3476e-05	0.00075181	-0.00024386	0.0012381	0.0017788	0.0013306	0.0013795	0.00076944	-0.00016919
N.S.		0.0010779	0.00029254	-3.3637e-05	0.00073219	5.4566e-05	0.00039136	0.00033245	-0.00020079	0.00029556	-0.0017444	-0.00057307	0.002776	6.1527e-05	0.00079462	0.0015758	5.9966e-05	-0.0003048	0.00055944	0.00090657	0.00050597	0.00058894	-0.0013896	0.00054229	0.00059545	0.00066078	-0.00035903	0.00068801	-0.0008257	0.00082925	0.00036374	-0.0003888	-4.9102e-05	0.00039457	-0.00018689	0.0011681	0.0014912	-0.0022561	-0.0016539	-0.00024372	-0.00016118	-0.00058518	0.0004188	-0.0002401
N.S.		5.8067e-05	0.0011721	0.0037871	-0.00044859	-0.0010168	0.00067656	0.00015524	0.0026483	0.00021586	-0.0013582	-0.00081587	-0.00032839	0.0017783	-0.0011672	-0.0017043	0.00025184	-0.0017706	0.00018137	0.00069509	-0.0019718	-0.00071822	-0.0017311	0.0017366	0.00056637	-0.002979	0.00034697	-0.0020095	-0.00035936	-0.00045691	0.0015442	0.0015223	-0.001903	-0.00070073	0.00042192	-0.00087238	-0.00057654	-0.0021787	0.00091221	-0.00095855	-0.00036149	-0.0015201	0.00020051	-0.00011072
N.S.		-0.00023556	-0.0008596	-0.00073953	-0.0022207	0.002121	0.0003451	-0.00031073	0.00010503	-0.00073549	0.0006683	0.00044043	0.00016216	-0.00022748	-0.00095159	-0.0012189	-0.00087446	-0.00094513	0.00046139	-0.0014472	-0.0011275	-0.0024929	-0.00043978	0.00061739	-0.0013416	-0.00073989	-0.0012501	-0.0020209	-0.00050552	0.00063397	-0.00084021	0.0005978	0.0012003	-0.0018727	-0.00085407	-0.0025926	-0.0015299	-0.0029235	-0.0012287	-0.00026114	-0.00069535	0.00015378	-0.0011181	0.00031303
N.S.		-0.00069312	-0.00055244	0.0012533	0.00012881	0.0016158	0.00011994	-0.0014994	-5.5599e-05	0.0015473	-0.0022039	-0.00024228	0.00028987	-0.001482	0.00086705	0.00048322	-0.00032934	0.00064031	0.0014735	0.00091401	-0.0014871	0.0015616	0.0028732	0.003637	-1.6837e-05	0.00089501	-0.0009529	-0.0023693	-0.00016836	-0.001921	8.3181e-05	-0.0001971	-0.0032047	-0.00036006	-0.00089231	-0.00095337	0.0020084	0.00036458	-0.00081468	0.00072326	-0.0004314	0.00029294	-9.0559e-05	0.001642
N.S.		-0.00042895	0.00088198	-8.734e-05	0.00025228	0.0011055	0.0012883	0.0016144	0.0010584	-0.00024288	-0.00064214	7.5906e-05	0.0010906	-1.9768e-05	-3.8528e-05	0.00066374	0.00041556	-0.00020762	-3.0319e-05	0.0017774	-0.00032059	-0.00083929	-0.0016756	0.0007627	-0.00041978	0.0005717	0.00037643	0.00084446	0.00073719	0.0006904	0.0011513	-0.00091911	-0.00033305	-0.00083751	0.00078757	0.000591	-0.00065149	-0.00060112	-0.0012293	0.00062058	-0.0003243	-0.00033269	-0.00077837	-0.0011981
N.S.		0.0012856	-0.00090628	-6.0893e-05	0.0012059	0.00013237	0.0024661	0.00084098	-0.001723	-0.0016506	-0.0017637	-0.00074986	0.00025618	1.1003e-05	-0.00034544	0.0009112	0.002482	-0.00038018	0.0013253	0.0033882	0.0033795	0.003358	0.0073597	0.0031748	0.0027881	0.001537	0.0013456	0.0020195	0.00075201	0.0012613	-0.00093686	-0.00023104	0.00019196	0.00021728	0.0018127	9.42e-05	-0.00028806	0.00273	-0.0014991	0.0017386	-0.00037763	0.0005646	0.0010006	3.9691e-05
N.S.		-0.00033807	0.00012093	-0.00083509	0.00068118	0.0011637	0.00092528	0.00038945	-0.0018695	-0.0026806	-0.00076644	0.0020027	-0.00019281	0.00094536	0.00020407	0.0010962	0.00060635	0.0011127	0.0016879	0.0010767	-0.00014621	0.0010437	-0.00050538	0.0014732	0.0015213	-0.00036275	0.00012579	-0.0015532	-0.0003243	0.00097136	0.00088885	0.0015975	-0.0014317	-0.0022521	0.0004588	0.00061411	0.0018743	0.00070535	0.0017841	0.0021285	-0.00029069	-0.00013616	-0.00064925	-0.0014587
N.S.		0.00078062	-0.0015343	0.002305	-0.00045355	-0.0013067	0.0013551	-0.001372	-0.00020249	0.0010178	-0.001762	0.00025568	0.00026025	0.00043206	0.0003747	0.00090485	0.0006792	0.00050555	0.00047349	0.00046341	0.0030311	0.0031812	0.0009053	0.0015524	-0.0017976	-0.00069555	0.00033797	0.00081741	-1.718e-05	0.0022169	0.0008213	-0.00025315	0.00081038	-0.0008845	0.00047415	-0.00021986	-0.00069587	0.0025449	-0.0018258	0.0013951	-0.00013759	-0.0020173	0.0017726	0.0035975
N.S.		0.0025431	-9.9124e-05	0.00069565	0.0022486	0.0016482	-0.00022288	0.00092337	0.0012668	0.00046883	-0.0016392	-0.0016193	-0.0010953	0.00036096	0.0011405	-0.0017868	-0.0016444	0.00075701	-0.00028849	0.00047751	0.00041541	0.00045501	1.8032e-05	-0.00022058	-0.001194	0.00059488	0.0010277	0.0014853	0.0014493	0.0028227	0.001255	-0.00044932	0.00045236	-6.8478e-05	-0.0011194	0.00011548	0.00024025	0.00062269	0.0011826	0.0022505	0.0013497	0.00059676	0.0007566	-0.00089224
N.S.		0.0007169	0.00030502	-0.00017951	0.00058537	-0.0015984	0.0015493	0.0002984	0.00088671	0.00040043	-0.0014526	-0.0019629	0.00067768	0.001124	-0.00064758	0.00019681	0.0024243	-0.0010123	0.001306	0.00023849	0.0022958	0.0010408	-0.0016342	0.00082611	-0.0016814	-0.00049646	0.0010614	-0.00081485	-0.0013639	0.00067047	-0.0014076	-0.00030359	-0.00064909	0.0004964	0.0025173	0.00012051	0.00085024	0.0014691	-0.0016649	-0.00081613	-0.00075672	-0.0020244	-0.001418	0.0012087
N.S.		0.0008058	0.0016878	0.0011168	0.00069713	0.00043256	0.00013061	0.00054083	0.0022124	0.00098824	0.0037908	0.00086857	-0.00086811	0.00058087	-0.00087245	-8.5006e-06	0.001095	8.9919e-05	-8.8645e-05	0.00093022	-0.00052604	-0.00026694	-0.0013021	-0.0006615	0.00067282	-0.0015304	-0.00075332	-0.00032242	-0.0012629	0.00041975	9.4419e-05	-0.00063231	0.0012975	-0.00034488	-7.2908e-05	0.00042726	0.00033139	0.00012309	0.00027835	-0.00071076	0.00048376	-0.00043626	0.00026755	0.0010052
N.S.		0.00048584	-0.00098233	-0.001385	-0.00032356	-0.00018117	-0.00093578	-0.00024168	-0.0012346	-0.0011757	0.001565	-0.00069955	-0.00060778	-0.0004889	0.0021412	-0.0011108	-0.0013875	0.00033784	0.00027748	0.0011609	0.0017111	-0.00075669	0.0027497	0.0017131	0.0015781	-0.00012723	-0.0013292	0.00091562	0.001086	0.00085413	0.00026089	-0.0001223	0.00032503	-0.00042637	-0.00041304	-0.00043853	-0.0014138	0.00083296	-0.0013819	0.00076013	-0.00082961	-0.0012936	0.001484	-0.0010811
N.S.		-9.4672e-05	0.0017351	0.0017587	0.0024644	0.001229	0.00065801	-0.0012865	0.00018818	0.00044657	-0.00061411	0.0013281	0.0014908	0.0018223	0.00097668	-0.00059708	0.0014474	-0.00083075	7.6581e-06	0.00055442	-0.00052678	0.0019795	-0.00091408	0.0022561	0.0038357	0.0018755	0.0016326	0.0012186	0.0046382	0.0019818	-0.0004665	0.0019009	0.0014484	0.00051228	0.00099882	0.00082755	0.0015285	0.00064666	0.0014831	0.0012439	0.00054458	0.00059117	0.0010417	0.00040311
N.S.		-0.00048611	-0.00042843	-0.0002967	0.00074536	-0.00076305	-0.00051224	0.00095682	0.0014727	2.5442e-05	0.00052027	7.9032e-05	0.00099929	0.00063579	-0.0010596	-0.00020613	-0.00038415	0.00022681	0.0010403	-0.00047732	0.00024434	-0.00060003	-0.0034528	0.00023916	0.00047787	-0.00019377	0.00059926	0.00085609	0.0003366	0.00027198	0.00045387	0.00030692	0.0011782	0.0010225	-0.00020784	-0.0002641	-0.00081598	-0.0019905	-0.00048482	-0.00049452	-0.00010434	-0.00062243	-0.001207	-0.0011616
N.S.		-1.4905e-05	0.0010726	0.0012097	-0.0013599	0.0021711	-0.0027626	-0.00093425	-0.0013018	-8.2576e-05	-0.00078812	-0.00014736	-0.0013567	0.00088367	0.0012188	0.0033161	0.00057319	0.00013803	-5.3316e-05	-0.000558	2.7608e-05	0.0006042	-0.00024647	-0.00024313	0.00016686	0.00054827	-0.00013962	0.0010041	1.725e-05	0.0047914	-0.00033811	0.00059013	0.00048736	0.00014582	0.00016105	-0.00053145	0.00022133	0.00037243	0.003511	-0.00028928	0.00063849	-0.0002103	0.0005426	-0.0015787
N.S.		-0.00060278	-0.001102	-0.00036913	0.00037105	-0.00043797	-0.00056539	0.001332	-0.00042374	0.00016452	0.00087017	0.00017424	-0.00025717	0.0010496	-0.0012504	-0.00081719	-0.00013825	0.0011394	0.0022515	-0.0017643	-0.00033327	0.00044166	-0.0052147	7.6646e-05	0.00063624	-0.0013315	-0.00027877	-7.7412e-05	7.7839e-06	-7.3648e-05	-4.3489e-05	-0.0007145	0.0012044	0.00081867	-0.000556	-0.0010334	-0.00067897	-0.0015632	-0.00048624	-0.00067228	0.00022283	0.00013518	-5.0591e-05	-0.00017559
N.S.		-0.0013916	0.0010654	0.00034946	0.001727	-0.00034634	0.0022419	-0.001112	4.8436e-05	0.003268	-0.0019858	0.0021265	-1.5762e-05	-0.00074727	0.00081954	-0.00099612	-0.00085792	-0.00066626	-0.00077857	0.00081559	0.0017972	0.0027949	-0.00026558	0.0038498	-0.0009909	0.0014785	0.0015608	-0.0014266	-0.0016171	-1.4561e-05	-0.00028889	-0.00048277	-0.0015681	-0.00047142	-0.001703	-0.00034814	0.00049827	0.00047374	-0.00036396	0.0017295	0.00030535	0.00067218	-0.00056264	0.00069942
N.S.		0.00056066	-0.0013884	-0.00060401	0.00023662	0.00012448	-0.00056771	2.7395e-05	-0.00088786	0.001219	0.00016404	0.00067195	0.00089921	0.0010925	0.00057046	-0.00045443	-0.000748	-0.0020609	-0.0010376	0.0015915	0.00039401	0.0010089	-0.00055683	-9.1237e-05	0.00061863	-0.0011773	-0.0010054	0.00084259	0.00087186	0.0010057	0.00098919	0.00080927	0.00085453	0.0018847	0.0007131	-0.00084894	0.00029035	-0.0016436	-0.0014184	0.00071879	-0.0023901	0.00068147	-0.0014023	0.0019036
N.S.		0.00050616	-0.000486	-0.0013086	-0.00035012	-0.00031093	0.00049772	-0.00076669	-0.00030436	-0.00020018	-0.00083524	-3.6572e-05	0.00073974	-0.00058712	-0.00061758	0.00080764	0.0009972	-0.0019013	-0.00079133	-0.00077484	-0.00086065	-0.00024939	0.0030985	0.00030694	-0.00012653	0.0030093	0.00049833	-0.00045801	-0.00095095	0.001119	0.00058644	0.00086211	-0.00086407	0.00031206	-0.0011919	-0.00079814	-0.00099864	0.00025014	0.0017488	-0.00021209	0.00022092	-0.00033567	-0.00095824	-0.0012867
N.S.		-0.00048045	-4.0114e-05	-0.0016734	1.4994e-05	0.0014517	-0.00073837	-0.00041189	-6.4124e-05	-0.00062259	-0.0017872	0.00092196	-0.0019876	0.002798	-0.0002121	0.0013375	-0.00057783	-0.0010573	-7.3282e-05	0.0019427	0.00092682	0.0022911	-0.00093433	0.0018114	0.0014564	0.00035971	0.00074069	-0.00080342	0.00055648	-0.00073209	0.0010612	-0.001251	-0.0028467	-0.00050297	0.00085946	-0.00031972	0.00024387	0.00019266	-0.00085808	-0.00084715	-0.00011398	0.00056111	-0.00061636	0.00069984
N.S.		0.00032531	-0.0021219	0.00032224	-7.3065e-06	0.0012707	0.00090482	-0.0036429	-0.0029385	-0.00093321	-0.0010685	-0.00014726	-0.0027766	0.00015926	-0.0018053	-0.0023487	-0.0021994	-0.00057775	0.0027274	0.00079329	0.0023497	-0.00019106	0.0031783	0.00013256	-0.0012427	0.00084158	0.00062997	-0.0037201	-0.0003725	-0.0021978	-0.0022535	-0.002647	-0.00078917	-0.0014592	-0.0014387	0.00024444	0.00076186	-0.0017977	0.0031673	-0.001273	0.001396	0.00022464	0.0017728	0.001363
N.S.		0.00033373	0.0019956	0.00083227	0.0018438	-0.0016346	-0.00029311	0.00051174	-0.00094542	-0.00058068	0.0019432	0.0010911	-0.0032429	-0.000333	0.0015164	0.0020055	0.0015693	-0.00011014	-0.00026462	0.00068821	0.0015869	0.0014744	0.0023281	0.00054604	0.003137	-0.0008566	0.0040868	0.0015556	-5.1015e-05	0.0029082	0.00076582	0.0024614	0.00097056	0.00081795	0.00023291	-0.00013266	0.00056721	0.0015749	-0.0011766	0.00047206	0.0010151	-0.00033299	-0.00022109	0.0017077
N.S.		0.0011174	-0.0003598	0.00037138	0.00050849	0.00011638	-0.00020343	-0.00047509	-0.00058807	0.00022928	0.00052599	0.00013403	0.0010375	0.0016002	0.0011622	0.00023991	-0.00053247	-0.0010345	-0.0002948	0.0024597	-0.00058205	-0.00030549	-0.00055942	-2.3819e-05	0.00056518	-0.0018093	-0.00054869	0.0008302	0.0010526	0.00038597	0.00058723	-0.0012776	-8.1389e-05	0.00094948	0.00020455	0.00043546	-0.00045323	-0.00034976	-0.0011206	0.0016	-0.0021975	0.00036921	-0.0015534	0.001855
N.S.		-0.0019521	-0.00087833	-8.1348e-05	-0.00010748	-0.0006997	-0.0014566	8.0683e-05	0.00062071	0.0003837	0.00010278	5.439e-05	0.0025992	0.0024695	0.0012582	-0.00022882	-0.00029515	7.6467e-05	0.0080567	0.00093129	0.0016323	0.00053375	0.0066438	0.0016684	0.0022007	0.0019903	0.0019834	-0.00045415	-0.00040436	0.0015739	0.004437	-0.00070721	-0.0022103	0.0011716	-0.001183	-0.0013266	-0.00040882	-0.00057845	-0.0022435	-0.0015781	-0.0013121	-0.00042837	-0.00087075	-0.0015743
N.S.		9.7678e-05	-0.00033597	-0.0019815	-0.0010008	0.00025959	0.00082866	0.0014204	0.00069011	0.00061162	0.001315	0.00032518	-2.6119e-05	-2.172e-05	-0.0011756	-0.00059157	-0.00032805	-0.00027008	-0.0010395	-0.0019434	-0.0024917	-0.0032754	-0.0010458	-0.00061011	-0.0017406	-0.0011857	-0.0018566	-0.0012483	-0.00123	0.0011151	6.2932e-05	0.0013481	0.00049633	-0.0012319	-0.0013476	-0.0017523	-0.0017269	-0.0021046	-0.0011936	-0.00045671	0.00035285	0.0010132	-0.0014408	0.0013675
N.S.		0.00062172	0.0010961	0.0012006	0.0012033	0.00074924	0.0004262	0.0015891	0.00077961	0.0018171	0.0010523	-9.4619e-05	-0.00042223	0.0010863	0.00076808	-0.00010645	0.00049556	-0.00061138	0.00046884	0.0024195	-8.3812e-05	-0.00073153	-0.0011337	0.00047256	0.00037853	-0.00051522	-0.0013161	-0.0010116	-0.0010668	-0.00023987	0.00099504	-0.00040751	0.0007028	-2.7041e-05	0.00040429	0.00055872	0.00019245	-0.00056867	-0.00017276	-0.00019648	-0.00042243	-9.6864e-05	0.00068258	0.0018327
N.S.		0.0027022	0.00046059	0.00122	0.0020799	-6.9867e-05	-0.00058321	-0.0012235	0.0022473	0.0028944	-0.00016882	-0.00069411	0.001559	-0.0016232	-0.00071899	0.0028828	0.0035189	0.0032037	0.0044525	0.0021981	5.7747e-05	-3.0613e-05	0.0024571	0.0041332	0.0015672	0.00059939	0.0018552	0.00048904	-0.00089912	-0.00059237	0.0015287	0.0015719	0.00089267	-0.0013508	0.0014984	0.0019229	5.6226e-05	-0.0011845	0.00059789	-0.00018095	-0.000355	0.000165	-0.0013471	0.00026526
N.S.		9.9727e-06	-0.00019648	0.00024283	0.00048495	0.00084352	0.0011752	0.0022592	0.0021418	0.00023503	-0.00068856	0.0015888	0.00029877	-0.0027137	0.0022005	0.00088716	-0.0016807	-0.0014424	-0.00068429	0.0018513	-0.0011056	-0.00043598	0.00029175	0.0019114	0.00010685	-0.00059453	-0.001575	0.0016451	-0.002128	0.00090432	0.0043769	0.00027177	0.00096359	3.9754e-05	0.0025116	0.0013078	-0.00096601	0.00017538	-0.00063224	0.0014519	-0.0020422	0.0012885	0.0005148	0.0005407
N.S.		-0.00042145	-2.7005e-05	-0.00020173	0.00087552	0.00029581	0.0005031	0.00079309	0.0021211	-7.5855e-05	-0.00021366	1.4458e-06	0.0015309	0.0004527	-0.0005527	0.00015028	0.00011696	-0.00016113	-5.3501e-05	0.001142	5.6542e-05	-0.0018317	-0.0026099	0.0005072	-6.9795e-05	0.00060216	0.00027024	0.0012111	0.00048103	0.00087719	0.00087851	-9.2572e-06	0.00092119	-0.00033803	0.00011846	0.00047012	-0.0005218	-0.0016451	-0.00057805	-9.7964e-05	-0.00048468	-0.000783	-0.0017448	-0.0015861
N.S.		0.00038777	-0.0011929	-0.00087045	0.00019406	0.00068183	0.00092796	-0.0002602	-0.0015945	0.00094182	-0.00093839	0.000623	-0.00014804	0.00032873	0.0019955	0.00085422	-0.0001604	0.0017696	0.00060027	0.0013967	-0.00019195	-0.00034148	0.00042399	-0.0017984	-0.00098348	-0.00011937	0.0023382	0.0012738	0.00046792	-0.0017527	0.00057728	-0.0025556	-8.9233e-06	-6.1315e-05	-0.00071107	0.0014947	-0.0014186	0.00078173	-0.00020259	0.0021251	0.00044243	-0.00073435	-0.002005	-0.00048379
N.S.		0.00011443	0.0015161	0.00028241	-0.00035615	-0.00024655	-0.00073044	-0.00022304	0.0019091	-0.00086197	0.0054431	0.0015429	-0.0010919	0.00093153	-0.00070769	-0.00035512	0.00054073	0.00021954	-8.7055e-05	0.0010676	-0.00081785	0.00046385	-0.00099129	-0.00082273	0.00090008	-0.0020733	-0.00011402	0.00093796	-0.0012343	0.00049892	-0.00055053	-0.00034306	0.0010116	-0.00049473	0.00024107	0.00050932	0.00051765	-0.00016885	4.137e-05	-0.0012616	0.00066935	-0.00077974	-0.00031611	-2.7536e-05
N.S.		0.00096684	-0.0010303	0.00066606	-0.00034286	0.0021245	-0.00039786	-0.00097781	0.00075273	6.1114e-05	0.00072974	-0.00080623	-0.00063298	-0.0018238	-0.00049378	-0.0013904	-0.00090284	0.0022282	-0.00038659	-0.0014738	0.00067738	0.00038737	0.00059345	3.9122e-05	0.0028296	0.00076181	0.00095309	-0.0001592	0.0011973	0.001403	0.00020479	0.00061861	0.00077445	7.1874e-05	0.00075832	-0.00065642	0.00068736	-0.0013814	0.0013537	0.00041147	-0.00026076	0.0017313	0.0016886	0.00068515
N.S.		-0.00012888	-0.00021302	0.0013582	-0.00095688	0.0022397	-0.00038736	0.00027706	0.0014737	-0.0013775	0.00011645	-0.0016505	-0.00076044	-0.0009487	0.001376	-0.00015817	-0.001533	0.0025457	7.0694e-05	-0.0014952	0.00032876	-0.00019061	0.0010069	9.4304e-05	0.0025011	0.0010418	0.0012088	0.0013892	0.00078007	0.0016136	0.0004509	0.00019803	9.9347e-05	0.0007804	0.00087647	-0.00062272	0.0012645	-0.0024535	0.001121	0.00016963	-5.2194e-05	0.0011492	0.0015734	0.00074331
N.S.		5.2141e-05	-5.2377e-05	-0.0010396	-0.00082497	0.0021672	-0.0003291	-0.00028045	3.0294e-05	-0.0016205	-0.00041295	0.001132	0.00024101	0.00030716	0.0001359	0.0031095	-0.0014962	0.0026604	0.0026107	1.8782e-05	0.00025222	-0.00069098	0.00041885	8.4453e-05	-0.00029451	0.00088123	-0.00076007	-0.00094794	0.00072405	0.00039598	0.00087836	0.0011162	-0.0015154	0.0011912	0.00026792	0.0016283	0.00074322	0.0016025	0.0041256	0.00043591	0.00062137	-0.00034148	-0.0009446	-0.00013702
N.S.		0.0012885	-0.00042946	0.0023323	-0.0016055	0.00071709	0.0011256	-0.0015374	-0.0012207	0.00043477	-0.0007942	0.0014133	-0.0004351	-0.0008856	5.7124e-05	0.00029223	0.0013456	0.0031301	0.0011199	0.0014166	0.0040493	0.0025033	0.0023716	0.0012678	-0.0012201	0.00066967	-0.00023206	0.0022231	-0.0015426	0.0020417	0.0012749	0.00029475	5.8991e-05	-0.0027475	0.00052109	-0.00019625	-0.0016143	0.0020273	-0.0016138	0.0016419	-0.00029711	-0.0017387	0.002074	0.0024856
N.S.		0.00083661	0.00037004	0.00024646	-0.0005711	-0.00029214	-0.0016564	0.0014428	-0.00087725	0.0014327	-0.00076715	-0.0018949	0.00032913	7.1872e-05	-0.002291	-0.00010298	0.0012011	-0.0016585	-0.00035831	-0.0012413	0.0017097	0.0011656	0.0034874	-4.4634e-05	-0.0016318	-0.00037477	-0.00076116	-0.0023544	-4.3241e-05	-0.00058585	0.0019293	0.00017945	-0.00076591	0.00043912	0.0020349	0.00044847	0.00054891	0.0019017	0.0030944	0.00039797	0.00070915	0.00088995	0.0013635	0.00089834
N.S.		-9.7861e-05	0.0017664	0.0016865	-0.00065222	-0.0013579	0.00095605	-4.9463e-05	0.00043376	-0.00085538	-0.001853	-0.00012183	-0.00040765	0.0018544	-0.00091658	-0.00091982	-8.0155e-05	-0.00090916	0.0010575	0.00083866	-0.0018944	-0.0022052	-0.00058364	0.0014601	0.0011722	-0.0017772	7.7798e-05	-0.0015167	-0.0012896	-0.00035216	0.0017631	-0.00019419	-0.00253	-0.00090554	0.00046049	-0.0009447	-7.7066e-05	-0.0022059	0.0010394	-0.0015397	-0.00083199	-0.0014093	-0.00077669	-0.0005552
N.S.		-5.6906e-05	-0.00028121	0.00059532	-0.00075398	-0.00059779	0.0013586	-0.00071031	0.0019786	0.00088797	0.00086382	0.0016392	0.00088409	0.00019393	0.0013543	0.00093784	0.00049242	0.0012611	-0.00084619	0.0023092	0.0027025	0.0042039	-0.0029375	-7.171e-05	0.0005361	0.0012111	0.0011014	0.00070358	-2.0029e-05	0.0015977	0.00066284	0.0012698	0.00072974	-0.0018705	0.0020799	0.00043311	0.00035976	0.00022928	0.0020519	0.0013336	0.0010862	-0.0014824	0.0012292	0.0016239
N.S.		0.0012528	-0.0014443	0.0013377	0.0012982	0.0018036	-3.0289e-05	0.0018308	0.00296	2.552e-05	-0.00028911	0.0012941	0.0012456	-0.00055191	0.00097977	0.0021268	0.00059225	0.00011151	0.0012789	-0.0018565	0.0025945	0.0013477	0.00053847	0.0014222	0.0018037	-0.0017168	-0.0014322	-0.0016147	7.2427e-05	0.00027353	-0.0019341	-0.001322	-0.00051842	0.0003591	0.00037505	0.0012675	-0.0001118	-0.0014496	-0.0010498	-6.2805e-05	0.00068236	3.5895e-05	0.00089561	0.00049554
N.S.		0.00024105	-0.001457	0.00047382	0.00075248	0.00053419	0.0012992	0.00094493	-0.0017155	-0.0008723	-0.00089827	-0.00082702	0.00038627	-8.5572e-05	-0.00041868	0.0007692	0.0016072	-0.00086278	0.0015531	0.0029392	0.0025054	0.0027828	0.0040094	0.0032275	0.0015752	0.00057259	0.0015063	0.0012825	0.0016243	0.0019607	-0.00063839	-0.000322	5.7632e-06	0.00089375	0.0014899	0.00041779	-0.00072224	0.0025258	-0.0014692	0.0018215	-0.0013067	-0.00038364	0.0006412	-0.00036204
N.S.		-0.00021016	0.0027056	0.00042998	0.0017665	0.00048365	0.00033941	0.00076943	-0.00062648	-0.00015354	0.0023438	0.0007654	0.00057282	-0.00043718	0.0009251	0.00027701	0.00093462	-0.00020434	0.0015062	-0.0003333	0.00092584	0.0018265	-0.00054793	-0.00092398	0.0027187	-0.00053539	0.0011109	-0.00071	-2.6964e-05	0.00024563	-0.0012738	0.0011483	-0.0010669	-0.0021267	0.0028054	0.0030654	0.001928	0.0017374	-0.00010963	0.0010101	0.00051126	-0.00030867	-0.00025829	0.00043332
N.S.		-0.0014333	-0.00071044	-0.00028713	0.00075613	-0.001083	9.5653e-05	0.00021093	-0.0025001	-0.0031087	-0.0013991	0.00017429	5.5615e-05	0.00024932	-0.00053132	0.0021837	0.00044299	0.0018132	0.0030681	0.0014328	0.0016858	0.0023679	0.001498	0.0015717	0.0047168	0.0013294	0.00016308	-6.6492e-05	-0.0010651	0.00024242	0.0017388	0.00011341	-0.0016162	-0.0033561	0.001037	0.0014263	0.0016234	0.00019707	0.0012005	0.0020711	-0.00036123	-0.001307	-0.0002988	-0.0010916
N.S.		-0.00027909	-0.00028177	-0.00039124	0.00053391	0.0013734	0.0012515	0.0011506	-7.2586e-05	0.0013455	-0.00041312	0.00072206	-0.00027089	0.00069662	0.0010254	0.0016063	0.00020977	0.0006426	0.00049616	0.0020771	-0.0002801	0.00059097	0.00024023	-0.00099668	-0.00046694	0.0010304	0.0022316	0.0020019	0.0026424	-0.00051772	5.9209e-05	-0.0017896	0.0010502	0.00037541	9.2356e-05	3.5885e-05	-0.0014508	0.0014235	-0.0010647	-0.00038292	0.00076215	-0.0009567	-0.002172	-0.0023038
N.S.		0.00022233	-0.00026597	0.0014535	0.0029864	-4.4538e-05	0.00065878	-0.0001636	-0.0011512	0.0015108	0.00025594	-0.0037301	-0.00059289	-0.00036601	0.00088129	0.00074038	-0.0016608	-0.00034898	-3.1154e-05	-0.00097493	0.00011937	-0.00049452	-0.0013739	-0.0004011	-0.00022043	0.00013818	0.0018235	0.0010356	-0.0013302	-0.0009666	0.00064234	0.00051365	0.001615	-9.5788e-05	0.00078712	-0.002389	-0.0011199	-0.0013698	0.00067112	0.00040377	0.0010493	5.2081e-05	-0.001218	0.0020181
N.S.		2.7156e-06	0.0034024	0.00063483	-0.00090677	-0.0015302	-0.00030807	-0.00014981	0.00026818	-0.00066592	-0.0022474	-0.00037244	0.00041026	0.0025778	-0.00091193	-0.00077115	-0.001519	-0.00019107	0.0012611	0.0019553	-0.0017148	-0.0026382	0.00063499	0.0029751	0.0016467	-0.00042476	0.00078962	-0.0006608	-0.00082924	-0.00063492	0.0014797	-0.0015291	-0.0019099	-0.00077858	0.00082697	-0.00055417	0.00034603	-0.0012123	0.00024318	-0.00088509	0.00031642	0.00010329	-0.0015325	-0.00017298
N.S.		9.3546e-05	0.00041927	-0.00063458	0.00072246	-7.6207e-05	0.0016685	-0.00010499	-0.0012205	-9.6958e-05	-0.0014627	0.0016499	0.001813	0.00027063	0.0023751	0.0017884	-0.0002577	-0.00019925	0.00034085	0.00076008	0.0011798	-0.00016046	-0.00082618	0.00014229	0.0005935	0.0006253	0.00033853	0.0012535	-0.00041573	0.00016823	0.0004761	-0.00018318	-0.00022642	0.0002533	0.0007623	0.00074406	0.0014299	-0.0011198	-0.00095176	0.00024787	0.0010617	0.0011078	0.0012136	0.00047491
N.S.		-0.00053488	0.0015805	0.00014015	-0.00021328	-0.00085837	-0.0011105	-0.0010379	0.00065739	-0.002069	0.0026208	0.00010795	-0.0007636	0.0013534	-0.00089673	-0.00056965	-0.00024326	-0.00070534	0.00017394	0.00062005	-0.001197	0.00031394	-0.00014427	-0.00063955	0.001218	-0.0014986	-2.9856e-05	0.00086909	-0.00085074	-0.0002464	-0.00075826	-0.00013359	0.00065691	-0.00083908	1.4685e-05	0.00078307	4.4309e-06	-0.00026138	-0.0001883	-0.0011244	0.00058805	-0.0011092	-0.00013872	-0.00086
N.S.		-0.00085927	-0.00065422	-0.00048459	-0.00046449	-0.0001095	0.0020471	0.00084798	0.00033241	0.00014818	0.0018993	0.00057009	-0.00040855	-0.00055365	-5.7604e-05	0.00079248	0.00083705	0.0017956	-0.00060727	0.00242	0.0013478	0.0029159	0.00084654	-0.0003038	0.0004858	0.00057327	-0.00062948	0.0014249	0.00022172	-0.00019387	0.002655	-0.00038607	-0.00095121	0.0013625	-0.00021161	-0.0015243	-0.0010528	-0.000445	0.00014618	0.0004712	0.00066261	-0.00064975	0.00068437	0.0002609
N.S.		0.0018832	0.00096895	0.002229	0.0033242	-3.8717e-05	0.0030881	0.0023187	0.0013284	0.00015473	0.0033132	0.00071528	0.001059	0.00084169	-0.00099588	0.00094322	0.0018654	7.6753e-05	0.00082779	0.00024975	0.0040116	0.0024322	-0.00018821	0.0030082	6.8801e-05	-0.0012008	9.9939e-05	0.00048604	0.00079411	0.0014506	-0.0020125	0.0016202	-0.0015842	0.00035071	0.00086591	0.0011109	0.00066913	0.00052696	-0.0017725	0.0019834	0.00029859	0.00047009	-0.0010321	0.0014128
N.S.		0.0013884	0.0027212	0.0029393	0.0014944	0.0039095	-0.00044803	-0.00079182	0.0020316	0.00020168	0.00044885	0.002849	0.0020405	0.00075344	-0.00079142	-0.00072498	-0.00014578	0.00023628	-0.0016805	-0.0012515	7.0218e-05	0.0014553	-0.00047255	-0.0010882	-0.00099831	0.00015365	0.00028432	-0.00098218	-0.00026804	-0.00079776	0.001702	7.4352e-06	0.00098194	5.4891e-05	0.00044311	0.0015449	-0.00047828	-0.0016267	0.001254	-0.00035049	0.0037523	-0.00027361	-0.0018753	-0.00095413
N.S.		0.00014497	0.0038931	0.00072549	-0.0001999	-0.0020762	-0.0012587	-0.00071385	8.9407e-05	-0.001032	-0.0020611	0.00013662	0.0019569	0.0015415	-0.0012614	-0.00040356	-0.0033221	-5.2272e-05	0.00085734	0.0029082	-0.00085466	-0.0024448	0.00042383	0.0043321	0.0015291	0.00014567	0.0019177	0.00048414	0.00038735	-0.00043496	0.001525	-0.00091714	-0.00065804	0.00048387	0.0010666	-3.9498e-05	0.00049355	-0.0001625	-9.1477e-05	0.00083687	0.0015906	0.00079279	-0.001192	0.0009887
N.S.		-0.00051004	-0.00038354	-0.0012287	-0.00078463	0.00078938	0.0012606	0.0011747	0.002007	-0.00079251	-0.00042276	-0.0021746	0.0007537	0.0029176	0.00057479	0.00061365	-0.0008635	-0.0010567	-0.0016047	-0.00033883	-0.00048372	-5.9456e-05	0.0011102	0.00025087	-0.00088135	-0.00074593	0.0011194	0.0022255	0.0022997	0.00061427	-0.0023876	0.000131	0.00056083	0.00080973	4.7465e-05	-0.00072522	-0.00021949	-3.9895e-06	-0.00097258	0.00052666	-0.00033681	-0.00026728	0.00023527	-0.00052647
N.S.		-0.001322	0.0011364	0.0012348	0.00042912	0.0014269	0.00027594	0.001142	-0.00029344	-0.0010823	-0.0020334	-0.00015635	-0.00069966	0.00076314	0.00018703	0.0004034	-0.00050586	0.00081963	-0.00061789	-0.0011368	0.00066128	0.00019524	0.0026004	-0.001269	-0.0018787	-0.0010263	0.0018576	-0.0015565	-0.00052269	0.0028581	0.0015224	-0.00056528	-0.0024742	-0.0011038	-4.5072e-05	-0.00076745	-0.00037893	0.00021595	0.0015035	-3.4522e-05	-0.00085548	-0.00035647	0.00029812	-0.00063726
N.S.		-0.0012667	-0.00027455	-0.00010219	-0.0001108	0.00075337	0.0015205	0.00036475	0.00029946	-0.00081704	0.0012856	-0.00085497	0.00043925	-0.00053104	-0.00061834	7.8547e-05	-8.6521e-05	0.0011486	-0.001065	-4.2228e-05	0.0010607	0.0023496	0.00088608	-0.00066717	0.00144	0.00083585	-0.00048881	-0.00011742	-0.0008271	-0.00084749	0.0026908	-0.00012834	-0.00060621	6.6518e-05	-6.4106e-05	-0.0006574	-0.00035209	-0.00063851	0.00026646	-0.00016968	0.00063757	-0.00031474	0.0014169	0.00061253
N.S.		-0.0026898	0.00047096	-0.0013794	0.0008953	-0.0016304	-0.00088049	0.002749	0.0010422	0.001544	0.0012482	-5.8159e-05	0.0022695	0.0021141	7.5646e-05	0.0011729	-0.00062347	-0.00070177	0.0045147	-0.00049368	0.0015847	-0.0002161	0.003519	0.00015998	0.0003145	0.0011004	0.00086637	-0.00078102	-0.0019918	0.00046367	0.0035522	-0.0007571	-0.0021804	0.001444	-0.0014909	-0.0020625	-0.00028114	0.00014952	-0.0019998	-0.0022578	-0.0010146	0.0014036	-0.0012123	-0.00017492
N.S.		-0.00024236	-8.6601e-05	0.0027096	0.00024363	0.002651	-0.00099472	-0.00085545	0.00027211	0.0022012	-0.00091608	0.00064454	0.0018323	-0.0006972	0.0018385	0.0007292	0.00064552	0.00078962	-0.00073181	0.00047346	-0.0013191	0.0031715	0.0010947	0.002928	0.00017429	0.0011772	-0.0010599	-0.001451	0.00074879	0.00022769	-6.399e-07	-0.0010433	-0.0024844	7.2975e-05	0.00068584	-0.0024489	0.00080922	0.0013334	0.00050948	0.00050015	-0.00068946	-0.00028657	-0.00086103	0.00074236
N.S.		-0.001273	-0.0012007	0.0021519	0.0011054	0.00012444	0.0035723	-0.0017773	-0.00092759	-0.00022858	0.00093196	0.001264	-0.00017116	-0.00037108	-9.1909e-05	0.00047389	-0.00037559	0.00019371	-0.0014828	-0.00028739	-0.00052967	-0.00017995	0.0032515	0.00026945	5.3029e-05	0.0033027	0.00076209	-0.00050802	-0.00011077	0.0016348	-0.0010263	0.00045518	0.0015226	0.00040718	0.00014808	-0.0018313	-0.00094321	0.0013474	2.0568e-05	0.0011033	-0.00018617	-0.00048695	-0.0014145	-0.00081462
N.S.		0.00011499	0.00083327	0.0010985	-0.00028418	0.0017672	0.0007691	0.0018883	0.0028001	-0.00028439	-0.00042937	0.0013112	0.00070092	-0.0016071	0.002109	0.0014356	-0.0010022	-0.0011653	0.00031555	0.00028737	-0.00075702	-0.00014368	0.00034471	0.0012513	-0.0014008	-2.8503e-05	-0.00031292	0.00099331	-0.0019923	0.0013928	0.0031046	0.0022494	0.00082616	-0.00015141	0.0030307	0.00069939	-0.00024156	-0.00071281	-0.00085201	0.0019429	-0.0019387	0.00067388	-8.4851e-05	0.0003421
N.S.		-5.6575e-05	-0.00098525	-0.00097293	0.00079182	0.0009604	-0.00080326	-0.00049784	-0.00026052	-0.00070665	-0.0013033	0.0021414	-0.001679	0.0016365	-0.00036544	0.00040628	-0.0010443	-0.0005531	0.00011242	0.0019957	0.0019803	0.00097198	-0.00034559	0.0017112	0.0031366	0.0015105	-0.00096283	-0.00065241	0.00028603	-0.00069741	0.00063177	-0.00040473	-0.0021564	-0.00020711	0.00066487	9.7518e-05	0.00039866	-0.00010204	-0.00051005	-0.00090855	-0.00076394	0.001642	-0.00047709	0.0008115
N.S.		0.00081072	-0.0010665	-0.0017301	-0.00026075	-0.0010786	-0.0016285	-0.0014583	0.00050181	0.0019731	-0.00020125	-0.0013343	-9.6001e-05	-0.0024183	-0.0012046	0.00065607	0.00060077	0.0015843	0.0014601	-0.00031015	-0.0013122	-0.0021776	-0.0013504	-0.00072337	-0.0010137	-0.00067204	0.0021698	-0.0021622	-0.002926	-0.0017334	0.00023491	0.00028717	0.00039272	-0.00044086	-0.00021262	0.0011052	-0.0016033	-0.0014031	-0.00059774	-0.00054096	-0.00098334	-0.00089739	-0.0016377	-0.00055339
N.S.		0.00046971	-0.0010119	-0.00045619	0.0001051	-0.00037167	0.00096829	-0.0016414	-0.0017675	0.00097748	-0.0020744	0.00058826	0.00019365	-0.00023458	0.0014032	0.00014108	-0.00073511	0.0017261	0.00079702	0.0011643	0.0006737	-0.00031356	-0.00056356	-0.0013	-0.00043034	0.00025106	0.0012434	0.00083904	-0.0014831	-0.0017697	0.0016243	-0.0014977	-0.00020494	-0.00094038	-0.00014727	0.0026114	-0.0018992	0.00039858	-0.00022941	0.0023978	-0.0001894	-0.0006426	-0.0010742	0.0013635
N.S.		-2.8109e-05	-0.0010123	-0.00074654	-0.00095397	-0.00058759	0.00071511	0.00088331	-0.00037344	0.0014118	0.0012393	0.00076256	-0.00039623	-0.00040434	0.00066891	0.0013729	0.0016584	0.0012359	0.00029233	0.0023383	0.0015408	0.0030453	0.00078955	0.0003743	-0.00034075	0.00042506	-0.00046469	0.0026447	0.0011945	0.0010862	0.0014118	-0.0001969	-0.0004175	0.0019744	0.00090216	-0.00085439	-0.0017709	-0.00028598	-0.00028326	0.00082666	8.7539e-05	-0.0011384	-0.00031854	-7.8187e-05
N.S.		0.00011309	0.0017947	0.00092957	0.0031185	0.00089623	0.0010444	-0.0012899	0.0009679	0.00054733	0.0010953	0.0027307	0.0018085	0.0020412	0.00032404	0.00039673	0.0030219	0.0020776	0.0033405	0.0019917	-0.0003778	0.0015826	-0.00028939	0.0019259	0.002267	0.0015814	0.0014461	0.0016565	0.004228	0.0020468	0.001345	0.0030654	0.0015737	0.0026321	0.0012531	0.0011514	0.001731	0.0019117	0.0017564	0.003088	0.00056953	9.0354e-05	0.00019786	1.3802e-05
N.S.		-0.00095335	0.0011234	0.001113	-2.5303e-05	0.00082224	-0.00020113	0.00097857	0.00023054	-0.00019013	0.0028685	0.0010193	1.1994e-05	-0.0017475	0.0014707	0.0011912	0.00093705	0.00023453	0.00022375	-0.0012037	0.0013055	0.0019782	-0.00084317	-0.00070402	0.0025688	-0.00041646	-0.00024357	-0.0011372	-0.0001221	-0.00059305	-0.0014127	6.4574e-05	-0.0016378	-0.0028088	0.0023163	0.0011538	0.0018313	0.00087318	-0.00037156	0.0013131	0.00036119	0.00041183	0.0013446	-0.00035464
N.S.		0.0020089	-0.00040503	-0.00085667	-0.00021073	2.1006e-05	0.00085746	0.00063351	-0.0007369	-0.001296	-0.00081863	0.00099528	-4.9855e-05	0.0021286	0.0004211	0.00075991	0.0015651	-0.0026771	-0.0010998	0.00095416	0.00084395	0.00022543	0.0009298	-0.0019861	-0.00045458	0.00045272	-0.00044906	0.0020639	-0.00043244	0.00011783	0.00079156	0.00076417	0.003186	-4.3145e-05	-0.00073637	0.00163	-0.0030289	-0.0015771	0.0016505	-7.504e-05	-0.00013478	0.0017225	0.0011895	0.0003795
N.S.		-0.00017604	-0.00025703	-0.0012538	0.00045032	0.00022052	0.0018399	-0.00093504	-0.0018224	-0.0012833	-0.00075265	0.0030496	0.0010225	0.00082259	0.0029032	0.00074002	-0.00059711	-0.00060135	7.6296e-05	0.00027757	0.0013837	1.4174e-05	0.00075588	-0.00088827	0.00080814	3.1003e-05	0.00060419	0.0014469	-0.0005853	-0.00031786	0.00059034	-0.0006282	0.00090232	-0.00015138	0.0010822	-9.0997e-05	0.0012145	-0.00015655	0.00015532	0.00053185	0.0015044	0.0016551	0.0013305	0.00090799
N.S.		0.0019428	0.00038605	3.7944e-05	0.0020225	0.00015778	0.001546	-0.00017382	-0.0010172	-9.6057e-05	0.003494	0.00062311	0.0021884	0.0030914	0.001611	0.00044967	0.0002809	0.0010707	-0.00029679	0.001047	0.0032068	-0.00042358	0.00077544	-0.0011305	0.00017227	0.00030245	0.0021785	-0.00034602	-0.00036584	-0.00064621	-0.0003993	-0.0004801	3.12e-06	-0.0024956	-8.2204e-05	0.0010215	-0.00094263	-0.0003166	0.00046302	-0.00067466	0.0016734	-0.00024691	0.000151	-0.00042017
N.S.		-0.00013743	0.0012845	-0.0003356	-0.00060204	-0.00010428	0.0018245	-0.00087903	-0.0014014	0.00043136	0.00087198	-0.0018972	0.0014082	0.00017827	0.00021053	-0.00025268	-0.001566	0.0024909	-0.00039821	0.0004069	-0.00047038	0.00037929	-0.0002055	0.0013209	-0.00060652	0.0016127	0.00099197	-0.00086712	0.00071644	3.8165e-05	-0.00064829	-0.00017705	0.00048275	0.00042658	0.0016306	9.2292e-05	0.00057312	-0.0017983	0.00011613	-0.00023056	-0.0005407	0.00083818	0.0018038	0.00053219
N.S.		-0.00039854	-0.0014397	-0.00061696	0.00054848	0.002059	-0.00050256	0.00025847	-0.00057719	-0.00019207	0.00066096	0.0017882	0.0017508	0.00042318	0.0001076	4.9101e-06	0.00070998	0.0014454	0.0010749	0.00076406	0.0017339	0.0007648	0.0013246	-0.0011737	0.001714	0.00010245	0.0035462	-0.00010325	0.0027425	-4.9245e-05	-0.0010817	-0.00030398	0.00082161	-0.00028217	0.002434	0.0021311	0.0025526	0.0051746	0.004612	-0.0016072	-0.00013686	0.0012248	0.0011664	-0.0014877
N.S.		-0.001279	-0.00058325	-0.00020547	0.0023655	-0.00081869	0.0039771	0.00060157	0.00096673	-0.00034198	-0.0016138	-0.0025419	-0.00096519	0.00030111	0.0054589	-0.00095277	-0.0016771	-0.0016527	0.00038953	7.7573e-05	-0.0010902	-0.0014069	-0.00043432	-0.00089783	0.0079326	0.0025964	-0.00019715	0.0024017	-0.0021465	0.0016351	0.0017923	-0.0012419	-0.00089412	-0.00059864	-1.9499e-06	0.0013032	0.0014053	-0.0013525	-0.0002873	-0.00076979	-0.0010427	0.00033741	0.0036997	0.00031179
N.S.		0.0011222	-0.00030603	-0.00085951	-0.00042255	-0.00044725	-0.00068031	-0.00042391	-0.00070504	-0.00069803	-1.8572e-05	-6.8255e-05	-0.00015194	-0.00129	-0.0015907	0.00075678	0.00079008	-0.0024382	-0.0002655	-0.0003463	-0.00011332	-0.00050138	-1.4977e-05	0.00020013	0.00092273	0.0044651	0.00065023	-0.00058045	-0.0003844	0.0010841	0.00033163	-0.00051743	-0.00048804	0.00074088	-0.00091846	-0.00089493	-0.00023974	0.00027712	0.0014107	-0.0003888	0.00040607	-0.000359	-0.00089256	-0.00091576
N.S.		-0.00078713	0.00012825	0.00060471	0.00067679	0.001023	0.00014844	0.0011512	-0.00044348	-0.00042666	0.00068431	-0.001828	0.00098302	-0.00040616	-0.00044053	0.00022147	-9.1225e-05	0.00040918	-0.00045962	-0.0011787	0.0017018	0.0022227	0.00094293	-9.171e-05	0.0017321	0.00048501	-0.0014476	-0.00050928	-0.00078748	-0.00086113	0.0022308	0.00013816	-4.6599e-05	0.00078984	0.0011958	0.00080727	0.00039197	-0.00053042	0.00036341	-0.00011529	-0.00032701	0.00020834	0.0012444	0.0012272
N.S.		0.00068894	0.0001606	-0.0008497	0.00030507	-0.00017543	-0.0007921	-0.00076408	-3.4932e-05	-0.00052217	-0.001302	-0.00099627	-0.0012049	-0.0012952	-0.00116	-0.00067	-1.5819e-05	-0.00051062	0.0012393	-0.00059034	-0.00022998	0.0011369	-0.00040556	0.00081415	0.00059076	0.00025296	-0.00010028	-0.0012825	-0.00064825	-0.00092652	-0.00033831	0.00064586	0.001749	0.0016627	-0.00029436	0.00026314	0.0014446	0.0023019	0.0015763	0.0015734	0.00023517	0.0013782	0.0014995	0.0017072
N.S.		-0.0010918	0.00039008	7.0281e-07	-0.0013858	0.00028148	-0.00020528	-9.799e-05	-9.2311e-05	0.00014266	0.0014779	0.00091485	-0.0013457	0.00035512	-0.00030253	-3.3814e-05	-5.8116e-05	0.0011813	0.00062274	-0.00097252	-0.00079375	-0.00059482	0.00092764	0.00097578	0.00012738	-0.00093066	-0.0015602	1.1736e-05	-0.0006608	-0.00048201	-0.00049546	-0.0016154	-0.0013071	5.3043e-05	-0.00076479	0.0011891	0.000559	0.0010831	-0.00047844	0.00018323	0.00012038	-0.00056229	0.001436	-0.0011148
N.S.		0.0007016	-0.00039194	0.0018155	-0.002013	0.00096683	-0.0015184	0.00012129	-0.00011117	-0.0010651	-0.00057865	0.00021056	-0.0007085	0.00042664	-0.00068248	0.0026421	0.000118	0.00037835	-1.2943e-05	-0.00071115	-0.0011967	0.00091696	0.002691	0.0016698	0.00038878	6.317e-05	-0.00027931	0.001703	-0.00064187	0.0030025	-0.00050288	-0.0011247	0.00036195	-0.00049084	7.9086e-05	-0.00046785	-7.7971e-05	-0.00022348	0.0023736	0.00026462	4.1907e-05	-0.0002126	0.0012818	-0.0014442
N.S.		9.8814e-05	0.0009762	0.0001728	-0.0016454	0.00075178	0.00075071	0.0013764	0.0023695	-0.001355	0.00053848	-0.0018487	0.00072792	0.0013273	0.0018682	0.00059205	-0.0011563	-0.00054665	-0.0010573	-0.0001096	-0.00010391	0.000129	0.0010724	0.00066422	-0.00046979	-0.0011183	0.00096152	0.0013551	0.0021539	-4.948e-05	-0.0028376	-0.00070493	0.00041237	0.0011646	0.0011564	-0.00010617	-0.00021021	0.00022991	-0.0014574	-0.00047309	-0.00066771	0.00027899	0.0010543	-0.00062925
N.S.		8.6299e-05	1.0093e-05	-0.00049458	-0.0023394	-0.00018327	-0.00085923	0.00033608	-0.0013487	-0.00013382	0.0011933	-0.0006597	-0.0013106	-0.0017687	0.00082893	-0.00096443	-0.00061802	-0.00073781	0.00060574	0.0012123	0.00081194	-0.00035258	0.0032175	-0.0014384	-0.00094962	-0.00061011	0.00024171	-0.00054834	0.0012254	-0.00027406	-0.00012328	-0.00020237	-0.00010387	-0.0017959	-6.857e-05	-0.0017672	-0.0021997	-0.00062194	0.00085129	-0.0019615	-0.00016559	-0.00015603	-0.0008135	-0.0011888
N.S.		0.0013913	-0.0011767	0.00087463	-0.0022951	5.3115e-05	0.00095986	2.1432e-05	0.00089712	9.207e-06	0.00085635	-0.00025271	-0.00015135	0.00031094	-0.00022715	0.0022621	-0.0010616	0.0014938	0.00062163	0.00024907	-0.0011169	0.0041161	0.011375	0.0025111	0.0027152	-0.00033916	0.001097	0.0029606	-0.00024574	0.0014084	-1.6802e-05	-0.0025444	0.00088693	0.0023703	-0.00010913	0.00057262	-0.00013636	-0.00070887	-0.00019739	0.00079407	-0.00064333	8.5422e-05	0.0010742	-0.0012647
N.S.		0.0012851	0.0023039	0.0037653	-0.0011346	0.0014869	0.0010478	0.00052334	-0.00014529	0.0012753	0.001797	0.00050296	-0.00076507	-0.00043124	-0.00017794	0.00060382	1.5713e-05	-0.00015117	0.0011219	0.0013305	0.00087411	-0.00081258	0.00025266	8.787e-05	0.0014504	0.0012273	0.00082284	0.00092093	3.6441e-05	0.0010495	0.00067427	-0.0010912	-0.00020267	-0.00031708	1.1664e-06	-0.00020194	0.0012642	0.0015042	-0.00018953	-3.9147e-05	-0.00020993	-0.00089415	0.0017061	0.0029339
N.S.		-0.0015456	0.00072203	-0.0023827	0.00057801	-0.0017249	0.00045675	0.0034409	0.0011183	0.0018354	0.0018472	-0.00026777	0.00089905	0.00077852	-0.00095482	0.0011448	-0.00062978	-0.00063476	1.1318e-05	-0.0018021	-0.00078476	-0.001884	-4.7903e-05	-0.0006842	-0.0010048	0.00010053	-0.00096434	-0.0010369	-0.0023514	0.00059241	0.0016063	0.00032781	-0.00083379	0.0001698	-0.0014897	-0.0017325	-0.00090014	-0.00048985	-0.0010377	-0.0014443	0.00011331	0.0019116	-0.0014958	0.001375
N.S.		-0.00045986	-0.0005824	-0.00040189	-0.00074566	0.00043519	-0.00064979	-0.00072231	0.00035325	-0.00025816	-0.00015967	0.0009599	0.00078879	9.8162e-05	1.945e-05	-0.00053794	-0.0003012	0.00026643	-0.0011667	0.0003032	0.00057755	0.00054069	-0.00015107	0.0005038	0.00032904	0.00044756	0.00098472	0.00057395	0.00020697	-0.00063559	0.0003646	-0.0005509	-0.00035297	0.00073408	-0.00083437	-0.00050437	0.00068166	0.00083397	-0.00012491	0.0010935	-0.00072544	-0.00021982	-0.00030184	0.00021933
N.S.		0.00096363	-0.00081879	5.8796e-05	0.0018293	0.0019783	0.00090178	0.0021187	0.001315	0.00030055	0.00017798	0.0020005	8.8484e-05	-0.0018409	0.0017228	-0.00041097	-0.0015265	-0.00077047	-0.0024537	0.00044242	-0.0017788	-0.0025932	-0.00086307	0.00095316	0.0023526	-0.0013229	-0.0022678	0.0013974	-0.0015156	-0.0007995	0.0045447	-0.0016446	-0.0011821	-0.00019403	0.0014621	1.8762e-05	-0.0015266	0.0018017	0.0001888	-0.00014298	-0.0020663	0.0013561	0.0015357	0.001103
N.S.		0.002313	0.0018394	0.0032757	0.0011707	0.0048627	-0.00041098	-0.00052738	0.0021973	0.0015303	0.00024649	0.0035482	0.0031798	0.00061393	-5.8962e-05	-0.00032086	0.0010467	0.0011504	-0.0019246	-0.00099268	0.0002302	0.0030479	0.00018145	0.00064048	-0.0009456	0.0011829	8.315e-05	3.4668e-05	0.00081949	0.00072368	0.0022503	-0.0001483	0.0005806	-4.3323e-05	0.00098616	0.0005908	0.00017574	-0.00045948	0.0021199	-0.00027624	0.0037126	0.00014564	-0.0018631	-0.0011028
N.S.		-0.0013262	-5.6502e-05	-0.00010815	0.00023101	0.0001307	4.2511e-05	0.0021459	-0.00015293	0.0010137	0.00048205	-0.00016087	-0.0011273	0.00079721	0.0023663	-0.00016382	-0.00048436	-0.0007419	0.0014343	0.0042994	-4.3356e-05	-0.00013068	0.00015145	0.0018236	-0.00027051	-0.0002	-0.0014647	-0.00098378	-0.00073111	-0.00093489	0.0025591	-0.00026431	-0.00031323	0.0001072	0.0020283	0.00061721	-8.5853e-05	-0.001015	-0.0012576	-0.00033396	-0.0010447	0.001295	0.0006592	0.0016899
N.S.		-0.00014256	-0.00051939	0.00030497	-0.00031705	-0.0011429	0.0014229	-0.0015878	0.00034412	0.0012381	-0.00098159	0.0011886	0.000374	-0.0005153	0.00096255	0.00062843	-0.00045829	0.00089774	0.00028993	0.0016826	0.0022206	0.0021521	-0.0026476	-0.00039658	0.00046174	0.0011789	0.00074067	0.0012209	-0.0010795	-0.00018308	0.0015671	0.00024628	0.00069685	-0.0019115	0.0014568	0.0022627	-0.0014599	0.00032145	0.00049658	0.0013889	-2.1849e-05	-0.0015721	0.00020777	0.001704
N.S.		0.00013471	0.001405	-0.0017747	-0.00068639	0.0017513	0.0018939	-0.00063592	0.00027467	0.0015569	0.00057507	1.2873e-05	0.0019115	0.0012524	0.00166	0.00099637	-0.0014751	0.00064719	0.00018932	-0.00011458	0.00029243	0.00026599	6.919e-05	0.0009839	-0.00094164	0.00084374	0.00039275	-0.00051843	0.00041258	0.00018239	-0.00059635	-0.00062897	0.0017117	0.00031444	0.0010081	0.00090837	-3.502e-05	-0.0010065	0.001283	0.00057824	-0.00024262	0.0018302	0.0013162	0.00069055
N.S.		-0.00028557	0.0020085	0.00013939	-0.000396	-0.0011375	-0.00069356	-0.0020107	-0.00047713	-0.001834	-0.00043262	-0.0010269	-0.0012328	0.00016258	-0.001693	-0.0004834	-0.00047763	-0.00080597	0.00056521	6.0187e-05	-0.0012823	-0.00021051	0.0011666	-0.0012916	0.00060059	-0.00078175	-0.00021929	2.1465e-05	-0.00020198	-0.00050484	-0.00054831	0.00011536	0.00066031	-0.001066	-0.00063107	0.0004436	-0.00061441	0.00030558	-0.00036637	-0.00087984	0.0010244	-0.0009123	0.00020752	-0.0014964
N.S.		0.00070472	-0.0013857	-7.1564e-05	-0.0010267	-0.00061253	9.3639e-05	-4.3054e-07	-0.000896	-0.0020909	-0.0011584	0.00093405	0.00053504	0.001087	0.0005385	0.00012384	0.0015557	-0.0033783	-0.0011676	-2.3907e-05	0.0010123	0.00089366	0.00011107	-0.0022944	-0.0005171	-0.00054935	-0.00077829	0.0010278	0.00010343	0.00045332	-0.00040592	-0.0001946	0.0009573	-0.00031508	-0.0026326	0.0016355	-0.0033726	-0.00047503	0.0021419	-8.1495e-05	0.00094568	0.0022148	0.0015144	0.00013929
N.S.		0.00050337	0.00090332	-0.0031447	0.0014038	0.00073313	-0.00084202	-0.00040685	0.0003851	0.00068627	0.00022607	-7.1675e-06	-0.00043454	-0.00091886	-0.00085897	-0.0004135	-0.0015288	0.00051276	-0.00077758	0.00047078	0.0002715	-0.0020901	0.0098501	0.00024917	-0.00023068	0.0032539	0.0018572	-0.0004403	0.0002756	0.0015184	0.0030077	-0.0022582	0.00099098	0.00078948	-0.00058248	-0.0010189	-0.0019912	0.00017354	0.0020264	-0.0017242	-0.00042925	1.4076e-05	-0.00052269	-0.0011578
N.S.		0.00020647	-0.0011402	-0.00043349	-0.00033778	-0.00064804	-0.00073931	-0.00017211	-0.0014311	-0.00070004	0.0013996	0.00029419	-0.0010924	-0.00084315	0.0019514	-0.00020278	-0.00070988	0.0018546	0.00058394	0.001552	0.0016125	-0.00072931	0.00096043	0.00075716	0.0025059	0.00047259	-0.0014092	0.001117	0.00097783	0.00021116	0.00069886	0.00039275	0.00037252	-0.00012374	-0.00047393	-0.00040572	-0.00036678	-9.6953e-05	-0.00091349	-2.9569e-05	-0.0014342	0.00046873	0.001436	-0.00033478
N.S.		9.1783e-05	-0.00083735	-0.00027696	6.1976e-05	-0.00013639	-0.0019367	0.00012346	7.4583e-06	0.00067518	0.0012354	0.0011486	0.0013985	0.00058413	0.0013483	-0.00011655	0.00088753	-0.0017639	0.00093711	0.0021681	0.001704	-5.2415e-05	0.00062394	0.00012233	-0.00021341	-0.00036238	0.0002103	-0.00092327	-0.00068849	-0.0015702	-0.00011505	6.1979e-05	0.00025082	0.00055443	4.5616e-05	-0.00030928	-0.00053872	-0.0003469	-0.000542	0.00044458	0.0019371	1.0818e-07	0.00031438	-0.0024401
N.S.		0.0022776	1.9434e-05	-0.00074774	0.00018109	-6.429e-05	0.00026602	0.0010477	-0.0011171	-0.00089073	0.00087775	-2.0552e-05	0.00026504	0.0022056	-1.3567e-05	0.0013262	0.0010798	-0.001803	-0.00085689	0.00091365	-0.00022824	-0.00052824	0.001005	-0.0015254	-0.00081333	0.0017257	0.00082277	0.0031379	0.00029128	0.0004022	0.0019642	0.00079398	0.0034442	0.00034407	0.0012748	0.0012444	-0.0017646	-0.0018325	0.00063726	1.0797e-06	-0.00061607	0.00055081	0.0016261	0.00040873
N.S.		0.0011013	0.00043633	0.00042207	-0.0003017	0.0011647	-0.00072804	-0.0015	-2.4058e-05	0.0020544	0.00020649	0.00066411	-0.00063734	0.0017929	0.0021969	0.00018135	0.0024638	0.0023996	0.0014465	-0.00092435	-8.8274e-05	0.000521	-0.0011907	0.00015529	-1.1404e-05	0.0010241	-0.00047952	-0.0012295	0.00065228	-0.00093294	-5.8383e-05	6.643e-05	0.00099216	0.00022511	0.0001978	-0.0016323	-0.00035838	-0.00036284	-0.00046314	-0.0011481	0.0040679	-0.00046052	0.0025112	-5.4598e-05
N.S.		0.0013316	0.00058338	-0.0016275	0.0003593	4.2452e-05	-0.00031482	-0.00056797	-0.00052223	-0.00050278	-0.0013284	-0.001526	-0.0011282	-0.00061511	0.00031235	-0.00066787	0.00013163	-0.00064143	0.00039544	-9.1759e-06	0.0020658	0.0012233	6.1905e-05	-0.00032311	0.00091173	0.00052995	-0.00012463	-0.0010207	0.00023296	-0.0010075	0.00030801	0.0026117	0.0010875	0.0023098	0.00047803	0.0007733	0.0010474	0.0021849	0.003068	0.001786	0.00081282	0.0018069	0.00091294	0.0026793
N.S.		0.0015615	-0.0013399	0.00040056	0.0019275	0.001282	-0.00029345	-0.0011212	0.00049483	0.00066548	0.0011827	0.00049647	-0.00047362	-0.0015517	-0.00094498	-0.0015358	0.0013016	0.00053921	0.00010659	-0.0010578	0.0011056	-0.00034454	-0.00022936	-0.0011271	0.0014249	0.00028802	0.00026611	-0.0017009	0.00028204	0.00076352	0.0011874	0.00013141	-0.00039406	-0.00045322	0.00089435	-0.00048026	0.00085336	0.00037825	0.0014212	0.00027349	-0.00048123	0.001552	-1.8573e-05	0.0002669
N.S.		-0.0004206	-0.0016437	0.0013319	-0.00066865	-0.00064764	-0.0011196	5.5046e-05	0.00108	0.00040038	0.0015204	0.0015238	4.0561e-05	0.00033154	-0.00091019	0.00057285	-0.0018898	-0.0021034	0.0011614	0.00061104	-0.001441	0.0005614	-9.8374e-05	0.00072551	6.4549e-05	-0.00034387	0.0009909	0.0007919	0.0010373	-0.0015545	-0.0020375	-0.00069098	-0.00020757	-0.0034789	0.015505	-0.00079205	0.00015808	6.8659e-05	-0.00055052	-0.0015309	-0.00011687	0.001276	-0.0014639	-0.00013532
N.S.		6.3243e-05	0.0017388	-0.00011343	-0.0015973	-0.00075798	-0.00046315	-0.0014205	-0.0012748	-0.0011477	-0.00082035	-0.00086357	-0.0019226	-0.0013289	-0.00084543	-0.0005704	-0.00050522	-0.00066096	0.00074308	0.0002969	-0.00041356	-0.00042589	0.0028689	-0.0017223	-0.00047577	-0.00057544	2.2713e-05	-0.00033117	0.00076602	-0.00011708	-4.8451e-05	9.2434e-05	0.00037344	-0.0015304	-0.000603	-0.00087645	-0.0016256	0.00023232	3.9992e-05	-0.001316	0.00074895	-0.00047079	-0.00014989	-0.0014374
N.S.		-0.00078016	4.8474e-05	0.0017275	-8.7195e-05	0.0022822	0.00017592	0.0015622	0.0036471	-0.0016524	-0.00013133	-0.0013118	-0.0002934	0.00038246	0.0026895	0.0012191	0.0001878	0.0019242	0.0011999	-0.00065929	0.0004802	-0.00086397	0.0016566	-0.00021079	0.0015645	0.00048638	0.00022797	0.0016282	-2.8716e-05	0.0011502	0.0019363	-0.00033627	-0.0011299	0.0007278	0.00089902	0.00044046	0.0021717	-0.00111	0.00016396	-0.00022653	0.00026203	0.0013327	0.0013747	0.0018723
N.S.		-0.00026905	0.0010375	-0.0013175	3.4768e-05	-0.0020282	-0.0004855	0.00040468	-0.0007595	-0.0015637	0.0019288	-0.00040995	0.0005252	-0.00073902	0.001622	0.0035065	0.0019218	0.001178	0.0044681	0.0019718	0.0039501	0.0026154	0.001809	0.00047754	-0.0029174	0.002861	0.0034424	0.00026915	0.0013956	0.0012093	0.00044246	-0.00085398	0.0011458	0.00011272	-0.00030264	0.0025155	0.0008342	-0.001747	-0.00021601	0.0016985	0.00082979	0.0012546	0.00091706	-0.00032074
N.S.		0.0011632	0.0027899	0.00011551	-0.0013342	0.00045466	-0.00091204	0.00081794	0.00071221	0.0016173	-0.00027783	0.00093626	-7.2462e-05	-9.342e-05	0.0010543	-0.00074608	0.0011159	-0.0014057	-0.00021275	-0.00025747	-8.6067e-05	-0.00070914	0.000785	0.0004767	0.0012832	0.0015213	0.0033243	-0.00065371	-0.001107	0.00113	-0.00085376	0.00062619	0.00067072	-0.00078382	3.4944e-05	0.00067269	0.00025079	-9.7407e-05	-0.0012307	0.00089728	-8.9498e-05	-5.3924e-05	2.5867e-05	0.00072227
N.S.		-0.00059706	-0.00034553	-0.00041292	0.00066939	-0.0005821	-0.00031761	-0.00060073	0.00010469	0.00083195	-0.0018455	-0.00050307	-0.00085794	-0.0019544	-1.9303e-05	-0.00011493	0.00050344	0.0015736	0.0020976	0.00083545	-0.00011588	7.4466e-05	0.0016316	0.0015382	-0.0017189	-6.3486e-05	0.00029026	-0.0016663	-0.00086687	-0.0027864	3.7435e-05	0.00027811	-0.0012093	-0.00081974	-0.002079	0.00089608	0.0026884	-3.1714e-06	-0.0011536	0.00092916	-5.3444e-05	0.0012479	0.00059347	0.00088461
N.S.		-0.00044056	-0.00034141	0.00086988	0.0010329	0.00015957	-0.0003709	0.0018508	-0.00041135	0.00030398	0.00098756	-0.0014927	0.00054525	-0.00038618	-0.00021244	0.00020569	-0.00027481	-0.00022794	-0.00036651	-8.5782e-05	0.0015155	0.0027116	0.00076307	0.00070024	0.0021621	0.001417	-0.0019206	0.00059379	0.00089138	-7.3616e-05	0.001728	0.00047346	0.0012334	0.0013105	0.001224	0.00088611	0.0017316	-0.00026074	3.1405e-05	0.00065497	-0.00091073	0.00040455	0.00032622	0.0013718
N.S.		-0.00072603	0.00068506	-0.0010921	-0.00041232	0.0013813	-6.6921e-05	0.00010775	0.00051068	-0.00022084	0.00083847	0.00032718	-0.0017283	-0.0018737	-0.0031645	-0.00042701	-0.0022194	-7.4959e-05	0.00094143	0.00061601	-0.00010383	-0.0019756	-0.00053024	0.00048912	-0.00046376	0.00037355	0.00093166	0.00046376	0.0011797	-0.0018279	-0.0015426	-0.0010463	-0.0017261	-0.0026193	0.0013104	-0.00078254	-0.00060715	-0.00013418	-0.00044418	0.001993	-0.0007912	0.0014215	-0.00097993	-0.00054961
N.S.		-0.00030018	-0.00033642	0.00029281	-0.0010797	0.0016852	-0.0010424	0.00025601	3.0395e-06	-0.0010827	-0.0010227	-0.00077942	0.00027485	-0.00093951	0.0021536	-0.0001275	-2.0574e-05	0.00096047	-0.00065341	0.00069887	0.00013435	0.0012022	-0.0045872	0.00020468	-0.002032	-0.00021029	-0.001921	-0.00089926	-0.0015693	0.0011048	-0.00042349	0.00094532	0.0010368	-0.0005432	0.00048524	0.0022184	-0.0013246	-0.00048667	-0.0013534	0.00020497	-0.00047071	-0.00049057	-0.00029653	0.00085865
N.S.		0.00070946	0.0011233	0.0020237	-0.00031198	0.0025401	5.9773e-05	0.0024082	0.002264	-0.0009519	0.00013363	0.0016517	0.00074759	-0.00043564	0.0019803	0.00023475	1.4687e-05	-0.00063246	-0.00049274	-0.0021307	-0.0012223	-0.0019888	8.3556e-05	0.00051462	-0.0010452	-0.00040093	0.000422	0.00059569	-0.00050166	0.00028431	0.001451	0.0018879	-0.00051897	0.00098351	0.0027447	-0.000506	0.00078884	-0.00081046	0.0045534	0.0036513	-0.0011535	-0.0002242	-0.00033598	0.00026141
N.S.		0.0020572	-0.00032456	0.00023517	-5.7486e-05	0.00051377	-0.0011075	-0.00055031	-0.00081858	0.0020108	0.0001715	-0.00080682	2.7708e-05	0.00029757	0.0025765	-0.00015138	0.00052961	0.0032797	0.002785	-0.00076739	0.00025466	0.00032887	-0.00025086	-8.8146e-05	0.00042043	0.0012282	0.0005114	-0.00061975	0.00044705	0.00011997	0.00015299	0.0013227	0.00095475	-0.00018621	0.0014369	-0.001689	-0.00025254	-0.00076748	-0.00077458	-0.0011787	0.0024974	4.6001e-05	0.0020454	0.00089416
N.S.		0.00036444	0.0010177	0.002192	0.00024262	0.0018194	0.001621	6.5981e-06	8.524e-05	0.00057325	0.0024074	-0.00013569	-0.0018054	-0.00071379	-0.00099238	0.0016885	0.00014409	0.00020378	0.00025154	0.00055536	0.0023789	0.0004011	0.00047711	0.0014661	0.001329	0.00033969	-0.00021887	0.0005042	0.00053888	0.00094521	0.0010651	-0.00085938	0.00081267	-0.0010325	0.00033694	0.0003862	0.0014887	0.00070911	-0.00073533	0.00099872	-0.00019364	-4.5979e-05	0.002076	0.002339
N.S.		0.0010586	7.318e-05	-0.00060194	0.00073	0.0011853	-0.00057635	-0.0010085	0.00084139	0.002237	-0.00051292	-0.00057676	0.0014648	-0.00067329	0.0010567	0.00060567	0.00042751	0.00080978	0.00093264	-0.00070059	-6.704e-05	0.00024381	0.00060456	0.0014303	0.00012833	0.00058731	-0.00010268	0.00018051	0.0013903	6.1438e-05	-0.00032994	0.001117	1.9657e-05	0.00064885	-0.00022232	0.00043378	0.00083585	-0.00024343	-0.00068709	-0.00083393	-0.00042738	-1.1355e-05	-0.00018148	0.00091
N.S.		-0.0010224	0.0018496	-0.00014957	-0.0016943	0.00023578	0.0011824	-0.0019811	0.00029619	-9.8985e-05	-0.001536	0.00042454	-0.00067452	-0.0010468	-0.0019973	-0.00048518	9.4458e-05	-0.00063892	0.00088414	-0.00087388	0.0013657	6.3835e-05	-0.0003018	-0.0011934	-0.00021697	-0.0001429	-4.5311e-05	0.0001073	-0.0015087	-0.0012374	0.00012422	-9.1036e-05	0.00099272	-0.00059303	-0.00012032	-0.00053172	0.00061678	0.00054932	0.00060126	-0.00042865	-0.00035118	0.0012618	0.0012079	-8.6943e-05
N.S.		0.0021072	-0.00068101	-0.00080698	0.00015992	0.00036476	-0.0013242	5.089e-05	-0.00028368	0.0014815	-0.00031614	-0.0013807	0.00086815	-0.0010429	0.0018247	-0.00037637	0.00011731	0.0027273	0.0023596	-0.00075543	0.00061312	0.00048507	0.00084071	0.00071532	0.00053805	0.0013747	0.00045891	-0.00080696	0.0012684	0.00082033	1.6294e-05	0.0016209	0.00041476	0.00019526	0.00088005	-0.00048741	0.00052583	-0.00057291	-0.00062867	-0.00092103	0.00038955	0.00092284	0.00045962	0.0010595
N.S.		-0.00057851	-0.0011965	0.0011466	0.000366	0.0028719	-0.00067057	-0.00090529	0.0003702	-4.4298e-05	0.00015168	0.00023654	0.0014654	0.0010312	8.8337e-05	-0.0014472	0.00012629	-0.00075867	0.00090678	0.0018976	0.0021144	0.0012967	0.0024555	-0.001042	0.0012585	0.0002898	0.0036072	0.001576	0.0017866	-0.00097913	-0.001192	-0.00067555	0.00097724	0.00054453	0.0028824	0.0013901	0.0023921	0.0047307	0.0040439	-0.00031034	-0.0004995	0.00082707	0.0013175	0.0011735
N.S.		0.00013044	-0.0012365	3.6917e-05	0.00042127	-0.00021643	-0.00069823	-0.00041698	-0.0012683	-0.00054369	-5.1694e-05	0.0017461	-0.0014475	-0.0002714	0.00046434	-7.6601e-05	-0.00072737	0.0011477	0.00044097	0.0014714	0.0016739	-0.00016226	-0.00021458	0.00059791	0.0034644	0.0011809	-0.0020112	0.00053756	0.00066096	-0.000282	0.00073528	0.0003917	-0.0006802	-0.00017388	-2.5974e-05	1.8141e-05	0.00030098	-0.00060699	-0.00036917	-0.00052938	-0.0013237	0.0018883	0.00064324	0.00049656
N.S.		-0.00029988	-0.0010602	-0.0014308	-0.00028602	0.0016575	0.00021991	-0.00012298	0.00040522	-0.00060351	0.0016528	0.0010433	-0.00041693	0.0012123	0.00023038	0.0012033	-0.0001066	0.00010814	0.00017569	-0.0010306	0.00056879	0.0015353	0.00032224	-0.0015129	0.001071	0.0016658	-0.00040121	1.6741e-06	-0.0012189	-0.0011682	-0.0010525	-0.0019447	0.00027098	-0.0013278	-0.0006462	-0.0026474	4.2511e-05	0.00080975	-0.0017899	0.0011741	0.0014922	0.00013476	-0.00026213	0.00035266
N.S.		0.0012827	0.0021501	0.0017169	0.0020651	0.0014622	-5.4809e-05	-0.0012313	0.0001654	-0.00044531	0.0020485	0.0015699	0.0019393	0.0020842	0.00025608	-0.00012481	-0.0005361	0.0004413	-0.0012796	-0.0005352	0.00097758	-0.0001464	-8.921e-05	-0.0022926	-0.00073492	-0.00061225	0.00093938	-0.0011527	-0.00088567	-0.0016721	0.00031272	-0.00016275	0.00071396	-0.0015643	7.2311e-05	0.0015516	-0.00045979	-0.0011104	0.00055915	-0.00088382	0.0022523	-0.00036566	-0.0011407	-0.00031521
N.S.		0.00054934	0.0012703	-0.00010472	-8.3104e-05	0.0012226	0.0010577	0.0016389	0.0017231	0.0002037	-0.00030027	-0.0012878	-0.00087537	0.00099417	-0.00026934	0.00055377	0.0018255	-0.00036043	0.00092759	0.0016321	0.00072655	-0.00060169	-0.00094254	-0.00017887	-0.0010971	-0.0001588	0.00013154	-0.00028187	-0.00085883	-0.00052883	-0.00015765	0.0016124	0.00041092	0.0018958	0.0028516	-9.0975e-05	-0.00024123	0.0022337	-0.001432	0.0013747	9.5731e-05	0.00012785	0.00088031	0.001334
N.S.		0.00070845	0.0010232	0.0018168	0.0018601	0.00022132	-0.0010564	-0.00080079	-0.0005445	-0.00042184	-0.00095358	0.00050121	-0.00057116	3.0427e-05	0.00089861	0.0012201	0.0013362	-5.6112e-05	-0.00072422	0.00071205	0.0013595	0.00187	0.0006352	0.0009403	0.00029553	-0.00091787	-0.00010413	-0.00074789	-0.0002054	0.00038438	0.00076609	0.0010441	-0.00041024	0.00043949	-0.0017039	-0.00044723	0.0014748	-0.00036417	-0.00064858	0.0006837	0.0020028	-0.00059731	0.0015935	0.00097188
N.S.		0.0010103	0.0023132	0.0016974	-0.0018078	0.00010503	0.00083801	0.00055858	-0.000151	0.0012939	0.0010724	0.0013302	-0.00013428	-2.901e-05	0.00057733	-0.00052588	2.565e-05	-0.0006716	0.0004275	0.00069126	-0.00031348	-0.001506	0.00040167	-2.9522e-05	0.0011147	0.0018187	0.0014279	0.00024423	-0.00070694	0.0022802	-2.6102e-05	-5.2197e-05	-0.0004054	0.00025383	2.4223e-07	-0.00071996	0.00094684	0.0019877	0.00049383	-0.00088485	0.00016213	-0.0019624	0.00058066	0.0017697
N.S.		-0.00060023	-0.0011746	-0.0024057	-0.00026913	0.00086051	-0.0003459	-0.0017362	-0.0010163	-0.00022271	0.0020373	0.0007546	-0.00111	0.00058409	0.0008032	0.0010546	-9.9719e-05	0.00066232	0.0009465	-0.00094243	0.00068968	0.0013926	-0.00048023	-0.0027007	0.0012088	0.00041762	-0.00048416	-0.0013813	-0.0017368	-0.00049741	-0.0001605	-0.001396	0.00090266	-0.0013033	0.00011327	-0.0022311	0.00085422	7.4386e-05	-0.00078855	-0.00033553	0.00058349	-0.0017224	-0.00079825	0.00016442
N.S.		-0.0005002	-0.0015786	0.0014163	0.0017719	0.00119	0.00034653	0.0022367	0.0022921	-0.00021986	0.0013428	0.0010851	4.7486e-05	-0.00028079	0.00042282	0.001665	-0.0013105	0.0001508	0.00093904	-0.0016492	0.0021993	0.0018414	7.1694e-05	0.00099592	0.0022475	-0.0015091	-0.0011377	-0.002626	-0.0010008	-0.00013417	-0.0020293	-0.0018057	-0.001534	0.0010771	0.00086324	0.0011698	-0.0008928	-0.0020528	-0.0012512	2.8099e-05	-0.00051874	-0.00026078	0.00058886	0.0011055
N.S.		1.9609e-05	-0.0015332	-0.00049889	-0.0014334	-0.00076595	-0.00074501	-0.00015206	-0.00046677	0.0017695	0.00043517	0.00038348	2.6658e-05	1.8598e-06	0.0005489	0.00063188	0.0013599	0.00016551	-0.00021874	0.00046909	-8.6598e-05	0.0017669	0.00045634	0.00018432	-0.0010653	0.00015445	0.00032359	0.0017643	0.00072569	0.0012233	0.00059776	0.00017221	0.0010151	0.00037335	0.0012328	-0.00063322	-0.0019986	-0.00083584	-0.00092229	0.00094031	0.00047688	-0.0014179	-0.0011329	-0.00064566
N.S.		-0.00018769	0.0010301	0.00036636	-0.00049394	0.0010095	0.0011839	-0.0013112	0.00018681	0.00024209	-0.0015357	5.7145e-05	7.5586e-05	-0.00073086	-0.0013785	-0.00086505	-0.00013895	-0.00076038	0.0006485	-0.00020399	0.0013341	0.0009231	0.00081783	-0.00093707	1.3389e-05	-7.2362e-05	-0.00039883	-0.00028536	-0.0011984	-0.00099976	-0.00016672	0.00016478	0.0006939	-0.00098118	-0.00045805	-0.00027706	0.00085426	-0.00040079	0.0010519	-0.00048791	-0.00013579	0.0011117	0.00015086	-0.0012211
N.S.		-0.00043788	-0.0016043	0.00079656	0.0011244	5.5335e-05	0.00010557	-0.00045589	-0.00051857	0.00046944	0.00052632	0.00043011	-0.00027981	0.0017136	0.00062472	0.00079477	0.00091702	0.00020602	-0.00065601	-0.00014671	0.0014142	-0.0014825	0.0035695	0.0016805	7.7967e-05	0.0021638	0.0013472	0.0038644	0.0023885	-0.00011401	0.00050698	0.0025413	-0.00015488	-0.00017836	0.0016477	0.0015415	-0.00062898	-0.00040072	0.001722	-0.00028887	-0.00067743	-0.00059219	-0.00080776	0.0011315
N.S.		-0.00058911	-0.00081448	-0.00044047	-0.00091314	-0.0015785	5.8019e-05	0.00052835	0.00097344	0.00071724	0.00056837	-0.00082306	-0.0014952	-0.0013231	0.00075937	-5.8332e-05	0.00099261	-0.001193	-0.00046571	0.00039366	0.00023424	-0.0010581	-0.0011281	-0.00062815	0.00040134	-0.0006748	0.00072896	0.00060327	-0.00072664	-0.00040134	0.00024313	0.00060397	-0.0002292	0.0021162	0.001137	0.00037056	0.0013668	0.00069186	0.0038343	0.0017249	0.00097871	0.00024214	0.0012117	0.0020409
N.S.		0.002002	-0.0020757	0.00043856	0.00063676	0.0025491	-7.1578e-06	0.0017956	0.0025632	0.00048509	-0.0019471	0.00083437	0.00081472	-0.00013204	0.0018096	0.0023355	0.0017244	0.0011107	0.0013327	-0.00079176	0.00073762	0.00028277	-0.0021147	0.0010924	-0.0010023	-0.0011761	-0.002821	-0.0008797	0.00051904	9.4552e-05	-0.0016112	-6.761e-05	0.00041361	-0.00077653	0.00075295	0.0020904	-9.0315e-05	-0.0014717	-0.0008603	-0.00014083	0.00025962	-0.00011937	0.00084947	-0.00019421
N.S.		-0.0010127	-0.00012754	0.00052652	-0.00091644	-0.00059169	0.00090421	0.00056596	0.0013369	0.0012205	0.00052091	-1.9276e-05	-0.0010546	-0.001039	0.0016565	-0.00011251	0.00067278	-0.00012462	-0.00021639	-0.00020931	0.00026554	0.00052961	-0.00025784	8.1535e-05	1.0075e-05	-0.00097005	9.9844e-05	0.00063604	0.00024515	0.00061447	0.00092772	-0.00035292	-0.00021539	0.0026057	0.00079973	0.00024917	0.00060301	0.0011135	0.002856	0.0017107	0.00050617	-0.00044085	0.00014903	0.0011689
N.S.		-0.00041921	0.000656	0.00080825	-0.00054793	-0.00029991	0.0025459	-0.0005544	-0.0032027	-0.0005918	0.0016092	-0.002456	-0.00022224	-0.0016108	-0.0014015	-0.0018314	-0.0014078	0.001937	-0.0017875	-0.00015408	-0.001279	-0.00040389	-0.0011729	0.0002164	-0.00061715	0.00089087	0.0011687	-0.00021688	-1.9616e-05	-0.00063518	-0.0006842	-3.7081e-05	5.688e-05	0.00089451	0.0027232	0.00040503	0.0020672	-0.0014171	-0.00043076	-0.00088657	-7.8902e-05	-0.00044595	0.0019427	0.00032684
N.S.		-8.0399e-06	-0.00074454	0.00043624	-0.00087835	-0.00067185	-0.00046917	-0.00044201	0.000525	0.0015278	-0.00079841	0.00097157	0.00084737	0.0036652	0.001753	-5.0318e-05	0.00086712	-0.001308	0.001397	-0.00076014	-0.00052172	-0.00037573	-0.00049538	-0.0013122	0.00033571	-0.00026866	0.0027084	1.599e-05	-0.00050754	-1.634e-05	-0.00066105	-0.00014869	-0.00033124	-0.00053976	-0.0010958	0.00085655	0.00031432	0.00046933	-0.00038972	0.00013475	-0.0013433	9.568e-05	-0.0006394	1.7359e-05
N.S.		0.0020912	-6.0727e-05	-0.0004163	-0.00061962	-0.00057431	-0.0013132	-8.3445e-05	-0.00041696	-0.00049756	0.00044258	0.00033875	-0.00057423	-0.0017096	-0.0017942	0.00070527	0.00015443	-0.0019045	-0.00015216	5.404e-05	0.00026229	-0.0008513	-0.000541	-0.0011618	0.00078101	0.0032638	0.00011419	-0.00038254	-9.5812e-05	0.00061179	-0.00065767	-0.0011056	-0.00075328	0.00090233	1.7828e-06	-0.000818	-0.00025604	0.00051249	0.00057197	-0.00058304	0.00040346	-0.00083916	0.00019934	-0.00050592
N.S.		-0.0012401	0.0014889	0.00019959	-0.0011292	3.3673e-05	0.00023207	9.3136e-05	-0.00018985	0.00030355	0.0032915	0.0014108	-0.0013294	0.00029223	-0.00028394	-0.00041726	0.00054014	0.0015797	0.0012219	-0.00066687	-0.0010631	-0.00077202	0.0016029	0.00053858	0.00023147	-0.00024656	-0.0019861	-0.00077804	-0.0013864	0.0003395	0.00023645	-0.00090971	-0.00070235	-0.00061201	-0.0013311	0.0027675	0.0023202	0.0038876	-0.00074823	0.0005405	0.00059326	-0.0014041	0.0020891	0.0012544
N.S.		0.00011405	0.0019786	0.0017958	0.001268	0.0007016	-0.00065243	-0.0010313	-0.00046862	-0.00053922	-0.0010322	0.00066047	-0.0003225	0.00074639	0.00015978	0.00095752	0.0014627	0.00054831	-0.00064771	0.0019458	0.0015372	0.0023117	0.0016158	0.0011419	0.0017872	-0.00030055	0.00073259	0.00046003	0.00098453	0.0014304	-0.00083489	0.00077319	0.00035538	0.00082118	-0.0010918	-0.00080017	0.0011754	-0.0007105	-0.00055761	0.00032794	0.0030566	0.0012657	0.001737	0.00023477
N.S.		-0.00022418	-0.00078328	0.00044532	0.00052549	-0.00011911	-0.0011544	-0.00051179	0.00075107	0.0013474	-0.00069643	0.00052834	0.00017514	0.002883	0.00076701	-0.0013901	-7.764e-05	-0.0014414	0.0010879	-0.00066637	-0.00045021	-0.00071302	-0.00079032	-0.0018799	-0.00049979	-0.0010439	0.002124	-0.00028709	-0.00012383	-5.5124e-05	-0.00060318	-0.00015561	0.00034677	-0.00072539	-0.00010449	0.00057913	-0.0002834	-0.00049276	0.00015647	-0.00043517	-0.0015905	0.00080936	-0.00031443	0.00098229
N.S.		-0.00084745	0.0015465	0.00091122	-0.0010095	2.2547e-07	0.00081364	0.0001848	0.00053409	0.0002519	0.0013855	0.00041181	-0.00060478	-0.0010633	0.0023876	-0.0001164	0.00061653	0.0010096	-0.0001685	-0.0011394	-3.777e-05	0.0010728	-0.002062	0.00052569	-0.00042345	-0.0012133	8.2484e-07	0.00015005	0.00090674	0.00086569	0.00081731	-0.00052702	-0.00035475	0.0021071	0.00065478	-0.00058057	-0.00067858	0.0002183	0.0020629	0.0016017	0.00021841	-0.00084062	-2.6831e-05	0.00044327
N.S.		-0.0026078	-0.00018801	-0.0021345	-0.000895	0.00052044	-0.00078064	-3.1922e-05	-0.00019497	-0.00054202	0.0012721	0.00077506	-0.00099256	-0.00073492	-0.0013286	-2.0214e-06	-0.00085473	0.0010551	0.0025395	0.00047519	0.0016272	-0.00014269	0.0011156	0.0011039	0.0013824	0.0018828	0.0017223	0.0011013	0.0020542	-0.0012816	-3.1661e-05	-0.00019762	-0.0013419	-0.0019486	0.00080374	0.00069162	0.00085869	9.9763e-05	0.00069654	0.0030217	0.0015353	0.0015684	0.0003429	6.61e-06
N.S.		0.00082613	-0.0010903	0.00070706	-0.00046368	0.00010544	-0.00068852	-0.0016885	-0.00040504	0.00022691	-0.00060771	0.0002366	0.00018956	0.00251	0.00050723	0.0015965	-0.00051783	0.00066561	-0.0010608	0.00052879	-0.00094708	-0.00041738	0.00013222	-0.00061789	-0.00016571	0.00062876	0.00038527	-0.00045636	0.00070983	-0.00022058	4.6673e-05	0.00037145	0.0006033	0.00050415	0.00033249	0.0015262	-0.00058235	8.1978e-05	-0.001156	0.00084526	0.0014591	0.00064815	-0.00067333	0.0011115
N.S.		-0.00088561	-0.00076346	6.8578e-05	2.0835e-05	0.0025592	0.00043745	0.00073065	0.00082261	-0.0012683	0.00174	0.0016791	-6.8458e-05	0.00071045	0.00039365	0.0016763	0.00068609	-0.0006176	-0.00053179	-0.00017922	0.00090497	0.0014268	0.0002165	6.9911e-05	0.00090888	0.0011359	-0.00080843	0.00053776	-0.001081	-0.0016132	-0.0012484	-0.0017104	0.00073674	-0.0003348	-0.00044255	-0.0016837	-0.00026257	0.00017285	-0.0019468	0.0018722	0.0022264	0.0013403	-0.00042615	-0.0002198
N.S.		0.0011344	0.0021212	0.00032037	0.0031888	0.0008305	0.00018922	0.0007865	-0.00051762	0.00045591	0.00085567	-3.522e-05	0.00086166	0.00085647	0.0018973	0.00042019	0.0010978	-0.00047023	0.0021734	0.00048969	-5.4296e-05	0.0013253	-0.0018949	-0.00016781	0.0017204	-0.00041437	0.0017525	-0.00029221	0.00022937	0.0014783	-0.00063245	0.0018382	-0.00080557	-0.00099551	0.0029609	0.0042213	0.0024086	0.0024872	-0.00029349	0.00043797	0.00054059	-0.00084347	-0.00054513	-0.00028703
N.S.		-0.0012071	0.0010948	5.2059e-05	-0.002606	-0.00068396	0.001296	-0.0017316	0.00073331	-0.0014446	-0.0009428	-0.00091164	-0.00051395	-0.00055621	-0.00088043	-8.3503e-05	0.00016428	-0.00036398	-0.00018298	-0.00058909	0.00057703	-0.00050436	-0.00075421	-0.00069372	-0.00050956	0.00038359	0.00061525	0.00085077	-0.00038716	-0.0013545	-0.00075382	-0.00054995	0.00086168	-6.1424e-05	0.0010032	0.00023106	0.00043449	0.0016998	-0.00042092	-8.7003e-05	-0.0011464	0.00082792	0.0019199	8.3913e-05
N.S.		0.0012886	-0.00067635	0.0019302	0.00015652	-0.0014551	0.0028231	0.00031417	-0.001268	-0.00037213	-0.00045242	0.0004766	-0.00064794	-0.0011475	9.8926e-05	-0.00011022	-0.0014841	-0.00011401	0.00037865	-0.00023259	-0.00030286	-0.00077915	-0.00081373	-0.0012264	0.00067469	0.0012388	-0.0016449	-0.00043261	-0.00079356	0.0016401	-0.00052094	-0.00076914	-0.00044385	-0.00039983	0.00094274	0.0012913	2.2916e-05	-0.00053699	0.00062	9.7728e-05	-9.3999e-06	-0.0015248	0.00071983	6.2571e-05
N.S.		-0.00040431	0.00051611	-0.00027704	0.00048554	0.0007713	0.00071305	0.0011211	0.00028899	0.0019221	-0.0016346	0.00042828	-7.928e-05	0.00043381	0.00034684	0.0010589	0.00058632	0.00053773	0.00022216	0.0023023	-0.00069355	0.0015718	-0.0014137	-0.00025753	-0.00039961	0.0022117	0.00079389	0.0010322	0.002403	0.00023177	0.00053464	-0.0010152	0.00090208	0.00097419	0.00073463	-0.00077031	-0.0012259	0.0017539	-0.002079	-0.0023304	0.00068572	0.00011201	-0.0014369	-0.001673
N.S.		-0.001414	-0.00073543	-0.0017024	-0.0010139	0.00048721	-2.9874e-05	0.00025072	-0.0011298	0.0012928	0.0005411	0.00053517	0.00067131	0.00026547	-0.00077899	0.00010732	-0.0013133	0.0005296	0.00012589	0.00017716	0.0010501	0.0032215	0.0010255	-0.00075024	-0.00018117	0.00063268	-0.00061401	0.00014157	0.00056382	-0.00093176	0.0010836	0.00043836	-0.00047595	-0.00099964	-0.00092731	-0.00041358	0.0010005	-0.0011995	-9.199e-05	0.00090025	-0.00031404	-0.00017597	0.00035367	0.00050023
N.S.		-0.00037443	6.2347e-05	-0.00021128	-0.00041965	0.00088047	-0.0012628	0.0017542	-0.00023088	0.0012186	0.00013049	-0.00091711	-0.00033372	0.0012378	-0.00036791	0.00023035	0.00069052	-0.0013506	-0.00033178	-0.00095449	-0.00039393	0.00023688	-0.0034057	0.00053845	-0.00048038	-0.00034234	0.0003376	-0.00079478	0.0030501	-0.00046612	-0.00071721	-0.00090453	-0.0012317	0.00047724	-0.002219	-0.0012131	0.00075507	0.00055344	0.0011541	0.0010449	-0.00078012	-0.0014786	-0.00065443	0.0014815
N.S.		-0.00043368	0.0004534	-0.00021351	-0.00022558	-0.00041107	-0.000462	-0.00014792	-0.00085624	0.0023426	-0.0012459	0.0002279	0.00027174	0.0012095	0.00041625	-0.00035012	-0.00056601	-0.00058781	0.0007546	-0.00012898	0.0013954	-0.0013525	-0.00097097	0.0006357	0.0004564	-0.0014379	2.2858e-05	0.0010947	0.00076079	-0.00025783	0.00044073	0.0011547	0.00068653	-0.0017255	0.00058239	-0.00060629	0.0011061	0.0001001	0.0010609	0.00050288	-0.0015745	-0.0013603	-0.00058931	0.0006361
N.S.		-0.00028262	0.001063	-0.00052898	-0.00018877	-0.00072361	0.0013272	0.00044845	9.3914e-05	-0.00054817	-0.0014797	-0.0020442	0.00077607	0.00012088	-0.0016957	0.00025505	0.0028751	0.0010773	0.00045033	-0.0010925	0.0016419	0.00034884	-0.00094392	-0.00045365	-0.00089779	0.0015092	0.00073799	-0.00083173	-0.00077042	0.0007801	-0.00029799	-0.00036896	-0.00026127	-0.0010492	0.0022491	-0.00041123	0.00076236	0.00085862	-0.0013597	-0.00094994	-0.00087578	-0.001388	-0.001378	0.00088078
N.S.		-0.0005434	-0.0014005	-0.0007717	6.674e-05	0.0010693	0.00093757	0.00015776	0.00098845	-0.0009514	-0.0013262	-0.0024922	0.00046202	0.0029058	-0.00050324	0.0004636	-2.9641e-05	-0.00090805	-0.0015163	-0.00010294	-0.001423	-0.0011214	-4.4212e-05	-0.00042187	-0.0021039	-0.00091898	0.00039882	0.0007019	0.0010216	0.0003071	-0.0018039	0.00067469	-0.00038656	0.00011165	-0.00031732	-0.00076024	-0.00020591	-0.00038609	0.00040271	0.0015421	-0.00022927	-0.00055511	7.0419e-06	-0.00042849
N.S.		-0.00025069	0.00071898	0.00077772	-0.0022055	-2.2234e-05	0.00099501	-1.7997e-05	0.0017161	-0.0020861	8.3374e-05	-0.0020029	0.00017913	-1.3026e-05	0.0010716	0.00025333	-0.00058104	-0.00012709	-0.00083031	8.1468e-05	9.2253e-05	-0.00047151	0.00015132	0.00015808	-0.00051928	-0.00046395	0.00065203	0.0010086	0.0013429	-0.00082912	-0.0022161	-0.001	0.00056465	0.00081734	0.0019205	0.00064592	0.00031175	0.0011729	-0.0012381	-0.00032427	-0.0011869	0.0008695	0.0021106	-0.00040319
N.S.		-5.4304e-05	0.00088978	0.0012789	0.00021415	-0.00076889	0.00062304	-0.00026354	-0.0003848	0.00051775	-0.00069726	7.0616e-05	0.00027423	0.0016593	0.00081202	0.00073505	-0.00023039	-0.00076989	0.00082915	0.00033403	0.001393	-0.00042785	-0.0033471	0.0011895	0.00037289	-0.00053239	-0.00025901	0.0013582	0.0012846	-0.0006811	0.0013956	0.0015732	0.0017435	-4.0891e-05	0.00067582	-0.00065236	0.00090968	-6.2386e-05	0.00076294	0.002246	-0.0017555	-0.00069286	-0.00018031	0.00027236
N.S.		-0.00053449	-0.0015829	-0.00013015	-0.001192	-0.00072314	-0.0011288	-0.00098277	-0.00026866	0.0013492	-0.00038778	0.00053759	0.0010642	0.0002883	0.00046734	0.00012396	0.00036032	-4.7593e-05	-0.00081826	-0.0004119	-0.0012953	0.00060033	6.1136e-05	-7.7165e-05	-0.0013534	-0.00032828	-0.0004255	0.00014876	-0.00031902	-0.00022115	0.00058463	0.00013137	0.001227	-0.00064865	0.0015825	-0.00073153	-0.0019982	-0.0011931	-0.0010536	0.00086012	0.00049435	-0.00060772	-0.0010035	-0.00091391
N.S.		0.0013885	-0.00030069	0.0010327	-0.00037448	-0.0014933	0.00094779	-0.00044213	-0.00028306	-0.00015134	0.00010845	-0.00024918	-0.0013069	-0.00082144	-0.00023272	-0.0005691	-0.00082279	-0.00028222	0.00016288	-0.0008202	-0.00017238	-0.001165	-0.00024956	-0.00051616	0.00082944	0.0012323	-0.00072764	-0.0010082	-0.0017454	0.0009794	-0.0015957	0.00014109	0.0014759	-2.8677e-05	0.00065505	1.24e-05	-2.5015e-05	-0.00035761	0.00035704	0.00033617	-0.00046758	-0.00060304	0.00075119	-2.2001e-05
N.S.		0.0014329	-0.00053311	-0.00035284	-0.00095609	-0.0015194	-0.00055078	0.00031366	-0.00016597	-0.00044542	0.0012495	-0.00070542	-0.00098599	-0.00062508	-0.0002697	0.00061218	0.00056024	-0.00073166	-0.00066969	9.7529e-06	-1.6843e-06	-0.0014694	-0.0013579	-0.0007179	-0.00011902	-0.00080077	0.0011863	-0.00044045	-0.00056884	-0.0015314	-0.00072349	0.0013389	-0.00099222	0.0010992	0.00054616	0.00086461	0.0007929	0.00012401	0.0033963	0.0023452	0.001315	3.8435e-05	0.001776	0.001097
N.S.		-0.00018136	-0.00067324	0.00055229	-0.0014138	-0.0014288	-0.0012388	-0.00065068	-0.0016236	-0.0024031	0.00022069	0.00057777	0.00096359	0.00036463	0.00032082	0.00048344	0.00158	-0.002482	-0.0013404	-0.00090897	0.00075707	0.00039313	-0.00061762	-0.0022022	-0.00053282	-0.00080126	-0.0004932	0.00051379	0.00056646	0.00090992	-0.0019506	-0.00093091	-0.0011334	-5.0882e-05	-0.0025632	0.001696	-0.0027403	0.00040043	0.0008702	-0.00073194	0.0023568	0.0016659	0.0016886	0.00015455
N.S.		-0.00032598	0.00015241	0.00018343	0.00089215	0.0014175	-0.00086456	0.0010448	-0.0012712	0.0020241	-0.0011472	-0.00064223	0.00014911	-4.5976e-05	-0.001043	-7.047e-06	0.0018411	-0.0015258	-0.0011587	-0.00057188	-0.00039131	-0.0001264	-0.0011958	-0.00026637	-0.00081248	0.00074041	-0.00039612	-0.0012033	0.0041891	-0.0011523	0.001116	-0.00027297	-0.0013257	0.00040595	-0.0014395	-0.0014944	0.00052429	-0.0011532	0.0026186	0.0016072	-0.00064437	0.00031454	-0.0014234	0.0019499
N.S.		0.00056076	0.00071906	0.00088598	0.0018083	0.00066191	0.00018812	-0.0014747	0.00161	0.0026843	-2.0763e-05	0.00077807	0.0012899	5.8911e-05	0.0010766	0.0015133	0.00087374	0.00019044	0.00070779	-0.00044878	-0.00095503	-0.001006	-0.00051426	0.00053763	-0.00066523	-0.00044965	-0.000298	0.0013114	0.00043855	-0.00090923	0.00021898	-0.00031732	-0.00025496	0.00012255	-0.00098537	0.00044363	0.0010496	-8.6023e-05	-0.00071647	-0.0008192	0.00011811	-0.0014873	-2.0607e-05	0.0020332
N.S.		0.00018149	0.0021799	-9.0966e-05	0.00035209	0.0005978	0.00039781	0.00022796	0.0018967	-0.00075895	-0.00050025	-0.0018239	-0.00080692	0.00074334	-0.00060902	0.00033174	0.001125	0.00083508	0.0012637	0.0014882	-0.0017767	-0.00070586	0.00012919	-0.0006809	-0.0017064	0.0011986	-1.5254e-05	1.9665e-06	-0.00048518	-0.0014458	-0.00076715	0.00089953	0.0006896	0.0014543	0.0023303	0.0015806	-0.0008097	0.0014012	-0.00058941	0.00086802	0.00044931	-0.00015876	0.0011089	0.0015627
N.S.		0.00060392	-0.00071165	0.0013208	-0.00038218	-0.00017022	0.00049159	-0.0012918	-0.0004161	0.00036746	5.2936e-05	-3.308e-05	-8.2383e-05	0.0039981	0.00084308	0.00067744	-0.0011762	-0.00010801	-0.0011946	0.00049815	-0.00093452	-7.8918e-05	-7.5599e-05	-0.00057351	-0.00050012	0.00069533	0.0004013	-0.00049377	0.00060444	-0.00012305	-3.3794e-05	0.00010381	0.0003291	0.0002582	0.00032746	0.00064482	-0.00066689	-0.00020887	-0.00074772	-0.00047405	0.0014976	-0.00037767	-0.0008407	0.0013504
N.S.		-0.00020164	0.0002302	-0.0023907	-0.00012594	0.0037355	0.0022772	-0.00021322	0.00014169	0.0023488	0.00068594	0.00058755	0.00060281	0.00070301	-0.00013865	0.00012223	-0.00057012	-0.00035881	-0.00066801	-0.00084208	-0.0001953	-0.00010482	-0.00067606	0.00034648	-0.00075993	0.00037056	-9.0853e-05	-0.00079373	0.00010845	-0.00062996	-0.00072388	-0.00011136	0.0017902	0.00025217	0.00083092	-0.00014048	0.00076623	-0.00017004	0.0023833	0.00043449	0.00038429	0.0018468	0.00039345	0.00024684
N.S.		3.8353e-05	0.00091108	0.0010455	0.0013504	0.0017695	0.00027435	0.0010271	0.0039682	-0.00065492	-0.00047149	0.00025785	0.0010376	0.00051936	0.0001172	-0.00014626	0.0023609	0.0011004	0.0014953	0.0033907	-0.0034435	-0.00017615	0.0033433	-0.00029089	-0.00057628	0.000877	-0.00014097	0.00034337	-0.00096041	-0.00055198	-0.00025341	-0.0019365	-0.00046149	-0.00033263	0.00020787	0.0021435	0.0023292	0.0019463	-6.1595e-06	-0.00077648	0.0016629	0.0016508	0.00032311	0.0014975
N.S.		0.00063563	0.0033339	-6.1127e-05	0.0001887	-0.00074112	-0.0014771	0.0013428	0.0002039	0.00016194	0.00112	0.001808	-0.0010988	-0.00089531	0.0018589	0.0010974	0.0016925	-0.0010456	-0.00020966	-0.0001595	0.00031022	-2.0639e-06	0.00097712	-0.00041938	0.0019294	0.00012494	0.0035901	-0.00041113	-0.0011231	0.0025475	-0.0006484	0.0018679	0.00038495	-3.1681e-05	-0.00069156	2.6934e-05	0.00045878	0.00072929	-0.0013177	0.00064174	9.5242e-05	-6.57e-05	-0.000337	0.0011752
N.S.		-0.0002165	-0.00025521	-0.00022015	0.00064169	-0.00090718	-0.00084432	-0.00073159	-0.00041712	-0.00038281	-0.000768	0.00023159	-0.00099702	-0.0018326	-0.0019202	-0.00094251	-0.00083728	-0.00053405	0.00076942	-0.00075166	-0.0016339	-0.00045807	-0.0014397	0.0014701	0.00018668	0.00037018	-0.00064836	9.7371e-05	-8.2959e-05	-0.00024344	-0.00089815	-0.00038238	0.0018292	0.00043677	-0.0011845	-8.4818e-05	0.00092754	0.00099922	0.00012107	0.0017278	-0.0007282	0.0002126	0.00094141	0.0010308
N.S.		0.0011306	0.00049923	-3.9203e-05	-0.00040462	-0.00014348	-0.0012446	0.0019693	0.00048629	0.0015811	-9.5522e-05	-0.00014307	0.00088125	0.00078595	-0.00090089	-0.0010679	0.00064562	-0.00074727	-8.9329e-05	-0.0018592	0.0015097	0.00010146	0.002019	-0.00095753	-0.0028211	-0.002426	-0.0002325	-0.0016094	0.00019878	-0.00081239	0.0012908	-0.00036921	-0.0012207	0.00024729	0.0023785	-0.0016448	-0.00066993	0.0019569	0.0017385	0.0004736	0.00024417	-0.00048392	0.0010426	0.00073833
N.S.		-0.00032797	-0.0014569	-0.0014529	-0.00043211	0.00051555	-0.00086913	-0.0013511	-0.00050423	-0.00042949	-0.0015203	0.0011765	0.00049708	-0.00057273	-0.00024165	-0.00044241	-0.0010495	6.1507e-05	-0.00084723	0.00071069	0.00010806	0.00035217	0.00018419	0.00045467	9.0846e-05	0.00081925	0.00086086	0.00015595	0.00084286	7.3561e-05	0.00035859	-0.0005797	-0.00054962	0.00091583	-0.00035753	0.00037351	0.00061395	0.000957	8.8053e-05	0.0015891	-0.00025551	0.0004828	0.00015792	0.00090822
N.S.		0.00057698	-0.0010683	-0.0011797	0.00074348	0.00062575	0.00096383	-0.001115	-0.0017311	-0.0017783	-0.00078653	0.0029332	0.00062387	0.0010527	0.0012142	1.2189e-05	-0.00096515	-0.00058502	-8.1243e-05	-0.00019805	2.3126e-05	0.00040512	-0.00022184	-0.0017236	0.00054112	-0.00092921	0.00051525	0.0011862	-0.0011709	0.00021243	0.00051135	-0.0014227	0.0018185	-0.00072302	0.00081081	-0.00048987	0.00026622	-4.4987e-05	-0.00022977	0.00092225	0.0010538	0.001187	-2.5741e-05	0.0010381
N.S.		0.0018815	-0.00051354	0.0027398	0.0011026	-0.00072197	0.0049393	0.00029813	-0.001731	-0.00092994	-0.00063292	0.00070623	0.00047421	-0.0010679	0.00068468	0.00060391	-0.0011551	0.00017133	4.2212e-05	-0.00024157	-0.00067567	-0.00061885	-0.00069498	-0.0014456	-1.4703e-05	0.0013237	-0.0019962	-0.00013775	0.00052421	0.0018803	0.00023077	-0.00084938	-0.00048843	8.4859e-05	0.00016833	0.0022595	-0.00024581	-0.00023108	0.0013495	-0.00010041	0.00090954	-0.0017487	0.0005165	-0.00048054
N.S.		-0.00042856	-0.00018415	3.132e-05	0.00025157	-0.00023132	-0.001132	-0.00059754	-0.00025296	0.002293	-0.0012828	0.00026784	-8.5121e-05	0.0012797	0.00019461	-0.0018173	-0.0005772	-0.00086334	0.00067521	-0.00033707	0.00047219	-0.0012187	-0.0010458	-0.0008729	-0.00039931	-0.0014289	0.0011896	0.00016111	0.0005275	0.00011503	-0.00019353	0.00030962	0.00037121	-0.0017743	0.00084958	-0.00011671	0.00039804	-0.00019599	0.00057783	-0.00041847	-0.0014959	-0.00017073	-0.00035908	0.0013653
N.S.		-0.00040776	0.00010811	-0.00082098	-0.00012642	-0.00080546	-0.00050302	0.00036477	-0.0002632	0.00017395	0.00048517	-0.00087221	7.2974e-05	0.00061183	0.00062423	-0.0013886	0.00078753	-0.0010324	-0.00076337	-0.00031199	-0.00015461	-0.00064328	-0.0008257	0.00018413	0.0022385	-0.00079148	0.0005873	0.00022534	0.0010913	-0.0014118	0.00033919	0.0010861	-7.5572e-05	-0.00087556	0.00097275	-0.0016823	-0.00014985	0.00089286	-0.0010452	0.0015621	0.00074526	0.0013909	0.00053403	0.00041734
Negative		0.00042014	0.00028614	-0.0015755	9.2781e-06	-0.00060233	-0.00022103	6.0669e-06	-0.00056086	-0.00029865	-0.00037104	-0.0014152	-0.00063394	-0.0001238	0.0011074	-0.0013215	0.00017859	-0.0013841	-0.00060257	0.0001566	0.0017486	0.00014281	-0.00068429	-0.00024068	0.0017893	-4.4246e-05	-7.6535e-05	-0.00019297	0.001265	-0.0012675	9.479e-05	0.0023371	0.00014782	0.00072202	0.00090196	-0.0002725	0.00015266	0.0010349	0.0010516	0.0015896	0.00044036	0.0013488	7.8722e-05	0.0016371
N.S.		-0.0010358	-0.0013032	-0.0026179	-0.00030609	0.0013991	-0.00023654	-0.001186	-0.0021762	-0.00058618	0.0011226	0.00088747	-0.001229	-0.00090159	0.0011247	0.00019681	-0.00063794	0.00034552	0.0011299	-0.00060108	0.00013588	0.0010288	-0.00059138	-0.0022204	0.00040597	-0.00066096	-0.0013461	-0.001195	-0.00096603	0.00056159	-0.00019448	-0.00062903	0.001132	-0.0010292	0.0010601	-0.0022266	0.0014227	-0.00038472	0.00019524	-0.00070504	0.00037748	-0.0017074	-0.0016128	-0.00031186
N.S.		-0.00046378	0.00021545	0.0018904	0.0011821	0.0025076	0.00040583	0.0018103	0.0055837	-0.00079779	-0.00012925	-0.00020408	0.0011439	0.0005817	0.0018457	0.0011214	0.0021925	0.0012051	0.0015082	0.0018394	-0.00086993	-0.00057724	0.0028512	4.909e-05	0.00061395	0.00040281	-0.00044638	0.00086063	-0.00065653	0.00068207	0.001665	-0.00099374	-0.0013059	-0.00012837	0.00038145	0.0016689	0.0027087	0.00078665	-0.0003519	-0.00022146	0.0013849	0.0019235	0.0011656	0.0027869
N.S.		0.0013426	0.00050261	0.0013824	0.00095597	0.00016189	-0.0015875	7.4185e-05	-5.4778e-05	-0.00048978	-0.00047133	7.867e-06	-0.00053326	-0.0003948	0.00084315	0.00025173	0.00097201	-3.5065e-05	-0.00061675	-0.00077598	0.0012794	0.00082381	-0.00028868	0.00042929	-0.00090197	-0.00089827	-0.00060892	-0.0014759	-0.00090563	0.00024203	0.0022592	0.00079601	-0.00093035	0.00069163	-0.0016017	-0.0004898	0.0010907	-0.00033068	-0.00019623	0.00068478	-0.00035706	-0.0017086	0.0010881	0.00053911
N.S.		0.00027398	-0.00065477	-0.0010711	0.0011946	0.0014919	-0.00047485	0.00050954	9.9584e-05	8.4847e-05	0.0013179	0.0030829	0.0010265	0.0001839	0.00042775	0.0019962	0.0013819	0.0034388	0.0014581	-0.00096435	0.00063428	0.0005589	0.0016877	-0.00015912	0.0010712	-0.0010256	0.0018222	-0.001051	0.0024681	0.00021471	-0.00054467	-0.00034039	-0.00028818	-0.0019892	0.0004758	0.0019723	0.0027273	0.00258	0.0016928	-0.0013594	-0.0012071	0.00050732	0.00056895	-0.0032266
N.S.		0.00064418	-0.001505	-0.00094542	-0.00063951	0.0004773	-0.0010409	-0.0021173	-0.00076087	-0.00037435	-0.0017296	0.00070279	8.3575e-05	0.00047627	0.00010271	0.0011017	-0.0010308	0.00056097	-0.00057685	0.00059308	-0.00060295	-0.00019887	0.00035811	-0.00018933	-8.5275e-05	0.0006976	0.00060108	-0.00019715	0.00073924	0.0001442	0.00019828	-0.00022448	2.9304e-05	0.00084133	0.00016357	0.0015768	-3.5057e-05	0.0004037	-0.00069093	0.0017061	0.00052361	0.00096653	-2.9538e-05	0.001207
N.S.		0.001685	0.0009521	0.0032838	0.00087937	0.0038283	-0.001199	-0.00028581	0.001052	0.0023701	0.00016192	0.0025867	0.003011	0.00031915	0.001448	0.00033156	0.0015179	0.0015872	-0.0021103	-0.0002849	-0.00023479	0.00351	0.00021786	0.0016686	-0.00052517	0.0011482	-0.00032928	-5.9566e-05	0.00125	0.0011799	0.0010526	-0.0007916	-0.00059191	-0.00030379	0.0013296	-0.001479	0.00037019	0.0011049	0.0015638	-0.00014976	0.0012448	-0.00020087	-0.0015025	-0.00032319
N.S.		0.0010621	-5.9375e-06	0.00066229	-0.00075185	0.0026265	5.8013e-05	-0.0021639	0.0035483	-0.0003875	0.001711	-0.0015833	-0.0022625	0.00057444	0.00094893	0.001183	-0.0011201	0.0006861	-0.0011061	-0.0032346	-0.00571	0.00054536	0.00010419	0.00073116	0.001428	0.00087077	-0.0026333	0.00062777	0.00076849	-0.00058891	-7.7686e-05	-0.00069175	-0.0012504	-0.0018177	-0.0014542	-0.0011777	-0.00030644	0.0006988	-0.00029872	0.0011043	-0.00029476	-3.9169e-05	0.00088459	0.00064241
N.S.		-0.00072607	-0.00090386	-0.00044845	7.096e-05	3.7466e-05	0.0001574	-0.00068466	-0.0020324	-0.00047279	-0.002975	-0.00026176	-0.0012326	0.0010287	0.0001633	0.0016652	0.00058329	-0.0021064	7.9404e-05	0.0013227	-0.0014912	0.00014155	0.001658	0.00067068	0.00090692	-0.0014376	-0.0011389	9.5101e-05	-0.00018725	-0.00037033	-0.00026605	0.0011923	0.0025046	0.00022867	0.0043296	-0.0010706	0.0012889	-0.00025186	0.00018816	-5.4267e-05	0.00068488	0.0014568	-6.696e-05	-0.00068481
N.S.		4.9967e-05	0.0019474	0.00014249	0.00075639	0.00071915	0.00024905	0.00024403	0.0022271	-0.00085332	-0.00043271	-0.00063972	-0.00030857	0.00084444	-0.00085336	-0.00041212	0.0012266	0.0013641	0.0014456	0.0023547	-0.0037919	-0.00027099	0.001572	-0.00085411	-0.0014288	0.0013386	-9.5509e-05	0.00031815	-0.00065757	-0.0016389	-0.0012445	-0.0010021	0.00058728	0.0003015	0.00097549	0.0022716	0.00059143	0.0015576	2.0931e-05	-0.00044844	0.00082353	0.00065264	0.00039904	0.0012572
N.S.		0.0020206	-5.3104e-05	0.00017214	-0.00017071	-0.0004451	-0.00085222	-0.000226	0.000332	-0.0001516	3.9735e-06	0.00061134	-0.0007303	-0.00067855	-0.00067813	0.00049203	0.00067173	-0.0015559	0.00041708	0.00029695	-4.738e-06	-0.0011633	-0.0013956	-0.0022546	0.00083279	0.0011356	-0.00020932	-0.00029813	-0.00054432	4.8942e-05	-0.00074714	-0.0013396	-0.0013355	0.0008578	0.00075344	-0.00039552	-0.00098382	0.00065493	0.00017675	-0.0010753	0.00037815	-0.00096362	0.00018967	-0.00023706
N.S.		-0.00074653	-0.0008247	0.00017724	-0.00025285	-0.00095795	-0.0010645	-0.0008599	-0.00053383	0.0005462	-0.00083753	0.00024689	0.0014841	-9.4044e-05	0.00056661	-0.0001395	0.0002181	-0.00042782	9.2358e-05	2.2457e-05	-0.0006814	-0.00040893	-0.0030886	-0.0006426	-0.0011426	-0.00068259	-0.0017501	-0.00018748	-0.000561	-0.0010905	-0.00066482	-0.00052227	0.00054123	0.00028596	0.0013742	-0.00040102	-0.0013909	-0.0012464	-0.00061701	0.00052219	-0.00058284	0.00074196	-0.00056868	-0.00073919
N.S.		0.00025293	0.00029239	-0.00067968	-0.0010774	-0.00079279	0.00098652	-8.4232e-05	-0.00016543	0.00030982	0.00099872	0.001664	-0.00020255	0.00057091	0.0006914	-0.001057	-0.00035702	-0.00062854	-0.00034443	-0.00024065	-0.00069113	-0.0010046	0.00043219	0.00086927	-0.00055624	0.0010634	0.00057318	-0.00049529	-0.0013151	0.0017995	-0.0010704	0.00072038	-0.00084357	0.00014395	0.00033384	-0.0014101	-8.6696e-05	0.0014025	0.00012238	-0.0014698	0.0010499	-0.0022186	-0.00033383	0.00022458
N.S.		0.00080416	-0.00064224	0.0010491	0.0033771	0.00052771	-0.00042684	-0.0007607	0.00063611	0.00014632	0.00084611	0.00095171	-0.00044459	-0.00039916	-0.00052524	-0.0005156	0.0025793	-0.0010707	0.0011566	-0.00026166	0.00086219	-0.0010063	-0.0013467	-0.0017393	0.00057425	0.0006457	0.00019495	-0.0020306	-0.00078731	-6.4288e-05	0.0013849	-0.0008124	-0.0013477	-0.00062308	0.0011565	-0.00035306	0.00060917	0.00081589	0.0017393	-2.9507e-05	-0.0001706	0.00041458	-0.0019113	-0.00055413
N.S.		-0.00016767	-0.0010781	-0.00027756	-0.002518	-0.00052348	-0.0010936	0.0012326	-0.00046999	0.00071274	0.0035112	-0.00082221	0.0001805	-0.0010628	9.8248e-05	-0.0011542	-0.00078555	-0.00054353	0.00032485	0.0018366	0.00055323	0.00010274	-0.00043738	-0.00070441	-0.0008343	-0.0010384	0.00041528	-0.00043111	0.00014851	-0.00059876	-0.0010317	-0.00021341	-0.00078166	-0.0011707	0.00032806	-0.001951	-0.0018517	-0.00082224	0.00069014	-0.0013811	-0.00049864	-9.6476e-05	-0.0010538	-0.00087568
N.S.		-0.00068623	-0.00067694	-0.0026753	-0.00069903	0.0021325	-0.00039143	-0.00023555	-0.0013128	0.0025295	0.00011956	0.0004701	0.00054192	0.00042026	-0.00058321	8.1146e-05	-0.0016518	0.00023325	4.662e-05	-0.00016929	0.0010729	0.0018475	0.0012763	-0.00042994	-0.00046214	0.0016032	-0.00089463	-0.0012202	0.00028715	-0.00020318	8.3418e-05	0.002407	-0.00093768	-0.0006234	-0.0019677	-0.00077746	0.00097379	-0.00088639	-9.6082e-05	0.0003808	-0.00043312	-0.00042364	0.00040686	0.0011714
N.S.		0.00059698	-0.00066751	-0.00095891	-0.00077296	0.00029449	-0.00039018	-0.0006948	-8.2844e-06	0.00022612	-0.00076818	0.00073585	-0.0027784	-0.00038162	-0.0001384	-0.0014993	0.00031607	-4.2608e-05	-0.00097213	-0.00066569	0.0001	-0.00039586	-0.00036453	-0.00080091	-0.00083582	-0.0017665	0.00046745	-0.0011871	-0.0013927	0.0010349	0.00030342	-0.00052631	-0.00041133	1.9549e-05	-0.00063255	-9.0519e-05	-0.0013129	-0.00031395	0.0014751	0.0020002	0.00059765	0.0012535	-0.00084252	-0.00033669
N.S.		-0.0010729	-0.00063426	0.00048283	-0.00091393	0.00054057	-0.00062036	0.0011294	0.00019845	-0.00021442	0.00055159	0.0012103	0.00034385	1.2229e-05	0.00027662	0.00027654	-0.00025562	-0.001451	0.0015291	0.00082596	-0.002381	0.00057269	0.00074172	0.0006216	0.0005101	-0.001525	0.0012202	0.00068639	0.00049859	-0.00091926	-0.0016667	-9.8607e-05	9.1394e-05	-0.0051322	0.027904	-0.00043314	0.00051774	-0.00034494	-0.000544	-0.0009046	-0.00020417	0.00077474	-0.0012307	-0.0008024
N.S.		0.0014706	-0.00086672	-3.8205e-06	0.00031016	-0.00019098	0.00011331	0.00048325	-0.0012136	-0.00012358	0.0015281	-0.00022923	0.00053548	0.0023019	-0.00048084	0.00043592	0.00015119	-0.0010717	-0.00066132	-0.00056217	-0.001351	-0.0021244	-0.00022828	-0.0017508	-0.0026744	-5.1871e-05	0.00088952	0.0023587	0.00096086	0.00015342	0.0022502	4.5086e-05	0.0026696	-0.00031114	0.0015131	0.00087792	2.4108e-05	-0.0013776	0.00026207	0.0012614	-0.00065283	-0.0011123	0.0014718	-0.00093415
N.S.		-0.00032556	0.00037739	0.00063734	-0.00053763	0.00050555	0.0010351	-0.00069034	-0.00016355	-9.1858e-05	-0.0012477	-0.0005668	0.00081971	5.6533e-05	-0.00014903	-0.0011529	0.00064367	-0.00078549	-0.00079421	0.00090143	0.0012853	0.0013439	0.0011671	0.00038051	-0.00013594	0.00050434	-0.00039185	-0.00041394	-0.00064511	-0.00097043	-0.00048561	0.00060629	0.00046362	-0.00145	-0.00097934	-0.00085294	0.00029538	-0.00025564	0.0010791	6.64e-05	-0.00019126	0.00093127	-0.00040007	-0.0019463
N.S.		-0.00049768	-0.00068689	0.0011743	0.00048597	0.0012922	0.00066175	-0.00082365	0.0019919	-0.00087077	0.0022098	0.0017623	0.00014157	-0.00011615	0.0015408	0.0021635	0.0017106	-0.0011664	-0.00074099	0.00054181	0.00092598	0.00035072	-0.0015585	0.00091119	0.001442	-0.00046254	-0.00074914	-0.0003753	-0.00083087	-0.00088932	-6.9288e-05	-0.00039248	0.0021534	0.0008031	-0.00088194	-0.00060668	-0.00066703	0.00032862	-0.0013711	0.0026878	0.0019271	0.0013269	0.00025362	0.00011357
N.S.		-5.8293e-05	-0.00017304	-0.00038297	-0.00058722	0.00052379	-0.00049078	-0.0005714	0.00066196	-7.4903e-05	-0.00039282	1.1089e-05	-0.0012069	0.00081956	-0.00031895	0.00071435	0.00013787	0.00075548	0.0004712	-0.0010014	0.0006744	0.00066375	0.0011544	0.0017881	0.0011137	-0.0024115	-0.00081996	0.0001636	0.00042581	-0.0010092	-0.0013808	-0.0014996	-0.0017313	-0.00064307	8.8198e-05	0.00010424	-0.00036814	-0.00094656	-0.0012502	-0.00015705	3.5031e-05	-5.3004e-05	0.0010652	-0.0013854
N.S.		-0.00035196	-0.00033335	-0.00096631	-0.00096947	-0.00063672	0.001151	0.0012062	0.00045675	-0.00022912	0.00019488	-0.00024618	0.000648	0.0022827	0.00033884	0.00044218	-0.00068418	-0.00067442	4.997e-05	0.0010146	0.00189	0.002166	0.0020505	0.00037483	0.0011831	-0.00052247	0.0008242	0.0014834	0.0018514	0.0011787	-0.0012428	-0.00067119	-0.0008612	-0.00038247	0.00010602	-0.00040828	0.0010143	-0.0010567	-0.00044027	0.0022734	0.00089184	-0.0015325	0.00072413	0.00025826
N.S.		0.00025773	2.3891e-05	-0.00010394	-0.00063965	0.00091351	-0.0014652	-0.00097766	0.00046686	0.00045862	-0.00057812	0.0013183	-0.0011732	0.00073808	0.0009374	-0.00030762	0.0036387	0.0013187	0.00028914	-0.0011139	0.00019301	-0.00029558	-0.0025368	-0.00044006	0.00026683	0.0014424	-0.0010112	-0.0022059	0.0012153	-0.0018757	-5.2744e-05	-0.0014149	0.00056256	0.0008611	-0.0018179	-0.00026122	-0.00039078	-0.00031911	0.00064511	-0.00070511	0.003541	0.00066394	0.0013573	-0.00078028
N.S.		-0.0010902	-0.0010298	0.00034427	-0.00040289	0.00015044	0.0013039	2.0716e-06	-0.0016121	-0.00085	0.0002584	-0.00063368	-0.0001506	-6.3446e-05	-0.0010567	0.00024388	-0.00021133	-0.00094971	0.00014874	0.0019078	0.00079265	0.0003525	0.0019377	0.0045504	0.00026126	0.00015011	0.00039433	0.0010359	0.0023818	0.0015715	-0.00042629	-0.00040096	-8.117e-05	0.0017552	0.0017255	0.00090034	-0.001007	0.0021682	-0.0015148	0.0038783	-0.0011376	0.00014346	0.00014068	-0.00058395
N.S.		0.00035741	8.051e-06	0.00049016	0.0015947	-3.3498e-05	0.0008414	-0.0006075	0.0020479	0.0011219	3.341e-05	0.0013236	0.00019855	0.00017846	0.00056269	0.0012528	0.0012398	0.001263	0.001016	0.00022168	-0.00054872	-0.0017132	-0.0012315	-0.0001199	-0.0012048	0.00010514	-0.00014154	0.00034276	0.00034097	-0.00051795	0.00059601	-0.0010712	-0.00025247	0.00033853	-0.0021098	-0.0001637	0.0011308	-0.00016751	-0.0012101	0.00031129	0.0010358	-0.0015981	0.00058946	0.0028995
N.S.		-0.0011995	-0.00062514	0.00083374	-0.00088912	0.0011754	0.00021815	0.00095259	0.0010296	-0.0003477	0.0011217	-0.00034238	-0.00069751	-0.0020535	0.0018669	0.0010846	0.0013508	0.00056554	-0.0002719	-0.0011382	0.00061209	0.00065179	-0.0004908	-0.00050133	0.00055836	-3.4818e-05	-0.0012213	-0.00088126	-0.00028292	-0.00059144	-0.0011284	-0.0010138	-0.0020842	-0.0020193	0.0015714	-0.0001501	0.0011929	0.00030554	-0.00049083	0.00056327	0.00091974	0.0010011	0.0027231	-3.5922e-05
N.S.		0.0011244	2.1997e-05	-0.0012094	3.9511e-05	-0.00017047	-0.00046945	-0.0013805	-0.00030781	-0.00055846	-0.00079911	-0.00038028	-0.002644	0.00012703	-0.0018703	-0.00027292	0.001155	-0.0012895	-0.00086204	0.00082229	0.00075287	-1.0586e-05	0.00018031	-3.0922e-05	-0.0010631	-0.0010548	0.00072402	0.0010122	-0.00050127	-0.00043269	0.00042828	-0.00065283	-5.4721e-05	-0.00035507	-0.0015413	-0.0004108	-0.00084836	0.00038919	0.0019834	0.0012409	-0.00045362	0.0013556	-0.0016442	-0.00079427
N.S.		0.0030196	0.00073276	0.00084913	-0.00057131	-0.00073153	-0.00067211	-2.7302e-06	-0.0013105	-0.0011336	0.0010978	-0.00017511	-1.0648e-05	0.00055347	-0.00057381	0.002391	-0.00026246	0.00013139	-0.00048151	-1.2701e-05	-0.0006855	-0.00014001	-0.00070605	-0.00068477	-0.00053299	-0.0011307	0.0014473	-0.0013333	7.5596e-05	-0.0015992	-0.00092522	0.00033883	-0.00171	0.00053381	-0.00013892	0.00061396	0.00049317	0.0006361	0.0026914	0.0025593	0.0013585	-0.00074411	0.0015409	-0.00029836
N.S.		0.00076461	-0.00012174	0.00095394	0.0016895	-4.268e-05	-0.00035359	-0.0005763	0.00082064	-0.0001461	8.5184e-05	0.00070368	-0.000631	0.00040472	1.4456e-05	0.00045748	0.001657	-0.0015064	0.0015189	0.0001693	0.00011926	-0.0011432	-0.0020942	-0.0020036	0.00084114	0.00052843	1.5141e-05	-0.0011722	-0.0011036	-0.00047028	0.00052083	-0.0015212	-0.001565	3.6601e-05	0.0010566	-0.00019612	-0.0006932	0.00061212	0.00089525	-0.00086105	0.00026856	-0.0004145	-0.001658	-0.00057679
N.S.		-0.001116	-0.0017599	0.00037098	0.0013131	0.00082766	0.00081236	0.0019057	0.000891	-0.00078598	0.0026476	0.0002876	-0.0029832	-5.9833e-05	-0.00038286	0.0013312	-0.0025046	0.00015792	-3.7459e-05	-0.00093589	0.00078278	0.0011846	-0.0005264	0.0015863	0.0015662	-0.001284	-0.00011479	-0.0024662	-0.00060037	-0.00045582	-0.00072273	-0.00089041	-0.0014218	0.00088762	0.0021166	0.0014244	-0.00086484	-0.00071011	-0.00034815	0.00082552	-0.0019037	-0.00061692	2.5002e-05	0.0021041
N.S.		-0.00073625	0.0021397	0.0010572	0.00098752	-0.0023272	-0.00091589	-0.00092651	-0.00077244	-0.0015332	-0.00017472	0.00061487	0.0022485	0.00010098	-0.0019841	0.0006222	-0.003121	-0.00037036	0.00012935	0.0023315	-0.00056474	-0.00050595	-0.00030868	0.0029697	-9.68e-06	-0.00018994	0.0017733	0.0014654	0.0016406	0.00059714	0.0010116	0.00017119	-0.00035039	0.00082378	0.00082581	-0.00067991	0.00039221	0.00042387	-0.00019923	0.0024455	0.0015465	-0.00027027	-0.00025973	0.0014665
N.S.		-0.00090406	-0.0010426	-0.0008907	-0.00029792	0.00053889	0.00083757	0.00090686	-0.00098482	-0.00027018	0.0030677	-0.00015152	-0.0050399	-0.00049748	-0.00073055	0.0014692	-0.003046	-0.0003569	-0.00075878	-0.00028105	2.5073e-05	0.00073985	-0.00029093	0.0025002	0.00078203	-0.0012476	0.0013345	-0.0023344	8.8169e-05	-0.00029076	0.0012466	0.00011553	-0.00017641	0.0010227	0.0032778	0.0010743	-0.0008915	0.0020526	0.000761	0.0014424	-0.0021106	-0.00094452	-0.00016213	0.0025562
N.S.		-0.00044201	7.0992e-06	0.00013838	-0.0017559	-0.0017934	0.0006447	-0.0012809	0.0002681	0.0017528	-0.00097749	0.0004063	0.001422	0.0022228	0.0016786	0.00042512	0.001349	-0.00058793	-0.00025316	-0.00056436	4.4794e-05	-0.00013306	-0.00052794	-0.00020754	0.00058622	0.00069149	0.001746	0.00031278	-9.1282e-05	0.00063118	-0.00023877	-4.7483e-05	-0.00087807	-0.00083664	-0.00056297	7.7439e-05	0.00098901	0.0010593	-0.00096441	-0.00019623	-0.00015976	-0.0004384	-0.00059928	-0.00010427
N.S.		0.001094	-6.7537e-05	-0.00042483	-0.00027256	-0.00051813	9.3057e-05	-0.0007428	-3.8472e-05	0.00061778	0.00079411	-0.00072264	-0.0011875	-0.00050845	-0.0005663	-0.00040649	-0.00044942	2.019e-05	-0.00017271	-0.0013521	2.0212e-05	-0.0011344	0.00082487	7.4155e-05	0.00033803	0.0016528	-0.0003856	-0.0020063	-0.0010102	0.00090521	-0.0018246	0.0015246	0.0028546	0.00050489	-0.000715	-0.00040343	-0.00018616	-0.00011919	0.00032567	0.00029571	-0.00054751	-0.00012026	0.00071379	0.00033915
N.S.		-1.6233e-05	-0.00047668	-0.00075024	0.0012791	0.00031819	0.0010227	3.8016e-05	0.0015826	0.00014458	-0.00054662	0.0015889	-0.00035853	0.00073088	-0.00036209	0.00014673	0.0011699	0.00079359	0.00068761	0.00067689	0.00034991	-0.0009658	-0.0012508	0.00086503	-0.0016895	0.0015911	0.00041723	-0.0013698	0.00097059	-0.00074768	-0.00017229	-0.00029564	0.00043187	0.0010815	-0.0027343	-0.0011284	0.00050343	-0.00088532	-0.0020489	0.0012522	0.0013343	-0.00048662	0.0016644	0.0026516
N.S.		-0.00027837	-0.0003195	-0.00057734	0.001996	0.001298	-0.00066148	-8.2853e-05	-0.0017666	0.001511	-0.0016426	-0.00037944	0.00021336	-0.00064801	-0.0014828	-0.00085813	0.0023077	-0.0011028	-0.001322	-0.00065521	-0.00030269	-0.00028051	-0.0013946	-0.00012503	-7.2004e-05	0.0011575	-0.00045708	-0.0018597	0.0036566	-0.0023107	0.00098706	0.0011413	-0.00041421	0.00031021	-0.00026898	-0.0019067	0.0014974	-0.0017203	0.0033152	0.0015709	0.00014918	0.0020379	-0.0012367	0.0015649
N.S.		0.0011535	0.0021488	0.0025506	-0.0013168	0.00018021	0.00017207	-0.00062343	7.2391e-05	0.0012121	0.0020488	-0.000823	-0.00096434	-0.00086281	0.00073788	6.5717e-05	0.0019424	0.00012146	-0.0010165	-0.0028446	0.001499	-0.00038787	0.0012821	-0.0019508	0.0005365	0.00016582	0.00058791	-0.00090184	-0.00042233	0.00043503	-0.0014653	0.00046923	0.0011331	0.0012705	0.00043138	0.00044211	0.0004149	0.002101	-0.0011681	0.0012387	-0.00031726	9.844e-05	-0.0016789	7.4816e-06
N.S.		-0.00026559	-0.00096101	0.00049191	-0.001063	-0.0009243	-0.00066645	-0.00060471	0.00088426	-4.2099e-06	0.00015735	0.00065454	0.00045339	0.00091563	0.00011195	-0.00015102	0.0008151	-0.0001885	0.00059277	-0.00051074	0.00011537	-0.00053666	-0.0026025	0.00032985	-0.00023259	-0.00058957	0.0015216	0.00062839	-0.00090196	-0.00021927	-0.00020605	-0.0014263	-3.4458e-05	0.0009854	-0.00059703	-0.0012633	0.00055354	0.00042872	-0.0017785	-0.0021362	-0.00014321	-0.0006287	-0.00051416	0.00072617
N.S.		0.00018468	-0.00072422	-4.4146e-05	0.00029216	-0.0017816	-0.00034888	-0.00033724	0.0022166	-0.0013529	-0.00021991	0.00031358	0.0011783	-0.00029226	-0.0017532	0.00047289	0.0019709	0.001796	0.00023421	0.0018961	0.00057892	0.00048493	0.0015864	-0.00017093	0.0001848	-0.00018569	0.00044456	0.00059188	-0.0011788	-0.0016721	-0.00072743	-0.00033885	0.00055332	0.00021784	0.001207	0.0019588	0.00081003	-0.00048812	0.0010075	0.0032368	0.00024303	-2.0007e-05	0.0013964	-0.00076941
N.S.		0.00018142	-0.00016349	-0.0012205	-0.001286	0.00066539	0.0013407	0.00053705	-0.0016689	0.0007748	0.0029701	0.00080725	-0.0032951	-8.2624e-06	0.00023319	0.0019712	-0.0020951	-0.00075827	-0.0005577	1.4793e-05	-0.00011005	0.00045204	0.00017053	0.0026525	-0.00016278	-0.00062231	0.0008182	-0.0017104	7.2883e-05	3.3647e-05	0.0014683	0.00020862	0.00022266	0.00142	0.0031311	0.00047919	-0.000214	0.0032701	0.00012025	0.0013742	-0.0011067	-0.00090928	0.00017177	0.0010043
N.S.		-0.00033962	-0.00066129	-0.0018395	0.0012319	0.0024918	0.00066928	-0.00025793	-0.0011189	0.0017029	-0.00065612	0.00013365	-0.00021078	-5.5595e-05	-0.0014887	-0.00095871	0.0010614	-0.0004151	-0.0013896	-0.00089546	-0.00040069	-0.00018078	-0.0012737	0.00026588	0.00020513	0.0007782	-0.00021684	-0.0016208	0.001414	-0.0019757	-3.0848e-05	0.0010412	0.00072504	0.00025162	0.00045815	-0.0017876	0.001972	-0.00062651	0.0032109	0.00062895	0.00053523	0.0018198	-0.00042733	0.0005462
N.S.		0.0011904	0.00056167	0.0013703	-0.00024337	0.0018085	0.0011105	-0.00048257	-0.00074715	0.00054068	0.00023031	0.0021244	-0.00076423	-0.00089429	-0.00013502	0.0015007	0.00112	0.0032442	0.0009046	0.00096027	0.0041186	0.0024072	0.0015283	-0.00020478	-0.0011348	-0.0002654	0.00057213	0.0014509	-0.002902	0.0021118	0.0016568	0.000955	-0.0021382	-0.0031702	0.0004851	-0.00054286	-0.0016469	0.0012121	-0.00015046	0.0011311	0.00049039	-0.0010042	0.0015315	0.00069888
N.S.		-0.00076285	-0.0015245	0.001113	0.00092485	-0.00020292	-0.0014421	2.8568e-06	-0.00024379	0.0005899	-0.00044779	0.00057352	0.00060353	-0.0014784	0.00059033	-0.00061763	0.00035284	-0.0016654	0.0014216	0.0016291	0.0016252	-0.00035802	0.0012188	0.00064105	-0.00052851	0.00060899	0.00045063	-0.00080821	0.0014451	-0.0014915	0.0014595	0.00028776	0.00091767	0.00098609	-7.5138e-05	3.4129e-05	-0.00026539	-0.00056955	0.00084868	0.00049259	0.0017196	0.00071545	-0.0004619	-0.0021109
N.S.		-0.00092475	-0.0005077	-0.00059456	-0.0005183	0.00095048	-1.0891e-05	0.00054855	-0.00082885	-0.00042284	-0.0018607	0.00053715	-0.00062028	0.00017015	0.00028875	0.00081304	0.00076888	-0.0017747	0.0010612	0.0015972	-0.0019688	0.0007222	0.00091783	0.00084082	0.0009408	-0.0017321	0.00015865	0.00019415	0.00027	-0.00049607	-0.0012258	0.00078181	0.0015346	-0.0023657	0.017807	-0.00069468	0.0010839	-0.00069186	-0.00052217	-0.00050247	-0.00014774	-6.8688e-05	-0.00098935	-0.0010647
N.S.		0.0026217	0.00080554	0.0013727	0.0011046	3.8162e-05	0.004754	-0.00065593	-0.002022	-0.0011228	-0.00042645	0.00027034	0.00074418	-0.00029358	0.00087365	0.00052244	0.00053978	-7.5992e-05	0.00039556	-5.4959e-05	-0.0010371	-0.001165	-0.00065488	-0.00088067	0.00014363	0.00021834	-0.00088291	0.00092569	0.0005863	0.00066058	0.00064478	0.00037322	0.00044958	0.00079434	0.00053191	0.0010958	-0.00054018	-0.00021989	0.001515	-0.00038832	0.0015131	-0.0013167	0.00036671	-0.0018437
N.S.		0.00050082	-0.0003585	-0.0021903	-0.00013644	0.001368	-0.00033315	-0.00058311	-0.00053656	0.002028	0.00054327	-0.00017533	-0.00034164	5.3237e-05	-0.00052408	-0.00011068	-0.00088975	5.378e-05	5.2821e-05	-0.00084546	0.00059638	-0.00029003	0.0011399	3.9507e-05	-0.00025043	0.0017301	-0.00064379	-0.002431	-9.2975e-05	0.00048842	-0.00097426	0.0030197	0.00087258	0.00020788	-0.001683	-0.00064075	0.00017495	-0.00039046	7.0124e-05	-3.4236e-05	-0.00052251	-0.0003548	0.00052288	0.0011586
N.S.		-0.00051875	-0.00019319	-0.00033445	-1.4083e-05	-0.0002396	-0.0010928	-8.6506e-05	-0.00043567	0.00028611	7.2235e-05	-0.00058723	0.00019686	0.0018349	6.0924e-05	-0.00081412	0.00074019	-0.00019235	-0.00079983	-0.00088484	-0.00091729	-0.00084219	-0.00064279	-0.00020036	0.0014177	-0.00049059	0.00057736	-0.00051811	-6.0966e-05	-0.0010103	0.0010826	0.00076423	-0.00017394	-0.0012	0.00057665	-0.0014855	0.00026274	0.0011015	-0.00079685	0.0027561	0.0012693	0.0011287	0.0012536	0.00043251
N.S.		2.5579e-05	-0.00045141	-0.001521	-0.00091246	0.0013541	0.00036947	-7.9829e-05	-0.0015244	-0.00045217	4.2467e-05	0.0012557	-0.0005311	-0.001991	0.00094562	-0.00064768	-0.0010389	-0.00014525	0.0003176	-0.0011718	-0.00024808	0.00069416	0.00020085	-0.0012398	-0.00074437	-0.0003857	-0.0018794	0.00023192	0.00032297	0.0010425	-0.00059272	6.1652e-07	0.00085924	-0.0010734	0.0010832	-0.0019926	0.0013085	0.00042801	0.00037337	0.0013237	0.00038354	-0.00029649	-0.0018749	7.3464e-05
N.S.		0.00011206	-0.00045143	0.00054415	-0.00079458	-0.00071648	-0.0003535	-0.0001688	-0.00025188	0.001146	-0.00010047	0.00094165	-0.00078614	-0.0014352	0.00017622	0.0011747	0.0014709	-3.8815e-06	-0.00020644	-0.0011833	0.00030584	0.0017278	9.2624e-05	0.0013876	-0.00074172	-0.00012841	0.00027975	0.0006091	1.5524e-06	0.00031031	0.0026813	0.0011873	0.00070347	0.00163	-0.0024804	-0.00016243	-0.00070766	-0.00089939	1.6223e-05	-0.0011378	0.0037953	-0.00096999	0.0017271	0.0032454
N.S.		-0.0010127	-0.00071347	-0.00043789	0.00017901	-0.0011278	0.00068475	-0.0012243	-0.0027736	-0.00088388	-0.0011544	-0.00058983	-0.00068844	0.0017298	-0.001017	0.0013773	0.00010978	-0.0013798	-0.00072497	0.00019456	-0.0017643	-0.0006452	0.0014433	-6.2181e-05	0.0009809	-0.00081161	-0.00064964	0.00023162	-0.00064447	-0.00037071	0.0010369	0.0013265	0.0010239	0.00034664	0.00046955	-0.0010139	0.00013713	0.00027014	0.00047909	-0.00049759	0.0020252	0.0037576	0.0010496	-0.00032212
N.S.		-7.9484e-05	-0.0011865	-0.0012508	0.00039115	0.0012668	0.00034075	-0.00066696	0.0029785	-0.00083618	-0.00081755	0.0015411	-0.0010015	-0.0018635	0.0015427	0.00051341	0.00076283	0.00079225	-0.0011714	-0.0016831	0.0027894	0.0053686	-0.0005908	0.0034006	0.00052535	0.0010037	0.0027936	8.8112e-06	1.6439e-05	0.0032675	0.0017865	0.0036798	0.0018322	-0.00035911	-0.00054292	0.00013061	-0.00068679	5.3074e-05	0.0017449	0.0018223	0.00051361	0.0027756	0.00048945	0.0023544
N.S.		0.00033577	-0.0011181	0.00045773	-0.000793	5.1095e-05	0.00094975	-0.0011019	-0.0007827	-1.0274e-05	0.0002832	-9.1665e-05	-0.00095152	0.0020494	0.00075967	-0.00060511	-0.0020838	-0.00076249	-0.00073414	0.00016602	-0.00074809	-0.00032675	8.891e-05	-0.0006612	-0.00049022	0.00046489	0.00045842	-0.00029454	-0.00029769	-8.8416e-05	-0.00038229	-0.0011552	-0.00064744	-7.3557e-05	0.00043305	-0.00013809	3.0607e-05	-0.00020246	-0.00045031	-0.00093925	0.00087408	-0.00063069	-0.00036983	0.0016483
N.S.		0.0009574	0.00074255	0.00064674	-0.001213	0.000567	0.0003284	7.887e-05	-0.00034326	0.00073585	0.00076076	0.00043022	-0.00025223	-0.0018663	0.0013339	-0.00045126	9.7986e-05	-0.00038375	-0.00076085	-0.0025827	0.00072587	1.8861e-05	0.0013655	-0.001421	-0.00057184	0.00032228	-0.00065558	0.00055904	0.00010809	0.00094772	-0.00080894	0.00051408	0.001123	-0.00019003	0.00051433	-0.00098155	0.00086298	0.0015928	-0.00045109	0.0024668	-0.00015577	0.00012531	-0.0019646	0.00062602
N.S.		0.0017574	0.0016726	0.0021084	6.8214e-05	6.8405e-05	-0.00057087	-0.00040394	-0.0017901	-0.0010579	-0.00051802	1.7477e-05	8.5673e-05	0.00078303	-0.00047109	0.0033874	-0.00057532	-0.00019965	0.00027474	0.0009694	-0.0012256	0.00095644	-0.00051055	-0.00047334	-0.00041094	-0.0009036	0.00095091	-0.0016028	-0.00017195	-0.0012998	-5.9799e-05	-0.00090058	-0.0017453	0.0011647	-0.00054265	-0.0006039	0.00028755	0.0011562	0.0022553	0.0010716	0.0033571	-0.00036823	0.00069679	-0.00033444
N.S.		0.00076001	-0.00027787	-4.8008e-05	-0.00063067	0.0013333	0.0019002	0.0029256	0.00070598	0.0018705	0.00072211	0.0007251	-0.0010947	0.0018977	-0.0010928	0.00057844	0.001415	-0.00045186	0.00023199	0.0016618	0.0018464	0.00084664	-0.0071405	8.5794e-05	-0.00041545	-0.0020536	0.00020661	-0.0005852	-0.001209	0.00011362	0.00017187	-7.9534e-05	3.1419e-05	0.00051832	0.00092163	-0.0014209	0.0016758	0.0015112	-0.0023232	0.0010985	-1.475e-05	0.00020024	-0.00038668	0.0017537
N.S.		0.0016967	0.0016676	-0.00070888	0.0011332	-0.00027725	0.0028484	-0.00088768	-0.0023957	-0.00013247	3.5724e-06	6.7404e-05	0.00034053	0.00081283	0.00055133	0.00028971	0.0016662	-0.00018446	0.0012817	0.00036415	-0.0010407	-0.001346	-0.00076128	2.682e-05	0.00073303	-0.0008922	0.00022336	0.0026419	0.00076495	0.00029358	0.00081815	0.001476	0.0012977	0.00093861	0.0014116	-0.00019115	-0.00061767	-0.00054088	0.00093318	-0.00079639	0.0012047	-0.0007943	0.00020902	-0.0024417
N.S.		-0.00066981	-0.00038101	-0.00027079	0.001237	-0.0013783	-0.00077811	-0.00073686	-0.0012091	0.00011234	-0.00012596	0.00096149	-0.00079293	-0.0018793	-0.0018198	-0.0010078	-0.00082404	0.00036097	-8.939e-05	0.00039576	-0.0012022	-0.00098064	-0.0014166	0.00061553	-0.00031056	0.00031732	-0.0014379	0.0014608	0.00073035	0.00092869	-0.00021511	0.00033252	0.0021472	0.00024734	-0.00074455	0.000566	-0.0001427	-0.00011158	0.00084098	0.0017289	-0.0012562	-0.00035905	0.00061186	0.00088404
N.S.		0.00048132	-0.0021504	0.00019832	0.00078446	0.00034496	-1.543e-05	0.00023537	0.0010009	-0.0006153	0.0011786	0.0019114	-3.8517e-05	0.00097044	0.00039488	0.00047314	-0.0018711	-0.0016702	-0.00040627	-0.00097558	-0.001717	-0.00055677	-0.0011479	-0.0015939	0.00016902	-0.00077204	-7.0662e-05	0.00030625	0.00064059	0.00024337	0.00010539	0.00060836	-0.0032472	0.0014149	-0.0010228	-0.00029175	-0.00013026	-0.0004222	0.0023746	0.0015756	-0.0010063	0.0037755	0.00070713	-0.0023735
N.S.		0.0013794	0.0027797	0.0031516	-0.00096546	0.0003588	0.00021968	-0.00090627	-5.2514e-05	0.00014064	0.0012426	-0.0014594	-0.0013727	-0.00038864	-0.0010838	-0.00032685	0.0026415	0.00036362	-0.00091058	-0.0018745	7.8764e-05	-0.00037015	-0.00032258	-0.0016261	0.00042865	-0.00023484	0.00023519	-0.0022712	-0.00040395	-0.00023386	-0.0020643	0.0001378	0.0005275	0.0010952	0.00014567	0.0011311	-0.00016949	0.0020364	-0.00073011	0.00044831	0.0001828	0.00035714	-0.00060885	-0.00067622
N.S.		-1.1331e-05	-0.00027641	-0.0010924	0.0014202	0.0010566	0.00072472	-4.4914e-05	0.00022321	-0.00018575	-0.0016729	0.0018616	0.00024744	0.0011189	-0.00059227	-1.9132e-05	0.00089312	-0.00062407	0.0010046	-8.8575e-05	0.0004933	0.00067015	-8.641e-05	0.002055	-0.0021305	0.0013062	0.00056688	-0.0020397	0.00041684	-0.0010319	-0.0007657	0.00033527	0.00063267	0.00074354	-0.0021557	-0.0019483	-0.0003396	-0.0011756	-0.0017783	0.00095332	0.0014664	0.00017209	0.0018238	0.0013246
N.S.		-0.00035674	-0.0010122	-0.0012744	-0.0011843	0.00086136	-4.9102e-05	-5.0226e-06	0.00092932	-0.00016995	-0.00079298	-0.00086919	-0.0011787	-0.0003698	-7.9107e-05	0.0011729	-0.0012352	-0.00077844	-0.00013379	0.00046165	-0.00092567	-0.00048104	-0.00066329	0.0010322	-0.0013533	0.00094907	-0.0001821	0.00071859	0.0013147	-0.001985	0.00042969	-0.0014185	-0.00075313	-0.00068791	-0.00017143	0.0019274	-0.00042084	0.00020362	0.0013262	0.00059167	0.0008598	0.00025307	0.00060437	6.3035e-05
N.S.		0.00020785	-0.00019806	-0.00049267	0.0011651	0.0012332	0.00041958	-0.00030765	-0.00051912	-0.00039042	-0.0016722	0.0014228	0.00085241	0.00090724	-4.5784e-05	0.0011209	0.00055666	-0.00097151	0.0012548	-0.0010256	0.00013374	0.0020283	0.0022361	0.0010781	-0.001745	0.0010048	-0.00058217	-0.0018613	0.00034109	0.00073032	-0.00065073	1.7642e-05	0.00049648	-0.00014649	-0.0010573	-0.0012386	-0.00066674	-0.0006272	-0.00075796	-8.5797e-05	0.0011672	0.0001477	0.001635	9.8606e-05
N.S.		-0.00063469	-0.00038298	-0.00015737	0.00081368	0.00024098	0.0012381	-0.0013896	-0.00026333	0.00021006	0.0011218	-0.00041967	-0.0021658	-0.001885	-0.002036	0.0012538	0.00037057	0.00011729	-0.00056135	-0.00047596	0.0027816	0.00052492	0.00062797	0.0022464	0.0013991	0.00051737	0.00020672	-0.00061651	0.00021147	0.0033328	0.00091532	0.00094993	0.0021229	-0.00023212	0.00096131	0.0016652	0.0013091	9.7944e-05	-0.00079985	0.0016176	1.3669e-05	-0.0006143	0.00075046	0.00060093
N.S.		0.0025067	0.00080453	0.00091963	0.00015453	0.0015427	-0.0001714	0.0020123	-0.00043285	-7.0895e-05	-0.00010554	-0.0011679	-0.00065304	0.00017243	-5.8005e-05	0.00069236	-0.00020327	0.00090401	0.00090502	0.00071468	0.0011691	0.00058253	0.00014592	0.0011531	0.00012416	0.0006037	0.00048406	-0.00035929	0.00032275	-1.9766e-05	0.00055535	-0.00023791	0.00085384	-0.00088823	0.00047869	0.00081896	0.00044529	0.00032321	0.0016624	0.00081092	0.0056742	0.0028774	-7.8791e-05	0.0013844
N.S.		-0.00060948	-0.00011058	0.0011446	-0.00052851	-0.00091753	0.0031238	-0.0022707	-0.00081704	0.00067861	0.0015208	0.00083478	4.9564e-05	-0.00032704	-0.001113	0.00062002	-0.0010822	0.00051823	-0.0012358	0.0003275	-0.00049494	-0.00052664	0.0023574	0.00024233	0.00088378	0.0032452	-0.00066472	0.00014676	-0.0001517	0.00070287	-0.00054137	0.00079848	-0.00016807	0.00085331	0.0016772	-0.00024704	-0.0020643	0.0025482	9.5442e-05	0.0036596	0.00035247	0.00023449	-0.00063862	-0.00015401
N.S.		-0.00034373	-0.0011575	-0.0010818	1.7849e-05	-0.00071242	0.00085705	-0.0013549	-0.00052911	-0.00032778	0.00048762	0.0010992	9.5716e-05	0.00058673	0.00030125	-0.0015426	-0.0002758	0.00067909	0.00061822	-0.00056215	-0.0011192	-0.00038882	0.00034121	0.0009574	-0.0010403	-0.00059188	-0.00033913	-0.00074642	-0.0015798	6.4063e-07	-0.0011364	0.00065678	-0.0012548	0.00014086	2.9662e-05	-0.0014365	-0.00077678	0.00075279	-0.0004587	-0.0014801	0.0012205	-0.0013382	-0.00071715	-0.00084997
N.S.		0.00023609	-0.00026109	-0.00066508	-0.0012889	-0.00058061	-0.00044628	0.00017778	0.00013414	-0.00087266	-0.00010445	0.0022835	-0.002045	-0.00056995	0.0019079	-0.0015018	-0.00079598	0.00078957	-0.0007918	-0.0014702	-0.00075105	-0.00038858	-0.00069431	-0.00074652	-0.0006527	-0.002317	0.00047539	-0.0023664	-0.0013374	0.0027184	0.00017948	0.00017627	0.00019717	0.0011084	0.0012222	0.00074793	-0.0012113	-0.00098867	-0.00020357	0.0021905	0.00087737	7.3653e-05	0.0011579	-0.00038789
N.S.		-0.00027893	0.0013676	0.0011888	0.00041887	0.0011872	-0.00087028	-0.00039299	0.00018054	-0.00090228	-0.00034934	0.00069729	-0.00090151	0.001122	-0.00023165	-0.00036299	0.0011765	0.00024528	-0.00038346	0.00075502	0.00073853	0.0007041	0.0021141	0.00025046	0.0017082	-3.3618e-05	0.00080683	0.00027954	0.00091422	0.0022374	-0.00069612	0.00043915	0.00044309	0.0011713	-0.00014721	-0.0010023	-0.00048851	-0.0013548	-0.00049106	-0.00079116	0.0017564	0.0015902	0.00020888	-0.00091997
N.S.		0.00074707	-0.0021024	-0.0019663	-0.0015873	-0.0025967	-0.00024552	0.00048287	-0.0001808	-0.00059962	0.0010496	-0.00029058	-0.00062839	3.9772e-05	0.00083158	-0.0014621	-0.0011967	-0.0017278	-0.00071696	0.0028827	0.00028693	-1.8406e-06	-0.0032068	0.0014528	0.0027628	-0.00032115	0.00025789	-0.0007338	-0.0025747	0.00082026	-0.0016107	0.0015712	0.0010722	0.0015298	-0.0017928	0.0010886	-0.00058219	0.0017286	-0.00075955	0.0005287	0.0011435	0.0019988	0.0012946	-0.00032734
N.S.		-0.00057567	-1.834e-05	0.00070963	-0.00057924	-0.0009479	0.00092023	-0.00059133	-0.0033113	-0.0013224	0.0013223	-0.0016521	-0.0012288	-0.0012794	-0.00074247	-0.0014751	-0.00084127	0.0011826	-0.0019575	-0.0010505	-0.00079051	-0.0011152	-0.0018045	-0.0012005	-0.0006765	-0.00052868	0.0009319	0.0009535	-0.00045671	-0.0006145	-0.00050117	-0.00033843	-5.8347e-05	0.0010492	0.0032125	0.001863	0.0019783	-0.0001842	-0.00062141	-0.00078856	0.00094078	-0.00026188	0.0013653	0.00040414
N.S.		0.00091895	-0.00057288	-0.00023837	0.001253	-0.00095842	0.00014636	0.00024896	0.00046234	-0.00085957	-0.00095561	-0.00039118	0.00027065	-0.00039171	-0.00053041	0.00092786	0.00095259	0.0018086	0.00017898	0.0012666	5.8419e-05	-0.0011839	0.00070611	4.6829e-05	-0.00037968	-2.7232e-05	0.0011054	0.00050078	-0.00079799	-0.002192	0.0001852	0.00011744	0.00087798	0.00011562	0.0015034	0.0014237	0.00032577	0.00070501	-0.00026358	0.0017814	0.0007153	0.00077778	-0.00029499	0.0005484
N.S.		9.9291e-05	-0.0005228	-0.0016089	-0.001894	0.0011638	0.0015001	-6.1981e-05	0.0018537	0.00041941	-0.00071133	-0.00050152	-0.00031804	0.00027095	0.00096223	0.00065343	-0.00093872	5.2657e-05	0.00044279	-0.00099608	-0.0023396	-0.00043489	-0.00042625	-0.00017139	-0.0011398	-0.00025919	0.00013232	0.0014398	0.00029036	-0.0016899	-0.00027372	-0.00087885	-0.0015332	6.6598e-05	0.0012379	0.0021327	-0.00052477	-0.0014419	0.00051604	1.7349e-05	0.00011954	2.4306e-05	0.0009995	-0.0014986
N.S.		-0.00061218	-0.00093687	0.00091775	-0.0002893	-0.00027436	0.00013198	-0.0012593	0.00045564	-0.00058445	0.00040568	0.001094	-4.1123e-05	0.0014847	-0.00045355	0.00047139	-0.0005616	-0.00061893	0.00062932	-0.0011827	-0.00017082	-0.0016404	-0.0016232	0.0007622	0.00020477	3.7587e-05	0.0010688	-1.637e-05	-0.00067712	0.00066176	0.00037161	-0.0021871	-5.1541e-05	0.00090752	-0.00010006	-0.0006488	-0.00021218	-0.00034153	-0.0010833	-0.001921	0.00059993	-0.00029902	-0.0010335	0.00070665
N.S.		0.00085568	0.00070645	-0.0017447	0.0014921	-0.0010405	0.0017997	-0.00031722	-0.0021391	0.0012653	0.00031084	0.00036043	0.00069304	0.0014338	0.00018252	0.00024411	0.00084895	0.0001726	0.0019605	0.00058507	-0.0015769	-0.00033001	-0.00015577	0.00044871	0.00041655	-0.0011773	2.4869e-05	0.0028954	0.00050424	0.00081191	0.0010148	0.0015337	0.0017276	0.0002348	0.0010777	0.00030497	-0.00081259	-0.00036804	-7.6362e-05	-0.00059307	0.0008749	-0.00021096	0.00014656	-0.0016309
N.S.		-0.00051022	9.2685e-05	-0.00045665	-0.00053658	-0.002004	-0.00028365	-0.00044216	0.0026457	-0.0010702	0.001438	0.00059474	0.0003466	-0.00028633	-0.0025891	-0.00011808	0.0016823	0.0015154	0.00047699	0.00099326	0.00078745	0.0028058	0.0018644	0.00019625	0.00033797	3.7371e-05	-0.00080489	-0.00026369	-0.0007734	0.00017764	-0.00073024	-0.00055152	-4.7353e-05	0.00019141	0.00068988	0.001278	0.00070162	-0.00060862	0.0010992	0.0026358	8.3751e-05	-0.00088668	0.0013063	-0.00016816
N.S.		0.0012592	0.00036379	0.0015068	0.00075144	0.0021955	-6.1117e-05	0.00080342	0.0017659	-0.0004594	0.0013772	0.0018511	0.00066988	0.0016731	-0.00017018	0.00058364	-0.0017517	-0.0013054	0.00018431	-0.0017845	-0.001137	-0.00023083	-0.00061449	-0.0014595	4.0201e-05	-0.00011547	-0.00040709	0.00035113	0.00021457	0.0001581	-0.00013179	0.00093726	-0.0017069	0.00064298	-0.00065725	-0.001563	-0.0011017	8.6318e-05	0.0012666	0.00067043	-0.001047	0.0030697	0.00025533	-0.0017144
N.S.		-0.00060687	-0.00013883	0.00040196	-0.00082734	-0.0016076	-0.0011946	-0.0009083	-0.0024506	-0.0017825	0.00079801	-0.00041963	-0.00031979	2.5919e-05	-0.00010338	-6.6775e-05	0.00058344	0.0002102	-0.0014307	-0.0013962	0.00029114	-0.0007263	-0.0013113	-0.0018671	-0.00072056	-0.0010337	0.00017901	0.00075167	0.00018157	0.00030989	-0.0014932	-0.000587	-0.00085297	0.00052835	0.00041175	0.0017628	-0.00059229	0.00040462	-0.00043151	-0.00086742	0.0020777	0.00075135	0.0010888	0.00030646
N.S.		-0.00084966	-0.001446	0.00048965	0.00045125	-0.00017198	-0.0013623	-0.00011009	5.909e-05	0.00022954	-0.0010328	-8.053e-05	-0.00053061	-0.0015482	3.433e-05	-1.0931e-05	-0.00072212	-0.00087478	0.00063098	0.0015278	0.00089937	-0.00045291	0.00016956	0.0010075	-0.00077322	0.0014691	0.00012821	-0.00031274	0.0026927	-0.0015461	0.0016703	-0.00053605	0.00062677	-0.0001397	-0.00039016	0.00094342	-0.00039749	0.00016462	0.0018752	0.00061682	0.0013802	0.00070293	-0.00010422	-0.00055357
N.S.		-0.0007431	-0.0016632	0.00020205	-0.0012942	0.00010751	-0.00022472	-0.0004788	-0.0011287	2.7552e-05	0.00082886	0.00031675	-0.001814	-0.0009876	0.00026791	-0.0013288	-0.002346	-0.00063678	-0.00082393	0.00017272	-0.00057208	-0.00049207	-0.0013716	-0.0011141	-0.00023226	0.00052473	-0.00017867	-0.00030296	-0.001263	-0.00041207	-0.0010407	-0.00113	-0.0015618	-1.1927e-05	-2.3254e-05	-0.00010513	0.00029721	0.00035713	-0.00020413	-0.001264	5.6617e-05	-1.4338e-05	-0.00038835	0.00077145
N.S.		0.0021922	-0.00021459	-0.0012204	0.00048145	-0.0010765	0.000326	6.272e-05	-0.00065407	0.0013874	0.00021899	0.00037241	0.001788	0.0012126	0.0011263	0.00028135	0.00025225	0.00070297	0.0023194	0.00089601	-0.0020141	0.0013408	0.0032516	0.00058182	-0.00050852	-0.0012182	0.00036797	0.0011503	0.0001632	0.0010045	0.0019344	0.00088882	0.0013342	-0.00066132	0.00030293	0.0013863	-0.0012192	-2.9046e-05	-0.00072653	-7.5988e-05	0.00040443	-0.00035374	-0.0003667	-0.00050917
N.S.		0.0022219	-0.00022549	-0.00052943	0.0013254	0.00078296	0.00013274	0.0014356	0.0035809	-0.00058006	-0.0010978	0.0018066	-0.001579	-0.001599	0.0030032	0.0007752	0.001252	0.0013916	-0.0014984	-0.0016159	0.0028604	0.0045495	-0.0016857	0.0026326	-3.8988e-05	0.0008008	0.0005083	0.00073483	-0.00097524	0.003394	0.0011014	0.0024341	0.0016271	0.00061213	-0.0016079	-0.0011471	-0.00086493	-1.3806e-07	0.00022903	0.0010199	0.0004507	0.0017869	-0.00041951	0.00019216
N.S.		-0.0010019	0.00046369	-0.00096249	0.00033994	-0.0018061	-0.00090668	0.00053648	-2.6245e-05	-0.00060948	0.00044603	-0.00088898	-0.0002814	-0.0017375	0.00083342	0.0011251	0.0021028	0.0021789	0.0030016	0.0016507	0.0024631	0.00080428	0.00076343	-0.0005874	-0.0033096	0.0011835	0.002488	-0.00054822	-0.00020718	-0.0011996	-0.00040069	-0.00067677	0.00089957	0.00017949	-0.0015348	0.0019864	0.0021703	-0.00079849	-0.00024036	0.0010891	-0.00018711	0.001848	0.0010382	-0.00053623
N.S.		0.0017841	0.00021182	0.00079845	-0.0015796	0.00093387	-0.00097361	0.00057626	-0.00045524	0.00077351	0.0011413	-0.00049396	-0.00037731	0.0018514	-0.00047736	0.00092526	-0.00066307	-0.00024296	0.00047253	0.0026176	0.00075648	-0.00049016	0.00070227	0.0019333	0.00070691	-0.0001387	0.00041808	-0.00012263	0.00039799	0.00020909	-0.0004113	-2.7987e-05	0.0009768	-0.0011771	0.00012798	0.0014931	0.0021266	0.00040554	0.002464	0.0019065	0.0081163	0.0031359	0.0025344	0.0013914
N.S.		0.0017972	0.00048999	0.00022963	0.0018769	0.0004327	0.00049665	0.0014498	-0.00049548	-0.00064057	-0.00101	-0.0011854	-0.0006055	-0.0010134	-0.00012739	0.0005805	5.6277e-05	0.0016124	0.00051611	-7.2115e-05	0.00075583	-0.00029691	0.0001465	0.00041463	-0.00044671	0.00047393	0.00072943	-0.00019223	-5.1014e-05	-0.0011584	0.00087978	-6.0738e-05	0.00084853	-0.00044778	0.001197	0.000427	-2.5678e-05	0.00065737	2.4231e-05	0.00024041	0.0025214	0.0018625	-0.0014653	0.0013512
N.S.		0.00048675	0.0001376	-0.00079891	-0.00087538	-0.001446	-0.00092904	-0.00048242	0.0004731	0.00076626	0.0018941	-0.00026862	0.0017845	2.397e-05	0.00056341	0.00010746	0.0007055	0.00076855	-0.00036161	0.00076186	0.001286	0.0012595	0.0028003	-0.00023613	-0.0025359	-0.00067157	-0.0011768	0.0013905	0.0002305	0.000321	0.00062497	-0.001081	-0.0015145	-0.00065556	-0.0022397	0.00032545	-0.00031125	0.0016739	-0.00084161	0.00013616	0.00032775	0.0002527	-0.0013552	-0.0010871
N.S.		0.0009984	-0.00050858	0.0011525	0.00028806	0.0016181	0.00041057	0.0010185	-0.0010345	-0.0011412	-0.00047401	-0.00043946	0.00038211	-0.0001992	0.0027782	0.002751	-0.00028696	0.00033722	0.0013771	-0.00012742	-0.0014544	-0.00070624	-0.00082722	-0.00094824	-0.0010578	-0.00070335	-0.0037312	-0.0012033	-0.00017994	-0.00068487	0.00070514	-0.0014456	-0.00039086	0.00084406	-0.00023351	-0.00091993	-0.0013381	5.4206e-06	0.0029018	-0.00092403	0.0017569	0.00047236	-0.00096225	0.0014359
N.S.		0.001403	0.002763	-0.0019537	0.0010764	0.002112	-0.00036796	0.00076673	0.00027533	0.0001125	0.00081758	-0.0011936	-0.00015064	0.00012597	-0.00047759	-1.1953e-07	-0.0018748	0.00066775	-0.00076794	-0.00083095	0.00095808	-0.00071336	0.0016552	0.00075469	0.00029382	0.0016533	0.00063774	0.00024157	0.00076448	0.00049124	0.0013446	-0.0010415	0.0022591	0.00022473	-0.00083347	-0.001451	-0.002468	0.0001397	0.0011206	-0.0015361	0.00054998	0.0017026	-0.0010376	-0.0018334
N.S.		0.00050261	-0.0018773	-0.0012076	-0.00056053	-0.002177	-5.3349e-05	0.0010569	-0.000152	-0.0014313	0.00038822	0.00035175	-0.00068056	-0.00073553	0.0020722	-0.0012351	-0.00085214	-0.00079721	-0.00026388	0.0017352	-0.00013936	-0.00041775	-0.0042549	0.00074422	-0.00018457	-9.7037e-05	-0.0022594	3.5925e-05	-0.0023395	0.0018652	-0.00057868	0.0014907	0.0015955	0.0017976	-0.0018482	9.244e-05	-0.0003035	0.0012359	-0.0014428	0.00098456	0.00084093	-0.00022693	0.00032152	-0.00032904
N.S.		-0.00020944	0.00064918	-0.00064721	-0.0012845	-0.0018778	9.6802e-05	0.00014378	-0.00038774	-0.0019407	0.00030311	0.0020563	-0.0014411	-0.00031718	0.0025355	-0.0010437	-0.00038949	0.00058296	-0.00016997	-0.001148	-0.00054203	0.00037217	-0.00087667	-0.00054836	-0.00039031	-0.0021198	-0.00031626	-0.001488	-0.0012944	0.0023204	-0.00034269	0.00056728	0.00094034	0.0018388	0.0022195	0.0011226	-0.00042799	-0.00038685	-0.00098122	0.0013604	-0.00022444	-0.00040141	0.0029141	-0.00080133
N.S.		-0.00095766	0.0018096	0.00082119	-0.00072556	0.00064344	0.00080158	0.0011956	-4.4515e-05	4.4181e-05	0.0024251	0.00024843	-0.0013267	-0.00064303	-0.00052031	-0.00084786	-5.0677e-05	0.00012403	0.00062899	-0.00037783	-0.0002379	-0.00062939	0.0022186	-5.0436e-05	0.00058305	0.0003818	-0.0012013	-9.0525e-05	-0.00067869	0.00062229	0.00033497	-0.000496	-0.00012917	-0.0011267	-0.00050891	0.0027636	0.0027358	0.0044169	-0.0012038	0.00054344	0.00084516	-0.0015962	0.0011927	0.0049029
N.S.		0.00049965	6.3658e-05	-0.00061831	0.00087322	0.0008334	-0.00051809	-0.00039017	0.0011135	0.00029924	0.00016596	0.0013322	-0.00044525	0.00078233	0.00021988	0.0021196	0.0012507	0.0023523	0.0013534	-0.0012987	0.0007623	0.00086844	0.0018105	0.0013608	0.0012978	-0.0025613	0.00025108	-0.00067382	0.0015177	-0.00049479	-0.0010143	-0.0007942	-0.0014825	-0.002203	5.1979e-05	0.00086978	0.0010401	-0.00023416	-0.00093611	-0.00048147	-0.00071339	-0.00015863	0.00071509	-0.0023851
N.S.		0.0019399	4.2747e-05	0.00043981	0.001972	0.0039859	0.00037937	1.2997e-05	0.0015948	0.00022059	0.0013338	0.0010801	-0.00078053	-0.00038868	0.0010796	-0.00047492	-0.0020567	-0.00020389	-0.0015904	-0.0013741	-0.003256	-0.0025879	-0.0012988	0.0001912	0.0035819	-0.0011799	-0.0020377	0.00059613	-0.00067335	-0.0013126	0.0029258	-0.0015816	-0.0028471	-0.0012477	0.00070109	-0.0018924	-0.0014194	0.0030381	-0.00014322	-0.0017686	-0.0019116	0.0012326	0.0019875	0.001234
N.S.		0.0019152	0.003217	0.00068283	0.00090102	0.0032563	0.00012826	0.0011016	0.00097599	-0.00027156	0.0011689	-0.00018273	0.0005395	0.0014684	-0.00015596	0.00077693	-0.0013702	-0.00013046	-0.00023605	-0.0013791	0.00050203	0.00026713	-1.8721e-05	-0.00025141	0.00075265	0.0010145	-6.9101e-05	0.0004459	0.00014732	0.00029745	0.00020169	0.00071366	0.0007394	-0.0002726	-0.00081365	-0.0020108	-0.0018935	1.9107e-05	0.0006613	-0.00060603	-0.00039413	0.002058	-0.0006123	-0.0018004
N.S.		0.00016191	0.00012181	-0.00060937	-0.0014505	0.00042611	0.0010444	-0.00020497	0.0018151	0.0010294	-0.00013463	0.00026557	0.00081506	0.001025	0.0018536	-0.00090706	-0.0011688	4.0301e-05	0.0014326	-0.0019941	-0.0020619	-5.9236e-05	-0.00049539	-0.00041339	0.0003768	-0.00092888	-7.9728e-05	0.0011525	0.00063948	-0.0015266	-0.00071221	-0.00031613	-0.0013044	0.0012617	0.0028727	0.0012886	-0.00097871	-0.0014943	0.00035637	-0.00043834	0.00053438	-0.00025363	0.00097416	-0.0020738
N.S.		0.0006542	0.0011124	0.0020793	0.00070705	0.00029924	-0.00024886	-4.716e-05	-0.0016263	-0.00053678	-0.0018251	-0.00035162	-0.00047226	0.00014121	-0.00050659	0.0017575	-0.00065704	-0.0011469	0.00036414	0.0008095	-0.0010422	0.00043673	-0.00062051	0.00028066	-0.00016392	-0.00057117	-0.00018269	-0.0014496	-0.00011154	-0.0011441	0.00020681	-0.00091175	-0.0015763	0.0014773	-0.00082158	-0.0012018	-0.00027158	0.00045484	0.0011117	-0.00037273	0.0056813	0.00032765	-0.00059301	1.5754e-06
N.S.		-0.00090661	-0.00075716	0.0002408	-7.426e-05	-0.00033886	-0.000487	-0.0013128	-0.0013639	-0.00027563	-0.00050293	-9.1586e-05	-0.00032692	0.0010744	-0.00014208	0.00024579	0.00065587	-0.00081871	-0.0011257	-0.00023727	0.00076954	0.0011837	0.0020867	-0.00039069	-0.00079027	0.0001042	-0.0010035	0.0023939	0.0014683	0.00016599	-0.00058914	0.00091272	-0.00090848	1.8059e-05	0.0017429	0.0020813	-0.00044278	-0.00023372	0.0016416	-0.00043308	-0.00045601	8.2105e-05	-0.0010874	0.00086282
N.S.		0.0017962	-0.0011287	-0.0016635	-0.0020728	-0.0012215	-0.00057212	0.00014243	-0.00055433	9.2902e-05	-6.5123e-05	-0.00029703	-0.00040313	0.0013384	-0.00049627	-0.00072635	-0.0015112	-0.0020168	-0.0022097	0.0015616	0.0014609	-0.00026845	-0.0016739	0.00082642	0.0034419	-0.00065334	0.0030334	-0.00054861	-0.0020333	0.00095677	-0.0018583	0.0009014	-3.9407e-05	0.0011588	-0.0016109	0.0016074	-0.00092909	0.00014182	8.7245e-05	-0.00021094	0.0013149	0.0032362	0.0014618	-3.6946e-05
N.S.		-8.8969e-05	-0.0017142	-0.0010573	0.00023187	-0.0011191	-0.0005645	-0.00085305	-0.00093636	-0.0010992	0.00022713	0.00028622	-0.00041393	-0.00030738	0.00095197	8.1917e-05	-0.0015614	-0.0015001	-0.00061893	0.00028111	-0.0010567	-0.00043352	-0.0011749	-0.0014562	0.00089767	-0.00040099	0.00087571	-0.00042626	-0.00038553	0.00030177	4.9548e-05	-0.00086217	-0.0036964	0.0010932	-0.0016365	0.00061085	0.00088504	-0.00074938	0.0021164	0.0019725	-0.0010907	0.0011813	-0.00025317	-0.0029769
N.S.		0.0020634	-1.9373e-05	-0.00034407	0.00034245	-3.9203e-05	-0.00067341	0.0005197	-0.00094387	0.00063488	-0.00011039	4.9907e-05	-0.00023963	-0.00065904	-1.9951e-05	-0.00037547	-0.00081711	-0.00067696	-0.00075317	-0.0012821	-0.00085101	0.00026256	-0.0010966	0.00024784	-0.00074337	-0.00055512	0.0017468	-0.00078464	0.00056766	0.00018002	-0.0014135	7.65e-05	-0.00064901	0.0001757	0.00069869	-0.00082339	-0.0014149	-0.0014527	-0.0010765	-0.0006278	-0.00084425	0.00027807	-0.0011738	-0.00066189
N.S.		0.0039585	-0.00041664	-0.00107	-0.00068807	-0.00064302	-0.0012289	0.00067384	0.00069833	0.00061243	0.0004006	1.0187e-05	0.002476	0.00035987	0.0027505	0.00021881	0.00090917	0.0016588	0.0021215	0.0011574	-0.0012019	0.0024569	0.0066109	0.00066487	-0.0021369	-0.0017452	0.00073767	-5.0009e-05	0.00041626	0.00011213	0.0020483	0.00020432	7.5704e-05	-0.0012635	-0.00044424	0.00099098	-0.0014556	9.8526e-05	-0.0010211	-0.00037121	-4.2294e-05	-0.00032751	-0.00081471	0.00046596
N.S.		-0.0012003	-0.00012216	0.0001741	-0.0012394	-0.0010336	0.0019052	-0.0015755	-0.0011862	-0.00028333	0.00075483	7.3105e-05	-0.00017168	0.00010876	-0.0013633	0.00041247	-0.0012181	-0.00015094	-0.0010408	0.00087297	-0.00015792	-0.00056344	0.0019497	0.0024752	0.00061893	0.0017285	-0.00050199	0.00074557	0.0012262	0.0005941	-0.00050337	0.00022687	-0.00016296	0.0014744	0.0027129	0.0010459	-0.0016326	0.0027418	-0.00094373	0.0059035	-5.6728e-05	0.00082193	1.5128e-05	-0.00021824
N.S.		-0.0010352	-0.00033555	-0.00077404	0.00054577	-0.0012458	-0.0010417	-0.00033697	-0.0010286	0.00020348	-0.00018977	0.00033871	-0.00032478	-0.001725	-0.0007748	-0.00052771	6.7349e-05	0.0014314	-0.0008246	0.0015401	-0.0005426	0.00068074	-0.00037927	-0.00049013	-0.00050862	-0.000408	-0.0014799	0.0010611	0.00062222	0.0013547	0.00055275	-0.00011465	0.001475	0.00056907	0.00067841	0.0019962	-0.00041105	-0.00061486	0.0012612	0.00082695	-0.00088833	1.5967e-05	0.0010447	0.00051309
N.S.		-0.00075133	0.00057489	-3.1402e-05	-0.0013931	-0.00039959	0.00064812	-0.00074548	-0.00025305	-0.001033	-0.0015373	-0.00062238	0.00037843	-0.00073653	-0.00041229	-0.0021915	0.0010428	-0.00032101	-0.0016279	0.00067069	0.0011913	0.0010407	-0.00079305	0.00099168	-0.0016487	-0.00028729	-0.00066007	-0.00040002	-0.00026582	-0.0013434	-0.00033221	0.0014396	0.00056486	-0.0013648	-0.0016022	-0.002429	-0.0010655	0.00019815	0.00070273	-5.7928e-05	-0.00044925	0.0013038	-0.00051487	-0.0012781
N.S.		0.00079647	-0.00016866	-0.00023744	-0.0010151	0.00074839	0.001826	3.8946e-05	-0.0010531	0.00093506	0.002636	0.0014739	-0.0013195	0.0010398	0.00031898	0.0012417	-0.00057584	-0.00046259	-0.00046941	-0.0010416	-0.00097453	-0.0014282	-0.00050798	0.0011575	-0.0022822	-0.0013268	-0.00095677	-0.00086404	-0.0004416	-0.00017835	0.00053972	-0.00068229	0.00018883	0.00065946	0.0018583	0.00056276	0.0010982	0.0023609	-0.00063224	0.001499	-4.7831e-06	-0.00091829	0.00085288	-0.0012699
N.S.		0.002757	0.00065423	-0.00070342	-0.00021491	4.4406e-05	-0.001602	-0.00022335	-0.0010073	0.00033007	3.7395e-05	0.00063728	0.00030573	-0.0012401	0.00058112	-0.0012076	-0.0017814	-0.0011862	-0.0010956	-0.0011299	-0.00057669	-0.00063	-0.0011585	-0.00047485	-0.00073057	-0.00084105	-0.00023001	-0.0010361	-0.00068859	-0.00065358	-0.0015361	-0.0010939	0.00018102	-0.0005123	-0.0003058	-0.0014203	-0.0017828	-0.0012504	-0.0014276	-0.00127	-0.0010362	0.00081436	-0.0012701	0.0001366
N.S.		0.0015554	0.00047152	0.00046573	9.3352e-05	0.00016499	-0.0010935	0.00020891	-0.00024051	-0.00035006	-0.00071214	-0.00067412	0.00030091	4.5262e-05	-0.00054274	-0.00077025	0.00029858	-0.00015253	-0.00076008	-0.00067786	0.00074143	0.00047377	-0.0025414	-0.00021553	-0.001034	-0.00062517	-0.00034942	-0.00038828	-0.00060819	-8.0228e-05	0.0011433	0.00021711	-0.0011078	-2.2271e-05	-0.0012687	-0.0010466	0.00033263	-1.7656e-05	-0.00017795	0.00094278	-0.0012734	-0.0013601	0.0012195	-0.00013552
N.S.		-0.001162	-0.00010985	-0.00068476	-0.0007137	-0.0021799	0.0016763	-0.0014959	0.00037832	0.00033966	0.0010747	-0.00016825	0.0019831	0.002782	0.00067264	0.0007928	0.0012545	-9.1044e-05	-0.0025462	-0.00020754	0.0002416	-0.00025906	-0.00071215	0.00018142	0.00032872	0.0011257	0.001267	8.2533e-05	0.00043123	0.0008933	-0.0004295	-3.5889e-05	-0.0011296	-0.00060319	0.0001187	-0.00096875	0.0002128	0.00084014	-0.0019	-0.001122	0.0013951	-0.0002569	-0.00061538	-0.000159
N.S.		-0.001391	-0.0018086	0.00090648	-0.00074004	-0.00026762	-0.0011984	0.00011168	-0.00183	0.0001984	0.00092925	0.001007	-0.0019792	-0.0021494	3.0946e-05	-0.00127	-0.0022477	0.00025463	-0.00095924	0.0010801	-0.00095222	0.00026184	-0.0077519	-0.0010627	-0.00025121	0.0015558	-0.00080166	0.00014197	-0.0010075	-0.00062441	-0.0014573	0.0003176	-0.0013229	0.000972	-0.00071079	-0.00031725	-0.00034547	0.00039868	-0.00016901	-0.0016932	-0.00033408	0.00065969	-0.001479	-4.2916e-05
N.S.		-0.00078901	-0.00065099	-0.00046101	-0.00062908	-0.00068382	0.00055731	-5.0891e-05	0.0002234	0.00064643	0.00075236	0.00030057	0.00011228	4.8798e-05	-0.00045288	0.00012719	-0.00039038	0.0003272	0.00026657	0.00016701	0.00027837	0.0021845	-0.0032788	-0.00033835	3.3939e-05	-0.00022011	-2.2208e-06	2.3479e-05	0.00052358	-0.0008644	0.0010999	-0.00018018	-7.7044e-05	-0.00073681	0.00022225	6.2998e-05	0.00037509	-0.0010565	2.4957e-05	0.00061191	-9.9271e-05	9.0884e-05	-1.5595e-05	0.00075409
N.S.		0.00050133	0.00044271	-0.0018692	-0.00027077	-0.0034781	-0.00042759	0.00021401	-0.0011693	-0.0011845	0.0020516	0.00098601	-0.00027185	-0.00042096	-4.8704e-05	0.004247	0.0017847	0.00055321	0.0033309	0.00066707	0.0024823	0.0036457	0.0011734	0.0028546	-0.0015017	0.0024382	0.0025195	0.001396	0.0025173	0.0023624	0.0013517	-0.00014914	0.00038081	-0.0014193	0.00031479	0.0014725	-0.00070402	-0.00052186	-0.0008032	0.0025306	0.001317	0.00058085	0.00040005	8.523e-05
N.S.		-0.00082	-0.0016821	0.00052611	0.00063968	-0.001265	-0.00078793	-0.00070883	-0.0003002	9.2924e-05	-0.00093699	0.00025201	0.00040994	-0.00046221	0.0008757	0.00095278	0.0019007	0.00044915	0.0017659	0.0022758	3.0479e-05	-0.0017436	0.0038638	-0.00087921	0.00039847	-0.0020571	0.0017822	-0.00018784	-0.00025996	-0.00096446	-0.00082621	-0.00071359	-0.00045484	0.0017705	0.00018713	-0.00042333	0.00010972	-0.0008607	0.00016154	0.0010598	0.00035013	-1.8286e-05	0.0036519	0.0011046
N.S.		0.00085445	-0.00099766	0.0003717	-0.00027272	0.00018839	0.0010912	-0.00048256	-0.00090663	0.00058902	0.0019368	0.00088424	-0.00022063	0.0019816	-0.0004312	-2.9041e-05	-0.0001001	-0.00061725	-0.00079249	-0.0015837	-0.0018183	-0.0032089	-0.0012946	-0.0011284	-0.0039843	-0.0019911	-0.00076674	0.00041476	0.00011358	-0.00020408	0.0010511	-0.00073666	0.0012131	-0.00064317	0.0011714	0.00089993	0.0012572	0.00014119	-0.00015081	0.0018635	-0.00012955	-0.0015744	0.0011362	-0.0022412
N.S.		-0.00037443	0.0017094	-0.00076741	0.00017881	-0.00026894	-6.4294e-05	-0.0011817	0.0010447	-0.00056605	-2.487e-05	-0.0012101	0.0001079	0.00016166	-0.00031011	-0.00018825	0.00020402	-0.0011241	0.0012086	-0.00031365	-0.0013038	-0.0024469	-0.001598	-0.0014127	-0.00097345	-0.001159	-0.00066394	-0.0013649	-0.0011491	-0.0010127	-0.00010576	0.00099007	-0.0005955	-0.0002472	-0.00040559	-0.00045325	-0.00063168	0.00038811	-0.0010227	-0.00088308	0.00084783	0.00051988	-0.00069124	8.1068e-06
N.S.		0.00068896	0.00053108	0.00030835	0.00069506	0.00053881	-0.0023151	0.00069056	0.0018362	-0.00040355	-1.3738e-05	0.00084742	0.00042833	-0.00075416	-0.00041458	0.0021704	-1.5974e-05	-0.0017141	0.0012577	0.0010169	-6.1826e-06	0.0011116	0.0015856	0.0011792	-0.00043274	0.00076619	0.0009999	0.0012278	0.002515	-0.00036213	0.0010191	0.00059203	0.0015051	0.00088233	0.00045827	0.0010562	0.002219	0.0010467	0.0021497	7.8008e-05	-5.8613e-05	-0.00011138	-0.00241	0.00048396
N.S.		-0.0016171	-0.00089426	-0.00151	5.6685e-05	-0.0014279	0.0014043	-0.0011356	-0.0014437	-0.0015135	0.0017635	-0.00025807	0.00056093	0.0041198	-0.0019892	0.0010019	0.00060718	-0.00031239	-0.0017271	2.3621e-06	-0.0016373	-0.00083899	0.00054484	-0.00019532	0.00089412	-0.00026118	0.00099839	-0.0002216	-0.00026031	-0.0002772	0.00043601	0.00074292	-0.00066686	-5.8552e-05	0.00011684	-0.00071174	-0.00059115	0.00019958	-0.0008261	-0.0013743	0.00216	0.0026824	0.00080754	-6.2757e-05
N.S.		0.0005717	-0.00040935	0.00097091	-0.0010417	1.4192e-05	-0.0012493	-0.00044745	-0.00067457	0.00077489	0.0009843	7.5926e-05	-0.00021272	0.00057095	-0.00051544	0.00060778	-0.00090769	-0.0013072	-0.00071878	0.0023592	0.00043387	-0.001568	-0.00016094	0.0010431	0.00047059	-0.00040859	0.00028317	-0.0002834	-5.1951e-05	-0.00017692	-0.00085716	0.0011839	3.141e-05	-0.00085485	0.0005661	0.00098116	0.0026949	0.00052723	0.0016726	0.0014726	0.0066271	0.0022235	0.0027995	0.00096147
N.S.		-0.00048782	-0.00094262	-0.00040916	0.00058526	0.00037693	0.0016968	-0.00062087	-0.0011052	-0.00067119	-0.00050553	0.00023128	0.00021929	0.00015786	0.00031013	-0.0011863	-0.00013563	0.0013737	0.0012766	-0.00055862	-0.0017605	-0.0001583	-0.00023367	-0.0002033	5.5268e-05	-0.0015569	-0.00090019	-0.00065413	-0.001656	-0.00034952	-0.00046396	3.0784e-05	-0.00075986	0.00049916	-0.00031055	-0.0005806	-0.0012241	0.00050826	0.0005358	-0.0013485	0.00025728	-0.00012743	-0.0011669	-0.00066308
N.S.		0.002136	-0.00061475	-0.00046757	0.00059756	-0.00051059	2.9506e-05	0.0019583	0.0013278	-0.0010409	-0.00075631	0.0014767	-0.0010953	-0.0011429	0.0027891	-0.00023749	0.0005202	0.00063045	-0.001177	-0.00047343	0.0012194	0.00068149	-0.0034175	0.0005816	-0.0013328	0.00048256	-0.0021431	0.00097718	-0.0018592	0.002972	0.00017518	0.0015429	0.0012054	0.0018377	-0.0018792	-0.0011655	-0.00053178	0.00028365	-0.0011407	0.00088864	0.00047795	-0.00041293	-0.0005633	-0.00071892
N.S.		-0.0015188	-0.0012782	-0.0028129	-0.0010538	0.0006076	-4.4663e-05	-0.0012802	0.00059975	-0.00027947	0.00056055	0.0015155	-0.00027272	-0.0019152	-0.00038754	-0.0011812	0.00012699	-0.00072242	-0.00042561	-0.00029795	0.0023545	0.0024324	-0.0012939	0.0016293	0.00012367	0.00082014	0.0011806	-0.00031422	0.00067688	0.0016971	0.0018779	0.0036139	0.00042931	-0.00098124	0.00049409	0.0013261	-0.0003983	0.0001549	0.0016164	0.0024706	0.00070192	0.0010399	0.00092901	0.0022381
N.S.		-0.00090712	-0.00091591	-0.00089218	-0.00042215	0.0016842	0.00081724	0.00040394	0.00071409	-0.00067926	-9.4439e-05	-0.001693	-0.0014125	-0.00099612	0.0016732	-0.0001747	0.00097236	0.0009623	-0.00023412	-0.0008908	0.00012766	-0.00034157	0.00045775	-0.00026649	-0.00079055	0.00076927	-0.0012397	-0.00046925	-0.00018414	-0.00044964	-0.00035007	-0.0012547	-0.00081437	-0.00076347	0.00060294	-0.0010196	0.00040206	0.00045186	-7.3897e-05	-0.00056227	0.00020451	0.0015951	0.001739	0.0010978
N.S.		-0.00032376	0.00016782	0.00040687	-0.0014195	0.00033587	-0.00016455	-0.00057012	-7.3002e-05	0.00050399	-0.00010217	3.026e-06	0.00044876	0.0013984	0.0012028	-0.0019703	-0.0016313	-0.0014124	0.001064	-0.0021387	-0.00086077	0.00049936	-0.00081697	0.00040553	0.001441	-0.00057995	-0.00049516	0.00079337	0.0006238	-0.0016621	-0.0013013	-0.0010966	-0.0003155	0.0018477	0.0025682	-0.00018933	-0.00080853	-0.00098157	0.00058799	0.0004578	0.0018018	-0.0006663	0.0010372	-0.0004719
N.S.		0.0027911	-0.00020792	-0.0015184	-0.00095955	-0.00081302	-0.0015961	0.000736	0.00036391	0.00057782	0.0012072	-2.5896e-05	0.0020943	-0.0002846	0.0022182	-1.8157e-06	0.0012788	0.0016177	0.00073763	0.00073957	0.00036472	0.0017322	0.0053263	0.00021481	-0.0033565	-0.0014933	-0.00033222	0.0005356	0.0002321	-0.0003779	0.00081431	-0.00054198	-0.00105	-0.0011346	-0.0018211	0.00018582	-0.0010258	0.00080313	-0.0010892	-0.0002544	0.00034969	0.00051646	-0.00074859	0.00030915
Negative		0.00065759	-0.0010999	0.00022519	-0.00033243	0.0023608	-0.00018509	0.0015203	0.0013518	-0.00012393	-0.0024836	-6.9943e-05	1.7444e-05	-0.00019094	0.0025261	0.0013472	0.0011032	0.0019177	0.00043571	0.00014052	-0.0010824	9.0641e-05	-0.0058149	9.0944e-05	-0.0036782	-0.00074746	-0.0040102	-0.0010983	-0.00063285	0.00010584	-0.0013983	0.00031382	0.0011732	-0.0012844	0.00057076	0.0025865	-0.0010327	-0.0015704	-0.0011645	-0.00079637	-0.00060522	-0.00078644	0.00083905	-4.6518e-05
N.S.		0.0018644	0.00077192	0.00059067	0.00053721	0.0040689	0.00011566	-0.0019428	0.0028861	0.00015231	0.0022067	-0.00061335	-0.0021368	0.00082078	0.0012622	0.00051517	-0.0023957	0.00024948	-7.9359e-05	-0.0025731	-0.0046535	5.023e-05	-0.00016899	0.0003964	0.0027018	0.00029792	-0.0024069	-0.00020764	0.00011693	-0.00066267	0.00073975	-0.001025	-0.0025076	-0.0016886	3.1448e-06	-0.0021235	-0.00071391	0.0024578	-0.00047442	-0.00092295	-0.00084967	0.00063642	0.0014415	0.00072451
N.S.		0.0016225	0.00085454	0.00014083	0.0027703	0.0012681	-0.00051243	0.00052857	1.6082e-05	0.00072649	-0.00016174	2.6397e-05	0.00072097	0.0012164	0.0042555	0.001215	5.4752e-05	-3.8195e-05	0.0020865	0.00053301	-0.0010604	0.00091555	-0.0086594	0.0010087	0.0012586	0.0009258	0.0026777	-0.00012708	0.00043875	0.0018672	0.00026827	0.0010107	0.00051562	-0.00046007	0.0028795	0.0032692	0.0018799	0.0026106	-1.8747e-05	0.00025008	1.073e-05	-0.00062479	8.5677e-08	-0.0014506
N.S.		-0.00052622	0.00068088	-0.0012254	-0.0010648	-0.0011956	-0.00063587	-0.00063066	0.0017454	0.00024874	0.0025296	0.00084313	0.00026589	0.00013872	-0.0021302	0.00022114	0.00065604	0.00094316	0.00043046	-6.1788e-05	-0.00026577	0.0033681	0.001054	0.000753	0.00020346	0.00027842	-0.00075656	-0.00061154	-0.00015209	0.0012541	0.00024898	7.4147e-05	7.2398e-06	0.00067805	0.00081255	0.0013352	-0.00021453	0.0010345	0.00015317	0.00088052	0.00038094	-0.0018696	0.0004487	0.00096063
N.S.		7.5657e-05	-0.00087442	0.0005554	0.00068358	0.001655	0.0023152	0.00077333	-0.0011843	-0.0011258	-0.00063403	-0.00015202	0.00032032	-0.00014784	0.0011278	0.00059763	-0.00030086	0.0010176	0.0011315	-0.00045697	-0.0020366	-0.00020716	-0.00096279	-0.0010331	2.1642e-05	-0.0015336	-0.001693	-0.00083009	-0.0012175	-9.5601e-05	0.00016073	-0.00079002	-0.00020343	0.00055839	0.0001028	-0.00041411	-0.0016078	0.00013408	0.0020889	-0.0013199	0.00027021	0.00049174	-0.0016768	0.00056587
N.S.		-0.0015833	0.00050976	0.00014645	0.00044306	-0.0017655	0.00033266	-1.9043e-05	-0.00085597	-0.00095312	0.0014958	-8.2124e-05	0.0015172	0.00072137	-0.0019975	0.0010686	-0.0015679	-0.00079825	-0.00034519	0.0014232	2.2487e-05	0.0013793	0.00057544	0.000847	-0.00091449	-0.0012133	0.00098709	0.0021681	0.0023554	0.0014072	-0.00040557	9.5981e-06	-0.00081947	0.00012733	0.00023906	-0.0014984	0.00053066	-1.5453e-05	-0.00055109	0.0032092	0.00089095	-0.0015192	0.00047198	0.00053284
N.S.		-0.00093066	-0.00047468	-0.00097214	-0.00071761	-0.0017347	-0.0012683	0.00039607	0.0024239	-0.0020227	0.00039512	-0.0031491	0.0009573	-0.00017638	1.6951e-05	-0.0011831	0.000236	0.00015357	0.00066369	0.0024078	-0.001086	0.0025498	0.0016154	-0.0020055	-0.00028971	-0.0035539	-0.00031655	-0.00016731	-0.0018986	0.00018729	0.00082251	-0.00015075	0.001141	0.00011592	0.0014878	0.00084987	0.0027182	-0.0014742	-0.001092	-0.0015936	-0.00025076	0.00028719	0.00049305	0.00068544
N.S.		-0.00016956	-0.0009411	0.001275	0.00036112	0.00027159	3.2658e-05	-0.00093574	0.00023047	-0.00050374	0.00010355	0.0011588	-0.00094226	0.0013675	-0.0012098	-0.00022306	-0.0002399	-0.00064871	-5.5429e-05	-0.0012611	-0.00052193	-0.0017778	-0.00037244	0.0004044	0.00038848	0.00032919	7.8771e-08	-0.00044555	-0.00034213	0.00069677	0.00085603	-0.0019328	-0.00065684	0.00037922	0.00070842	0.0001621	-0.00096349	-0.0016957	-0.00017491	-0.0012796	0.00032431	-9.3054e-05	-0.0012483	-0.00028941
N.S.		-7.2154e-05	-0.00032895	0.0010674	0.00037416	0.00091938	-0.00066092	-0.00033183	0.00037636	-0.00082445	-0.00012756	0.00096794	-0.001294	0.0012515	-0.00088128	-0.0010646	0.00080881	-0.00029994	-0.000392	-0.00057097	-0.0001294	-0.001133	0.0014456	-0.00018235	0.00074332	0.00017803	2.519e-05	-0.00026636	0.00014341	0.0013976	0.00057719	-0.00041315	-0.00035602	0.00047213	0.00066192	-0.00018114	-0.0013421	-0.0019907	-0.00015682	-0.0011145	0.00025488	0.00050664	-0.00096055	-0.0011097
N.S.		-0.0004723	0.00037457	-0.0022218	-0.00055693	-0.00044093	-0.0012471	-0.0010483	-7.7536e-05	0.00093215	0.0016897	0.00055898	0.00064538	-0.00044905	-0.0011984	0.00051665	-0.00041929	0.0010309	2.1309e-05	-0.0004825	-0.0009985	0.0022028	-0.00086121	0.00063399	0.00029744	0.00036386	0.0010762	0.00015848	0.00082372	0.00035229	0.00068427	0.00016181	0.00048045	0.0006237	0.00040302	0.001197	-0.0004218	0.0016218	0.00031301	0.00020303	0.00069732	-0.0022087	-0.00022445	-6.1494e-05
N.S.		0.0001413	-0.0008389	0.001507	0.00070913	0.0028319	-0.00066142	-0.0010671	0.0013902	-0.0005125	-0.00035688	-0.00031106	0.00098462	0.00094108	4.8826e-05	-0.001614	-0.00015994	-0.0025025	-8.1869e-05	0.0003311	0.00064311	0.00090821	0.0057442	-0.00035079	-0.0011302	-0.00048523	0.0031918	0.0027095	0.0013721	-0.00080033	-0.0014251	-0.0010212	0.00055622	0.00077812	0.0014997	0.00061495	0.0021908	0.0019436	0.00063418	0.0015297	-0.001989	0.00050453	0.00045712	0.0033746
N.S.		0.0011977	-2.1553e-06	0.0010572	0.00084932	-0.00015813	0.00022613	0.0010705	-0.0010906	0.00034528	-0.0018806	-0.0012297	-0.00071442	0.00010049	-0.00072429	0.00036808	-0.00044455	-0.0014744	-7.8333e-05	-0.00030586	-0.00075426	0.00035285	-0.0003052	0.00044769	-0.00037205	-0.00053521	0.0006992	-0.00097388	0.00091141	-0.00015658	-0.00090586	-3.8407e-05	-0.0018966	0.00098039	-5.1326e-05	-0.0014545	-0.00081572	-0.00088376	-0.00024573	-0.00046192	0.0035366	-6.5684e-05	-0.001631	-0.00089753
N.S.		-0.00040588	0.0012279	4.5572e-05	-0.00075079	-0.0015412	0.0004819	0.0001358	-0.0010729	-0.00069869	0.00035725	0.00085986	-0.0013268	-0.00041471	0.001753	9.3517e-05	-0.00029206	0.00049134	0.0010934	-0.0011656	0.00022204	0.00034683	-0.00094968	-0.0005907	-8.4452e-05	-0.0013722	-0.0010588	0.00024335	-0.0012273	0.00089223	-0.00079849	0.00070123	0.0013402	0.0011825	0.0011084	0.00065749	7.8136e-06	0.00021455	-0.00088374	0.00043393	-0.00083749	-0.00012931	0.0018388	-0.0011045
N.S.		5.5076e-06	0.0011593	-0.0001499	0.00026306	-0.00041781	0.00060731	-0.00062835	-0.0015128	0.0014241	-0.00054032	0.00050816	0.00084398	-0.0010355	0.001116	0.0019275	0.0011624	0.001284	-0.0001964	-0.00097089	0.001203	-0.0017422	-0.0016341	0.00026647	-0.00039404	-0.00086341	-5.0625e-05	0.0030678	0.00020856	-0.00074685	-0.00059932	0.00046103	0.0020466	-0.000582	-2.5857e-05	-0.0017831	-0.00016101	-0.00079386	-0.00069585	0.0002133	-0.00095455	-0.00056375	-0.00043531	-0.00029988
N.S.		-0.00046341	-5.9825e-06	0.00081252	-0.00092953	0.00068011	-7.4915e-05	0.003758	0.0024343	0.0035231	0.0010448	0.0010776	0.00031297	0.00026926	-0.0013705	0.00026793	-0.0012369	-0.00059201	0.0035313	-0.00078248	-0.0013493	-3.0722e-05	-0.0014687	-0.00017855	-0.00079279	1.5556e-05	-0.00046139	-0.00041349	-0.00084997	-0.00010874	-0.00066818	-0.0012521	-0.00038075	-0.00077986	0.00085486	-9.0969e-05	0.0016115	-0.0014591	0.0023885	-0.0010275	-0.0016021	8.6682e-05	0.00081415	0.0012032
N.S.		0.0016496	0.0016577	-7.0291e-05	0.00048947	0.0023134	0.0014276	0.0008449	0.00099313	0.0010672	0.00048814	0.0001777	-0.0011847	-0.0017884	-0.0037396	-0.0010088	-0.0023722	-0.001428	-0.00079688	0.00057619	-0.0020559	-0.001832	-0.00029267	-0.00052741	-0.0012146	-0.0011803	-0.00034543	-0.00013182	-5.5401e-05	-0.0021842	-0.0022758	-0.0015257	-0.00098007	-0.0016567	0.00079341	-0.00093628	-0.00053808	-0.00047921	1.3915e-05	0.001216	-0.0012053	0.0006226	-0.0010497	-0.00026088
N.S.		-0.001597	-0.00081535	-0.00155	9.0261e-05	-0.0015651	0.0018509	-0.0010378	-4.5412e-05	-0.0013488	0.003315	-6.5512e-05	0.001981	0.0051928	-0.00078468	0.0011511	0.0011698	5.2428e-05	-0.0029935	0.00018297	-0.00063072	-0.00067782	-0.00036481	3.8824e-05	0.00037168	0.00050426	0.0016624	-0.00044569	0.00039855	0.00022645	-0.00064082	-1.5791e-05	-0.0011578	-0.00025034	0.00021821	-0.0010173	-0.00055077	0.00055879	-0.0022307	-0.0015787	0.001957	0.00058979	-0.0002735	-0.00010984
N.S.		0.0018466	-0.00036369	0.00017361	0.00068278	-0.00039359	0.00012875	0.0012673	-0.00090625	0.00087289	-0.00092569	-0.0012431	-0.00064849	-5.6214e-07	-0.00050831	0.00011031	-0.00027801	-0.00098726	-0.00047004	-0.0010338	-0.00089211	0.00089323	-0.00035611	0.00057225	-0.0006561	-0.00040495	0.0026207	-0.00042441	0.001395	0.00075129	-0.001566	0.00067111	-0.0018264	0.00054751	0.00097958	-0.0011871	-0.0012123	-0.0014595	-0.00085357	-0.00030972	0.00011389	-0.00019938	-0.0015817	-0.0015778
N.S.		0.0008096	-0.00029397	-0.0010737	-0.0017506	-0.00047404	-0.00030102	0.0009108	-0.00054484	0.00088349	-0.00078726	6.5684e-05	0.00097447	0.0023266	-0.0016039	-0.00019777	-0.0019468	-0.0020358	-0.0019309	0.00050727	0.0028478	-0.00044024	-0.0013642	-0.00010937	0.0022218	-0.00060752	0.0037299	-0.0010193	-0.001405	0.0013377	2.8419e-05	-0.00034397	0.00024116	0.00030669	-0.0019942	0.001571	-0.0012218	-0.00074484	0.00011039	-0.0015541	0.0010632	0.0022346	0.0014238	0.00047244
N.S.		-0.00062458	8.8688e-05	-0.0011727	-0.00048363	-0.0015459	-0.0014276	-0.00048487	-0.0013143	-0.000781	0.00014766	-0.0007479	0.0003029	-0.0013811	0.00059153	-0.0010018	-0.0016282	-0.0012966	0.00053697	0.00036646	-0.0011103	-0.00074214	-0.0015429	-0.001597	0.00055146	0.00018704	0.0014395	-0.0011319	-0.001253	-8.2966e-05	0.00039661	-0.0022849	-0.0025565	0.00059904	-0.00094416	0.00089669	0.0010841	-0.00022248	0.00045782	0.0017826	-0.0016802	-0.0013119	-0.0013572	-0.0020538
N.S.		0.0011734	0.0008539	-0.00056783	0.00072597	-0.00020526	-0.0011546	-0.00034334	0.00089954	-0.0013134	-0.00035805	6.3494e-05	-0.0014393	5.8734e-05	-0.0020995	0.0015179	-2.8823e-05	-0.0019713	0.00010407	0.0015013	0.00035194	0.00039359	0.00059518	0.00098519	-0.00095636	-0.00029735	0.00096816	0.0016656	0.00067927	-0.00052464	0.00088352	0.00014015	0.0009017	0.00012603	-0.00076382	0.00029314	0.00041745	0.00078773	0.0019371	0.00054348	-0.00039596	0.0008707	-0.0023629	-0.00071888
N.S.		-0.0013012	-0.00083367	0.0016496	-0.00067478	0.0012971	0.00059319	0.0027013	0.0020956	0.0025995	-8.5963e-05	0.0011164	0.00011705	0.00039161	-0.0014551	0.0016781	-0.0010876	-0.00033385	0.0037027	-0.00090016	-0.00028981	-0.00013042	-0.0018772	0.0011892	-0.0012381	-0.00047936	-0.00068783	-0.00033528	-0.00051076	-0.00043253	-0.0014057	-0.00094749	0.00042631	-0.00097669	0.00032156	-0.00053163	0.0012801	-0.0011084	0.0014551	-0.00054512	-0.00044556	0.00050972	0.001135	0.00090076
N.S.		2.4397e-05	0.00036974	0.00053459	0.00024877	-0.00032741	-0.00050923	-0.00047932	-5.9553e-05	-0.0011561	-0.00089919	-0.0025294	-6.759e-05	-0.0015196	-0.00072727	-0.0012875	-0.00041231	-0.00089414	0.00032907	0.0017995	-0.0013528	0.0026557	0.0013766	-0.0020725	0.00011943	-0.0031207	-0.0006722	0.0002165	-0.0017641	0.0001803	0.00092178	0.00064504	0.0013578	-0.00011683	0.0010622	0.0010711	0.0015811	-0.00094678	-0.0011897	-0.0027664	-0.0012509	-0.00039811	-0.00048605	0.001624
N.S.		-0.00055312	0.0011442	-0.00064524	5.3191e-06	0.00087699	-0.00041742	-4.1974e-06	6.5869e-05	-0.00080615	3.2097e-05	-0.00155	-0.00018932	-0.00046775	-0.00066328	-0.00074439	-0.00099105	-0.0012963	0.00062865	0.00063282	-0.0011145	-0.0016121	-0.0059474	-0.0018046	-8.9577e-05	-0.0015666	4.108e-05	-0.0026378	-0.00042038	-0.00077806	0.0014364	0.00076644	-0.0016489	0.00064104	-0.0023326	5.5811e-06	-0.0012485	-0.00072096	-0.0014063	-0.00064064	0.0012211	0.00027206	-0.0010626	5.1233e-05
N.S.		-0.00017621	0.0013875	0.00092856	0.001152	0.0016681	0.00099847	0.00084239	0.0003491	0.00055972	-0.00055684	0.0011604	-0.00090157	-0.00016088	-9.2381e-05	0.0016832	0.00010609	0.0013725	-0.00045985	-0.00087874	0.0017868	0.0013944	1.0604e-05	-0.0020911	-0.0013854	-0.0011088	0.0017759	-0.00072796	-0.0022981	0.0031821	0.0018815	0.00068996	-0.0030647	-0.0023105	0.00025485	-0.0010785	-0.0012711	0.00061681	0.0012253	0.00043728	0.00043912	-0.00031374	0.00098789	-0.00040233
N.S.		-0.0012734	-0.00076118	-0.0014359	-0.00084349	-0.0017037	-0.00079465	0.001094	0.0034472	-0.00066888	0.00014521	-0.0010724	0.0027058	0.00095879	0.00019492	-0.00048472	0.00044232	0.00069791	0.00077079	0.0013245	0.001191	0.0015384	0.00030321	-0.00079719	-0.00024903	-0.0024864	0.00037742	-0.00063321	-0.0016527	0.00060173	0.00095581	-0.0022795	0.00074745	0.00057502	-0.00051898	0.00034089	0.001983	-0.0010197	-0.00020343	-0.0015114	0.00063201	0.00045499	0.00095383	0.00011698
N.S.		-0.0015096	-0.00035634	-0.0010059	-0.00069811	-0.00079195	-0.0010543	0.0003208	-9.7453e-05	-0.00048111	-0.0010581	0.00023894	0.00021208	-0.00081663	0.00072702	0.00028289	1.4991e-05	0.001226	-0.00091032	0.001156	-0.00079141	0.001608	-0.0012261	-0.00097013	-0.00027744	-0.0010176	-0.001373	0.00034568	0.0018533	0.000875	0.00037751	-0.0011863	0.00033403	0.00096102	0.0010306	0.0014879	-9.5586e-05	-0.0008585	0.00033521	0.00030596	-0.00019751	0.000392	0.001738	4.3273e-06
N.S.		0.00087435	-0.0010126	0.0011992	0.00054378	-0.00043748	0.0010981	-0.0021878	0.0028458	-0.00021456	0.0016468	0.00055891	0.00015117	-0.00044821	0.0023495	0.0011358	0.0018179	-0.0013265	-0.0013373	-0.00021718	-0.00010561	-0.0025014	-0.0073242	0.000163	0.00087281	-0.0017156	-0.00084152	-0.0015729	-0.00032581	-0.00022234	0.00073139	0.00074026	0.0020759	0.0013362	-0.0017524	-0.00066651	-0.001184	0.0017075	-0.00061193	0.0036176	0.0011944	0.00081481	0.00083208	0.0011252
N.S.		-0.00063212	-0.00013226	-0.0013235	6.0953e-05	0.0011923	-0.00011044	-0.00025407	-0.0003669	-0.00027005	-8.3772e-05	-0.0018408	-0.0014865	-0.00017784	0.0014872	-0.0014672	0.00080559	0.0010482	-0.00083254	-0.00058947	0.00040361	-0.00021814	0.0008369	7.2318e-05	-0.00069652	0.00032901	-0.0015248	-0.0010101	6.6274e-05	-0.0010266	0.00010851	-0.00052356	0.0008342	-0.00046008	-0.00072533	-0.0008317	0.00067217	0.00054186	0.00039175	-0.00077051	-0.0008511	0.0013256	7.7819e-05	0.00028922
N.S.		-0.00050247	-0.00036541	-0.00026696	0.00018396	0.00015492	-0.0015642	-0.00075271	-0.0012816	0.00034392	-0.00036359	-0.0011193	-0.00051056	0.0027404	0.00025393	-0.00041071	0.00039141	0.00068042	-0.00078575	-0.001265	-0.00065257	-0.00092336	-0.0016583	-0.0011482	0.00072271	0.00015383	-0.00077301	-0.0012268	-0.0017357	-0.001116	0.0013488	0.00050377	0.00015016	-0.0021637	-0.00011862	-0.0010584	0.00079366	0.00077988	0.00028809	0.0035976	0.0007365	6.9447e-05	0.0020926	0.00090591
N.S.		-0.00042843	0.00080911	-0.00030752	-0.00088884	-0.00041862	-0.0011712	0.0020719	0.00057192	0.0014238	0.001058	-8.3187e-05	0.000622	-0.00087966	-0.00066608	-0.0011696	-0.0015579	-0.00078223	0.0022169	-0.00022381	-0.0016371	-0.00062863	-0.0018281	-0.0014499	-0.0004569	0.00027299	0.0005903	-0.0009663	-0.0012478	-0.00011917	0.00022356	-0.0017084	-0.0011604	-0.00013262	0.0003789	0.00083769	0.00082281	-0.00048948	0.00086553	0.00029823	-0.0020279	-0.0010591	-0.00095113	-0.00014633
N.S.		-0.00025842	0.0011576	0.00012641	-4.2137e-05	-0.00042044	0.00063721	-4.7008e-05	-0.0015714	0.00044452	-4.2149e-05	0.00041121	-0.00049154	-0.001074	0.0013533	0.0015209	-1.1738e-05	0.00076134	0.0010444	-0.0018268	0.00048289	-0.0011062	-0.0011537	-0.00053647	-0.00014647	-0.00084478	-0.00080218	0.0016492	-0.00047035	-0.00015017	-0.001149	0.00084447	0.0019595	-0.00019133	-0.00040824	-0.00063603	-0.00039144	-0.00023769	-0.00098234	-5.7315e-05	-0.0010127	-0.00039243	-0.00011312	-0.00090096
N.S.		-9.3131e-05	-0.0011039	0.00093577	-0.0011177	-0.00010082	-0.00058884	-0.0011914	-0.0011997	-0.00047359	-0.00083348	-0.0010023	-0.00050067	0.00066547	0.00024243	-0.0021721	-0.00076881	-0.0020055	0.00025612	-0.0012814	-0.00010437	0.00063697	-0.0008515	0.00019103	0.00094931	-0.00064885	-6.0913e-05	0.00044412	0.0007761	-0.001016	-0.0016747	-0.0016519	0.00070045	0.0014336	0.0015738	-0.0017039	0.00013933	-0.0010699	0.00062723	0.0021675	0.0026527	-0.00060104	0.0033634	0.00095166
Negative		0.0030136	0.00081606	0.0025672	0.0025205	-8.3203e-05	0.0015937	0.0034868	0.00048071	0.0027107	0.0026349	0.0010978	0.0011202	0.0018112	0.0028575	0.0015377	0.0018086	0.00018848	0.0016788	-0.00042053	0.00024379	-0.0035903	-0.0021284	-0.0029152	-0.0023879	-0.0018522	-0.00056849	0.0020805	3.5717e-05	0.00061295	0.0024681	0.0023918	0.0017794	0.0034567	0.0026351	0.0025	0.00058787	0.0014742	0.00052229	0.0018047	0.001742	0.0007899	0.0020878	-0.00023832
N.S.		-0.00069191	0.00053027	-0.00079349	-0.00019506	-0.0001842	0.00051528	0.00019332	3.5847e-05	-0.0014158	-0.0016704	-0.00094005	0.00072378	-7.9186e-05	-0.0017935	-0.00032836	0.00065214	0.0011207	0.00022578	-0.0016615	0.001136	0.00083714	-0.0003602	-0.00091991	-0.001394	0.0016017	0.00092926	-4.0044e-05	-0.0011334	0.00027561	0.0016748	-0.00028863	0.00076689	-0.0015673	0.0012646	-0.0009522	0.0016094	0.00070742	-0.00026973	-0.00076168	-0.0007022	-0.0016154	-0.0010123	0.00074157
N.S.		-0.00064772	-0.00082701	0.0002631	0.0001887	-0.0010854	-0.0019291	-0.00046766	-0.0013946	-7.1788e-05	-0.00050303	-0.00064514	0.00030232	-0.00045594	0.00013934	-0.00074933	0.00036477	-0.00089851	0.00060667	-0.00030018	8.9938e-05	-0.0019561	-0.01512	-0.00042095	-0.0010408	-0.00083913	-0.0016689	0.00051114	-0.0002779	-0.0015275	-0.002153	-0.0011466	6.6055e-06	0.0013585	0.0003471	-0.00018509	-0.00050526	-0.0017315	-0.00017463	4.8614e-06	-0.00053436	0.0013424	-0.00058933	-0.0008797
N.S.		-0.00043922	-0.00057989	-0.00098672	-0.00091578	-0.0008579	0.00012468	0.0015589	0.0014829	0.0010774	-0.00063451	0.000485	0.00288	0.0020133	-0.0012037	-0.00024719	-0.0008852	-0.00079882	-0.00026615	0.00047838	0.0026535	0.00021971	-0.0010516	-0.00058154	0.00090088	-0.0010704	0.0018584	-0.0011001	-0.0015261	0.0012223	0.0011564	-0.0020863	0.00075117	0.00054635	-0.0021427	0.00079476	-0.00025093	-0.00050397	-1.6771e-05	-0.0023197	0.00094906	0.0010277	0.0016642	0.00043241
N.S.		0.00034733	0.00050586	0.00028713	-9.4547e-05	-0.00094073	0.0011343	-0.00063208	-0.00085249	0.0023531	0.00061058	0.00072132	0.0012299	5.7505e-05	0.0011721	0.0016063	0.0013971	0.001463	-0.0012573	0.00026932	0.0016295	-0.0013009	-0.0034342	0.00097951	-0.00014675	-0.00097212	0.00024743	0.004141	0.00012913	-0.0013166	0.00030275	0.00019104	0.0013121	0.00038226	0.00068664	-0.0015864	0.00020843	-0.00081437	-0.00043279	0.00070952	-0.00092972	-0.00077699	9.6988e-05	-0.0003124
N.S.		0.00039053	-0.00048738	0.0011943	-3.1464e-05	-0.00022995	-0.0015174	0.00025083	-0.00079526	0.00047253	-0.00033301	0.00048297	-0.00052587	-0.00094316	0.00035548	0.00017728	-0.00094019	-0.0019931	-0.00092348	0.001091	0.00039489	-0.0016186	-0.0044125	-0.00019029	-9.2205e-05	-0.00028677	-0.00050801	0.00011386	-0.00023435	-0.00089431	-0.00039241	0.0026616	-0.0012762	5.4922e-06	0.001175	0.00028963	0.0019498	0.00066587	0.00036543	0.00067697	0.0027689	0.00082096	0.0011355	-0.00013664
N.S.		0.00066469	0.00065759	0.0025727	0.0015112	-0.00098709	0.0011088	-0.00061602	2.2392e-05	-0.0016133	0.0003861	0.00014936	-0.00015259	0.0027319	0.0014852	0.00049461	9.479e-05	-0.00090747	0.00033431	0.00024587	0.00050604	0.00049157	-0.01559	0.0016758	-9.6748e-05	2.2509e-05	0.0008417	0.00093307	0.0017257	-0.00095442	0.00070071	0.0017779	0.0023927	0.0011324	0.0011452	-0.0013494	0.00065325	0.00075199	-0.0010505	0.0030133	-0.0011947	5.0227e-05	0.00091625	0.00029176
N.S.		0.00029262	-0.00012492	-0.00042329	0.000304	-3.4253e-05	-0.0010582	0.00094043	0.00053336	-0.0013554	0.00096734	-0.00098708	-0.00036086	0.0024519	0.0011806	-0.00014535	0.00071938	-0.00078502	0.00026384	-0.00072733	-1.8614e-05	0.00025436	-0.015803	0.0018757	-8.8852e-05	-0.0010812	0.00088215	-0.00044529	0.0014428	-0.00065192	-0.0024761	0.00048186	0.00095076	0.00061732	-0.0012704	-0.0015091	0.001294	0.0015827	-0.00097605	0.0010935	-7.1828e-06	-0.0013896	0.00030329	0.0011253
N.S.		0.00010734	-0.0011117	-0.00086778	0.0011983	0.0011016	-0.00025858	9.6338e-06	-0.0011679	4.9581e-05	-0.00038611	0.002398	-0.0010672	0.00046431	-0.00075629	-0.00023126	-0.0011029	-1.8486e-05	2.8615e-05	-0.0010158	-0.0025485	8.8534e-05	-0.008487	-0.0011391	-5.658e-05	-0.0019687	0.00053204	0.00096735	-0.0013165	0.00062219	0.00053837	-0.0013563	0.0020028	-0.00074858	0.00084948	-0.00039947	-0.00053832	-8.0123e-05	-0.0011389	0.0018038	0.00081839	-0.00013882	-0.00075987	0.00093935
N.S.		-3.983e-05	0.00027622	1.4674e-05	-0.00024736	-0.00061187	-0.0006279	0.0023838	0.00071823	0.00080741	-7.8209e-05	0.00020309	0.00018916	0.0010954	-0.0015881	-0.0019557	-0.00056606	0.00042365	-6.3132e-05	-0.0011863	0.0011027	0.0010785	0.00099265	-0.0019049	-0.0045555	-0.0022883	-0.00038591	-0.0023532	-0.0005429	2.8518e-05	0.001506	-0.00055601	0.00082973	1.9775e-05	0.0018488	-0.0038738	0.00026534	0.001609	0.00085141	0.00035683	0.00057885	-0.00207	-0.00026727	0.00039075
N.S.		-0.00041832	-0.00016448	-0.0010852	0.00015429	-0.0014152	-6.9748e-05	0.0013051	7.0348e-05	0.0017143	-0.0017336	-0.0005261	-6.0567e-05	-0.00084312	0.00046823	-0.00019691	-2.9827e-05	0.00067929	-0.001247	0.00042546	-0.0022324	-0.00025331	-0.008511	-0.0017046	-0.0019249	0.0013766	-0.0009361	2.6814e-05	0.00052972	-9.2161e-05	0.0011869	-0.00086257	-1.6242e-05	0.0011951	0.00082209	-0.0018458	-0.0013269	0.0015083	-0.0020862	-0.0027759	0.00094854	0.00024177	-0.00085533	0.00035976
N.S.		-0.00047548	-0.0012953	0.00034614	0.00037272	-0.0008595	-0.00042421	0.00041186	-0.00015612	0.00018044	0.00081209	-0.00070862	0.0001274	-0.00070354	-0.00054275	-0.00048822	-0.0012523	-0.00099679	-0.0012911	-0.00044926	-0.0014394	0.0004688	-0.0036729	0.00066338	0.0010046	0.0029566	-0.0024334	0.0012343	0.0020659	0.00059555	0.00095825	0.00077831	0.0017779	-0.00015586	3.8233e-05	0.00026301	0.0026092	-0.000273	8.983e-05	0.00098837	-0.00052933	0.00021252	-0.00056375	0.00086053
N.S.		-0.00085487	0.00047307	0.0011867	-0.00098594	0.0010304	0.0013505	0.0030571	0.00042496	-0.00029086	0.00055671	-0.0011124	-0.0010091	-0.0020029	-0.00099425	-0.0015748	-0.0014315	-0.002059	-0.00041096	-0.001293	-0.0007737	-0.0023392	0.0010357	-0.002179	-0.001109	0.00017068	-0.00020069	0.0011629	0.00040522	0.00040599	0.00021046	-0.00063601	-0.00021038	-0.0012531	0.001014	0.0019026	0.0019099	0.0020867	-0.00065866	0.00044636	0.00027033	-0.0017645	0.000748	0.006061
N.S.		-0.00064418	0.00030122	-0.00077887	0.00018651	0.00083119	-0.0010835	-0.00052144	-0.00094265	0.00022828	4.3864e-05	-0.0012931	-0.0012389	-3.9054e-05	0.0010397	-0.0016651	0.00082263	0.00022226	-0.0012203	-2.2538e-05	0.00080852	0.0001345	-7.3425e-05	0.00012962	-0.00050551	-0.00081075	-0.0016104	-0.0019779	-0.0001134	-0.001678	2.2713e-05	-0.00069128	0.00086934	-0.00057463	-0.001636	6.9403e-05	0.0016469	0.0018316	0.00077446	-0.00043106	-0.0012538	0.00039351	-7.0132e-05	-0.00080777
N.S.		-8.1948e-05	-0.0020442	0.00090467	0.00025067	-0.0012727	-0.00091812	-0.001612	-0.00062233	-0.00060983	-0.0010471	-0.0012089	-0.00043324	-0.00023122	0.00022837	-0.00094848	0.0013112	-0.0012181	0.00047542	0.00064398	7.7362e-05	-0.00058125	-8.7026e-05	-0.0010274	6.4099e-05	-0.0015799	0.00081129	-0.00036167	0.00044219	-0.0008843	-0.0014422	-0.00098784	0.00056228	0.0014288	0.00077776	-0.0017087	0.00068236	-0.0011773	0.00046113	0.0022273	0.0019095	-0.00031642	0.0055388	0.0011671
N.S.		0.00045953	0.0007157	0.0011634	-0.0002875	0.0012979	-0.00025118	-0.0017085	-0.0011815	-0.00024091	-0.0011801	-0.00058982	-0.00021311	-0.0022738	-0.00034202	-0.0010698	-0.00010855	-0.0007409	-0.00011222	0.00093644	4.8355e-06	0.0027539	-0.00045925	-0.00028246	-0.00043878	-0.001924	-0.00056327	-4.0001e-05	-0.0016858	-0.00041989	0.00060713	-0.00028329	0.00039217	-0.00047658	-0.00044497	0.00097517	0.00083465	0.00017869	-0.00048036	-0.0026588	-0.0018034	-0.0016799	-0.0024218	0.0015671
N.S.		-0.0017683	-0.00062849	-6.3368e-05	0.0028499	-0.00041417	0.0027692	0.0012609	0.00074837	-0.00081971	0.00015788	-0.0016688	-0.0012376	0.0016147	0.0036625	-0.00075774	-0.0009015	0.00018655	-0.00015517	-0.00033359	-0.0014548	-0.0027354	-0.00073329	-0.0014923	0.0057774	0.00078122	-0.00047853	0.0023968	2.6607e-05	0.0014798	0.0017628	-8.8762e-05	-0.0039971	-0.0016279	-0.0010484	-0.00043502	0.0009658	-0.0010178	-8.3072e-06	-0.0007825	0.0010132	0.0011068	0.0024348	5.4524e-05
N.S.		-0.0016771	-0.00021475	-0.00079048	-0.0002054	-3.562e-05	0.00050433	0.00064633	7.1444e-05	-0.0013919	-0.0014742	-0.00026921	-0.00068163	0.00017716	-0.0025889	-0.0013578	-0.0014636	0.00058848	3.6466e-05	-0.0015184	0.00012696	0.0017241	-4.979e-05	-0.00069255	-0.0034191	0.00075	-2.4936e-05	-0.0006349	-0.0013896	5.9033e-05	0.0028449	9.6041e-05	0.0026951	-0.00076342	0.0008053	-0.0020324	0.0024339	0.00072325	0.0011476	-2.879e-05	0.00020784	-0.0026684	-0.001162	0.00070358
N.S.		-0.00025997	0.00078655	1.9026e-05	0.00013119	0.0015076	-0.00061212	0.0001837	-0.00095323	-6.9477e-06	-0.00018593	-0.0012883	-0.0013965	-0.00070093	-0.00031495	-0.0016159	0.00029902	-0.00060808	-0.00090744	-8.6614e-05	0.00032137	6.092e-05	-0.0015442	-5.6108e-05	-0.00066027	-0.00092864	-0.0010711	-0.0010514	-0.00033499	-0.0015891	0.00015339	-0.0012507	0.00064447	-0.00058272	-0.001751	0.00029985	0.0020601	0.0030575	0.00098242	-2.2618e-07	-0.0013541	7.5596e-06	0.00090158	-0.00063138
Negative		-0.0017914	-0.00052458	-3.639e-05	-0.0003644	-0.00036928	0.00042596	0.0018403	-1.3372e-05	-0.00039236	-0.0008146	-0.00021876	-0.0011693	0.00073483	-0.0032432	-0.0020004	-0.0017725	0.00067612	-0.00032427	-0.0013009	-0.00013074	0.0022534	0.00046406	-0.0015777	-0.0055234	-0.00081363	-0.00075586	-0.0023853	-0.0012168	0.00032246	0.0026374	2.6355e-05	0.0032918	-0.00013809	0.0011049	-0.0036686	0.0016908	0.0014743	0.0014391	0.00039512	0.0011386	-0.0029535	-0.0011523	0.00063945
N.S.		0.00058332	-0.00030302	-3.9128e-05	-0.0012038	0.0015145	-0.00063002	-0.0017878	-0.0011291	-0.00049897	0.00076672	0.00023158	-1.1996e-05	-0.0023634	-0.00018606	-0.0010244	0.0019737	0.00017271	-0.00011998	0.0019721	0.001397	0.0041046	-0.0015961	0.00050367	-0.0011246	-0.0016253	6.0562e-05	0.00013103	-0.0018926	-0.0006126	2.5904e-05	-0.00088513	-0.00034422	-5.1712e-05	-0.00055722	0.00026511	0.0012073	0.00063923	-0.00057015	-0.0012464	-0.0015765	-0.0021481	-0.0030292	0.00050961
N.S.		0.00023	-0.0028896	0.0012403	-0.0037613	-2.6194e-05	0.0011078	-0.001579	-0.00023721	0.0010449	-0.00041356	-0.0018939	-0.0017221	-0.00041882	0.00023764	0.00045878	-0.00082112	0.001543	-0.00023522	0.0008226	2.4263e-05	-0.0014186	-0.0013213	-0.0010379	-0.00117	-0.00060371	0.00039453	-0.00040327	-0.0023338	-0.00061423	0.00086206	0.00022272	-0.00055343	-0.0009923	0.00028906	-0.00038085	-0.00070471	-0.0006346	0.0010268	-0.00080254	-0.00071359	-0.00033941	0.00080625	0.0022155
N.S.		0.00037578	0.0009313	0.00010333	-0.00025696	-0.0021459	-4.5807e-05	-0.0016418	0.0019259	-0.00011848	3.4287e-05	-0.00050864	0.00023973	0.00049766	0.00053924	-0.00093317	9.9397e-05	-0.00071858	-0.00019311	-0.0012425	-0.0026508	-0.0046334	-0.0021656	-0.0015733	-0.0032093	-0.0019038	-0.0024011	-0.0013584	-0.0021576	-0.001493	-0.0016405	0.00061843	0.0003198	-0.00094651	0.00037187	-0.00056479	0.00036364	0.00064461	-0.0012276	-0.00094226	-7.311e-06	4.5903e-05	-0.00037943	0.00075087
N.S.		-0.0010508	-0.00071306	0.00058578	-0.0026018	-0.00021038	-0.0010845	0.00079085	0.00093988	0.00023577	0.0027519	-0.0012041	0.0021048	-0.00038632	-0.0022009	-0.0011311	-0.0011435	-0.00050282	-0.00057303	0.00029465	-0.0016704	-0.00051527	-0.0077538	-0.00092422	-0.00074842	-0.001414	-0.00028242	-0.00020437	-0.0012062	-0.00054332	-0.0015048	-0.00014044	-0.0018726	-1.6455e-05	0.00039802	-0.0027119	-0.0016595	-0.00010737	0.00029311	-0.00063414	-0.0011356	-0.00016028	-0.001131	-0.0011576
N.S.		-0.0007721	-0.00049031	-0.00012257	-0.00033727	-0.00022126	-0.0011245	-0.00088909	-0.0011787	-0.00026799	-0.0005068	-0.0009557	-0.00076234	0.0010923	-0.0005801	-0.00063657	-0.00012714	-0.0010178	-0.0013469	-0.00043156	9.9573e-05	0.0027995	0.0015571	-0.00032076	-0.00049418	-0.0011405	-0.0017273	0.00021784	0.00033469	0.00092761	-0.00014937	-0.00054551	-0.0017127	2.1511e-05	0.00099598	0.0021614	-0.00026722	-8.582e-06	0.00060562	-0.00034175	9.425e-05	0.0006074	-0.0014504	0.0012382
N.S.		0.00016658	-0.0008188	-0.0016486	0.0010297	-0.0014016	0.00098398	-0.0020681	-0.001186	-4.8506e-05	-0.00062	-0.00012003	-0.0012313	-0.0024294	-0.0023836	8.6367e-05	-0.00079019	-0.00021237	-8.916e-05	-9.13e-05	0.002384	-0.00016032	-0.00091705	0.001137	0.0015157	0.0014054	0.0031076	-0.00032306	0.00019	0.012703	9.7388e-05	0.0026112	0.0032877	0.0032755	0.00097756	0.0027801	0.0011188	0.00070576	-0.00045519	0.0011667	-0.00017211	-0.0012061	-0.00028318	-0.00062243
N.S.		-0.00017592	-0.00054627	0.00019158	-0.00151	-0.0013624	-0.0010119	0.00056408	0.0010599	0.00073723	-0.00022855	3.4284e-05	0.00020905	-0.00019976	0.00019695	-0.00090006	0.0020843	-0.0010082	-0.00027704	-0.00016944	-0.0014898	-0.00043087	-0.0096731	-0.0013978	-0.0011911	-0.0012996	0.00042391	6.2012e-05	-0.00072557	-0.0013571	-0.0010928	-0.0011878	-0.00063874	0.0010014	-0.00096799	-0.0010661	0.00068772	0.0004315	-0.0015573	-0.0015095	-0.0012047	-0.0006755	-0.00019337	-4.2902e-05
N.S.		-3.2197e-06	0.0013186	0.0012178	-0.0002475	0.0015649	0.00049872	0.0015915	-0.00058324	-6.2045e-05	-0.00048127	-0.0011632	-0.0019076	-0.00086007	-0.0016483	-0.0020696	-9.7629e-05	-0.00041051	-0.0010427	-0.00096296	-0.00088826	-0.00040471	-0.0050776	-0.00097441	-0.000924	-0.0013413	-0.00041421	0.00084645	-0.00082838	-0.0010113	0.00037464	-0.0013534	0.00056042	-0.00076241	-0.0013323	-5.3792e-05	0.0010047	0.0012404	0.00068686	0.00029638	-0.00042623	0.00072734	0.0013739	0.00049463
N.S.		-0.0001285	-0.00076985	0.00034501	0.00034548	-0.0029905	6.198e-05	0.001848	-0.00046211	-0.001348	0.0016496	0.00078731	-0.0019442	-2.9498e-05	-0.0018041	0.0007162	0.0018347	-0.00096716	-0.0012361	-0.001353	0.00094982	0.00057785	-0.0020332	0.002182	-0.0015406	-0.0016282	-0.0011446	-0.00011316	0.00094896	0.0013212	-0.0020767	-0.00025077	-0.0019806	-0.001381	0.0001103	-0.00019922	-0.00096048	0.00033051	-0.002458	0.001064	-0.00067344	-0.0012348	-0.0010592	0.00038457
N.S.		-0.002463	-0.00086668	-0.0015496	-0.0016393	0.00043108	-0.0012326	-0.00072906	-0.0006233	-0.0016379	0.00021351	0.00012748	-0.0004165	0.00038453	-0.0013521	-0.00057902	-0.000731	-0.00034263	4.0415e-05	-0.0022673	-0.00059554	0.00026339	0.00026311	-0.0012983	0.00032064	0.00029554	0.00065493	-0.00042872	0.0013727	-0.0012427	9.7101e-05	0.00043621	-0.00060868	-0.00091881	-0.00028072	0.0015945	0.0023249	-0.00098892	0.0009999	0.002491	0.0022499	-0.00074146	0.0012278	-0.00011453
N.S.		-0.0013204	-0.00090998	-0.0011983	-0.0005756	-0.00058297	-0.0009694	0.00014134	0.00053752	-0.0011645	-0.0017514	0.00018242	0.00077233	0.00021452	0.0011328	0.0004059	-0.00082778	-0.00052071	-0.0005907	0.00096787	-0.0016586	0.00018767	-0.0079309	-0.0011022	0.00062328	-0.001337	-0.0010704	-0.00040407	0.0035141	-1.1836e-06	-0.00023875	-0.00014822	0.0006112	0.0010997	0.0010581	-0.00043788	0.00038353	-0.0010143	-0.0002968	0.0004806	-0.00032281	3.2507e-05	0.0019123	0.00018371
N.S.		0.0011945	0.00024034	-0.00048956	-0.00011506	0.00027513	-0.00066855	-0.00022911	-0.00079093	5.9172e-05	-0.00092054	-0.00090475	0.00075711	0.00013105	-0.00061102	-0.0016956	-0.00095186	-0.00091729	-0.0013617	-0.00071377	0.00094584	0.00056889	-0.0098866	-0.00076286	-0.00088289	-0.00067551	0.00042314	-0.00012945	-0.00043361	1.6922e-05	-0.00044401	0.00016769	-0.00089066	-0.00016819	-0.0013292	-0.0015983	-0.00077352	0.0009574	-0.00037097	0.00096154	-0.001825	-0.0012394	0.001413	-0.00090266
N.S.		-0.0005264	-2.3391e-05	4.279e-05	-0.00054727	0.0010088	0.0005463	-0.003633	-0.0013097	4.9511e-05	-0.00034959	-0.00026421	-0.0027868	-8.8235e-05	-0.0014551	-0.0022489	-0.0023628	-0.0012649	0.0015187	0.00077981	0.0014026	-0.0018233	0.0021119	-0.00044601	-0.000752	0.0017618	-0.00048141	-0.0015854	-0.00066663	-0.0011856	-0.0011863	-0.00054355	-0.00050294	6.2843e-05	-0.00077778	0.0008864	-0.00027797	-0.0017642	0.0011983	-0.00017308	0.0019398	-0.0002278	0.00027397	0.0016529
N.S.		0.00054857	-0.001724	0.00061912	-0.0032198	0.00027511	0.0019436	-0.00029618	-0.00049264	0.00071276	-0.0010118	-0.00083912	-0.0013794	-0.0013164	2.7115e-05	-1.247e-05	-0.0010731	0.0017001	0.0014101	0.0028156	0.0024409	2.6746e-05	0.0023539	0.0030072	0.0026585	0.0034143	0.0018186	0.0020143	-0.00029891	6.7416e-05	0.001857	0.0011831	0.00051285	0.00032461	-0.00024918	-0.00035932	-0.00092772	2.3869e-05	0.00086916	-0.00032528	-0.00055464	0.00050474	0.00055308	0.0018476
N.S.		-0.0013154	0.00066654	-0.001052	-0.0022163	-0.0016834	-0.00024156	-0.0007652	-0.00055448	-0.0021083	-0.0023805	-0.0011921	-0.0011297	-0.0032307	-0.0018767	-0.00366	-0.00030439	-0.00031535	-0.001893	-0.0030852	-0.00086829	-0.0021197	-0.0075398	-0.0012555	-0.0054683	-0.00069607	-0.0013839	-0.00099645	-0.00013296	-0.0021727	-0.00035142	0.0011783	-0.0002903	-0.0014469	-0.0018388	-0.0031143	-0.0020591	-0.00020939	-0.00042736	-0.0010985	-0.00091331	0.0011304	-0.0010984	-0.00062901
N.S.		0.0011272	4.9881e-05	0.00087439	-0.0011742	-0.00068283	-0.00026516	5.2712e-05	-0.00056925	0.002386	-1.3331e-06	0.0017297	-0.00084822	-0.001786	0.00059279	-0.00021512	8.4187e-05	0.00085698	0.0015	0.00072131	0.0032752	0.0032052	0.0013092	0.0011253	-0.0008192	-0.00023221	-0.00018665	0.00056654	0.00052767	0.0017252	0.002747	0.0027013	0.0013733	0.0030412	0.00012039	0.00069828	-0.00033411	0.00076768	-0.00028863	-0.0010986	0.0038519	-0.00033233	0.0019354	0.006088
Negative		0.00069395	-0.00092596	0.00015692	-0.000463	-0.0020397	6.3782e-05	-0.0012482	0.001897	-0.00022162	0.00027885	-0.00067281	-0.00063479	0.00038476	0.0005324	-0.0025514	-0.0013516	-0.0013753	-0.0032112	-0.0021265	-0.0035751	-0.0064866	-0.0033639	-0.0028033	-0.0046744	-0.0027345	-0.0036975	-0.0023922	-0.0029659	-0.0013081	-0.0030019	-0.00028497	-0.00033659	-0.0016168	-0.00033229	-0.00034312	0.00086602	0.00034547	-0.0015097	-0.00039453	-0.00093226	-0.00077431	-0.00098885	0.0016864
N.S.		3.8116e-05	-0.00094646	-0.00016045	0.00047011	0.0001095	-0.0005357	-0.00029257	0.00013908	-0.0001236	-0.00033161	-0.00081783	-0.00098053	0.0018504	-0.0003262	-0.0018353	-0.0011113	-0.00067916	-0.0022884	-0.0012315	-0.00097821	0.00073211	-0.00087043	-0.0012047	-0.00082017	-0.0018089	-0.0021683	-0.0019942	-0.0015502	0.00076025	-0.00016434	-0.0011804	-0.0020341	-0.00047329	0.00050503	0.00079058	0.00021363	4.1381e-05	-0.00029578	-0.00011518	-0.00023388	0.00044338	-0.001429	0.0016703
N.S.		0.0019968	1.3068e-05	0.0015388	-0.0015763	-0.00020496	0.00048155	0.00079357	-0.00036802	0.002262	-4.0423e-05	0.0013551	-0.00056724	-0.0014489	0.00093803	-0.00074346	7.0034e-05	0.0011417	0.0014979	0.001144	0.0026418	0.0025821	0.00015182	0.00018062	-0.00065219	1.8818e-05	-0.0001029	0.00072069	0.00028583	0.0011649	0.0014024	0.002146	0.0016508	0.0028559	0.00080911	0.00095298	-5.289e-05	0.0011667	-0.0015769	-0.00099426	0.0029036	-0.00017762	0.0016778	0.0054484
N.S.		0.00089093	-0.001531	0.0019945	-0.0031264	-0.00065753	0.0009433	-0.0013955	0.00045238	0.00097427	0.00026331	-0.0011573	-0.0014901	0.00035002	-0.00075829	-0.00035683	-0.0011024	-3.7892e-05	-0.0017384	-0.0019346	-0.0034209	-0.0022456	-0.0044047	-0.0044991	-0.0047708	-0.0035312	-0.0012485	-0.0018043	-0.0030468	-0.0015722	-0.00023456	-0.0012943	-0.00083543	-0.0016679	0.00019258	-0.00033037	-0.00095975	-0.00087711	0.00039136	-0.0018104	-0.0012429	-0.00098965	0.0013446	0.001473
N.S.		0.0025051	0.0021186	0.00090728	0.00099101	0.0024155	0.0025793	0.0019373	0.00051874	0.0022765	0.00048264	0.00058816	-4.8618e-05	-0.00082873	-0.0024156	-0.0013915	-0.0012267	-0.00043122	0.0010675	0.0027092	-0.0010121	0.00077601	0.0033376	0.0014615	0.0013677	0.001766	0.00014754	0.0017247	0.00061264	-0.00095346	-0.00048906	-0.0006716	0.00043967	0.00016776	0.00057453	0.00028757	-0.00018926	0.00048043	0.00068833	0.00031684	-0.00038037	0.00080289	-1.4889e-06	0.00093823
N.S.		0.00070513	-0.0015643	-0.00045157	0.00014591	-0.00044636	0.00022924	-0.0005122	0.0013395	-0.00017392	-3.2307e-05	-0.00075373	-0.001129	0.001419	0.00016933	-0.0029611	-0.0019934	-0.00099232	-0.0036185	-0.0019269	-0.0026353	-0.0041911	-0.0032401	-0.0026755	-0.0029054	-0.0024408	-0.0032594	-0.0029802	-0.002896	-0.00026144	-0.0020233	-0.00097094	-0.0016753	-0.0013405	-0.00015785	-0.00010394	0.0006971	8.338e-05	-0.00092035	-3.8477e-05	-0.00080617	-0.00025654	-0.0015921	0.0019491
N.S.		0.00040141	0.0017206	0.00054689	-0.00085722	0.00011872	-0.0012008	-0.000926	0.0018232	0.00088925	0.0012433	0.00074775	0.0016204	0.0022633	0.0020207	-0.00043437	0.0024936	6.1449e-05	0.0031633	0.0010713	0.0020606	0.003485	0.0026474	-0.0024132	0.0014741	-0.00020412	-0.00024825	0.00025712	9.2132e-06	0.0016566	-0.00045414	0.0010903	0.00052955	-0.00032053	-0.0023845	0.00073629	-0.0024213	-0.00027664	-2.4903e-05	-0.00057718	0.0021855	-0.00056779	0.00045636	0.00087303
N.S.		-4.1032e-05	-0.00041629	4.6628e-05	-0.00035148	-0.00042248	0.0004878	-0.00093306	0.00028215	0.0006167	0.00084191	3.3788e-05	-0.00046612	0.00018371	-0.00017933	-0.00011161	-0.00034469	0.00039615	0.00016413	-9.9735e-05	-0.00087251	0.0012906	-0.018132	0.00052597	-0.00031157	-0.00053453	0.00022392	-0.00042155	0.00030368	-0.0003451	0.00024864	-4.2768e-05	-0.0002484	-0.00043535	0.00037973	0.00030955	-0.00022867	-0.0007284	9.6996e-05	0.0002247	-8.3979e-05	0.00018127	-0.00035504	0.0012333
N.S.		0.0015766	0.00095005	0.0010569	-0.00077987	0.0013452	0.0027147	0.0012928	-0.00045826	0.0015328	-0.00025154	0.00023116	-0.0003477	-0.00082155	-0.0010333	-0.0010879	-0.00081757	0.0010811	0.0028168	0.0041776	0.0015595	0.0021138	0.0051262	0.0044328	0.0038116	0.0051242	0.0017864	0.00333	0.001449	0.00023223	0.001705	0.00093462	0.0013068	0.00080873	0.00016884	0.00062668	-0.00069978	0.00085791	0.00080199	-0.00032108	-0.00017199	0.001318	0.00069916	0.0017428
N.S.		-0.0010317	0.0019168	-0.0006082	9.7157e-05	0.001246	0.0017536	-0.0018532	-0.0005635	0.0019623	-0.00040662	0.00081534	-0.00012825	-0.0028666	0.0015566	-0.00081732	-5.4522e-05	5.5025e-05	-0.0013651	0.00065902	0.0011031	0.0018416	-0.0012985	0.0035359	-0.0004074	0.0015452	0.00075846	-0.00024524	-0.0020898	0.00024219	0.00021762	-0.0019211	-0.00055448	-0.00017565	-0.00054953	0.00047945	-0.00014929	0.00041254	-1.7162e-05	0.001223	-0.00056633	-0.00015663	-0.0012154	-0.00055222
Negative		-0.00084409	-0.00091571	4.0112e-05	-0.0020658	0.00097256	-0.0019781	-0.0017291	-0.0010327	-0.0021426	-0.00053312	-0.00018112	-0.00022856	0.0011766	-0.0024066	-0.0011092	-0.0013031	-0.0017592	-0.0022385	-0.0032692	-0.002729	-0.0003476	-0.0017234	-0.0037667	-0.0014905	-0.0011941	-0.00081054	-0.0013528	-0.00019659	-0.00091854	-6.048e-05	0.00076026	6.4269e-05	0.00020336	-0.0015416	0.00075115	0.0014282	-0.0019582	-0.00016258	0.00062928	0.00049944	-0.0021279	0.00037943	-0.00028823
N.S.		0.00012258	0.00035149	0.0011526	-0.0014539	0.0011279	-0.001828	-0.0016701	-9.3505e-05	-0.00044603	0.00069225	0.00046502	0.00089163	0.001945	-0.00064513	-0.00070505	0.00013809	-0.00055126	8.5096e-05	-0.00053866	-0.0005621	0.001848	-0.00026559	-0.0031843	0.00020025	-0.00042206	-0.00083043	-0.00042332	-0.00075988	0.0006065	0.00016761	0.0013156	0.00063189	0.00061712	-0.0022213	0.00048389	-0.00084024	-0.0015102	-0.00020104	-0.00025371	0.00048686	-0.00092736	-0.00020918	0.0005427
N.S.		0.00059006	-0.00079718	0.00056702	-0.0021256	-0.0020015	0.00055855	-0.0010512	0.00083446	-0.0010674	-0.00086602	-0.00077666	-0.0021219	-0.0022013	-0.0031714	-0.0024295	-0.0036951	-0.0035582	-0.0046176	-0.0058784	-0.0067702	-0.0062764	-0.013552	-0.008732	-0.0078439	-0.0061659	-0.0040206	-0.0040912	-0.0045598	-0.0033053	-0.0017894	-0.0027391	-0.0012815	-0.0024712	-0.0010841	-0.0015169	-0.0017256	-0.0021905	-0.0010971	-0.0027881	-0.0021594	-0.0027101	0.00070957	-0.00033136
N.S.		-0.00085767	0.00092167	-0.00057929	-0.0011675	3.8225e-06	-0.00093119	1.4514e-05	-0.00039232	-0.0012447	0.00016582	-0.00041545	-0.00065324	-0.00031981	-0.00091075	-0.0019212	-0.0017803	-0.0012087	0.00019209	0.00075885	-0.0033742	-0.0024209	-0.025667	-0.003279	-0.00053833	-0.0030256	-0.001318	-0.0046183	0.00016177	-0.001276	0.0015188	0.00081605	-0.0023738	0.0010192	-0.0031365	-3.0369e-05	-0.0012409	-0.0010689	-0.0014034	-0.00049261	0.0016461	-0.00047932	-0.0016867	0.00027913
N.S.		-0.0014443	-0.0014828	0.00022294	-0.0017415	-0.0019513	-0.00087351	-0.002742	-0.0013073	-0.0014272	-0.0010483	-0.0014095	-0.0015939	-0.0020159	-0.0027774	-0.0024127	-0.0041649	-0.0036881	-0.0043173	-0.0046453	-0.0074759	-0.0069337	-0.021788	-0.005217	-0.0054609	-0.0014432	-0.0059077	-0.0029449	-6.5712e-05	-0.0024515	-0.0016495	-0.00084574	-0.00024331	-0.0025425	-0.0017337	-0.0012842	0.00079599	-0.00094056	0.00015087	0.00013746	-0.00042036	-0.00074349	-0.0018317	-0.00072184
Negative		-0.0011684	-0.001663	-0.00086564	-0.0012179	-0.0022988	-0.00055409	-0.0023738	-0.00013979	-0.0035215	-0.0027861	-0.0019143	-0.0032538	-0.0052637	-0.005137	-0.0051832	-0.0065423	-0.0070288	-0.0087593	-0.010126	-0.011909	-0.014139	-0.041292	-0.01502	-0.01274	-0.010576	-0.0079431	-0.007926	-0.0070901	-0.0056047	-0.0041922	-0.0043057	-0.0025674	-0.0035126	-0.0019624	-0.0024868	-0.0019379	-0.0023214	-0.0026084	-0.0027265	-0.0029493	-0.0035239	-0.001103	-0.0018102
BLA-PL5 Post-cond NREM
Peak significance	Time (ms)	-420	-400	-380	-360	-340	-320	-300	-280	-260	-240	-220	-200	-180	-160	-140	-120	-100	-80	-60	-40	-20	0	20	40	60	80	100	120	140	160	180	200	220	240	260	280	300	320	340	360	380	400	420
Positive		-0.0012545	0.0028105	-0.0026484	0.0034107	0.0039857	0.0020667	0.0041716	0.0015373	0.0045032	-8.6344e-05	0.0037105	0.0079882	0.016001	0.004281	0.0044129	0.0020078	0.0027527	0.0076984	0.016156	0.033762	0.037948	0.051817	0.033311	0.032382	0.024788	0.020433	0.0033542	0.015268	0.0096589	0.0059009	0.0036381	0.0092031	0.00049801	-0.0048175	-0.00099361	-0.0027038	-0.00011351	0.0044987	0.0094392	0.0043359	0.0013527	-0.00024023	0.0013558
Positive		-0.0010733	0.0043316	-0.0020071	0.0036058	0.0010459	0.0026298	0.0022495	0.0020531	0.004663	0.00034145	0.0011539	0.01228	0.010266	0.00025813	0.0018114	0.0032473	0.0032835	0.0088862	0.017973	0.032722	0.040634	0.058542	0.035731	0.028337	0.021069	0.020787	-0.00027081	0.015706	0.0079605	0.0066449	0.0064623	0.010046	0.0037132	-0.00044392	0.00036879	-0.0055346	-0.0022473	0.0047282	0.0094314	0.004353	0.0042053	0.00098039	0.0029369
N.S.		0.00068986	-0.0010356	0.0055617	-4.9677e-05	0.00084878	-0.0021083	-0.0019941	-0.00063676	0.00033522	-0.0037006	0.0028068	0.00055168	0.0019018	-0.00015092	-0.0033176	-0.0016496	0.01014	0.0070915	0.0051377	0.016137	0.013049	0.012308	0.0019066	0.00089587	9.509e-05	0.0051654	-0.00080968	0.004603	0.00040408	0.001878	0.0019277	0.0014011	0.0043114	0.001051	0.0029242	0.0040511	0.0088516	0.0028799	-0.00082268	-0.0027458	-0.0023041	-0.00092843	-0.0016943
Positive		0.00013057	0.0030052	-0.00068015	6.3158e-05	0.00025972	0.0016277	-0.00094139	0.0010119	0.00035355	0.002092	0.00061575	0.001186	0.0020926	0.0009885	0.0012901	0.0014413	0.0026968	0.0022579	0.0097524	0.027499	0.012153	0.015106	0.015295	0.0085997	0.0027764	0.0013402	0.0031648	0.0011302	0.001849	0.0053675	0.00047841	0.0010644	0.003461	0.0019186	0.0013651	0.0012527	-0.00084275	0.00058252	0.0017271	9.1095e-05	0.0014658	0.00099545	0.0018878
N.S.		0.0016046	0.00090298	-0.0016093	0.0029342	0.004625	0.00043182	0.0037631	-0.00034651	0.0035917	-0.00098182	0.0020799	0.0043279	0.0093075	0.0045325	0.004071	-0.00013009	0.0010036	0.0027588	0.0073164	0.017351	0.015381	0.021006	0.01504	0.018238	0.012571	0.0091814	0.0021037	0.0080481	0.0044243	0.004698	-0.00043538	0.0053896	-0.00020253	-0.0070391	-0.0024192	-0.00021553	-9.5893e-05	0.0020356	0.0059452	0.0024439	-0.0011907	-0.00052578	0.00051468
N.S.		0.0024855	-0.00040044	0.0075455	-0.00027538	-0.00026138	-0.0030006	-0.00029276	0.0010171	-0.00076723	-0.0027103	0.0013844	0.0037488	0.000424	-0.00136	-0.0081839	-0.0019013	0.0056087	0.0073835	0.0055363	0.018388	0.016279	0.016317	0.0044122	0.00273	0.00099343	0.0037982	-0.0013206	0.0044234	0.0014929	0.00043862	0.0013747	-0.00065029	4.4211e-05	0.0013806	0.0023407	0.0019768	0.0090221	0.00437	0.0033771	-0.0025742	-0.0024453	-0.00057777	-0.0016524
N.S.		0.00090026	0.0033256	5.5644e-05	0.0032639	-0.0016386	0.0025173	0.00069569	-0.00044608	0.0015046	-0.00052526	-0.001972	0.0094103	0.0018966	-0.0023062	-0.0022846	0.0020765	0.00049302	0.0057436	0.0093858	0.019086	0.025041	0.035796	0.021239	0.016301	0.011018	0.015084	-0.0021464	0.010229	0.0014947	0.0057634	0.0050976	0.0061479	0.0040543	0.002108	0.0002414	-0.0048668	-0.0035278	0.0037363	0.003135	0.0016037	0.0033495	0.0010883	0.0021421
Positive		-0.0020332	0.0011861	-0.0045446	-0.0082272	0.0010261	0.0016242	0.00084713	0.0021014	-0.0015535	-0.002152	0.002254	0.0038775	0.002886	0.0016429	0.004821	0.00066688	0.0034481	0.0059136	0.0085031	0.016989	0.028302	0.032148	0.018153	0.01119	0.015653	0.0059993	0.0049491	0.00098211	0.0026698	0.0060099	0.008102	0.005145	0.0011926	-0.00022507	-0.0022927	6.8718e-05	0.0012546	-0.00044895	-0.0018606	0.0015927	-0.0018808	0.0010772	0.0017865
N.S.		0.0015025	0.0022184	-0.0009972	-0.0018592	0.0021269	0.00068949	-0.0040644	-0.0038851	-0.0031029	0.0027147	-0.00031944	0.00087222	-0.0012461	0.0043133	0.0020251	0.0020577	0.0012166	-0.010089	0.0014845	0.0091792	0.014007	0.020787	0.0094884	-0.0013595	-0.00054234	0.0070353	0.0014887	0.0031314	-0.0049861	-0.00066786	0.0097611	0.00050976	0.0024828	0.0019494	0.0022415	0.0093682	0.0044828	0.0034399	0.00053152	-0.00045727	0.0010684	-0.0030844	-0.00093007
N.S.		-0.00078518	0.0019909	-0.0019762	-0.003385	7.6144e-05	-0.00062009	-0.00012306	0.0010631	0.00033784	-0.00033469	0.0039673	0.0059374	0.0040653	0.0010796	0.0022918	0.0016877	0.0024422	0.0074948	0.006527	0.012956	0.029655	0.030865	0.018139	0.013422	0.013744	0.00903	0.0061985	0.0017773	0.0065163	0.0062794	0.006293	0.0029391	7.0357e-05	-0.00046757	-0.00060152	0.00079145	0.00041688	-0.0012975	-0.0019461	0.0024972	0.00037374	0.00056319	0.0017524
N.S.		0.0037265	0.0035666	-0.00090726	-0.0028375	0.0013393	0.0025403	-0.0024323	-0.0055807	-0.0038498	0.0011763	-0.00026387	-0.0010071	-0.00078878	0.002295	-0.0010416	-0.0006818	-0.0001761	-0.0051203	0.0016238	0.0069836	0.010907	0.014563	0.0071556	-0.0048439	-0.00045515	0.0043126	0.0051558	0.0026017	-0.001728	0.00043631	0.0097273	-0.0016877	0.0049432	0.0043446	-0.00018207	0.010716	0.0064519	0.0024777	-0.00081678	-0.00053566	-0.0012192	-0.0008575	0.0007072
N.S.		0.00023422	0.0025427	-0.0005598	0.00094391	0.00015952	0.00090276	6.3674e-05	0.00072089	-7.5917e-05	0.0019194	0.0012677	-8.9741e-05	0.0018224	0.0015081	0.0011271	0.0011305	0.0021613	0.0016098	0.0068854	0.01619	0.010494	0.010999	0.010992	0.007451	0.004064	0.0036773	0.0023189	0.00037625	0.0009251	0.0041428	0.00044068	0.0014382	0.0022947	0.0029287	0.0012008	0.0019608	-0.00077211	0.0010845	0.00086572	0.00046499	0.002565	0.00078671	0.0011352
Positive		0.0050155	0.0068932	0.0082121	0.0092684	0.0050093	0.0040944	0.0013248	0.0040694	0.0050513	0.0056055	0.0035498	0.010901	0.0066029	0.014157	0.0076798	0.013849	0.01445	0.01877	0.017991	0.016174	0.012855	0.016133	0.016451	0.015574	0.0075468	0.0070685	0.0046879	0.0055427	0.0016063	0.0032522	0.003089	0.00041071	0.00088229	0.0044898	0.0018253	0.0020268	0.0010279	0.0026405	-3.9963e-05	0.0036617	0.0023124	0.0054283	0.0018496
N.S.		-0.00031109	-0.0031161	0.0010372	0.0023125	0.001117	-0.0016133	-0.0033342	-0.0019858	0.00056816	-0.0040123	0.0010457	-0.0023683	-0.00071675	0.00012095	0.0019749	0.00083753	0.0072793	0.0010883	0.0023822	0.0044261	0.0053635	0.0021706	-0.00071553	0.00039538	-0.00034206	0.0031327	0.0013539	0.0020473	0.0015634	0.0030769	0.0019113	0.0014186	0.003527	-3.8086e-05	0.0017338	0.0023905	0.0036383	0.00027904	-0.0034494	-0.0021793	-0.00087203	-0.0011809	-0.0023087
N.S.		-0.00016162	0.0014832	-0.00050542	-0.00056076	0.00096525	0.0020472	-0.0014469	0.00097972	0.00092345	0.000987	-0.0012338	0.00032604	0.0010327	-6.6601e-05	0.00034471	0.00023712	-0.00077634	0.00037744	0.0037238	0.016967	0.0037309	0.00088883	0.0080402	0.0033762	-0.00016554	-0.0021591	0.0014136	0.00032594	0.0015416	0.0031617	0.00077165	0.0012222	0.003233	0.0015985	0.0018652	-0.00075937	-0.00076561	-0.000339	0.00098518	-9.1013e-05	0.00054284	0.0017977	0.0016738
Positive		0.0022057	0.0020099	-0.0011095	0.00022738	-0.0017707	-0.003182	-0.0015188	-1.6554e-05	0.0049512	0.0015419	0.00456	0.0056902	0.0042161	0.00092438	0.0018	0.001578	0.00071667	0.0086022	0.0021752	0.0063887	0.023788	0.021878	0.011355	0.0094896	0.0064607	0.0097475	0.0054652	0.0015889	0.0056569	0.0045627	0.004265	0.0016305	-0.00067671	0.00034403	0.0010504	0.00049388	0.00027406	0.0012774	-0.0017885	0.0028055	0.0028112	0.00021949	0.0013075
N.S.		-2.1311e-05	0.0023047	0.0012173	0.00034675	-0.0021951	-0.003013	-0.0035785	-0.0009495	0.00033527	-0.0014417	0.00010447	0.0076389	0.0050838	0.0081042	0.0053895	0.006337	0.009711	0.01025	0.011558	0.0083119	0.005802	0.007977	0.0078931	0.0090741	0.0026322	0.0028558	0.0012735	0.0014714	-0.0025646	-0.00067813	-0.0030912	-0.006057	-0.0045393	-0.0022623	-0.0043775	-0.0020986	-0.0046997	-0.0007411	-0.0042766	-0.0016505	-0.00047889	0.00048427	-0.0047818
N.S.		0.00034283	0.0033926	0.00052652	0.0047675	-0.00018549	-0.00031652	0.0031284	-0.0026304	-0.0039032	0.0025529	0.00077146	-0.00022279	-0.001584	-0.0010727	-0.00089475	-0.00093495	0.00015856	-0.0014293	0.00041439	0.0022398	0.0039774	0.0081606	0.0056817	0.0058215	0.0036597	0.0029402	0.0028723	0.0025506	-0.00085609	0.0070375	0.00067781	0.0038601	0.0010512	0.0013713	0.0019314	-0.00040484	0.0012233	-0.00017805	0.0019709	0.005516	-8.8719e-05	-0.0014724	0.0012169
N.S.		0.0024484	-0.00075496	0.0060628	0.00029824	-0.0020785	-0.0041213	-5.1876e-05	0.0021493	-0.0018687	-0.0017445	-0.001133	0.0043475	-0.00084507	-0.0025186	-0.0061905	-0.0029639	0.001134	0.0021959	0.0060618	0.0077302	0.014311	0.010787	0.0055748	0.003526	0.0023079	0.00015741	-0.0003717	0.0030252	0.0054248	-0.0033235	-0.00094159	-0.0021024	-0.0041836	0.0017839	0.0017851	-0.00073011	0.0022963	0.0043759	0.0067945	-0.0018832	-0.0014947	-0.00054357	-0.001447
N.S.		-2.8953e-05	0.0015462	-0.0012292	-0.00025428	0.00415	0.0013556	-0.0026441	-0.00030769	-0.0010874	0.0011358	-0.0005353	0.0017785	-0.001743	0.0036512	0.0060905	0.0035703	0.0013207	-0.010084	0.001754	0.0049221	0.0066299	0.019056	0.0048959	-0.0022122	-0.0027467	0.006512	-0.0013889	0.0022339	-0.0077161	-0.00086411	0.0039407	0.0027263	-0.0010146	0.00084489	0.0037905	0.0050191	0.00051481	0.0028121	-0.00091862	-0.00092622	0.002591	-0.0042078	-0.0030118
N.S.		0.0049993	0.0039803	-0.0013767	-0.0031711	0.0019729	0.0047442	0.00096339	-0.0034781	-0.0017193	0.00067489	-3.9041e-05	-0.00089838	-7.6886e-05	0.0021102	-0.0017249	-0.0021583	-0.0010595	0.00023658	0.0016064	0.0041053	0.0014476	0.0065611	0.0023763	-0.003236	-0.0015464	0.0010449	0.0061822	0.0015966	-0.00052983	0.00041158	0.0055062	-0.0015734	0.0019981	0.0044895	-0.00095085	0.0074381	0.0038356	0.00095661	-0.0014512	-0.00070833	-0.0023872	0.00085423	0.0019163
N.S.		-0.0011188	0.0037278	0.00049544	0.0017052	-0.00053998	0.00029374	-0.00096516	-0.0034879	-0.0038034	0.0019555	0.0016976	-0.00025984	-0.0022897	0.00018486	0.0017491	7.1464e-05	0.00035818	-0.0012851	-0.00124	0.00067807	0.007793	0.0076496	0.0020468	0.009685	0.0036451	0.0005203	0.0024449	-0.00034541	-0.0032379	0.0030829	0.00078771	0.0026518	-0.00041553	0.0023278	-0.00091837	-0.00016186	0.00075662	0.00064791	-0.00010962	0.0044166	0.0015343	-0.00051621	0.0014577
N.S.		0.0032502	0.0010349	0.0094303	0.01715	-0.0018255	0.0010553	0.0040229	-0.00061513	-0.00096994	0.0014924	0.0014887	0.003279	0.0052538	0.0011868	0.00064114	0.0032393	0.0058748	0.0048953	0.0053039	0.0054015	0.0095938	0.011451	0.0020994	0.0017044	0.00071475	-0.0025172	-0.0011816	-0.00028992	0.002224	0.0091742	0.0037968	0.0006233	0.0019257	-0.0012808	0.0053453	0.0027751	0.00070711	0.0020069	0.0042727	0.0016989	6.7655e-05	-0.00011538	-0.00088409
N.S.		0.00057458	0.00074226	0.0056277	0.0048211	-0.00068198	0.0063948	0.0029245	-0.00033881	-0.0016676	0.0014852	0.0014325	0.0017216	0.0053968	-0.00078586	0.001944	0.0028386	0.0045385	0.0030023	0.0079802	0.0028805	0.012465	0.011901	0.0040927	0.0023847	0.0028378	-0.0014214	0.00028873	0.0020056	0.00088627	0.0075547	0.007239	0.0010426	0.0029437	-0.0010902	0.0048885	0.0025373	0.001136	0.004175	0.0057641	0.0013045	0.00038165	0.00072876	-0.0013981
N.S.		0.0042435	0.0068182	0.007268	0.0093984	0.0040477	0.0030079	-0.00025808	2.8177e-05	0.0033993	0.0036122	9.6316e-05	0.004991	0.0022616	0.0077005	0.0015647	0.0089596	0.0086853	0.011938	0.0089676	0.0091379	0.0070163	0.0087625	0.012764	0.009027	0.0053948	0.0043656	0.00086811	0.0010609	0.00053273	0.00098384	0.0023227	0.001279	-0.00082178	0.0022592	-0.00031727	0.00098237	0.001706	0.0017512	-0.0002865	0.003356	-5.4882e-05	0.0021085	0.0051266
N.S.		0.00094178	0.0018976	-1.1394e-06	0.001296	0.0008623	0.0010242	0.00069417	0.00023105	0.0010193	0.00096564	0.001062	-0.0018517	0.0018886	0.0017627	0.0012956	-0.00015031	0.0013633	0.0020457	0.0036941	0.0065003	0.0091149	0.0064311	0.010329	0.0091369	0.0067256	0.0060321	0.00369	0.0016369	0.001975	0.0038277	0.00044542	0.00065337	0.001418	0.0027326	0.0018936	0.0019886	6.7005e-05	0.0011934	0.00010486	6.6687e-06	0.0021964	0.00085291	0.00071109
Positive		0.0019214	0.0018238	0.00099264	0.0014936	0.0020172	0.0017247	0.0025212	0.00020721	0.0020531	-0.00035612	0.00037142	-0.0013285	0.0022523	0.0010714	0.0021221	-0.00040867	0.0014945	0.0027404	0.0035177	0.0069986	0.0094849	0.0069398	0.012804	0.011926	0.0086068	0.0087544	0.006085	0.0035648	0.0032303	0.0045722	0.0012294	-0.00066985	0.0015633	0.0019988	0.0034654	0.0031586	0.0017005	0.0024107	0.0015337	-0.00051201	0.00049128	0.0012764	0.00031675
Positive		-0.00070531	0.0001627	0.0019555	-0.0011825	0.0032639	-0.00038306	0.00074433	0.00062047	0.0023533	0.0026027	0.0015132	0.0039179	0.0044509	0.0034654	0.0054124	0.0064287	0.0042996	0.012016	0.011254	0.011478	0.011538	0.0090724	0.0083298	0.0075951	0.005375	0.0079662	0.0078639	0.0061421	0.0043559	0.0041126	0.0043025	0.0026725	0.0022409	0.00361	0.0039027	0.0031888	0.0014031	0.0014974	0.0025343	0.0019912	0.0016077	0.0015378	0.0024664
N.S.		-0.0044233	-0.0018603	-0.004682	-0.00671	-0.0079212	-0.0093255	-0.0081329	-0.0064363	-0.0040026	-0.0057338	-0.0034962	0.0013652	8.0237e-05	-0.00048245	-0.00028846	-0.0022742	0.0024337	0.00017797	0.0028644	-0.0013685	-0.00054136	0.0005156	0.00053008	0.0013369	-0.0027519	-0.0017696	-0.0030395	-0.0044287	-0.0065182	-0.0064146	-0.0075432	-0.011404	-0.0084487	-0.0079831	-0.0095468	-0.0067855	-0.008633	-0.0050357	-0.0075911	-0.0050742	-0.0054096	-0.0053984	-0.0068955
N.S.		-0.0014118	0.0042316	-0.0013305	-7.7122e-05	0.00068698	0.0040264	-0.0016411	-0.0028366	-0.0014808	0.00185	0.001454	0.00038773	-0.00049123	0.0001116	0.0044166	0.0038765	0.00047902	-0.00058913	-0.0023546	-0.00020598	0.010777	0.0052249	-0.00099594	0.0082908	0.0005846	-0.0014642	0.00017123	-0.0035458	-0.0051809	-0.002151	-0.00052471	-0.00048358	-0.00032985	0.00059432	-0.0028087	-0.000297	-0.0010076	0.0016551	-0.0022611	-0.0014334	0.0019669	0.00042416	-0.00012666
Positive		-0.00022801	0.00044234	0.00093004	-0.0017961	0.004146	-0.0011826	2.9697e-05	0.00097806	0.0011158	0.0011018	0.00080454	0.0034517	0.0037925	0.0036092	0.0047472	0.006113	0.0050678	0.0093726	0.0073899	0.009711	0.0096482	0.0076556	0.0074494	0.0085126	0.0084433	0.0078623	0.0087155	0.0060568	0.0045001	0.0031331	0.0045733	0.0021861	0.0026363	0.0044855	0.003715	0.0029146	0.0018224	0.0013255	0.0031564	0.0016361	0.0012349	0.0018096	0.0028041
Positive		0.0017256	0.0022671	0.0031559	0.0030463	0.0019029	0.00078781	-0.00025923	0.00086401	0.0033724	0.00061646	0.0043598	0.005764	0.0052204	0.0046828	0.0045392	0.0070214	0.0067117	0.0073837	0.0094075	0.010227	0.010202	0.0095233	0.013265	0.011079	0.0087466	0.0075651	0.0063496	0.0048069	0.0056621	0.0035083	0.003227	0.0030422	0.0040084	0.0016419	0.0025109	0.0027367	0.00026245	0.0014428	0.0018453	7.8184e-05	-0.00032418	-6.3815e-05	0.0013128
N.S.		0.0023818	0.0063153	0.0017009	0.0045241	0.00067476	6.8599e-05	0.001171	0.00016104	0.0025672	0.0027859	0.001982	0.0024191	0.0035174	0.00026316	0.0028129	0.003289	0.0015011	-0.00033577	0.0025104	0.0042897	0.003425	0.0030022	0.0069457	0.003647	0.0050212	0.0022336	0.006325	0.0034801	0.0033034	0.0039102	-0.00086806	0.0011993	0.0031398	-0.0006654	0.0015118	0.0025668	0.0020379	0.0016685	0.0044547	0.0022499	0.0067926	0.0067245	0.0031967
N.S.		-0.0015574	9.1908e-05	0.0016349	-0.00032238	0.0013559	0.010251	-0.00042052	-0.00017273	-0.0011453	0.00027762	0.00014695	0.0011229	0.0045627	-0.0025746	0.0030514	0.0011296	0.0022254	0.0028303	0.0088774	-0.00046551	0.01111	0.01186	0.0054653	0.0008314	0.0034582	-0.00030007	0.0029734	0.0036357	0.0021968	0.00018188	0.0038828	0.00043065	0.0033743	0.00032871	0.00388	0.0010997	0.0021172	0.0030252	0.0042513	0.00017075	0.00062267	0.0016653	-0.0014431
Positive		0.0015485	0.0002821	0.0012713	0.0020007	0.0029682	0.0025653	0.0030212	0.0018721	0.0032564	0.0016863	0.00097307	0.0048626	0.0029616	0.0032951	0.0054678	0.0036095	0.0053369	0.0066742	0.0077926	0.0090617	0.0083587	0.0090884	0.0087569	0.0091561	0.0078195	0.0059431	0.0060157	0.0049595	0.0049254	0.0025116	0.0031783	0.0049515	0.0030712	0.0024837	0.0031261	0.0016322	0.0023355	0.0015353	0.0019241	0.0024005	0.00073717	0.0017576	0.0034509
N.S.		-0.00071373	0.0019387	-0.0017983	0.00078698	0.00018704	-0.0039986	-0.0017091	-0.001541	-0.0011163	-0.0014745	0.00058071	-0.00065044	0.003134	0.0018536	0.0011382	0.0027229	0.0065814	0.0036031	0.0021592	0.0021037	0.01039	0.0020561	0.011076	0.012035	0.0022282	-0.00031032	2.7473e-05	-0.00060298	-0.0018323	0.0017031	-0.0039078	-0.0037488	0.001738	0.0018493	0.00069129	0.0024846	-0.0014612	0.0025956	-0.00055158	-0.0014469	0.0011134	0.0018406	-0.00026863
Positive		-0.00012119	-3.784e-05	0.0016938	0.00013008	0.0024112	0.00059795	9.4337e-05	0.0011345	0.0034959	0.0026856	0.0013673	0.0032026	0.0035074	0.0022853	0.0029094	0.0041944	0.0029116	0.0079527	0.0097382	0.0075697	0.0071103	0.0057723	0.0081065	0.0050916	0.0021313	0.006193	0.0051158	0.0039748	0.0030608	0.0037753	0.0040761	0.0027603	0.0015585	0.0024853	0.0035072	0.0024804	0.00070412	0.0020841	0.0013868	0.0021062	0.0016315	0.0012737	0.0016074
N.S.		0.0028966	0.0039532	0.0027884	0.005097	0.0030378	0.0060937	0.0037358	0.00031122	0.0027881	0.0015182	4.0844e-05	0.0023997	0.0021204	-0.00099898	0.001273	0.0028001	0.0021192	0.00027901	0.0015404	0.0042329	0.0018041	0.0026918	0.0064006	0.0024851	0.0042129	0.0026354	0.0047688	0.0062507	0.0034969	0.0057202	-0.001207	0.0012011	0.0070327	0.0014487	0.00254	0.0024997	0.0027651	0.0027692	0.0054798	0.0028788	0.0048092	0.0095862	0.0035892
N.S.		0.0028886	0.00013203	-0.00061185	0.0029729	0.0038209	0.0015211	-0.00025575	-0.0019626	0.00066823	-0.0013544	0.0008357	0.0025568	0.0027527	0.0038694	0.0030061	-6.2334e-05	0.001348	0.0014676	0.0017651	0.0035077	0.00082491	0.0028266	0.00091447	0.0053495	0.0022841	0.00075009	3.5177e-05	0.0020298	0.00049113	0.0046942	-0.0011315	0.0024742	0.00045183	-0.0043971	-0.0016396	-0.00050555	-0.00019416	0.0020543	0.0039439	0.0017607	-0.00015972	0.0001721	0.0029193
N.S.		-0.00015719	0.00060099	0.0012727	-0.0011157	-0.0017449	-0.0021041	-0.004177	-0.0034538	0.00094186	-0.0022671	-0.00068357	0.00034439	0.0016456	-0.0021971	-0.00072835	-0.0056472	-0.0019684	-0.0051899	-0.0053734	-0.0072419	-0.0056261	0.0031257	0.00065803	0.0080539	0.0014972	0.0088459	0.0012101	-0.0021043	0.00068664	0.0035414	0.0027301	-0.00095591	0.010171	0.0077864	0.0044508	0.0078631	0.0040259	0.0010496	0.0027649	0.0036019	0.0050533	0.00048742	0.00088962
Positive		0.0006515	0.0016085	-0.00035567	-0.00025746	0.0074162	0.0010563	-0.00064171	0.0015384	0.00027174	0.005714	0.0028384	0.007229	0.0044924	0.0091185	0.010926	0.0076598	0.013778	0.0068208	0.0061234	0.005842	0.0033538	0.00012534	0.00070716	0.0092342	0.005216	0.0049914	0.0032931	0.003297	-0.0019834	0.0019011	0.0016353	0.0033609	0.00018105	-0.0034969	-0.0021035	-0.0010755	-0.001983	-0.00057898	0.0027636	0.0027893	-0.00056709	-0.0020617	-0.00044752
N.S.		0.00096096	-0.0044129	-0.0009274	0.0050677	0.00075493	0.0025393	-0.003288	-0.0020497	0.00019085	-0.0027539	-0.00089243	-0.0022309	-0.0027283	0.00045053	0.0025455	0.0046024	0.00279	-0.002848	8.5436e-05	-0.0034498	-0.00084848	-0.001257	0.00015718	0.0021132	0.00080042	0.0023028	0.0024316	5.8331e-05	0.0010262	0.004627	0.0021392	-0.00099073	0.00040723	0.00042695	9.7638e-05	0.00040302	-0.00087491	-0.0013637	-0.0027953	0.0005691	0.0012364	-0.002412	-0.0019551
N.S.		0.0015095	0.00054805	0.0012149	0.0016431	0.0027547	0.0013129	0.0035902	0.00041446	0.0016551	-0.0014574	-0.00059945	-1.8843e-05	0.0015936	-0.00067363	0.0019422	0.00087524	0.00094405	0.00024711	0.0016088	0.0067251	0.0052473	0.0048945	0.0064349	0.0070957	0.0046096	0.0054598	0.0034961	0.001731	0.0015541	0.0029497	0.001083	-0.00065321	0.0014503	0.00079582	0.002918	0.0025716	0.0015399	0.0026299	0.0018222	-0.00059982	-0.0016605	0.0016462	-0.0001144
N.S.		0.0017578	0.0017849	0.00099377	0.00237	-0.0025118	0.0021184	-0.00056273	-0.0018411	-0.0015707	-0.0031326	-0.0030758	0.0030142	-0.0010641	-0.00093035	-0.0035529	-0.0014847	-0.0023756	0.0037494	0.00093092	0.0064975	0.0082404	0.014103	0.003988	0.0063885	0.0042618	0.0086642	-0.0015954	0.0035578	-0.0019659	0.0040488	0.0026319	0.0016181	0.00043872	0.0013739	-0.00033544	-0.0021645	-0.0030876	0.0026327	-0.0018591	-0.00078844	0.0017651	0.00061066	-0.00032558
N.S.		0.0021532	0.00061417	0.00034206	-5.6591e-06	0.0010607	0.00016445	-0.00033949	1.9916e-05	0.00076376	0.0010721	-0.00062672	-0.0026923	0.0020867	0.000234	0.0012601	0.00069321	0.00041752	0.0032762	0.0019773	0.00012862	0.0048965	0.0043883	0.0045099	0.0039359	0.0031754	0.0014089	0.0019953	0.004066	0.0032886	0.0018037	0.0023958	0.0025969	0.0022767	0.003506	0.0019802	0.0020375	0.00012434	0.0011864	0.0018022	0.0037126	0.0015691	0.0015841	0.0013274
N.S.		0.00053239	-0.00012439	-0.00063788	-0.00018821	-0.00027659	-0.00037284	-0.00023495	5.6102e-05	0.00066246	0.00068416	-0.00058435	-0.0018463	0.00093853	-0.00088436	0.0016487	0.00070418	-1.0655e-05	0.003755	0.0017974	0.0017511	0.0036108	0.0045811	0.0044887	0.005356	0.0024236	0.0021006	0.0021547	0.0027323	0.0027429	0.00041968	0.00062172	0.0016774	0.0017354	0.0027122	0.00057792	5.1422e-05	-0.00039448	0.00047856	0.00062456	0.0026034	0.0008751	0.00087882	-7.1204e-05
N.S.		-0.0029627	-0.0010429	-0.001127	0.0018562	0.00067783	-0.0023877	0.0010645	-0.0015586	-0.00065384	0.00098706	-0.0015221	-0.00057612	-0.0023403	-0.00071662	0.0011601	0.0023537	0.00076036	0.0026938	0.0046781	0.0055256	0.011206	0.008639	0.003859	0.002755	0.003966	0.0014949	0.0036538	0.0033264	0.00373	-0.00328	-0.00079555	0.00046034	-0.0024604	0.0018014	0.00011083	0.0044623	-0.0019552	0.0042745	0.001594	-0.00011914	-0.0026698	0.0013344	-0.00065107
Positive		0.0011625	-0.0002377	0.00014435	0.00090388	0.0025327	0.0023685	0.0023953	0.00054	0.0020028	-0.00064895	0.0012835	0.0037006	0.0026956	0.003273	0.004526	0.0028287	0.0052639	0.0057987	0.0053159	0.0065405	0.0060286	0.0070422	0.0080359	0.0084164	0.0061177	0.0049325	0.0047352	0.0043348	0.0041156	-0.00039496	0.0033758	0.003558	0.0018347	0.0011585	0.0015641	-2.1341e-05	0.00072463	-0.00091202	0.00037605	0.0019564	0.00019863	0.0017656	0.001718
N.S.		0.00011394	0.0017723	0.00054516	0.0014978	0.007131	0.0014246	-0.00077681	0.0027344	0.0017394	0.0043601	0.0038589	0.011566	0.0098116	0.0089584	0.014597	0.010035	0.011383	0.0042322	0.003546	0.0019387	-0.0005889	-0.0041163	-0.0038253	0.0043547	0.00092566	0.0037901	0.0041882	0.0048511	-0.00073307	0.0038682	0.00085633	0.0045894	0.0010661	-0.00071809	-0.0013716	-0.0021312	-0.0020419	0.0015794	0.004739	0.0035472	0.0039821	0.0019508	0.00085613
N.S.		0.0010881	-0.003847	-0.0013598	0.0047594	-0.001237	0.0069904	-0.0019131	-0.00083126	-0.00094047	-0.00080553	-0.00052031	-0.0013998	-0.00094377	0.00071032	0.0024136	0.0082413	0.00090409	-0.0024904	-0.00043795	-0.0052454	-0.0022943	0.0017024	0.0029688	0.0033746	0.0045094	0.0039924	0.0012293	0.00023417	0.00071799	0.0031092	0.00032035	-0.0011599	-0.00114	0.0014225	0.0004247	0.0012598	-0.0034331	0.0011954	0.00070797	0.0035615	0.0013872	-0.0033095	-0.00091583
N.S.		-0.0010538	0.00081118	-0.0008928	0.001884	0.0017958	-0.0037292	0.0011808	-0.0013878	-0.00072643	0.0014825	-0.0010952	0.0009923	-0.0006112	-0.0022987	1.0998e-05	0.0013566	0.0020065	0.0023961	0.0042786	0.0043469	0.0097888	0.0059854	0.0025135	0.0020569	0.0038933	-0.00082514	0.0014207	0.0003244	0.001984	-0.0022085	-0.00013665	0.00033734	-0.00052751	0.00038986	-0.00037766	0.0023583	-0.0028088	0.00026669	-0.0004752	0.00085234	-0.0013378	-0.0014035	9.1517e-05
N.S.		0.0026732	0.0019434	0.00095389	-0.0028463	0.00041808	0.0050825	0.00043027	0.00097985	-0.00016543	0.0016509	0.0017746	0.0044302	0.00090723	0.0028771	-0.00097315	-0.002192	-0.00094074	0.0010256	0.001937	0.0026273	-0.0047972	0.0024775	0.0021087	0.001576	-0.0018151	0.0004599	0.0063932	0.0018908	0.00022038	0.001219	0.0027659	0.00036526	-0.0011142	0.0012342	-0.00037854	0.0041563	0.0010979	-0.0018265	-0.0012692	-0.00078843	-0.0030216	0.0017215	0.0035441
N.S.		0.00029601	7.1868e-05	-0.0024824	0.0013413	-0.00039536	-0.0023775	-0.00033366	0.00030001	-0.00088693	-0.0004913	0.00071817	-0.001516	0.0030464	0.0018379	0.0022623	0.0012474	0.0057198	0.0050199	0.0001776	0.00064685	0.0071148	0.0025361	0.013131	0.0064973	0.00015004	-0.0011274	0.00033234	0.0013064	-0.0020558	0.0031535	-0.0032098	-0.0026816	-0.00022726	-0.00044351	0.00045819	0.003563	-0.001897	-0.00059354	6.3383e-05	-0.0017457	0.001677	-0.00096413	-0.00062577
N.S.		-0.0017526	0.0029262	-0.0019773	0.0012216	0.0010072	-0.0033464	-0.00060996	0.00028457	0.00023479	-0.0010507	0.00042597	0.0020989	0.0023231	0.0014295	0.00012302	0.0014883	0.0021072	0.0003238	0.0035627	0.003192	0.0076024	7.305e-05	0.004462	0.011688	0.0033295	0.00014614	-0.0013333	-0.0022668	-0.00023415	0.00062715	-0.0046827	-0.0035397	0.0012457	0.00039053	0.00043076	-0.00091085	-0.00049955	0.0021604	-0.0019863	-0.00026728	0.0012088	0.0033868	-0.0013207
N.S.		0.00088663	0.0015359	0.0042241	0.0057924	-0.0040913	-0.0008067	-0.003638	0.0033718	0.0014975	0.0035804	0.0025157	0.0044471	0.001539	-0.00085201	0.0031083	-0.00014868	0.0015195	0.00088913	0.0019329	0.0067866	0.0063898	0.006211	0.0034338	0.0029805	0.0069287	0.00082953	0.0019967	0.0050057	-0.00021621	0.0038294	0.0030997	0.0032186	-0.00037991	-0.00033908	0.00048923	0.0030758	-0.00052854	0.0037405	-0.00053141	0.0044257	0.002243	0.0016327	-0.00015391
N.S.		0.0012213	0.00079399	0.00015838	0.0001349	-0.00080629	-0.0036878	-0.0024049	-0.002768	0.00051297	-0.0013879	-0.00076921	-0.0017424	0.0013597	-0.002438	0.00042388	-0.0026526	0.0002326	-0.0039525	-0.00083216	-0.0064806	-0.0025559	0.0030273	-0.00034762	0.0038828	0.001915	0.0057372	0.0034066	-0.0045668	-0.0008902	0.00021179	0.0015764	-0.0011589	0.0078739	0.0056099	0.0010985	0.0016836	0.0029701	-0.0028537	-0.0015579	0.0039778	0.0044676	0.00078577	0.002433
N.S.		0.0005673	0.0023807	0.0014055	0.00049446	-0.00090043	-0.00032039	-0.0032489	-0.00022921	0.0018932	-0.00065503	0.0022691	0.0043729	0.0028163	0.0032358	0.002843	0.0059689	0.004834	0.0048618	0.0059675	0.0060565	0.0057472	0.0050741	0.0075682	0.0054869	0.0067261	0.0040125	0.0032962	0.0032162	0.0036061	0.0013642	0.0023318	0.0014592	0.0022589	3.115e-05	0.0019538	0.0021156	-2.4495e-05	0.0015823	0.0011875	-0.00075262	-0.00011806	-0.001271	0.00018407
N.S.		0.0019349	-0.0010749	-0.0017294	0.0032487	-0.0022135	0.0038941	-0.00091283	-0.00062685	-0.0028981	0.0016241	0.0014182	-0.0023425	0.0014707	0.0014427	0.0021099	0.0077167	-0.0010864	-0.00021725	-0.0025301	-0.0033931	0.00070551	0.0046473	0.0028367	0.00066027	0.0061876	0.0040658	0.0017314	0.0014409	0.0020408	0.0034172	-0.0020579	0.00086445	-0.00058289	0.00088247	0.0010868	0.0029865	-0.0034643	0.0046399	0.0033736	0.0030415	-0.00037424	-0.0025704	-0.00086353
N.S.		0.00092586	-0.00025788	0.0017746	0.0033862	0.0013176	0.0023795	0.0027639	0.0020729	0.0025244	0.0019805	0.00030421	0.004052	0.0022743	0.001384	0.0041464	0.0032189	0.0030294	0.0034839	0.0065101	0.0077575	0.0077414	0.006332	0.0051052	0.0047569	0.0063379	0.0039958	0.0052083	0.0036028	0.0028624	0.002888	0.00079221	0.0046408	0.0027248	0.0027728	0.0028411	0.0014363	0.002452	0.0027291	0.0029307	0.0014709	0.00082873	0.0017349	0.003908
N.S.		0.0020018	0.0080965	0.0026119	0.0058255	0.0011922	-2.2564e-05	-0.00068834	0.0022007	0.0046007	0.0046924	0.0044558	0.0060754	0.0061979	0.0035549	0.0063585	0.00548	0.0021667	-0.0001737	0.002392	0.0017877	0.0016159	-0.00038704	0.001509	0.0026244	0.0046068	0.0030521	0.0066264	0.0038304	0.0046026	0.004787	0.0012052	0.0032413	0.0021906	0.00040498	0.0019299	0.0029956	0.00080394	0.0019352	0.0043858	0.0036994	0.0088976	0.0056087	0.0049752
Positive		0.0024799	0.00036394	0.00042883	0.00073414	0.0018576	0.0026059	-0.00073287	-0.0032017	0.0021305	0.00048966	0.00013974	0.0010166	0.0012592	0.0016784	-0.0014447	0.00069115	0.00031788	0.00051768	0.0013401	0.0036768	0.0063582	0.0078152	0.0097394	0.0063889	0.0084826	0.00039553	-0.00035061	-9.0789e-05	0.0021096	-3.3761e-05	0.0031231	0.0077039	0.00090258	0.0006372	0.00093585	0.00015561	-0.00051388	-0.00027855	-0.0010329	-0.0002934	-0.00016447	0.00036207	0.0021987
N.S.		0.00048268	-0.0003718	0.00048621	0.00081635	0.0022695	0.00042892	-0.00071854	0.0013927	0.0029426	0.00059704	0.00086942	0.0019939	0.002102	0.00094375	0.0007047	0.0013544	0.0013464	0.0028191	0.0042223	0.0021608	0.0025525	0.0027565	0.0066092	0.0042908	0.0028588	0.0049106	0.0026443	0.0022148	0.0026067	0.004141	0.0037258	0.0017958	0.00098309	0.0022019	0.003394	0.0015015	0.0014191	0.0021084	0.0015075	0.001863	0.0016552	0.0007223	0.00062077
N.S.		0.00029554	0.00091326	3.1474e-05	-0.0015695	0.0021983	-0.00101	-0.00037176	0.00093233	-0.00018783	0.00032893	-0.0010193	0.0012579	0.0018492	0.001764	0.00086761	0.0025601	0.0037616	0.0039847	0.0020801	0.0040094	0.0044979	0.0036042	0.0044678	0.004786	0.0055072	0.0044478	0.0057657	0.0041872	0.0024733	0.00080699	0.0031208	0.0012304	0.0014131	0.0037863	0.001256	0.0014264	0.0010758	0.0007816	0.0023039	0.00073774	0.0004461	0.0018706	0.0023944
N.S.		-0.00077363	1.5557e-05	-0.00038095	0.000725	-0.0010114	0.00048546	0.00050277	0.0010784	0.00070769	0.00045425	-0.00045191	7.5225e-05	0.00044369	-0.0013345	0.0018912	0.00012101	0.00029364	0.0027895	0.0027567	0.0025667	0.0012181	0.002241	0.0036428	0.0049902	0.0030047	0.0025962	0.0022452	0.0022245	0.0014265	-0.0002326	0.00051346	0.00074303	0.00043945	0.0016418	0.001344	-0.0010508	0.00030284	0.00034777	-0.00051064	0.0014345	0.00027604	-0.00026874	-0.00046062
N.S.		0.0029293	0.00050304	0.00031725	8.6449e-05	-0.00028769	-0.00019659	0.00062405	0.0028347	-0.00086468	-0.0014216	0.00067026	0.0025789	0.00055223	-0.00088339	0.00060767	0.001039	0.00091943	0.0041526	0.0014025	0.0025206	0.0036389	0.0030665	0.004496	0.0033216	0.003776	0.0047207	0.0026153	0.0042308	0.00031927	0.0020557	-0.0020818	-0.00067001	0.00018561	0.0023248	-0.00074613	0.0016896	0.0028296	0.0039542	-0.00070101	0.0008434	-5.97e-05	-0.001199	-0.0013703
N.S.		0.00093456	0.0014034	0.0014129	0.0024096	0.0023226	0.0010561	0.0020959	0.00078608	0.0025914	0.0010376	0.0043248	0.0042529	0.0045661	0.0032635	0.0034866	0.0043386	0.0034472	0.0040535	0.0051211	0.007232	0.0071449	0.0043077	0.008414	0.0076602	0.0039395	0.0050644	0.0036571	0.0015763	0.0038426	0.0020352	0.0021523	0.0015033	0.0030259	0.0010545	0.00044676	0.0014906	-0.00022705	0.00037979	0.0018859	-4.251e-05	-0.00074312	0.00078225	0.0019656
N.S.		-0.0010359	-0.0016003	-0.00023993	-0.0012006	-0.0010586	7.3164e-05	5.7502e-05	0.003003	-0.0013278	0.0018481	2.535e-06	0.00077618	0.0017974	-0.0024379	-0.00079751	0.0010458	0.00090719	0.00049033	0.00039883	0.00059764	0.0049986	0.0025521	0.0035758	0.0034357	0.0020655	0.0018481	0.0018915	0.0021296	0.0021221	0.0010296	0.0025899	-7.9079e-05	0.00017784	-0.00091557	0.00066308	0.0031003	0.00053773	0.0023421	-0.001048	-0.0011354	-0.00040725	0.0014109	0.00023125
N.S.		0.00026431	0.0019349	0.0053795	-0.00076196	-0.0025545	0.0030364	-0.003882	0.0041898	0.0019922	0.0027718	0.0031829	0.0086318	0.0006466	0.0011887	0.00024675	-0.0018731	-0.0012318	6.9793e-05	0.0006648	0.0016473	-0.0030557	0.00083184	0.0029533	0.0020413	-0.00071288	0.00015921	0.0062956	0.0026296	0.00081599	0.0029413	0.0016934	0.0025406	-0.0007839	-0.0028478	-4.061e-05	0.0025401	-0.00062597	-0.0030242	-0.0025635	-0.000625	-0.0018708	0.0024185	0.0036231
N.S.		2.3615e-05	-0.00083774	0.0020587	-0.0015948	-0.0018676	-0.0015156	-0.0054719	-0.0033925	0.0017386	-0.0026319	-0.0008849	0.0034261	-0.00010136	-0.0016526	-0.0025152	-0.005117	-0.00087589	-0.0033734	-0.006985	-0.0051157	-0.0089385	0.00083311	0.00206	0.0061406	-0.00021777	0.006103	-0.00052208	0.00028485	0.00010838	0.0056615	0.0035146	0.00017538	0.0039249	0.0044121	0.004547	0.012612	0.0029393	0.0072795	0.0060917	0.00087725	0.004108	-8.8283e-05	6.0544e-05
N.S.		0.00070331	0.0046617	0.0025329	0.0048853	0.0045134	0.0014479	-0.00083363	0.0028791	0.0040818	0.003712	0.004538	0.011143	0.010006	0.0066276	0.012072	0.0092152	0.0062521	0.0011193	0.0011759	-0.0002272	-0.0020909	-0.0047385	-0.0041984	0.00080736	0.0011731	0.0031901	0.0052935	0.0047521	0.0030951	0.0048895	0.0010292	0.0043512	0.0016002	0.0010046	0.00065865	-1.2543e-05	-0.0009241	0.0025272	0.0051225	0.0043252	0.0076462	0.0050617	0.0036318
N.S.		0.0018902	0.0012483	-0.00031763	0.0017067	0.0012666	-0.004494	-5.6367e-05	-0.0012625	-0.00020693	3.313e-05	-0.00072264	-0.00029096	0.0004019	-0.0023471	0.00045138	0.00031807	0.002296	-0.00045561	0.0019057	-0.0012468	0.0023816	0.002918	0.00042966	0.0016256	0.0027618	0.00080763	0.0024373	-0.0031753	-0.0014333	-0.0015464	-2.2056e-06	-0.00080922	0.0026962	0.0016329	-0.00070391	0.00031178	-0.00047822	-0.002803	-0.0024337	0.001818	0.0017976	-0.001326	0.0020462
N.S.		0.0025007	0.0027853	0.0019477	0.000881	0.0015283	0.0031845	0.00042983	0.00096037	0.0013654	0.0015499	0.00066137	-0.0021152	0.0026229	0.00096329	0.0014775	0.00018839	0.0009423	0.0024575	0.0033279	0.00071283	0.004036	0.0010546	0.0015237	0.001323	0.0029494	0.0015278	0.0015917	0.003801	0.0036793	0.0010159	0.0046042	0.0021507	0.00070543	0.0026957	0.0028607	0.0027088	-0.00037192	0.0012812	0.0014578	0.0030099	0.00089292	0.0010001	0.0014801
N.S.		0.00035979	0.002667	0.0075783	0.0023783	-0.0039224	0.00061829	-0.0060817	0.0058609	0.0035465	0.0043698	0.003108	0.0065644	0.00085492	-0.0011786	0.0012139	-0.00034838	-0.00091408	0.00065395	4.6544e-05	0.004059	0.0033787	0.0026785	0.0029405	0.0012762	0.0032324	0.00030593	0.0043614	0.0035896	4.7635e-05	0.0032645	0.0021383	0.0036774	-8.0005e-05	-0.0034878	0.00010822	0.0028393	-0.001674	9.2878e-05	-0.0022969	0.0013676	0.00069996	0.0022004	0.0016358
N.S.		0.00035964	0.0017527	0.0017876	0.0013573	0.0041461	0.00040411	-0.00098707	-0.002171	-0.00063509	0.002345	-0.00078262	0.0016913	-0.00045117	0.0035098	0.0032502	0.0036412	0.0095882	0.0045909	0.0031561	0.0049672	0.0011655	0.0015283	0.0038177	0.0059784	0.0061921	0.0037607	0.0022755	-6.7973e-07	-0.00022529	2.4162e-05	0.0011914	0.00123	-0.002368	-0.0053929	-0.0023718	-0.00015785	-0.0010629	-0.0012459	0.00043014	0.0020588	-0.0025408	-0.0044165	0.00076866
N.S.		0.00033585	-0.00018107	0.0045464	-0.00042389	-0.0012901	-0.0038668	-0.0022002	0.0022289	-0.0005606	-0.0005846	-0.0013069	0.0020812	0.0003395	-0.0021493	-0.0016462	-0.0055489	-0.00087138	-0.001493	0.0060025	-0.0010974	0.0079102	0.0066691	0.0076144	0.0010557	0.0011481	-0.0025888	-0.0004994	0.0027103	0.0053116	-0.0051471	-0.002296	-0.0019371	-0.0031331	0.0028148	0.0020556	-0.00055279	-0.0013669	0.0035343	0.0066995	-0.0009096	-0.0015787	6.9366e-05	0.00052256
N.S.		0.00089385	-0.00013651	-0.00021141	0.00024357	-0.0018149	-0.00094352	0.00069565	0.0012031	0.00082949	0.00087796	-9.3457e-05	0.0012571	0.0015618	3.4383e-05	0.0015177	0.0012913	0.0013654	-0.00015911	-0.00039756	0.001977	0.0032898	0.0022337	0.0020805	0.0041189	0.007398	0.0064605	0.0023835	0.0012373	0.0020271	0.0025888	0.003561	0.0024868	0.0042481	0.0014334	0.0015833	0.00091319	0.001489	0.00026291	-0.00055664	0.0016258	0.001198	-0.00071069	4.3775e-05
N.S.		0.0010422	0.0012387	0.0003255	-0.00045172	-2.159e-05	0.00032956	-0.00033418	-0.00083	-0.00092733	0.00018833	0.00062459	-0.00071879	-9.1783e-05	0.00060157	0.0016742	0.00063519	0.0038654	-6.059e-05	-0.00054719	-0.0030555	-0.002536	0.017751	0.014536	0.0099925	0.0092348	0.0063751	0.0029411	0.0015679	0.0024881	0.0027549	0.00014284	0.0054665	0.0016794	0.0012039	0.00088963	0.00015833	0.002318	0.0038988	0.003271	0.0017914	0.00287	0.002718	0.0045372
N.S.		0.0021224	3.7025e-05	0.00072702	0.00063363	-0.00011674	-0.0020969	0.0013703	0.0022369	-0.00020825	-0.00056007	0.001104	0.0020504	0.00051337	-0.00040077	0.0018679	0.0028073	-0.00036461	0.0040314	0.0013283	0.0032084	0.0040879	0.0027988	0.0031383	0.0018672	0.0030098	0.0032836	0.0022262	0.0028115	0.001905	0.001616	-0.0025451	-0.0012145	0.001607	0.0021711	-0.00023571	0.00021957	0.0025877	0.0024993	-0.00024045	0.00019356	0.00076098	-0.0014486	0.00011232
N.S.		-7.61e-05	-0.0014139	-0.00034505	-0.00031184	0.00035733	0.0019478	-3.8677e-05	-0.001214	0.0003776	-0.0019925	0.00027894	0.002367	0.0014339	0.0025012	0.0028319	0.0019739	0.0029966	0.0038426	0.00226	0.0025541	0.003075	0.0038072	0.0028254	0.0039356	0.0026979	0.001708	0.0025641	0.0018483	0.0016031	-0.0027048	0.0012019	0.0023479	0.00036937	0.00029785	0.00018617	-0.0013442	-0.00011773	-0.0023119	-0.00031275	0.00089154	-0.00038492	0.0013723	0.00037433
N.S.		-0.0025937	-0.0016566	0.00029836	0.0029469	-0.00036089	-0.0014286	0.0014399	-0.00087633	-0.0010591	-0.0011148	-0.0014622	-0.0015818	-0.0047937	0.0023843	0.0049671	0.0023459	-0.0007159	0.0017677	0.0020585	0.0034552	0.0053443	0.0033674	0.0017496	0.0028429	0.0021251	0.0034581	0.004708	0.0040567	0.0014782	-0.002787	-0.00044862	-0.0017904	-0.0027067	0.0028884	-0.00018911	0.0054998	-0.00052807	0.0033302	0.0019383	-0.0023153	-0.00033108	0.0017713	0.00039258
N.S.		0.00045778	0.00013818	0.00020317	0.0022489	0.0024887	0.0006155	0.0032464	0.00047795	0.00023824	-0.0010068	-0.00066292	-3.2931e-05	0.0010451	-0.0008019	0.001164	0.0020811	0.00017116	-0.0010374	0.0010091	0.0046526	0.0014923	0.0030546	8.8875e-06	0.0015181	0.00054662	-1.0806e-05	0.00018924	-0.00062654	-0.00014704	0.00073512	0.00095798	0.0007473	0.00073643	0.00056002	0.001066	0.001045	0.0011464	0.0017562	0.0011212	0.00049658	-0.0018293	0.0018845	0.00074668
N.S.		0.002272	0.00035528	0.002126	0.0026457	0.0052136	0.0017071	0.0021567	0.0015102	0.0017784	0.0018998	0.0006031	0.002732	0.0016201	0.0032873	0.0032666	0.0041125	0.0055888	0.0024703	0.00081214	0.003217	0.0066573	0.0051553	0.0041289	0.0034609	0.003342	0.00091059	0.00082703	0.0013112	0.0020485	0.0038116	0.0018225	0.00078642	0.0040857	0.0020889	0.0013431	0.0032837	0.0032292	0.00074823	0.0044105	0.0016544	0.00086097	0.0038645	0.0021056
N.S.		0.0011009	0.00026398	0.0028916	0.0033393	0.0046427	0.0027544	0.001349	0.00071771	0.0026028	0.00081966	7.5149e-05	0.0016643	0.0013073	0.0030601	0.0024767	0.0024344	0.0035033	0.0025712	0.0018154	0.004714	0.0081184	0.0057648	0.0036189	0.0023426	0.0035916	0.0010079	0.00080668	0.00054248	0.0014673	0.0032845	0.0016271	0.001052	0.0030343	0.0027853	0.0024031	0.0019432	0.0026401	0.00043977	0.0051153	0.0018918	0.00049928	0.0024898	0.0013652
Positive		-0.00043019	-0.00027054	-0.00032054	0.00083113	-0.00028864	0.000507	0.001148	0.001555	-0.0012034	0.00035736	0.001394	0.002007	0.00047555	0.0015769	0.0047451	0.00066461	0.0016539	0.002571	0.0038678	0.0047043	0.0044566	0.0039864	0.0010849	0.0040669	0.0034254	0.0015188	0.0037032	0.00086336	0.00026081	-0.00076289	0.00053553	0.0011871	0.002538	-0.0016084	-0.0010515	0.0014713	0.00036943	0.00012133	9.6821e-05	0.0009384	0.0011444	0.00028459	0.00034499
N.S.		0.0010807	0.00021518	-0.00058944	0.00019917	0.00043954	0.00090041	-0.0021301	-0.0027874	0.00015461	0.00099762	-0.00078259	4.3817e-05	0.00075277	0.0011382	-0.0012186	0.00038469	0.00061048	0.00072912	0.0014609	0.0031224	0.0031474	0.0056307	0.0063032	0.0041498	0.0053464	-0.0021405	-0.0008111	0.00043671	-0.00039161	-0.00083448	0.0019267	0.0037831	0.00064212	6.532e-05	0.0002513	-0.00051757	-0.00017792	0.00042902	-0.0010743	-0.00098889	-0.00051724	3.7861e-05	0.0029992
N.S.		0.00194	0.0012072	-0.0008475	-0.00029385	0.0030227	-0.00090084	0.0002899	0.0017	0.0012721	0.00093104	-0.00025028	-0.00018578	-0.0011507	-0.0003542	0.00078834	0.0018296	-0.00036654	0.0018465	0.0010492	0.0016705	0.00035947	0.00095508	0.0036778	0.00033263	0.0025379	0.0037112	0.0032112	0.0022638	0.0016723	0.00014867	0.00088317	-0.00044716	0.00052612	0.0014163	0.0019755	0.0010171	0.0024641	-0.00094042	-0.0015751	0.00020991	-0.00025385	-0.0010834	0.0014024
N.S.		-0.00099823	-0.00082164	-0.00066335	0.0014464	-0.00069182	-0.0024205	0.00011764	0.0026844	-0.0024292	-0.0020262	-0.00029373	-0.0010487	0.00042274	-0.00085686	0.0020171	-0.00012393	0.0012715	-0.00022534	0.00068425	0.0091894	-0.00042069	0.0026103	-0.0013719	0.0058076	-0.00013405	-0.00038504	-0.0013362	-0.00014547	-0.00038225	-0.0014985	0.0028889	0.00023644	-0.00032916	0.00085523	-0.00074453	-0.00062895	0.0013356	-0.0016995	-0.00048827	0.00017021	0.00071202	-0.0028867	-8.2341e-05
Positive		-0.00021607	-0.0016531	0.0010281	0.00069557	0.00056731	0.00061962	-0.0013112	0.00072196	0.0029887	-0.0011828	0.0017638	0.0026932	0.0015589	0.0048468	0.0020386	0.0034795	0.0021869	0.0056576	0.002405	3.819e-05	0.0024201	0.0049588	0.0019236	0.0049132	0.0023546	0.0020688	0.0028555	0.001914	0.0016611	0.0023063	0.0030514	0.0026616	0.0019164	0.0013979	0.0028658	0.0010925	0.0028117	0.0019176	0.00061473	0.0032496	0.0012223	0.0012999	0.0021342
N.S.		0.0015831	3.366e-05	0.0011294	-0.0011599	0.00014546	0.0013112	0.00065457	0.0018035	-0.0010366	-0.00082518	0.00070628	0.0011781	-0.00081866	-0.00023254	-0.0011663	-0.0011461	-4.5335e-05	0.0040891	-2.1773e-05	0.0031626	0.0015217	-0.0014533	0.0038748	0.003083	0.001093	0.0043442	0.0021947	0.0041288	-0.00073983	0.0014584	-0.00072658	5.8551e-05	-0.0013392	0.002584	-0.00028546	0.0020402	0.0012327	0.0030041	-0.001068	0.0011012	0.0014777	-0.00018658	-0.0011381
N.S.		-0.0011144	-0.00012402	0.00034372	0.00087016	-0.00085761	0.0010821	0.0010824	0.0018125	0.00091104	-0.00024556	-0.0010378	0.0010703	0.00012143	-0.0012062	0.0014296	-0.00024417	0.00099378	0.0015555	0.002294	0.0015757	0.00045577	0.00017669	0.0031225	0.0047613	0.0030351	0.002199	0.0019103	0.001777	0.00089741	0.00078868	0.00093979	0.00052882	0.00036926	0.0012138	0.0020684	-0.00034197	0.001488	0.00080271	-0.00077201	0.0017039	0.0012456	-0.00088331	-0.00063264
Positive		0.00041184	4.8021e-05	-0.00048408	0.0012628	-0.0011613	0.00031777	0.0010673	0.00015015	0.00070861	0.00087379	0.00023498	0.0014169	0.00039777	0.00028117	0.0012192	0.00066905	0.0014892	8.9007e-05	0.00045181	9.9187e-05	0.0025645	0.0042256	0.0030603	0.0037862	0.0060942	0.0065979	0.0036585	0.0018871	0.0017597	0.0035516	0.0034393	0.0025522	0.0036584	0.0007143	0.0016326	0.0001245	0.0011283	0.00098396	0.00013542	0.0030153	0.0016721	0.00057039	-0.00036088
N.S.		-0.00031555	-5.9888e-05	-0.00066751	0.00039783	0.0010477	0.00049873	0.00099669	0.0017364	-0.0014092	0.00075759	0.00056041	0.0013139	-0.0001505	0.00091863	0.0032646	0.00046502	0.0011726	0.0018735	0.0024082	0.005133	0.004229	0.0038818	0.0013711	0.0026077	0.0028605	0.0016144	0.0021281	0.00020366	-0.00038166	0.00048248	0.00035678	0.0017544	0.001699	-0.0018686	0.00048179	0.00068792	-0.00033293	-0.0003055	-0.0002006	-0.0002149	0.0013621	0.00056937	0.00035709
N.S.		-0.00095968	0.00039146	-0.00010444	-0.00040627	0.0052056	0.0032952	-0.0015612	0.0025008	0.00079689	-0.00043234	-0.00047186	0.0019754	-0.00080728	0.0017949	0.0056805	0.0044859	0.0014506	-0.0057708	0.0010279	0.00117	4.6048e-05	0.012539	0.00071521	-0.0041803	-0.0035576	0.0029463	-0.001589	-0.0001083	-0.0072942	-0.0020963	-3.0441e-05	0.0027045	-0.002485	0.00065209	0.0027787	0.0020982	-0.0012581	0.00044698	-0.0022368	-0.0031676	0.0014732	-0.0028566	-0.0045284
N.S.		0.00057882	-0.0005693	0.003185	0.00056737	-0.0030697	-0.0014533	-0.0016409	0.00064033	-0.00023437	-0.0024036	-0.001598	-0.0033063	-0.0043154	-0.0014436	-0.00031877	-0.0010916	-4.5472e-05	-0.0014729	0.0011402	0.008321	-0.00092358	0.00021152	0.0088309	-0.00032848	0.0032663	-0.00092898	0.0020805	0.0014236	0.0085242	0.0092686	0.013765	0.0093492	-0.0032149	0.0032931	0.00089227	0.013848	0.014691	0.004409	0.0013397	0.00072005	0.00061534	-0.00098589	-0.00085543
N.S.		-0.0014375	-0.0012388	0.00148	0.0015377	0.001691	5.9531e-05	0.00010296	0.0027113	0.0035083	0.00013631	0.0028685	0.0029684	0.0028782	0.0019767	0.00098441	0.0038549	0.0015638	0.0036342	0.0023327	-0.00030129	0.002071	0.0027321	0.0033459	0.0054951	0.0035786	0.002835	0.002493	0.0026631	0.0031434	0.0042155	0.0049229	0.0017123	0.004064	0.0022321	0.0052012	0.0039608	0.0047828	0.004329	0.00096871	0.0027523	0.002607	0.002521	0.0027775
N.S.		-0.00020956	-0.0019367	0.0001152	-0.00049022	-0.00077072	0.0012804	-0.0019117	-0.0010522	0.00084387	-0.0017725	0.00018113	0.0021479	0.00083817	0.0036335	0.0024414	0.0025281	0.0022076	0.0043237	0.0015483	0.00051137	0.0024918	0.0041443	0.00052065	0.0030221	0.0013243	0.00084918	0.0024953	0.0011256	0.00058229	-0.0015648	0.00071461	0.0025262	3.0078e-05	0.00049337	0.00055199	-0.001322	0.00062535	-0.001023	-8.4746e-06	0.0018451	-4.3977e-06	0.00078714	0.00053864
N.S.		0.002439	0.00067384	0.00093285	0.00075549	0.00071001	0.0014958	0.00050317	-0.0028168	0.0018308	5.066e-05	0.0010342	0.0010182	0.00087709	2.7118e-05	-0.0014712	0.0009158	0.00048063	0.00011485	0.00061732	0.0027	0.0049622	0.0036649	0.0045623	0.002989	0.0049791	0.0010754	-0.0003801	-0.00038051	0.002069	0.00040239	0.00097696	0.0044342	-3.4283e-06	0.00082272	0.00071248	0.00048118	-0.0013144	-0.00038106	-6.5887e-05	6.6561e-06	-0.00094946	0.00056238	0.00057229
N.S.		-0.0017366	-0.0011335	0.0013271	0.00044837	0.00088633	2.6324e-05	0.00058342	0.003947	0.0012651	0.0017575	0.0019984	0.0020741	0.0033469	-0.001531	9.6347e-05	0.0032967	0.0017148	0.0015681	0.0015311	-0.00010273	0.0033227	0.00098603	0.0036049	0.0046617	0.0035634	0.002752	0.0020501	0.0030902	0.003093	0.0028194	0.0045306	0.0006505	0.002982	0.00098093	0.0038256	0.0045292	0.0037745	0.0043313	0.00016282	0.00090448	0.0015305	0.0021289	0.0012139
N.S.		-5.7757e-06	-0.00044748	-0.00035065	0.00045746	0.0014591	-6.7778e-05	-0.00086741	0.0002293	0.00085967	-0.0011014	0.0003038	0.00072855	0.0005946	-0.00019816	5.2209e-05	-0.00027593	0.00080543	0.00036901	0.00013437	-0.0011658	0.00097417	0.0022399	0.0035701	0.0038324	0.0049972	0.0036251	0.00074984	0.0009945	0.0019821	0.0032946	0.0018793	0.00082655	-0.00021101	0.0012248	0.0022259	0.00012892	0.0023952	0.0022955	0.0027891	0.0011477	0.0015639	-3.2078e-05	0.00034454
N.S.		0.0012963	0.0016951	-7.9943e-05	0.00020514	-0.00032702	-0.00035684	0.002464	-0.00025062	0.00016923	0.00012969	0.001762	0.00070916	0.00080088	0.0011051	0.001545	0.0025947	0.0015349	0.00081112	-0.0010419	-0.00038262	-0.0038309	0.016567	0.012213	0.0073152	0.0045578	0.0032372	0.00043972	0.0012952	0.0025098	0.00091217	0.00075718	0.001519	0.0011548	0.00094932	0.0015263	0.00085235	0.0010568	0.00082076	-0.00013403	0.0023989	-0.00056079	0.00018138	0.0030286
N.S.		0.0012263	0.0018017	0.00164	0.00083431	0.0020505	-0.00097431	-0.00037936	0.0021382	0.001254	0.000322	-0.00061636	0.00010642	-0.00062879	0.0007419	0.001137	0.0019551	-7.1838e-05	0.0027342	0.00075812	0.0015514	-5.6212e-05	0.001741	0.0026604	0.00088118	0.0018827	0.0032998	0.0024949	0.0018256	1.6344e-05	0.0011783	0.00083131	-0.00026447	0.0017216	0.0010725	0.0019812	0.0027991	0.0032723	0.00019435	-0.00083904	0.0007912	-0.0010751	0.00022328	0.00095859
N.S.		0.0043435	0.0039512	0.0055566	0.0039002	0.0046609	0.0093536	0.0016813	0.0012046	0.0029693	0.0018518	-0.00086294	-0.00032986	0.00069296	-0.0013281	-0.0014167	0.00025764	-0.0006196	-0.00051559	-6.7606e-05	-0.0011566	-0.0018568	0.00019696	-1.1504e-05	-0.0011768	0.0011031	0.00022686	0.00094472	0.0056928	0.002439	0.005181	-0.00069603	0.0016879	0.0068554	0.0037519	0.0041771	0.0011155	0.0023166	0.002335	0.004661	0.0032968	0.0023617	0.0057201	0.0039336
Positive		-8.266e-06	-0.0016722	-0.00092413	-0.00091605	-0.0030562	-0.0016418	-0.0011311	-0.0018251	-0.001483	0.000579	-0.0012513	-0.00084399	0.00041879	-0.00037572	-0.00040239	-0.0023731	0.0017479	-0.0029316	-0.0017079	-0.0025239	0.00249	0.002027	0.0046489	0.0045095	-0.00078563	0.0022936	0.0036781	0.0026309	0.0024691	0.0035967	0.0002719	9.2805e-05	0.0015021	0.0027018	0.0021955	0.001839	0.0014617	0.00030884	0.0016959	0.0018099	0.001917	0.0024152	0.0025198
N.S.		0.001062	0.0037262	0.0039479	0.0046034	0.001519	0.00023853	-0.0020267	-0.0042778	0.00017937	0.00019027	-0.0032137	2.6652e-05	-0.0011534	0.0005106	-0.0014675	0.0028049	0.0053222	0.0041646	0.0013579	0.0033398	0.00034624	0.0015832	0.0062631	0.0028552	0.004406	0.002002	-0.00013526	-0.0023129	4.4662e-05	-0.00080002	8.0426e-05	0.00038899	-0.0036349	-0.0033953	-0.0028115	0.0002765	0.0002554	-0.0001375	-0.00097908	0.0015077	-0.0018679	-0.0030327	0.0040885
N.S.		0.00068778	-0.0020603	0.00087308	-7.8603e-05	-0.0010587	-0.0015143	0.001139	-0.0012252	0.00010379	-0.00069796	-0.0026286	-0.002878	-0.0031513	-0.0038088	-0.00068138	-0.00094552	-0.0021878	-0.00067932	-0.00085321	0.004891	-0.0013807	-0.0039787	0.0033933	-0.00078977	0.0027156	-0.0013561	0.0023399	0.0016554	0.011581	0.0097225	0.015818	0.0066859	0.00025162	0.0043938	0.00071389	0.0075434	0.016485	0.0047737	0.0022608	0.00079796	-0.00027045	-0.002861	-0.00037919
Positive		0.00070761	-0.00033719	0.00053033	-0.00039594	-4.4998e-05	-0.0012005	0.0023442	0.0012013	0.0010899	0.0011696	0.0011687	0.001078	0.00024456	0.0012067	0.0015687	0.0036389	-0.0011807	0.00339	0.002019	0.0044033	0.0035454	0.0023994	0.0010703	0.00071744	0.001151	0.0025908	0.0016588	0.0012263	0.0034131	0.0010791	-0.0017158	-0.00065883	0.00038205	0.0018426	0.00084425	-0.00078221	0.0020742	0.00039788	-7.288e-05	-0.00022312	0.0019208	-0.00036629	0.0011765
N.S.		-0.0003333	0.00076779	0.00089014	0.0033644	-0.00058813	0.0027837	0.0013917	-0.00065468	-0.0019596	-2.8323e-05	0.00021324	0.0057601	-0.0022608	0.0012836	0.00056674	0.00061428	-0.0012678	-0.0010203	-0.0036369	0.0072596	0.0024196	-0.0016602	-0.0017287	0.0051741	8.38e-05	0.006703	0.011979	-0.0026126	0.0077697	0.0014731	0.0042955	0.0018748	0.0067114	0.00083608	0.001174	-0.0019206	0.0014172	0.0026275	0.0028606	0.0014107	0.00043923	-7.6593e-06	0.00032267
N.S.		-0.0002447	-0.0005279	0.0021553	-0.00064326	0.0061693	0.0038749	0.0055822	-0.0016861	0.0027511	0.0013666	-0.0019323	0.0025892	0.0045864	0.0038489	-0.00069257	0.0033376	0.0020831	-0.00028255	-0.0024284	0.0038112	0.0044598	0.0057469	0.0029579	-0.00010035	-0.00031944	-0.0045849	-0.0007537	-0.0062649	-0.0037671	-0.0018744	-0.0002845	-0.0018664	0.00094207	0.0022377	0.00010179	-0.0057795	0.002654	0.0026159	0.00079844	-0.00091938	3.5669e-05	-0.0010902	0.00013973
N.S.		-5.1704e-05	0.00065171	-7.9627e-05	0.0020866	2.7126e-05	0.0019897	0.0010499	0.00019604	0.00023596	0.0012756	-0.00019273	0.0014233	-0.00012047	8.8051e-05	0.0011368	-0.00058453	8.5432e-05	0.00053612	0.00067537	-0.0018569	0.0013245	0.0034631	0.0051503	0.003743	0.0045569	0.0040931	0.0031892	0.0017877	0.001435	0.0036286	0.0025266	0.0024031	0.0026415	-0.00015189	0.00053037	-0.00065649	-0.00015362	0.00046116	0.00029765	0.0029387	0.00086913	0.00093283	-0.00066585
N.S.		0.0011747	0.00091717	0.0021452	0.0016147	0.00011336	0.0011754	0.0018644	0.000915	-0.00060472	0.00041589	0.0020585	0.001129	0.0035666	0.00065359	-0.00089579	0.0010608	0.00016287	0.00037674	-0.00051507	0.001629	0.00093433	-0.00024773	-0.000913	-0.0023066	-0.0004686	0.0021496	-0.00019716	-0.0015927	0.0014364	0.0016699	-7.2337e-06	-0.00053684	5.7227e-06	0.001047	0.000105	0.00319	0.0010908	0.0015208	0.0001986	0.0012642	-0.00026482	0.0021672	-0.00024492
N.S.		0.0037882	0.0027033	-5.6071e-07	0.0042371	-0.0015031	-0.0018288	-0.0022186	-0.0022408	-0.0033612	0.0029139	0.0038188	-0.0028826	0.0023088	0.00082058	-0.00049542	0.0028004	-0.0035073	-0.00049006	-0.0047779	-9.3352e-05	0.0052129	0.0051149	0.0013988	-0.0022006	0.0039807	0.0024374	0.0021503	0.0023912	0.0036917	0.0050218	-0.0029574	0.00017264	0.00048461	-0.00098786	-0.00072579	0.0040418	-0.0017005	0.0023034	0.0031297	0.00083936	-0.0012015	-0.00079329	-0.002237
N.S.		-7.7277e-05	0.0013328	0.002917	0.0027982	0.0011386	0.0020047	0.0031004	0.0026301	0.002504	0.00034018	0.002175	-0.0013113	-4.3633e-05	0.0010414	0.00065904	0.00078708	0.00075332	0.00048347	0.0020942	0.00032427	0.0039696	0.0023681	0.0034397	0.002556	0.0014804	0.0022123	0.0011165	0.0025616	0.0042038	0.0018874	0.0031587	0.0043791	0.0014558	0.0026232	0.0035939	0.0019965	0.0026251	0.0014388	0.0027542	0.0023143	0.00087908	-0.00074635	-0.00044987
N.S.		-0.0010412	-0.0011422	-0.00049887	0.00027958	-0.00058391	-0.0023294	0.00054772	0.0020593	-0.0028057	-0.0009121	0.0010181	-0.00080448	0.00013939	-0.00070258	0.00036878	-0.0013318	0.0010997	-0.00098747	-2.5644e-05	0.0084131	-0.00091504	0.00258	-0.0014998	0.0032381	0.00011192	-0.00092403	-0.0013647	-0.00040646	-4.7283e-05	-0.0017168	0.0011562	0.00054089	-0.0007542	0.001411	-1.9859e-05	-1.952e-05	0.0020807	-0.0026737	-0.00079793	3.0876e-05	0.0013665	-0.0018843	0.0012928
N.S.		0.00081487	0.0013926	0.0038487	0.0027213	0.0020691	0.0029396	0.0052476	0.0027379	0.0037488	0.00021887	0.0017185	-0.00098565	0.0014746	0.0012034	0.0010683	0.0024486	0.0011311	0.0011041	0.0027861	0.00039312	0.0036955	0.0026522	0.0028966	0.0041851	0.0022719	0.0025844	0.0027846	0.0049148	0.0066479	0.002454	0.004426	0.0054862	0.0024326	0.003365	0.003777	0.0032763	0.0041257	0.0014248	0.003158	0.0024451	0.00049874	0.00033641	-1.1291e-05
N.S.		-0.00030129	2.248e-05	-1.0285e-05	-0.00017533	0.00043194	3.0575e-05	-0.00094055	-0.00051147	-0.00072099	-0.00066014	8.4824e-05	-0.00028311	-2.9291e-05	-0.00018471	0.00097434	4.7952e-06	0.0021743	-0.00058183	-0.0010896	-0.0023858	0.00028942	0.0052733	0.0041227	0.0055246	0.0068683	0.0038583	0.00095927	0.00052422	0.0016877	0.0021914	-9.0718e-05	0.0023776	-0.00018655	0.00068618	0.00092712	-0.00059635	0.0022412	0.0032833	0.003699	0.0010945	0.0018784	0.0010853	0.0019782
N.S.		0.00019672	-0.00062563	-0.0010154	0.0013329	0.0027945	0.0041264	0.0015333	-0.00107	-0.0031685	-0.0010622	0.0015495	0.00032766	-0.0024243	0.00058509	0.00018501	0.001775	-0.0019015	-0.0026847	-0.0021236	0.0051073	0.0017082	-0.00035822	-0.00019904	0.00013959	-0.0025596	0.0069415	0.0072377	-0.0023372	0.0042917	0.0021354	0.0041912	0.0024821	0.0011804	0.0017033	0.0036051	-0.00051326	0.0026535	0.0011026	0.00095302	0.0013708	0.0022824	0.0014241	-0.00024013
N.S.		0.00044209	0.00058859	0.00016598	-0.00099014	2.421e-06	-0.00053594	0.00022673	0.00059989	-0.0010453	0.00021505	-0.0020087	-0.00026298	0.0010698	0.00046176	-0.0010814	-0.00059237	0.0014253	0.00064636	-0.0013631	-8.5239e-05	0.0021179	0.001673	0.0023483	0.0023779	0.0024447	0.0024698	0.0043543	0.0031267	0.0012149	0.00075079	0.0013848	0.0012358	0.00011676	0.0024404	-0.00069232	0.00040588	0.00054168	-0.00028796	0.0009061	-3.1357e-05	0.00018442	0.0015228	0.0016222
N.S.		-0.00061358	-0.00075724	-0.001851	0.0011028	-0.0005242	-0.0014	-0.00024394	0.0016168	-0.00061512	-0.0021121	-0.0021424	-0.0020059	0.0018052	-0.00085773	0.0021129	-0.0001312	0.00012674	0.00032428	0.00095064	0.0060008	0.0010855	0.0003373	-0.00035796	0.0034833	-0.00011216	0.0005633	-0.0013731	0.00031786	0.00015445	-0.0010503	0.0031903	0.00013733	-0.0011002	4.5938e-05	-0.00067601	-0.0010594	0.0012509	0.00033494	-0.0011584	-7.4312e-05	-0.0010009	-0.0026549	-0.0013889
N.S.		-0.00068845	-0.00049157	0.00081297	0.00010521	-0.00010123	0.00099093	0.0007028	0.0014576	0.00095911	-0.00031704	-0.0017661	0.00054754	0.00037826	-0.000277	0.00034622	0.00037533	0.0012053	0.00088065	0.00088602	0.00014591	0.00067306	-0.00024757	0.0016325	0.0038135	0.003153	0.00070766	0.00066535	-0.00022	0.00074599	0.00081216	0.00022293	0.00086991	0.00010941	0.00032431	0.00074984	0.00055001	0.0011829	0.0010825	-0.00045816	0.0015103	0.0024371	-0.00076599	-0.0013947
N.S.		0.0010329	-0.0025847	-0.0028785	-0.00025647	0.0036999	0.0020591	0.0014399	-0.0013857	-0.0024264	-0.0033637	0.0030534	-0.00080925	-0.001043	0.00056599	0.0018402	0.00093419	-0.0018401	-0.0022098	0.001139	0.0035667	0.0024284	0.0022988	0.00093285	-0.0020785	-0.0033254	0.004656	0.0024608	-0.0018177	0.0049492	0.0011093	0.0034593	0.0026157	-0.0023241	0.0015421	0.0072374	0.00025432	0.0030691	0.0014447	-0.0010893	0.0016001	0.0030972	0.0021996	-0.0012167
N.S.		-0.00049227	0.0016647	-0.00051472	-0.00027204	0.00057363	-0.00075226	0.0013471	-0.00081926	0.00068287	-0.00053975	0.0013404	0.001046	0.0018582	0.00031739	0.0050681	0.0017079	0.0019746	0.0012144	0.0052322	0.0024234	0.00075644	-0.00056016	0.00044226	0.0033055	0.00097491	-0.0005517	-0.00018722	0.0033759	0.0014378	0.00040201	0.0011487	-0.0017778	-0.0013615	0.00056397	-0.00046446	0.0014342	0.0006288	-0.00015958	-0.0014774	-0.0011754	-0.0001037	-0.00016528	0.00058915
N.S.		0.00027254	-9.1795e-05	-0.00014295	0.00057976	-0.00091068	-0.00022213	0.0012242	0.00018351	-0.0012733	-0.00054142	0.0010973	0.0013138	0.0014399	0.0012341	0.0018765	0.00031893	0.00064665	0.00083872	0.0028523	0.0021769	0.0025103	0.0023731	0.00053309	0.0037023	0.00097219	0.0019533	0.0026662	0.0017774	0.00025661	-0.0015052	-0.000651	0.00084938	0.0028068	-0.00073248	-0.0010126	0.00075986	0.0011957	0.00033739	0.00068824	0.0024534	0.0014972	-0.00025988	-0.00084274
N.S.		0.00051945	0.0036428	0.0019717	-0.00092611	0.0018286	0.0019357	-0.00041694	0.00095436	0.0022392	0.0015347	0.0024893	-0.0011256	0.00048197	0.0010159	7.5441e-05	0.00026497	0.0017661	0.0011662	-0.00073801	0.0011509	0.00084901	0.0061708	0.0060096	0.0013862	0.0019531	-0.00021552	0.0026263	-0.00023967	0.00023212	0.0012491	0.0038371	0.0016463	-9.4794e-05	0.0011444	-0.00011516	0.00012117	0.001155	0.00055283	0.00061377	0.00044311	0.0031024	0.0013495	0.0011052
N.S.		-0.00022238	-2.04e-05	-0.00098465	0.0019298	-0.0013988	-0.0005188	0.00077057	0.0045026	-0.00022464	0.00022935	0.00075879	-0.002096	0.0018318	0.0031861	0.001181	-0.00048461	0.0034826	0.0025808	0.00043556	0.00027748	0.00064466	0.0029117	0.0087803	0.0011042	-0.00039729	-0.0013331	-0.00028808	0.0015735	0.0011242	0.0034403	-0.0012992	0.00021398	-0.0020478	-0.0015001	0.0011586	0.0031244	-0.00025105	-0.0035453	0.00018406	-0.0017127	0.0031154	-0.00054177	-0.0011637
N.S.		-0.0011916	0.00027211	0.0024266	-0.0026972	0.0023898	0.0012886	0.003885	-0.0014371	0.0023232	0.001737	-0.0019669	-0.0016547	0.0024574	0.0025716	-0.0021782	0.0031792	0.0023748	-0.0017052	0.00015333	0.0020313	0.0050815	0.003474	-0.00049829	-0.0015835	-0.002457	-0.0048838	-0.0021011	-0.0015987	0.00019048	0.0012239	4.7765e-06	0.00025096	0.0013	0.0041814	0.0026167	-0.0034547	0.0035857	0.0024977	0.00080904	-0.0024139	0.0011125	0.0016978	0.003065
N.S.		0.00015293	-0.00092041	-0.0001392	-0.00074214	-0.0016722	-0.0012991	-0.00049643	-0.00061637	-0.0014343	-0.00037692	-0.001899	-0.00049716	0.00096756	-0.00021043	-0.0012526	-0.0022723	0.00039349	-0.0015411	-0.0024726	-0.0015972	0.0017424	0.0015279	0.0032193	0.0035319	0.0010357	0.0026381	0.0045722	0.0024636	0.0017324	0.0026516	0.00097684	0.0012278	0.00027037	0.0024056	0.00032769	0.00099787	0.00097629	-0.00052072	0.00091214	0.00054212	0.00093327	0.0012848	0.0022188
N.S.		0.00093463	-0.00063961	0.0026725	0.00011837	0.0063822	0.0039369	0.0065337	-0.001434	0.0038495	0.0013656	-0.0018849	0.0049734	0.0038121	0.0078511	0.00091743	0.0054433	0.0014856	0.00048473	-0.0018137	0.0057965	0.0010491	0.0054607	0.003964	0.00076319	0.00034408	-0.0038485	0.0019852	-0.008728	-0.0092258	-0.0015981	-0.00073348	-0.0032304	0.0017472	0.00073177	-0.0038993	-0.0047143	0.00060101	0.00079885	0.0015999	0.0010044	0.00099944	-0.0015718	-0.0020296
N.S.		0.00026002	0.0009187	-0.00074127	-9.3873e-05	0.0001067	-0.00030033	-0.00084869	-0.00040739	0.0012802	0.00042183	0.0011044	0.00081034	0.00022824	0.0004495	0.0020058	0.0046571	0.0004661	0.0020056	0.0023241	0.0022387	0.0016122	0.00077202	0.0029857	0.0059183	0.0064729	0.0088944	0.0044231	0.0052799	0.0026021	0.0019805	0.00058961	0.0018302	0.0019634	0.0027403	0.0012267	0.0013498	-0.00014463	0.00060756	0.00031789	0.00060433	0.0021303	0.0012937	0.001476
N.S.		0.00074288	-0.0010675	-0.0013068	-0.0011396	-0.0026919	-0.00035239	-0.00056092	-0.0014614	-0.00086904	0.0025624	-0.0006718	-0.0013808	-0.00023015	0.00014591	0.0011565	-0.00041171	0.0031014	-0.0032512	-0.00076191	-0.0023233	0.0026257	0.00087057	0.0035539	0.0024565	-0.0016159	0.0013773	0.0016739	0.0025142	0.0020039	0.002389	-0.0011972	-0.001045	0.0014959	0.0018285	0.0022475	0.001237	0.00091302	0.0010316	0.0019451	0.002058	0.0020378	0.0032846	0.0014905
N.S.		0.00063646	0.00028698	0.0029096	-0.00077715	0.001087	0.00065919	0.00098097	-0.00030376	0.0020275	0.00033789	0.0011793	0.00027419	0.00065912	0.00046117	-0.00068043	0.0015988	0.00032899	-0.00029466	-0.00072766	0.001237	-0.00033153	0.0014638	0.0032096	0.0046558	0.0023886	0.0040709	0.0026579	0.0048225	0.0031968	-0.00014737	0.0011022	0.0018814	-0.00048222	-0.00059618	7.626e-05	0.0014579	0.0014304	-0.00063416	-0.00023925	0.0014199	5.9822e-05	-1.1371e-05	0.002478
N.S.		-0.00093741	-0.00020525	0.0011439	-0.0001064	-0.00065554	-0.0011066	0.00020165	0.00016847	-0.00066959	-0.00071639	0.00013489	0.00094682	0.00068412	0.00049271	-0.0030103	-0.00032953	0.00017675	0.00023874	0.00027636	-0.00025139	0.0024835	0.001575	0.0032398	0.002781	0.0032183	0.0021177	0.0014563	0.00065279	-0.00049116	0.00056394	-0.00061418	0.00097497	0.0007595	8.4501e-06	0.0011288	0.0002005	0.0004541	0.00030564	0.0014341	0.00072857	0.00026453	-0.00072768	-0.00064482
N.S.		0.00148	0.004248	0.0023304	0.0008075	0.0012445	0.0052879	0.001319	0.00077024	0.0017934	0.00080555	0.0013957	-0.00095952	0.0022707	0.00067822	0.0015073	-0.00016928	0.0011768	0.001917	0.0038208	0.0024723	0.0036049	0.00012182	-0.00031313	-0.00020413	0.0014498	0.0016242	0.0016475	0.0026949	0.005261	-0.00039308	0.0053406	0.0012687	-2.0776e-05	0.0023117	0.0028138	0.0022692	-0.0010832	0.00090735	0.00055235	0.0021435	0.00035924	-0.00038088	-0.00037843
N.S.		-0.0014941	-3.5635e-05	0.0012126	-0.00067084	-1.1646e-05	-0.000828	-0.0001764	0.00056616	-0.00011518	0.00063296	0.00038852	0.0002903	0.00040826	0.0012694	-0.0013767	0.00018456	-0.00017445	0.0015055	0.0005155	-0.00033975	0.0016478	0.0015129	0.0033574	0.0023173	0.0035768	0.00068707	0.0012778	0.00063572	-0.00012873	-0.0006651	9.3294e-05	0.0010457	0.0010095	-0.00010925	8.4096e-05	0.00040727	0.00054044	-6.9264e-05	0.00042879	-0.0003824	-0.00013335	-0.00093841	0.00037324
N.S.		0.0029576	0.0022192	-0.00094454	0.0022168	-0.0037284	-0.0033264	-0.0022408	-0.00011423	0.0075712	-0.0015405	0.0022937	0.0030914	0.0012258	0.00072046	0.000521	-0.00033488	-0.00054818	0.0066196	-0.00044188	-0.00033348	0.0085646	0.01044	0.0041228	0.0015356	-0.00094895	0.0054172	0.0014722	7.5048e-05	0.0015479	0.0023703	0.0029219	6.8211e-05	-0.0012543	-0.00064252	0.0012982	-0.00068643	0.00015499	0.0025591	-0.0024309	0.00074732	0.0029293	0.00068235	5.935e-05
N.S.		0.0012946	0.0019731	0.0013708	0.0020724	0.00073941	0.0016956	0.0037173	0.00085866	-0.0011021	0.00074952	0.0018241	0.0013913	0.003129	0.00049382	-0.00041883	0.0019019	-0.0003533	0.00093671	0.00049796	0.0011843	0.00047048	0.0012501	-0.0016991	-0.0018461	-0.0011344	3.5234e-05	-0.0007271	-0.0016923	0.00064656	0.00072184	0.0010045	0.0010343	1.892e-05	0.00071749	0.00057057	0.0025495	0.002165	0.0019447	0.0012976	0.0026519	0.00044206	0.0025698	0.00011239
N.S.		-0.00038204	0.0003495	0.00059257	0.0013488	-0.00083817	-0.00040963	0.00063522	0.00087192	0.0002532	0.0023114	0.0010345	-0.00055984	0.0013264	0.0006782	-0.00010792	-0.00056252	0.0018251	-0.00081363	0.0001249	0.00064609	0.0014322	-0.0013663	8.3594e-05	0.00066607	0.0010489	0.0011723	0.00040212	-2.9103e-05	-0.001802	-0.00086156	0.0010325	0.00018995	0.0014206	0.0010675	0.00055832	0.0016434	0.0012151	-0.00068655	-0.00024667	-0.0014427	-0.0013145	0.00059633	-0.00071724
N.S.		0.00037699	0.00095219	-0.00096887	-0.00057685	0.0021507	0.00045543	0.00060778	0.0019136	-0.0015642	0.00014583	-0.00022085	0.0010558	-0.0003732	-0.0001526	-0.00013505	4.5075e-06	0.00019368	0.00018194	0.00086012	0.0036573	0.0023904	0.0015641	0.0012169	0.00061819	0.00075009	0.0020444	0.00012541	-2.3411e-05	0.00012513	0.00081413	0.00015012	0.0018338	0.0017061	-0.0013222	0.0023967	-0.00034732	-0.00041783	-0.001085	-0.00050213	0.0002762	0.0029315	0.00074114	-0.0016868
N.S.		-0.00064391	0.0028466	-0.0017132	-0.00085971	0.0031741	0.0059794	-0.0017292	-0.0012531	0.0015219	0.001588	4.4824e-05	-0.00030345	0.0021506	0.00021918	0.0033065	0.0065219	0.0014112	0.00069672	-0.0016441	-0.00040477	0.0071755	0.0038316	-0.0022088	0.002426	-0.0016972	-0.001395	-0.00074305	-0.0039888	-0.0053849	-0.0045865	-0.0013375	-0.0021124	-0.00025609	-0.00055545	-0.0017721	-0.00018749	-0.0021909	0.0012511	-0.0016171	-0.0053762	0.0012643	-0.00040302	-0.0017804
N.S.		-0.00044823	0.00081139	0.00078445	0.00073169	-0.00047686	0.0018709	-0.00041753	0.00042382	-0.00037081	0.00077652	-0.0002892	0.0016657	-0.0008796	-0.00057524	0.00043833	-0.00048014	-0.0014798	0.00061037	0.0013087	-0.0018196	0.0011615	0.0013166	0.0051488	0.0022568	0.0016809	0.0012707	0.001192	0.00026358	0.00010977	0.0025199	0.00040659	0.00096793	0.00034291	-0.00083397	-0.00043639	-0.0014439	-0.0014648	-0.00048874	-0.00023102	0.00097845	-0.00033963	0.00060473	-0.0019204
N.S.		0.00056545	0.0015323	-4.5254e-05	0.002509	0.0017782	0.0014898	0.0041613	0.00063969	-0.00088236	0.00046538	0.00043714	0.00064869	0.0019383	0.00030905	0.00072045	0.0025893	-0.00024575	0.00027683	0.0014311	0.0019489	0.0003859	0.002293	-0.0012646	-0.00049498	-0.00067409	-0.001595	-0.00042209	-0.0013887	7.3981e-05	-4.988e-06	0.0014998	0.0017237	0.00040183	0.0010289	0.00067291	0.0013506	0.0021665	0.0017412	0.001255	0.002402	-0.00024046	0.0023599	0.0010979
N.S.		0.0014966	-0.0036081	-0.00095028	-0.0022069	0.00207	-0.0012353	0.0054289	-0.0013602	-0.0018736	0.0021548	0.00091035	-0.00098287	-0.00069362	-0.0039806	-0.001137	-0.0010974	-0.0012362	-0.0013157	-0.0027123	-0.00026713	-0.001786	-0.0058301	-0.0014964	-0.00073998	-0.00050309	-0.001012	-0.0010253	0.0015295	0.011674	0.0053105	0.01588	0.0020872	0.0025148	0.0011682	-0.0012651	0.00089499	0.012298	0.0012904	0.001691	-0.00081335	8.2472e-05	-0.0027552	0.00066328
N.S.		0.00041995	-0.0039037	-0.0029769	-0.00019443	0.0018802	-7.2705e-05	0.0019812	5.6262e-05	-0.00063596	-0.0032214	0.0028995	0.0016411	0.0027108	0.00070385	0.003777	0.00019832	-0.0014475	-0.00015577	0.0041412	0.0031834	0.0049697	0.0022884	7.8927e-05	-3.8651e-05	-0.0030732	0.0021355	-0.0017349	-0.00087028	0.0053206	-0.00125	-0.00024178	-2.3208e-05	-0.002597	0.001394	0.0063212	0.0014027	0.0008975	0.0030121	-0.0010713	0.0017488	0.0022887	-0.00010598	-0.00064403
N.S.		0.00034081	0.0015805	0.00028205	-0.00050939	-0.00054603	-4.0196e-05	-0.00063193	-0.00051625	0.00086372	-0.00016484	0.00039596	0.0012804	0.00016636	0.0011099	0.00076555	0.005848	0.00027371	0.00078095	0.001422	0.0011577	0.0018735	0.00077949	0.0017892	0.0043608	0.0061713	0.0085408	0.0045885	0.007244	0.0021591	0.0010188	0.00046102	0.0025273	0.0013501	0.0031121	0.0013874	0.0028504	-0.00044409	4.6181e-05	4.0076e-05	0.00071953	0.0017427	0.0014362	0.0016867
N.S.		-0.0002224	0.0010856	0.0023273	0.002693	0.0020535	0.0015618	-0.00093636	-0.00044096	0.0022466	0.00013903	0.0004805	0.00049869	0.00013856	0.0018266	0.00029154	-0.00071889	0.00042298	0.0011172	0.0010801	0.0025525	0.0047328	0.0020503	0.0019928	0.00036418	0.0020078	0.00086	-0.0001659	-0.00067787	1.9062e-05	0.0011887	0.00094992	0.0010353	0.00073028	0.0012719	0.0019928	-0.00014033	0.0012084	0.00013307	0.0031215	0.0013886	0.00098254	0.00016488	-0.0001825
N.S.		-0.00035678	-0.00052485	0.0008639	0.0024261	0.00034263	0.00011236	-0.0044286	-0.0019071	-0.0012879	-0.0032831	-0.0034144	-0.0030999	9.1279e-05	-0.002639	-0.0021869	-0.0024044	-0.00019608	0.0016689	-0.0016603	0.0065132	-0.00059067	-0.00033404	0.0005762	0.0031233	0.0023079	0.00064183	-0.0016662	0.0067051	-0.00016104	-0.00059907	0.0016584	0.0014892	0.0061795	-0.0014483	0.00089868	0.0011779	0.00038215	0.00082161	0.0021415	-0.00099302	0.00055007	0.0015778	0.001295
N.S.		0.00016831	-0.00020861	0.0004006	0.00019742	-0.0010271	-0.00077257	0.00071964	-0.00047521	-0.0010187	-0.0009829	0.00017721	0.00095649	0.0013005	0.00062789	-0.0018462	-0.00048977	-1.5444e-05	-0.00015639	0.0010842	0.00047342	0.0023241	0.001419	0.0013538	0.0026976	0.0010269	0.0029561	0.0015823	0.0016234	-0.00072561	-0.00023719	-0.0015612	0.00097437	0.0014771	2.4535e-05	0.00056638	0.00027096	0.00092233	0.00062669	0.0018262	0.0022982	0.001284	-0.00058824	-0.0012515
N.S.		0.00067043	-0.00020889	0.00039873	0.0015237	0.0018121	-0.0010216	0.00062248	-0.00068657	0.0035864	0.00019724	0.0020308	-0.0011741	-0.0007774	-0.00055841	0.00015269	-0.00055292	0.00027436	0.0017284	0.00086501	-0.00031832	0.0029237	0.00087264	0.00099914	-0.0011679	0.0014517	0.0023019	-0.00059373	0.00011001	0.00057209	0.0020588	-2.0567e-05	0.0013293	0.0006089	-0.0014887	-0.00026142	-5.5416e-05	-0.0006472	-0.00080333	-0.0013427	0.0012101	-0.0011006	-0.0017732	-9.8159e-05
N.S.		0.00084578	0.00057602	-0.00053088	-1.5776e-05	0.0012605	-0.00020439	-0.0003073	-0.00054305	0.0002831	-0.00031963	0.0010828	0.00084502	0.00026248	-0.00020215	0.0012385	0.001637	-0.00021371	0.00081641	0.0016315	0.0028655	0.00078119	0.00035132	0.00256	0.003955	0.0038939	0.0049619	0.002409	0.0027889	0.0019935	0.0021672	0.0011732	0.0010931	0.0032468	0.0028779	0.00053477	0.00031121	0.00036196	0.00042219	0.0003319	0.0014159	0.0017562	0.00070441	0.00096275
N.S.		-0.00085749	-0.00016832	-0.0013031	0.00042843	-0.0012938	-0.00026068	-0.00088192	0.00057659	-0.001785	-0.0010118	-0.0010879	-9.7758e-05	-0.0011085	-0.00077208	0.00010433	-0.00076208	0.00048987	-0.00041914	0.0021467	0.0017241	0.003337	0.00071021	0.0017647	0.00055673	-0.00059834	-0.00090994	0.001476	5.8427e-05	0.0018579	0.00074944	-0.0005404	0.0001515	0.00039715	-0.0004223	-0.00037646	0.0015901	-0.00032145	0.002635	0.00087135	0.0010556	0.00046908	-0.00027191	-0.00026831
N.S.		-0.00044805	9.4093e-06	-0.0018911	0.0010306	-0.00042192	-0.00023221	-0.0015085	0.00099504	-0.0018035	-0.001688	-0.00106	-0.00018383	-0.0015105	-0.00070064	-0.00036879	-0.0014012	0.00075398	-0.00081334	0.0015796	0.0024625	0.0026406	0.00068193	0.00087553	0.0003143	0.00039493	-0.0017627	0.0013852	-0.00065966	0.001902	0.00095547	0.00090686	6.2711e-05	0.00091494	-0.00019733	0.00012983	-0.00012363	-0.00073548	0.0010109	0.00026154	0.0016343	0.00089928	0.00068875	0.0002716
N.S.		0.00023014	-0.001413	0.00065608	0.0037856	-0.00044917	0.0017639	0.0027263	0.0018047	0.00044659	0.0005598	0.00025038	0.0023431	0.0013492	-0.00048615	0.0022354	0.001953	0.0013547	-0.00057927	0.0024604	0.0044652	0.0035808	-0.0010124	0.0023529	0.0019435	0.0028566	0.0019902	0.0042941	0.0025216	0.0011548	0.0020579	-0.00078368	0.0038446	0.0021592	0.0026435	0.0018597	-0.00082015	0.0021959	0.0022286	0.0027198	0.00058568	0.00079394	0.0022198	0.0027263
N.S.		0.00074301	-0.00078344	0.0018595	-0.0036963	-0.0019563	-0.00037637	0.0045616	-0.00040278	0.001476	0.00098773	-0.00070689	-0.0042835	0.00072932	0.0039056	-0.0036305	0.0039168	0.0023853	-0.0029644	0.00087163	6.5515e-05	0.0020641	0.00067179	-0.0028989	-0.0021936	-0.0030109	-0.0037256	-1.8534e-05	-0.00052831	0.0029744	0.0017885	-0.0013986	0.0017489	0.00040334	0.0010891	0.0016583	-0.0020954	0.0021331	0.00047995	0.00075279	-0.0025744	0.0035632	0.0029144	0.0044568
N.S.		-0.0013624	-0.0036184	-0.0029409	-0.0091379	0.0030174	-0.00045671	-0.0017889	-0.0017305	9.5836e-05	0.0022237	9.3079e-05	-9.5334e-05	0.0026452	0.00096868	-0.00068536	0.00027834	0.00068576	-0.0040044	0.00064303	-0.0032932	0.0047036	0.003714	0.001564	-0.0017969	0.00095153	-0.0041166	0.0032503	0.0079845	-0.0066574	-0.0037721	-0.0032639	-0.0011554	-0.0031889	0.0032764	-0.0056262	-0.003711	-0.00016072	-0.00066172	0.00068638	0.0027432	-0.0015975	0.000459	-0.00096922
N.S.		-0.00061314	-0.00014406	0.001156	-3.694e-05	0.00025972	0.00075429	0.00052508	0.00053612	0.0010635	0.00062566	-0.0015343	-4.7201e-05	0.0012951	0.00071	0.00011317	0.0008833	0.0003953	0.00085259	-0.00047523	-0.00031907	0.0013255	0.00024372	0.0010201	0.0023127	0.0034044	-0.00048806	-0.00075966	-0.0019804	-0.00018768	0.00036401	-0.00068001	0.0010528	8.4737e-05	-0.00015517	-0.00049523	0.0010708	0.0008182	0.00018393	-0.00030516	0.00025944	0.0018881	-8.2965e-05	-0.0017914
N.S.		0.00059762	0.0012614	0.0028938	0.00037951	0.0003157	-0.0010608	-0.0014793	0.00068139	0.0011347	0.00055367	-0.0011658	-0.00039103	-0.00067432	-0.00025051	0.001439	0.0011881	0.00041416	0.0018065	0.00026104	3.5928e-05	-0.0012463	0.0016971	-7.3855e-05	0.00052541	0.00036091	0.0015003	0.0021421	0.00041015	-0.0009335	0.00080502	1.617e-05	0.00049463	0.0016041	0.0012388	0.00094519	0.003115	0.0018498	0.00017123	0.0006915	0.0012755	-0.0015093	0.0010801	0.0011561
N.S.		0.0018309	-0.0017301	0.00098133	0.00040249	-0.0011316	-0.00092371	-0.00016496	-0.00067945	0.00034714	-0.00034635	0.000242	0.0004688	0.00011083	0.00042019	-0.0004848	-0.0027767	-0.00097172	0.0018427	0.0029503	0.0018239	0.002382	0.0017542	0.0010847	0.00071661	0.0019674	-3.7646e-05	0.00010331	-0.00097752	-0.0014144	0.00040974	-0.00026084	0.0016204	-0.00068008	0.0024932	-0.00030504	0.0012112	-0.00017536	-0.0016904	-0.0027212	-0.0001204	0.0006753	0.00033663	0.00045713
N.S.		-0.00033456	0.00058664	7.5659e-06	-0.00054051	0.001269	0.00059151	-8.4117e-05	0.00070452	0.0023633	0.0024081	0.0023306	-0.0011911	0.0004666	0.00028049	-0.00033157	-7.8542e-05	0.00023317	0.0011021	-0.00014902	0.0011564	-2.295e-05	0.0042568	0.0020921	0.00073181	0.00127	0.00032589	0.0036085	-0.00038163	-0.00050596	0.00063095	0.0030044	0.0014316	9.0755e-05	0.00066162	-0.00034962	0.00032015	0.0013717	-0.0004731	0.000944	0.00034514	0.0020068	0.00079695	0.00057506
N.S.		0.00076424	0.00052193	0.00019045	0.0015573	0.00054892	0.0002674	0.0021246	0.0019475	0.0016089	0.0017159	0.00043675	-0.0001333	0.00082929	0.00090139	0.0014143	0.00081682	0.00050831	8.4111e-05	0.00062646	0.0035871	0.0016122	0.00031413	0.0012027	0.0012918	-0.0010923	0.00017047	0.00023568	0.00014175	0.00058849	0.00012553	0.0010712	0.0010898	0.00090162	0.0010697	0.00089841	0.00053603	-0.0010756	0.00084232	0.00075406	0.00064579	0.00059995	0.00019616	0.002107
N.S.		-5.5611e-05	0.00022751	0.0022789	0.00096786	-0.0028908	-0.0006156	-0.0011094	0.0038843	-0.00047094	-0.0012296	0.00056041	-0.0029962	-0.0018802	0.0026249	0.00013764	-0.00099002	0.0027773	-0.00069973	0.0013529	0.0042525	-0.0023554	0.0031622	0.0080899	-0.0009351	0.0010232	-0.00085614	3.9782e-05	0.0013929	0.005096	0.0052657	0.0051992	0.0053958	-0.0041343	-5.8178e-05	0.0011188	0.0081772	0.006026	-0.0011447	0.00020315	-0.0011024	0.0025137	0.00019934	-0.0011097
N.S.		0.00036302	-0.0010317	0.00051113	0.00092511	0.0014015	-0.0010303	-0.00071694	-0.00013318	0.0030415	0.00027348	0.0017576	-0.00062729	-0.0011026	-0.0013153	-0.00055244	-0.0010933	0.00043967	0.00064952	0.00013105	-0.00077323	0.0027292	-0.00040891	0.00023035	-0.00095301	0.0012902	0.0029205	0.00081872	0.0014684	0.0027453	0.0021864	0.0010675	5.4737e-05	0.0013652	-0.0012192	-0.00096065	-0.00068692	-0.00070191	-0.0008085	-0.00058862	0.00035121	-0.0011724	-0.0020575	-0.00022791
N.S.		0.001911	0.0009675	-0.0014443	-0.0010624	0.0025054	-0.00050954	-0.00043623	0.00054019	0.0017071	0.0018926	-6.4986e-05	-0.00092262	-0.0012595	-0.0024739	-0.00013439	0.00048469	0.00041884	0.00033786	0.00062545	0.00018943	-0.00031357	-0.002458	0.0018698	-0.00027198	0.0018509	0.0031807	0.0030204	0.0014122	0.0018562	-0.001602	0.00030563	0.00020766	-4.7329e-06	0.0018539	0.0010342	-0.00011214	0.001193	-0.0015209	-0.00070657	-0.00076861	0.00033853	-0.0011161	0.001458
N.S.		-0.0010039	0.00033737	0.0012989	0.00070053	0.00010195	0.0011721	0.00073322	3.5088e-05	0.00094456	0.0018714	-0.00108	-0.000903	0.002213	0.00060441	0.0013925	0.00091436	-0.00039731	0.00097733	-0.0011858	-0.00015779	0.0015164	0.00055114	0.0010979	0.0021746	0.001938	-0.00046144	-0.001656	-0.0020977	-0.00038282	-0.00037674	-0.0005696	0.00095995	0.001096	7.1697e-05	-0.0011909	0.0017841	0.00089373	-0.0012653	-0.00047143	-0.00057115	3.8335e-05	0.0003044	-0.00098074
N.S.		-0.00027043	-0.000691	-0.0025152	-0.00081845	-0.00066931	-0.0002128	-7.1091e-06	0.00068308	0.0010033	-0.00090796	-0.0025771	-0.002216	0.0017862	-0.00086895	0.0023294	-0.00076603	-0.00040679	0.0005855	0.00062571	0.0046212	0.0020015	-0.00022905	0.0013441	0.00060508	-0.00049478	0.0010546	-0.001532	-0.00034337	0.00077063	-0.0010915	0.0022236	0.00087121	-0.0014	-2.4655e-05	-0.00021744	-0.00028002	0.0011649	0.0022215	-0.0018745	0.00012999	-0.0025826	-0.0010662	-0.00096211
N.S.		0.00055289	0.00057016	0.00066878	0.00013673	0.0018225	0.00011592	0.00068556	-0.00041782	-0.0016424	-0.0012019	0.00036483	8.663e-05	0.00056564	-0.00016296	0.00048317	0.00049636	-0.00081157	-0.0003984	0.0008183	0.0035574	0.00059684	0.00039531	0.0025596	0.0016121	0.0022053	0.0012217	0.00062285	0.0024946	0.0014335	0.001682	0.001016	0.0013968	0.0038257	0.0032055	0.00056075	0.00036827	0.0015975	-0.00061068	0.0004801	0.003517	0.0019129	-0.00025314	0.00050045
N.S.		-0.0018372	0.00066381	-0.0021457	-0.00040022	-4.2387e-06	0.00057714	-0.00098953	0.00016876	0.00018751	0.00058081	-0.00049288	0.00072656	-3.31e-06	-0.0014412	0.0029551	-8.7181e-05	0.0010843	0.0015963	0.00094571	0.00029802	0.0029733	0.0025743	-0.00061358	0.00078785	0.0014249	0.0016738	0.0031961	0.00098304	0.0017544	-0.00066993	0.00029259	-0.00026263	0.0011138	-3.5926e-05	0.0017165	-2.0425e-05	0.0020944	0.0017852	0.00039922	0.0006224	-0.00010485	0.00029068	-0.00055183
N.S.		0.0028428	0.00061289	-8.2318e-05	0.00077409	0.0032285	0.00045549	0.00072215	0.00045173	4.2733e-05	0.00092348	0.00038544	0.0017552	0.00080249	0.0015248	0.0017599	0.0025553	0.0040521	0.0011155	-0.0013994	-0.00030759	0.0016811	-0.00073845	0.0024391	0.0020519	0.0011279	-0.00050499	-0.00063447	-1.147e-05	0.0008039	0.0016846	0.00044355	-0.00047698	0.0026007	-0.00013829	-0.00026478	0.0020298	0.00069994	-0.00034196	0.0017804	0.00091872	0.0016876	0.0037124	0.0018282
N.S.		-0.0013312	0.0017547	0.001973	0.00025336	0.00019145	0.0021469	0.001732	0.002949	-0.00032523	-0.00088433	0.00090057	9.3416e-05	0.0019228	0.0016507	0.0025785	0.0014946	0.001427	0.00044155	0.0015192	0.00079192	0.0031227	-0.00016028	0.0021165	-0.00038577	0.0017514	-0.00038128	-0.0026116	-0.0009815	0.00092612	-0.0011845	-0.00025602	0.0012115	-0.0003323	-0.0010617	0.00064819	-0.0016831	0.00015853	-0.0021907	-0.00066628	-0.0012357	-0.0004931	-0.0011442	0.0013877
N.S.		-0.0013329	-6.6303e-05	0.00078976	0.0014839	0.0001416	0.0020792	0.00054572	0.0002453	0.00074244	0.0015534	-0.0015421	-0.0020306	0.0025891	0.00015037	0.0024841	0.00060521	-0.00095206	0.00091877	-0.0013982	-0.001236	-0.00034025	0.00032364	0.00035266	0.0029213	0.00079819	0.00014037	-0.0011522	-0.00089671	0.00042055	-0.00093481	0.0001704	0.00033033	0.0019663	-0.00042269	-0.0013692	0.0019258	0.00059179	-0.0016377	-0.0002387	-0.00038705	-0.0012334	0.00018939	0.00064102
N.S.		0.00020748	0.0017066	-0.00097532	0.0020943	0.0015947	0.0027685	-0.00030053	0.00086886	0.00052138	0.0017922	-0.00021067	-0.00091632	-0.0010171	-0.00044879	2.4892e-05	0.00086745	0.00067304	-5.0993e-05	0.0024764	0.0016688	0.0009491	0.00019299	0.00068669	0.0016873	0.0010054	0.0014931	0.0010445	0.00069729	0.00061085	-0.001315	-0.00023539	-0.002116	-0.0036899	2.133e-05	-0.00031456	-0.00079726	-0.00037144	7.7626e-05	-0.00020515	-0.0018853	-0.00081489	-0.0011703	-0.003714
N.S.		0.0011599	-0.00045689	2.4373e-05	0.0037625	0.0015446	-0.0045751	-0.0019413	0.0011194	0.003978	-0.00055836	-0.00016037	0.0005521	-0.00033882	-0.00063576	-0.004718	-0.0021793	0.0019775	4.5665e-05	-0.00275	0.00089003	-0.00018328	-0.00054925	0.0013627	-0.00068939	-0.0019042	-0.0005783	0.003512	-0.0034233	-0.00065828	-0.0017294	0.0013737	0.00021642	-0.0015428	-0.0021606	0.00086093	-0.0013703	-0.0022125	0.00064054	0.00014854	-0.0019986	0.0019157	0.001904	-0.00094049
N.S.		-0.0013197	0.001002	-0.0016429	-0.0003142	-0.00039117	-9.2385e-05	-0.001252	0.00053866	0.00015154	2.6309e-05	0.00031316	-0.00014237	0.00046172	-0.00014905	0.0031034	0.00087206	0.0015489	0.0019139	0.0016177	0.00074384	0.002178	0.003926	-0.00054615	-0.00030825	0.00066806	0.0015547	0.0021304	0.00041209	0.0015875	-0.00091564	-0.00077507	-0.0004167	0.00019899	0.00059608	0.00094693	0.0016043	0.001315	0.0016558	-3.31e-05	0.00087325	0.00025302	0.0021064	-0.00046933
N.S.		0.0020457	-0.0051124	-0.0011216	-0.0032366	0.0027265	-0.00095918	0.0068097	0.00036772	-0.0028399	0.001804	0.0045866	0.0014258	0.0014885	-0.0035452	-0.00075104	-0.00083963	7.9002e-05	-0.0027382	-0.0010961	-0.0018219	0.0012257	-0.0049811	-0.0019626	0.0014709	-0.0030986	-0.0010241	-0.0033371	0.00027122	0.0083485	0.0010587	0.0085144	-0.00096917	0.001897	-0.00094032	-0.0025311	0.0010129	0.0053828	-0.00052752	0.001103	-0.00066627	0.0012142	-0.002507	0.0015317
Negative		-0.00039627	0.0019436	-7.9566e-05	0.00082838	0.00061969	-3.3587e-05	0.00039567	0.0004603	0.00089078	-0.001195	0.00084916	0.0010728	0.00070299	0.00071896	0.0031937	0.00016172	0.00088549	0.00076206	0.0028025	0.0018267	-0.00018564	-0.0018245	-0.0012141	0.0018831	0.0011464	-0.00065416	-0.001425	0.0016019	0.00064617	-0.00057628	0.0019815	-0.0015267	-0.0013025	-0.00047261	0.00099005	3.8276e-05	-0.00076761	-0.0012879	-0.00060154	-0.001071	0.00016753	0.00042142	0.0015124
N.S.		0.00046322	0.00040032	-0.00066151	-0.00035195	-0.00062959	-0.00030411	-0.0021193	-0.0013016	-0.00095473	0.00038165	-0.001078	-0.0012981	-0.00040239	-0.00059506	-0.0006794	-0.00020969	0.0001652	0.00026587	0.00088467	0.0026982	0.00065492	0.0015331	0.00048879	0.0010238	-0.00013154	-0.0028169	-0.00076651	8.8553e-05	-0.0013667	-0.0009608	0.0013406	0.00021706	-0.00018044	-0.00039032	-0.00015047	-0.0012963	-0.00055085	0.0018033	-0.00079181	-0.001101	-0.00052029	-0.00043431	0.0021128
N.S.		-0.0014458	-0.0014106	-0.0010211	0.0030218	-0.0012318	-0.0011036	-0.0054057	-0.0022258	-0.00122	-0.0022876	-0.0034344	-0.0032189	0.00055259	-0.0025628	-0.00071406	-0.0025895	-0.0013874	-0.00036135	-0.0012178	0.0011327	-0.0020877	2.0855e-05	-0.00013189	0.0013386	0.0020764	0.0029435	-0.0013973	0.0054668	0.0023801	-0.00044824	0.0011741	0.0012812	0.0090597	0.00013265	0.00093753	0.0046368	-0.00022568	0.0024019	0.0019875	0.00071895	-0.00054583	0.0025564	-0.00018165
N.S.		0.00069155	0.0013467	-0.0011724	-0.0012785	0.0017944	0.0010981	4.9854e-05	0.0019139	-0.00080298	0.00042676	-0.00026957	0.0015676	-0.00075123	-1.5446e-05	-0.0021034	-0.00066176	0.00035724	-0.000601	0.00013592	0.0018864	0.0016827	6.526e-05	0.0011811	-0.00080927	0.0002118	0.0022078	-0.00021665	-0.00012908	0.0012871	0.001074	0.001114	0.00084077	0.00084467	-0.0010329	0.0034722	0.00021663	-0.00090224	-0.0014817	-0.0004735	0.00090778	0.0047985	0.0010662	-0.0029945
N.S.		-0.00089038	0.0013197	0.0019848	0.0022792	0.00046659	0.00070231	-0.00066132	0.00051612	0.0014763	0.00038031	0.0017756	-0.00078858	-0.0006171	0.0011019	-0.00052346	-0.0011062	-0.00027491	-1.6713e-05	0.0007792	0.00048765	0.0030275	0.00045683	0.0021341	0.00044616	0.00079378	0.0014377	-0.00029275	6.0822e-05	0.00089475	0.00069138	0.0012133	0.0021696	0.00029469	0.00078292	0.0020016	-0.00013593	0.00095163	0.00074158	0.0016545	0.0015734	0.00088623	-0.0011879	-0.00090646
N.S.		0.00033901	0.00073813	0.00091927	0.0012079	0.00075574	-0.001061	0.0005333	-0.001116	0.0018456	0.00043029	0.0011609	-0.0011553	-0.0012041	-0.00019569	0.00054475	0.00038319	-9.9204e-05	0.001563	0.00068229	-0.00029548	2.8659e-05	0.0015239	0.00017747	-0.0011958	0.00021633	0.00039128	2.258e-05	-0.00086447	-0.0011395	0.0014808	-0.00034311	0.0021966	-7.4946e-05	-2.4782e-05	0.00044905	0.00090311	-0.00096044	-0.00069157	-0.00061021	0.0017301	-0.00084959	-0.00064698	0.00060279
N.S.		-0.0016719	-0.00019711	-0.0017706	-0.00091274	0.00010172	0.0015457	-0.0011793	0.00015833	-0.00026306	0.0010613	-0.00062853	0.0011131	-0.00016313	-0.0023701	0.0011711	-0.00031819	0.00048175	0.00070359	0.00076124	0.00035502	0.0026325	0.001212	-0.00098388	0.0015461	0.0016562	0.0019535	0.0037726	0.0020652	0.0017071	-0.0015734	0.00052745	-1.8277e-05	0.0016479	-0.00041034	0.0010654	1.1554e-05	0.0020036	0.0018894	0.00081047	7.689e-05	-0.00016247	-0.00049435	0.00012482
N.S.		0.0010653	0.0011327	0.0040286	0.00077214	0.0021876	0.0021747	0.0033204	0.00059584	0.0029339	-0.00012919	0.0011262	-0.00074599	0.0014071	0.00029849	9.3946e-05	0.0025011	0.00060677	0.00057878	0.0013957	0.00044087	0.0014709	0.0010743	0.0014127	0.0047193	0.0017411	0.0027672	0.0033437	0.0059104	0.0055714	0.001274	0.002647	0.0037338	0.001513	0.0011708	0.0016516	0.0022618	0.003013	-2.5383e-05	0.0010954	0.0019209	-0.00031097	0.00034297	0.00067801
N.S.		0.00031675	-0.00077746	0.00048483	0.00041247	-0.00019208	0.00029308	0.00043308	0.00075862	0.0013575	0.0014484	0.000637	0.00013992	0.00053275	-2.2684e-05	0.00099889	-0.00073481	-5.8537e-05	-8.4386e-05	0.0004304	0.0021459	0.0016198	0.00027761	0.0012225	0.001047	-0.00095276	-9.8653e-05	-6.7486e-06	0.00072766	0.0014051	0.00071169	0.0013624	0.0020285	0.00067965	0.00059472	0.0006651	0.00071076	-0.00027502	0.00026259	0.0019065	0.00018938	0.0005794	8.4073e-05	0.00096161
N.S.		0.00099386	-0.00062313	0.00043112	0.00078941	-0.0014539	0.00045838	-0.00018514	-0.00047394	-0.00053451	-0.0018183	0.00078041	-0.001279	0.00024023	-0.001612	0.0017142	-0.0021629	0.00013861	-0.00046591	0.00085545	0.0023737	0.0051634	0.0015837	-0.00064494	-0.0017526	-0.001659	-0.00031824	0.00067781	-0.0018001	-0.00015781	-0.00098203	-0.00045004	-0.00029765	-0.00095204	-0.00038255	-0.00093999	0.0012606	-0.00029821	-0.0018832	-0.0014162	0.001312	-0.0016014	-0.0010759	-0.00049511
N.S.		-0.00064734	-6.5394e-05	-0.0013197	-0.0016029	-0.00058762	0.00039023	0.0003828	0.00046355	0.001092	-0.001	-0.0019865	-0.0017861	-0.00056282	-0.00016888	0.0029951	-0.0007266	0.00054392	0.0012008	1.6844e-05	0.0036961	0.00056116	0.0018592	0.0016868	0.00090636	-0.00089603	0.00098342	-0.0010372	-0.00019002	0.00049438	-0.00045541	0.0014035	0.0015765	-7.0355e-05	0.00066313	-0.00035415	0.00025463	0.00018107	0.0025941	-0.0012492	0.0010812	-0.0033499	0.001048	-0.0010997
N.S.		-0.00056255	0.00071983	-0.00032741	0.00024343	0.0012105	0.0019946	0.0015957	0.0010003	0.0010616	0.00034412	0.0027706	0.0018154	0.0022604	0.00089202	0.002465	0.0011321	-0.00011471	0.00037653	0.0011536	0.0031105	0.0032561	-0.0011141	0.0028476	0.0019517	0.0016353	0.001416	0.00040261	-0.0014948	0.0027668	4.2721e-05	0.0015566	0.00015065	0.0012227	2.6689e-05	-0.0013978	0.00054741	-6.1408e-05	-0.00083701	0.00077796	-0.00051921	-0.0012263	0.00047546	0.0023387
N.S.		0.00049389	0.0008138	-0.0008081	-0.00029177	0.0011814	0.0015697	-0.00031348	-0.0013988	0.0014039	-0.0015075	-0.0012199	-0.0010622	-5.574e-06	0.0012192	-0.0009393	0.0017604	-0.00024788	0.00085712	0.0016567	0.00065676	0.00086942	2.6707e-05	0.0023625	-0.00062405	0.00021152	-0.00032104	-0.0012656	-0.00016724	0.0002725	-0.00087241	-0.0011966	-0.00089112	0.00057878	0.00014501	0.00014853	-0.0014126	0.0020541	-0.0013578	0.0012619	-0.00063587	-0.0023445	0.0008265	-0.000394
N.S.		0.00091058	-9.9551e-05	0.0011509	0.0012407	0.00036539	-0.0013477	0.0015207	0.00074368	0.00061935	0.0029771	0.0015831	0.0011785	0.0013362	0.00053693	0.0015666	0.0030021	0.0022727	0.00084404	-0.00084049	0.0037798	0.00070568	0.0008998	0.0013169	-0.0001352	0.00064332	0.0019768	0.00048018	0.0012081	0.00062266	0.0020301	0.00087889	0.0017053	0.00058163	0.0016066	-0.00043265	0.00049712	-0.00099767	0.00067185	0.00041886	0.0012292	-0.0011207	-0.0010536	-0.00010907
N.S.		-0.003321	-0.0002035	0.00099116	-0.0015736	0.0013105	0.0044241	-0.004204	0.00097876	0.00073364	0.00049004	-0.00061211	0.00072051	0.003473	-0.0023971	0.0029747	-0.0031969	-0.00082728	0.0013751	0.0056657	-0.0032453	0.0041257	0.010171	0.0084144	-0.0022417	0.00079749	-0.0014844	0.001956	0.0035605	0.0035785	-0.0051065	-0.0006825	-0.00038563	0.0028687	0.0017271	0.0040639	0.00078643	0.0029681	0.00023491	0.0028808	-0.0011623	-0.0004348	0.0023741	-0.00040465
N.S.		-0.00039409	0.00025347	-5.1182e-05	0.0012174	-0.00062232	-0.0010425	0.00040967	0.00057065	0.00072356	0.0020043	0.00051668	-0.00059873	0.0011279	0.00044163	-0.00039841	-0.0010504	0.0012645	-0.0003248	0.00085753	-0.00024984	0.00047413	0.00084877	-0.00070003	9.6473e-06	0.0008359	-0.00047714	0.00084718	-0.0006335	-0.0013584	-0.0003193	0.00083449	0.00010345	0.0026469	0.001032	3.6688e-05	0.0011637	-0.00062583	-0.00059341	0.0017818	-0.0011442	-0.00092363	-0.00022908	-0.0016898
N.S.		-0.00081791	0.00092129	-0.00025733	-0.0002003	-0.00074572	0.00029191	-0.0022493	0.00095922	0.00033965	-0.00052765	7.9208e-05	0.00021165	0.0015727	0.00058513	0.0018533	0.0020415	0.0011086	0.001177	0.0023072	0.0011353	0.0016334	0.0033181	-0.00024378	-0.0010688	0.00017047	0.00050266	0.0015794	-1.2937e-05	0.00117	-0.0015358	-0.00070003	-0.00071787	0.00074105	0.0016272	0.00062906	0.0035766	0.0010897	0.00093382	-0.00079936	0.00023996	0.00084405	0.0026677	-0.00031258
N.S.		0.0006624	0.00056514	-0.00060175	-0.0010558	-0.00034419	-0.0010381	-0.00041127	-0.00099167	-0.00049874	0.00021465	-0.00091502	-0.0017637	6.1805e-05	-0.00087047	0.00092327	-0.00095472	0.002402	0.0013504	0.00031808	0.0022662	0.0013589	0.00073154	0.00021286	0.00074694	0.00010482	-2.3065e-06	0.00082589	-0.00042038	-8.2241e-05	-0.00048473	0.0016317	0.0015997	-0.0012243	-0.00075958	0.0020112	0.0013455	-6.7234e-05	-0.00044243	0.0027027	0.001245	-0.0013026	-0.00017438	-0.00011213
N.S.		-0.0014957	-0.0004676	-0.00012387	0.00052255	-0.00049501	-0.00060276	-0.0014057	-0.0008064	0.00011121	0.0011513	-9.5654e-05	-0.0002224	-0.0015673	0.00044318	-0.0011228	-0.00054413	0.00032589	0.00048124	0.0017481	0.0017608	0.0020405	0.00051204	0.00064391	0.00052341	0.00057966	0.0033538	-0.00074284	0.00069367	0.00012235	0.0012736	0.0025012	0.00037867	0.0017156	0.0017098	0.0014959	0.00038272	0.0013561	-0.0001539	-2.0566e-05	0.00014851	-0.00073833	0.00082914	-0.0016169
N.S.		0.0001434	0.0026357	0.00098195	-0.00039448	0.00066605	0.0022826	0.00066737	-0.00050385	-0.00037256	-0.00084807	0.00049299	3.236e-05	0.0014788	-0.00047136	0.00062453	-0.0011867	0.00014447	0.0016771	0.0032144	0.0013644	0.0034778	0.0020217	0.0023184	3.9315e-05	-0.00027048	0.00067573	0.0016144	0.0012864	0.0055419	-0.00082891	0.0028244	0.0013247	0.00014759	0.0019814	0.0022115	0.00113	-0.0017877	0.00018289	-0.00020432	0.0016942	0.00040082	-0.00096772	-0.0018982
N.S.		0.00036089	0.0016484	0.00058762	0.0021201	0.00074839	0.0025084	-0.00099708	0.00097916	0.00037609	0.0015213	-0.0010649	-0.00087599	-0.00038402	-0.00030208	-0.00027559	-5.9881e-05	-0.00031258	-0.00069885	0.0015248	0.00074215	-0.00076147	0.00036424	0.00056257	0.001423	0.00052946	0.0010127	0.0026956	0.00060867	0.00059308	-0.00058956	0.00097184	-0.0025656	-0.0037543	0.00071867	-0.00011268	-0.0010586	-0.0015965	-0.00060314	-0.00022972	-0.0012613	-0.0011806	-0.0001514	-0.0050352
N.S.		-0.00024532	-0.0004784	0.00019908	-0.00038359	-6.7234e-05	-0.00038423	-0.00023737	0.0027439	0.0014979	0.00085535	0.00102	0.00013491	0.0005557	-0.00054838	-0.00039166	0.00045917	0.00015608	0.0018527	0.00092386	0.0021444	0.0014248	0.00011633	0.0011408	-0.00092395	0.00066362	0.0014066	0.0015875	0.00076996	0.00090267	0.00082996	-0.00034981	0.0011524	0.00042875	0.00021529	0.0001236	0.00023077	0.0021786	-0.00054469	-0.00011208	0.00082359	0.00030129	-0.00039468	0.001238
N.S.		-0.0002652	0.0015069	-0.00020484	-0.00094676	0.00052832	-0.00093791	0.00050953	-0.00037873	-0.0026373	-0.0019062	-5.9122e-05	0.00097241	0.0011979	-0.0010009	0.00083405	-0.0020004	-5.9072e-05	0.0015613	0.0022246	-1.5518e-05	0.0031796	0.0044292	0.0047464	0.0019187	-0.0015989	-3.9011e-05	0.0018015	-0.00021682	0.0040501	-0.00059869	0.00043226	0.00066708	0.00020018	0.0018882	0.0017724	0.00058355	-0.0020551	-0.00081246	-0.00080228	0.0013835	0.00092653	-0.00013777	-0.0016595
N.S.		-0.00049056	-0.0017402	-0.00038014	0.00072967	0.00031863	-0.00096695	0.0027199	0.00018222	0.00010425	-0.00093362	-0.00030237	-0.00035535	0.0025799	0.00017998	-0.0013616	0.0012465	-0.00025257	0.00065887	0.0016927	0.0013888	0.00037461	0.00051211	9.1263e-05	0.00068984	0.0024131	0.00035666	-0.00075079	-0.00074762	-6.3802e-05	0.0011588	-0.00081769	-0.00023861	0.0012439	0.00087968	-0.00044395	-0.0013966	-0.00024989	-0.00066616	0.0009213	0.00074667	-0.00066762	0.00068909	0.0032189
N.S.		0.0006635	-0.0049264	-0.0020377	-0.0015965	0.0014337	-0.00073037	0.0039404	0.0014179	-0.0014282	-0.00077011	0.0036582	0.0025498	0.0033409	-0.0014301	0.0016265	-3.2473e-05	-0.00038871	-0.0013741	0.0026912	0.00034089	0.0044961	-0.001716	-0.0012247	0.0026236	-0.003441	-0.00042692	-0.0034186	-9.4726e-05	0.0053556	-0.0016037	-8.4291e-05	-0.0020721	-0.00040961	0.00047287	0.00096301	0.0021792	0.00015953	0.0010487	0.0003208	0.00089161	0.001685	-0.0023753	0.0011839
N.S.		-0.0006979	-0.0013386	-0.0005791	-0.0011901	-0.0003782	-0.00034592	0.00077757	0.0012023	-0.0016445	-0.0014256	0.00083242	-0.001106	0.0011348	-0.0005719	-0.001181	-0.0025451	-0.00010626	-0.00083504	-0.00083398	0.0051599	-0.0013822	0.00098637	-0.0014583	0.00023041	0.0010307	-0.00063563	-0.00022388	5.4423e-05	-0.00024879	-4.9422e-05	0.0012803	0.00045418	-0.00088595	0.00013814	0.00040508	-0.00011378	0.002521	-0.002216	-0.00032759	1.2692e-05	0.00093836	9.6507e-05	9.6755e-05
N.S.		0.00082551	-0.0001626	0.0004468	0.0020457	0.0017939	0.0016544	-0.0014668	-0.00030581	6.8432e-05	-0.0024804	-0.0025657	-0.0015533	-0.00085109	-0.0033902	-0.003103	-0.00087578	-0.0012463	0.00072138	-0.0021288	0.0044403	0.0020857	-0.0020877	0.00138	0.002816	0.0033817	-0.00029806	7.4264e-06	0.0016132	-0.0018735	-0.00089612	0.0010258	-0.00016746	0.0046593	-0.0028643	0.0023687	-0.0021253	-0.00069819	-0.000171	-0.00085902	-0.0021507	0.0026297	-0.0011795	0.0030978
N.S.		-0.00049301	0.0018702	0.00072496	0.00077019	-0.00066246	0.0011429	0.00165	0.0027736	0.00034129	-0.0014304	-0.00031686	5.8837e-05	0.0014276	0.0027889	0.0018289	0.00076345	0.0013582	1.8605e-05	0.00073588	0.00051128	0.0019582	-3.2569e-05	0.0010039	0.00022071	0.00055956	-0.00057698	-0.0034511	-0.00051419	-0.00019028	-0.0012666	-0.00016411	0.0014884	-0.0011328	-0.0012947	0.0010479	-0.0023406	-0.00036804	-0.0021429	-3.1644e-05	-0.0015383	0.00023589	-0.00022903	0.0015813
N.S.		0.0012548	0.0016641	0.0005778	-0.0003386	-0.0010076	0.00066839	-0.00051138	-0.00034979	0.00029175	-0.0010437	0.00064986	0.0019349	-1.1049e-05	0.001455	-0.0007014	0.0033632	3.6102e-05	-0.00043993	7.9557e-05	0.00049461	0.0013305	0.0012661	0.0010201	0.0019397	0.0036502	0.0045474	0.003	0.0043336	0.0011121	-2.666e-06	0.0011756	0.0018296	0.00059635	0.0023543	0.0007496	0.0018793	-0.0014562	-0.00012022	-0.00017279	0.00057394	0.0014947	0.00099848	0.00083954
N.S.		0.00032226	0.0010494	0.0022841	0.00018071	-0.00029601	-0.0010309	-0.00098015	-0.0006911	0.00080956	0.00077668	-0.00042221	-0.00079882	-0.0010954	-0.00082135	0.0010192	0.00073355	8.4003e-05	0.0012229	0.00026778	-0.00038984	-0.0020149	0.0015115	-0.0010167	-0.00046966	-0.00041476	-3.3235e-05	0.0015851	-0.00076648	-0.00094938	0.0011107	-0.00054132	0.0015624	0.00061577	0.0011687	0.00058765	0.0020294	-0.00010087	-0.00053874	0.00080227	0.0016548	-0.0010408	0.00054393	0.0013048
N.S.		-0.00038532	0.00077171	-0.0002061	-0.00068539	0.0001899	-0.00019777	0.00048129	-0.0014549	0.0019623	-0.00057246	-0.0018444	-0.00024352	-0.00015994	0.0021264	-0.0008133	0.00057976	-0.00038319	0.00050223	0.0013508	0.0017156	0.00017293	-0.00073065	0.00091561	-0.00069661	0.0011223	-0.00038818	-0.0011835	-0.00066426	-0.00070233	0.00034781	2.3565e-05	-0.0009465	0.00036103	-0.00026776	-0.00070178	-0.00022335	0.0020612	-0.0038017	0.00087251	0.0010433	-0.002531	0.0006432	-0.00061637
N.S.		-0.00019094	4.4401e-05	0.0013949	0.0002164	0.0007637	0.00012852	0.0012358	0.00024227	-0.0014023	-0.00098162	0.00033434	-0.00035516	0.001178	0.00026954	0.00056292	0.0003781	-0.00063704	0.00011252	0.00066445	0.0029826	0.00061169	7.2272e-05	0.0029334	0.00011902	0.0014088	-0.00055427	0.00030011	0.0016815	0.0012046	0.00078756	-0.00052988	0.00066735	0.0014457	0.0014803	0.00067895	-3.0617e-05	0.0021271	-0.0013861	0.00064613	0.003826	0.0024567	-0.0011842	0.00094262
N.S.		-0.00056419	-0.0010248	-5.5141e-05	0.0010218	-0.0013296	-0.00046582	-0.00019785	-0.0013884	-8.2747e-06	-0.001614	-0.00048141	-0.0011227	0.00013949	-0.0016722	0.0011104	-0.0034763	0.00262	-0.00027396	0.00077085	0.00047254	0.0025967	0.0014667	0.00055925	-0.0013621	-0.0011259	-0.0021613	-0.00027621	-0.00095987	-0.00080609	-0.0017313	-0.00040234	-0.00063022	-0.0019748	0.00044219	0.00047847	0.0013247	-0.00099265	-0.00081449	-0.001563	-0.00027209	-0.0020487	0.00073513	-0.00043112
N.S.		0.0034616	-0.00084694	-7.2074e-05	0.00172	0.00094823	0.00073297	0.00038905	0.00033063	0.0017864	-0.00012586	0.00053211	-0.00012618	-0.0010171	2.1983e-05	-0.00040754	-2.3879e-05	-0.0018379	-0.0022817	-0.0013299	0.0015239	0.0010187	0.0024927	0.0024203	-0.0013287	-0.00050708	0.0011001	0.0014753	0.0024088	0.00075005	-0.0024256	0.00023528	-0.00043016	0.0011326	0.0016786	-0.00061725	0.003041	0.0001278	0.0014956	-0.00022751	-0.00037688	-0.0017826	-0.00056311	-0.0003697
N.S.		0.00091471	9.5624e-05	-0.0016367	-0.0015223	-0.0011619	0.0011327	-0.00082603	-0.00053985	-0.00038565	0.0024309	-0.00013921	-0.0011787	-0.00099382	0.00019625	-7.8163e-05	0.00076643	0.0022677	-0.0023632	-0.00081018	-0.00093163	0.001839	-0.00083661	0.0017761	0.00027784	-0.00136	0.0011015	0.00068615	0.0012664	0.0017139	0.00078205	-0.00079882	-0.0017217	0.00035165	0.00026334	0.0023721	0.0008527	-0.00030677	0.00028711	0.0018914	0.0011421	0.0024678	0.00197	9.7907e-05
N.S.		-2.6447e-05	0.0010505	-0.0013007	6.3012e-05	-0.00066493	-0.00019331	0.0010552	-0.000623	0.0014952	-0.0014339	0.00071855	-0.00014462	-0.0012818	-0.0010336	-0.00039706	0.00017992	0.00071036	-0.00072001	0.0017031	0.00029153	-0.00090686	-0.00054122	-0.00085526	0.00069466	0.00045688	0.00058257	-0.0011408	5.5281e-05	-0.0010401	-0.00056367	0.00072543	-0.00075183	-0.00094454	-0.00052638	0.0013471	-0.0017658	-0.0016901	0.00063334	0.00089312	-0.0014599	-0.0016072	0.00091729	-0.00065281
N.S.		0.001325	-0.00034538	0.0011043	0.00050833	-0.0010069	0.001013	-0.00035471	0.0006628	-0.00082364	-0.0011451	0.0015554	-0.0014439	-9.7128e-05	-0.00082243	0.0015488	-0.00012709	-0.0016412	-0.00056994	3.2716e-05	0.0032693	0.0046718	0.0011275	-0.00058993	-0.0018705	-0.0017977	0.0023045	0.0017199	-0.0028053	6.1712e-05	4.6745e-05	-4.4921e-05	-0.0013088	0.00037749	-0.00078069	-0.0024273	0.0015664	0.0013667	-0.0023586	-0.0015668	0.0035997	-0.0011844	-0.0023687	-0.00068058
N.S.		0.00015976	0.0013756	-4.1834e-05	0.00052667	0.00093908	-0.0006132	0.0003425	-0.00017203	0.0019559	0.00096811	-0.00013943	-0.001209	0.00043129	-0.00072685	-0.00074592	-0.00095179	0.00019291	0.0015406	8.5806e-05	-0.00081249	0.001151	-1.8782e-05	0.00076295	0.00025491	0.00057	-0.0004642	0.00098419	0.00043022	-0.00056643	-0.0007261	0.00015857	0.0010878	-0.00065707	0.00099478	0.0014394	0.00048471	-0.0011406	0.00061169	0.0010617	-0.00043675	0.0012458	0.0013662	0.00045114
N.S.		-0.0002035	0.00062333	-0.00016468	-0.0012351	-0.00065244	-0.0018138	-0.0010227	-0.00094971	-0.00046779	-0.00096633	-0.00038466	-0.00057678	0.00025175	-0.0010144	0.00059806	-0.0005294	0.0021326	0.002875	0.00034908	0.0026263	0.00057383	0.00061217	0.00033226	0.00033342	0.00035526	-0.00011199	0.0014296	-0.00010065	-0.00085949	-0.00025012	0.0020602	0.0022696	0.00018923	-0.0010457	0.0027263	-0.00040031	-0.00088867	-0.00069234	0.0013781	0.00051419	0.0012883	-0.00021782	0.00058102
N.S.		-0.00061255	0.00087728	-0.00054049	-0.0003175	-0.0018074	0.00056198	7.718e-05	-0.00044324	-0.0021384	6.8049e-05	6.9758e-05	0.00042061	-0.00019425	-0.00068554	0.00030432	0.0004425	0.00075276	0.00040901	0.0013044	-0.00040058	0.0026098	-0.00089995	0.0025096	0.0010029	-0.0011554	0.00078862	0.002528	0.0010064	0.0022118	0.00051135	-0.00098978	0.00079083	0.00022246	-0.00019843	-0.0011718	0.0039951	0.00071405	0.0030847	0.00085129	0.00065132	0.00036892	-0.0010469	-1.1922e-05
N.S.		-0.0028331	-0.00092844	-0.0022227	0.00057841	-0.0028541	0.00088245	0.0015052	-7.8372e-05	0.0016476	-0.00059691	0.0024273	0.00011259	0.0030272	-0.0019944	0.0025777	0.0012401	-0.003692	0.0014107	-0.0022303	-0.0011871	-0.0014879	0.0020629	0.00035186	0.0024733	0.0012668	0.00057084	-0.00023	-0.00058747	0.00096555	-0.0019112	3.6514e-05	-0.0005251	0.00047896	-0.00053082	-5.8442e-05	-0.00067327	0.00098993	0.00025379	-1.9828e-05	-0.00066772	0.0011721	0.0021688	0.0017777
N.S.		-0.00028451	-0.00069609	0.00099525	-8.7923e-05	-0.00025127	-0.00024685	0.00081397	0.0015619	0.00086377	-1.5397e-05	0.00089464	0.00020024	0.0010138	5.4928e-05	0.00042427	0.00050022	-7.0314e-05	0.0016573	0.00089258	0.0026447	0.0010653	-0.00048278	0.0019934	-0.00079272	0.00089421	0.0001335	0.0011738	0.00079745	0.0011267	0.00056628	-0.0010891	0.00039748	-0.00012823	0.0002697	0.00051255	0.00011862	0.001902	-0.0012198	0.00040189	0.0022176	0.0016952	-0.0011318	0.0021243
N.S.		0.0006948	0.0013569	-0.0015422	0.00070332	0.00037284	0.0005621	-0.0010638	0.00091616	-0.0019332	-0.0011058	-0.00035786	1.9773e-05	-0.00074566	-0.0011114	-0.00087492	-0.0017048	0.0013803	-0.00077347	0.00019706	0.00050519	0.0012632	-0.00021375	0.00018169	-9.9005e-05	0.00071697	-0.0017991	0.0016013	-0.0012166	0.00056267	0.00071069	0.002449	0.00010692	0.0012003	1.6655e-05	-0.00060527	-0.0012051	-0.00032367	-0.00057711	-0.00019547	0.0019391	0.0014511	0.00095374	0.001343
N.S.		0.00037524	-0.0032122	0.0014808	0.0011361	0.00062869	0.0011605	0.0015312	0.0019153	0.0018962	-0.0010646	0.0021855	-0.00074523	0.00071681	0.0011975	0.0041972	0.0017567	0.0035773	0.0025846	0.00037797	0.0017916	0.00046128	-0.0024741	0.00071936	0.0020702	-0.0010403	0.00056995	0.0017616	0.00019903	0.00091192	0.0013137	-0.00071283	0.0002253	-0.0015591	-0.0018095	-0.0011188	-0.00094316	0.0025231	0.00072808	-0.0010231	1.06e-05	0.0017973	0.0017501	0.00083572
N.S.		-0.0010313	0.0023417	-0.00013599	-0.001548	-0.0021884	-0.0004703	-0.0033489	-0.00079338	0.00049979	-0.00044676	0.0016797	0.0029443	0.00026866	0.0014464	0.00072826	0.0038657	0.00085867	0.001547	0.0013815	0.00079202	0.00041806	-0.00044552	0.0015146	-0.0003744	0.0013159	0.00029716	-7.22e-06	0.00037848	-9.5404e-05	-0.00049479	-0.00014229	-0.0010679	-0.00028211	-0.0017955	0.00087463	0.00029294	-0.00055478	0.001229	0.0012612	-0.0011421	0.0001017	-0.00084322	-0.00080225
N.S.		-0.00034481	0.00013466	-0.000983	-0.0014878	0.00041297	-0.0018889	0.0011349	-0.00062577	0.00064916	-0.00056206	0.0010717	-0.00016774	0.0014679	0.00029846	0.0034679	8.1938e-05	0.0018083	-0.0009963	0.0032644	-0.00037851	-0.0010211	-0.0013834	-0.0016669	0.0011874	-0.0010411	-0.00094039	-0.00062583	0.0015507	0.00036006	0.0011184	-0.00015721	-0.00090873	-0.0013979	0.00030929	-0.0013034	0.001282	0.001481	8.1336e-05	-0.0018612	-0.0014155	-0.00029503	-0.00089841	-0.00035899
N.S.		-0.00015971	0.00063326	0.00014648	-7.3646e-05	-0.00059486	0.00082034	-0.0022478	0.0011247	0.00077424	-0.00077175	-0.00039579	0.0017011	0.0025275	0.00060595	0.0006997	0.002053	0.00068831	0.00051455	0.0014475	0.00061308	0.0011407	0.00089673	0.00054711	-0.0006806	0.00034956	-0.00033287	0.0010842	1.0573e-05	0.00070705	-0.00080403	5.3839e-05	-0.00031441	0.0018247	0.0020677	0.00065377	0.0029958	0.00098629	-0.00018228	-0.00185	-0.00053093	0.0015265	0.00066787	0.00041848
N.S.		0.0005741	-0.00093678	0.00030104	6.2294e-05	-0.0014148	-0.0013769	-0.0029481	0.00094728	0.0027801	0.0011933	0.00054901	-0.0030321	0.0025462	0.0041568	-0.0024176	0.004155	0.00024008	0.0006851	0.002034	0.0012742	0.002751	-0.0026282	-0.0016182	0.0002189	-0.00020921	0.0011247	0.0003775	0.0014493	0.0015639	-0.00089535	0.0002932	0.00012986	0.0028419	0.0012457	0.0040423	0.00083026	0.0030153	-0.00075088	0.0031209	0.0059246	0.0020602	0.0031707	0.0034685
N.S.		0.00095781	-0.00037604	-0.00032563	-0.0012216	-0.001223	0.00023132	0.002423	0.0007951	0.0030278	0.0026952	0.00060977	0.00046125	0.0002961	0.0016175	0.0013797	0.0027608	-0.0011549	0.0031633	0.0013675	0.0026496	0.002197	0.0026845	-0.0012964	-0.00096447	0.00011275	0.0017391	-0.00055618	-0.00080012	0.00327	-0.00016938	0.00034421	1.4748e-05	-0.0016881	0.0012557	0.0010729	-0.0020595	0.00085057	-0.0013036	-2.2838e-06	-4.8059e-05	0.001363	0.00077314	0.001028
N.S.		-0.0011293	-0.0013356	-0.0023554	0.0029525	-0.0017383	-0.0016255	-0.0026631	-0.0017128	-0.0017527	-0.0017221	-0.0032453	-0.0013728	3.5289e-05	-0.0030642	0.00040151	-0.0013482	-0.001415	-0.0029631	-0.0012111	-0.003866	-0.0026447	0.00044766	-0.00073259	-0.00021871	0.002697	0.0033223	-2.9458e-05	0.0032174	0.0059093	0.0001412	0.001961	0.00054459	0.008773	0.0014939	0.0021337	0.0047572	-0.00091427	0.0037683	0.0010651	0.0011945	0.00021868	0.0023758	-0.0010268
N.S.		0.0007946	0.0028998	0.0014907	0.00092829	2.9909e-05	2.6049e-05	0.0007723	0.0010686	0.0025311	0.0024689	-4.7682e-05	-0.0011564	0.00039856	-0.00091446	-0.0007609	-0.0011186	0.00068568	0.00054664	0.00079993	-0.0007584	0.0011186	0.0006827	-0.00058578	2.2929e-05	0.00096626	-0.0008767	0.00055708	-0.00021022	-8.521e-06	-0.00054266	0.00053764	0.00072559	-0.00091386	0.0025228	0.0017979	0.0025836	-0.00026005	0.00068548	0.0014406	-0.00044247	0.0016488	0.0016006	0.0015202
N.S.		-0.00046709	-0.0015731	-0.00052406	0.0017657	0.0014302	-0.00069609	0.0026743	1.8767e-05	0.00022747	-0.0015484	-0.00044875	-0.00013673	0.001735	-0.00087872	-0.0016921	-0.00063733	5.8233e-05	0.00089838	-2.4943e-06	0.0005246	5.8767e-05	-0.00040285	-0.00024669	0.00016741	0.0027937	0.0003724	-0.00089894	-0.00059902	0.00023082	0.0019525	-0.00094368	0.00054225	0.0012867	0.00019405	-0.00030032	-0.00038963	-0.00032391	-0.0005052	-0.00014576	-0.00075245	-0.00068191	3.8456e-05	0.0022133
N.S.		0.0018101	0.0054903	0.0012191	0.00029912	-6.0317e-05	0.0051099	0.0024357	0.0022314	0.0012594	0.0034855	0.00069602	-0.00052258	0.00055161	0.0010756	0.00017932	-0.0014515	0.00041838	0.00071102	0.0015063	-0.00029339	-0.0001512	9.8468e-05	-0.00074278	-0.00069664	0.0017916	-0.00083317	0.00077161	-0.00017821	0.0015808	-0.00056729	0.00046815	0.00043643	0.00048248	0.00029302	-0.00044641	0.00031347	0.00030934	-0.00089568	-0.00065835	-6.0858e-05	-0.00058352	0.00020501	0.001227
N.S.		-0.00047722	-0.0012758	-0.0013197	0.00069591	0.00044337	0.00086428	-0.0010716	-3.6878e-06	0.0018748	0.00093043	0.0014315	0.002611	-0.00029438	-0.00094222	-7.4661e-05	0.00017807	-0.00096553	0.00010892	-0.0016399	-0.00058923	0.00071126	-0.0015036	0.0025035	0.00022712	0.00043004	0.00038194	0.0014353	0.00049599	0.00055767	-0.00037599	7.774e-05	-0.00071321	-0.0020879	-0.000174	-0.00096117	-0.00068177	0.00015768	-0.00074769	-0.00019203	0.00095411	-0.00070077	0.00015065	0.0011292
N.S.		0.0019539	0.0048739	0.0021934	0.00078737	-0.00096464	0.002683	0.0017384	0.0016829	0.0019356	0.0031684	0.00064942	-0.0012669	0.00078367	-3.3807e-05	-0.00064175	-0.0011679	0.0004603	0.00022782	0.0013736	-0.0010746	0.00092433	0.00020247	-0.0012187	-0.00025464	0.0017478	-0.0013119	0.00051516	-0.0003003	0.0006821	-0.00050609	0.00039121	0.00021755	-0.00026982	0.0018098	0.00076153	0.0017213	0.00036559	-0.00022216	0.0007729	-0.00014548	0.00079481	0.0011699	0.0015459
N.S.		0.0010428	-4.6385e-05	0.00061231	-0.0004702	-0.00047621	-0.001702	0.0017799	0.00012267	0.000998	0.0022075	0.0019466	-0.00026591	0.0031112	0.0013641	0.00023823	0.0034231	0.0021047	0.0012952	0.0011539	0.0023364	-0.00016775	0.0018633	0.00043921	0.00087284	4.4578e-05	0.0021777	0.00035218	0.0010902	0.00072601	0.0015528	0.0018052	0.001439	-0.00025811	0.001525	-0.0003756	0.00015218	-0.0013405	-0.00034081	0.0014468	0.00083454	8.7735e-05	-0.00012565	0.0012235
N.S.		0.0006	0.00082422	-0.0016694	-0.0015723	0.00042985	0.0016233	-0.0007806	0.00071947	-0.00030068	0.0012493	7.7077e-05	0.00027143	-0.0012443	0.00030637	-0.0020873	-0.00023091	0.001033	-0.0013118	-0.00069323	0.00050643	0.0014254	-0.00079495	0.0010725	-0.00086912	-0.00063575	0.0015665	0.00031377	0.000159	0.00176	0.00075767	0.00085838	-0.0010456	-0.00015128	-0.00072907	0.0032612	0.00078078	-0.0012656	-0.0010044	0.00063967	0.00066501	0.0040542	0.0010987	-0.0017182
N.S.		0.00065452	0.0018527	0.0015371	0.0010489	0.00099635	0.00060207	0.0013591	0.0018839	0.00032152	-0.00094338	-0.0005776	0.00059431	0.0022072	0.0017349	0.00080098	0.00069459	-0.0015361	0.0013582	0.0008898	0.00037902	-9.8962e-05	-0.00097247	0.00047133	0.0016812	-0.0002515	-7.7196e-05	-0.00091808	-0.00057002	-1.117e-05	-0.00015085	-0.00048066	-0.00073499	-8.6181e-05	0.00078063	-0.00061562	-0.00026525	-0.0011778	-0.00026742	0.0010564	0.0011966	0.0024901	-3.0476e-05	0.0019807
N.S.		-0.0016497	0.00099261	0.00097249	-0.00083435	0.00077145	0.0026684	0.0010932	0.0020569	4.9377e-05	-0.00036105	0.0018731	0.00059701	0.0015068	0.00035644	0.0026336	0.00084151	-0.00026403	-0.00021	0.0010197	0.0011422	0.0022943	-0.0014531	0.0018285	-0.00056518	0.0024029	6.576e-05	-0.0011301	-0.0020238	0.0022851	-0.00097661	0.00071976	0.00013006	0.00032626	-0.00056918	-0.00053312	-9.766e-05	0.00055203	-0.0018103	-0.00022797	-0.00076766	-0.0011998	-0.00065264	0.0018172
N.S.		0.00066477	0.0019184	0.0012544	-6.2556e-05	0.0010014	0.0010591	0.00013761	0.0021571	0.0030602	0.00039353	2.3332e-05	0.00076667	0.00047439	-0.0011514	-0.0023112	0.00086941	0.00056816	0.0015236	0.00067839	0.0013208	-0.0011407	-0.00039526	-0.00017886	0.0011078	-0.00037974	0.0011104	-0.00049887	-0.0014601	-0.001223	-0.00091603	-0.00077434	0.001472	-0.00024486	-0.00081058	0.00040283	0.0015218	0.0013882	0.001657	7.0292e-06	0.0012204	0.0012298	0.00050248	0.00061414
N.S.		-0.00060381	0.00011158	0.00079997	0.00031228	0.0020624	-0.00024111	0.00039579	-0.001766	-0.00056096	0.0022893	-0.0013864	0.0017276	0.00032063	0.00040086	0.0008829	0.00046937	-0.0010117	-0.00045133	-0.00092586	-4.194e-05	-0.001848	0.0055025	-0.00097461	-0.00071144	-0.00076371	0.0010585	-8.3312e-05	0.00024069	0.0003282	0.00090747	-0.001901	-0.00093461	-0.0007972	-0.0012906	-0.00031013	0.0016378	-0.00076149	-0.00082328	0.0014045	-0.00142	0.0017563	5.3862e-05	0.0015861
N.S.		0.00011409	-0.0010512	0.00094966	-2.2441e-05	-0.00017112	-0.00030932	0.00095552	-0.00014837	-0.00015263	-0.00029787	-0.00025945	0.00012815	0.0037527	0.00067501	-0.00082847	0.0028285	9.4955e-05	-0.00020884	0.0017941	0.0015204	1.1769e-05	0.00085071	8.04e-05	0.00080279	0.0018045	-0.00027185	-6.18e-05	-0.00047108	-0.00046041	0.00019919	-0.00069018	0.00035435	0.00031817	0.0016948	-0.00014353	-0.00055567	0.00061201	3.2706e-05	0.0011528	0.0020441	-0.0007573	0.00092763	0.0027387
N.S.		0.00073625	0.002738	0.0010136	0.00052003	0.00036612	0.0017062	0.00081199	0.0020225	0.00075098	-0.00025015	0.00039657	0.00055223	0.0019933	0.0020777	0.00024417	0.00090523	-0.00068037	0.001136	-0.00041862	0.0006969	0.00053091	-0.0010263	8.683e-05	0.0012919	-1.6552e-06	-4.8242e-05	-0.00054843	-0.00034106	0.0011282	0.00018893	-4.1245e-05	-0.0010906	0.00077972	0.0012261	-0.00091135	-0.0013877	-0.0012266	-0.0017863	-0.00053415	0.00089089	0.00094799	0.0005833	0.0016348
N.S.		0.00051108	-0.0017252	1.6465e-05	0.00051757	-0.0018872	-0.00095208	0.00010104	-0.00071843	0.0011103	-0.0012178	0.00061618	0.00095082	-9.2913e-05	0.00063754	-0.00066198	-0.0013127	-0.00040678	0.00069232	0.0023396	0.0027988	0.0020867	0.0013577	0.0026166	-0.0024185	0.00063611	0.00049343	5.1367e-05	-0.0016981	-0.0018612	2.4858e-05	-0.00044458	0.0012059	-0.0014182	0.0018727	-0.00034633	0.0014705	-0.00054174	-0.0011234	-0.003139	-0.00021841	0.0007343	0.0016078	-0.002075
N.S.		-0.00078226	-0.00069699	-0.00095847	-0.0012187	0.00025526	0.00097883	-0.0010168	0.00059396	-0.0011138	0.00099352	-0.00035391	0.00035213	0.00047347	-0.001676	0.00011277	0.00032467	0.0013427	-0.0001589	0.00046943	-0.00016438	0.00046367	0.00099648	-0.00083845	0.0013412	0.0006801	0.0011949	0.0031336	0.0030403	0.0018826	-0.0018613	-0.00096534	0.00083762	0.00090252	-0.00028205	-0.0011707	0.00059898	0.00067864	0.0017243	0.0010568	0.00027045	0.00048804	-0.00062443	0.00067056
N.S.		-0.00061366	-0.0011315	-0.0016926	-0.00030326	0.00022195	0.00065541	-0.001061	-9.4935e-06	0.00021823	0.0012151	0.0017565	0.0021092	-0.00072283	-0.0017533	0.00090328	0.00069654	0.00080695	0.00083641	-0.0018157	-0.00017459	0.00038412	-0.0024374	0.0022452	0.00037474	0.00055164	-0.00071318	0.00090805	-0.00086592	-0.00050711	-0.00018601	-0.00055462	-0.00012303	-0.003008	-0.0004067	-0.0024846	-0.00031368	-0.00014213	-0.0016799	-0.0008164	0.0004848	-0.00027031	-0.0017735	0.00041421
N.S.		-0.00091825	0.00066178	-0.00041714	5.4353e-05	-0.00096209	-0.00049711	0.0011424	0.00040714	-0.00078408	-0.00018354	0.00074282	0.00081967	0.0011581	0.00031444	-0.00014974	0.0020834	0.0001727	0.00043509	-0.001958	-2.7965e-05	-0.0024227	0.0039142	0.0016569	0.001948	0.0002835	-0.00045739	-0.0012756	-0.00084049	0.0005916	1.3527e-05	4.1368e-05	-0.0010058	-0.00032499	-0.00027874	0.0012448	0.00033147	-0.00088492	-0.0013215	-0.0016692	0.00045274	-0.002438	-0.0013141	0.00017644
N.S.		-0.0002055	0.00035602	0.00029863	-0.001165	-0.00090445	-0.00010255	0.00069234	0.00016948	0.0014574	-0.00020371	-0.00090336	-0.00081785	-0.00087988	0.00026882	-0.0017267	-0.00066733	-0.00018303	-0.0013634	0.0013779	0.00033236	-1.6833e-05	0.00022009	-3.8537e-05	0.00049037	5.2527e-07	0.0009684	-0.00030262	-0.00030438	0.00022075	3.3957e-05	-0.0005293	-0.00061787	-0.00072519	-0.00021553	-0.00051485	-0.0010558	-0.00024681	-0.00090492	-0.00017593	-0.00013469	0.00034449	-0.00043125	-0.00080785
N.S.		0.0020613	-0.0011336	0.0011992	0.00055644	-0.00054503	-0.0006802	-0.00025479	-0.00041536	0.0014608	0.0024721	0.00032321	8.0293e-05	0.00023813	0.00040975	-0.00015128	-0.0031454	-0.001488	0.0033473	0.0015443	0.0013876	0.0020241	0.0015695	-0.00099835	0.0015611	0.0014104	0.00070393	-0.00063059	-0.0011597	-0.00016515	-0.00021547	0.00089808	0.0017304	-7.1811e-05	0.0020587	0.00034836	-0.0003677	-0.00063205	-0.0024719	-0.0012685	0.00044417	0.0011746	0.00047859	0.0017288
N.S.		-1.8588e-05	0.00038272	-0.00025641	-0.0013394	-0.0010414	0.00038947	0.0013433	-0.0002314	0.0016979	-0.00056012	-0.0013753	-0.00041649	-0.0011521	9.5379e-05	0.00012378	-0.00085902	-9.1161e-05	-0.0011009	0.0014723	-0.00014861	-0.00071224	-0.00036914	0.0015477	0.0011604	0.0003851	0.00054318	0.00058338	-0.00012488	0.0005805	8.9511e-05	0.00073852	-0.0007779	-0.0014088	-3.8943e-05	-0.00031183	0.00016548	-0.00016269	-0.0015335	0.00026175	-0.00025276	0.0011161	-0.00090273	-0.0013552
N.S.		-0.00018467	0.0014482	-0.00017988	0.00057785	0.0021162	0.003077	-0.001646	-0.00066903	0.00084718	-0.001025	0.00098266	-0.0012711	0.0014497	0.0019352	-0.0015426	0.0029415	-0.00039965	0.00076065	0.0018485	-0.00085365	9.18e-05	0.0010481	0.0023563	-0.00086956	-0.00037878	-0.00079701	-0.0013379	0.0004979	0.0013074	-0.00066261	-0.0011995	-0.0007068	0.00045683	0.00047024	0.0004933	-0.0022481	0.0012202	0.00053373	0.0011887	-0.0012853	-0.0026257	0.0014876	-0.00075616
N.S.		-0.0018543	9.8632e-05	-0.0037537	0.0027128	-0.00091283	0.0016272	0.00098893	0.00028654	0.00010905	-0.00051375	-0.00065118	0.0010476	0.00025444	0.0010867	0.0012018	0.00026201	-0.00039127	0.00057837	8.3069e-05	-4.9242e-05	0.00092151	0.00070587	0.00047949	0.00055949	-0.00084947	0.0013273	0.0003384	-0.00058998	0.0026755	-0.0015257	-0.0003156	-0.0012197	-0.00041005	0.00041593	0.0023828	-0.0011495	-0.0013383	0.0023494	0.0012845	0.00011722	0.00056887	0.00023887	0.0022479
N.S.		-0.00023407	0.00033362	-0.00055118	0.00030588	-0.00082746	-0.001269	-0.00036412	0.00023307	4.0175e-05	0.0014777	0.00011382	-0.00061652	0.00071494	0.00040844	-0.00082572	-0.00062696	0.00024403	-0.00012341	0.0013811	-0.00063237	-0.00012568	0.00069259	-0.0009871	-0.00015737	0.00052093	-0.001131	0.00048586	-0.00081228	-0.00035383	8.3194e-05	0.00027323	0.00069282	0.0015482	0.00078579	0.00038544	0.0019069	-0.0002661	-0.00043059	0.0023111	-0.00083757	-0.00037673	-0.00042555	-0.002096
N.S.		-0.0010994	-0.0011068	-0.00029473	0.00030495	-0.0017171	-0.00051296	-0.0017518	-0.0013089	-6.727e-05	0.0020709	0.00053428	-0.00049172	-0.00082894	0.00071673	-0.0010775	-0.00059464	-0.00080196	0.00028102	0.0013956	0.0013433	0.00065251	0.00077333	0.00061605	-0.00019193	-0.00013549	0.0019838	-0.0010694	-0.00069527	-0.00075879	0.0010418	0.0016754	-0.00021172	0.0014438	0.0011083	0.00078105	0.00010338	0.0011831	0.00036535	0.00019026	0.00016073	-0.0004783	-9.9394e-05	-0.0018742
N.S.		-0.00043908	0.00039952	0.00082715	-0.00022199	0.0015191	1.8211e-05	1.9032e-05	-0.001079	-0.00048785	0.0027265	-0.00012436	0.0011428	0.00013761	-0.00016631	0.00056294	-0.00045401	-0.00096029	-0.00058033	-0.00010719	0.0016878	-0.0014696	0.0020976	-0.001132	-0.00125	0.0010993	0.00067389	-0.00014969	0.0006544	0.00077076	0.0014143	-0.0025983	-0.0010979	-0.00091154	-0.0011194	-3.35e-05	0.0014303	-0.00083652	-0.0011685	0.0012942	-0.0010799	0.0011436	-0.00047694	1.8419e-05
N.S.		-0.00067621	0.00092541	-0.0035029	0.0030935	-0.00043767	0.00092279	0.0015401	0.00062804	-7.3596e-05	-0.0012304	-0.00042255	-0.00019013	0.0014255	-0.00013015	0.0010569	0.00096222	-0.00090636	0.00075307	0.00053571	-0.00042906	0.00072759	6.9866e-05	0.00073762	0.00012727	0.0003625	0.0023633	-0.00047929	-0.00022021	0.0017782	-0.0011668	-0.0015777	-0.00070615	-0.00050765	-0.00061303	0.0014894	-0.00055789	-0.00044505	0.0012148	0.00055685	-0.0015445	0.00054162	-0.00037049	0.0045348
N.S.		0.00033631	0.00023483	0.00048093	-0.0012178	-0.00087801	0.0010079	0.0020262	0.00050023	0.0022991	-0.00093744	-0.00086267	0.0019331	-0.0014353	0.00076126	0.0018293	-0.00065699	0.00027568	-0.00073534	0.0007083	-2.7806e-05	-0.00068036	-0.0015161	0.0032043	0.00018609	0.0012283	-0.00056487	0.00079649	-7.4374e-05	0.00046344	0.00025403	0.0013282	-0.00051759	-0.0011395	-0.00024062	0.00010363	0.0013248	0.00064443	-0.0015145	0.0010146	-1.4255e-05	0.0010649	-0.00083959	-0.00089287
N.S.		-0.002248	-0.0011788	9.0557e-05	-0.0012895	-0.0017231	-0.0015542	-0.0027426	0.0017104	0.0027929	0.0024391	-0.00027318	-0.0042504	0.001406	0.0014708	-0.00029357	0.0054301	-0.0018176	-0.00060599	-0.00091923	0.00062114	0.0021199	-0.0026623	-0.0026314	-0.00046692	0.00021632	-0.0011324	0.0019387	0.003389	0.0013019	-0.00039759	-2.4503e-05	-0.0010243	0.0031291	-0.0013479	0.0025203	0.0020091	0.001925	-0.0026398	0.001317	0.0063187	-0.0022821	0.0015742	-0.0011092
N.S.		0.00021428	9.1749e-05	-0.0029121	-0.00081611	0.00088988	-0.001555	-0.00067769	0.00085562	-0.00013687	0.0010545	-0.00027441	-0.00066153	0.00069949	-0.00084619	0.0010262	-0.001809	0.0002601	0.0026179	-0.0001842	0.0010013	0.0033664	4.9826e-05	0.00074721	-0.0014587	0.00076459	0.00054159	0.0015153	-1.1758e-05	0.00090225	0.00087285	0.00038067	0.00017012	-0.00013904	-0.00030142	-0.00079589	-0.0011339	0.0011432	-0.0013466	-0.00023838	0.00073267	0.00066064	0.0011086	-0.00011906
N.S.		0.00024596	0.0015518	0.0018388	0.0020809	0.00062935	-0.00019636	0.001071	0.0010368	0.00037198	-0.00022352	-8.1556e-05	0.0012303	0.001781	0.0014541	0.0018254	0.00094447	-0.0012154	0.00096608	0.001546	-0.00029846	-0.00029571	-0.00042525	0.00036668	0.0016436	-0.0012372	-0.00083902	-0.00039552	-0.00099669	-0.00088886	0.00045828	-0.00067117	-0.00020826	-0.00077411	0.0004146	0.0004958	0.00093712	-0.00010291	0.00041876	0.0022092	0.00040084	0.0036468	-0.00020109	0.0026158
N.S.		0.00050879	0.00058335	-9.4249e-05	0.00086112	-0.00037088	-0.001709	0.0023833	0.0012203	0.0005912	0.0010982	-0.00078883	-0.00026533	0.0016227	0.0014333	0.0014089	0.0015374	0.001494	0.0011226	0.00071032	0.0024993	0.00077534	-0.00073255	0.00042177	0.00076012	-0.00075825	3.5316e-05	0.00011021	-0.00043556	-0.00017313	-0.00097152	0.00097138	9.0013e-05	0.00096341	0.001542	0.0011875	0.00061575	-0.00079146	0.0011388	0.0012453	0.0013448	0.00029454	0.0010796	0.0026937
N.S.		-0.00059108	-0.00075559	-0.0009419	0.0011101	-1.9013e-05	0.0010249	-0.00036365	0.00046318	0.0021834	0.00037121	-5.7817e-05	0.0015854	-2.0921e-05	-0.00038349	-0.001287	-0.00056826	-0.0013567	-0.00092004	-0.00076373	-0.0011738	-0.00067117	-4.8171e-05	0.0010823	0.00034028	-0.00053466	0.00076096	0.0021916	0.0018686	0.00093669	-0.00067178	0.00035707	-0.0015284	-0.0010138	-2.3667e-05	-0.00020163	-0.0015301	-0.0006689	0.00032735	-0.00062414	0.00022132	-0.00099749	0.00066093	0.00034643
N.S.		0.00048828	-0.002001	-0.0024148	-0.00075594	-0.0014737	0.003148	-0.00020096	0.00051931	-0.0016422	-0.0016363	-0.0017112	0.001916	0.00021766	0.00011086	0.0014655	-0.0020475	0.0001055	0.00030856	-0.00022741	-0.0013603	0.00067028	0.0017921	-0.00068234	-0.00023742	0.00074991	-0.0011702	0.00033695	0.0023667	-0.00071272	0.0016244	0.0012323	-0.00058485	8.29e-05	0.0014863	-0.0004618	-0.00021601	-0.00016649	-7.1988e-05	-0.0017622	0.00011115	0.00087602	6.3064e-05	-0.001407
N.S.		-0.00066954	-0.0014458	0.00017237	0.00060769	0.0003181	-0.0012848	-0.0012876	7.9516e-05	0.0012192	0.00090384	0.0013213	-0.00063252	-0.0015048	-0.00027996	-0.0004902	-0.00070215	1.6571e-05	-0.00099058	-0.0013173	-0.0014112	0.00083107	-0.0017648	-0.0006314	-0.00015578	-0.00039262	0.0013688	0.0014589	0.0017269	0.0023976	0.0016971	0.0024922	-0.00029305	0.00077056	0.00033478	-0.0015926	-0.0010926	-0.0013834	0.00040502	-1.7887e-05	-0.00026675	-8.3615e-05	-0.0014079	-3.2949e-05
N.S.		0.000228	-2.9903e-05	-0.0013071	-0.0019771	-0.0027059	-0.0002826	-0.00091859	-0.00045258	0.00021693	-0.0020767	-0.0018527	-0.00095779	-0.0010952	-0.0004284	-0.00035589	0.0021234	0.0008914	-0.00029479	-0.00032162	0.0012726	-0.0011417	-0.00073453	0.00048441	-0.00057944	0.00096082	-0.00025234	-0.00037042	-0.0016339	-0.00070524	-7.8916e-05	-0.00057418	0.00099312	-0.00038614	0.00095457	-5.0858e-05	6.0457e-05	-0.00024254	-0.00048576	-0.0013319	7.1093e-05	0.00060739	0.0008715	0.00092992
N.S.		-0.00037595	-0.00012517	-0.0016847	0.00049323	0.00052485	0.00018585	-0.0012735	0.0010917	-0.00028614	8.5789e-05	-0.00035076	-0.0014902	0.0010537	0.0019863	-0.0019274	-0.00021053	0.0025557	0.0024933	-0.0015592	0.00059741	-0.00042322	-0.0053329	0.0028949	0.0037807	0.00095607	-0.0017393	0.0027391	0.00039081	-0.0014011	-0.0023528	0.00028857	-0.00029703	-0.00080339	0.00073347	0.0011201	0.0024303	-0.00067384	-0.0021784	-0.00086107	-0.00079973	-0.00023665	-0.0019283	0.00098913
N.S.		-0.00093332	0.0025586	0.00038565	0.0019773	-0.00065195	-0.0010383	-0.0014358	0.00084317	0.00025278	-0.000497	-0.00041536	-0.0008413	0.0016451	-0.00025902	0.0012386	0.00073291	-0.0023498	0.00021436	0.0010738	-0.0011657	0.0016983	-0.00089223	0.00018825	0.0012573	0.00046741	-0.00043207	-0.0015584	8.6459e-05	-0.00080976	-0.0012139	-0.0014893	0.00097025	0.0010891	-0.0018961	0.0006938	0.0001433	0.0018367	-0.0013261	-0.00022871	-0.0019876	-0.0015497	-0.0032517	0.0012008
N.S.		0.0023127	-5.6512e-05	0.00034951	0.00060689	0.0038445	0.0019648	0.0035066	-0.0020244	0.0039023	0.0035811	-0.0013941	0.0039287	-0.00047648	0.0069481	0.0017475	0.0063248	0.00026553	-3.3265e-06	-0.00088042	0.0041232	-0.00071813	0.0020927	0.00075139	-0.00061926	0.00021836	-0.002073	0.0013774	-0.0058952	-0.013631	0.0015575	-0.00073605	-0.0030398	0.0025995	0.00050518	-0.0053151	-0.0014526	0.0019966	-0.00061061	0.0032304	0.0015011	0.0023192	0.0011967	-0.0027619
N.S.		8.2568e-05	0.00059494	-0.0017522	0.0024283	0.0015544	0.0021625	0.00019572	0.00022608	0.001505	0.001233	0.0014896	-0.00010198	-0.00084101	-0.00021366	0.00020288	0.00066028	0.0010745	-0.00067265	0.0021354	0.0010494	0.00084207	-0.0011465	-1.9503e-05	0.00035567	0.00048784	7.0349e-06	-0.00023214	2.6432e-05	-0.00056215	-0.0019946	-0.0014587	-0.0011259	-0.0025525	4.0354e-05	0.00025979	-0.00060241	0.00042743	0.00078045	-0.00040195	-0.0026334	0.000104	-0.0014867	-0.0012726
N.S.		-0.00028955	0.00045646	0.00047281	0.001633	-0.00021715	0.0015699	-0.00071725	0.00072304	0.0012449	0.00060981	-0.0011	-3.2797e-06	4.9902e-05	-0.00028787	-0.001015	-0.000856	-0.0010622	-0.0015639	0.00025852	-0.00073474	-0.0019018	0.00042147	5.3512e-05	0.00058287	-0.00058741	0.00043975	0.0031686	0.001322	0.00045024	-0.00062824	0.001252	-0.002129	-0.0019049	0.00055769	0.00024151	-0.0014761	-0.0017524	-0.00016559	-0.00064486	-0.00082681	-0.0011047	0.00021541	-0.0023398
N.S.		-0.00022496	0.0021468	-0.00019481	-0.00010735	-0.0006985	-0.0023924	-0.0015111	0.00097071	-5.8797e-05	0.00019315	-0.00075303	5.3503e-06	0.00086456	0.00027524	0.0011949	0.00053228	-0.0014296	-0.00078499	0.0015573	-0.00076318	0.002038	-0.0042386	0.00094146	0.0017132	0.00085047	-0.0024545	-0.001203	0.0013195	-0.0014511	-0.0011155	-0.0017092	0.00064561	0.00014168	-0.0014022	0.00014347	-3.4802e-05	0.002055	-0.00066891	0.00073553	-0.0013039	-0.0010714	-0.0048142	-0.00026217
N.S.		8.7196e-05	-0.00043961	5.5369e-05	-0.00044919	0.0010745	0.00029456	-0.00062179	0.0010974	-0.0012542	0.0010894	-0.00088983	-0.00021985	0.0019696	-0.00056416	0.00056776	0.00093306	0.0025255	-0.00051581	-8.0692e-05	-0.0004389	-0.00083194	0.0012013	-0.00056458	0.00052575	-0.00023276	-0.00063572	0.0022411	0.0021264	0.0010217	-0.00043949	-0.0014463	0.00086311	0.00017656	0.00094869	-0.0025946	0.0002613	0.00082433	0.0010118	0.0019256	0.00038271	0.0008982	-0.00025072	0.00054717
N.S.		-0.0003156	-0.001497	-0.0024914	-0.00010349	-0.0017227	0.00084471	-0.00048263	0.00016531	-0.0007842	-0.0010975	-0.0024881	-9.4777e-05	0.0017187	0.00041977	0.0019221	-0.0019757	-0.00049089	-0.00056637	-0.0004142	-0.0013265	0.00022376	0.0024929	-0.0019641	0.00085409	0.00023642	-0.0015248	0.00064583	0.0017103	-0.00080198	0.0010774	0.0014907	-0.00033338	0.00069514	-8.2401e-05	-0.00012024	0.00012629	-0.00012106	0.00026025	-0.0020426	-0.00066777	0.0012236	0.00035622	-0.00086005
N.S.		-0.00015859	5.7272e-05	0.0020718	-0.0010542	0.00013878	0.00043905	-6.2178e-05	0.0006807	0.0011893	0.00019383	7.4612e-05	-0.00079265	-0.0007034	0.00071956	-0.0013645	-0.00027792	-0.00049602	-0.00095827	0.00031903	-4.3785e-05	0.0013297	-0.00024095	-0.0013502	-0.00091414	0.00023469	0.00014801	-0.00087712	-0.00073918	-5.3653e-05	0.00014251	-0.00027005	-0.00029329	3.5592e-05	-0.00093778	-0.00017637	-0.00099923	-0.00034519	-0.00079959	-0.0005056	-2.7874e-05	-0.001379	-0.00024403	-0.00040588
N.S.		-0.001384	-0.00099804	0.00052665	0.0008977	-0.00020354	-0.00068827	-0.00099812	-0.0012673	0.0011577	-0.0013949	-0.001132	-0.001269	0.00029479	-0.00051989	0.0018919	-0.0028128	0.0040403	-5.183e-05	-0.00023302	-0.00086091	0.00047066	0.00032294	0.0010555	-0.0016641	7.0416e-05	-0.003721	-0.00067338	-0.00045677	-0.0013528	-0.0020841	-0.00078011	-0.0010745	-0.0018135	0.00058616	0.00098465	0.0014047	-0.00090407	-0.00025332	-0.0013721	-0.00041204	-0.0018345	0.001152	-0.00034875
N.S.		-0.00045147	-0.00024064	-0.0035395	0.00038606	0.00087083	-0.0003614	-0.0011136	0.00042802	0.00049401	-0.00044014	-0.00093277	-0.00048525	0.0016149	0.00035193	-0.0012662	0.00013428	0.0017024	0.0013379	-0.0015727	0.00050283	-0.00023904	-0.0022539	0.0015142	0.0022928	0.00080577	-0.0011208	0.0018934	-0.00099559	-0.00071342	-0.0021765	0.0017202	-0.0009979	-0.00088913	0.0016392	0.0010559	0.00063202	-0.0012858	-0.003297	-0.00082853	0.00032173	-0.0010866	-0.0012735	0.00089838
N.S.		0.00098555	0.0035515	0.00038591	-0.0003211	0.0015395	0.0033549	0.0018992	0.0019087	0.00054281	0.0029295	6.4758e-05	0.00012126	-5.0735e-05	0.00099605	0.00047842	-0.0019063	0.0011765	0.00036923	0.0013262	0.00066869	-0.0014685	0.0011689	-0.00081035	-0.0015512	0.00065853	-0.00017318	0.00074288	6.0801e-05	0.0016798	-0.00026166	0.0006416	0.0013972	0.0012975	-0.00025085	-0.00071094	0.00041442	0.00057376	-0.00045396	-0.00095906	-0.00040015	-0.00049494	-5.3894e-05	0.00017029
N.S.		0.00066147	0.0022325	0.0015075	0.00065507	0.00059888	0.00085633	-0.0014741	0.00031506	0.00029056	-0.0020596	-0.00051323	3.4877e-07	0.00017673	-0.00063504	-0.0030878	-0.00045196	0.001221	0.00060517	-0.00032654	-9.6363e-05	-0.0013147	0.00030301	0.00062067	0.00089581	0.00022487	0.00125	0.00022105	-0.00046904	-0.0020338	-0.00041685	0.00011581	0.0011909	-1.0908e-05	-0.0003055	0.00010683	-0.00073203	0.0011419	0.0017575	-4.7586e-05	0.0017566	0.00082336	-0.00078852	-0.00063962
N.S.		0.00051954	0.0013984	-0.0033411	-0.00030651	0.0018672	-0.0024929	0.00044611	0.00075166	0.0018673	0.0016033	0.00019085	-0.00032002	0.00083921	0.0014035	0.0018209	-0.00010912	0.0010252	0.0029568	-0.0003801	0.00016573	0.004408	-0.00022533	0.00057362	-0.0015859	0.00082855	0.00096577	0.0011779	0.00020877	0.0014292	0.00090828	-0.00074253	0.00037175	-0.0004679	0.00047797	-0.00016473	-0.00080816	-0.00027605	-0.00088188	-0.0012818	0.00025987	0.0007765	0.00094529	0.00036657
N.S.		-0.0008282	0.0011348	-0.00026572	-9.1158e-05	-0.00012061	-0.00097241	0.00051497	-0.0014313	0.0018578	-0.00017441	-0.00097569	-0.00048088	0.00019925	0.0029294	-0.00014176	-0.00092981	-0.00025492	-8.0005e-05	0.0016417	0.0015492	-0.0011982	-0.0010208	3.1088e-06	-0.0005268	0.0013192	-0.00016278	-0.00088338	-0.0001611	-0.00022623	0.0016929	0.0011899	0.00041808	-3.2596e-05	-0.00035886	-0.00059358	-0.00077761	0.0012518	-0.0043769	-0.00012507	0.0028188	-0.0024932	0.00064014	-0.0007557
N.S.		0.00089197	0.0022581	0.0013324	-0.00042652	-2.7805e-05	0.0023312	-0.00087379	-0.00056506	-0.0027141	-0.0020457	-0.0006948	-0.00022718	0.0017391	-0.00054272	-0.00098438	-0.0010958	0.0005326	0.0016177	-0.0015254	-7.6184e-05	-0.00030848	-0.0016168	0.0008763	0.00053566	5.9242e-05	-0.00030314	0.001168	-0.0005382	-0.0013058	0.00053334	0.00089074	-0.00041135	0.00094873	0.00097784	0.0010253	-0.0010166	0.00067164	0.0001609	-0.0004859	0.0018028	-0.00029457	-0.00088657	0.00066961
N.S.		-0.00099154	0.0017574	0.00037719	-0.0010183	-0.001665	0.00061537	-0.0020243	-0.00017854	-0.00029623	0.00024497	0.001019	0.0021155	-0.00093112	1.4836e-05	-0.00014181	0.0015099	-0.0015918	0.00066615	0.0012212	-0.00086675	0.00020173	-0.00060994	0.0023589	-0.00043549	-0.00022599	-0.00016818	-0.00023435	-0.00047289	-0.0011255	0.00064943	-0.00096265	-0.00089739	-0.0010698	-0.0018196	-2.0531e-05	-0.0011269	-0.0012374	0.00020118	0.00032173	-0.00069594	-0.00034019	5.6885e-05	-0.0018881
N.S.		0.0020934	0.00092563	-0.00049472	-0.00069869	-0.00028443	-0.00062258	0.00040661	-0.00094185	-0.0004232	-0.00011495	-0.0014157	-0.0022775	-0.0010225	-0.0005535	-0.00028039	-0.0016358	0.00043509	-0.0013149	-0.00094289	0.00080056	0.00015117	-0.00027376	-0.00026508	-0.0002871	-0.00060737	-0.00046188	-0.00022916	-0.00085489	4.9365e-05	-0.0010771	0.00064912	-1.9545e-05	-0.0019333	-0.0005746	0.00072229	0.0020756	0.00012056	-0.00021347	0.003067	0.0010181	-0.003104	9.1159e-05	-0.00062643
N.S.		-0.0015795	-0.0043351	0.0015392	-0.0075868	0.0017528	-0.0025693	-0.00088308	-0.0015552	0.00065121	0.0038825	0.00049921	0.0009166	0.0022667	0.0012096	-0.0019655	0.0013597	0.0030636	-0.0033501	-0.00052586	-0.0040636	0.0017157	0.0026311	-0.00052247	-0.0024941	-0.0021112	-0.0019816	-0.00076696	-0.00043387	-0.0051201	-0.0044236	-0.0062578	-0.0016739	-0.0021295	0.0038511	-0.0054009	-0.0019309	0.0013547	0.0010859	0.0017631	0.0028082	-0.0011824	0.00038352	-0.002408
N.S.		-0.00012418	-0.0012695	-0.0017633	-0.001953	-0.00055052	0.0013455	0.00036073	0.0012923	-0.0013603	-0.0015421	0.00019489	-0.0013765	0.0015714	-0.0010185	-0.0018956	-0.003226	-0.00040786	0.00057169	-0.00068553	0.002845	-0.00091709	0.000235	-0.00072125	-0.0013522	0.0015869	-0.00042627	0.0012918	6.65e-05	-0.0011348	0.0021922	0.0024511	0.00034632	-0.00082179	-0.0014476	-0.00016364	-0.00028995	0.0025217	-0.0014804	0.00098158	0.00033487	0.0013523	0.00124	-0.0018282
N.S.		-0.0010179	0.00026825	-0.00033992	-0.00090696	0.00013058	-0.00012484	-9.6684e-05	0.00051718	0.0005738	-0.0011163	-0.0014643	-0.00093359	-0.0023206	0.00068172	0.0025504	-0.0013255	0.0014135	0.0018838	-0.00054663	0.00051742	-0.00080043	0.0014295	0.00026031	0.001942	-0.0013508	0.00072582	0.0013218	0.0004942	0.00039309	-0.00013274	0.0005266	0.0016871	0.00078486	0.0013142	-0.0012561	-0.00088785	-0.0012948	0.0013911	0.00015422	0.0012238	-0.0027178	0.0026397	-0.0011777
N.S.		0.0007892	-0.0010312	-0.0019469	-0.0011473	-0.00052935	0.0043568	0.0013217	0.0017423	-0.0019952	-0.0014404	-0.0012176	0.0034553	-0.00048762	-0.00076156	0.00060546	-0.0016103	-0.00021918	0.00037387	-0.0001608	-0.0017614	-0.00053786	0.00092759	0.00028272	-0.00070875	0.00082206	-0.00058957	-0.00060455	0.0018171	-0.00038654	0.0011002	0.00054384	-0.00077974	0.00021832	0.001498	-0.0010185	-0.00032989	0.00020221	-0.00045711	-0.00099376	-0.00021369	0.00026472	0.00028703	-0.0016117
N.S.		-0.00089566	0.0021657	-0.0011238	0.0032837	-0.00028157	0.00016181	-5.0641e-05	0.0012484	0.00021193	-0.0013861	-0.00048151	-0.001398	0.0018833	-0.0012599	0.00073663	0.0010813	-0.0022089	0.00062101	0.0008735	-0.0011076	0.0011971	-0.00050658	0.00018442	-4.9831e-08	0.00079425	0.0018156	-0.0013393	-0.00036003	0.00030486	-0.0010272	-0.0017738	0.0011698	0.00039725	-0.0019225	0.00086344	-2.1119e-05	0.00069544	-0.00027381	-0.00022808	-0.002743	-0.00067754	-0.0016469	0.003542
N.S.		-0.0008413	0.00021007	0.00027895	-0.00041277	-0.00094178	-0.0018391	-0.00088619	-3.0184e-07	-0.00046862	-0.00096741	-0.0011154	0.00027285	-0.00091548	-0.0005854	-0.0015921	-0.00081887	-0.00049198	0.0003195	-0.0010178	0.00033757	-0.001731	-0.00011758	-0.0013294	-0.00051682	0.0013221	-0.00079373	0.00037935	-0.0011934	-0.00065731	7.6956e-05	0.00059062	0.00039603	0.00048139	-0.0002119	0.001199	-0.00046571	-0.0021145	-0.0010084	0.00028496	-0.00097183	0.0063358	0.0013838	0.0011169
N.S.		-0.0007021	0.00037814	0.00030408	-0.0010992	-0.000956	-0.0020142	-0.00079698	-0.00058909	-0.00034815	-0.0015691	-0.00092893	7.874e-05	-0.00023332	-0.00089891	-0.00066356	-0.00065606	0.00027146	0.0016601	-0.00078807	0.00095375	-0.0010079	3.6945e-05	-0.0006272	-0.00077139	0.00026438	-0.00094664	0.00052411	-0.00093503	-0.0012173	-3.0099e-05	0.00093392	0.0011886	0.0011509	-0.00088364	0.0020365	-0.0013177	-0.0019397	-0.00099274	0.00021105	-0.00047261	0.0048335	0.00057198	0.00089505
N.S.		7.7944e-05	0.0026059	0.001595	0.00013983	-3.5457e-05	0.0016315	-0.00013002	0.0010048	0.0008613	0.00059498	0.0017285	0.00079014	0.00088643	0.0019406	-3.9422e-05	0.00084264	-0.00055405	0.00010529	-0.0015833	-0.00024554	0.00046631	-0.00056767	-4.6058e-05	0.00061633	0.0001055	-0.00038506	-3.4196e-05	-0.00019762	0.0015954	0.00049187	0.00051289	-0.00063079	0.00068095	0.0010326	-0.0007258	-0.00111	-0.0011934	-0.0020747	-0.00088224	0.0001695	0.00016549	0.00044602	0.0017093
N.S.		0.0010686	0.002325	0.00018672	-0.00026254	0.00033255	0.0017516	-0.00033016	0.00077058	-0.002199	-0.00090575	-0.00039879	8.2409e-05	0.00099903	-0.0010701	-0.00088862	-0.0013085	0.0010797	0.00062002	-0.0010682	-0.0003059	9.8233e-05	-0.0010517	0.00036654	-9.6414e-05	0.00021849	-0.001196	0.0012712	-0.0013235	-0.00082208	0.00070006	0.0024462	-0.00051916	0.00131	0.00050969	-0.0002563	-0.001173	-8.0473e-05	-0.00089003	-0.00046001	0.0021399	0.00080216	0.00038367	0.0014648
N.S.		0.00014148	-0.00065685	0.0004095	0.0012968	0.0012474	0.00019079	0.00084804	-0.00037579	-0.0002576	0.0014616	-0.0014082	0.0015594	0.0001016	0.0010766	0.0011435	0.0016613	-0.0015033	-0.00059405	-0.0013452	-0.0011053	-0.0012126	0.0039821	-0.0010927	0.00034642	-0.002512	0.00033217	0.00012874	0.00088965	0.00026213	0.0010074	-7.1547e-05	0.00073022	-0.00065397	-0.00060137	-0.00015381	0.0014716	-0.00075723	0.00031031	0.0008338	-0.0007936	0.0016623	0.00017128	0.0011698
N.S.		-0.00030338	1.3901e-05	0.0011347	0.0022295	6.3628e-05	-0.0019202	0.00014546	0.00038089	0.00017781	0.0025387	0.00057707	0.0021517	-0.00049555	0.00011028	0.0013174	0.00084812	0.0014977	-6.0401e-05	-0.0015932	0.0019092	0.0011504	-0.00065685	9.0339e-05	-0.0010949	0.00097345	0.0012187	-0.00035273	0.0012161	-8.3369e-05	0.0014469	-0.00016295	0.0010914	0.0016594	0.00043114	8.0032e-05	0.00039824	-9.6521e-05	0.00057766	-0.00021862	0.0010861	-0.0016661	-0.001292	-0.00064746
N.S.		0.00019671	-0.00092206	-0.0027449	-0.001644	-0.00025773	0.00052919	-0.00067198	0.0013546	-0.0015446	-0.0003943	8.7295e-06	-0.0012312	0.0012563	-0.001378	-0.00098723	-0.0029335	4.6232e-05	0.0021877	7.3635e-06	0.0014641	0.0010761	0.00021784	0.00052463	-0.0019165	0.0011022	-0.00011304	0.0018656	-0.00026554	-0.00073709	0.0023873	0.0021271	0.00024282	-0.00045603	-0.0013044	-0.00080665	-0.00066327	0.0022717	-0.001414	0.0010928	0.0007996	0.0014723	0.00087662	-0.001381
N.S.		-0.00019306	0.0016899	-9.5625e-05	0.0008308	-0.00029314	0.00025217	0.00048712	0.001936	0.0010834	-0.0018047	-0.00042303	0.00038985	0.00028012	0.0020117	0.0014762	-0.00053526	0.00022825	-0.00068669	0.00048839	0.00039731	-0.00046426	-0.001511	-0.0012545	0.00030529	0.00049744	-0.00052298	-0.0031849	-0.00054801	-0.00063041	-0.0012995	0.0010515	-0.0002316	-0.0012996	-0.0013299	0.0013461	-0.0014494	-0.00081825	-0.0021132	0.00022393	-0.0014454	0.00029085	0.00042692	0.0016806
N.S.		0.00090292	-0.0024406	0.00046496	-0.0014575	-0.0025624	-0.0023888	-0.0061268	-0.002454	0.001381	-0.0020388	-0.0014612	0.0040718	-0.0023993	-0.0006915	-0.0029088	-0.0030403	0.00014479	-0.0019011	-0.0043004	-0.0014474	-0.0079286	-0.00061077	0.0027498	0.0027895	-0.0020798	0.001749	-0.0010978	-0.00081345	-9.8855e-05	0.0049067	0.0040038	0.00036944	-0.0013214	-0.0010109	0.0027391	0.0084176	0.00089873	0.010319	0.0057019	-0.0005921	0.0024898	0.00066637	0.00077326
N.S.		-0.0015892	0.00058465	0.00017151	0.00033257	0.00079245	0.00094951	7.4698e-05	-0.00027262	-0.0018213	0.00025097	-8.9372e-05	0.00089902	0.00076974	-0.00017176	-0.0013218	0.00032506	-0.00066967	0.0016534	-0.00039656	-0.0011145	0.0020848	0.00054707	-0.0019264	0.00045239	0.00028323	-0.00016761	0.0016298	-0.0017793	0.0015241	-0.0028346	0.0018691	0.0015706	0.00075128	-0.0013336	-0.0012866	-0.00025771	0.0012676	0.0016369	-0.0007739	-0.00063879	-0.00077305	0.0039629	0.00019328
N.S.		0.00077065	0.0024144	0.001696	0.00035774	6.2421e-05	0.0015763	-0.0017502	-0.0010198	-0.0021815	-0.0031823	-0.00078953	-0.00043471	0.001065	-0.00021897	-0.0021022	-0.0013171	0.00087865	0.0010617	-0.001262	-0.00045682	-0.00074703	-0.0010735	0.00096367	0.00074929	0.00030107	0.00036794	0.0010925	7.4788e-05	-0.001927	7.1534e-05	9.2272e-05	0.0001484	0.00042304	0.00050126	0.00074374	-0.0017879	0.0012773	0.0015009	-0.00032939	0.0013897	-0.00036863	-0.001538	-0.00054271
N.S.		-0.000332	0.00043231	-0.00023431	-0.00011955	-0.0010302	-0.0013884	-0.00071241	0.00012063	-0.00021724	0.0017773	0.00039051	-0.00026888	-0.00029876	-2.4974e-05	-0.00092146	0.00013618	0.00023656	0.00026328	0.0012106	-0.00033152	-0.00036976	-0.00030456	-0.0012271	0.00063396	0.00043016	-0.00075582	0.00069873	5.2342e-05	0.0005415	0.00023752	-0.00029912	0.0011826	0.0014408	0.00065757	-0.0001014	0.006033	0.0016546	-0.0010485	0.00030828	-0.0010403	-2.716e-05	-0.00036675	-0.0017492
N.S.		0.00072291	-0.00032558	8.599e-05	0.00045967	0.0013582	-0.00012508	-0.0003951	0.00081306	-0.00018258	0.0016365	-0.0012954	-0.00053495	0.0026587	-0.00020903	0.00047718	0.00067028	0.0019329	-0.00030582	-0.00051462	3.4839e-05	0.00045639	-0.0017065	-0.00064952	4.3226e-05	0.00013533	-0.0014719	0.0010869	0.00016838	-0.0012026	0.0009345	-0.00041242	4.4606e-05	0.00060522	0.0014923	-0.0026839	-0.00022692	0.0013979	0.00060919	0.0026388	0.00057241	7.9335e-05	4.687e-05	0.0005381
N.S.		0.0015809	0.00020563	0.0025887	-0.00034167	-0.00018149	0.00042634	-0.00037302	0.0001698	-0.00014929	-0.00080166	-0.0002094	0.00035832	0.0039614	0.00024675	-0.0014467	0.0018116	0.0011011	-0.0011305	0.00035938	0.00036511	-0.00060007	8.2091e-05	-0.00019015	0.0011236	0.0023934	-0.00093559	0.00031635	-0.00037675	-0.00094107	-0.00075882	-0.00018584	0.00060765	-0.00068163	0.0006823	-0.00015638	0.0011011	0.0014112	0.0013916	0.00082838	0.0022669	-0.00092561	0.00069291	0.00088983
N.S.		-0.00043289	0.001141	0.00038317	-0.00058962	-0.0016532	0.00048002	0.00033001	-0.00060325	-0.0018597	0.00064979	0.00076109	0.00059202	0.00028676	-0.00036151	0.0003929	0.0017153	0.0006019	0.0016866	0.00081338	-0.00031254	0.00078402	-0.0019271	0.0018821	0.0010035	-0.00062323	0.0019823	0.0027827	0.0015154	0.0034298	0.0004212	-0.00086263	0.001041	0.0012217	0.00034754	-0.001259	0.0076364	0.001958	0.001506	-0.00063674	1.5523e-05	0.00018216	-0.0011095	-7.9794e-05
N.S.		7.8746e-05	0.00038174	-0.00033007	-7.5603e-05	0.00037314	-0.0002391	-0.00054913	0.0028477	0.00074967	0.0012919	0.00045819	-0.00080769	0.00057119	-0.00038059	-0.0011469	0.00064209	-0.00042561	0.00065081	-6.9484e-06	0.00098969	9.2857e-05	4.0753e-05	0.00042341	-0.00067762	-0.00043681	0.0013546	0.00052989	0.0006558	-0.00018959	0.00045616	7.3497e-05	0.0016438	0.0011015	-5.9069e-05	5.733e-05	0.000195	0.0025012	-0.00033658	-0.000348	-0.00012958	-0.0002037	0.00024689	0.00050526
N.S.		-0.00030969	0.0010351	-0.0019183	-0.001419	-0.0025222	-0.00066756	-0.0014431	-0.00066484	0.00075692	-0.0018995	-0.0022447	-0.0012738	-0.00040165	-0.0014003	-0.00082038	0.0036397	0.0015689	-0.00081215	-0.00023985	-0.00026228	-0.0014378	-0.00026425	0.00021425	-0.00067442	0.00025485	-0.00041884	6.9674e-05	-0.0015085	-0.00067852	-0.00038242	-0.0010204	0.00070176	-0.00018024	0.0009333	-7.4194e-05	-0.00037895	0.0010003	-7.3484e-05	-0.0016049	-0.00050124	0.0014242	0.0012586	0.00030679
N.S.		0.0025414	0.00017452	0.0015617	0.0010407	0.00148	-0.00029567	0.0016337	0.00077849	-0.00039459	0.0010059	0.0022542	0.00089427	0.0033924	0.0010973	0.0019165	0.001701	0.0012392	0.0019354	0.0012538	0.00087496	-0.00049473	-0.00037817	-0.00040736	-0.00030943	-0.00089531	0.00021679	0.0012121	-0.00073977	0.0010072	0.00050088	0.0019291	0.00057121	0.00019221	1.8324e-05	0.00042361	-0.00028207	0.00044251	0.0021453	-0.00024994	-0.0010016	0.00012052	0.002762	0.00088312
N.S.		-0.0024045	-0.00095917	-0.0014138	0.00037007	-0.0022782	-0.00049137	0.0014127	9.715e-05	-0.00098183	-0.00069642	0.00023951	0.00057068	0.0026429	-0.0012097	-0.00026342	0.00024724	-0.0016667	0.0019848	-0.0027992	-0.001289	-0.0012505	0.00048429	-0.0007341	0.0013872	0.0010377	0.0002483	0.00044448	-0.00055502	0.00091743	-0.0018617	0.00022936	-0.00010983	-0.00034061	-0.0003036	-0.00082382	-0.00097805	0.00066413	0.0016518	-0.0018158	-0.00046682	0.00066071	0.0025439	0.0013097
N.S.		-0.00014794	0.00066746	0.00097058	0.00018447	-0.00038521	0.00059089	0.00039713	0.0016248	-0.0010519	2.1033e-05	0.00023699	-0.00086605	-0.00090361	0.00021135	0.00098597	0.0012612	-0.0011871	0.00033712	-0.00072463	0.0016915	0.0010652	0.00064991	0.0003047	-0.001133	-0.0023757	0.003073	0.00069333	-0.0041319	0.0011851	0.00072927	0.00068606	-0.0031764	0.00095615	-0.00093296	-0.0026917	0.0010066	0.0019657	-0.0018859	-0.00086111	0.003642	-0.00084467	-0.00052916	-0.00024761
N.S.		-0.00071455	-0.0011351	-0.0023349	-0.00064035	6.3183e-05	0.00099032	0.0003604	0.00099166	-0.00056113	0.00192	0.00085561	0.001615	-0.00069306	-0.0016739	0.00095324	0.00080123	0.002312	0.00082003	-0.0016997	-0.00057067	9.1988e-05	-0.0023252	0.00064883	0.0004162	-6.4992e-05	-0.0014696	0.00061646	-0.0013291	-0.00095184	-2.3177e-05	-0.001416	0.000308	-0.0018027	-0.0004367	-0.0035728	-0.00075547	0.00040515	-0.00087989	-0.0017168	-0.00032841	0.00021716	-0.002467	-0.00049436
N.S.		0.00029144	0.0014602	0.0011166	0.0023585	-0.0010403	0.00018565	0.00056908	-0.00011485	0.00050427	0.00094945	0.0010546	0.00084952	0.0012709	0.001702	0.0022313	-0.00013922	0.00013791	0.00036372	0.001781	3.3012e-05	2.5125e-05	-0.0010803	-0.00020447	0.00088638	-0.0012788	-0.0012079	0.00028933	-0.0024076	-0.00093397	0.0011973	-0.0014584	-0.00055915	0.00010072	0.00026138	0.0011206	0.00055748	0.0007095	0.00013679	0.0019315	-6.8396e-05	0.0029482	0.00046325	0.0022253
N.S.		-0.001418	-6.9959e-05	0.00013094	0.00023911	-0.00018081	-0.00077969	-0.00053975	-0.00024516	-0.00016776	0.00013488	-0.0010069	0.00038117	-0.0021899	-0.00038278	-0.00031296	-0.00039347	0.00037874	-0.00014538	0.00069301	-0.00050219	0.0021752	-0.0010882	-0.00080717	0.00028235	0.00086639	0.0018379	-0.0013736	0.00077362	0.00010444	0.00078146	0.0013872	0.00067671	0.0017213	0.0014708	0.0013599	0.00063398	0.00094702	-0.00057367	1.5674e-05	0.00065071	-0.0011451	0.0011249	-0.0011613
N.S.		0.00029027	0.00018248	0.00038242	0.00029521	-0.00088512	0.00096517	0.0012931	-0.0018264	0.00027956	0.00030607	0.00081604	0.00067669	0.00047009	-0.00081253	-0.00064972	0.00087135	0.00061829	0.00063335	0.00012277	0.00088246	8.7929e-05	-0.0010987	-0.00085474	7.9507e-05	0.0010608	5.2775e-05	-0.00037084	-0.00041135	0.0006904	0.00070717	-0.00067412	-0.00019016	3.14e-05	0.00023258	-0.00020601	-2.6346e-06	-0.0011899	-0.00046569	0.00087052	2.6122e-05	-0.0017373	0.00048626	-0.00015608
N.S.		0.00072294	0.00094539	-0.00070664	0.000221	0.00040007	-0.0010586	-0.000109	-0.0013299	0.0017155	0.00032843	0.00091478	-0.0014584	0.00028347	0.00024918	-7.7807e-05	-0.0010123	-0.0005155	0.0013773	-5.0791e-06	-0.0011581	0.00030334	-0.0028968	0.0010491	-0.00034391	0.00048189	-0.00054063	0.00098879	0.0011371	-0.0009115	-0.00038043	-0.00010886	0.00063716	0.00032473	-0.00010692	0.00072401	-0.0010254	-0.00044594	0.00036372	0.00043545	-7.3737e-05	0.0009001	0.0018707	-0.0007603
N.S.		-0.0002919	-0.00031617	-0.00049719	-7.5984e-05	0.00034832	-8.4339e-05	-0.00014675	9.2919e-05	0.0026397	0.0022039	0.00035243	-0.0015443	-4.3828e-05	2.7652e-05	-0.00083405	-0.00053448	-0.00065965	0.00030915	-9.5156e-05	0.0004309	-0.0008531	0.0011797	-0.00067934	-0.00011139	-0.00012272	0.0002557	0.0026353	-0.00058659	-0.00081078	5.1136e-05	0.0014118	0.0010921	-5.4785e-05	-0.00029743	-0.0003582	-0.00015656	0.00070632	-0.0002907	0.00034314	0.00012568	0.00032209	-6.7746e-05	-0.00010062
N.S.		0.00078819	0.001883	-5.9074e-05	-0.00033827	0.0025531	0.0023202	0.00051659	0.0008405	-0.00047946	0.001988	0.00027065	-3.5965e-05	-0.00014017	-0.0002144	-0.00011118	-0.001706	0.0017288	-3.2586e-05	0.00018534	0.00073455	-0.00040445	0.0024435	-0.0009557	-0.0015305	-0.00053348	-1.9832e-05	0.00040983	0.00015036	0.00046368	-0.00021435	0.00011556	0.0018414	0.0019784	9.0381e-05	-8.1566e-05	0.0010269	0.0014601	0.00026605	0.00035456	-0.00068716	0.00084261	-0.0002968	-0.00032154
N.S.		0.00011075	-0.0013376	0.00091227	-0.0002705	-0.00086539	-0.00081749	-0.00057529	0.000424	-9.3072e-05	0.00058553	-0.00023354	0.00093218	0.00036658	5.6564e-05	0.0010635	-0.0019703	-0.00029389	-0.00046093	0.00038653	0.00010283	0.00042406	-0.00037003	0.00062124	0.00024688	-0.00080495	-0.00033257	-0.00089477	0.00025764	0.0007538	0.00033649	0.00070675	0.0012852	0.00080204	0.00058667	0.00058519	0.00072808	0.00030191	0.00044887	0.0025125	0.00077508	0.0014005	0.00085442	0.00066956
N.S.		0.0030856	-0.00075096	0.0018754	0.0010757	0.0016151	-0.00028323	-0.00063483	-0.00088139	-0.00037877	0.0013163	0.00031034	0.00023533	0.0030552	0.00098622	0.00084898	0.002016	0.00075945	0.0019248	0.0011653	0.0010719	-0.00039962	-0.00046591	-0.0004156	-0.00051412	-0.0004816	-0.00037792	6.6266e-05	-0.0011609	0.000626	-0.00025512	0.00037763	0.00052777	-0.00096354	-0.0010607	-0.00046373	-0.00015142	0.00065065	0.0029833	0.00015848	-0.00064815	0.0011125	0.0028334	0.002571
N.S.		-0.00044374	-0.0011529	0.0021307	-0.0010363	0.00088397	0.00059629	-0.00066516	0.0003796	0.00018327	0.00051809	0.00056071	-0.00098905	-0.000396	0.00060253	-0.00042186	-0.0002454	-0.00012192	-0.00026043	-0.00051847	-0.00081463	0.0024241	-0.00084982	-0.0015225	-0.0015968	0.00045282	-0.00083271	-0.00099016	-0.00066304	-0.00034072	-3.4986e-05	0.00059414	1.9212e-05	-1.7049e-05	-0.0012563	-0.00011111	-0.00024521	-0.00048278	-0.00082954	-0.00088904	-5.7256e-05	-0.0025848	-0.00045439	-0.00084106
N.S.		-0.00046273	0.00061735	0.00047753	-0.00019695	-0.0011875	-0.00077476	-0.00019947	7.536e-05	-0.00048597	0.001694	0.00089525	0.00029208	-0.00035709	-0.00035029	-0.00011994	0.0011922	0.00039711	0.0014765	0.0010725	0.0001537	-0.00026784	-0.0012406	-0.00034191	0.00091406	0.00026973	0.00066974	0.0017981	0.0010337	0.0025269	0.00026395	-0.00064856	0.0010158	0.0021741	0.00068434	-0.0010277	0.0098655	0.0029134	-0.0006613	-0.0013945	-0.00077076	0.00012104	-0.00053141	-0.001074
N.S.		-0.00035285	-0.00099124	-0.00018696	0.0010031	-0.001008	-0.00029502	0.001084	-0.00058428	0.002044	-0.0004103	0.0013433	0.0011294	-0.0017918	0.00081974	-0.0015544	-0.0013631	0.00012431	-0.00027424	0.0013699	0.0034793	0.0017643	0.00028469	0.0018784	-0.0019717	-0.00010083	0.00087505	0.00010105	-0.00015797	-0.00068978	-0.0014915	-0.0020599	0.0011051	0.00011016	0.00091694	0.00056151	0.00047916	-0.00116	-0.0012503	-0.0027782	0.00037558	0.00086736	0.0023824	-0.0023343
N.S.		-0.0016008	-0.00040563	0.00032916	0.0011335	9.2699e-05	0.0025507	0.00067011	0.00055645	0.00025815	0.00010964	-0.0016714	-0.0015156	0.0011354	-0.0004164	0.0022916	1.7843e-05	-0.00099386	0.00097166	-0.0013573	-0.0020873	-0.0033776	-0.0014751	-0.00089221	0.0022191	0.00085134	0.00022386	0.00034338	8.366e-05	0.00092784	-0.00013762	0.00028618	-0.0009024	0.0011932	-0.0009262	-0.0011177	0.00062414	9.2112e-05	-0.0008924	0.00015849	-0.00031778	-0.0013719	0.00026733	0.0012369
N.S.		0.00015152	0.00027503	-0.00013991	0.0015195	-0.00056139	0.00033875	0.0013729	-0.0010115	0.00082378	1.946e-05	0.002487	0.00029174	-0.0033199	0.00051492	-0.0011702	-0.0025294	-4.0827e-05	-0.0019996	0.0021078	0.0025961	0.0014818	-0.00045804	-0.0012594	0.0007422	-0.00012034	-0.00015197	0.00012609	0.0019953	0.00057638	-0.001968	-0.0038751	-0.00014003	0.0015731	0.00015115	0.00073739	-0.00078933	-0.00038079	-0.0015235	-0.00094792	0.00047699	0.00058345	0.0019978	-0.00034088
N.S.		-0.0024566	0.00022939	-0.0032526	0.0016977	-0.00046598	0.001599	-0.00058384	5.777e-05	0.00020637	0.0012151	-0.00098075	0.0013444	-0.00055165	0.00097151	0.0011164	-0.00034206	-0.00074815	0.0010614	-9.8297e-05	0.00019832	0.0015435	-9.1252e-05	-0.00085529	4.5252e-06	-0.001352	0.00024446	-0.00038114	-0.001957	0.0011667	-0.0010432	0.00052879	-0.00019625	-0.00042122	-8.3762e-05	0.0031328	-0.0014525	-0.00088777	0.0023886	0.00047406	0.0010686	-0.00021937	0.0002733	0.00066365
N.S.		-0.0010997	9.0795e-05	-0.001791	0.00045591	-0.0013785	-0.00055749	-0.00021575	-0.00024464	9.2185e-05	-0.00047491	-0.0025465	-0.001053	0.0022108	-0.00025371	0.0012803	-0.00034465	-0.00087596	-0.0008155	-0.00038468	-0.0015886	-0.0014798	0.0010646	-0.0019553	0.0010665	0.00034668	-0.0010318	0.00080585	2.7388e-06	-0.00077846	2.1428e-05	0.00088421	-0.00010044	0.0013763	-0.00052249	-0.00032692	-0.00015698	0.0010259	-0.00017365	-0.0011465	-0.0016188	0.0018921	0.0010884	-0.00048476
N.S.		0.0011149	0.0015179	-0.00032923	0.00024691	0.0025744	0.002814	6.1931e-05	0.0011046	-0.00093094	0.00034159	0.0022585	-0.00014852	3.6616e-05	-0.00014815	-4.2112e-05	-0.0018558	0.0010941	0.00035342	-0.00047652	0.00043243	0.0012077	0.001974	-0.00057028	-0.001008	-0.00083888	-0.00017922	0.00063433	-3.968e-05	-0.00056417	-0.00067034	-0.00071124	0.0011151	0.0013466	-7.6067e-05	0.00092086	0.00083228	0.0020279	0.00067951	0.0011967	-0.00057842	0.0011734	0.00016213	0.00093659
N.S.		-4.551e-05	0.00041079	-0.002951	0.0012072	0.00060939	-0.00076033	-0.00043375	-3.1983e-05	0.00097944	-0.0008164	-0.00071152	-0.00060549	0.0010751	0.00096942	-0.00061778	-0.00030424	0.0015919	0.00053247	-0.00074542	0.00049339	-0.00062917	-0.0016676	0.00068156	-0.00011019	0.0019355	-0.00084852	0.0006273	-0.00070258	0.00051325	-0.00088998	0.0017768	0.00012555	-0.00072506	0.0020675	0.00020881	-0.001307	-0.0010003	-0.0032832	-0.00060423	0.0012427	-0.0016663	-0.00080175	-0.00046168
N.S.		0.00082317	0.0013441	0.0020866	0.00058353	0.0016966	0.0016321	0.00037725	0.00083239	-0.00050633	0.0001706	0.0010862	0.0021831	0.00035564	0.00058301	0.00095292	-0.00079813	5.5033e-05	9.017e-05	0.0008877	0.00059534	-0.00038398	-0.00077131	-0.00085764	7.9241e-05	0.00038834	-0.0011593	0.00068122	0.00078877	0.00020272	0.0014789	0.0024096	0.00059083	-5.6351e-05	0.0001746	0.00035826	-0.0017258	0.00028026	-0.00042986	-0.00087606	-0.00099668	-0.00096604	0.0020578	0.0031789
N.S.		0.0003527	-0.00043734	-0.00027518	0.0018334	0.00032816	0.00043806	-0.0004451	0.00012217	0.00049839	0.0005768	0.00040903	0.00025536	-0.00080649	-0.0018461	0.0010745	-0.0014985	-0.00095733	0.00023945	0.00072566	-0.00104	0.00030177	-0.0020502	0.00037299	3.2387e-05	-0.00024852	-0.00052737	-0.0011872	0.0023411	-0.00043228	0.0016485	0.00084519	-0.00045965	-0.0001478	0.0014225	-0.00046029	0.0011782	8.7098e-05	0.00037646	0.0011063	0.0011931	0.0017872	-0.00032846	0.00072464
N.S.		0.0007659	0.0014081	-0.00022657	-0.00081181	0.0002301	-0.00057928	0.0015588	0.00024471	0.00051785	-0.00056407	-0.0015869	0.00089298	0.0017415	0.0027636	0.00029363	0.0019142	0.00077755	0.0018814	0.0011976	0.0015381	-0.00037524	-0.00041049	9.2694e-05	0.00067226	-0.0015213	0.00080464	-0.00022812	0.00017747	-0.0017174	-0.0011242	-0.00088117	-0.00065019	0.0021964	0.00076594	-0.0010293	0.00037204	-0.0013782	0.0021992	0.0020258	0.0023691	0.0015993	0.00010379	-0.00068803
N.S.		0.00079078	0.0020121	-0.00084506	0.0019749	-0.0012788	0.00054685	0.00056676	-0.0015336	-0.0013062	-0.00093143	0.002898	-0.00047037	-0.0034623	0.00046564	-0.0008641	-0.0025167	-0.00094954	-0.0023903	0.001731	-0.00044591	4.375e-05	-0.0012998	-0.0026593	0.0023449	0.00025899	-0.00066239	0.00075957	0.0016208	0.00070168	1.8846e-05	-0.0032241	-0.0016336	0.0018889	0.00012365	-0.00018054	-0.0011501	0.0017022	-0.00066937	0.0017257	3.9615e-06	1.1484e-05	0.0021354	0.0016474
N.S.		-0.00036791	0.0013265	-0.0013293	0.00091559	-4.8216e-05	-0.00092911	0.00023505	-0.0010173	0.0012678	-0.00043627	-0.00034488	-0.00096117	0.00029044	0.0022893	0.00013062	-0.0013148	0.00054162	-0.0002228	0.00075182	0.00077408	-0.0014983	-0.0011394	0.00016681	-0.00058484	0.0019876	-0.00022273	-0.00036166	0.00040563	0.00098739	0.001055	0.0014857	0.0016283	-0.00047134	0.00081524	-0.00012716	-0.0019548	9.8564e-05	-0.003596	-0.00071113	0.0025809	-0.0019645	0.00012404	-0.00086009
N.S.		0.0038507	-0.0020857	0.00078961	-0.00030643	-0.0020007	-0.00094137	0.0058543	-0.00025604	0.0027859	0.00099238	0.0019776	-0.0032409	0.00025542	0.0031376	-0.0050371	0.00086547	0.003022	-0.0030468	-0.0032024	-0.0012878	-6.3041e-05	-0.0024161	-0.0025735	-0.0027939	-0.0027574	-0.0019366	-5.7316e-05	-0.0018843	0.0033003	-0.00081247	-0.0018985	0.0030997	-0.0011461	-0.0032452	0.00097503	-0.00057313	0.00027313	0.00046023	0.0014459	-0.00079737	0.0057897	0.0021388	0.0033046
N.S.		0.00049846	0.00029653	-0.0016198	-0.00025974	-0.00045061	-0.00084752	0.0011131	-0.00085666	0.00045558	-0.0020015	0.00069349	-0.0010252	-0.0017119	-0.0020769	-0.0010161	-5.4858e-06	-0.00021356	-0.00020183	0.001062	-0.00077416	-0.00050652	-0.0010769	-0.001007	0.00017356	0.00015516	0.00058789	-0.0014001	-0.0010033	-0.00031738	4.9888e-05	0.00070307	-0.00031039	0.00010701	-0.00072001	0.0012998	-0.0018861	-0.0026881	0.0011226	0.00017756	-0.0014293	-0.0016708	0.00047825	-0.0012113
N.S.		-0.001949	-0.00077413	-0.00057814	0.00024995	-0.00086476	-0.00077275	0.0010837	3.6698e-05	-0.0019545	-0.00038924	-0.00072862	0.00059449	0.00094493	-0.00086721	-0.0017001	-0.00027048	-0.00093483	0.0016601	-0.0015035	-0.0013504	0.0005466	0.00011778	-0.0018368	0.00061562	0.00051381	-0.00020094	0.00076842	-0.00090938	0.00089961	-0.0024467	0.00090525	0.00093393	-0.00071108	-0.00072821	-0.00075191	-0.00091364	0.00088875	0.0026492	-0.0022791	-0.00046084	5.3085e-05	0.0026232	0.00042957
N.S.		0.00091478	-0.00030567	-0.0010779	-0.0018254	0.00049186	0.0022565	0.0034976	0.0024729	-0.0016524	-0.00049391	-0.0013284	0.0015956	-0.00060272	-0.00085459	0.00037477	-0.0012831	-0.00065817	-0.00019928	-1.1385e-05	-0.0017701	-0.0014374	0.0013865	-5.3902e-06	-0.00029897	0.00016764	-5.3435e-05	-0.0016856	-0.00032681	0.00025719	0.00031205	0.00019215	-0.00057701	0.0011781	0.0008017	-0.00092487	0.00022743	-0.00043009	-0.00013931	0.00050098	-0.00031425	5.2738e-05	0.00086201	-0.00082249
N.S.		-0.001257	0.0011541	-0.0015035	7.5398e-06	-0.0016083	-0.00099513	-0.00087928	-0.00074671	0.00077533	-0.00077779	-0.0021717	-0.001426	0.00098182	-0.0011685	-0.00017573	0.0028442	0.00035185	-0.00065975	-3.944e-05	-0.0012861	-0.0019305	-9.9371e-05	-0.00073035	8.5551e-05	0.00017761	-0.00040425	0.00071874	-0.0012387	-0.00062279	-0.0006232	-0.00039304	0.00022521	0.00069763	0.00059943	-0.00042736	-0.00040033	0.0018259	-0.00017368	-0.00099597	-0.0013933	0.0020449	0.0012212	-0.00036486
N.S.		-0.00065249	-2.2256e-05	-0.00041229	0.00043652	-0.00083644	-0.0014017	-0.0013359	0.00015181	-0.00051506	-0.00048838	-3.3324e-05	0.00048399	-0.00096902	-0.00050124	-0.0017889	-0.00096971	-0.00046235	-0.00036278	-0.0010476	0.00010747	-0.0018448	-0.00093721	-0.00147	0.00073332	0.002335	-0.00056344	0.00039094	-0.00099515	-0.00042639	-0.00040923	0.0015033	-5.9423e-05	-0.00014692	0.00070105	0.00011988	-3.6801e-05	-0.0020294	-0.0011779	0.00099439	-0.00090555	0.0036449	0.0010766	0.00089453
N.S.		-0.00021837	0.0018505	0.0021996	-0.00038552	0.00036754	0.0014679	-0.00096391	-0.00044517	0.00078664	0.0003128	0.001983	0.00085896	-7.5036e-05	0.0019105	0.00023682	0.00025041	-0.00079267	-0.0006167	-0.0020663	-0.0006437	0.00012712	-0.00053047	7.9342e-05	0.00017952	0.00059199	-0.00090758	-0.00014975	0.00027075	0.00097483	0.00016948	0.00060306	0.00019099	9.7548e-05	0.00098185	-0.00048291	-0.0010511	-0.0015449	-0.0012142	-0.0012183	-0.00062141	-0.00030897	0.00019807	0.0020542
N.S.		0.00085395	0.0016987	0.00043375	0.0042616	0.0040421	0.0034953	-0.0025854	-0.0030157	-0.0010259	-0.0004609	0.0017605	0.0017636	0.001823	0.0038643	0.0014417	0.0016937	0.003186	0.0032616	0.00046779	-0.00037227	-0.00067026	-0.00057369	-0.0035927	0.0025352	-0.00051916	-0.00079937	-0.00098336	-0.00099966	-0.0008106	0.0045645	0.0015764	0.0019592	0.00235	-0.0013449	0.0011254	-0.0012521	0.0034765	0.0089088	0.0029579	0.00032711	0.0015907	0.00060186	0.0054343
N.S.		-0.001158	0.0012195	0.00016553	-5.8601e-05	0.0011582	0.0022967	-0.0011023	-0.00078357	-0.0016031	0.00060287	0.00024651	0.001376	0.0011546	0.00033495	-0.0013932	0.00017946	-0.00036877	0.0011049	-0.00026507	-0.00039631	0.0011946	-8.8011e-05	-0.00097232	-0.0002553	0.00011668	6.5639e-05	0.0021162	-0.0019811	0.0016564	-0.0020763	0.002321	0.0017357	0.0012428	-0.0014152	-0.0013939	0.00013355	0.0020001	0.001474	0.00020546	-0.0010646	-0.0020047	0.0052544	-0.0002532
N.S.		0.0088605	-0.0028403	-0.0024237	-0.0034809	-0.00046685	0.00040367	0.0017095	-0.00015919	-0.0019086	-0.00044183	-0.0014013	-0.0025529	-0.0010013	0.00062308	-0.0013769	0.0035676	0.002996	0.0020682	0.00043957	0.00020783	0.0014767	0.00067688	-0.0022742	-0.0026762	0.00016847	-0.002403	-0.00018946	0.0017325	0.0018713	-0.00039463	-0.0010446	-0.0017628	7.4019e-05	0.0032625	0.0025656	-0.0035477	0.0027136	0.0021059	0.00038136	0.0010317	0.00072912	-0.0038867	-0.00058667
N.S.		0.00024418	0.001543	-0.0030912	2.9887e-05	0.00092429	-0.0028019	0.0013676	0.00040717	0.0026895	0.00069381	0.0020259	-0.0006148	0.0015589	0.0031774	0.00034267	0.00091037	0.001347	0.0026124	-0.00023464	0.00014818	0.002789	-0.00035813	0.00066398	-0.0014542	0.00081524	0.00082887	0.00096757	0.00019493	0.0011171	0.0024585	-0.0015713	0.00028789	-0.00064916	0.00087517	0.0010883	-0.00027851	-0.0016968	-0.00109	-0.00093286	-0.00023616	0.0018551	0.00080956	0.0003086
N.S.		-7.7392e-05	0.001366	0.0019946	-3.6816e-05	0.0012432	0.0015177	-0.00033302	-0.0003334	9.3855e-05	-0.0003122	0.0012444	0.0015713	-0.00032534	0.0014934	0.00076776	-0.00015637	-0.00020304	-0.00032799	-0.0010474	0.00039049	-0.00012448	-0.00098484	-0.00028352	-9.5862e-05	0.00092669	-0.00094934	0.00010888	0.00096636	0.00025594	0.0002292	0.0010415	0.00032759	1.4685e-05	0.00084619	-0.00036064	-0.0017068	-0.00098706	-0.00073222	-0.00147	-0.0011245	-0.00069911	0.00095008	0.0024302
N.S.		-0.00041474	-0.0020262	0.00048226	-0.0007368	0.00011988	-0.00023085	-0.0006722	-0.00017376	-0.00023242	0.00043969	0.00030133	-0.0010453	0.00013557	-2.1848e-05	-0.00084824	-0.00093016	0.00094443	-0.00071323	-0.00057566	-0.0012485	0.0016245	-0.00087354	-0.00092756	-0.0015378	0.00079601	-0.0015264	-0.00076912	0.00010076	-4.4287e-05	-0.00033931	5.7002e-05	5.4494e-05	-8.6444e-05	-0.00084253	-0.00012546	-1.9491e-05	-0.00049098	-0.00063992	-0.0011353	-0.00063422	-0.0024502	-0.00035661	-0.0014505
N.S.		0.00087827	0.0028154	0.0007207	-0.00039088	0.000722	0.0016435	0.0019459	0.0030888	0.002946	0.0013566	0.00022015	0.0014536	0.0004543	-0.001593	0.00017247	0.0015585	-0.00072059	0.0019155	0.00042997	0.0012061	-0.00045018	-0.0054319	-0.0013997	0.00083368	-0.00081741	-0.00054565	-0.00056318	-0.0013485	-0.00027346	-0.001429	-0.0012723	0.00072561	0.00059706	-0.00045664	0.00029648	0.0015882	0.00049731	0.0014098	8.989e-07	-7.3414e-05	0.00046275	0.0011814	0.0010847
N.S.		0.0014772	-0.00043225	-0.00078713	-0.0023018	0.00067372	0.00010279	0.0043153	0.0011923	-0.00038058	0.00054644	-0.0015427	-0.0006808	-0.00020397	-0.00025869	0.00050974	-0.00073016	-0.00096592	-0.00087111	-0.00039695	-0.00034445	-0.0009767	0.0014606	0.00027513	-0.00031283	-0.00020811	0.00084252	-0.0024262	-0.0032396	0.00093199	0.00010042	0.0004752	0.0003577	0.0024737	0.0011717	-0.00064077	0.0006142	-0.0014522	0.0013987	0.0025583	0.00015741	0.00092383	0.0019698	-7.4643e-05
N.S.		0.0017033	0.00035768	-0.00012006	-0.00019252	-0.00051272	-0.00076507	-2.5961e-05	-0.0010328	-0.00018211	-0.00093291	-0.0012684	-0.0019694	-0.0016458	-0.00031707	-0.001495	-0.0012176	-0.0010277	-0.002323	-0.0013632	0.00036742	-0.00093615	-0.0012248	-0.00076173	-0.00066218	-0.00078226	-0.00052295	-0.00036558	-0.00065761	-0.0012889	-0.0021066	-0.00018393	-0.00093579	-0.0013958	-0.00105	6.9351e-05	0.0014294	0.00030801	8.9168e-05	0.0016928	6.4949e-05	-0.0036944	-0.00044891	-0.00022949
N.S.		0.00042511	0.00040443	0.00032558	-0.00048249	-0.00047573	4.2214e-05	-0.00064399	-5.6478e-05	0.002638	-0.0004842	0.00097552	-0.0017758	-9.2048e-05	0.00039241	0.001046	-0.00027498	0.00061897	-0.00062698	-0.00076226	-0.00028734	0.00048753	-0.00069879	1.0955e-05	9.0438e-05	-0.00088794	-0.00126	-0.00038845	0.00035343	-0.00024783	-0.00072575	-0.00042557	0.0002179	0.0023375	-0.00068553	3.3315e-05	-0.0015966	-0.00075134	0.00011342	-0.00068759	-0.00021608	-0.00047721	-6.5072e-05	-4.6946e-06
N.S.		0.0015237	0.00052032	0.0020858	0.00050474	0.00085288	0.0014191	-5.1998e-05	0.00063789	-0.000311	0.00027826	0.0015714	0.0019456	0.0014178	-0.00019666	0.00094964	-0.0011089	-0.00031827	8.9921e-05	0.00098563	-0.00036811	-0.00037962	-0.00024412	-0.00048888	0.0008598	-0.0012181	-0.00094268	0.0014081	5.268e-05	-0.00030471	0.0024358	0.0028544	0.0011182	8.3633e-06	3.4757e-06	0.0012664	-0.00098094	0.00028646	-9.5474e-05	-0.00015492	-0.00043455	-0.00080345	0.001733	0.0029241
N.S.		0.0011556	0.00054831	0.00012464	0.0013391	0.0014226	0.0021448	0.00068853	0.0015587	-0.00064023	-0.00045571	0.0029025	-0.00010549	-0.00052311	0.0013713	0.00057874	-0.0022147	-0.00018161	0.0013337	-9.1663e-05	-0.00044742	0.00062817	2.7036e-05	6.2691e-05	-0.00072322	-0.00034399	0.00032227	0.0017383	0.00058957	-0.00064401	-0.00044619	-0.0014761	0.00057394	0.0014935	-8.5815e-05	0.00087732	0.00072431	0.0020423	0.00087933	0.0006072	-0.00025829	0.00064804	0.0014059	0.0018454
N.S.		0.00092026	0.00064807	-0.00022892	0.00056071	0.0020295	0.00047072	0.00018431	0.00052491	0.00048487	0.00017862	0.00064906	0.0004545	-0.00034251	-0.0020331	-0.0016403	-0.00072333	-0.00074935	-0.0015029	0.00054313	0.00020045	-0.00099482	0.00047335	-0.00034528	0.00014604	-0.0025942	0.0015037	-0.0010956	-0.00055727	-0.0012849	6.4374e-05	0.00093422	-0.0009737	-0.00016374	-0.000294	0.00023515	-4.3373e-05	-0.00015689	0.0011103	-8.8323e-05	-0.00011375	-0.00086787	-0.0001633	-0.0011923
N.S.		0.0011823	-0.00093323	0.00066719	0.0012461	-0.00028801	0.0015396	0.0008035	5.6488e-05	-0.00046624	0.00028593	0.0011984	-4.2121e-05	-0.0014132	0.0021978	0.0008498	-0.0015098	-0.00074647	0.0019339	7.0021e-05	-0.0007542	0.00049328	-0.0011503	0.0010218	-0.0013614	-0.00031054	0.00070489	0.0029919	0.0018979	-0.0002968	0.00011303	-0.0013785	0.00075144	0.0023371	0.00071345	0.00011779	0.00084094	0.0010728	0.00085884	-0.00069565	3.6493e-05	0.00021703	0.0010102	0.00095291
N.S.		-0.0001186	-0.0014158	-4.1745e-05	0.0020978	0.0013166	-0.0011508	0.00053966	-4.6751e-05	0.00027026	-0.0015439	-1.4548e-05	0.0006101	0.00073803	-0.0012129	-0.00077929	-0.0011478	0.00019166	0.00051797	-0.0013726	0.00035639	-0.00013004	-0.0011554	-0.0010023	-0.00075539	0.00123	-5.7349e-05	-0.00044569	-0.00074384	0.00032754	0.0013069	-0.0011365	0.0011284	0.0010713	0.00065258	-0.00038428	0.00093105	0.00013441	-0.00058308	-0.00047295	-0.0013467	-0.00041231	0.0011142	0.0012916
N.S.		0.00020993	-0.00013793	0.0004264	-0.00061059	0.0010554	6.2731e-05	7.9069e-05	-0.0011542	0.0012616	0.00014743	0.0010583	0.00045191	-0.00046758	0.0022782	-9.1515e-05	-0.0006091	-0.0014498	0.00060768	0.00058289	-0.0017395	-0.00087662	-3.4677e-05	0.00020401	-0.0011447	-4.6359e-05	0.00043195	0.00065931	7.6754e-05	-0.00123	0.00024598	0.0022815	0.00079576	0.0018297	0.0013852	0.001757	0.0021908	0.00056926	0.0022635	0.00096916	0.0022503	0.0014945	0.0028274	0.00096921
[truncated: 1,599 more rows]
