# Supplementary material for: De novo inter-regional coactivations of preconfigured local ensembles support memory
Source: Nat Commun. 2022 Mar 11;13:1272. doi: 10.1038/s41467-022-28929-x (PMC8917150; doi:10.1038/s41467-022-28929-x)
Supplement: Supplementary file 6 — Source Data [file 41467_2022_28929_MOESM6_ESM.zip › SourceData/supplementary_fig11_a.csv]

Supplementary Fig. 11a
vCA1 cells
Cell type	Time from HFO peak (ms)	-420	-419	-418	-417	-416	-415	-414	-413	-412	-411	-410	-409	-408	-407	-406	-405	-404	-403	-402	-401	-400	-399	-398	-397	-396	-395	-394	-393	-392	-391	-390	-389	-388	-387	-386	-385	-384	-383	-382	-381	-380	-379	-378	-377	-376	-375	-374	-373
Excitatory		-0.36465	-0.34596	-0.32923	-0.31485	-0.30302	-0.29363	-0.28645	-0.28097	-0.27653	-0.2725	-0.26827	-0.26341	-0.25778	-0.25154	-0.24517	-0.23938	-0.23508	-0.23316	-0.23446	-0.2396	-0.24888	-0.26223	-0.27908	-0.29851	-0.31936	-0.34025	-0.35994	-0.37743	-0.39203	-0.40346	-0.41168	-0.41689	-0.41939	-0.41941	-0.41722	-0.41301	-0.40704	-0.39967	-0.39125	-0.38225	-0.37305	-0.36381	-0.35453	-0.34503	-0.33502	-0.32422	-0.31262	-0.30037
Excitatory		-0.26687	-0.27056	-0.27253	-0.27363	-0.27478	-0.27677	-0.28012	-0.28496	-0.29104	-0.29769	-0.30402	-0.30906	-0.312	-0.31227	-0.30974	-0.30458	-0.29729	-0.28832	-0.2781	-0.26672	-0.254	-0.23949	-0.22262	-0.20293	-0.18026	-0.15493	-0.12774	-0.09996	-0.073146	-0.048983	-0.029005	-0.014492	-0.0062287	-0.0044947	-0.0090171	-0.019006	-0.033266	-0.05032	-0.06861	-0.086632	-0.10316	-0.11747	-0.12929	-0.13884	-0.14669	-0.15357	-0.16016	-0.16682
Excitatory		-0.16511	-0.17922	-0.19439	-0.2094	-0.22303	-0.23413	-0.24181	-0.24544	-0.24476	-0.23985	-0.23114	-0.2193	-0.20523	-0.19	-0.1748	-0.16083	-0.14918	-0.14076	-0.13612	-0.13547	-0.13851	-0.1445	-0.15239	-0.16099	-0.16913	-0.17592	-0.18089	-0.184	-0.18576	-0.187	-0.18877	-0.19209	-0.19772	-0.20611	-0.21718	-0.23041	-0.24492	-0.25956	-0.27314	-0.28449	-0.29268	-0.29704	-0.29726	-0.29339	-0.28591	-0.27559	-0.26339	-0.25034
Excitatory		-0.14922	-0.13178	-0.11183	-0.091077	-0.071236	-0.05385	-0.039914	-0.029799	-0.023208	-0.019316	-0.016941	-0.014828	-0.01181	-0.0071039	-0.00029115	0.0086001	0.019084	0.030392	0.041476	0.051168	0.058408	0.062184	0.061807	0.056852	0.047273	0.033297	0.015448	-0.0055348	-0.028699	-0.052986	-0.07731	-0.10059	-0.12185	-0.14031	-0.1554	-0.16683	-0.17456	-0.17873	-0.17972	-0.17792	-0.17384	-0.16805	-0.1612	-0.15406	-0.14739	-0.14206	-0.13877	-0.13806
Excitatory		-0.2095	-0.23089	-0.25666	-0.2849	-0.31364	-0.34099	-0.36531	-0.38545	-0.40086	-0.4115	-0.41792	-0.42093	-0.42152	-0.42059	-0.41894	-0.41711	-0.41541	-0.41392	-0.41253	-0.41093	-0.40863	-0.40506	-0.39953	-0.39144	-0.38042	-0.36654	-0.35045	-0.33337	-0.31717	-0.30398	-0.29592	-0.29477	-0.30153	-0.3162	-0.33767	-0.36383	-0.3919	-0.4187	-0.44128	-0.45721	-0.46496	-0.46409	-0.45527	-0.44019	-0.42126	-0.40123	-0.38287	-0.3685
Excitatory		-0.3759	-0.35689	-0.33543	-0.31274	-0.29034	-0.26978	-0.25266	-0.24022	-0.23328	-0.23211	-0.23637	-0.24509	-0.25689	-0.27016	-0.2832	-0.29451	-0.3029	-0.30762	-0.30848	-0.30566	-0.29981	-0.29181	-0.28271	-0.27353	-0.26517	-0.25831	-0.25336	-0.2504	-0.24913	-0.24892	-0.24883	-0.24779	-0.2447	-0.2386	-0.22883	-0.21527	-0.19826	-0.17864	-0.15765	-0.1368	-0.11762	-0.10157	-0.089758	-0.082929	-0.081371	-0.08492	-0.093054	-0.10498
Excitatory		-0.17656	-0.17081	-0.16837	-0.16945	-0.1742	-0.18253	-0.19415	-0.20854	-0.22496	-0.24239	-0.25969	-0.27566	-0.28928	-0.29971	-0.30656	-0.30987	-0.31009	-0.30806	-0.30468	-0.30088	-0.29724	-0.29404	-0.29099	-0.28746	-0.28246	-0.27496	-0.2641	-0.24947	-0.23132	-0.21077	-0.18955	-0.16993	-0.15435	-0.14501	-0.1434	-0.15009	-0.16453	-0.1852	-0.20986	-0.23595	-0.26095	-0.28285	-0.30027	-0.3126	-0.31996	-0.32298	-0.32277	-0.32048
Excitatory		-0.19298	-0.18053	-0.17138	-0.16613	-0.16499	-0.16765	-0.17339	-0.18123	-0.19013	-0.19916	-0.20769	-0.21533	-0.22196	-0.22763	-0.23235	-0.23618	-0.23917	-0.24137	-0.24298	-0.24424	-0.24545	-0.24683	-0.24844	-0.25006	-0.25123	-0.25134	-0.24963	-0.24546	-0.2384	-0.22833	-0.21547	-0.20045	-0.18424	-0.1681	-0.15341	-0.14158	-0.1338	-0.13094	-0.13327	-0.14043	-0.15158	-0.16531	-0.18007	-0.19444	-0.20731	-0.2181	-0.22691	-0.2343
Excitatory		-0.039181	-0.03945	-0.044426	-0.053955	-0.067678	-0.084967	-0.10499	-0.12664	-0.14861	-0.16941	-0.18752	-0.20146	-0.21011	-0.21281	-0.20955	-0.20093	-0.188	-0.1721	-0.15458	-0.13653	-0.11879	-0.10187	-0.086157	-0.072007	-0.059877	-0.050479	-0.044602	-0.042994	-0.046155	-0.054226	-0.066874	-0.083378	-0.1027	-0.12372	-0.14542	-0.1668	-0.18709	-0.20565	-0.22186	-0.23514	-0.24489	-0.25058	-0.25188	-0.24866	-0.2412	-0.22998	-0.21581	-0.19955
Excitatory		0.013326	-0.021648	-0.051108	-0.073552	-0.088256	-0.095184	-0.095008	-0.088855	-0.078253	-0.064823	-0.050292	-0.036161	-0.02362	-0.013434	-0.0058806	-0.00072707	0.0025996	0.0048504	0.0067859	0.0088438	0.011162	0.013423	0.014915	0.014702	0.01191	0.0059244	-0.0033668	-0.015611	-0.029837	-0.044823	-0.059239	-0.071969	-0.082237	-0.089806	-0.094835	-0.097774	-0.099172	-0.099501	-0.099094	-0.09811	-0.096514	-0.09435	-0.091676	-0.088741	-0.085955	-0.083814	-0.082889	-0.083756
Excitatory		-0.29332	-0.27408	-0.26026	-0.25203	-0.24885	-0.24976	-0.25353	-0.25895	-0.26503	-0.27109	-0.27685	-0.28234	-0.28782	-0.29359	-0.29986	-0.30662	-0.31361	-0.32046	-0.32667	-0.33175	-0.33532	-0.33718	-0.33719	-0.33539	-0.33178	-0.32647	-0.3196	-0.31149	-0.3027	-0.29416	-0.28697	-0.28234	-0.28134	-0.2846	-0.29214	-0.30324	-0.3165	-0.33013	-0.34215	-0.35079	-0.35472	-0.3531	-0.34575	-0.33291	-0.31534	-0.29409	-0.27046	-0.24599
Excitatory		-0.087435	-0.070076	-0.051031	-0.032372	-0.016124	-0.0040687	0.0025497	0.0032002	-0.0019279	-0.012068	-0.025873	-0.041804	-0.058151	-0.073212	-0.0856	-0.09415	-0.098236	-0.09767	-0.092897	-0.084791	-0.074595	-0.063708	-0.053521	-0.045159	-0.039435	-0.036686	-0.036815	-0.039321	-0.043434	-0.048257	-0.052877	-0.056659	-0.059292	-0.060967	-0.062283	-0.06418	-0.067752	-0.073911	-0.083189	-0.095439	-0.1099	-0.12514	-0.13937	-0.15073	-0.15757	-0.15883	-0.15419	-0.14415
Excitatory		-0.2351	-0.23856	-0.23928	-0.23697	-0.23175	-0.22406	-0.21471	-0.20469	-0.19528	-0.18775	-0.18343	-0.18354	-0.18911	-0.20093	-0.21932	-0.2442	-0.27486	-0.31005	-0.34803	-0.38665	-0.42367	-0.45688	-0.48437	-0.50466	-0.51688	-0.52068	-0.51632	-0.50452	-0.48646	-0.46364	-0.43777	-0.41075	-0.38433	-0.36015	-0.33946	-0.32303	-0.31115	-0.30361	-0.29981	-0.2989	-0.29995	-0.30197	-0.30416	-0.30575	-0.30621	-0.30502	-0.30186	-0.29645
Excitatory		-0.1978	-0.21051	-0.2246	-0.23898	-0.25279	-0.2656	-0.27746	-0.28879	-0.30016	-0.31214	-0.32506	-0.33883	-0.35296	-0.3666	-0.37864	-0.3881	-0.39415	-0.39641	-0.395	-0.39054	-0.384	-0.37662	-0.36958	-0.36382	-0.35992	-0.35787	-0.35731	-0.3575	-0.3576	-0.3569	-0.35498	-0.35178	-0.34762	-0.34293	-0.33817	-0.33364	-0.32931	-0.32497	-0.32031	-0.315	-0.30897	-0.30239	-0.29568	-0.28953	-0.28467	-0.28191	-0.28198	-0.28554
Excitatory		-0.042951	-0.043531	-0.041998	-0.039596	-0.037614	-0.037199	-0.039213	-0.044098	-0.051792	-0.0618	-0.07312	-0.084524	-0.094741	-0.10256	-0.10704	-0.10771	-0.10464	-0.098377	-0.089775	-0.07993	-0.069943	-0.060735	-0.05304	-0.047274	-0.043697	-0.042519	-0.043933	-0.048191	-0.055558	-0.066215	-0.080046	-0.096619	-0.1151	-0.13427	-0.15273	-0.1692	-0.18259	-0.19237	-0.19857	-0.20182	-0.20317	-0.20392	-0.20531	-0.20836	-0.21352	-0.2207	-0.22915	-0.23762
Excitatory		-0.25621	-0.26042	-0.26147	-0.25894	-0.25255	-0.24226	-0.22822	-0.21083	-0.19077	-0.16889	-0.14617	-0.12363	-0.10223	-0.082676	-0.06549	-0.050996	-0.039314	-0.030541	-0.024852	-0.022536	-0.023977	-0.029623	-0.039819	-0.054656	-0.073762	-0.096303	-0.12101	-0.14624	-0.17032	-0.19161	-0.20884	-0.22123	-0.2284	-0.23039	-0.22757	-0.22037	-0.20929	-0.19487	-0.17762	-0.15811	-0.13699	-0.11505	-0.093104	-0.071941	-0.052334	-0.034896	-0.020094	-0.0083107
Excitatory		-0.13042	-0.10297	-0.073509	-0.044759	-0.019654	-0.0010548	0.0086366	0.0078214	-0.0041712	-0.02697	-0.059322	-0.099155	-0.14396	-0.19105	-0.2379	-0.28229	-0.32244	-0.35709	-0.38544	-0.40704	-0.42177	-0.42975	-0.43144	-0.42754	-0.41907	-0.40734	-0.39372	-0.37964	-0.36626	-0.35427	-0.34387	-0.33478	-0.32617	-0.31716	-0.30686	-0.29476	-0.28084	-0.26566	-0.25032	-0.23614	-0.22455	-0.21661	-0.21289	-0.21321	-0.21662	-0.22152	-0.22592	-0.22776
Excitatory		-0.0085923	-0.024294	-0.038928	-0.052216	-0.064312	-0.07564	-0.086632	-0.09762	-0.10852	-0.11893	-0.12811	-0.13515	-0.13918	-0.13952	-0.13597	-0.12875	-0.11856	-0.1064	-0.09338	-0.08052	-0.068606	-0.058058	-0.049016	-0.041394	-0.035122	-0.030237	-0.026951	-0.025633	-0.026694	-0.030525	-0.037277	-0.04685	-0.058865	-0.072694	-0.087557	-0.10254	-0.11676	-0.12933	-0.13944	-0.14642	-0.14981	-0.14945	-0.14552	-0.13863	-0.12964	-0.11974	-0.11004	-0.10153
Excitatory		-0.27696	-0.27736	-0.27848	-0.27934	-0.27876	-0.27545	-0.2683	-0.25647	-0.23956	-0.21775	-0.1917	-0.16258	-0.13183	-0.10104	-0.071871	-0.045746	-0.023977	-0.0075682	0.0028624	0.0070334	0.0050957	-0.0023362	-0.014225	-0.029092	-0.045227	-0.060738	-0.07381	-0.082969	-0.087171	-0.086043	-0.079926	-0.069841	-0.057305	-0.044153	-0.032196	-0.022958	-0.017513	-0.016377	-0.019525	-0.026505	-0.036712	-0.049462	-0.064163	-0.080415	-0.097855	-0.11605	-0.13437	-0.15179
Excitatory		-0.16506	-0.14827	-0.13131	-0.11554	-0.10192	-0.090945	-0.082631	-0.076609	-0.072198	-0.06873	-0.065566	-0.062216	-0.058426	-0.05416	-0.049439	-0.044359	-0.039001	-0.033325	-0.027196	-0.020458	-0.012997	-0.0047885	0.003988	0.012982	0.021807	0.030014	0.03722	0.04322	0.047927	0.051361	0.05354	0.05447	0.054001	0.051882	0.047745	0.041251	0.032075	0.019982	0.0047865	-0.013519	-0.034862	-0.058996	-0.085537	-0.11385	-0.14303	-0.17189	-0.199	-0.22285
Excitatory		0.029826	0.039097	0.048506	0.056357	0.060999	0.061121	0.0559	0.045148	0.029259	0.0092087	-0.013696	-0.03794	-0.061963	-0.084336	-0.10391	-0.11983	-0.13155	-0.13885	-0.14178	-0.1406	-0.13562	-0.12726	-0.11581	-0.10161	-0.084927	-0.066196	-0.046047	-0.025404	-0.0054655	0.012382	0.026781	0.036614	0.041235	0.040628	0.035382	0.026528	0.015413	0.0032659	-0.0089235	-0.020531	-0.031417	-0.041683	-0.051636	-0.061475	-0.071294	-0.080895	-0.089961	-0.098032
Excitatory		-0.24365	-0.26016	-0.27079	-0.27494	-0.27268	-0.2645	-0.25124	-0.23392	-0.21364	-0.19146	-0.16845	-0.14554	-0.1236	-0.10333	-0.085366	-0.070068	-0.057617	-0.047952	-0.040635	-0.035074	-0.030446	-0.025887	-0.020625	-0.014113	-0.0060891	0.0032638	0.013433	0.023591	0.03272	0.039689	0.043442	0.043058	0.037908	0.027671	0.012378	-0.0074987	-0.031099	-0.057163	-0.084109	-0.11017	-0.13344	-0.15229	-0.16543	-0.17216	-0.17254	-0.16738	-0.15811	-0.14653
Excitatory		-0.10866	-0.073372	-0.041542	-0.015435	0.0033155	0.013904	0.016371	0.011552	0.00088301	-0.014011	-0.031534	-0.050402	-0.069808	-0.089437	-0.10913	-0.12881	-0.14817	-0.16655	-0.1829	-0.19593	-0.20438	-0.20721	-0.20392	-0.19467	-0.1802	-0.16184	-0.14132	-0.12043	-0.10088	-0.084079	-0.07105	-0.062279	-0.057803	-0.057259	-0.05999	-0.065154	-0.071906	-0.079531	-0.087506	-0.09565	-0.10408	-0.11309	-0.12312	-0.13456	-0.14766	-0.16236	-0.17829	-0.19482
Excitatory		-0.006116	-0.00077967	0.0063746	0.015107	0.025168	0.036273	0.048207	0.060783	0.073837	0.08719	0.10036	0.11271	0.12327	0.13092	0.13461	0.13348	0.12722	0.11602	0.10077	0.082697	0.063318	0.044139	0.026399	0.010885	-0.0019859	-0.012362	-0.020639	-0.027523	-0.033776	-0.040162	-0.047307	-0.055619	-0.065251	-0.076088	-0.087763	-0.099644	-0.11086	-0.1205	-0.12762	-0.13139	-0.13121	-0.12683	-0.1185	-0.10689	-0.093041	-0.078186	-0.063608	-0.050347
Excitatory		0.25558	0.27893	0.29316	0.29868	0.29657	0.28828	0.27535	0.25917	0.2408	0.2209	0.1998	0.17754	0.15417	0.12979	0.10465	0.079166	0.053879	0.029401	0.0062829	-0.015104	-0.034531	-0.052085	-0.068034	-0.082947	-0.097457	-0.11241	-0.12859	-0.14669	-0.16721	-0.19034	-0.2159	-0.24322	-0.27117	-0.29816	-0.32234	-0.34171	-0.35448	-0.35937	-0.3558	-0.34415	-0.32573	-0.30264	-0.27759	-0.25344	-0.23286	-0.21795	-0.20987	-0.20887
Excitatory		-0.074336	-0.075453	-0.080296	-0.088746	-0.10046	-0.11481	-0.13102	-0.1482	-0.16539	-0.18164	-0.19608	-0.20793	-0.21658	-0.22166	-0.22301	-0.2207	-0.21492	-0.20609	-0.19446	-0.18031	-0.16374	-0.14485	-0.12376	-0.10091	-0.077006	-0.053202	-0.031028	-0.012155	0.001788	0.0095155	0.01025	0.0039323	-0.008825	-0.02678	-0.048212	-0.071149	-0.093545	-0.11355	-0.12972	-0.14117	-0.1476	-0.14935	-0.14735	-0.1428	-0.13694	-0.13088	-0.12534	-0.12046
Excitatory		-0.089404	-0.070336	-0.044681	-0.0152	0.014852	0.04196	0.062918	0.075026	0.076636	0.067207	0.047444	0.019197	-0.014885	-0.051731	-0.088266	-0.12178	-0.15028	-0.17253	-0.18805	-0.19702	-0.20005	-0.198	-0.19193	-0.18287	-0.17189	-0.15991	-0.14773	-0.13593	-0.12483	-0.11452	-0.10495	-0.096059	-0.087922	-0.080897	-0.07563	-0.072994	-0.073908	-0.079129	-0.089047	-0.10349	-0.12176	-0.14265	-0.16457	-0.18583	-0.20479	-0.22012	-0.23072	-0.23611
Excitatory		0.094649	0.091496	0.08907	0.088092	0.088886	0.091221	0.094477	0.097774	0.10019	0.10101	0.099849	0.096791	0.092223	0.086714	0.080748	0.074671	0.068461	0.061792	0.054219	0.045227	0.034456	0.021868	0.0078281	-0.0068561	-0.021139	-0.033783	-0.043678	-0.049955	-0.052114	-0.050204	-0.044726	-0.036506	-0.026611	-0.016095	-0.0059649	0.0030891	0.010517	0.016012	0.0194	0.020561	0.019487	0.016132	0.010675	0.0034927	-0.0047679	-0.013266	-0.020979	-0.027055
Excitatory		-0.084274	-0.062765	-0.042972	-0.026111	-0.01294	-0.003702	0.0019628	0.0048583	0.0060501	0.0066357	0.0072453	0.0079351	0.0078935	0.0056789	-0.00058556	-0.012746	-0.032116	-0.059091	-0.092888	-0.13161	-0.17262	-0.21285	-0.24941	-0.27989	-0.30268	-0.3169	-0.32238	-0.31938	-0.30854	-0.2907	-0.26683	-0.23824	-0.20635	-0.17286	-0.13955	-0.1082	-0.080418	-0.05746	-0.040131	-0.028699	-0.022953	-0.022204	-0.02536	-0.031091	-0.037896	-0.044448	-0.049667	-0.05294
Excitatory		-0.22685	-0.22577	-0.22401	-0.21994	-0.21223	-0.20004	-0.18316	-0.16199	-0.13741	-0.11057	-0.082807	-0.055316	-0.029183	-0.0053425	0.015357	0.03207	0.043912	0.049998	0.049556	0.042078	0.027602	0.006822	-0.018847	-0.047365	-0.076347	-0.10336	-0.1264	-0.1441	-0.15586	-0.16191	-0.16308	-0.16055	-0.15556	-0.14911	-0.14185	-0.13407	-0.12563	-0.11623	-0.10543	-0.092979	-0.078882	-0.06346	-0.047357	-0.031471	-0.016816	-0.0042433	0.0056965	0.012917
Excitatory		-0.013875	-0.00037151	0.011201	0.019706	0.024354	0.024865	0.021509	0.015094	0.0068196	-0.0018022	-0.0092675	-0.014085	-0.015021	-0.011192	-0.002181	0.01192	0.030374	0.051829	0.074413	0.09587	0.11389	0.12647	0.13228	0.13084	0.12266	0.10908	0.091974	0.07339	0.05507	0.038181	0.02321	0.0099628	-0.0021991	-0.014067	-0.026352	-0.039497	-0.053513	-0.068133	-0.082868	-0.097188	-0.11058	-0.12275	-0.13354	-0.14295	-0.15101	-0.15784	-0.1635	-0.16795
Excitatory		-0.31212	-0.30659	-0.29212	-0.26929	-0.23958	-0.20514	-0.16848	-0.13201	-0.097944	-0.067754	-0.042413	-0.022259	-0.0072617	0.0029651	0.008992	0.01165	0.011938	0.011072	0.010355	0.011011	0.01405	0.020002	0.028905	0.040106	0.05255	0.064851	0.075565	0.083471	0.087671	0.087807	0.084008	0.076976	0.067835	0.058065	0.049293	0.043104	0.040798	0.043164	0.05024	0.061316	0.074949	0.089096	0.10162	0.11049	0.11428	0.11239	0.10509	0.093547
Excitatory		-0.29234	-0.32589	-0.35009	-0.36289	-0.36358	-0.35277	-0.33219	-0.30439	-0.27232	-0.23904	-0.20729	-0.17942	-0.15713	-0.1414	-0.13258	-0.13046	-0.1343	-0.14305	-0.15546	-0.17023	-0.1862	-0.20228	-0.21763	-0.2317	-0.24413	-0.25476	-0.26357	-0.27065	-0.27597	-0.27958	-0.28144	-0.28154	-0.28002	-0.27728	-0.27385	-0.2704	-0.26762	-0.26605	-0.26594	-0.26718	-0.26947	-0.27237	-0.27546	-0.27844	-0.28124	-0.28384	-0.28617	-0.28802
Excitatory		-0.065917	-0.043327	-0.020144	0.0016942	0.020723	0.036054	0.047449	0.055222	0.060128	0.063092	0.065209	0.067382	0.070303	0.074356	0.079587	0.085662	0.091961	0.097742	0.10216	0.10458	0.10463	0.10233	0.097998	0.092265	0.085878	0.079649	0.074244	0.070228	0.067961	0.067636	0.069387	0.07317	0.078807	0.08596	0.094147	0.10265	0.11062	0.11712	0.1213	0.12246	0.12026	0.11474	0.10643	0.096362	0.085904	0.076661	0.070107	0.067409
Excitatory		-0.10093	-0.11061	-0.11875	-0.12482	-0.12883	-0.13107	-0.13187	-0.13119	-0.12865	-0.12328	-0.11379	-0.098785	-0.077196	-0.048621	-0.01357	0.0264	0.068757	0.11032	0.14762	0.17735	0.19681	0.20421	0.19885	0.18105	0.15206	0.11381	0.068587	0.018892	-0.032925	-0.084719	-0.13474	-0.18151	-0.22407	-0.26171	-0.29407	-0.32101	-0.34247	-0.35848	-0.36905	-0.37418	-0.37388	-0.36829	-0.35774	-0.34296	-0.32506	-0.30552	-0.28614	-0.26881
Excitatory		-0.091548	-0.11038	-0.12704	-0.14189	-0.15514	-0.16682	-0.17675	-0.18466	-0.19017	-0.19303	-0.19317	-0.19068	-0.18588	-0.17917	-0.171	-0.16178	-0.15188	-0.14155	-0.13113	-0.12102	-0.11174	-0.10398	-0.098512	-0.096018	-0.097011	-0.10165	-0.10959	-0.11995	-0.13144	-0.14242	-0.15109	-0.15576	-0.15503	-0.14799	-0.13427	-0.11415	-0.088408	-0.058285	-0.025266	0.0090749	0.043283	0.076176	0.10678	0.13443	0.15858	0.17876	0.19443	0.20501
Excitatory		0.050091	0.067389	0.085537	0.10341	0.12025	0.13567	0.14955	0.16188	0.17252	0.18122	0.18762	0.19127	0.19185	0.18935	0.18414	0.17697	0.16886	0.16097	0.15422	0.14917	0.14605	0.14457	0.14424	0.14445	0.14465	0.14435	0.14324	0.14101	0.13728	0.13167	0.12369	0.11285	0.098816	0.081608	0.061613	0.03962	0.01688	-0.0050391	-0.024469	-0.039713	-0.049423	-0.05269	-0.049187	-0.039287	-0.023957	-0.0046287	0.017014	0.039262
Excitatory		-0.040904	-0.04144	-0.039642	-0.034466	-0.025525	-0.01314	0.0017151	0.017706	0.033319	0.047128	0.058112	0.065726	0.069837	0.070642	0.068556	0.06405	0.057632	0.049909	0.041498	0.033121	0.025645	0.019926	0.016716	0.016604	0.019871	0.026478	0.036049	0.047887	0.06102	0.074204	0.086078	0.095205	0.10027	0.10016	0.094238	0.082358	0.064934	0.042858	0.01746	-0.0097674	-0.037258	-0.063564	-0.087412	-0.10774	-0.12368	-0.13454	-0.13983	-0.13929
Excitatory		-0.39322	-0.39515	-0.3972	-0.39971	-0.40289	-0.40681	-0.41144	-0.41669	-0.42242	-0.42852	-0.43489	-0.44147	-0.44817	-0.4549	-0.46154	-0.46784	-0.47351	-0.47821	-0.48154	-0.48315	-0.48274	-0.48015	-0.47535	-0.46849	-0.45993	-0.45029	-0.44025	-0.43056	-0.42194	-0.41487	-0.4096	-0.40611	-0.40409	-0.40309	-0.40258	-0.40203	-0.40103	-0.3994	-0.39715	-0.39454	-0.392	-0.39003	-0.38908	-0.38949	-0.39119	-0.39378	-0.39646	-0.3982
Excitatory		-0.16039	-0.17216	-0.18196	-0.18886	-0.19223	-0.19186	-0.18793	-0.18091	-0.17153	-0.16068	-0.1491	-0.1376	-0.12677	-0.11713	-0.10909	-0.10294	-0.098778	-0.096399	-0.095327	-0.094738	-0.093681	-0.091234	-0.086785	-0.080315	-0.072424	-0.064422	-0.058004	-0.054961	-0.056674	-0.063706	-0.075669	-0.091091	-0.10782	-0.12339	-0.13553	-0.14263	-0.14411	-0.14031	-0.13237	-0.12177	-0.10987	-0.09765	-0.085365	-0.072734	-0.059091	-0.043868	-0.026777	-0.0081951
Excitatory		-0.34038	-0.35562	-0.36541	-0.3685	-0.36405	-0.35179	-0.33211	-0.306	-0.27504	-0.24102	-0.20581	-0.17108	-0.13817	-0.10799	-0.081067	-0.057647	-0.037894	-0.02194	-0.0099684	-0.0021883	0.0012346	0.00018255	-0.0052648	-0.014849	-0.02812	-0.044406	-0.062907	-0.082714	-0.10276	-0.12204	-0.13964	-0.15488	-0.16746	-0.17748	-0.18546	-0.19229	-0.19895	-0.20641	-0.21528	-0.22556	-0.2368	-0.24791	-0.25754	-0.2642	-0.26667	-0.26409	-0.25613	-0.24298
Excitatory		0.0040561	-0.014964	-0.030057	-0.04098	-0.048301	-0.053104	-0.05672	-0.060314	-0.064664	-0.070027	-0.076231	-0.08267	-0.088702	-0.093714	-0.097319	-0.099388	-0.099915	-0.098922	-0.096365	-0.092111	-0.085935	-0.07763	-0.067259	-0.05506	-0.041641	-0.02782	-0.014446	-0.0023137	0.0080137	0.016201	0.022119	0.025678	0.026757	0.025046	0.020146	0.011656	-0.00072748	-0.01685	-0.036168	-0.057686	-0.080037	-0.10166	-0.12114	-0.13731	-0.1494	-0.15709	-0.16041	-0.15957
Excitatory		0.075614	0.099029	0.12595	0.15625	0.18911	0.22329	0.25724	0.28941	0.31843	0.34322	0.36291	0.37683	0.38454	0.3858	0.38062	0.36947	0.35329	0.33357	0.31219	0.29107	0.27197	0.25603	0.24358	0.2341	0.22631	0.21857	0.20919	0.19687	0.18097	0.1616	0.13951	0.11589	0.092073	0.069225	0.048352	0.030123	0.015035	0.0034696	-0.0041814	-0.0075959	-0.006604	-0.0012371	0.0081295	0.020698	0.03536	0.050928	0.066071	0.079768
Excitatory		-0.056898	-0.053113	-0.049944	-0.048254	-0.048774	-0.051742	-0.056976	-0.06379	-0.071275	-0.078418	-0.084443	-0.088944	-0.091902	-0.093576	-0.09438	-0.094642	-0.094497	-0.093794	-0.092279	-0.089629	-0.085642	-0.080294	-0.073814	-0.066525	-0.058765	-0.050732	-0.042315	-0.033209	-0.022946	-0.010957	0.003136	0.01939	0.037429	0.05639	0.075045	0.091932	0.10558	0.11473	0.11851	0.11661	0.10929	0.097347	0.082026	0.064926	0.047785	0.032383	0.020237	0.012613
Excitatory		0.063399	0.079224	0.095693	0.11087	0.12295	0.13041	0.13221	0.12786	0.11747	0.10171	0.081733	0.059055	0.035411	0.012553	-0.0078229	-0.024238	-0.035568	-0.041194	-0.041076	-0.035732	-0.026311	-0.014412	-0.0018557	0.0095872	0.018467	0.023865	0.025615	0.024276	0.0209	0.016831	0.013412	0.011621	0.01194	0.014228	0.017843	0.021791	0.025023	0.026666	0.026287	0.023902	0.019972	0.015175	0.010203	0.0054328	0.00089866	-0.0038493	-0.0094493	-0.016498
Excitatory		-0.022277	-0.011955	0.0023993	0.020015	0.039649	0.059678	0.078368	0.093997	0.10511	0.11061	0.11	0.1034	0.09167	0.07633	0.059414	0.04321	0.030045	0.021833	0.019757	0.024162	0.03437	0.048969	0.06595	0.083287	0.099179	0.11239	0.12237	0.12917	0.13332	0.13545	0.13605	0.13524	0.13265	0.12749	0.11879	0.10546	0.086804	0.062684	0.033707	0.001388	-0.032103	-0.064041	-0.091679	-0.11264	-0.12535	-0.12946	-0.12585	-0.11662
Excitatory		0.20487	0.21692	0.22651	0.23335	0.23705	0.23722	0.23368	0.22636	0.21551	0.20158	0.18519	0.16691	0.14723	0.12642	0.10449	0.081301	0.056573	0.030145	0.0019925	-0.027521	-0.057747	-0.087714	-0.11628	-0.14224	-0.1645	-0.18216	-0.19469	-0.20193	-0.20409	-0.20183	-0.19601	-0.18783	-0.17864	-0.16979	-0.16258	-0.15806	-0.15684	-0.15906	-0.16423	-0.17147	-0.17946	-0.18694	-0.19274	-0.19606	-0.19664	-0.19467	-0.19067	-0.18526
Excitatory		-0.048077	-0.034613	-0.024176	-0.016794	-0.012091	-0.0091562	-0.0067029	-0.0032109	0.0028203	0.012588	0.026671	0.04498	0.066617	0.090057	0.11341	0.13472	0.1523	0.16503	0.17238	0.17441	0.17162	0.16467	0.1541	0.14027	0.12332	0.10324	0.080096	0.054201	0.026325	-0.0023238	-0.030127	-0.055414	-0.076552	-0.092316	-0.10198	-0.10546	-0.10316	-0.09595	-0.084908	-0.071247	-0.056055	-0.040316	-0.024841	-0.010232	0.0030265	0.014642	0.024351	0.031999
Excitatory		-0.14839	-0.15354	-0.15481	-0.15335	-0.15075	-0.14874	-0.14883	-0.15214	-0.15902	-0.16909	-0.1813	-0.19403	-0.20545	-0.21384	-0.21785	-0.21678	-0.21063	-0.20009	-0.18638	-0.17096	-0.15533	-0.14079	-0.12833	-0.11864	-0.11214	-0.10902	-0.1094	-0.11314	-0.11995	-0.12917	-0.13992	-0.15106	-0.16126	-0.16946	-0.17491	-0.17735	-0.17711	-0.175	-0.17204	-0.16929	-0.1676	-0.16752	-0.16923	-0.17268	-0.17763	-0.18388	-0.19123	-0.19941
Excitatory		0.05635	0.07347	0.088337	0.10005	0.10795	0.11164	0.11097	0.10618	0.097815	0.086864	0.074517	0.062109	0.05079	0.041331	0.033924	0.028165	0.023039	0.017296	0.0097442	-0.00036627	-0.013109	-0.027755	-0.042911	-0.056818	-0.067738	-0.074379	-0.076216	-0.073554	-0.067411	-0.059203	-0.050512	-0.042606	-0.036267	-0.031708	-0.028599	-0.026285	-0.023951	-0.020801	-0.01626	-0.0099775	-0.0019445	0.0076121	0.018241	0.029401	0.040467	0.050877	0.060143	0.067878
Excitatory		-0.21612	-0.21904	-0.22424	-0.23159	-0.2407	-0.251	-0.26193	-0.27307	-0.28422	-0.29539	-0.30676	-0.31858	-0.33087	-0.34338	-0.35544	-0.36608	-0.37416	-0.37857	-0.37858	-0.37398	-0.36516	-0.35313	-0.33924	-0.32498	-0.31171	-0.30026	-0.2909	-0.28319	-0.27603	-0.26788	-0.25707	-0.24219	-0.22247	-0.19801	-0.16997	-0.14045	-0.11227	-0.088375	-0.071442	-0.06326	-0.064381	-0.073986	-0.089969	-0.1093	-0.12861	-0.14468	-0.15503	-0.15828
Excitatory		-0.074724	-0.067421	-0.060342	-0.053502	-0.046878	-0.040349	-0.033736	-0.026831	-0.019423	-0.011399	-0.0026393	0.0068505	0.016962	0.0275	0.038192	0.048606	0.058284	0.066734	0.073417	0.077797	0.07936	0.077685	0.072416	0.063331	0.050518	0.034207	0.014966	-0.0063537	-0.028671	-0.0507	-0.071136	-0.088784	-0.10259	-0.11193	-0.11654	-0.11655	-0.11242	-0.10486	-0.094624	-0.082412	-0.068845	-0.054345	-0.039257	-0.024035	-0.0092444	0.0044557	0.016167	0.024869
Excitatory		0.051319	0.084669	0.11914	0.15397	0.18811	0.22033	0.24926	0.27372	0.29283	0.30629	0.31423	0.31734	0.31641	0.31226	0.3055	0.29643	0.28516	0.2718	0.25665	0.24025	0.22341	0.20718	0.19252	0.18012	0.17034	0.16308	0.15785	0.15402	0.15083	0.14774	0.1445	0.14133	0.13885	0.1381	0.14033	0.14664	0.15784	0.17399	0.19429	0.21712	0.24014	0.26074	0.2766	0.28604	0.28843	0.28436	0.27541	0.26392
Excitatory		-0.22149	-0.23053	-0.24306	-0.25949	-0.27956	-0.30226	-0.32608	-0.34913	-0.36944	-0.38513	-0.39463	-0.39682	-0.39112	-0.37751	-0.35658	-0.32951	-0.29785	-0.26351	-0.22865	-0.19546	-0.16592	-0.1417	-0.12407	-0.11355	-0.11013	-0.1131	-0.12123	-0.13294	-0.14656	-0.16052	-0.17364	-0.18528	-0.19532	-0.2042	-0.21271	-0.22176	-0.23215	-0.24438	-0.25851	-0.27409	-0.29031	-0.30614	-0.32048	-0.33237	-0.34113	-0.3464	-0.3482	-0.3468
Excitatory		0.089064	0.10388	0.11202	0.11389	0.11075	0.10446	0.097152	0.090873	0.087194	0.08704	0.090582	0.097227	0.10597	0.11558	0.12486	0.13291	0.13921	0.14366	0.14637	0.14767	0.14781	0.14706	0.14537	0.14252	0.13812	0.1317	0.1228	0.11123	0.097187	0.081364	0.065015	0.049714	0.037227	0.029043	0.026249	0.02904	0.036804	0.048145	0.061171	0.073872	0.084543	0.092034	0.095986	0.096665	0.094927	0.091763	0.088098	0.084462
Excitatory		-0.29749	-0.2908	-0.2826	-0.27474	-0.26922	-0.26785	-0.27197	-0.28226	-0.29856	-0.31987	-0.3445	-0.37023	-0.39475	-0.41592	-0.43209	-0.44231	-0.44638	-0.44479	-0.43856	-0.42894	-0.41722	-0.40455	-0.39177	-0.37946	-0.36798	-0.35748	-0.3481	-0.33995	-0.33311	-0.32768	-0.32358	-0.32065	-0.31849	-0.31662	-0.31443	-0.31141	-0.30722	-0.30178	-0.29535	-0.28852	-0.28206	-0.27681	-0.27349	-0.27258	-0.27411	-0.27777	-0.28285	-0.28851
Excitatory		-0.22791	-0.23622	-0.23745	-0.23076	-0.21623	-0.19491	-0.16877	-0.14044	-0.11299	-0.089372	-0.072164	-0.063218	-0.063418	-0.072662	-0.089779	-0.11277	-0.13909	-0.16591	-0.19056	-0.21091	-0.22555	-0.23404	-0.23681	-0.235	-0.23006	-0.22346	-0.21628	-0.209	-0.20143	-0.19293	-0.18262	-0.1696	-0.15342	-0.13421	-0.11258	-0.089751	-0.067131	-0.046106	-0.027822	-0.012831	-0.001152	0.0078121	0.015149	0.022153	0.030185	0.04039	0.053456	0.069566
Excitatory		-0.018041	0.020802	0.054542	0.08191	0.10214	0.11493	0.12042	0.11903	0.11159	0.099347	0.083923	0.067299	0.051519	0.03851	0.029814	0.026292	0.028006	0.034353	0.044065	0.055548	0.067128	0.077238	0.084653	0.088595	0.088726	0.085191	0.078521	0.069453	0.058824	0.047372	0.035626	0.023663	0.011292	-0.0019445	-0.016528	-0.032818	-0.050884	-0.070333	-0.09042	-0.11001	-0.12785	-0.14264	-0.1532	-0.1587	-0.15866	-0.15296	-0.14195	-0.12637
Excitatory		-0.01078	-0.025514	-0.040704	-0.054687	-0.065895	-0.07296	-0.074802	-0.070715	-0.060543	-0.044759	-0.024478	-0.001433	0.022235	0.044195	0.062289	0.07482	0.080764	0.079868	0.07266	0.060277	0.044406	0.026963	0.0099525	-0.0047977	-0.015847	-0.022338	-0.024224	-0.022211	-0.017713	-0.012592	-0.008789	-0.0080076	-0.011246	-0.018836	-0.030115	-0.043787	-0.058083	-0.071142	-0.081227	-0.086967	-0.087464	-0.082236	-0.071204	-0.054556	-0.032837	-0.0068414	0.022245	0.05285
Excitatory		-0.2492	-0.22717	-0.2004	-0.16934	-0.13467	-0.097318	-0.058423	-0.019214	0.018877	0.054376	0.08584	0.11197	0.13173	0.1445	0.15013	0.14894	0.14174	0.1296	0.11378	0.095472	0.075683	0.055154	0.034312	0.013282	-0.0079796	-0.029513	-0.051315	-0.073241	-0.094867	-0.11558	-0.13463	-0.15124	-0.16478	-0.17471	-0.18069	-0.18256	-0.18031	-0.17391	-0.16341	-0.1488	-0.13014	-0.10774	-0.082192	-0.054659	-0.026827	-0.00085763	0.02078	0.035713
Excitatory		0.079219	0.067971	0.059432	0.053441	0.049348	0.046258	0.043181	0.039382	0.034522	0.028785	0.022717	0.01709	0.012583	0.0094959	0.0075555	0.0058932	0.003139	-0.0020359	-0.010676	-0.023054	-0.038476	-0.055343	-0.07131	-0.083853	-0.090571	-0.089757	-0.08059	-0.063209	-0.038707	-0.0089495	0.023816	0.057114	0.088542	0.11599	0.13777	0.15272	0.16024	0.16033	0.15358	0.14103	0.12407	0.10431	0.083336	0.06259	0.043296	0.026355	0.012387	0.0018499
Excitatory		-0.2872	-0.29484	-0.30544	-0.31765	-0.33	-0.34105	-0.34954	-0.35458	-0.35564	-0.35266	-0.34604	-0.33656	-0.32518	-0.31308	-0.30131	-0.2908	-0.28219	-0.27587	-0.27174	-0.2695	-0.2685	-0.26794	-0.26695	-0.26479	-0.26091	-0.25504	-0.24713	-0.23727	-0.22566	-0.21232	-0.19728	-0.18038	-0.16163	-0.14119	-0.11966	-0.097977	-0.07751	-0.059778	-0.046264	-0.038113	-0.035993	-0.039979	-0.049646	-0.064106	-0.082213	-0.10278	-0.12462	-0.14675
Excitatory		0.23469	0.24716	0.25013	0.24298	0.22608	0.20069	0.16898	0.13357	0.097233	0.062473	0.031193	0.0045672	-0.016961	-0.033507	-0.04558	-0.053689	-0.058336	-0.059843	-0.058446	-0.054325	-0.047886	-0.039692	-0.030583	-0.02158	-0.013673	-0.0076482	-0.0038826	-0.002226	-0.0020689	-0.0023872	-0.0020514	-2.4988e-05	0.0043713	0.011217	0.02006	0.029989	0.039758	0.047992	0.053545	0.055655	0.053959	0.048615	0.040157	0.029373	0.017123	0.0041792	-0.0088673	-0.021771
Excitatory		0.12019	0.091636	0.056382	0.017103	-0.023261	-0.06184	-0.096121	-0.12421	-0.14498	-0.15811	-0.16393	-0.16334	-0.15759	-0.14808	-0.13627	-0.12343	-0.11055	-0.098393	-0.087327	-0.077412	-0.068585	-0.060678	-0.053609	-0.047502	-0.042586	-0.039294	-0.038091	-0.039252	-0.042798	-0.048374	-0.055256	-0.062427	-0.068811	-0.073378	-0.075373	-0.074361	-0.070288	-0.06343	-0.054367	-0.04396	-0.0332	-0.023251	-0.015274	-0.010302	-0.0092236	-0.012499	-0.020166	-0.031841
Excitatory		0.056411	0.088067	0.1152	0.13538	0.14687	0.14875	0.14106	0.12476	0.10161	0.073854	0.043978	0.014398	-0.012807	-0.036131	-0.054736	-0.068451	-0.077727	-0.083419	-0.086659	-0.088548	-0.090097	-0.091998	-0.094614	-0.097964	-0.10189	-0.10589	-0.10954	-0.11231	-0.11379	-0.11352	-0.1113	-0.10701	-0.10075	-0.092821	-0.083751	-0.074262	-0.065234	-0.057545	-0.051944	-0.048949	-0.048674	-0.050874	-0.054944	-0.060058	-0.065368	-0.070101	-0.073771	-0.076171
Excitatory		0.032015	0.044394	0.050533	0.050225	0.044044	0.033287	0.019669	0.0049687	-0.0093406	-0.022347	-0.033783	-0.0438	-0.052862	-0.061496	-0.069921	-0.078189	-0.086047	-0.093176	-0.099312	-0.10439	-0.10847	-0.11177	-0.11449	-0.11672	-0.11843	-0.11942	-0.11936	-0.11795	-0.11492	-0.11006	-0.10322	-0.094236	-0.082884	-0.06898	-0.052411	-0.033254	-0.012065	0.010185	0.031922	0.051204	0.065864	0.073918	0.073874	0.065069	0.04787	0.023715	-0.005136	-0.0358
Excitatory		-0.37035	-0.36055	-0.34869	-0.33591	-0.32331	-0.31167	-0.30145	-0.2928	-0.28562	-0.27965	-0.27479	-0.27103	-0.26847	-0.26729	-0.26773	-0.26985	-0.27356	-0.27856	-0.28441	-0.29054	-0.29636	-0.30136	-0.30514	-0.30753	-0.30856	-0.30854	-0.30781	-0.3068	-0.30577	-0.30478	-0.30348	-0.3013	-0.29746	-0.29117	-0.28189	-0.26943	-0.25406	-0.23649	-0.21764	-0.19847	-0.17982	-0.16222	-0.14592	-0.13095	-0.11724	-0.10471	-0.093275	-0.082907
Excitatory		0.034158	-0.0015002	-0.038327	-0.073395	-0.1039	-0.12763	-0.14329	-0.15059	-0.15024	-0.14386	-0.13356	-0.12158	-0.10989	-0.099959	-0.092525	-0.087647	-0.084852	-0.083239	-0.081822	-0.079595	-0.075773	-0.069728	-0.061113	-0.049713	-0.035555	-0.01893	-0.0003573	0.019422	0.039459	0.058665	0.076031	0.090824	0.10259	0.11132	0.11737	0.12136	0.12399	0.12593	0.12765	0.12936	0.13094	0.13209	0.13225	0.13065	0.12653	0.11916	0.10811	0.093437
Excitatory		-0.043277	-0.038405	-0.032309	-0.02614	-0.020987	-0.017536	-0.01603	-0.016157	-0.017042	-0.017557	-0.016517	-0.013009	-0.0066449	0.0023452	0.013088	0.0243	0.034536	0.042523	0.047412	0.0489	0.047268	0.043305	0.038002	0.032373	0.027219	0.023015	0.019931	0.017751	0.016258	0.015291	0.015002	0.015979	0.019179	0.025713	0.036475	0.051725	0.070766	0.091705	0.11166	0.12714	0.13469	0.1316	0.11657	0.089977	0.053901	0.011704	-0.032565	-0.074909
Excitatory		-0.046747	-0.028117	-0.0095115	0.0082188	0.024483	0.039072	0.052077	0.06382	0.074646	0.084749	0.09409	0.10229	0.10874	0.11277	0.11376	0.11131	0.10532	0.09589	0.083353	0.068093	0.050488	0.030919	0.0097479	-0.012567	-0.035434	-0.058063	-0.079486	-0.098674	-0.11458	-0.12631	-0.13324	-0.13509	-0.132	-0.12446	-0.11329	-0.099587	-0.084639	-0.069719	-0.056091	-0.044878	-0.036858	-0.032477	-0.031787	-0.034358	-0.039501	-0.046214	-0.053339	-0.059704
Excitatory		-0.065732	-0.051077	-0.037806	-0.025991	-0.0155	-0.005957	0.0030004	0.011761	0.020594	0.029652	0.039013	0.048648	0.058503	0.068448	0.078248	0.087661	0.09643	0.10429	0.11119	0.11725	0.12288	0.1287	0.13542	0.14352	0.15313	0.16385	0.17463	0.184	0.19018	0.19145	0.18652	0.17467	0.15596	0.13119	0.10181	0.069694	0.036875	0.0053072	-0.023446	-0.048279	-0.068683	-0.084731	-0.097076	-0.10668	-0.11473	-0.12231	-0.13035	-0.13927
Excitatory		0.017561	0.028691	0.039767	0.049498	0.05653	0.059668	0.058137	0.051623	0.040437	0.025316	0.0073108	-0.012425	-0.032868	-0.053208	-0.07293	-0.091701	-0.10926	-0.12524	-0.13917	-0.15042	-0.15827	-0.16196	-0.1609	-0.15474	-0.14337	-0.12719	-0.10679	-0.083125	-0.057306	-0.030556	-0.0041262	0.020825	0.043295	0.062434	0.077699	0.088842	0.095912	0.099263	0.099586	0.097756	0.094707	0.091362	0.088487	0.08669	0.086365	0.08778	0.091148	0.096574
Excitatory		-0.041711	-0.041256	-0.047058	-0.058697	-0.075461	-0.096338	-0.12023	-0.14579	-0.17154	-0.1958	-0.21685	-0.23298	-0.24276	-0.24507	-0.23934	-0.22556	-0.20433	-0.17679	-0.14446	-0.10927	-0.073363	-0.038919	-0.0079658	0.01765	0.036572	0.047971	0.051573	0.047693	0.037106	0.020909	0.00061244	-0.022177	-0.045608	-0.067796	-0.086923	-0.10136	-0.11001	-0.11236	-0.1086	-0.099632	-0.086981	-0.072496	-0.058161	-0.045808	-0.037013	-0.032817	-0.033768	-0.039706
Excitatory		-0.12046	-0.11761	-0.11716	-0.11948	-0.12493	-0.13357	-0.14512	-0.15896	-0.17417	-0.18955	-0.20375	-0.21547	-0.22355	-0.22716	-0.22593	-0.21996	-0.20987	-0.19661	-0.18132	-0.16508	-0.14882	-0.13308	-0.11821	-0.10426	-0.091134	-0.078789	-0.067119	-0.056173	-0.045903	-0.036308	-0.027146	-0.018089	-0.0085058	0.0023074	0.015134	0.030605	0.049089	0.070535	0.094322	0.11924	0.14369	0.16571	0.18347	0.19551	0.20103	0.20018	0.19389	0.18393
Excitatory		-0.21906	-0.18496	-0.14581	-0.1038	-0.061601	-0.022175	0.011813	0.038248	0.05596	0.064782	0.065533	0.059821	0.049782	0.03769	0.025562	0.014893	0.0064689	0.00036731	-0.0040523	-0.0077695	-0.011933	-0.017629	-0.025597	-0.036141	-0.04903	-0.063618	-0.078898	-0.093634	-0.10653	-0.11635	-0.12203	-0.12276	-0.1181	-0.10796	-0.092759	-0.073337	-0.051012	-0.027511	-0.0048844	0.014535	0.028456	0.034739	0.031602	0.017966	-0.0064884	-0.041059	-0.084006	-0.13258
Excitatory		0.048533	0.02365	0.0017323	-0.01463	-0.0236	-0.024268	-0.016629	-0.001555	0.019508	0.044672	0.071806	0.09878	0.1236	0.14454	0.16031	0.17021	0.17418	0.17285	0.16745	0.15975	0.1516	0.1448	0.14066	0.13984	0.1422	0.14684	0.15233	0.15704	0.1594	0.15831	0.15323	0.14437	0.13255	0.11911	0.10557	0.093552	0.08427	0.078473	0.076394	0.077604	0.081325	0.086476	0.092059	0.09719	0.10132	0.10426	0.10604	0.10679
Excitatory		-0.060649	-0.076887	-0.088393	-0.095227	-0.09802	-0.097781	-0.095584	-0.092375	-0.088695	-0.084633	-0.07986	-0.073811	-0.065931	-0.055954	-0.044073	-0.031081	-0.018391	-0.0078065	-0.0013599	-0.00090062	-0.007836	-0.022773	-0.045355	-0.07425	-0.10724	-0.14163	-0.17448	-0.20312	-0.22534	-0.23978	-0.24586	-0.24378	-0.23441	-0.21903	-0.19913	-0.17622	-0.1517	-0.12674	-0.1023	-0.079147	-0.057859	-0.038769	-0.022182	-0.0081853	0.0033057	0.012508	0.019797	0.025545
Excitatory		-0.043012	-0.049378	-0.055546	-0.06068	-0.064122	-0.065547	-0.06496	-0.062618	-0.058983	-0.054621	-0.050108	-0.045935	-0.042396	-0.039697	-0.037892	-0.036998	-0.037123	-0.038482	-0.041596	-0.047049	-0.05561	-0.067893	-0.084237	-0.10455	-0.12815	-0.15384	-0.18003	-0.20492	-0.22681	-0.24435	-0.25672	-0.26372	-0.26581	-0.26387	-0.2591	-0.25278	-0.246	-0.2396	-0.23408	-0.2296	-0.22608	-0.22335	-0.22126	-0.21971	-0.21865	-0.21816	-0.21821	-0.21866
Excitatory		0.0033167	-0.0060721	-0.017847	-0.030832	-0.043536	-0.05458	-0.062873	-0.067871	-0.06965	-0.068845	-0.066562	-0.064089	-0.062614	-0.062905	-0.065198	-0.069116	-0.073693	-0.077704	-0.079782	-0.078847	-0.0743	-0.066166	-0.055208	-0.042674	-0.030227	-0.019565	-0.012157	-0.009016	-0.010607	-0.016807	-0.027046	-0.040388	-0.055791	-0.072294	-0.089072	-0.10559	-0.12155	-0.13684	-0.15142	-0.16522	-0.17804	-0.18946	-0.199	-0.2061	-0.21036	-0.21171	-0.21054	-0.20765
Excitatory		-0.029693	-0.054726	-0.076803	-0.096206	-0.11334	-0.12867	-0.14263	-0.15562	-0.16788	-0.17944	-0.19015	-0.19961	-0.20717	-0.21205	-0.21322	-0.20967	-0.20049	-0.18485	-0.16237	-0.13304	-0.097417	-0.056572	-0.012057	0.034202	0.080104	0.1235	0.16245	0.19527	0.22068	0.23788	0.24655	0.24688	0.23968	0.22622	0.20827	0.18792	0.16733	0.14862	0.13341	0.12289	0.11757	0.11736	0.12159	0.12935	0.13947	0.1508	0.16223	0.17284
Excitatory		-0.00020203	0.0070137	0.019073	0.034797	0.052716	0.071343	0.089319	0.10564	0.11967	0.13133	0.14082	0.14861	0.1551	0.16044	0.16444	0.16642	0.16541	0.16045	0.15082	0.13642	0.11791	0.096708	0.074924	0.05489	0.038807	0.028387	0.024541	0.027226	0.035469	0.047556	0.061288	0.074206	0.084057	0.088852	0.087194	0.078307	0.062159	0.039231	0.010596	-0.022314	-0.057845	-0.094265	-0.12989	-0.16309	-0.19246	-0.21677	-0.23502	-0.24648
Excitatory		-0.060256	-0.042766	-0.028076	-0.017203	-0.01059	-0.007933	-0.0083481	-0.010541	-0.013087	-0.014834	-0.015035	-0.013624	-0.01107	-0.0083067	-0.0063596	-0.006073	-0.0079472	-0.011946	-0.01752	-0.023856	-0.030007	-0.035015	-0.038221	-0.039237	-0.038035	-0.034913	-0.030467	-0.025583	-0.021377	-0.01901	-0.019631	-0.024134	-0.033097	-0.046522	-0.063945	-0.084352	-0.10635	-0.1283	-0.14858	-0.1657	-0.17849	-0.18618	-0.18851	-0.18576	-0.17865	-0.16834	-0.15627	-0.14401
Excitatory		-0.0076126	0.00097509	0.0047332	0.003796	-0.0011899	-0.0091065	-0.01862	-0.02836	-0.037199	-0.044509	-0.050158	-0.054654	-0.058949	-0.064312	-0.071941	-0.082651	-0.09673	-0.1136	-0.13192	-0.14968	-0.16464	-0.17464	-0.17792	-0.17357	-0.16155	-0.14272	-0.11869	-0.091473	-0.063296	-0.03623	-0.011991	0.0081847	0.02365	0.034284	0.040471	0.043001	0.042878	0.041198	0.038987	0.037043	0.035774	0.035179	0.034875	0.034064	0.031795	0.027097	0.019217	0.0077142
Excitatory		-0.13118	-0.13957	-0.15071	-0.1644	-0.18001	-0.19636	-0.21201	-0.22541	-0.23524	-0.24067	-0.24159	-0.2385	-0.23247	-0.22498	-0.2174	-0.21081	-0.20583	-0.20251	-0.20041	-0.19881	-0.19686	-0.19385	-0.18926	-0.18288	-0.1747	-0.16488	-0.15368	-0.1414	-0.12846	-0.11536	-0.10272	-0.091273	-0.081715	-0.074669	-0.070435	-0.069005	-0.069971	-0.072527	-0.075561	-0.077849	-0.078079	-0.075029	-0.067775	-0.05575	-0.038839	-0.017637	0.0066629	0.032296
Excitatory		-0.10534	-0.088092	-0.075399	-0.066539	-0.060461	-0.055979	-0.052073	-0.048222	-0.044336	-0.040823	-0.038275	-0.03725	-0.038057	-0.040509	-0.043982	-0.047443	-0.049865	-0.050421	-0.048831	-0.045503	-0.041599	-0.038721	-0.038678	-0.043032	-0.052674	-0.067658	-0.087034	-0.10901	-0.13124	-0.15128	-0.16697	-0.17685	-0.1804	-0.17799	-0.1709	-0.16089	-0.14994	-0.13987	-0.13191	-0.12663	-0.12379	-0.12249	-0.12136	-0.1189	-0.11389	-0.10551	-0.093738	-0.079366
Excitatory		-0.13004	-0.1182	-0.10683	-0.096448	-0.087473	-0.080211	-0.074859	-0.071511	-0.070127	-0.070541	-0.072406	-0.075199	-0.078251	-0.080844	-0.082296	-0.082087	-0.080027	-0.076269	-0.071312	-0.06595	-0.061086	-0.057535	-0.055878	-0.056251	-0.058346	-0.061419	-0.064457	-0.066381	-0.066213	-0.063337	-0.057516	-0.048956	-0.038267	-0.02627	-0.01392	-0.0020597	0.0086112	0.017717	0.025132	0.031042	0.035815	0.03994	0.043902	0.048139	0.052865	0.058059	0.063463	0.068591
Excitatory		-0.010033	-0.011028	-0.018533	-0.030854	-0.045868	-0.061248	-0.074837	-0.084946	-0.090452	-0.090777	-0.085901	-0.076152	-0.062139	-0.044682	-0.024758	-0.0033686	0.018346	0.039329	0.058758	0.076007	0.090941	0.10379	0.11506	0.12543	0.13538	0.14511	0.15439	0.16258	0.16874	0.17197	0.17154	0.1672	0.1593	0.14866	0.13656	0.12437	0.11335	0.10447	0.098141	0.094257	0.092283	0.091335	0.090533	0.089134	0.086679	0.083164	0.078799	0.074114
Excitatory		-0.06791	-0.052268	-0.037175	-0.023834	-0.013158	-0.0057531	-0.0018965	-0.0015225	-0.0043733	-0.010116	-0.018255	-0.028242	-0.039377	-0.050769	-0.061321	-0.069741	-0.074743	-0.075164	-0.0704	-0.060459	-0.046352	-0.029931	-0.013787	-0.0008063	0.0062446	0.0053468	-0.0044602	-0.022781	-0.047864	-0.076975	-0.10686	-0.13422	-0.1563	-0.17124	-0.17816	-0.17725	-0.16938	-0.15582	-0.13785	-0.11655	-0.092678	-0.06666	-0.038849	-0.0097039	0.019999	0.049084	0.076139	0.099566
Excitatory		-0.10321	-0.10661	-0.11028	-0.11296	-0.1135	-0.11098	-0.10474	-0.094438	-0.07983	-0.060773	-0.037148	-0.0087526	0.024442	0.062179	0.10378	0.1479	0.19265	0.23551	0.27375	0.30468	0.32611	0.33673	0.3363	0.32576	0.30701	0.28251	0.25483	0.2262	0.19808	0.17104	0.14481	0.11861	0.091437	0.062555	0.031729	-0.0005471	-0.033222	-0.064858	-0.093956	-0.11926	-0.13991	-0.15549	-0.16608	-0.17192	-0.17339	-0.17085	-0.16466	-0.1552
Excitatory		0.0022151	0.018692	0.03612	0.053949	0.071597	0.088415	0.10379	0.11709	0.12761	0.1346	0.13745	0.13572	0.12926	0.11842	0.10398	0.087124	0.069334	0.052177	0.037139	0.025402	0.017853	0.014831	0.016239	0.021593	0.029954	0.040177	0.050804	0.060241	0.066897	0.069239	0.066183	0.057072	0.042044	0.022091	-0.0010363	-0.024856	-0.04664	-0.063788	-0.074255	-0.076947	-0.071889	-0.060099	-0.043422	-0.024022	-0.0039485	0.015361	0.033217	0.049639
Excitatory		0.10877	0.13479	0.16145	0.18712	0.21037	0.22993	0.24479	0.25424	0.25799	0.25608	0.24903	0.23781	0.22373	0.2084	0.19342	0.18034	0.17024	0.16373	0.16065	0.16028	0.16143	0.16265	0.1626	0.16018	0.15487	0.14668	0.13619	0.12443	0.11275	0.10261	0.095374	0.092131	0.093569	0.099859	0.1106	0.1249	0.14142	0.15857	0.17461	0.18789	0.19696	0.20082	0.19893	0.19141	0.17899	0.16294	0.14491	0.12677
Excitatory		0.070074	0.057299	0.041646	0.023442	0.0031277	-0.01879	-0.041706	-0.064963	-0.087866	-0.10971	-0.12987	-0.14785	-0.16326	-0.17604	-0.18632	-0.19437	-0.20044	-0.20469	-0.20698	-0.20685	-0.20366	-0.19673	-0.18564	-0.17048	-0.15195	-0.13143	-0.11068	-0.091616	-0.075803	-0.064111	-0.056533	-0.051996	-0.048728	-0.044448	-0.036935	-0.024387	-0.0058481	0.018608	0.047943	0.080245	0.11317	0.14431	0.17157	0.19349	0.20945	0.21956	0.22469	0.22612
Inhibitory		-0.51514	-0.51077	-0.50794	-0.50724	-0.50903	-0.51337	-0.51993	-0.52803	-0.53668	-0.54477	-0.55129	-0.5555	-0.55708	-0.55616	-0.55339	-0.54966	-0.54604	-0.54351	-0.54281	-0.54433	-0.54805	-0.55365	-0.56056	-0.5681	-0.57567	-0.58272	-0.58895	-0.59423	-0.59852	-0.60188	-0.60429	-0.60563	-0.60561	-0.6038	-0.59964	-0.59264	-0.58248	-0.56915	-0.55305	-0.53505	-0.51641	-0.49865	-0.48333	-0.47189	-0.46536	-0.46427	-0.46857	-0.47761
Inhibitory		-0.62112	-0.62485	-0.62931	-0.63418	-0.63896	-0.64297	-0.64554	-0.64606	-0.64409	-0.63944	-0.63224	-0.62288	-0.61208	-0.60064	-0.58952	-0.57959	-0.57161	-0.56612	-0.56336	-0.5634	-0.56599	-0.57073	-0.57706	-0.58432	-0.5918	-0.59883	-0.60483	-0.60933	-0.61209	-0.61303	-0.61224	-0.61	-0.60665	-0.60262	-0.59833	-0.59412	-0.59027	-0.58695	-0.58419	-0.58193	-0.58008	-0.57858	-0.57745	-0.57683	-0.57698	-0.57821	-0.5808	-0.58488
Inhibitory		-0.39727	-0.38696	-0.37547	-0.36395	-0.3534	-0.34452	-0.3376	-0.3325	-0.32882	-0.32597	-0.32355	-0.32127	-0.31917	-0.31754	-0.3168	-0.31736	-0.31952	-0.3233	-0.32841	-0.33427	-0.34012	-0.34511	-0.34857	-0.35007	-0.34953	-0.3473	-0.344	-0.34036	-0.33707	-0.3346	-0.33305	-0.33218	-0.33144	-0.33022	-0.32793	-0.32428	-0.31922	-0.31314	-0.30668	-0.30058	-0.29569	-0.29267	-0.29208	-0.2942	-0.29912	-0.3067	-0.31659	-0.32818
Inhibitory		-0.74412	-0.7375	-0.73069	-0.72395	-0.71759	-0.71187	-0.70698	-0.703	-0.69994	-0.69768	-0.69608	-0.69497	-0.69428	-0.69398	-0.69413	-0.69485	-0.69628	-0.69857	-0.70181	-0.70597	-0.71096	-0.71655	-0.72238	-0.72805	-0.7331	-0.73709	-0.7396	-0.74034	-0.73921	-0.73624	-0.7317	-0.72605	-0.71985	-0.71373	-0.70825	-0.70386	-0.7008	-0.6991	-0.69862	-0.69909	-0.70022	-0.70168	-0.7033	-0.70501	-0.7069	-0.70906	-0.71163	-0.71468
Inhibitory		-0.54328	-0.54997	-0.55471	-0.55631	-0.55401	-0.54765	-0.53757	-0.52452	-0.50957	-0.49397	-0.47902	-0.46599	-0.45601	-0.45001	-0.44868	-0.45229	-0.46069	-0.47318	-0.48858	-0.50533	-0.52167	-0.53586	-0.54651	-0.55273	-0.55424	-0.55143	-0.54515	-0.53663	-0.52715	-0.51795	-0.50997	-0.50382	-0.49965	-0.49727	-0.49612	-0.49533	-0.49379	-0.49038	-0.48403	-0.47401	-0.46014	-0.44285	-0.42334	-0.40335	-0.38502	-0.37039	-0.36111	-0.358
Inhibitory		-0.17848	-0.16375	-0.14369	-0.11965	-0.093916	-0.069248	-0.048508	-0.034246	-0.028199	-0.031005	-0.042098	-0.059767	-0.08145	-0.1042	-0.12514	-0.14195	-0.15327	-0.15877	-0.15916	-0.15606	-0.15154	-0.14775	-0.14656	-0.14922	-0.15613	-0.16696	-0.18073	-0.1961	-0.21166	-0.22616	-0.23872	-0.24888	-0.25646	-0.26155	-0.26433	-0.26504	-0.26402	-0.26167	-0.25862	-0.25575	-0.25392	-0.25409	-0.25695	-0.2628	-0.27147	-0.28219	-0.29381	-0.30488
Inhibitory		-0.30042	-0.30921	-0.31725	-0.32426	-0.33005	-0.33443	-0.33724	-0.33845	-0.33795	-0.33568	-0.33158	-0.32568	-0.31817	-0.30938	-0.29986	-0.29024	-0.28123	-0.27341	-0.26715	-0.26251	-0.25933	-0.25722	-0.25579	-0.25467	-0.25376	-0.25316	-0.25311	-0.25395	-0.25587	-0.25883	-0.26248	-0.26621	-0.26919	-0.27067	-0.27003	-0.26695	-0.26149	-0.25412	-0.24558	-0.23679	-0.22876	-0.22239	-0.21833	-0.21696	-0.21824	-0.22169	-0.22654	-0.23171
Inhibitory		-0.03237	-0.042484	-0.055703	-0.070513	-0.08508	-0.097638	-0.10678	-0.11167	-0.1122	-0.10901	-0.10324	-0.096317	-0.08971	-0.084565	-0.081659	-0.081197	-0.083055	-0.08677	-0.091756	-0.097346	-0.10293	-0.10789	-0.11162	-0.11347	-0.11289	-0.10952	-0.10328	-0.094554	-0.084111	-0.073037	-0.062516	-0.05357	-0.046887	-0.042828	-0.041345	-0.04231	-0.045599	-0.051312	-0.059819	-0.071564	-0.086981	-0.10615	-0.12868	-0.15353	-0.17924	-0.20395	-0.22579	-0.24304
Inhibitory		-0.37098	-0.35623	-0.343	-0.33255	-0.32597	-0.324	-0.32694	-0.33472	-0.34683	-0.36235	-0.38016	-0.39898	-0.41759	-0.43484	-0.44985	-0.46192	-0.47063	-0.47573	-0.47711	-0.47475	-0.46869	-0.45908	-0.44618	-0.43048	-0.41262	-0.39347	-0.37396	-0.35508	-0.33771	-0.32262	-0.31038	-0.30145	-0.29614	-0.29465	-0.29709	-0.30342	-0.31343	-0.32671	-0.34257	-0.36009	-0.37816	-0.39553	-0.41089	-0.42294	-0.43055	-0.43285	-0.42936	-0.42015
Inhibitory		-0.55504	-0.54951	-0.54146	-0.53099	-0.51863	-0.5053	-0.49204	-0.47985	-0.46945	-0.46116	-0.45482	-0.44985	-0.44546	-0.44077	-0.43516	-0.42839	-0.42074	-0.41301	-0.40638	-0.4022	-0.40161	-0.40537	-0.41349	-0.42531	-0.43949	-0.4543	-0.46793	-0.47888	-0.4861	-0.48915	-0.4882	-0.48383	-0.47679	-0.46798	-0.45825	-0.44836	-0.43909	-0.43122	-0.42555	-0.42284	-0.42376	-0.42871	-0.43779	-0.45058	-0.46625	-0.48357	-0.50104	-0.5171
Inhibitory		-0.42951	-0.44007	-0.4525	-0.4657	-0.47834	-0.48909	-0.49657	-0.49953	-0.49686	-0.48771	-0.47168	-0.44883	-0.41983	-0.38601	-0.3492	-0.3115	-0.27514	-0.24206	-0.21381	-0.1913	-0.17491	-0.16447	-0.15942	-0.15909	-0.16271	-0.1696	-0.1791	-0.19051	-0.20312	-0.21611	-0.22846	-0.23915	-0.24716	-0.2516	-0.25188	-0.24792	-0.24013	-0.22952	-0.21771	-0.20656	-0.19808	-0.19404	-0.19568	-0.20353	-0.21722	-0.23558	-0.25692	-0.27917
Inhibitory		-0.13504	-0.13022	-0.12803	-0.12894	-0.13325	-0.14112	-0.15242	-0.16667	-0.18303	-0.20038	-0.21749	-0.23309	-0.24619	-0.25604	-0.26242	-0.26549	-0.26576	-0.264	-0.26106	-0.25781	-0.25492	-0.25289	-0.25206	-0.25258	-0.25446	-0.25769	-0.26215	-0.26774	-0.27419	-0.28114	-0.28806	-0.29425	-0.299	-0.30155	-0.30137	-0.29811	-0.29187	-0.28314	-0.27276	-0.26181	-0.25144	-0.24264	-0.23606	-0.23197	-0.23014	-0.23002	-0.23081	-0.2317
Inhibitory		-0.16992	-0.17898	-0.18635	-0.1917	-0.1951	-0.19673	-0.19677	-0.19503	-0.19106	-0.18413	-0.17351	-0.15866	-0.13956	-0.11694	-0.092172	-0.067247	-0.044376	-0.025558	-0.012251	-0.0050678	-0.003632	-0.0068926	-0.013231	-0.020966	-0.028711	-0.035585	-0.041287	-0.046012	-0.050149	-0.054141	-0.058093	-0.061845	-0.06499	-0.067076	-0.067857	-0.067466	-0.066609	-0.066341	-0.067877	-0.072238	-0.080012	-0.091052	-0.10461	-0.11941	-0.13412	-0.14752	-0.15905	-0.16866
Inhibitory		-0.025751	-0.04125	-0.052952	-0.059248	-0.05932	-0.053205	-0.041782	-0.026572	-0.0093924	0.0079311	0.023716	0.036715	0.046087	0.051416	0.052577	0.049684	0.042991	0.032923	0.020032	0.0049871	-0.011293	-0.027823	-0.043498	-0.057309	-0.068476	-0.076465	-0.081118	-0.082551	-0.081145	-0.077386	-0.071805	-0.064856	-0.056858	-0.048072	-0.038571	-0.028434	-0.017581	-0.0059446	0.0066549	0.020453	0.035637	0.052423	0.070792	0.090588	0.11136	0.13233	0.15257	0.17103
Inhibitory		-0.1609	-0.15521	-0.15173	-0.15052	-0.15137	-0.15394	-0.15779	-0.16261	-0.16818	-0.17454	-0.18194	-0.19078	-0.20148	-0.21434	-0.22931	-0.24595	-0.26338	-0.28029	-0.29524	-0.30681	-0.31387	-0.31577	-0.31249	-0.3046	-0.29315	-0.27952	-0.26523	-0.25161	-0.23983	-0.23067	-0.22463	-0.22186	-0.2223	-0.22562	-0.23134	-0.2388	-0.24709	-0.25519	-0.2619	-0.26597	-0.26616	-0.26152	-0.25134	-0.23555	-0.21467	-0.18989	-0.16304	-0.13634
Inhibitory		-0.14489	-0.14528	-0.14671	-0.1493	-0.15298	-0.15755	-0.16262	-0.16753	-0.17145	-0.17354	-0.17295	-0.16907	-0.16162	-0.15066	-0.13663	-0.12017	-0.10209	-0.083135	-0.063943	-0.044973	-0.0266	-0.0091147	0.007202	0.021994	0.034844	0.045299	0.05299	0.057676	0.059377	0.058456	0.055594	0.051744	0.047968	0.045316	0.0446	0.046199	0.049988	0.055332	0.06112	0.066041	0.068656	0.067664	0.062089	0.051326	0.035144	0.013742	-0.012341	-0.042118
Inhibitory		-0.058664	-0.060179	-0.060907	-0.061291	-0.061853	-0.063144	-0.065595	-0.069506	-0.075096	-0.082429	-0.091523	-0.10218	-0.11416	-0.12705	-0.14022	-0.15285	-0.16408	-0.17294	-0.17869	-0.18083	-0.17932	-0.1746	-0.16759	-0.15952	-0.15178	-0.14572	-0.14233	-0.14222	-0.14544	-0.15152	-0.15954	-0.1684	-0.17681	-0.1837	-0.1882	-0.18987	-0.1887	-0.18519	-0.18022	-0.17506	-0.17101	-0.16922	-0.17048	-0.17501	-0.1824	-0.19169	-0.20157	-0.21073
Inhibitory		-0.3443	-0.34604	-0.34521	-0.34203	-0.33698	-0.33073	-0.32396	-0.31737	-0.3115	-0.30674	-0.3032	-0.30075	-0.29901	-0.29746	-0.29551	-0.29253	-0.2881	-0.28193	-0.274	-0.2644	-0.25337	-0.24117	-0.22801	-0.21408	-0.19955	-0.18467	-0.16981	-0.15535	-0.1419	-0.13	-0.12013	-0.1126	-0.10751	-0.10472	-0.10394	-0.10473	-0.1065	-0.10865	-0.11046	-0.11119	-0.1102	-0.10696	-0.10125	-0.093234	-0.083499	-0.073054	-0.063122	-0.054991
Inhibitory		-0.19444	-0.21023	-0.22694	-0.24291	-0.25645	-0.26613	-0.27076	-0.2696	-0.26229	-0.24894	-0.23004	-0.2064	-0.17927	-0.15009	-0.12058	-0.092556	-0.067861	-0.048023	-0.034145	-0.026742	-0.025656	-0.030044	-0.038719	-0.050233	-0.063214	-0.076673	-0.089994	-0.10305	-0.11593	-0.12885	-0.14187	-0.15484	-0.16733	-0.17872	-0.18832	-0.19555	-0.20003	-0.20172	-0.20083	-0.1978	-0.19316	-0.18752	-0.18142	-0.17539	-0.16995	-0.16566	-0.16314	-0.16301
Inhibitory		-0.25703	-0.24965	-0.24537	-0.2446	-0.24725	-0.25263	-0.25963	-0.26679	-0.27262	-0.27586	-0.27561	-0.27155	-0.26367	-0.25247	-0.23838	-0.22185	-0.20319	-0.18264	-0.16044	-0.13705	-0.11322	-0.090097	-0.069056	-0.05157	-0.03893	-0.032068	-0.031328	-0.036486	-0.046744	-0.060944	-0.077684	-0.095625	-0.11361	-0.13079	-0.14663	-0.16088	-0.17352	-0.18456	-0.19395	-0.20155	-0.207	-0.20979	-0.20942	-0.20547	-0.19777	-0.18648	-0.17213	-0.15553
Inhibitory		-0.14415	-0.16129	-0.17877	-0.19592	-0.21195	-0.22635	-0.23891	-0.24991	-0.25994	-0.26973	-0.28007	-0.29141	-0.30377	-0.31671	-0.3292	-0.33996	-0.34751	-0.35046	-0.34774	-0.33869	-0.32315	-0.3015	-0.27461	-0.24378	-0.21062	-0.17694	-0.14456	-0.11516	-0.090062	-0.070021	-0.055163	-0.04502	-0.038636	-0.034746	-0.032189	-0.030014	-0.027843	-0.025808	-0.024549	-0.02498	-0.028093	-0.034597	-0.044887	-0.058796	-0.075744	-0.094831	-0.11501	-0.13527
Inhibitory		-0.23228	-0.2355	-0.23985	-0.24497	-0.25041	-0.25559	-0.25976	-0.26192	-0.26088	-0.25545	-0.24456	-0.22762	-0.20461	-0.17624	-0.14389	-0.10939	-0.074717	-0.041685	-0.01177	0.014087	0.035435	0.052116	0.064171	0.071604	0.074409	0.072542	0.066087	0.05544	0.041377	0.025107	0.0081637	-0.0077739	-0.02113	-0.030769	-0.036209	-0.037694	-0.036278	-0.033605	-0.031654	-0.032459	-0.037702	-0.048495	-0.065191	-0.087316	-0.11369	-0.1426	-0.17203	-0.20001
Inhibitory		-0.18286	-0.15919	-0.13716	-0.1182	-0.10325	-0.092804	-0.086793	-0.084892	-0.086587	-0.091267	-0.098365	-0.10719	-0.11693	-0.1264	-0.13425	-0.13893	-0.13905	-0.13351	-0.12183	-0.10427	-0.081811	-0.056015	-0.028704	-0.00181	0.022983	0.04445	0.061971	0.075526	0.085791	0.093869	0.10116	0.10912	0.11891	0.13115	0.1458	0.16208	0.17856	0.19349	0.20496	0.21128	0.21126	0.20429	0.1904	0.17032	0.14529	0.11701	0.08741	0.05853
Inhibitory		-0.2013	-0.19174	-0.17877	-0.16164	-0.14051	-0.11643	-0.091277	-0.067436	-0.047321	-0.033042	-0.026019	-0.026846	-0.035208	-0.050088	-0.069884	-0.092725	-0.11663	-0.13969	-0.16029	-0.17715	-0.18948	-0.1969	-0.1996	-0.1981	-0.19324	-0.18598	-0.17714	-0.1674	-0.15716	-0.14658	-0.13566	-0.12443	-0.11304	-0.10176	-0.091049	-0.081319	-0.072914	-0.065932	-0.060198	-0.055388	-0.051052	-0.046882	-0.042753	-0.038852	-0.035719	-0.034071	-0.034772	-0.038663
Inhibitory		0.055442	0.051374	0.045424	0.038375	0.030761	0.022841	0.014686	0.0061776	-0.0027769	-0.012082	-0.021421	-0.030047	-0.036955	-0.04088	-0.040544	-0.034915	-0.023398	-0.0060063	0.01654	0.042925	0.07135	0.099824	0.12645	0.14967	0.16837	0.18203	0.19067	0.19473	0.19497	0.19226	0.18766	0.18218	0.17678	0.17225	0.1692	0.1679	0.16813	0.16922	0.17007	0.16931	0.16547	0.15737	0.14426	0.12605	0.1033	0.077156	0.049174	0.021082
Inhibitory		-0.33792	-0.29463	-0.2527	-0.21575	-0.18679	-0.16781	-0.1597	-0.16228	-0.17429	-0.19365	-0.21761	-0.24311	-0.26708	-0.28681	-0.3001	-0.30564	-0.30302	-0.29276	-0.27612	-0.25491	-0.23122	-0.20716	-0.1846	-0.165	-0.14943	-0.13845	-0.1323	-0.13091	-0.13388	-0.14074	-0.15091	-0.16376	-0.17867	-0.19504	-0.21241	-0.23038	-0.24861	-0.26683	-0.28469	-0.30176	-0.31735	-0.33063	-0.34063	-0.3464	-0.34721	-0.34275	-0.33328	-0.31955
Inhibitory		0.067852	0.085304	0.10046	0.11094	0.11488	0.11131	0.10033	0.083145	0.061768	0.038691	0.016445	-0.0027958	-0.017542	-0.027036	-0.031367	-0.031201	-0.027534	-0.021353	-0.013498	-0.0043184	0.0062603	0.018625	0.033211	0.050213	0.069283	0.089381	0.10889	0.12576	0.13801	0.14405	0.14313	0.13549	0.1223	0.10555	0.087498	0.070455	0.056313	0.046441	0.041425	0.041273	0.045425	0.053005	0.062906	0.073977	0.085135	0.095488	0.10431	0.11114
Inhibitory		0.00046545	-0.0016972	-0.0046547	-0.0087673	-0.014103	-0.020392	-0.026996	-0.033041	-0.037601	-0.039815	-0.039172	-0.03567	-0.029805	-0.022574	-0.015205	-0.0089772	-0.0049746	-0.003818	-0.0056126	-0.0099356	-0.015935	-0.022611	-0.029047	-0.034614	-0.039022	-0.042441	-0.045286	-0.048095	-0.051494	-0.055968	-0.061859	-0.06943	-0.078704	-0.089498	-0.1014	-0.11365	-0.1252	-0.1348	-0.14108	-0.14292	-0.13957	-0.13082	-0.11719	-0.099744	-0.079971	-0.059619	-0.040375	-0.023688
Inhibitory		-0.0083904	-0.018811	-0.025811	-0.028467	-0.02653	-0.020687	-0.012403	-0.0036938	0.0032315	0.0063018	0.0040739	-0.0040376	-0.017644	-0.035403	-0.055366	-0.075269	-0.093022	-0.10707	-0.11666	-0.12187	-0.12355	-0.12316	-0.12236	-0.12278	-0.12582	-0.13226	-0.14225	-0.15525	-0.17012	-0.1852	-0.19866	-0.20881	-0.2143	-0.21451	-0.20942	-0.19973	-0.18661	-0.17138	-0.15537	-0.13952	-0.1244	-0.11024	-0.096989	-0.08463	-0.073197	-0.063012	-0.054633	-0.048662
Inhibitory		-0.035778	-0.01268	0.011735	0.035407	0.057038	0.076162	0.093021	0.10839	0.12312	0.13779	0.15252	0.1668	0.17959	0.18967	0.19575	0.19691	0.19266	0.18308	0.16873	0.15055	0.12972	0.10749	0.085074	0.063523	0.043617	0.025896	0.010625	-0.0021214	-0.012329	-0.020021	-0.025014	-0.027095	-0.025915	-0.021283	-0.013173	-0.0018404	0.012066	0.027741	0.04424	0.060655	0.07634	0.090753	0.10359	0.11453	0.12322	0.12913	0.13167	0.13025
Inhibitory		-0.30776	-0.31381	-0.31546	-0.31309	-0.30701	-0.29754	-0.28492	-0.26952	-0.25193	-0.23289	-0.21348	-0.19492	-0.17847	-0.16538	-0.1567	-0.1533	-0.15573	-0.16421	-0.17851	-0.19794	-0.22129	-0.24689	-0.27264	-0.29624	-0.31543	-0.3283	-0.33355	-0.33058	-0.31966	-0.30176	-0.27843	-0.25156	-0.22308	-0.19479	-0.16807	-0.14371	-0.12204	-0.10278	-0.085409	-0.06936	-0.054176	-0.039773	-0.026507	-0.01516	-0.0066575	-0.0020347	-0.0019932	-0.0068579
Inhibitory		-0.080725	-0.083262	-0.084858	-0.085654	-0.085842	-0.08573	-0.085676	-0.086029	-0.087116	-0.088929	-0.091208	-0.093255	-0.094152	-0.092807	-0.088223	-0.079633	-0.066644	-0.049331	-0.028121	-0.003882	0.022352	0.049342	0.075832	0.1006	0.12266	0.14127	0.15614	0.16743	0.17579	0.18219	0.18781	0.19382	0.20114	0.21017	0.22077	0.2322	0.24319	0.25213	0.25732	0.2573	0.25093	0.23778	0.21804	0.19257	0.16274	0.13033	0.097085	0.0647
Inhibitory		-0.25596	-0.26158	-0.2692	-0.27863	-0.28941	-0.30098	-0.31281	-0.32421	-0.33459	-0.34322	-0.34926	-0.35171	-0.34951	-0.3416	-0.3272	-0.30605	-0.27855	-0.24598	-0.21031	-0.17414	-0.14033	-0.1115	-0.0898	-0.076442	-0.071726	-0.074922	-0.084522	-0.098602	-0.11495	-0.13145	-0.14619	-0.15769	-0.16495	-0.16749	-0.16539	-0.15921	-0.14999	-0.13913	-0.12811	-0.11835	-0.11095	-0.1065	-0.10502	-0.10594	-0.10818	-0.11042	-0.11123	-0.10936
Inhibitory		-0.29962	-0.27451	-0.24137	-0.20257	-0.16112	-0.1203	-0.083252	-0.05264	-0.03021	-0.016716	-0.011994	-0.014996	-0.024147	-0.037558	-0.053247	-0.069373	-0.084309	-0.096767	-0.10579	-0.11074	-0.1113	-0.10739	-0.099181	-0.087083	-0.071652	-0.053764	-0.034532	-0.015322	0.0022827	0.016641	0.026395	0.030574	0.028782	0.021462	0.0096811	-0.0049084	-0.020283	-0.034444	-0.045576	-0.052199	-0.05334	-0.048578	-0.038026	-0.022299	-0.0024331	0.02022	0.044179	0.068006
Inhibitory		-0.44929	-0.46117	-0.4683	-0.46923	-0.46296	-0.44942	-0.42939	-0.4044	-0.37653	-0.34807	-0.32113	-0.29746	-0.27813	-0.26357	-0.25363	-0.24776	-0.24519	-0.24497	-0.24621	-0.24804	-0.24966	-0.25032	-0.24942	-0.24653	-0.2415	-0.2345	-0.22607	-0.21708	-0.20859	-0.20182	-0.19794	-0.19796	-0.20249	-0.21174	-0.22534	-0.24227	-0.26098	-0.27938	-0.29519	-0.30617	-0.31059	-0.3074	-0.29662	-0.27931	-0.25751	-0.23401	-0.21179	-0.19375
Inhibitory		0.19506	0.17574	0.16081	0.15105	0.14662	0.14713	0.15148	0.15828	0.16575	0.17224	0.17616	0.17638	0.17217	0.16332	0.15022	0.13381	0.11555	0.097223	0.080715	0.067676	0.059214	0.055603	0.056174	0.059311	0.062871	0.064493	0.062051	0.054122	0.04015	0.020627	-0.003046	-0.028925	-0.054654	-0.077971	-0.096764	-0.1094	-0.11477	-0.11225	-0.10171	-0.083613	-0.058897	-0.028957	0.0043012	0.038622	0.071557	0.1007	0.12391	0.13968
Inhibitory		0.11587	0.11048	0.10511	0.10022	0.096197	0.093336	0.091934	0.092273	0.094605	0.09912	0.10579	0.11435	0.1242	0.13457	0.14457	0.15345	0.16086	0.16692	0.17223	0.17785	0.18492	0.19441	0.20683	0.22193	0.23879	0.25581	0.27119	0.28309	0.29025	0.29197	0.28856	0.28103	0.27099	0.26035	0.25093	0.24417	0.24093	0.24138	0.24505	0.25095	0.2578	0.26418	0.26891	0.27109	0.27027	0.26654	0.26045	0.25293
Inhibitory		0.057153	0.066423	0.072163	0.074371	0.073547	0.070637	0.066734	0.063028	0.060423	0.05942	0.060081	0.062013	0.06453	0.066729	0.067715	0.066787	0.063475	0.057598	0.049375	0.039286	0.028061	0.016594	0.005765	-0.0037323	-0.011324	-0.016739	-0.019889	-0.020765	-0.019385	-0.015723	-0.0097722	-0.001588	0.0085852	0.020227	0.032471	0.044181	0.054139	0.061269	0.064893	0.064878	0.061692	0.056238	0.049832	0.043727	0.039019	0.036381	0.035955	0.037481
Inhibitory		-0.23161	-0.23338	-0.22604	-0.21006	-0.18678	-0.15826	-0.12719	-0.096538	-0.069247	-0.047761	-0.033808	-0.028212	-0.030773	-0.040479	-0.055774	-0.074673	-0.095202	-0.11539	-0.13356	-0.14823	-0.15831	-0.16299	-0.16172	-0.15442	-0.14136	-0.12329	-0.10135	-0.077114	-0.052378	-0.029146	-0.0092357	0.0057859	0.014944	0.017952	0.015386	0.0086279	-0.00030259	-0.0090172	-0.014996	-0.016015	-0.010498	0.0024052	0.022648	0.049291	0.080588	0.1142	0.14744	0.17751
Inhibitory		0.10837	0.11354	0.11473	0.11244	0.10775	0.10224	0.097596	0.095288	0.096364	0.10128	0.10996	0.1218	0.13601	0.15168	0.16788	0.1838	0.19867	0.21163	0.22177	0.22815	0.2299	0.22646	0.21766	0.20384	0.18591	0.16517	0.14307	0.12103	0.10022	0.081441	0.065129	0.051375	0.040023	0.030744	0.023162	0.016801	0.01114	0.0057421	8.2049e-05	-0.0061447	-0.013157	-0.020922	-0.02926	-0.037799	-0.04611	-0.053781	-0.060481	-0.066091
Inhibitory		-0.029026	-0.02469	-0.018392	-0.011568	-0.0054632	-0.0010258	0.0011815	0.0010661	-0.0010542	-0.0045504	-0.0086736	-0.012537	-0.015347	-0.016373	-0.015061	-0.01102	-0.0040818	0.0057343	0.018119	0.032624	0.04848	0.064796	0.080623	0.09503	0.10733	0.11719	0.12462	0.13016	0.13473	0.13957	0.14607	0.15559	0.16914	0.18718	0.20944	0.2348	0.2614	0.28681	0.30834	0.32354	0.33053	0.32828	0.3168	0.29712	0.27118	0.24146	0.2107	0.18157
Inhibitory		0.052346	0.031195	0.0085313	-0.013986	-0.034667	-0.051959	-0.064656	-0.072021	-0.073963	-0.071058	-0.064339	-0.055254	-0.045296	-0.035742	-0.027447	-0.020611	-0.014859	-0.009373	-0.0031212	0.0049169	0.015539	0.029104	0.045511	0.064224	0.084396	0.10494	0.1247	0.14262	0.15775	0.16943	0.17734	0.18142	0.18195	0.17944	0.17444	0.16746	0.15886	0.14878	0.13716	0.12391	0.10899	0.092628	0.075366	0.058155	0.042142	0.028574	0.018548	0.012767
Inhibitory		0.11521	0.12982	0.14673	0.1637	0.17822	0.18767	0.19004	0.18413	0.16988	0.14839	0.1217	0.092563	0.063972	0.038744	0.019046	0.0063671	0.0012885	0.0035829	0.012447	0.026624	0.044715	0.065204	0.086684	0.10778	0.12736	0.14444	0.15847	0.16922	0.17711	0.18293	0.18795	0.19371	0.20173	0.2133	0.22921	0.24967	0.27414	0.30138	0.3296	0.35657	0.3798	0.39695	0.40598	0.40553	0.39516	0.37556	0.34861	0.31709
Inhibitory		-0.12172	-0.11012	-0.09375	-0.073474	-0.0505	-0.026229	-0.002172	0.020163	0.039466	0.054709	0.065469	0.071886	0.074859	0.075837	0.076656	0.079191	0.084937	0.094651	0.10833	0.12504	0.14323	0.16102	0.17653	0.18813	0.19472	0.19558	0.19053	0.17975	0.16375	0.14324	0.11908	0.092362	0.064126	0.035481	0.0074067	-0.019158	-0.043335	-0.064221	-0.080994	-0.092959	-0.09963	-0.10096	-0.097386	-0.089831	-0.079595	-0.068166	-0.056962	-0.047213
Inhibitory		-0.20642	-0.20831	-0.20387	-0.19342	-0.17794	-0.15889	-0.13788	-0.11655	-0.096172	-0.077536	-0.061001	-0.046538	-0.033938	-0.023035	-0.01377	-0.0061858	-0.00044595	0.0034408	0.0055846	0.0064689	0.0068243	0.0075728	0.0096617	0.013902	0.020727	0.030251	0.042147	0.055776	0.070241	0.084424	0.097198	0.10737	0.11395	0.11601	0.11305	0.10483	0.091646	0.074138	0.053426	0.030915	0.0083217	-0.012512	-0.029817	-0.041973	-0.047732	-0.04636	-0.03776	-0.022515
Inhibitory		-0.034204	-0.042326	-0.052495	-0.063843	-0.075247	-0.085406	-0.093168	-0.09759	-0.098179	-0.094753	-0.087493	-0.076865	-0.063581	-0.048535	-0.032775	-0.017571	-0.0042282	0.0060338	0.012221	0.013812	0.010864	0.0041569	-0.0050486	-0.015007	-0.023866	-0.029961	-0.032027	-0.029474	-0.022419	-0.011636	0.0014752	0.015242	0.027941	0.038113	0.044803	0.047485	0.046141	0.041038	0.032534	0.021014	0.0068027	-0.0097096	-0.027874	-0.046628	-0.064405	-0.079309	-0.089319	-0.092794
Cell type	Time from SWR peak (ms)	-420	-419	-418	-417	-416	-415	-414	-413	-412	-411	-410	-409	-408	-407	-406	-405	-404	-403	-402	-401	-400	-399	-398	-397	-396	-395	-394	-393	-392	-391	-390	-389	-388	-387	-386	-385	-384	-383	-382	-381	-380	-379	-378	-377	-376	-375	-374	-373
Excitatory		-0.25554	-0.25381	-0.25425	-0.25663	-0.2606	-0.26576	-0.27164	-0.2778	-0.28374	-0.2889	-0.29271	-0.29463	-0.29424	-0.29127	-0.28572	-0.27785	-0.26812	-0.25716	-0.24559	-0.23391	-0.22247	-0.21138	-0.20052	-0.18959	-0.17828	-0.16628	-0.15349	-0.14003	-0.12629	-0.11284	-0.10041	-0.08973	-0.081438	-0.075979	-0.073516	-0.073951	-0.076884	-0.081763	-0.08794	-0.094772	-0.10175	-0.10851	-0.11496	-0.1212	-0.12752	-0.13432	-0.14201	-0.15087
Excitatory		-0.09641	-0.1069	-0.11834	-0.13003	-0.14134	-0.15183	-0.16125	-0.16955	-0.17692	-0.18363	-0.19	-0.1963	-0.20267	-0.2091	-0.21538	-0.22116	-0.22605	-0.22961	-0.23147	-0.23128	-0.22882	-0.22393	-0.21654	-0.20666	-0.19441	-0.17999	-0.16376	-0.14625	-0.12806	-0.10991	-0.092599	-0.076829	-0.063251	-0.05233	-0.044316	-0.03926	-0.036958	-0.037081	-0.039165	-0.042746	-0.047437	-0.052978	-0.059303	-0.066483	-0.074702	-0.084139	-0.094898	-0.10692
Excitatory		-0.15905	-0.15884	-0.15757	-0.15572	-0.15361	-0.1515	-0.14957	-0.14802	-0.14719	-0.14753	-0.14958	-0.15379	-0.1604	-0.1694	-0.1804	-0.1928	-0.20593	-0.21916	-0.23207	-0.24451	-0.25645	-0.26792	-0.2788	-0.28879	-0.29731	-0.30363	-0.3071	-0.30725	-0.30404	-0.29783	-0.28945	-0.28005	-0.27088	-0.26312	-0.25765	-0.25501	-0.25525	-0.25808	-0.26291	-0.269	-0.27564	-0.28223	-0.28835	-0.29385	-0.29866	-0.30282	-0.30635	-0.30919
Excitatory		-0.11997	-0.11887	-0.1176	-0.11635	-0.11517	-0.11389	-0.11215	-0.10937	-0.105	-0.098585	-0.090042	-0.079667	-0.068178	-0.056606	-0.046134	-0.037964	-0.032949	-0.031608	-0.034039	-0.039971	-0.048826	-0.059973	-0.072749	-0.086601	-0.10112	-0.11605	-0.13115	-0.14625	-0.16123	-0.17598	-0.19043	-0.20455	-0.21832	-0.23165	-0.24427	-0.25578	-0.26563	-0.27317	-0.27787	-0.27945	-0.27797	-0.27394	-0.26814	-0.26163	-0.25538	-0.25013	-0.24624	-0.24361
Excitatory		-0.32876	-0.32527	-0.3198	-0.31304	-0.30571	-0.29844	-0.29163	-0.28543	-0.27977	-0.27436	-0.26888	-0.26311	-0.25703	-0.25091	-0.24527	-0.24085	-0.23843	-0.23871	-0.24208	-0.2486	-0.25799	-0.26958	-0.28251	-0.29593	-0.30895	-0.32098	-0.33163	-0.34084	-0.34879	-0.35583	-0.36241	-0.36896	-0.37579	-0.38296	-0.39022	-0.39706	-0.40275	-0.40643	-0.40736	-0.40497	-0.39906	-0.38978	-0.37764	-0.36339	-0.34787	-0.33193	-0.31625	-0.30131
Excitatory		-0.34881	-0.36204	-0.37676	-0.39207	-0.40685	-0.42	-0.4305	-0.43762	-0.441	-0.44074	-0.43733	-0.43157	-0.42441	-0.41688	-0.40986	-0.40403	-0.39983	-0.39745	-0.39694	-0.39819	-0.40103	-0.40522	-0.41046	-0.41633	-0.42229	-0.4277	-0.43184	-0.43406	-0.43386	-0.43103	-0.42565	-0.41812	-0.40903	-0.39896	-0.38841	-0.37755	-0.3663	-0.35431	-0.34115	-0.32649	-0.3103	-0.29296	-0.27527	-0.25839	-0.24358	-0.2321	-0.22474	-0.22186
Excitatory		-0.21647	-0.21364	-0.20902	-0.20276	-0.19517	-0.18668	-0.17783	-0.16911	-0.16102	-0.1539	-0.14804	-0.14356	-0.14045	-0.13855	-0.13767	-0.13755	-0.13799	-0.13887	-0.14013	-0.14181	-0.14392	-0.14646	-0.14928	-0.15207	-0.15439	-0.15566	-0.15527	-0.15263	-0.14731	-0.13913	-0.12813	-0.1147	-0.099476	-0.083304	-0.067167	-0.052104	-0.039078	-0.028905	-0.022186	-0.019247	-0.020104	-0.024484	-0.031877	-0.041587	-0.052892	-0.065093	-0.077622	-0.090071
Excitatory		-0.078013	-0.079036	-0.08407	-0.09306	-0.10531	-0.11957	-0.1342	-0.1475	-0.15794	-0.16456	-0.16709	-0.1661	-0.16278	-0.15873	-0.15558	-0.15472	-0.15694	-0.16233	-0.17035	-0.18	-0.19005	-0.19937	-0.20717	-0.21312	-0.21732	-0.2202	-0.22239	-0.22448	-0.22692	-0.22998	-0.23374	-0.23812	-0.243	-0.2482	-0.25349	-0.2585	-0.26278	-0.26565	-0.26635	-0.26401	-0.25789	-0.24734	-0.23212	-0.21231	-0.18849	-0.16167	-0.1333	-0.10518
Excitatory		0.13987	0.14137	0.13975	0.13445	0.12507	0.11146	0.093932	0.073327	0.050935	0.028611	0.0084151	-0.007632	-0.017802	-0.020904	-0.016546	-0.0050189	0.012719	0.035363	0.061408	0.089463	0.11843	0.14736	0.17549	0.20197	0.22583	0.2459	0.26082	0.26926	0.27014	0.26284	0.24744	0.22474	0.19632	0.16429	0.13124	0.099933	0.073003	0.052779	0.040949	0.038383	0.045132	0.060283	0.082184	0.10852	0.13666	0.16391	0.18775	0.20602
Excitatory		-0.33588	-0.3296	-0.32151	-0.31233	-0.30294	-0.29421	-0.28684	-0.28133	-0.27787	-0.27639	-0.27657	-0.27795	-0.28003	-0.28237	-0.28463	-0.28666	-0.28843	-0.29005	-0.29167	-0.29347	-0.2956	-0.29809	-0.30088	-0.30378	-0.30649	-0.30866	-0.3099	-0.30993	-0.30854	-0.30568	-0.30146	-0.29615	-0.29011	-0.28385	-0.27785	-0.27263	-0.26866	-0.2663	-0.26579	-0.26719	-0.27038	-0.27504	-0.28068	-0.28669	-0.29236	-0.29703	-0.30009	-0.30104
Excitatory		-0.30128	-0.28898	-0.27543	-0.26196	-0.24959	-0.23893	-0.23025	-0.22338	-0.21782	-0.21275	-0.20728	-0.20048	-0.19159	-0.18022	-0.16632	-0.15038	-0.13327	-0.11611	-0.10014	-0.086452	-0.075884	-0.068866	-0.065447	-0.065246	-0.067637	-0.071813	-0.076988	-0.082483	-0.087881	-0.093053	-0.098219	-0.10387	-0.11066	-0.11932	-0.13048	-0.14452	-0.16152	-0.18114	-0.20267	-0.22509	-0.24712	-0.26737	-0.28445	-0.29709	-0.30423	-0.30515	-0.2995	-0.28737
Excitatory		-0.35551	-0.35708	-0.35811	-0.35856	-0.35836	-0.35747	-0.3559	-0.35361	-0.35068	-0.34714	-0.34304	-0.33843	-0.33336	-0.32787	-0.32203	-0.31596	-0.30985	-0.3039	-0.29834	-0.29339	-0.28924	-0.28595	-0.28348	-0.28164	-0.28014	-0.27862	-0.27668	-0.27404	-0.27054	-0.26624	-0.26143	-0.25656	-0.25219	-0.24888	-0.24708	-0.24702	-0.24871	-0.25195	-0.25638	-0.26161	-0.26727	-0.27308	-0.27889	-0.28462	-0.2902	-0.29557	-0.30055	-0.30488
Excitatory		0.16031	0.15547	0.14521	0.13075	0.11388	0.096714	0.081352	0.069651	0.062882	0.061509	0.065201	0.072894	0.083022	0.093803	0.10357	0.11095	0.11514	0.11585	0.11333	0.10823	0.10152	0.094354	0.087843	0.082996	0.080549	0.080843	0.083756	0.088719	0.094761	0.10072	0.10538	0.10781	0.1074	0.10403	0.098052	0.090205	0.081468	0.072971	0.065764	0.060771	0.058642	0.059674	0.06371	0.070142	0.077902	0.085557	0.091456	0.094019
Excitatory		-0.30259	-0.26722	-0.23431	-0.20588	-0.18339	-0.16748	-0.15806	-0.15439	-0.15532	-0.15956	-0.16596	-0.17361	-0.18198	-0.19081	-0.19998	-0.20939	-0.21881	-0.22779	-0.23573	-0.24205	-0.24622	-0.24798	-0.24735	-0.24469	-0.24059	-0.2358	-0.23101	-0.22685	-0.22366	-0.22155	-0.22045	-0.22017	-0.22042	-0.221	-0.22176	-0.22273	-0.22395	-0.22547	-0.22728	-0.22912	-0.23056	-0.23092	-0.22937	-0.22502	-0.21713	-0.20515	-0.189	-0.169
Excitatory		-0.23277	-0.23851	-0.24168	-0.24247	-0.24139	-0.23911	-0.23644	-0.23407	-0.2326	-0.23236	-0.23348	-0.23583	-0.2391	-0.24287	-0.24663	-0.24993	-0.2524	-0.25381	-0.25413	-0.25343	-0.25191	-0.24976	-0.24717	-0.2442	-0.24086	-0.23707	-0.23278	-0.22797	-0.22273	-0.21729	-0.21195	-0.20711	-0.20315	-0.20038	-0.19901	-0.19904	-0.20034	-0.20258	-0.20529	-0.20792	-0.20993	-0.21089	-0.21051	-0.20875	-0.20578	-0.20193	-0.19764	-0.1933
Excitatory		-0.36062	-0.35335	-0.3449	-0.33553	-0.32546	-0.31476	-0.30351	-0.29172	-0.27946	-0.26686	-0.25415	-0.24164	-0.2297	-0.21867	-0.20876	-0.20001	-0.19226	-0.18518	-0.17835	-0.17132	-0.16383	-0.15586	-0.14767	-0.13992	-0.13353	-0.12962	-0.1293	-0.13357	-0.14308	-0.15797	-0.17787	-0.20189	-0.22866	-0.25654	-0.28373	-0.30857	-0.32966	-0.34601	-0.35715	-0.36312	-0.36438	-0.36171	-0.35604	-0.34822	-0.33903	-0.32888	-0.318	-0.30636
Excitatory		-0.21154	-0.2352	-0.25962	-0.28329	-0.30464	-0.32237	-0.33561	-0.34403	-0.34783	-0.3475	-0.34365	-0.33688	-0.32756	-0.31587	-0.30189	-0.28579	-0.26794	-0.24904	-0.23009	-0.21231	-0.19696	-0.18513	-0.17755	-0.17438	-0.17524	-0.1791	-0.18448	-0.1896	-0.1927	-0.19229	-0.18742	-0.17794	-0.16446	-0.14837	-0.13151	-0.11586	-0.10324	-0.09491	-0.091494	-0.09292	-0.098632	-0.10772	-0.11925	-0.13234	-0.14635	-0.16083	-0.17553	-0.19034
Excitatory		-0.20723	-0.20476	-0.20222	-0.19926	-0.19591	-0.19264	-0.19015	-0.18937	-0.19111	-0.19591	-0.20387	-0.21462	-0.22729	-0.24078	-0.25384	-0.26527	-0.27407	-0.2796	-0.28146	-0.2797	-0.27468	-0.26701	-0.25756	-0.24734	-0.23735	-0.22853	-0.22158	-0.21686	-0.21441	-0.21389	-0.21469	-0.21604	-0.21714	-0.21714	-0.21544	-0.21163	-0.20554	-0.1973	-0.18737	-0.17645	-0.1654	-0.1552	-0.14669	-0.14051	-0.13696	-0.13601	-0.13722	-0.13991
Excitatory		-0.3904	-0.39561	-0.39717	-0.39524	-0.39032	-0.38316	-0.37462	-0.36553	-0.35661	-0.34853	-0.34184	-0.33703	-0.33455	-0.33473	-0.33767	-0.34325	-0.351	-0.36009	-0.3695	-0.37802	-0.38455	-0.38817	-0.38827	-0.38467	-0.37756	-0.36751	-0.35525	-0.34165	-0.32757	-0.31364	-0.30039	-0.2881	-0.27689	-0.26682	-0.2579	-0.2502	-0.24379	-0.23874	-0.235	-0.23228	-0.23007	-0.22765	-0.22418	-0.21888	-0.21132	-0.20155	-0.19011	-0.17808
Excitatory		-0.1931	-0.19946	-0.2045	-0.20825	-0.21093	-0.21281	-0.21409	-0.21474	-0.21451	-0.21289	-0.20926	-0.20302	-0.1937	-0.18121	-0.16572	-0.14787	-0.12854	-0.10889	-0.090112	-0.073367	-0.059566	-0.049298	-0.042714	-0.039576	-0.039225	-0.040816	-0.043484	-0.046529	-0.049568	-0.052544	-0.055665	-0.05927	-0.063593	-0.068662	-0.074224	-0.079812	-0.084874	-0.089043	-0.092231	-0.094707	-0.09702	-0.099899	-0.10394	-0.10949	-0.11644	-0.1242	-0.13183	-0.13815
Excitatory		-0.18241	-0.18246	-0.18326	-0.18481	-0.18703	-0.18974	-0.19281	-0.19618	-0.19984	-0.20377	-0.2078	-0.2117	-0.2151	-0.21754	-0.21854	-0.2177	-0.21474	-0.20946	-0.20179	-0.19171	-0.1793	-0.16466	-0.14798	-0.12962	-0.11005	-0.089941	-0.070122	-0.051542	-0.035173	-0.021878	-0.012397	-0.0072229	-0.006553	-0.010336	-0.018268	-0.029896	-0.044649	-0.061922	-0.081024	-0.10124	-0.12178	-0.1418	-0.16033	-0.17644	-0.1892	-0.1979	-0.20211	-0.20181
Excitatory		-0.2082	-0.20756	-0.20661	-0.20516	-0.20302	-0.19997	-0.19576	-0.19011	-0.18281	-0.17373	-0.16297	-0.15088	-0.13819	-0.12595	-0.1154	-0.10783	-0.10433	-0.10557	-0.11156	-0.12167	-0.13463	-0.14871	-0.16203	-0.17279	-0.17971	-0.18205	-0.17983	-0.17367	-0.16474	-0.15445	-0.14424	-0.13535	-0.12864	-0.12451	-0.12292	-0.12341	-0.12523	-0.12749	-0.12935	-0.13017	-0.12955	-0.12751	-0.12439	-0.12075	-0.11734	-0.11487	-0.11386	-0.11449
Excitatory		-0.068835	-0.050984	-0.037017	-0.027872	-0.024195	-0.026335	-0.034167	-0.047182	-0.064518	-0.085068	-0.10762	-0.13093	-0.15396	-0.17583	-0.19584	-0.21343	-0.22808	-0.23932	-0.24671	-0.24986	-0.24863	-0.24311	-0.23383	-0.22162	-0.20761	-0.19299	-0.17889	-0.16615	-0.15526	-0.14631	-0.13905	-0.13299	-0.12753	-0.12212	-0.11635	-0.11008	-0.10338	-0.09664	-0.090422	-0.08544	-0.082423	-0.081973	-0.084406	-0.0896	-0.096995	-0.10555	-0.11386	-0.12048
Excitatory		-0.15886	-0.16341	-0.16927	-0.17653	-0.18506	-0.1946	-0.20473	-0.21501	-0.22488	-0.2339	-0.24169	-0.24811	-0.2531	-0.25665	-0.25886	-0.25972	-0.25917	-0.25705	-0.25329	-0.24788	-0.24094	-0.23273	-0.22362	-0.21395	-0.20403	-0.19405	-0.18413	-0.1744	-0.16515	-0.15689	-0.15033	-0.14637	-0.14586	-0.14948	-0.15732	-0.16887	-0.18288	-0.19762	-0.21109	-0.22142	-0.22708	-0.22729	-0.22202	-0.21201	-0.19842	-0.18271	-0.16628	-0.15025
Excitatory		-0.1755	-0.17639	-0.18053	-0.18629	-0.19212	-0.19693	-0.20023	-0.20211	-0.2032	-0.20429	-0.20609	-0.20902	-0.21303	-0.21769	-0.22229	-0.22604	-0.22833	-0.22878	-0.22751	-0.22499	-0.22202	-0.21969	-0.21913	-0.22146	-0.22754	-0.23796	-0.25284	-0.27184	-0.29413	-0.31851	-0.34346	-0.36736	-0.38867	-0.40601	-0.41844	-0.42539	-0.4267	-0.42257	-0.41339	-0.39978	-0.38235	-0.36178	-0.3387	-0.31381	-0.28782	-0.26155	-0.23585	-0.21166
Excitatory		-0.20773	-0.1961	-0.18816	-0.18306	-0.17967	-0.17675	-0.17324	-0.16834	-0.16167	-0.15326	-0.14353	-0.13319	-0.12314	-0.11431	-0.10754	-0.10349	-0.10263	-0.10519	-0.11116	-0.12036	-0.13241	-0.14677	-0.16272	-0.17939	-0.19574	-0.21068	-0.22319	-0.23239	-0.23782	-0.23944	-0.23775	-0.23369	-0.2285	-0.22341	-0.21949	-0.21739	-0.21724	-0.21871	-0.221	-0.22306	-0.22376	-0.22199	-0.21697	-0.20824	-0.19578	-0.18002	-0.16187	-0.14255
Excitatory		-0.33701	-0.3198	-0.30106	-0.28187	-0.26315	-0.24567	-0.23004	-0.21674	-0.20614	-0.19846	-0.19379	-0.19218	-0.19348	-0.19757	-0.20421	-0.21321	-0.22445	-0.23777	-0.253	-0.26988	-0.28808	-0.30706	-0.32609	-0.34434	-0.36084	-0.37468	-0.38505	-0.39137	-0.39328	-0.39068	-0.38371	-0.37273	-0.35824	-0.34092	-0.32155	-0.30106	-0.28048	-0.26081	-0.24292	-0.22738	-0.21444	-0.20396	-0.19552	-0.18865	-0.18296	-0.17836	-0.17519	-0.17407
Excitatory		0.13051	0.14308	0.14852	0.14659	0.13768	0.12274	0.10328	0.081139	0.058372	0.036799	0.017972	0.0028842	-0.0081325	-0.015323	-0.019533	-0.021844	-0.023499	-0.025679	-0.029331	-0.034972	-0.042787	-0.052505	-0.063504	-0.074919	-0.085794	-0.095273	-0.10273	-0.10787	-0.11075	-0.11178	-0.11169	-0.11135	-0.1116	-0.11316	-0.11647	-0.1216	-0.1282	-0.13546	-0.14226	-0.14724	-0.14892	-0.14593	-0.13717	-0.122	-0.10031	-0.072736	-0.040573	-0.0056884
Excitatory		-0.23172	-0.23832	-0.24425	-0.24894	-0.25196	-0.25303	-0.25213	-0.24939	-0.24516	-0.24005	-0.23485	-0.23058	-0.22824	-0.22875	-0.2328	-0.24068	-0.25224	-0.26681	-0.2833	-0.30037	-0.31655	-0.33056	-0.34134	-0.3483	-0.35133	-0.35077	-0.34738	-0.34219	-0.33629	-0.33083	-0.32673	-0.32461	-0.32472	-0.32695	-0.33079	-0.33541	-0.33975	-0.34269	-0.34316	-0.34024	-0.33335	-0.32237	-0.30762	-0.28995	-0.27064	-0.2512	-0.23325	-0.21825
Excitatory		-0.080762	-0.080234	-0.083097	-0.08878	-0.0967	-0.1062	-0.11675	-0.12776	-0.13873	-0.14911	-0.15834	-0.16584	-0.17102	-0.17337	-0.17252	-0.16835	-0.16108	-0.15128	-0.1399	-0.12814	-0.11742	-0.1091	-0.10442	-0.10432	-0.10936	-0.11958	-0.13465	-0.15373	-0.17561	-0.1988	-0.22158	-0.24223	-0.25911	-0.27088	-0.27669	-0.27622	-0.26976	-0.25817	-0.24271	-0.2249	-0.20635	-0.18861	-0.17295	-0.16041	-0.15172	-0.14728	-0.14725	-0.15148
Excitatory		-0.25477	-0.24828	-0.24124	-0.23461	-0.22919	-0.22558	-0.22407	-0.22459	-0.2268	-0.23005	-0.23355	-0.23645	-0.23798	-0.23752	-0.23473	-0.22955	-0.22216	-0.21293	-0.2023	-0.19068	-0.17843	-0.16578	-0.15291	-0.13999	-0.12728	-0.11525	-0.10451	-0.095885	-0.090221	-0.088309	-0.090699	-0.097563	-0.1086	-0.12304	-0.13969	-0.1571	-0.17382	-0.18851	-0.20024	-0.20854	-0.21339	-0.21517	-0.21446	-0.21192	-0.20809	-0.20335	-0.19788	-0.19176
Excitatory		-0.018894	-0.024843	-0.030762	-0.036853	-0.04341	-0.050673	-0.058696	-0.06719	-0.075593	-0.083099	-0.088892	-0.092281	-0.09292	-0.090898	-0.086691	-0.081178	-0.075467	-0.07073	-0.068033	-0.068184	-0.07159	-0.07819	-0.087429	-0.098332	-0.10967	-0.12014	-0.12862	-0.13434	-0.13709	-0.13723	-0.1356	-0.13338	-0.13176	-0.13174	-0.1339	-0.13833	-0.14468	-0.15223	-0.16007	-0.16727	-0.173	-0.17672	-0.17802	-0.17691	-0.17352	-0.16831	-0.16186	-0.15485
Excitatory		-0.15328	-0.14708	-0.14462	-0.1463	-0.15199	-0.1611	-0.17262	-0.18518	-0.19733	-0.20776	-0.21544	-0.21981	-0.22086	-0.21901	-0.21509	-0.21004	-0.20479	-0.20003	-0.19623	-0.1935	-0.19167	-0.19033	-0.18902	-0.18722	-0.18452	-0.18071	-0.17577	-0.16987	-0.16335	-0.15651	-0.14967	-0.14299	-0.13653	-0.13025	-0.12411	-0.11812	-0.11243	-0.10723	-0.10281	-0.099398	-0.097099	-0.095783	-0.0951	-0.094482	-0.093262	-0.090771	-0.08639	-0.079686
Excitatory		-0.15066	-0.16444	-0.1793	-0.19429	-0.2084	-0.2208	-0.23085	-0.23821	-0.24279	-0.24473	-0.24433	-0.24193	-0.23791	-0.23265	-0.22652	-0.21995	-0.21341	-0.20749	-0.20275	-0.19974	-0.19886	-0.20029	-0.20393	-0.20941	-0.2161	-0.22324	-0.22999	-0.23558	-0.23942	-0.24115	-0.24067	-0.23819	-0.23419	-0.22929	-0.22427	-0.21989	-0.21674	-0.21524	-0.21552	-0.21744	-0.22053	-0.2242	-0.22769	-0.23026	-0.23123	-0.23008	-0.22649	-0.22032
Excitatory		-0.01112	-0.015673	-0.023704	-0.03477	-0.048337	-0.063678	-0.079773	-0.09523	-0.10827	-0.11692	-0.11923	-0.11363	-0.099287	-0.076286	-0.045855	-0.010137	0.027973	0.065241	0.098459	0.12486	0.14241	0.14998	0.14741	0.13545	0.11552	0.089582	0.059789	0.028335	-0.0029388	-0.032485	-0.059303	-0.082837	-0.10301	-0.1202	-0.13507	-0.14841	-0.16116	-0.17414	-0.1878	-0.20226	-0.21707	-0.23136	-0.2439	-0.2534	-0.25882	-0.25959	-0.2559	-0.24867
Excitatory		-0.093748	-0.10837	-0.12376	-0.13984	-0.1565	-0.1736	-0.19085	-0.20777	-0.22375	-0.23811	-0.25016	-0.25935	-0.26529	-0.26784	-0.26714	-0.26357	-0.2576	-0.24994	-0.24123	-0.23207	-0.22294	-0.21421	-0.20615	-0.19894	-0.19273	-0.18761	-0.18368	-0.18093	-0.17928	-0.17861	-0.1787	-0.17939	-0.18049	-0.18194	-0.18365	-0.18555	-0.18749	-0.1892	-0.19021	-0.18997	-0.18797	-0.18379	-0.17735	-0.16892	-0.15916	-0.14903	-0.1396	-0.1319
Excitatory		-0.050157	-0.044274	-0.040258	-0.038612	-0.039451	-0.04259	-0.047568	-0.053689	-0.060079	-0.065918	-0.070447	-0.073248	-0.074139	-0.073279	-0.071036	-0.067863	-0.064225	-0.060528	-0.057014	-0.05391	-0.051406	-0.049769	-0.049413	-0.05077	-0.054294	-0.060211	-0.068423	-0.078544	-0.089798	-0.10112	-0.11147	-0.11982	-0.12543	-0.12785	-0.12709	-0.12345	-0.11747	-0.10981	-0.10111	-0.091981	-0.082815	-0.073882	-0.065291	-0.057043	-0.049083	-0.041454	-0.034166	-0.02726
Excitatory		-0.24925	-0.24933	-0.25304	-0.25922	-0.26648	-0.27333	-0.27842	-0.28058	-0.27889	-0.27281	-0.26221	-0.24736	-0.22894	-0.20805	-0.18603	-0.16438	-0.14461	-0.12806	-0.11568	-0.10809	-0.1054	-0.10732	-0.11324	-0.12234	-0.1337	-0.14646	-0.15985	-0.17322	-0.18596	-0.19757	-0.2075	-0.21522	-0.22018	-0.22205	-0.2207	-0.21642	-0.20988	-0.20213	-0.19442	-0.18807	-0.18413	-0.1833	-0.18579	-0.19138	-0.19957	-0.20967	-0.22111	-0.23343
Excitatory		-0.33776	-0.33116	-0.32526	-0.32125	-0.32034	-0.32356	-0.33149	-0.34421	-0.3611	-0.38094	-0.40191	-0.42189	-0.43865	-0.45018	-0.45501	-0.45243	-0.44262	-0.42675	-0.40672	-0.385	-0.36417	-0.34662	-0.33416	-0.32781	-0.32773	-0.33327	-0.34321	-0.35597	-0.36998	-0.38374	-0.39603	-0.40592	-0.41274	-0.41603	-0.41553	-0.4112	-0.40327	-0.39234	-0.37951	-0.36623	-0.35431	-0.34559	-0.3417	-0.3437	-0.35181	-0.36534	-0.38275	-0.40192
Excitatory		-0.07796	-0.067362	-0.057384	-0.049753	-0.046065	-0.047436	-0.054418	-0.066877	-0.083975	-0.10437	-0.12638	-0.14821	-0.16822	-0.18511	-0.19796	-0.20632	-0.21012	-0.2096	-0.20529	-0.19788	-0.18825	-0.17732	-0.16606	-0.15538	-0.14599	-0.13825	-0.1322	-0.12746	-0.12328	-0.11883	-0.11329	-0.10611	-0.097161	-0.086702	-0.075394	-0.063965	-0.053195	-0.043676	-0.035703	-0.029417	-0.024938	-0.02237	-0.022098	-0.024709	-0.030913	-0.041286	-0.056049	-0.074883
Excitatory		-0.082199	-0.078189	-0.069576	-0.057333	-0.042729	-0.027154	-0.011983	0.0015605	0.012519	0.020118	0.023904	0.023632	0.019395	0.011455	0.00033834	-0.013183	-0.028297	-0.04412	-0.059909	-0.075089	-0.089377	-0.10276	-0.11534	-0.12736	-0.13895	-0.15008	-0.16046	-0.16951	-0.17642	-0.18035	-0.18046	-0.17619	-0.16734	-0.15425	-0.13775	-0.11911	-0.099972	-0.081919	-0.066409	-0.054403	-0.046298	-0.041785	-0.040015	-0.03974	-0.039583	-0.038344	-0.035302	-0.030319
Excitatory		-0.13574	-0.13953	-0.14002	-0.13691	-0.13015	-0.11997	-0.10691	-0.091841	-0.075914	-0.060422	-0.046521	-0.035085	-0.0265	-0.020699	-0.017117	-0.015018	-0.013673	-0.012579	-0.011689	-0.011431	-0.01258	-0.016092	-0.022764	-0.032982	-0.046456	-0.062207	-0.078681	-0.093971	-0.10629	-0.11435	-0.11757	-0.1164	-0.11203	-0.10619	-0.10066	-0.096803	-0.095184	-0.095402	-0.096221	-0.095855	-0.092568	-0.085077	-0.072994	-0.056941	-0.038507	-0.019862	-0.0033065	0.0091584
Excitatory		-0.18859	-0.21126	-0.23168	-0.24899	-0.2628	-0.27314	-0.28056	-0.28592	-0.2903	-0.29466	-0.29974	-0.30586	-0.31282	-0.32004	-0.32661	-0.33171	-0.33464	-0.3351	-0.33316	-0.3292	-0.32372	-0.31728	-0.31023	-0.30277	-0.2949	-0.28647	-0.27736	-0.26747	-0.25689	-0.24578	-0.23435	-0.22288	-0.21159	-0.2006	-0.18999	-0.17976	-0.16987	-0.16031	-0.15112	-0.14239	-0.13433	-0.12718	-0.12118	-0.11663	-0.11382	-0.11297	-0.11431	-0.11788
Excitatory		0.017849	0.031853	0.042997	0.050624	0.05465	0.055489	0.053923	0.050952	0.047521	0.044457	0.042303	0.041312	0.04144	0.042445	0.043954	0.045568	0.046924	0.047747	0.047912	0.04744	0.046419	0.045045	0.043472	0.041745	0.039748	0.037252	0.033843	0.029095	0.02256	0.013938	0.0031217	-0.0097425	-0.024258	-0.039628	-0.054778	-0.068347	-0.078809	-0.084651	-0.084689	-0.078318	-0.065781	-0.048178	-0.027608	-0.0066869	0.011689	0.024931	0.031089	0.029309
Excitatory		-0.15021	-0.14733	-0.14159	-0.13366	-0.12413	-0.11346	-0.10195	-0.08984	-0.077337	-0.064844	-0.052916	-0.04226	-0.033653	-0.027825	-0.02525	-0.026095	-0.030134	-0.036847	-0.045497	-0.055339	-0.06564	-0.075938	-0.085948	-0.095666	-0.10517	-0.11462	-0.12407	-0.13347	-0.14244	-0.15047	-0.15675	-0.16039	-0.16058	-0.15657	-0.14797	-0.13477	-0.11742	-0.096725	-0.073844	-0.050108	-0.026974	-0.0057159	0.01254	0.02705	0.037535	0.044171	0.047617	0.048865
Excitatory		-0.42254	-0.41601	-0.40705	-0.39546	-0.38129	-0.36486	-0.34677	-0.32784	-0.30908	-0.29156	-0.27619	-0.26374	-0.25464	-0.24903	-0.24681	-0.24758	-0.25091	-0.25624	-0.26302	-0.27073	-0.2789	-0.28709	-0.29501	-0.30249	-0.3095	-0.3162	-0.32289	-0.32989	-0.33754	-0.34595	-0.355	-0.36432	-0.37324	-0.38096	-0.38674	-0.38996	-0.39036	-0.38802	-0.38329	-0.37685	-0.36947	-0.36183	-0.35449	-0.34776	-0.34179	-0.3365	-0.33173	-0.32724
Excitatory		-0.0068526	0.0082377	0.017829	0.022683	0.023854	0.02256	0.02006	0.017511	0.015933	0.016036	0.018176	0.022307	0.027944	0.034323	0.040472	0.045445	0.048596	0.049706	0.048982	0.047136	0.045085	0.043906	0.044438	0.047236	0.052407	0.059642	0.068256	0.077378	0.086031	0.093272	0.098406	0.10099	0.10089	0.098224	0.093396	0.086889	0.07923	0.070916	0.062369	0.053875	0.045739	0.038306	0.032132	0.027924	0.026564	0.02898	0.035908	0.047691
Excitatory		-0.28767	-0.29202	-0.29263	-0.28923	-0.28161	-0.26989	-0.25455	-0.2366	-0.21755	-0.19913	-0.18304	-0.17068	-0.16293	-0.15997	-0.16143	-0.16645	-0.17401	-0.18309	-0.19288	-0.20275	-0.21227	-0.22112	-0.22908	-0.2359	-0.24134	-0.24526	-0.24761	-0.24849	-0.24813	-0.24681	-0.2448	-0.24224	-0.23917	-0.23538	-0.23056	-0.22427	-0.2161	-0.20566	-0.19261	-0.17678	-0.15814	-0.13675	-0.11282	-0.086706	-0.05891	-0.030074	-0.00093237	0.027562
Excitatory		-0.21094	-0.2067	-0.20323	-0.20036	-0.19816	-0.19698	-0.19749	-0.2005	-0.20683	-0.21706	-0.23138	-0.24944	-0.27034	-0.29271	-0.31489	-0.3351	-0.35172	-0.36343	-0.36936	-0.36922	-0.36323	-0.35203	-0.33658	-0.31807	-0.29772	-0.27672	-0.25621	-0.23714	-0.22034	-0.20642	-0.19583	-0.18876	-0.18511	-0.18462	-0.18676	-0.1909	-0.19626	-0.20216	-0.20796	-0.21319	-0.21758	-0.22102	-0.2236	-0.22551	-0.22712	-0.22882	-0.23102	-0.23412
Excitatory		-0.25028	-0.25801	-0.26382	-0.26699	-0.26699	-0.26356	-0.25669	-0.24655	-0.23347	-0.21792	-0.20045	-0.18192	-0.16322	-0.14546	-0.12983	-0.11755	-0.10963	-0.10683	-0.10943	-0.11728	-0.12967	-0.14551	-0.16345	-0.18204	-0.19984	-0.21566	-0.22856	-0.23795	-0.24358	-0.2455	-0.24396	-0.23933	-0.23208	-0.22266	-0.21151	-0.19916	-0.18613	-0.17298	-0.16032	-0.1487	-0.1385	-0.1298	-0.12235	-0.11557	-0.10858	-0.10047	-0.090455	-0.078163
Excitatory		-0.26514	-0.24782	-0.22508	-0.19898	-0.17172	-0.14539	-0.12168	-0.10168	-0.08599	-0.07479	-0.067932	-0.065273	-0.06664	-0.071904	-0.080924	-0.093353	-0.10857	-0.12553	-0.14275	-0.15841	-0.17055	-0.17736	-0.17741	-0.17	-0.15527	-0.13427	-0.10885	-0.081393	-0.054462	-0.030467	-0.01129	0.0019982	0.0091386	0.010691	0.0079289	0.0024417	-0.0040834	-0.010124	-0.014619	-0.016954	-0.017116	-0.01557	-0.013161	-0.010794	-0.0094335	-0.00986	-0.012511	-0.017562
Excitatory		-0.23682	-0.25055	-0.26405	-0.27713	-0.28965	-0.30135	-0.31172	-0.32011	-0.32574	-0.32792	-0.32628	-0.32088	-0.31236	-0.30179	-0.29054	-0.28002	-0.27146	-0.26571	-0.26309	-0.26359	-0.26674	-0.27182	-0.27805	-0.28468	-0.2911	-0.29682	-0.30158	-0.30525	-0.30779	-0.30929	-0.3099	-0.30982	-0.3094	-0.30905	-0.3093	-0.31064	-0.31348	-0.31802	-0.32416	-0.33139	-0.33895	-0.3458	-0.35088	-0.3532	-0.35206	-0.347	-0.33799	-0.32535
Excitatory		-0.069417	-0.073362	-0.075296	-0.075191	-0.072908	-0.068224	-0.060947	-0.050994	-0.038488	-0.023821	-0.007463	0.0099173	0.027662	0.045042	0.061332	0.075755	0.087507	0.095811	0.10006	0.099996	0.095793	0.088182	0.078372	0.06777	0.057856	0.049799	0.044326	0.041697	0.041709	0.044007	0.048227	0.054306	0.062443	0.073138	0.087056	0.10481	0.12673	0.15277	0.18242	0.21465	0.2481	0.28114	0.31203	0.33902	0.36051	0.37516	0.38198	0.38038
Excitatory		-0.036362	-0.052173	-0.073105	-0.097518	-0.12342	-0.14881	-0.17193	-0.19145	-0.20663	-0.21742	-0.22427	-0.22799	-0.2296	-0.23001	-0.22984	-0.22935	-0.22839	-0.22653	-0.22312	-0.2176	-0.20955	-0.19885	-0.18566	-0.1704	-0.15371	-0.13625	-0.11866	-0.10154	-0.085349	-0.070565	-0.057634	-0.04706	-0.039383	-0.035277	-0.035349	-0.040066	-0.049525	-0.063423	-0.080828	-0.10033	-0.12007	-0.13818	-0.15289	-0.16289	-0.16742	-0.16645	-0.16043	-0.15022
Excitatory		-0.30144	-0.29154	-0.28328	-0.27663	-0.27131	-0.26686	-0.26274	-0.25829	-0.25292	-0.24613	-0.23761	-0.22726	-0.21526	-0.20206	-0.18834	-0.17501	-0.16299	-0.15318	-0.14627	-0.1427	-0.14255	-0.1456	-0.1514	-0.15934	-0.16881	-0.17919	-0.18996	-0.20064	-0.21083	-0.22015	-0.22828	-0.23498	-0.24011	-0.24362	-0.24559	-0.24616	-0.24553	-0.24386	-0.24133	-0.23804	-0.23409	-0.22962	-0.22483	-0.22004	-0.2157	-0.21235	-0.21059	-0.21094
Excitatory		-0.30258	-0.29125	-0.27931	-0.26707	-0.25489	-0.2431	-0.23196	-0.22165	-0.2122	-0.20352	-0.19565	-0.1886	-0.18257	-0.17778	-0.17445	-0.17257	-0.17192	-0.17193	-0.17192	-0.17108	-0.16881	-0.16499	-0.15992	-0.15449	-0.15002	-0.14796	-0.14973	-0.15622	-0.16761	-0.18317	-0.20135	-0.21989	-0.23627	-0.24809	-0.2535	-0.25163	-0.24261	-0.22754	-0.20833	-0.18716	-0.16622	-0.14726	-0.1314	-0.11908	-0.1102	-0.1043	-0.10077	-0.099061
Excitatory		-0.17129	-0.17384	-0.17863	-0.18455	-0.19019	-0.19402	-0.19476	-0.19164	-0.18448	-0.17378	-0.16058	-0.14626	-0.13224	-0.11974	-0.10957	-0.10211	-0.097264	-0.094627	-0.093639	-0.093799	-0.094764	-0.096438	-0.09896	-0.10264	-0.10785	-0.11494	-0.12416	-0.13557	-0.14901	-0.16414	-0.1805	-0.19747	-0.21438	-0.23054	-0.24534	-0.25826	-0.26892	-0.27713	-0.2829	-0.28641	-0.28799	-0.28803	-0.28698	-0.28507	-0.28245	-0.27899	-0.27449	-0.26854
Excitatory		-0.040434	-0.047703	-0.057943	-0.071251	-0.087279	-0.10543	-0.12479	-0.14443	-0.16332	-0.18069	-0.19578	-0.20813	-0.21738	-0.22323	-0.22548	-0.2239	-0.21842	-0.20907	-0.19624	-0.18063	-0.16322	-0.14508	-0.1273	-0.11066	-0.095492	-0.081532	-0.068135	-0.054342	-0.039195	-0.021827	-0.0017993	0.020989	0.046253	0.07347	0.10193	0.13085	0.15936	0.18652	0.21137	0.23278	0.24965	0.26094	0.26594	0.26435	0.25642	0.24302	0.22561	0.2059
Excitatory		0.07593	0.052891	0.030845	0.0098106	-0.010637	-0.03112	-0.052298	-0.074676	-0.098374	-0.12311	-0.14815	-0.17251	-0.19497	-0.21435	-0.22964	-0.24014	-0.24548	-0.24584	-0.24171	-0.23401	-0.22384	-0.21249	-0.20122	-0.19112	-0.18315	-0.17786	-0.17552	-0.17602	-0.17901	-0.18378	-0.18941	-0.19474	-0.19849	-0.1993	-0.19585	-0.18707	-0.17226	-0.15128	-0.12461	-0.093425	-0.059467	-0.024902	0.0078996	0.036643	0.0593	0.0744	0.081074	0.079178
Excitatory		-0.35122	-0.35145	-0.34886	-0.34294	-0.33353	-0.32085	-0.30557	-0.2887	-0.27151	-0.25525	-0.24103	-0.22954	-0.221	-0.2151	-0.21106	-0.20775	-0.20391	-0.19832	-0.19003	-0.17851	-0.16368	-0.14591	-0.12604	-0.10509	-0.084171	-0.064297	-0.046265	-0.030543	-0.017343	-0.0067045	0.0013989	0.0068993	0.0096144	0.0091836	0.0051499	-0.0029066	-0.015235	-0.03188	-0.052514	-0.076512	-0.10297	-0.13077	-0.1588	-0.18592	-0.21121	-0.23384	-0.25332	-0.26933
Excitatory		-0.32332	-0.34286	-0.35977	-0.37381	-0.38474	-0.3923	-0.39607	-0.39556	-0.39025	-0.37972	-0.36388	-0.34318	-0.3186	-0.29171	-0.26447	-0.23898	-0.21708	-0.2001	-0.18852	-0.18177	-0.1784	-0.1762	-0.17262	-0.16517	-0.15191	-0.13178	-0.10492	-0.072574	-0.037074	-0.0014322	0.031022	0.057158	0.074426	0.081219	0.077006	0.062414	0.039083	0.0093934	-0.023905	-0.058083	-0.090732	-0.12003	-0.14499	-0.16533	-0.18143	-0.19412	-0.20444	-0.21336
Excitatory		-0.044419	-0.047685	-0.04962	-0.050796	-0.051715	-0.052655	-0.053663	-0.054592	-0.055179	-0.055206	-0.054567	-0.053356	-0.051738	-0.050025	-0.048483	-0.047268	-0.046436	-0.045982	-0.045767	-0.045649	-0.045503	-0.045219	-0.044724	-0.044008	-0.043067	-0.041991	-0.04084	-0.039727	-0.038667	-0.037668	-0.03656	-0.035035	-0.032662	-0.028909	-0.023256	-0.015309	-0.0049232	0.007703	0.02196	0.036957	0.051584	0.064682	0.075254	0.082641	0.08645	0.086687	0.083541	0.077402
Excitatory		-0.10015	-0.098969	-0.10062	-0.10431	-0.109	-0.11348	-0.11665	-0.11765	-0.11598	-0.11158	-0.10461	-0.095535	-0.084856	-0.073133	-0.06087	-0.048459	-0.036292	-0.024648	-0.013833	-0.0041409	0.004154	0.010719	0.015285	0.017511	0.017173	0.014035	0.0080698	-0.00054365	-0.011306	-0.023415	-0.035724	-0.046798	-0.055171	-0.059475	-0.058722	-0.052489	-0.041032	-0.025255	-0.0065568	0.013283	0.032531	0.049596	0.063261	0.072719	0.07754	0.077614	0.07301	0.063948
Excitatory		0.28227	0.27869	0.27004	0.25598	0.23644	0.21169	0.18231	0.14923	0.11367	0.07706	0.040915	0.0067314	-0.02414	-0.050552	-0.071642	-0.086807	-0.095844	-0.098833	-0.096096	-0.088245	-0.075859	-0.059571	-0.03986	-0.017136	0.0083127	0.03602	0.065265	0.094898	0.12324	0.14826	0.16773	0.17953	0.18203	0.17429	0.15632	0.12909	0.094356	0.054558	0.012477	-0.029048	-0.067333	-0.10012	-0.12572	-0.14319	-0.15236	-0.15395	-0.14942	-0.14084
Excitatory		0.054433	0.02261	-0.010624	-0.043659	-0.075072	-0.10378	-0.12901	-0.15032	-0.16752	-0.18052	-0.18941	-0.19427	-0.19522	-0.19241	-0.18606	-0.17644	-0.16399	-0.14929	-0.13305	-0.11604	-0.099141	-0.083149	-0.068706	-0.05623	-0.045886	-0.037562	-0.030897	-0.025314	-0.020114	-0.014561	-0.0079912	6.3745e-05	0.0096986	0.020601	0.032032	0.042822	0.051616	0.05711	0.058246	0.054535	0.046119	0.033775	0.018792	0.0027367	-0.012842	-0.026632	-0.037707	-0.045618
Excitatory		-0.31358	-0.32407	-0.32759	-0.32433	-0.31546	-0.30284	-0.28858	-0.27465	-0.26249	-0.25281	-0.2455	-0.23995	-0.23523	-0.23055	-0.22546	-0.22001	-0.21481	-0.21071	-0.2086	-0.20912	-0.2124	-0.21805	-0.22524	-0.23289	-0.23991	-0.24545	-0.24906	-0.25076	-0.25095	-0.25026	-0.24939	-0.2489	-0.24905	-0.24982	-0.25084	-0.25165	-0.25168	-0.25055	-0.24817	-0.24469	-0.24063	-0.23663	-0.23336	-0.23133	-0.23078	-0.23166	-0.23357	-0.23595
Excitatory		-0.0756	-0.057815	-0.044528	-0.036505	-0.033963	-0.03661	-0.043643	-0.053744	-0.065361	-0.07688	-0.086802	-0.093974	-0.097737	-0.097965	-0.095101	-0.089977	-0.083778	-0.077721	-0.072958	-0.070374	-0.070467	-0.073381	-0.078921	-0.086678	-0.096148	-0.10684	-0.11832	-0.13025	-0.14234	-0.15434	-0.16588	-0.17657	-0.18589	-0.19338	-0.19864	-0.20141	-0.2016	-0.19943	-0.19518	-0.18913	-0.18146	-0.17215	-0.16097	-0.14756	-0.13164	-0.11315	-0.092498	-0.070578
Excitatory		0.053794	0.077773	0.095998	0.10789	0.11291	0.11068	0.101	0.084094	0.060579	0.031683	-0.00090532	-0.035045	-0.068447	-0.098758	-0.1239	-0.14229	-0.15299	-0.15589	-0.15175	-0.14221	-0.12956	-0.11659	-0.10603	-0.10034	-0.10125	-0.1096	-0.12523	-0.14714	-0.1737	-0.20306	-0.23338	-0.26315	-0.29131	-0.3173	-0.34086	-0.36205	-0.38103	-0.39797	-0.41307	-0.42642	-0.43811	-0.44809	-0.45627	-0.46236	-0.46594	-0.46635	-0.46291	-0.45489
Excitatory		-0.25412	-0.25849	-0.26398	-0.26977	-0.2749	-0.27829	-0.27912	-0.27686	-0.27153	-0.26358	-0.25396	-0.24387	-0.23463	-0.22744	-0.2232	-0.22249	-0.22541	-0.23165	-0.24057	-0.25135	-0.26299	-0.27453	-0.28505	-0.29379	-0.30017	-0.30378	-0.30439	-0.302	-0.2968	-0.28911	-0.2794	-0.26819	-0.25603	-0.24352	-0.23123	-0.21988	-0.21012	-0.20268	-0.19821	-0.19709	-0.19942	-0.20475	-0.21216	-0.22025	-0.22733	-0.23164	-0.23175	-0.22673
Excitatory		-0.07424	-0.05841	-0.041468	-0.025128	-0.011167	-0.00095429	0.0046677	0.0055884	0.0024504	-0.0035522	-0.010812	-0.017638	-0.022399	-0.023711	-0.020559	-0.012341	0.0010898	0.019422	0.041905	0.067386	0.094326	0.12102	0.14567	0.16661	0.18251	0.19241	0.19589	0.19296	0.18414	0.17022	0.15218	0.1311	0.10801	0.083868	0.059401	0.03527	0.012027	-0.0098361	-0.029804	-0.047302	-0.061714	-0.072412	-0.078834	-0.08055	-0.077426	-0.06956	-0.057451	-0.041948
Excitatory		-0.085203	-0.10051	-0.11862	-0.13873	-0.15975	-0.18051	-0.19992	-0.21719	-0.23175	-0.24343	-0.25228	-0.25856	-0.26263	-0.26475	-0.26517	-0.26398	-0.26117	-0.25661	-0.25014	-0.24167	-0.23112	-0.21853	-0.20399	-0.18768	-0.16979	-0.15056	-0.13023	-0.10912	-0.087528	-0.065979	-0.045105	-0.02573	-0.0088157	0.0045459	0.013217	0.016258	0.013049	0.003451	-0.012049	-0.032345	-0.055757	-0.080358	-0.10419	-0.12566	-0.14371	-0.15798	-0.16877	-0.17677
Excitatory		-0.23907	-0.26129	-0.2789	-0.29162	-0.29945	-0.30256	-0.3012	-0.29566	-0.28632	-0.27375	-0.25868	-0.24214	-0.2253	-0.20933	-0.19517	-0.1834	-0.17405	-0.16658	-0.1602	-0.15378	-0.14641	-0.13744	-0.12664	-0.11426	-0.10089	-0.087305	-0.074284	-0.06249	-0.052354	-0.044052	-0.037582	-0.032803	-0.029555	-0.02774	-0.027268	-0.028237	-0.030716	-0.034855	-0.040693	-0.048174	-0.057099	-0.067154	-0.077913	-0.088886	-0.09965	-0.10975	-0.11877	-0.12631
Excitatory		-0.17428	-0.1635	-0.15297	-0.14379	-0.1366	-0.13155	-0.12838	-0.12661	-0.12569	-0.1252	-0.12498	-0.12519	-0.12626	-0.12868	-0.13284	-0.13886	-0.14635	-0.15438	-0.16157	-0.16629	-0.16693	-0.1623	-0.15195	-0.13634	-0.11686	-0.095586	-0.074972	-0.057302	-0.044243	-0.036499	-0.0337	-0.034636	-0.037516	-0.040435	-0.041884	-0.040929	-0.037428	-0.031882	-0.02512	-0.018054	-0.011365	-0.0053415	0.00016425	0.0056492	0.011748	0.0191	0.028135	0.038965
Excitatory		-0.2069	-0.20778	-0.20918	-0.21083	-0.21228	-0.21288	-0.21195	-0.20892	-0.20347	-0.19564	-0.1858	-0.17462	-0.16301	-0.15185	-0.142	-0.1341	-0.12852	-0.12534	-0.12439	-0.12529	-0.1275	-0.13048	-0.13371	-0.13672	-0.13914	-0.14073	-0.14133	-0.14088	-0.13942	-0.13709	-0.13415	-0.13098	-0.12804	-0.12581	-0.12467	-0.12489	-0.12647	-0.12922	-0.13273	-0.13647	-0.13979	-0.14207	-0.14277	-0.14142	-0.13774	-0.13165	-0.12332	-0.11314
Excitatory		-0.24085	-0.23215	-0.22595	-0.22202	-0.2197	-0.21805	-0.21613	-0.21314	-0.20867	-0.20266	-0.19537	-0.18739	-0.17948	-0.17241	-0.16692	-0.16362	-0.16281	-0.16447	-0.1682	-0.17332	-0.17895	-0.18419	-0.18825	-0.19066	-0.19135	-0.19064	-0.18922	-0.18798	-0.18794	-0.18997	-0.19475	-0.20259	-0.2133	-0.22623	-0.24024	-0.25381	-0.26518	-0.27268	-0.27475	-0.27041	-0.25932	-0.24191	-0.2193	-0.1932	-0.16564	-0.13867	-0.11405	-0.093055
Excitatory		-0.15048	-0.14599	-0.14199	-0.13879	-0.13676	-0.13638	-0.13806	-0.14203	-0.14827	-0.15657	-0.16641	-0.17713	-0.18799	-0.19827	-0.20738	-0.21492	-0.22073	-0.22498	-0.22798	-0.23028	-0.23247	-0.23511	-0.23859	-0.24308	-0.24841	-0.25417	-0.25963	-0.26392	-0.26609	-0.26528	-0.26081	-0.25226	-0.23967	-0.2235	-0.2047	-0.18457	-0.16471	-0.14675	-0.13216	-0.122	-0.11674	-0.11622	-0.11955	-0.12528	-0.13162	-0.13672	-0.13892	-0.13705
Excitatory		-0.13654	-0.12962	-0.12243	-0.11609	-0.11152	-0.10915	-0.10887	-0.11008	-0.11166	-0.11227	-0.1105	-0.1051	-0.095284	-0.080902	-0.062507	-0.041451	-0.019728	0.00018092	0.015678	0.024361	0.024522	0.015436	-0.0024448	-0.02746	-0.056992	-0.0878	-0.11659	-0.14049	-0.15751	-0.16675	-0.16855	-0.16417	-0.15565	-0.1452	-0.13489	-0.12622	-0.11992	-0.1159	-0.11335	-0.11108	-0.10791	-0.10294	-0.095914	-0.087264	-0.078158	-0.070178	-0.065095	-0.064399
Excitatory		-0.18591	-0.17721	-0.16779	-0.15684	-0.14378	-0.12842	-0.11114	-0.092832	-0.074893	-0.05893	-0.046588	-0.039198	-0.037657	-0.04215	-0.05221	-0.066729	-0.084241	-0.10301	-0.12133	-0.13767	-0.15089	-0.16027	-0.16552	-0.16677	-0.16453	-0.15951	-0.15257	-0.14465	-0.13658	-0.12908	-0.12272	-0.11781	-0.11443	-0.11247	-0.11162	-0.11145	-0.11151	-0.11138	-0.11085	-0.10992	-0.10887	-0.10823	-0.1087	-0.11098	-0.11558	-0.12273	-0.13219	-0.14329
Excitatory		-0.065857	-0.061044	-0.056629	-0.053191	-0.051723	-0.053577	-0.060055	-0.072119	-0.090077	-0.11348	-0.14113	-0.17124	-0.20168	-0.23045	-0.25579	-0.27652	-0.29205	-0.3024	-0.30814	-0.31012	-0.30938	-0.30691	-0.30349	-0.29963	-0.29553	-0.29107	-0.28592	-0.27966	-0.27191	-0.26245	-0.25137	-0.23906	-0.22629	-0.21411	-0.20366	-0.19616	-0.19258	-0.19355	-0.19924	-0.20921	-0.22249	-0.23768	-0.253	-0.26662	-0.2768	-0.28214	-0.28167	-0.2751
Excitatory		0.13029	0.096693	0.060162	0.022831	-0.013049	-0.04541	-0.072796	-0.094574	-0.11095	-0.12292	-0.13196	-0.13963	-0.14728	-0.1557	-0.16507	-0.17487	-0.18424	-0.19198	-0.19697	-0.19824	-0.19526	-0.18794	-0.17668	-0.16224	-0.14563	-0.12808	-0.11079	-0.094853	-0.081213	-0.07053	-0.063234	-0.059515	-0.059333	-0.062433	-0.068358	-0.07645	-0.085895	-0.095697	-0.10481	-0.11224	-0.11711	-0.11878	-0.11694	-0.11147	-0.10253	-0.090384	-0.075361	-0.057828
Excitatory		-0.2885	-0.29997	-0.30654	-0.30756	-0.30282	-0.29272	-0.27811	-0.26028	-0.24075	-0.22088	-0.20186	-0.1843	-0.16835	-0.1536	-0.13943	-0.12513	-0.11018	-0.094409	-0.078153	-0.062175	-0.04753	-0.035426	-0.026948	-0.022807	-0.023261	-0.027989	-0.03619	-0.046635	-0.057911	-0.068614	-0.077617	-0.084095	-0.087737	-0.088682	-0.087382	-0.084561	-0.081033	-0.077499	-0.07458	-0.072612	-0.071691	-0.071666	-0.072212	-0.072997	-0.07368	-0.074089	-0.074269	-0.074545
Excitatory		-0.22236	-0.21023	-0.19561	-0.17901	-0.16124	-0.14333	-0.12644	-0.11163	-0.099787	-0.091408	-0.086515	-0.084677	-0.085066	-0.086671	-0.088428	-0.089432	-0.089109	-0.087289	-0.084155	-0.080241	-0.076277	-0.073047	-0.071225	-0.071239	-0.073238	-0.077022	-0.08213	-0.087933	-0.093791	-0.099175	-0.1038	-0.10765	-0.11103	-0.11437	-0.11818	-0.12288	-0.12868	-0.13544	-0.14277	-0.14995	-0.15617	-0.16053	-0.16226	-0.16077	-0.15572	-0.14699	-0.13474	-0.11933
Excitatory		-0.053806	-0.059868	-0.068371	-0.07817	-0.087902	-0.096208	-0.1019	-0.10418	-0.10272	-0.097559	-0.089248	-0.078627	-0.066718	-0.054611	-0.043403	-0.034094	-0.027428	-0.023969	-0.023919	-0.027219	-0.033494	-0.042099	-0.052184	-0.062789	-0.072921	-0.081665	-0.088274	-0.092285	-0.093579	-0.092434	-0.089565	-0.085998	-0.083021	-0.08201	-0.084136	-0.090163	-0.10032	-0.11412	-0.13054	-0.14809	-0.16506	-0.17983	-0.19112	-0.19806	-0.20039	-0.19827	-0.1923	-0.18334
Excitatory		-0.080615	-0.076069	-0.072157	-0.06997	-0.070738	-0.075616	-0.085417	-0.10041	-0.12031	-0.14421	-0.17072	-0.19801	-0.22421	-0.24745	-0.26622	-0.27955	-0.28713	-0.28934	-0.28716	-0.28189	-0.27491	-0.26743	-0.26022	-0.25356	-0.2473	-0.24102	-0.23415	-0.22625	-0.21712	-0.20675	-0.19544	-0.18357	-0.17171	-0.16043	-0.15036	-0.14218	-0.13646	-0.13368	-0.13414	-0.13781	-0.14437	-0.15318	-0.16343	-0.17422	-0.18481	-0.19469	-0.20367	-0.21193
Excitatory		0.0054217	-0.018789	-0.042853	-0.065059	-0.084068	-0.099005	-0.10964	-0.11634	-0.12006	-0.12208	-0.12395	-0.12704	-0.13245	-0.14077	-0.15204	-0.16568	-0.18067	-0.19571	-0.20937	-0.2203	-0.22736	-0.22982	-0.22739	-0.2203	-0.20932	-0.19567	-0.18091	-0.16679	-0.15501	-0.14704	-0.14386	-0.14584	-0.15265	-0.16324	-0.17603	-0.18901	-0.19984	-0.20625	-0.2062	-0.19811	-0.18118	-0.1555	-0.12224	-0.083645	-0.042923	-0.0038057	0.029884	0.054858
Excitatory		-0.03094	-0.040083	-0.050156	-0.061214	-0.073036	-0.085141	-0.096858	-0.10751	-0.11647	-0.12336	-0.12804	-0.13069	-0.13173	-0.13176	-0.13149	-0.1316	-0.13271	-0.13526	-0.13948	-0.14525	-0.15217	-0.15945	-0.16606	-0.17082	-0.17264	-0.17072	-0.16473	-0.15487	-0.14191	-0.12702	-0.11159	-0.096954	-0.084217	-0.073998	-0.066482	-0.061372	-0.05809	-0.055884	-0.054046	-0.051995	-0.049414	-0.046208	-0.042435	-0.038241	-0.033751	-0.029032	-0.024061	-0.018749
Excitatory		-0.18795	-0.1854	-0.18092	-0.17416	-0.165	-0.15357	-0.14027	-0.12565	-0.11043	-0.095332	-0.080988	-0.067948	-0.056511	-0.046762	-0.03859	-0.031707	-0.02578	-0.020562	-0.015936	-0.012034	-0.0092402	-0.0081819	-0.0095827	-0.0142	-0.022657	-0.035284	-0.052012	-0.072357	-0.095365	-0.11976	-0.14401	-0.16647	-0.18566	-0.20042	-0.20999	-0.21418	-0.21341	-0.2086	-0.20108	-0.19244	-0.18424	-0.17793	-0.17456	-0.17474	-0.1786	-0.1857	-0.19529	-0.20632
Excitatory		-0.069027	-0.042691	-0.01742	0.0055405	0.024935	0.039702	0.049115	0.052924	0.051357	0.045135	0.035326	0.023218	0.010115	-0.0027637	-0.014427	-0.024199	-0.031749	-0.037174	-0.040944	-0.043823	-0.046778	-0.050876	-0.056954	-0.065605	-0.076915	-0.090523	-0.10566	-0.12124	-0.13602	-0.14883	-0.15867	-0.16491	-0.1672	-0.1655	-0.16014	-0.15159	-0.14053	-0.12766	-0.11374	-0.09937	-0.085177	-0.071658	-0.059131	-0.047795	-0.037721	-0.028781	-0.020781	-0.01344
Excitatory		-0.20665	-0.20672	-0.2088	-0.21304	-0.21932	-0.22717	-0.23591	-0.24477	-0.25302	-0.2602	-0.26615	-0.27109	-0.27547	-0.27988	-0.28473	-0.29014	-0.29589	-0.30131	-0.30549	-0.30744	-0.3063	-0.30159	-0.29333	-0.28201	-0.26866	-0.25457	-0.24119	-0.22986	-0.22164	-0.21718	-0.21664	-0.21973	-0.22581	-0.23387	-0.24286	-0.25165	-0.25931	-0.26505	-0.26836	-0.26908	-0.2673	-0.26337	-0.25782	-0.25131	-0.24455	-0.23827	-0.23316	-0.22979
Excitatory		0.046622	0.048403	0.05473	0.064666	0.076966	0.090374	0.10359	0.11555	0.12541	0.13257	0.1368	0.13821	0.13727	0.1347	0.13141	0.12839	0.12647	0.12632	0.12827	0.13229	0.13803	0.14484	0.1519	0.15824	0.16297	0.16525	0.16446	0.16038	0.15316	0.14346	0.1324	0.12147	0.11242	0.10694	0.1065	0.11198	0.12358	0.14062	0.1616	0.1843	0.20609	0.22428	0.23661	0.24149	0.23828	0.22736	0.20992	0.18774
Excitatory		-0.0010233	0.024263	0.043143	0.05262	0.050666	0.036529	0.01083	-0.024535	-0.066567	-0.11172	-0.1563	-0.19688	-0.23072	-0.25608	-0.27226	-0.2797	-0.27977	-0.27455	-0.2665	-0.25795	-0.25078	-0.24617	-0.2444	-0.24494	-0.24656	-0.24776	-0.24675	-0.24222	-0.2332	-0.21925	-0.20045	-0.17733	-0.15078	-0.12184	-0.091563	-0.060944	-0.030769	-0.0017274	0.025773	0.051416	0.074998	0.09643	0.11555	0.13223	0.1463	0.15748	0.16542	0.16975
Excitatory		-0.19859	-0.18182	-0.16092	-0.13678	-0.11072	-0.08419	-0.058883	-0.036546	-0.018917	-0.0076719	-0.0042321	-0.0095441	-0.023841	-0.046472	-0.075874	-0.10949	-0.14415	-0.17649	-0.20327	-0.22195	-0.23099	-0.23002	-0.21979	-0.20203	-0.17914	-0.15374	-0.12843	-0.10542	-0.086289	-0.071988	-0.062791	-0.058396	-0.058125	-0.061186	-0.066763	-0.074267	-0.083279	-0.093711	-0.10549	-0.11856	-0.13269	-0.1474	-0.16202	-0.17578	-0.18791	-0.19789	-0.20548	-0.21068
Inhibitory		-0.50505	-0.50423	-0.50246	-0.49983	-0.49644	-0.49243	-0.48804	-0.48357	-0.47933	-0.47567	-0.47289	-0.47119	-0.47063	-0.4712	-0.47276	-0.47505	-0.47777	-0.48056	-0.48306	-0.48487	-0.48566	-0.48512	-0.48303	-0.47931	-0.47398	-0.46724	-0.45944	-0.45104	-0.44262	-0.43474	-0.42793	-0.42257	-0.41883	-0.41669	-0.41597	-0.41639	-0.41763	-0.41948	-0.42182	-0.42464	-0.42803	-0.43203	-0.43663	-0.44171	-0.44695	-0.45197	-0.45631	-0.45951
Inhibitory		-0.31316	-0.32277	-0.3335	-0.34532	-0.35801	-0.37128	-0.38464	-0.39755	-0.4094	-0.4196	-0.42764	-0.43312	-0.43572	-0.4353	-0.43182	-0.42542	-0.41641	-0.40525	-0.39255	-0.37903	-0.3654	-0.3523	-0.34021	-0.32947	-0.32022	-0.3125	-0.30627	-0.30149	-0.29811	-0.29609	-0.29531	-0.29559	-0.29663	-0.29806	-0.29944	-0.30037	-0.30058	-0.2999	-0.29836	-0.29613	-0.29348	-0.29073	-0.28819	-0.28609	-0.28459	-0.28377	-0.28361	-0.28397
Inhibitory		-0.2459	-0.24252	-0.24071	-0.24017	-0.24052	-0.24131	-0.24214	-0.24274	-0.24302	-0.24302	-0.24293	-0.24293	-0.24318	-0.24373	-0.24448	-0.24517	-0.24548	-0.24501	-0.24337	-0.2403	-0.23562	-0.22934	-0.22162	-0.21277	-0.20325	-0.1936	-0.18434	-0.17597	-0.16885	-0.16323	-0.15919	-0.15665	-0.15545	-0.15541	-0.15638	-0.15827	-0.16102	-0.16463	-0.16905	-0.17411	-0.17957	-0.18509	-0.19035	-0.19514	-0.19942	-0.20336	-0.20735	-0.21182
Inhibitory		-0.56593	-0.56534	-0.56373	-0.56172	-0.55968	-0.55772	-0.55567	-0.55317	-0.54974	-0.54498	-0.53858	-0.53048	-0.52082	-0.50989	-0.49816	-0.48609	-0.47418	-0.46284	-0.45244	-0.44324	-0.43543	-0.42913	-0.42434	-0.42101	-0.41905	-0.41837	-0.41896	-0.42093	-0.42447	-0.42986	-0.43735	-0.447	-0.4586	-0.47161	-0.4851	-0.49791	-0.50876	-0.51649	-0.52023	-0.51953	-0.51444	-0.50544	-0.49341	-0.4794	-0.46449	-0.44967	-0.43573	-0.42312
Inhibitory		-0.50963	-0.50828	-0.50753	-0.50774	-0.50911	-0.51161	-0.51495	-0.51867	-0.52217	-0.52483	-0.52614	-0.52575	-0.52359	-0.51983	-0.51493	-0.50949	-0.50414	-0.49949	-0.49592	-0.49364	-0.49257	-0.49247	-0.49297	-0.49369	-0.49431	-0.49463	-0.49456	-0.49415	-0.49348	-0.49262	-0.4916	-0.49036	-0.48878	-0.48671	-0.48401	-0.48065	-0.47666	-0.47219	-0.46746	-0.46269	-0.45816	-0.45404	-0.45045	-0.44748	-0.44517	-0.44356	-0.44269	-0.44257
Inhibitory		-0.25864	-0.26257	-0.26599	-0.26854	-0.26998	-0.27025	-0.26939	-0.26749	-0.26463	-0.26087	-0.25618	-0.25052	-0.24378	-0.23581	-0.22651	-0.21569	-0.20325	-0.18918	-0.17355	-0.15668	-0.13904	-0.12138	-0.10449	-0.089241	-0.076421	-0.066632	-0.060176	-0.057087	-0.057059	-0.059543	-0.063731	-0.068726	-0.073588	-0.077487	-0.079863	-0.080482	-0.079533	-0.077617	-0.075675	-0.074795	-0.075991	-0.080019	-0.087246	-0.097549	-0.11041	-0.125	-0.14041	-0.15578
Inhibitory		-0.28209	-0.28542	-0.28941	-0.29397	-0.29912	-0.30493	-0.31141	-0.31832	-0.32509	-0.3308	-0.33419	-0.33396	-0.32895	-0.31848	-0.30254	-0.28188	-0.25793	-0.23258	-0.20784	-0.18549	-0.16681	-0.15239	-0.14214	-0.13546	-0.13138	-0.12897	-0.12752	-0.12671	-0.12669	-0.12798	-0.13127	-0.13726	-0.14638	-0.15862	-0.1734	-0.18962	-0.20572	-0.21995	-0.2306	-0.23633	-0.2364	-0.23082	-0.22039	-0.20653	-0.19106	-0.17578	-0.16224	-0.15141
Inhibitory		-0.27743	-0.27477	-0.27314	-0.27251	-0.27278	-0.27374	-0.2751	-0.27656	-0.27781	-0.27861	-0.27878	-0.27826	-0.27709	-0.2754	-0.27341	-0.27142	-0.26971	-0.26855	-0.26815	-0.26864	-0.27001	-0.2722	-0.27504	-0.27828	-0.28164	-0.28488	-0.2878	-0.29029	-0.29238	-0.29418	-0.29591	-0.29777	-0.29997	-0.30256	-0.30548	-0.30848	-0.31116	-0.31305	-0.31366	-0.31258	-0.30961	-0.30476	-0.29828	-0.29062	-0.28239	-0.27422	-0.26669	-0.26022
Inhibitory		-0.2811	-0.26275	-0.2424	-0.22173	-0.20238	-0.18576	-0.17285	-0.16406	-0.15926	-0.15788	-0.15898	-0.16159	-0.16477	-0.1678	-0.17025	-0.17202	-0.17325	-0.17431	-0.17569	-0.17789	-0.18137	-0.18643	-0.19318	-0.20153	-0.21113	-0.22144	-0.23182	-0.24158	-0.25002	-0.25657	-0.26082	-0.26262	-0.26208	-0.25954	-0.25556	-0.25077	-0.2458	-0.24113	-0.23697	-0.23324	-0.22958	-0.22537	-0.21998	-0.2128	-0.20351	-0.19213	-0.17901	-0.16491
Inhibitory		-0.42538	-0.43562	-0.44584	-0.45526	-0.46298	-0.4682	-0.47017	-0.46835	-0.46258	-0.45302	-0.44025	-0.42507	-0.40854	-0.39169	-0.37538	-0.36019	-0.34643	-0.33403	-0.32261	-0.31169	-0.30067	-0.28905	-0.27655	-0.2631	-0.24894	-0.23456	-0.22067	-0.20806	-0.19753	-0.18987	-0.18572	-0.18558	-0.18978	-0.19829	-0.21085	-0.22688	-0.24541	-0.26526	-0.28506	-0.30343	-0.31914	-0.33123	-0.33921	-0.34306	-0.3432	-0.34048	-0.33596	-0.33074
Inhibitory		-0.34475	-0.34642	-0.34737	-0.34782	-0.34813	-0.34872	-0.35	-0.35224	-0.35555	-0.35986	-0.36499	-0.37061	-0.37635	-0.38187	-0.38678	-0.39072	-0.39338	-0.39447	-0.39378	-0.39119	-0.38675	-0.38065	-0.37324	-0.36498	-0.3564	-0.34805	-0.34045	-0.33408	-0.32929	-0.32636	-0.32539	-0.32628	-0.32872	-0.3322	-0.33607	-0.33958	-0.3421	-0.34313	-0.34245	-0.34016	-0.33659	-0.33225	-0.32772	-0.32354	-0.32005	-0.31742	-0.31565	-0.3145
Inhibitory		-0.30808	-0.31309	-0.31813	-0.32331	-0.32864	-0.33411	-0.33965	-0.34513	-0.3504	-0.35528	-0.35951	-0.36282	-0.36486	-0.36528	-0.36376	-0.36008	-0.35415	-0.34611	-0.33629	-0.32527	-0.31377	-0.30262	-0.29264	-0.28457	-0.27895	-0.27608	-0.27597	-0.27838	-0.28285	-0.2888	-0.29557	-0.30259	-0.30938	-0.31562	-0.32113	-0.32584	-0.32973	-0.33281	-0.335	-0.3362	-0.33625	-0.335	-0.33236	-0.32839	-0.32326	-0.31734	-0.3111	-0.30511
Inhibitory		-0.46036	-0.45693	-0.45406	-0.45188	-0.45043	-0.44964	-0.44936	-0.44931	-0.4492	-0.44868	-0.44745	-0.44532	-0.44224	-0.43827	-0.43368	-0.42879	-0.42395	-0.41944	-0.41538	-0.41172	-0.40824	-0.40461	-0.40046	-0.39548	-0.38952	-0.38264	-0.3751	-0.3673	-0.35977	-0.353	-0.34741	-0.34327	-0.3407	-0.33967	-0.34002	-0.34159	-0.34413	-0.34747	-0.35139	-0.3557	-0.36017	-0.36454	-0.36853	-0.37189	-0.37442	-0.376	-0.37659	-0.37626
Inhibitory		-0.21483	-0.21257	-0.21305	-0.21597	-0.22048	-0.22529	-0.22893	-0.23001	-0.22745	-0.22071	-0.20993	-0.19586	-0.17984	-0.16355	-0.14878	-0.13709	-0.12964	-0.12698	-0.12901	-0.13509	-0.14412	-0.15486	-0.166	-0.17651	-0.1856	-0.19285	-0.19814	-0.20158	-0.20342	-0.20392	-0.20328	-0.20157	-0.19872	-0.19458	-0.18902	-0.18199	-0.17363	-0.16435	-0.15475	-0.14558	-0.13755	-0.13126	-0.12702	-0.12487	-0.12456	-0.12566	-0.12773	-0.13042
Inhibitory		-0.33014	-0.32168	-0.31315	-0.30547	-0.29916	-0.29428	-0.29051	-0.28729	-0.28403	-0.28028	-0.27584	-0.27088	-0.26584	-0.26132	-0.25803	-0.25657	-0.25738	-0.26069	-0.26652	-0.27471	-0.28499	-0.29697	-0.31024	-0.32436	-0.33885	-0.35324	-0.36708	-0.37996	-0.39153	-0.40153	-0.40981	-0.41628	-0.42088	-0.42364	-0.42453	-0.42354	-0.42071	-0.41609	-0.40972	-0.40176	-0.39237	-0.38175	-0.37011	-0.35776	-0.34501	-0.33222	-0.3198	-0.30827
Inhibitory		-0.50253	-0.50073	-0.49648	-0.49046	-0.48366	-0.4771	-0.47164	-0.46777	-0.46552	-0.46451	-0.46399	-0.4631	-0.46103	-0.45717	-0.45124	-0.44334	-0.43387	-0.42346	-0.41279	-0.40253	-0.39318	-0.38509	-0.37841	-0.37316	-0.36926	-0.36662	-0.36514	-0.36474	-0.3653	-0.36663	-0.36844	-0.37034	-0.37184	-0.37248	-0.37184	-0.36969	-0.366	-0.36101	-0.35511	-0.34884	-0.34275	-0.33737	-0.33313	-0.33035	-0.32923	-0.32987	-0.33225	-0.33626
Inhibitory		-0.23018	-0.23732	-0.2449	-0.25136	-0.25548	-0.25652	-0.25433	-0.24934	-0.24239	-0.23463	-0.22728	-0.22149	-0.21816	-0.21789	-0.22094	-0.22726	-0.23647	-0.24801	-0.26101	-0.27445	-0.2872	-0.29819	-0.30649	-0.31155	-0.31329	-0.31217	-0.3091	-0.30525	-0.30184	-0.29986	-0.29984	-0.30181	-0.30526	-0.30936	-0.3131	-0.31557	-0.31619	-0.31475	-0.31156	-0.30725	-0.30276	-0.29899	-0.29667	-0.29623	-0.29756	-0.30021	-0.30326	-0.30562
Inhibitory		-0.31911	-0.31075	-0.30191	-0.29364	-0.28694	-0.28254	-0.28083	-0.28188	-0.28549	-0.29137	-0.29921	-0.30875	-0.31982	-0.33222	-0.34565	-0.35955	-0.37307	-0.38507	-0.39429	-0.39943	-0.39946	-0.39385	-0.38264	-0.36653	-0.3468	-0.32511	-0.30325	-0.28284	-0.26511	-0.25072	-0.23973	-0.23164	-0.22561	-0.22066	-0.21591	-0.21079	-0.20508	-0.19896	-0.19288	-0.18743	-0.18329	-0.18099	-0.18088	-0.18314	-0.18766	-0.19411	-0.20193	-0.21044
Inhibitory		-0.41931	-0.41691	-0.4154	-0.41498	-0.41575	-0.41765	-0.42055	-0.42417	-0.42819	-0.43221	-0.43587	-0.4388	-0.44072	-0.44141	-0.44082	-0.439	-0.43618	-0.43274	-0.42914	-0.42587	-0.42339	-0.42198	-0.42173	-0.42244	-0.42371	-0.42496	-0.42553	-0.42485	-0.42246	-0.41814	-0.41185	-0.40384	-0.39451	-0.38445	-0.37434	-0.36494	-0.35704	-0.35135	-0.34845	-0.3487	-0.3522	-0.35868	-0.36762	-0.37826	-0.38975	-0.40122	-0.41195	-0.42141
Inhibitory		-0.35288	-0.37079	-0.39063	-0.41179	-0.43365	-0.45561	-0.477	-0.49702	-0.5148	-0.52935	-0.53971	-0.54513	-0.54512	-0.53959	-0.52887	-0.51368	-0.49501	-0.47393	-0.45155	-0.42887	-0.40675	-0.38588	-0.36682	-0.34993	-0.33549	-0.32355	-0.31399	-0.30654	-0.30077	-0.29612	-0.29194	-0.28756	-0.2823	-0.27556	-0.26685	-0.2558	-0.24227	-0.22631	-0.20822	-0.1885	-0.16778	-0.14671	-0.12601	-0.10618	-0.087617	-0.070472	-0.054683	-0.040008
Inhibitory		-0.23461	-0.23224	-0.22684	-0.2186	-0.20807	-0.19616	-0.184	-0.17288	-0.16397	-0.15823	-0.15624	-0.15807	-0.16337	-0.17139	-0.18115	-0.1916	-0.20177	-0.21092	-0.21855	-0.22435	-0.2282	-0.23006	-0.22986	-0.22755	-0.22302	-0.21619	-0.20711	-0.19599	-0.18324	-0.16953	-0.15568	-0.14262	-0.13124	-0.12228	-0.11622	-0.11326	-0.11329	-0.11586	-0.12037	-0.12605	-0.13207	-0.13764	-0.14204	-0.14478	-0.14556	-0.14439	-0.14159	-0.13771
Inhibitory		-0.31583	-0.30199	-0.28564	-0.26836	-0.25174	-0.23712	-0.22553	-0.21761	-0.21363	-0.21365	-0.21756	-0.22519	-0.23632	-0.25063	-0.26762	-0.28658	-0.30651	-0.32613	-0.34405	-0.35882	-0.36912	-0.37392	-0.3726	-0.36508	-0.35174	-0.33351	-0.31171	-0.28801	-0.26415	-0.2419	-0.22277	-0.20792	-0.19807	-0.19337	-0.1935	-0.19771	-0.20495	-0.21405	-0.22383	-0.23325	-0.24155	-0.24828	-0.25331	-0.25684	-0.25921	-0.2609	-0.26231	-0.26366
Inhibitory		-0.45628	-0.46458	-0.46917	-0.46986	-0.46677	-0.46028	-0.45091	-0.4393	-0.42603	-0.41166	-0.3967	-0.3816	-0.36676	-0.3526	-0.33954	-0.32797	-0.31828	-0.3107	-0.30529	-0.30191	-0.30019	-0.29956	-0.29939	-0.29911	-0.29827	-0.29667	-0.29436	-0.29164	-0.28896	-0.28682	-0.28568	-0.28589	-0.28758	-0.29068	-0.29491	-0.2998	-0.30473	-0.30903	-0.31206	-0.31328	-0.31232	-0.30905	-0.30353	-0.296	-0.28681	-0.27632	-0.26489	-0.2528
Inhibitory		-0.18764	-0.19276	-0.197	-0.20004	-0.20188	-0.20274	-0.20314	-0.20376	-0.20525	-0.20809	-0.21249	-0.2182	-0.22465	-0.23098	-0.23623	-0.23955	-0.24033	-0.23832	-0.23369	-0.22691	-0.21876	-0.21012	-0.20186	-0.19475	-0.18933	-0.18594	-0.18468	-0.18551	-0.18827	-0.19274	-0.19868	-0.20584	-0.214	-0.22289	-0.23225	-0.24185	-0.25143	-0.26086	-0.27003	-0.27887	-0.28731	-0.29524	-0.30246	-0.30858	-0.31316	-0.31567	-0.31559	-0.31257
Inhibitory		-0.27419	-0.28681	-0.2968	-0.30362	-0.30693	-0.30661	-0.30268	-0.29528	-0.28472	-0.27141	-0.25591	-0.23889	-0.22113	-0.20347	-0.18664	-0.17135	-0.15808	-0.14712	-0.13858	-0.13231	-0.12809	-0.12556	-0.12441	-0.1244	-0.1254	-0.12742	-0.13054	-0.13481	-0.14024	-0.14663	-0.15357	-0.16044	-0.1665	-0.17099	-0.17324	-0.17285	-0.16969	-0.16401	-0.15635	-0.14747	-0.13824	-0.12951	-0.12201	-0.11631	-0.11274	-0.11141	-0.11226	-0.11505
Inhibitory		-0.38325	-0.38965	-0.39812	-0.40802	-0.41849	-0.42858	-0.43736	-0.44403	-0.44805	-0.44911	-0.44721	-0.44261	-0.43575	-0.42723	-0.41767	-0.40771	-0.39789	-0.38864	-0.38026	-0.37289	-0.36658	-0.36126	-0.35688	-0.35335	-0.35066	-0.3488	-0.34775	-0.3475	-0.34796	-0.34895	-0.35019	-0.35139	-0.35227	-0.3526	-0.35229	-0.35141	-0.35015	-0.34879	-0.34763	-0.34691	-0.34677	-0.3472	-0.34803	-0.34896	-0.34962	-0.34967	-0.34885	-0.34704
Inhibitory		-0.41455	-0.41621	-0.41389	-0.40748	-0.39747	-0.38478	-0.3707	-0.35661	-0.34387	-0.33362	-0.3267	-0.32352	-0.32404	-0.3278	-0.33397	-0.34146	-0.34914	-0.35595	-0.3611	-0.36417	-0.3651	-0.3642	-0.36203	-0.35925	-0.35651	-0.35424	-0.35264	-0.35158	-0.35071	-0.34952	-0.34741	-0.34391	-0.33875	-0.33187	-0.32353	-0.3142	-0.3045	-0.29509	-0.28658	-0.2795	-0.27419	-0.27085	-0.26954	-0.27019	-0.27264	-0.27665	-0.28189	-0.28797
Inhibitory		-0.16609	-0.18636	-0.20602	-0.22405	-0.23949	-0.25155	-0.2598	-0.26432	-0.26577	-0.26527	-0.26428	-0.26425	-0.26636	-0.27124	-0.27881	-0.2883	-0.29846	-0.30774	-0.31469	-0.3182	-0.31762	-0.31291	-0.30453	-0.29332	-0.28028	-0.26642	-0.25268	-0.23978	-0.22828	-0.21853	-0.21075	-0.20502	-0.20126	-0.19928	-0.19872	-0.19913	-0.19997	-0.20075	-0.20104	-0.20061	-0.19943	-0.19764	-0.19553	-0.1934	-0.19153	-0.19013	-0.18932	-0.18914
Inhibitory		-0.34903	-0.33984	-0.32738	-0.31127	-0.29132	-0.26765	-0.24081	-0.21178	-0.18196	-0.153	-0.12659	-0.1043	-0.087331	-0.076456	-0.071905	-0.0734	-0.080328	-0.091803	-0.10678	-0.12413	-0.14271	-0.16138	-0.17901	-0.19458	-0.2073	-0.21667	-0.22254	-0.22521	-0.22525	-0.22354	-0.22098	-0.21848	-0.21662	-0.21574	-0.21579	-0.21646	-0.21721	-0.21747	-0.21676	-0.21473	-0.21135	-0.20677	-0.20134	-0.19546	-0.18946	-0.18353	-0.1777	-0.17185
Inhibitory		-0.14127	-0.10872	-0.078183	-0.051398	-0.02973	-0.014068	-0.0048107	-0.0018128	-0.0045784	-0.012228	-0.023678	-0.037689	-0.052908	-0.06786	-0.081057	-0.091021	-0.096374	-0.09603	-0.089238	-0.075832	-0.056298	-0.031684	-0.0036602	0.025797	0.05454	0.080554	0.10213	0.11809	0.12782	0.13129	0.12903	0.12197	0.11128	0.098191	0.083704	0.068448	0.052591	0.035829	0.017396	-0.0036481	-0.028236	-0.056958	-0.089877	-0.1264	-0.16525	-0.2046	-0.24233	-0.27631
Inhibitory		-0.14668	-0.14094	-0.13627	-0.13382	-0.13436	-0.13813	-0.14489	-0.1541	-0.16506	-0.17707	-0.18953	-0.20203	-0.21433	-0.22632	-0.2379	-0.24901	-0.25957	-0.2695	-0.27877	-0.28751	-0.29587	-0.30406	-0.3123	-0.32059	-0.32886	-0.33669	-0.34356	-0.3488	-0.35174	-0.35189	-0.34888	-0.34263	-0.33327	-0.32118	-0.30688	-0.29101	-0.27424	-0.25724	-0.24069	-0.22515	-0.21124	-0.19949	-0.1904	-0.18444	-0.18193	-0.18299	-0.18734	-0.19431
Inhibitory		-0.20348	-0.19595	-0.18914	-0.18368	-0.18002	-0.17841	-0.17889	-0.18132	-0.18541	-0.19074	-0.19684	-0.20319	-0.20923	-0.21447	-0.2184	-0.22068	-0.22106	-0.21944	-0.2159	-0.21066	-0.20408	-0.19657	-0.18861	-0.18064	-0.17303	-0.16608	-0.15995	-0.15469	-0.15023	-0.14639	-0.143	-0.13985	-0.13682	-0.13392	-0.13124	-0.12901	-0.12756	-0.12717	-0.12811	-0.13049	-0.13431	-0.13936	-0.14531	-0.15173	-0.15811	-0.16399	-0.169	-0.17296
Inhibitory		-0.1998	-0.19031	-0.18063	-0.17131	-0.16307	-0.15678	-0.15331	-0.15338	-0.15748	-0.16572	-0.17775	-0.19281	-0.20973	-0.22718	-0.2438	-0.25845	-0.27034	-0.27924	-0.28534	-0.28927	-0.29188	-0.29402	-0.29637	-0.29933	-0.30289	-0.30683	-0.31067	-0.31392	-0.31617	-0.31711	-0.31657	-0.31445	-0.31063	-0.30497	-0.29729	-0.28741	-0.27525	-0.26098	-0.24501	-0.22805	-0.21109	-0.19519	-0.18145	-0.17077	-0.16378	-0.16072	-0.16145	-0.1655
Inhibitory		-0.17254	-0.17637	-0.18009	-0.18295	-0.18437	-0.18405	-0.18199	-0.17848	-0.17407	-0.16949	-0.16543	-0.16255	-0.16121	-0.16152	-0.16327	-0.16594	-0.16886	-0.1712	-0.17213	-0.17091	-0.16697	-0.15998	-0.14991	-0.13704	-0.12203	-0.10577	-0.089295	-0.073675	-0.059825	-0.048402	-0.039756	-0.033952	-0.0309	-0.030477	-0.032632	-0.037403	-0.044912	-0.055232	-0.068288	-0.083736	-0.10094	-0.11905	-0.13714	-0.15435	-0.17006	-0.18395	-0.19601	-0.20646
Inhibitory		-0.15329	-0.16894	-0.18082	-0.18804	-0.19036	-0.18817	-0.18232	-0.17403	-0.1646	-0.15529	-0.14702	-0.14047	-0.13594	-0.13341	-0.13273	-0.13354	-0.13549	-0.13816	-0.14112	-0.14392	-0.14609	-0.14712	-0.14656	-0.14406	-0.13952	-0.13306	-0.12519	-0.1167	-0.10852	-0.10172	-0.097302	-0.096056	-0.098478	-0.10472	-0.11456	-0.12742	-0.14239	-0.15832	-0.17383	-0.18754	-0.19813	-0.20455	-0.20612	-0.20264	-0.19443	-0.18222	-0.16711	-0.15026
Inhibitory		0.26727	0.25303	0.23521	0.21536	0.19452	0.17316	0.15097	0.1272	0.10089	0.071294	0.038224	0.0022937	-0.035008	-0.07155	-0.10472	-0.13187	-0.15073	-0.15965	-0.15784	-0.14543	-0.12344	-0.093544	-0.057911	-0.019047	0.020625	0.058835	0.093692	0.12376	0.14812	0.16638	0.17861	0.18523	0.18684	0.18429	0.17835	0.16991	0.15979	0.14886	0.13811	0.12864	0.12169	0.11857	0.12055	0.12862	0.14338	0.16475	0.19184	0.22297
Inhibitory		-0.26664	-0.27036	-0.27279	-0.2737	-0.27308	-0.27112	-0.26825	-0.26507	-0.26217	-0.26012	-0.25928	-0.25983	-0.2617	-0.26461	-0.26814	-0.27182	-0.27519	-0.27786	-0.27955	-0.28008	-0.27942	-0.2776	-0.27477	-0.27117	-0.26708	-0.26284	-0.25879	-0.25527	-0.25252	-0.25069	-0.24977	-0.24963	-0.24999	-0.25046	-0.25063	-0.25006	-0.24842	-0.2455	-0.24127	-0.23591	-0.22979	-0.22346	-0.21755	-0.21271	-0.2095	-0.2083	-0.20928	-0.2123
Inhibitory		-0.27385	-0.27611	-0.27959	-0.28391	-0.28856	-0.29299	-0.29669	-0.29925	-0.30037	-0.29993	-0.29799	-0.29483	-0.29084	-0.28653	-0.28244	-0.27901	-0.27656	-0.2752	-0.27482	-0.2751	-0.27564	-0.27598	-0.27575	-0.27471	-0.27281	-0.27016	-0.26701	-0.26366	-0.26038	-0.25738	-0.25476	-0.25256	-0.25075	-0.24934	-0.24833	-0.24783	-0.24795	-0.24884	-0.25056	-0.25309	-0.25626	-0.2598	-0.26334	-0.26648	-0.26885	-0.2702	-0.27036	-0.26933
Inhibitory		-0.14314	-0.15317	-0.16181	-0.16784	-0.17044	-0.16938	-0.16498	-0.1581	-0.15	-0.14216	-0.13604	-0.1329	-0.13361	-0.13854	-0.1475	-0.15985	-0.1746	-0.19053	-0.20642	-0.22114	-0.23378	-0.24372	-0.25067	-0.25457	-0.2556	-0.25405	-0.25028	-0.24459	-0.23719	-0.22828	-0.21799	-0.20649	-0.19406	-0.18118	-0.16849	-0.15683	-0.14707	-0.14009	-0.13656	-0.1368	-0.14082	-0.1482	-0.15825	-0.16998	-0.18241	-0.19455	-0.20551	-0.21463
Inhibitory		-0.27134	-0.2718	-0.27269	-0.2739	-0.27541	-0.27716	-0.2791	-0.2811	-0.28303	-0.28463	-0.28568	-0.28596	-0.2853	-0.28365	-0.28106	-0.27764	-0.2736	-0.26912	-0.26435	-0.25943	-0.25439	-0.24932	-0.24432	-0.23956	-0.2353	-0.23186	-0.2296	-0.2288	-0.22961	-0.23204	-0.23586	-0.24073	-0.24614	-0.25155	-0.25645	-0.26042	-0.26314	-0.26445	-0.2643	-0.26272	-0.25983	-0.2558	-0.25083	-0.24515	-0.23903	-0.23275	-0.22662	-0.22093
Inhibitory		-0.32568	-0.32552	-0.32231	-0.31687	-0.30998	-0.30232	-0.29434	-0.28635	-0.27861	-0.27132	-0.26475	-0.25918	-0.25485	-0.25198	-0.25065	-0.25083	-0.25234	-0.25492	-0.25825	-0.26203	-0.266	-0.27	-0.27396	-0.27788	-0.2818	-0.28575	-0.28974	-0.29363	-0.29721	-0.30019	-0.30216	-0.30279	-0.30179	-0.29901	-0.29456	-0.28867	-0.28176	-0.27436	-0.26695	-0.26	-0.2538	-0.24856	-0.24443	-0.24157	-0.24018	-0.24052	-0.24281	-0.24722
Inhibitory		-0.26317	-0.26174	-0.25845	-0.25331	-0.24651	-0.23841	-0.22951	-0.22042	-0.21178	-0.20431	-0.1986	-0.19515	-0.19422	-0.19577	-0.19943	-0.20452	-0.21012	-0.21522	-0.21886	-0.22028	-0.21909	-0.21532	-0.20938	-0.20201	-0.19417	-0.18688	-0.18103	-0.1773	-0.17604	-0.17726	-0.18068	-0.18573	-0.19173	-0.19792	-0.20358	-0.20806	-0.21085	-0.21154	-0.20992	-0.20592	-0.19972	-0.19176	-0.18272	-0.1735	-0.16512	-0.1586	-0.15475	-0.1541
Inhibitory		-0.24902	-0.24041	-0.23125	-0.22212	-0.21352	-0.20587	-0.19949	-0.19457	-0.19115	-0.18912	-0.18832	-0.18851	-0.18948	-0.19114	-0.19351	-0.19674	-0.20105	-0.20664	-0.21356	-0.22168	-0.23056	-0.23955	-0.24785	-0.25467	-0.25934	-0.2615	-0.26111	-0.25853	-0.25435	-0.24929	-0.24406	-0.23924	-0.23511	-0.23167	-0.22874	-0.22593	-0.22287	-0.21931	-0.21515	-0.21056	-0.20591	-0.20174	-0.19866	-0.19725	-0.19794	-0.20101	-0.20646	-0.21404
Inhibitory		-0.19298	-0.18048	-0.16829	-0.15743	-0.14849	-0.14138	-0.13547	-0.12977	-0.12319	-0.1148	-0.10404	-0.090814	-0.075453	-0.058627	-0.041211	-0.024194	-0.0085014	0.0049931	0.01559	0.022788	0.026321	0.026192	0.022698	0.016446	0.0083099	-0.00083168	-0.0099885	-0.018225	-0.024721	-0.028737	-0.029579	-0.026559	-0.019052	-0.0064855	0.011517	0.035017	0.063567	0.096157	0.13118	0.16645	0.19945	0.22757	0.24842	0.2601	0.26148	0.25246	0.23388	0.20745
Inhibitory		-0.023377	-0.02751	-0.028325	-0.025925	-0.020792	-0.013805	-0.0060529	0.0012093	0.0068813	0.010098	0.010342	0.0075129	0.0018396	-0.0061843	-0.015955	-0.026869	-0.038477	-0.05054	-0.063035	-0.076078	-0.089799	-0.10417	-0.11876	-0.13284	-0.14529	-0.15482	-0.16019	-0.16052	-0.15542	-0.14516	-0.13066	-0.11325	-0.094605	-0.076358	-0.059948	-0.046448	-0.036536	-0.030338	-0.027559	-0.027576	-0.029543	-0.032557	-0.035861	-0.038938	-0.041604	-0.044015	-0.046551	-0.049716
Inhibitory		-0.29861	-0.30341	-0.30693	-0.30966	-0.3121	-0.31458	-0.31717	-0.31972	-0.32183	-0.32297	-0.32263	-0.32045	-0.31625	-0.31012	-0.30237	-0.29346	-0.28391	-0.27421	-0.26482	-0.25607	-0.2483	-0.24175	-0.23667	-0.23326	-0.23165	-0.23187	-0.23381	-0.23716	-0.24148	-0.24624	-0.25088	-0.25491	-0.25793	-0.25976	-0.26034	-0.25979	-0.25831	-0.25613	-0.2535	-0.25062	-0.24767	-0.24473	-0.24191	-0.23928	-0.23696	-0.23508	-0.23378	-0.23313
Cell type	Time from cRipple peak (ms)	-420	-419	-418	-417	-416	-415	-414	-413	-412	-411	-410	-409	-408	-407	-406	-405	-404	-403	-402	-401	-400	-399	-398	-397	-396	-395	-394	-393	-392	-391	-390	-389	-388	-387	-386	-385	-384	-383	-382	-381	-380	-379	-378	-377	-376	-375	-374	-373
Excitatory		0.013764	0.014436	0.014816	0.014921	0.01479	0.014477	0.014044	0.013547	0.013013	0.012451	0.011844	0.011164	0.010387	0.0094951	0.0084927	0.0074027	0.0062616	0.0051156	0.004017	0.0030077	0.0021292	0.0014085	0.00086139	0.00048852	0.00028173	0.00022097	0.00027668	0.00041838	0.00061137	0.00080892	0.00095643	0.0009965	0.00084964	0.00044711	-0.00028031	-0.0013826	-0.0028795	-0.0047593	-0.0069788	-0.0094659	-0.012134	-0.014887	-0.017634	-0.020268	-0.022691	-0.024796	-0.02648	-0.027652
Excitatory		-0.0010757	-0.0024885	-0.0037225	-0.004745	-0.0055622	-0.0062103	-0.0067797	-0.0073711	-0.0081141	-0.0091067	-0.01041	-0.012012	-0.013839	-0.015755	-0.017598	-0.019213	-0.020486	-0.021357	-0.021826	-0.021952	-0.021807	-0.021486	-0.021071	-0.020639	-0.020259	-0.020003	-0.019961	-0.02023	-0.0209	-0.022036	-0.023657	-0.025724	-0.028128	-0.030718	-0.033324	-0.035776	-0.037942	-0.039733	-0.041112	-0.042069	-0.042614	-0.042749	-0.042461	-0.041728	-0.040543	-0.038916	-0.036919	-0.034675
Excitatory		-0.0069155	-0.0087662	-0.010631	-0.012429	-0.014099	-0.015637	-0.017055	-0.018393	-0.019674	-0.020874	-0.021916	-0.022672	-0.022976	-0.022674	-0.02166	-0.01991	-0.0175	-0.01461	-0.011518	-0.0085319	-0.0059805	-0.0041343	-0.0031829	-0.0031997	-0.0041293	-0.0058054	-0.0079679	-0.010299	-0.012493	-0.014281	-0.015478	-0.016017	-0.015948	-0.015413	-0.014609	-0.013751	-0.013004	-0.012485	-0.012226	-0.012204	-0.012376	-0.012698	-0.013159	-0.013777	-0.01458	-0.015577	-0.016712	-0.017855
Excitatory		-0.0059215	-0.0094376	-0.01303	-0.016428	-0.019366	-0.021626	-0.023056	-0.023585	-0.023236	-0.022125	-0.020435	-0.018411	-0.016317	-0.014428	-0.012965	-0.012078	-0.011815	-0.012096	-0.01272	-0.01338	-0.013692	-0.013258	-0.011718	-0.0088128	-0.0044582	0.001229	0.0079195	0.015098	0.022112	0.028282	0.032972	0.035707	0.036226	0.034509	0.030773	0.025408	0.018914	0.01183	0.004645	-0.0022125	-0.008421	-0.013746	-0.018033	-0.02119	-0.023161	-0.023922	-0.023474	-0.02186
Excitatory		-0.022671	-0.023541	-0.024172	-0.024558	-0.024713	-0.02466	-0.024434	-0.024067	-0.023603	-0.023087	-0.022566	-0.022086	-0.021691	-0.021423	-0.021319	-0.021423	-0.021771	-0.022398	-0.023323	-0.024534	-0.025987	-0.027583	-0.029181	-0.030599	-0.031654	-0.032174	-0.032035	-0.031189	-0.029672	-0.027605	-0.025178	-0.022625	-0.020187	-0.018086	-0.016484	-0.015473	-0.015055	-0.015148	-0.015587	-0.016159	-0.016622	-0.016749	-0.016354	-0.015329	-0.013666	-0.011452	-0.0088687	-0.0061558
Excitatory		-0.0090751	-0.010654	-0.012147	-0.013603	-0.015047	-0.016467	-0.01781	-0.019	-0.019957	-0.020621	-0.020971	-0.021041	-0.02093	-0.020783	-0.020762	-0.021017	-0.021651	-0.022689	-0.024069	-0.025645	-0.027222	-0.028581	-0.029523	-0.029893	-0.029596	-0.028616	-0.026996	-0.024823	-0.022205	-0.019264	-0.016111	-0.012835	-0.0095229	-0.0062518	-0.0031038	-0.00017951	0.0024096	0.0045561	0.006154	0.0071281	0.0074555	0.0071704	0.0063504	0.0051157	0.0036116	0.0019895	0.00039704	-0.0010262
Excitatory		-0.03279	-0.032767	-0.033804	-0.035701	-0.038163	-0.040846	-0.043398	-0.045501	-0.046915	-0.047491	-0.047207	-0.046139	-0.044461	-0.042399	-0.040215	-0.038156	-0.036434	-0.035209	-0.03456	-0.034498	-0.034956	-0.035799	-0.036856	-0.037915	-0.038773	-0.039249	-0.039219	-0.038641	-0.037552	-0.036066	-0.034362	-0.032651	-0.031137	-0.029982	-0.029301	-0.029111	-0.029356	-0.029915	-0.030632	-0.031314	-0.031795	-0.031927	-0.031603	-0.030757	-0.029379	-0.027503	-0.025201	-0.022585
Excitatory		-0.006766	-0.004804	-0.0032141	-0.0020281	-0.001244	-0.00082907	-0.00073745	-0.00091491	-0.0012983	-0.0018162	-0.0024003	-0.0029859	-0.0035137	-0.0039491	-0.004284	-0.0045513	-0.0048142	-0.0051712	-0.0057274	-0.0065835	-0.0078105	-0.0094412	-0.011456	-0.013791	-0.016351	-0.019029	-0.021709	-0.024285	-0.026669	-0.028782	-0.030565	-0.031971	-0.032972	-0.033554	-0.033715	-0.033471	-0.032841	-0.031851	-0.03053	-0.028901	-0.027004	-0.024901	-0.022689	-0.020508	-0.018538	-0.016973	-0.016002	-0.015763
Excitatory		-0.036669	-0.037	-0.036524	-0.035285	-0.033432	-0.031189	-0.028829	-0.026615	-0.024761	-0.023403	-0.022574	-0.022202	-0.022133	-0.022151	-0.022035	-0.021585	-0.02067	-0.019247	-0.017366	-0.015163	-0.01284	-0.010622	-0.0087209	-0.0073023	-0.0064563	-0.0061925	-0.0064384	-0.0070639	-0.0079135	-0.0088392	-0.0097386	-0.010574	-0.011382	-0.012262	-0.013355	-0.014803	-0.016712	-0.019122	-0.021993	-0.025202	-0.02856	-0.031841	-0.034806	-0.037239	-0.038964	-0.039869	-0.039923	-0.039168
Excitatory		-0.0092643	-0.008353	-0.0073501	-0.0063393	-0.0054031	-0.0046186	-0.0040508	-0.0037253	-0.0036431	-0.0037639	-0.0040146	-0.0043146	-0.004577	-0.0047357	-0.0047566	-0.0046308	-0.0043695	-0.0040034	-0.0035566	-0.0030507	-0.0024864	-0.0018565	-0.0011493	-0.00034994	0.000538	0.0014993	0.0024915	0.0034589	0.004341	0.0050726	0.005601	0.0058986	0.0059633	0.0058224	0.0055241	0.0051336	0.0047222	0.0043499	0.004065	0.003889	0.0038089	0.0037912	0.0037741	0.003687	0.0034624	0.0030589	0.0024666	0.0017248
Excitatory		-0.0071029	-0.0078248	-0.0086476	-0.0096779	-0.010964	-0.012488	-0.014181	-0.015935	-0.017621	-0.019117	-0.020314	-0.021142	-0.021562	-0.021576	-0.021205	-0.020508	-0.019545	-0.0184	-0.017159	-0.015931	-0.014832	-0.013985	-0.013502	-0.013456	-0.013861	-0.014646	-0.015655	-0.016679	-0.017471	-0.017802	-0.017509	-0.016526	-0.0149	-0.012781	-0.010398	-0.0080146	-0.0058861	-0.0042339	-0.003212	-0.0029124	-0.0033639	-0.004551	-0.006418	-0.0088856	-0.01184	-0.015151	-0.018658	-0.02217
Excitatory		-0.0034448	-0.0035805	-0.0034961	-0.0031199	-0.0024459	-0.0015341	-0.00050129	0.00049011	0.0012703	0.0016872	0.0016292	0.001048	-4.7553e-05	-0.0015845	-0.0034595	-0.0055447	-0.0077069	-0.0098243	-0.011788	-0.013512	-0.014928	-0.015994	-0.016697	-0.017058	-0.017132	-0.01701	-0.016797	-0.016599	-0.016488	-0.016489	-0.01657	-0.016631	-0.016543	-0.016166	-0.015383	-0.014152	-0.012495	-0.010514	-0.008361	-0.0062122	-0.0042158	-0.0024726	-0.0010043	0.0002417	0.0013686	0.0025107	0.0037866	0.0052646
Excitatory		-0.021427	-0.023409	-0.025817	-0.028474	-0.03117	-0.033692	-0.035865	-0.037567	-0.038742	-0.039396	-0.039583	-0.039394	-0.038943	-0.038344	-0.037723	-0.03719	-0.036846	-0.036774	-0.037037	-0.037679	-0.038721	-0.040157	-0.041964	-0.044084	-0.046442	-0.048923	-0.051384	-0.053656	-0.055562	-0.056927	-0.057609	-0.057512	-0.056603	-0.054923	-0.052578	-0.049731	-0.046579	-0.043335	-0.040194	-0.037324	-0.034843	-0.032816	-0.031257	-0.030129	-0.029358	-0.028843	-0.028477	-0.02815
Excitatory		-0.015963	-0.016829	-0.017659	-0.018407	-0.019013	-0.019405	-0.019529	-0.01934	-0.01882	-0.01798	-0.016856	-0.015498	-0.013963	-0.012305	-0.010561	-0.0087562	-0.0068906	-0.0049573	-0.0029471	-0.00085604	0.0013059	0.0035002	0.0056664	0.0077171	0.0095554	0.011079	0.012188	0.012804	0.012873	0.012373	0.011317	0.0097569	0.0077845	0.0055212	0.0031101	0.00068898	-0.0016211	-0.0037427	-0.0056437	-0.0073472	-0.0089113	-0.010408	-0.011907	-0.013453	-0.015065	-0.016735	-0.018439	-0.020157
Excitatory		0.016919	0.018868	0.02109	0.023581	0.026256	0.028976	0.031526	0.033652	0.035099	0.035657	0.035215	0.033786	0.031516	0.028696	0.025712	0.023006	0.021029	0.020173	0.020738	0.022885	0.026603	0.031716	0.037857	0.044512	0.051087	0.056968	0.061607	0.064601	0.065759	0.065121	0.062935	0.059608	0.05561	0.051382	0.047285	0.043532	0.040192	0.037222	0.034513	0.031961	0.029503	0.027171	0.025085	0.023422	0.022377	0.022115	0.022695	0.024067
Excitatory		0.0013804	0.0025558	0.0034214	0.0040806	0.0046773	0.0053617	0.0062737	0.007499	0.0090694	0.010947	0.01303	0.015171	0.01721	0.018984	0.020359	0.021232	0.021538	0.021246	0.020361	0.018918	0.016978	0.014619	0.011944	0.0090682	0.0061104	0.0031924	0.00042686	-0.0020697	-0.0041975	-0.005849	-0.0069247	-0.0073481	-0.00706	-0.0060645	-0.0044196	-0.0022628	0.00019906	0.0027262	0.0050696	0.0070197	0.0084371	0.00929	0.009646	0.0096565	0.0095211	0.0094383	0.0095637	0.009983
Excitatory		-0.0077663	-0.0077703	-0.0083357	-0.0093852	-0.010809	-0.012475	-0.014249	-0.016005	-0.017625	-0.019011	-0.020071	-0.020746	-0.020989	-0.020804	-0.020229	-0.019346	-0.018272	-0.017145	-0.016103	-0.015255	-0.014677	-0.014385	-0.014333	-0.014436	-0.014573	-0.014626	-0.014502	-0.014166	-0.013644	-0.013037	-0.012489	-0.012172	-0.012253	-0.012851	-0.014021	-0.01574	-0.017899	-0.020335	-0.022833	-0.025168	-0.027123	-0.028512	-0.029181	-0.029033	-0.028016	-0.026125	-0.023422	-0.020022
Excitatory		-0.0087668	-0.0083089	-0.0078603	-0.0073117	-0.006557	-0.00553	-0.0042013	-0.0026063	-0.00082821	0.0010027	0.0027361	0.004225	0.0053363	0.0059924	0.0061606	0.0058695	0.0052038	0.0042913	0.0032886	0.0023762	0.0017265	0.0014918	0.0018015	0.00273	0.0042983	0.0064596	0.0090966	0.012032	0.015032	0.017844	0.020211	0.021915	0.022809	0.022835	0.022035	0.020547	0.018571	0.016331	0.014041	0.011861	0.0098833	0.0081301	0.0065647	0.0051251	0.0037412	0.0023564	0.00095433	-0.0004613
Excitatory		0.0073516	0.011149	0.015236	0.019358	0.023237	0.026577	0.029115	0.03065	0.031074	0.030401	0.028764	0.026395	0.023586	0.020631	0.017774	0.015164	0.012843	0.010743	0.0087278	0.0066497	0.0043974	0.0019379	-0.0006747	-0.0032951	-0.0057296	-0.0077758	-0.0092569	-0.010064	-0.010176	-0.0096579	-0.0086507	-0.0073225	-0.0058805	-0.0044977	-0.0033053	-0.0023631	-0.0016461	-0.0010605	-0.00046913	0.00028093	0.0013106	0.0026714	0.0043202	0.0061228	0.0078849	0.0093722	0.010381	0.010753
Excitatory		-0.01252	-0.012164	-0.011503	-0.010542	-0.0093349	-0.0079762	-0.0065876	-0.0052998	-0.0042231	-0.0034297	-0.0029402	-0.0027332	-0.0027483	-0.0029149	-0.0031692	-0.0034701	-0.0037964	-0.004153	-0.0045462	-0.0049697	-0.0054013	-0.005807	-0.006139	-0.0063529	-0.0064169	-0.0063276	-0.0060887	-0.0057117	-0.0052039	-0.0045572	-0.0037412	-0.0027119	-0.0014294	0.00013956	0.0019941	0.0040952	0.0063569	0.00866	0.01084	0.012732	0.014164	0.014998	0.015136	0.014551	0.01329	0.01149	0.0093464	0.0071127
Excitatory		-0.016323	-0.016101	-0.015785	-0.015335	-0.014726	-0.013941	-0.012986	-0.011871	-0.010614	-0.0092424	-0.0077955	-0.0063313	-0.0049313	-0.0036957	-0.002742	-0.0021805	-0.0021022	-0.0025579	-0.0035509	-0.0050334	-0.0069134	-0.0090779	-0.011399	-0.013752	-0.016033	-0.018153	-0.020055	-0.021698	-0.023069	-0.024165	-0.024993	-0.025563	-0.025884	-0.025954	-0.025762	-0.025293	-0.024525	-0.023446	-0.022057	-0.020377	-0.018449	-0.016342	-0.014149	-0.01197	-0.0099048	-0.0080391	-0.0064259	-0.0050626
Excitatory		-0.0052181	-0.0021719	0.0011581	0.0045697	0.0078276	0.010686	0.012937	0.014455	0.015219	0.015331	0.014998	0.014486	0.014057	0.013907	0.014114	0.014625	0.015261	0.015765	0.015859	0.015313	0.01399	0.011872	0.0090628	0.0057566	0.0021987	-0.001359	-0.0047033	-0.0076842	-0.010222	-0.012311	-0.014	-0.015362	-0.016476	-0.017406	-0.018185	-0.018826	-0.019318	-0.019647	-0.01981	-0.01982	-0.019694	-0.019488	-0.019241	-0.018993	-0.018764	-0.018548	-0.018311	-0.018005
Excitatory		-0.018279	-0.018237	-0.018209	-0.018217	-0.018249	-0.018262	-0.01819	-0.017958	-0.017505	-0.016788	-0.015786	-0.0145	-0.01295	-0.011163	-0.0091706	-0.007008	-0.0047191	-0.0023631	-1.999e-05	0.0022122	0.0042206	0.0058948	0.0071446	0.0079123	0.008186	0.0079946	0.0074108	0.0065248	0.0054535	0.0043284	0.0032837	0.0024592	0.0019949	0.0020156	0.0026099	0.0038158	0.0056044	0.007874	0.01046	0.013154	0.015748	0.018054	0.019948	0.021384	0.022398	0.023091	0.023602	0.024077
Excitatory		0.0057367	0.0026687	-0.0010754	-0.0053293	-0.0097802	-0.014022	-0.017596	-0.020061	-0.021071	-0.020441	-0.018144	-0.014346	-0.0093723	-0.0036461	0.0023242	0.0080575	0.013104	0.017123	0.019907	0.021382	0.021627	0.020861	0.01939	0.017585	0.015825	0.014425	0.013629	0.013549	0.01416	0.01531	0.01675	0.018182	0.019305	0.019879	0.019757	0.01891	0.017422	0.015463	0.013248	0.010993	0.0088641	0.0069512	0.0052603	0.003766	0.0023797	0.0010424	-0.00025854	-0.0014846
Excitatory		-0.0070421	-0.010841	-0.013014	-0.013527	-0.012571	-0.010516	-0.0078574	-0.0051277	-0.0028236	-0.0013142	-0.00081347	-0.0013421	-0.0027549	-0.0047803	-0.0070685	-0.0092638	-0.011052	-0.012218	-0.012644	-0.012346	-0.011442	-0.010132	-0.0086592	-0.0072692	-0.0061857	-0.005566	-0.0054944	-0.0059738	-0.006926	-0.008227	-0.0097094	-0.011208	-0.012575	-0.013696	-0.014501	-0.01496	-0.015073	-0.014869	-0.014385	-0.013666	-0.012757	-0.011719	-0.01061	-0.0095022	-0.0084711	-0.0075854	-0.0069081	-0.0064753
Excitatory		-0.00071783	-0.00068191	-0.00082427	-0.0011514	-0.0016411	-0.0022617	-0.0029593	-0.0036872	-0.0043928	-0.0050344	-0.0055748	-0.0059691	-0.0061862	-0.0061983	-0.0059792	-0.0055408	-0.004909	-0.0041506	-0.0033657	-0.0026714	-0.0021882	-0.0020072	-0.0021813	-0.0027037	-0.0035094	-0.0044932	-0.0055247	-0.0064874	-0.0073086	-0.0079605	-0.0084761	-0.0089291	-0.009416	-0.010029	-0.010836	-0.011858	-0.013059	-0.014356	-0.015616	-0.016698	-0.017468	-0.017839	-0.017799	-0.017422	-0.016863	-0.016344	-0.016094	-0.016328
Excitatory		-0.010797	-0.010678	-0.010722	-0.010848	-0.011005	-0.011189	-0.011434	-0.011812	-0.012402	-0.013263	-0.014417	-0.015835	-0.017439	-0.019117	-0.020735	-0.022153	-0.02325	-0.023929	-0.02413	-0.023838	-0.023088	-0.021967	-0.020606	-0.019171	-0.017848	-0.016809	-0.016192	-0.016079	-0.016485	-0.017355	-0.018574	-0.019999	-0.021476	-0.022861	-0.024033	-0.024905	-0.025418	-0.025543	-0.025271	-0.024615	-0.023601	-0.022268	-0.020665	-0.01884	-0.016848	-0.014737	-0.01255	-0.010327
Excitatory		-0.026927	-0.025825	-0.024386	-0.022612	-0.020536	-0.018222	-0.015733	-0.013126	-0.010434	-0.0076745	-0.0048578	-0.0020041	0.0008292	0.0035454	0.006	0.0080339	0.0094882	0.01024	0.010227	0.0094656	0.0080413	0.0061011	0.0038213	0.0013916	-0.0010142	-0.0032408	-0.0051626	-0.0066861	-0.0077328	-0.0082554	-0.008233	-0.0076728	-0.0066246	-0.0051755	-0.0034451	-0.0015791	0.00026716	0.0019474	0.0033376	0.004344	0.0049094	0.0050029	0.0046256	0.0037959	0.0025646	0.00099104	-0.00083037	-0.0027935
Excitatory		0.0020591	0.00053884	-0.00074368	-0.0017282	-0.0024273	-0.0029094	-0.003284	-0.0036699	-0.0041727	-0.0048632	-0.0057661	-0.0068545	-0.0080694	-0.0093259	-0.010548	-0.01167	-0.012654	-0.01348	-0.014145	-0.014638	-0.014936	-0.01499	-0.014733	-0.014099	-0.013025	-0.011465	-0.0094034	-0.0068527	-0.0038516	-0.00047648	0.0031774	0.0069805	0.01077	0.014355	0.017525	0.020061	0.021777	0.022534	0.022278	0.021049	0.018986	0.016314	0.013316	0.010295	0.0075265	0.0052386	0.0035874	0.0026407
Excitatory		-0.02126	-0.021594	-0.021564	-0.021126	-0.020277	-0.019056	-0.017511	-0.015697	-0.013662	-0.011462	-0.0091572	-0.0068283	-0.0045826	-0.0025476	-0.00086473	0.00032451	0.00091913	0.00086464	0.00018534	-0.0010163	-0.0025612	-0.0042254	-0.0057582	-0.006924	-0.0075276	-0.0074419	-0.0066113	-0.0050561	-0.0028648	-0.00018017	0.0028139	0.0059034	0.0088618	0.011473	0.013535	0.01489	0.015434	0.015128	0.014002	0.012153	0.0097343	0.0069438	0.0039961	0.0011062	-0.001535	-0.0037798	-0.0055375	-0.0067793
Excitatory		-0.0020973	-0.0021688	-0.0018421	-0.0012074	-0.00037065	0.00057323	0.0015479	0.002507	0.0034262	0.0043126	0.0051797	0.0060421	0.0069068	0.007761	0.0085738	0.0093018	0.0098765	0.010233	0.01031	0.010073	0.009516	0.0086713	0.0076149	0.0064578	0.0053547	0.0044793	0.00401	0.0041174	0.0049264	0.0065061	0.0088437	0.011829	0.015261	0.018867	0.022322	0.025311	0.027543	0.028822	0.029048	0.028237	0.0265	0.024031	0.021064	0.017859	0.014653	0.011665	0.0090553	0.006935
Excitatory		-0.0090803	-0.0091685	-0.0092113	-0.0090559	-0.0085748	-0.007693	-0.0064014	-0.0047633	-0.0029023	-0.00098957	0.00078552	0.0022405	0.0032461	0.0037402	0.0037542	0.0033984	0.0028534	0.0023295	0.0020357	0.0021293	0.0027004	0.0037419	0.0051719	0.0068407	0.0085657	0.010161	0.011471	0.012377	0.012816	0.012777	0.012271	0.011342	0.010042	0.0084274	0.0065605	0.0045021	0.0023324	0.00013652	-0.0019909	-0.0039486	-0.0056379	-0.0069784	-0.0079113	-0.0084154	-0.0085104	-0.008268	-0.0077951	-0.0072294
Excitatory		-0.015131	-0.014673	-0.014503	-0.014877	-0.015944	-0.017735	-0.020144	-0.022969	-0.025946	-0.028819	-0.031365	-0.033429	-0.034933	-0.035861	-0.036241	-0.036109	-0.035495	-0.034416	-0.032868	-0.030851	-0.028387	-0.025528	-0.022387	-0.019124	-0.015943	-0.013078	-0.010773	-0.0092442	-0.0086553	-0.009097	-0.010561	-0.012936	-0.016009	-0.019496	-0.023062	-0.026372	-0.029145	-0.03117	-0.032348	-0.032705	-0.032378	-0.031591	-0.030617	-0.029728	-0.029149	-0.029019	-0.02936	-0.030081
Excitatory		0.00019153	-0.003136	-0.0068938	-0.010819	-0.014631	-0.018047	-0.020824	-0.022747	-0.023661	-0.023479	-0.022188	-0.01986	-0.016641	-0.012773	-0.008561	-0.0043432	-0.0004764	0.0027458	0.0051067	0.0065145	0.0070187	0.0067845	0.0060588	0.0051301	0.0042639	0.0036592	0.0034188	0.0035349	0.003913	0.0043954	0.0048087	0.0050062	0.0048925	0.0044449	0.0037147	0.0028019	0.0018304	0.00091529	0.00012999	-0.0004862	-0.00095377	-0.0013149	-0.0016194	-0.0019113	-0.0022097	-0.0025099	-0.0027928	-0.0030205
Excitatory		-0.0093399	-0.009471	-0.0093581	-0.0089773	-0.0083429	-0.0075059	-0.0065467	-0.0055482	-0.0045699	-0.0036309	-0.002707	-0.0017268	-0.00059723	0.00077332	0.0024523	0.004447	0.0066944	0.0090636	0.01137	0.013392	0.014914	0.015745	0.015754	0.014877	0.013134	0.010619	0.007501	0.0039937	0.00034665	-0.0031867	-0.006368	-0.0090073	-0.010977	-0.012222	-0.012769	-0.012702	-0.01216	-0.011304	-0.0103	-0.0092882	-0.0083798	-0.0076337	-0.0070597	-0.0066268	-0.0062582	-0.0058678	-0.0053624	-0.0046614
Excitatory		0.0072692	0.0078482	0.0079707	0.0075918	0.0067388	0.0054911	0.0039526	0.0022352	0.00043401	-0.0013719	-0.0031269	-0.0047773	-0.0062682	-0.0075372	-0.0085245	-0.0091869	-0.0095064	-0.0095138	-0.0092809	-0.0089106	-0.0085155	-0.0081924	-0.0080014	-0.0079528	-0.0080067	-0.0080926	-0.0081237	-0.008019	-0.0077395	-0.0072761	-0.0066607	-0.005962	-0.0052657	-0.0046598	-0.0042125	-0.0039581	-0.0038961	-0.0039749	-0.0041067	-0.0041828	-0.0040948	-0.0037684	-0.0031809	-0.0023778	-0.0014668	-0.00059524	9.1593e-05	0.00048109
Excitatory		0.01344	0.018607	0.023264	0.027056	0.029717	0.031099	0.031202	0.030167	0.028253	0.02578	0.023081	0.020428	0.018006	0.015889	0.014051	0.01241	0.010853	0.0092948	0.0076875	0.0060431	0.0044224	0.002918	0.0016392	0.00067857	0.00011516	-1.4526e-05	0.00028615	0.00096206	0.0019193	0.0030311	0.00415	0.0051286	0.005845	0.0062133	0.0061888	0.0057752	0.0050063	0.0039475	0.0026661	0.0012306	-0.00029096	-0.00183	-0.0033069	-0.0046306	-0.0056906	-0.0063744	-0.0065806	-0.0062457
Excitatory		0.008787	0.0084538	0.0076201	0.0062952	0.0045355	0.0024524	0.00019259	-0.0020806	-0.0042213	-0.0061131	-0.0076962	-0.0089723	-0.010001	-0.010874	-0.011701	-0.012582	-0.013579	-0.014705	-0.015918	-0.017143	-0.018273	-0.019212	-0.019882	-0.020245	-0.020302	-0.020096	-0.019684	-0.019143	-0.01854	-0.017924	-0.017337	-0.016799	-0.016326	-0.015932	-0.015642	-0.015483	-0.015496	-0.015716	-0.016177	-0.016891	-0.017846	-0.018997	-0.020255	-0.021511	-0.022639	-0.023518	-0.024057	-0.024204
Excitatory		-0.043705	-0.043894	-0.043346	-0.042036	-0.039971	-0.037186	-0.03376	-0.029821	-0.025555	-0.021187	-0.016972	-0.013161	-0.0099655	-0.0075386	-0.0059401	-0.0051352	-0.0050021	-0.0053612	-0.0060089	-0.0067522	-0.0074401	-0.0079753	-0.0083374	-0.0085516	-0.0086887	-0.0088299	-0.0090652	-0.0094466	-0.0099909	-0.010656	-0.011354	-0.011955	-0.012311	-0.012274	-0.011736	-0.010637	-0.0089887	-0.0068664	-0.0044082	-0.0017877	0.00079144	0.0031407	0.0050855	0.0064929	0.0072805	0.0074337	0.0069856	0.0060308
Excitatory		-0.012896	-0.0097779	-0.0063971	-0.0031566	-0.00044602	0.0014183	0.0022451	0.0019895	0.00075867	-0.0012208	-0.0036423	-0.0061972	-0.0086087	-0.010692	-0.012371	-0.013672	-0.014688	-0.01555	-0.016363	-0.017184	-0.017998	-0.018711	-0.019189	-0.019282	-0.018866	-0.017888	-0.016372	-0.014422	-0.012187	-0.0098273	-0.0074817	-0.0052293	-0.0030709	-0.00094811	0.0012275	0.0035409	0.006036	0.0086878	0.011401	0.014032	0.016414	0.018395	0.019881	0.020834	0.021277	0.021282	0.020917	0.020234
Excitatory		-0.011374	-0.0095024	-0.0079412	-0.0067585	-0.0059978	-0.0056558	-0.0056839	-0.0059926	-0.0064703	-0.0070155	-0.0075689	-0.0081308	-0.0087725	-0.0096076	-0.010769	-0.012371	-0.01448	-0.017093	-0.020149	-0.023543	-0.027145	-0.030829	-0.034474	-0.037979	-0.041226	-0.0441	-0.046457	-0.048145	-0.049009	-0.048926	-0.047827	-0.045725	-0.042717	-0.038986	-0.034774	-0.03036	-0.02603	-0.022028	-0.018543	-0.015696	-0.013517	-0.011959	-0.01091	-0.010192	-0.0095882	-0.0088795	-0.0078677	-0.0064213
Excitatory		-0.017042	-0.016996	-0.016674	-0.01612	-0.015391	-0.014536	-0.013587	-0.012569	-0.011489	-0.010355	-0.0091889	-0.0080424	-0.0069918	-0.0061438	-0.0056147	-0.0055042	-0.0058768	-0.0067336	-0.0080003	-0.0095375	-0.011148	-0.012612	-0.013718	-0.014297	-0.014252	-0.013565	-0.012302	-0.010578	-0.0085523	-0.0063863	-0.0042274	-0.0021926	-0.00037092	0.0011747	0.0023813	0.0031979	0.003564	0.0034291	0.002759	0.0015514	-0.00015497	-0.0022799	-0.0047064	-0.0072915	-0.0098863	-0.012349	-0.014555	-0.016409
Excitatory		-0.0018713	-0.0031383	-0.0040586	-0.0046786	-0.0050594	-0.0052499	-0.0052786	-0.0051478	-0.0048421	-0.0043425	-0.0036442	-0.0027626	-0.0017495	-0.00068631	0.00033225	0.0012263	0.0019379	0.0024535	0.0027996	0.003043	0.0032654	0.0035608	0.0040117	0.0046794	0.0056067	0.0068088	0.0082747	0.0099545	0.011764	0.013567	0.015192	0.016442	0.017119	0.017062	0.016175	0.014454	0.011999	0.0090033	0.0057274	0.0024633	-0.00049612	-0.0029092	-0.0046086	-0.0055189	-0.005661	-0.0051495	-0.0041815	-0.0030085
Excitatory		-0.014219	-0.012577	-0.010423	-0.007803	-0.0048204	-0.0016456	0.0015224	0.0044696	0.0070004	0.0089538	0.01023	0.010786	0.010636	0.0098413	0.008502	0.0067347	0.0046764	0.0024728	0.0002628	-0.0018271	-0.0036914	-0.0052564	-0.0064885	-0.0073971	-0.0080242	-0.0084405	-0.0087367	-0.0090135	-0.0093681	-0.0098852	-0.01063	-0.011631	-0.012865	-0.014262	-0.015703	-0.017032	-0.018083	-0.018719	-0.018846	-0.01845	-0.017585	-0.01636	-0.014908	-0.013361	-0.011806	-0.010299	-0.0088383	-0.0074178
Excitatory		0.0041033	0.0013674	-0.00093987	-0.0026416	-0.0036659	-0.0040426	-0.0039009	-0.0034245	-0.002831	-0.0023261	-0.0020539	-0.002097	-0.0024515	-0.0030415	-0.0037449	-0.004409	-0.0048906	-0.0050911	-0.004945	-0.004445	-0.0036252	-0.0025533	-0.0013246	-4.8833e-05	0.0011472	0.0021351	0.0028009	0.003051	0.0028395	0.0021792	0.0011438	-0.00013491	-0.0014846	-0.0027283	-0.003711	-0.0043287	-0.0045568	-0.004447	-0.0041351	-0.0038045	-0.0036778	-0.0039689	-0.0048571	-0.0064519	-0.0087643	-0.011695	-0.015045	-0.018524
Excitatory		-0.0057223	-0.0054911	-0.0050674	-0.0045316	-0.0039617	-0.0034189	-0.0029442	-0.0025543	-0.002259	-0.0020505	-0.0019256	-0.0018801	-0.0019146	-0.0020365	-0.002255	-0.0025891	-0.0030664	-0.0037139	-0.0045629	-0.0056329	-0.0069188	-0.0083862	-0.0099604	-0.011536	-0.012992	-0.014207	-0.015082	-0.015568	-0.015658	-0.015413	-0.014931	-0.014338	-0.01377	-0.013345	-0.013156	-0.013251	-0.013628	-0.014242	-0.015003	-0.015799	-0.016505	-0.01701	-0.017235	-0.017145	-0.016758	-0.016139	-0.015393	-0.01464
Excitatory		-0.049641	-0.053522	-0.057921	-0.062378	-0.066402	-0.06956	-0.071493	-0.071975	-0.070958	-0.068563	-0.065094	-0.061011	-0.056874	-0.053262	-0.050714	-0.049626	-0.050225	-0.05255	-0.056468	-0.061686	-0.067848	-0.074553	-0.081375	-0.087936	-0.093887	-0.098927	-0.10277	-0.10517	-0.10588	-0.10468	-0.10137	-0.095818	-0.087945	-0.077819	-0.065712	-0.052088	-0.037635	-0.023187	-0.0096416	0.00212	0.011404	0.017761	0.021069	0.021483	0.019422	0.015435	0.010123	0.0039635
Excitatory		0.0082701	0.011438	0.014362	0.016759	0.018393	0.019112	0.01889	0.017837	0.016171	0.014186	0.012203	0.010496	0.0092636	0.0085927	0.0084638	0.0087499	0.0092718	0.0098213	0.010209	0.010295	0.010014	0.0093724	0.0084504	0.0073744	0.0062887	0.0053398	0.004635	0.004236	0.0041415	0.0042917	0.0045828	0.0048864	0.0050722	0.0050367	0.0047228	0.0041386	0.0033475	0.0024719	0.0016604	0.0010752	0.00086541	0.0011374	0.0019603	0.0033488	0.005284	0.0076904	0.010474	0.013512
Excitatory		0.00073361	0.0017198	0.0021863	0.0019909	0.0010566	-0.00060042	-0.0028805	-0.0055945	-0.0085137	-0.01139	-0.013993	-0.016159	-0.017799	-0.018907	-0.019551	-0.019855	-0.019951	-0.019946	-0.019904	-0.019822	-0.019634	-0.019231	-0.018492	-0.017324	-0.015688	-0.013612	-0.01121	-0.0086469	-0.006126	-0.003829	-0.0018884	-0.00035776	0.00080067	0.0017138	0.0025556	0.0035133	0.0047349	0.0062924	0.0081544	0.010182	0.012154	0.013806	0.014879	0.015166	0.014553	0.013037	0.010719	0.0077846
Excitatory		0.0054944	0.0061525	0.0065166	0.0065935	0.0064133	0.0060041	0.0053718	0.0044952	0.0033332	0.0018329	-2.7561e-05	-0.0022236	-0.004661	-0.007194	-0.0096297	-0.011757	-0.013395	-0.014402	-0.014698	-0.014269	-0.01316	-0.011456	-0.0092762	-0.0067524	-0.0040317	-0.0012544	0.0014449	0.0039553	0.0061939	0.0080981	0.0096307	0.010769	0.011476	0.011705	0.011403	0.010515	0.0090136	0.0069151	0.0043147	0.0013878	-0.0016212	-0.0044189	-0.006707	-0.008218	-0.0087628	-0.0082576	-0.0067426	-0.0043674
Excitatory		-0.011215	-0.0083044	-0.0055127	-0.0029767	-0.00082023	0.00085905	0.0019888	0.0025303	0.0024599	0.0017703	0.00046717	-0.0014246	-0.0038627	-0.0067664	-0.010022	-0.013481	-0.016968	-0.020303	-0.023318	-0.025878	-0.02792	-0.029444	-0.030523	-0.03128	-0.031869	-0.032436	-0.033091	-0.033901	-0.034879	-0.035997	-0.037214	-0.03848	-0.03976	-0.04102	-0.042234	-0.043358	-0.044335	-0.045083	-0.045513	-0.04553	-0.045063	-0.044071	-0.042558	-0.040569	-0.038207	-0.035608	-0.032943	-0.030378
Excitatory		-0.0090084	-0.0086192	-0.008258	-0.0080047	-0.0079086	-0.0079956	-0.0082456	-0.0086111	-0.009014	-0.0093752	-0.0096232	-0.0097064	-0.0096001	-0.0093092	-0.0088577	-0.008283	-0.0076352	-0.0069669	-0.0063316	-0.0057791	-0.005345	-0.0050491	-0.004886	-0.004833	-0.0048504	-0.0048859	-0.0049058	-0.0048816	-0.004814	-0.0047184	-0.0046151	-0.0045206	-0.0044284	-0.0043024	-0.0040848	-0.0036937	-0.0030618	-0.0021436	-0.00093404	0.00052099	0.0021301	0.0037621	0.0052698	0.0065112	0.0073686	0.0077662	0.0076844	0.0071504
Excitatory		0.0041064	0.0043456	0.0047433	0.0053147	0.0060583	0.006964	0.007999	0.0091144	0.010237	0.011293	0.012211	0.012944	0.013475	0.013828	0.014048	0.014192	0.014304	0.014412	0.014512	0.01457	0.014543	0.014386	0.014071	0.013588	0.012945	0.012156	0.011246	0.010231	0.0091247	0.0079389	0.0066872	0.0053927	0.0040895	0.0028027	0.00155	0.00032485	-0.00090255	-0.0021943	-0.0036208	-0.0052511	-0.0071259	-0.0092368	-0.01153	-0.013897	-0.016195	-0.018271	-0.019994	-0.021269
Excitatory		-0.015679	-0.017174	-0.018998	-0.02097	-0.022871	-0.024483	-0.025598	-0.026043	-0.025703	-0.024529	-0.022559	-0.019889	-0.016685	-0.013144	-0.0094715	-0.0058608	-0.0024619	0.00061082	0.0032754	0.0054573	0.0070884	0.0080703	0.0082971	0.0076635	0.0060955	0.003567	0.00012989	-0.0040701	-0.0088151	-0.01382	-0.018774	-0.023366	-0.027319	-0.030421	-0.032544	-0.033669	-0.033884	-0.03339	-0.032465	-0.031448	-0.030667	-0.03041	-0.030855	-0.032062	-0.033955	-0.036353	-0.038993	-0.04158
Excitatory		-0.10863	-0.1088	-0.10568	-0.099338	-0.090056	-0.078341	-0.064855	-0.050358	-0.035621	-0.021432	-0.0084737	0.0026875	0.011671	0.018266	0.022489	0.024555	0.024844	0.023851	0.022085	0.020004	0.017939	0.016054	0.014303	0.012504	0.010388	0.0076902	0.0042172	-9.326e-05	-0.0051564	-0.010759	-0.016626	-0.022456	-0.027979	-0.03299	-0.037359	-0.041014	-0.043923	-0.046059	-0.047433	-0.048053	-0.047926	-0.047104	-0.045663	-0.04373	-0.04149	-0.039144	-0.036893	-0.034938
Excitatory		-0.023211	-0.025051	-0.025629	-0.024966	-0.023179	-0.020461	-0.017065	-0.0133	-0.0094927	-0.0059676	-0.0030327	-0.00092386	0.00018676	0.0002353	-0.00074779	-0.0026212	-0.0051932	-0.0082119	-0.011433	-0.014664	-0.017764	-0.020666	-0.023359	-0.025848	-0.028125	-0.030137	-0.031759	-0.032807	-0.033084	-0.032415	-0.030711	-0.028013	-0.024513	-0.020527	-0.016474	-0.012797	-0.0098942	-0.0080578	-0.0074313	-0.0080122	-0.0096505	-0.01209	-0.015026	-0.018127	-0.021075	-0.023591	-0.025457	-0.02653
Excitatory		0.010525	0.0085269	0.0065479	0.0047169	0.0031127	0.0017676	0.00067012	-0.00022603	-0.00097765	-0.0016403	-0.0022561	-0.0028634	-0.0034818	-0.0041262	-0.0048071	-0.0055385	-0.0063173	-0.0071326	-0.0079496	-0.0087073	-0.0093274	-0.0097114	-0.0097684	-0.0094236	-0.0086388	-0.0074312	-0.0058687	-0.0040688	-0.0021594	-0.00029259	0.0014141	0.0028783	0.0040623	0.0049678	0.0056328	0.0061131	0.0064673	0.0067745	0.007108	0.0075627	0.0082544	0.0093035	0.010812	0.012845	0.015388	0.018343	0.021519	0.024656
Excitatory		-0.012319	-0.015956	-0.018871	-0.021052	-0.022561	-0.023494	-0.023967	-0.024102	-0.024006	-0.023758	-0.023384	-0.022846	-0.022054	-0.020864	-0.01913	-0.016753	-0.013723	-0.010158	-0.0063147	-0.002556	0.00072144	0.0031448	0.0044732	0.0046274	0.0037309	0.0020824	9.8913e-05	-0.0017548	-0.0030548	-0.0034712	-0.0028136	-0.0010308	0.0017818	0.0054337	0.0096561	0.014149	0.018606	0.022748	0.02633	0.029169	0.031145	0.032213	0.032392	0.031786	0.030524	0.028779	0.026701	0.024425
Excitatory		0.04075	0.034324	0.027487	0.020727	0.014458	0.0090006	0.0045781	0.0013335	-0.00066743	-0.0014055	-0.00090754	0.000751	0.0034384	0.0069624	0.011069	0.015454	0.019791	0.023763	0.027096	0.029592	0.031162	0.03183	0.031699	0.030952	0.029806	0.028484	0.027177	0.026031	0.02514	0.024532	0.024191	0.024044	0.023982	0.02387	0.023556	0.022889	0.021752	0.020069	0.017839	0.015132	0.012085	0.0088926	0.0057669	0.0029279	0.00054114	-0.0012726	-0.002466	-0.0030544
Excitatory		-0.0069412	-0.0075502	-0.0080127	-0.008273	-0.0083173	-0.0081769	-0.0079163	-0.0076249	-0.007404	-0.007333	-0.0074593	-0.0077908	-0.0082933	-0.0088967	-0.0095134	-0.010064	-0.010483	-0.010735	-0.010815	-0.01075	-0.010573	-0.010325	-0.01004	-0.0097435	-0.009455	-0.0091978	-0.0089995	-0.0088922	-0.0089112	-0.0090911	-0.0094536	-0.010008	-0.010739	-0.011615	-0.012598	-0.013635	-0.014678	-0.015676	-0.016578	-0.017329	-0.017873	-0.018139	-0.01805	-0.017537	-0.016542	-0.015042	-0.013058	-0.010678
Excitatory		0.061561	0.057594	0.051249	0.042964	0.033253	0.022691	0.011835	0.0012253	-0.0086395	-0.017328	-0.024445	-0.029672	-0.032805	-0.033748	-0.032583	-0.029502	-0.024835	-0.019005	-0.012499	-0.0058077	0.00058246	0.0062427	0.010799	0.013983	0.015654	0.015782	0.014492	0.011987	0.0085435	0.004483	0.0001218	-0.0042598	-0.0084082	-0.012107	-0.015127	-0.017311	-0.018535	-0.018747	-0.018056	-0.016668	-0.014954	-0.013345	-0.012283	-0.01209	-0.012932	-0.014734	-0.017221	-0.019972
Excitatory		0.0098658	0.017429	0.024708	0.030584	0.034209	0.035154	0.033418	0.029455	0.023962	0.017766	0.011645	0.0061637	0.0016374	-0.0018634	-0.0044606	-0.0063732	-0.0078315	-0.0089857	-0.0098781	-0.010473	-0.010647	-0.010261	-0.0091927	-0.0073929	-0.0048657	-0.001699	0.0019446	0.0058529	0.0097872	0.013502	0.016765	0.019421	0.021404	0.022723	0.02347	0.023811	0.023918	0.023928	0.023943	0.023971	0.023948	0.023754	0.023201	0.022113	0.020316	0.017671	0.014079	0.0094914
Excitatory		-0.0083621	-0.0067114	-0.0041865	-0.00097252	0.0026021	0.0061465	0.0093121	0.011891	0.013849	0.015325	0.016591	0.017976	0.019787	0.02222	0.025344	0.029066	0.033137	0.037185	0.040755	0.043376	0.044593	0.044033	0.041458	0.036779	0.030085	0.021637	0.011814	0.0011441	-0.0097907	-0.0204	-0.030093	-0.038416	-0.044985	-0.049588	-0.052167	-0.052797	-0.051695	-0.049139	-0.045431	-0.040859	-0.035707	-0.030199	-0.024549	-0.018969	-0.013731	-0.009145	-0.0055805	-0.0034219
Excitatory		-0.014896	-0.012857	-0.010738	-0.0087664	-0.0071592	-0.0061147	-0.0057639	-0.0061565	-0.0072516	-0.008898	-0.010849	-0.012793	-0.014393	-0.015333	-0.01536	-0.014327	-0.012203	-0.0090677	-0.0051031	-0.00056095	0.0042651	0.0090602	0.013521	0.017365	0.020381	0.022434	0.023503	0.023695	0.023234	0.022417	0.021582	0.021024	0.020951	0.02144	0.022455	0.023872	0.025542	0.027345	0.029238	0.031251	0.033454	0.03591	0.038605	0.04141	0.04408	0.046288	0.047695	0.04802
Excitatory		0.043758	0.052449	0.059156	0.063717	0.066066	0.066196	0.064121	0.059884	0.053579	0.045399	0.035658	0.024804	0.013402	0.0020607	-0.0086265	-0.018165	-0.026207	-0.032585	-0.037303	-0.040513	-0.042456	-0.043415	-0.043642	-0.043365	-0.042745	-0.041882	-0.040833	-0.039655	-0.0384	-0.037159	-0.035994	-0.035012	-0.034286	-0.033865	-0.033749	-0.033904	-0.034271	-0.034774	-0.035337	-0.035886	-0.036372	-0.036755	-0.037011	-0.03712	-0.037069	-0.036849	-0.036429	-0.035866
Excitatory		0.0036632	0.0026252	0.0015725	0.00060523	-0.0002075	-0.00083585	-0.0012949	-0.0016382	-0.0019468	-0.002315	-0.0028395	-0.0036009	-0.004656	-0.0060185	-0.0076692	-0.0095427	-0.011541	-0.013535	-0.015391	-0.016961	-0.01811	-0.018713	-0.018668	-0.017902	-0.016372	-0.014074	-0.011047	-0.0073784	-0.0031971	0.0013364	0.0060243	0.010667	0.015076	0.019082	0.022563	0.025451	0.027731	0.029437	0.030641	0.031431	0.031888	0.032075	0.032013	0.031699	0.031101	0.030186	0.028932	0.027344
Excitatory		-0.044724	-0.045527	-0.04604	-0.046126	-0.045638	-0.04447	-0.042571	-0.039981	-0.036821	-0.03329	-0.029626	-0.02606	-0.022793	-0.019967	-0.017659	-0.015899	-0.014683	-0.013984	-0.013781	-0.014044	-0.014742	-0.015843	-0.017292	-0.019026	-0.020982	-0.023093	-0.025293	-0.027517	-0.029696	-0.031752	-0.033584	-0.035095	-0.036184	-0.0368	-0.036939	-0.036669	-0.036125	-0.035497	-0.034991	-0.034785	-0.034994	-0.035645	-0.036661	-0.03788	-0.039084	-0.040039	-0.040534	-0.040426
Excitatory		0.047262	0.033518	0.01827	0.0023124	-0.013452	-0.028043	-0.040566	-0.050322	-0.056897	-0.060238	-0.0606	-0.058525	-0.054728	-0.049944	-0.04484	-0.039912	-0.035413	-0.03142	-0.02784	-0.02449	-0.02117	-0.017744	-0.014156	-0.010444	-0.0067298	-0.0031746	5.6132e-05	0.0028524	0.0051454	0.0069541	0.0083423	0.0094343	0.010364	0.011229	0.012081	0.012898	0.013572	0.013879	0.013545	0.01228	0.0097896	0.0058845	0.00049585	-0.0062886	-0.01422	-0.022882	-0.031786	-0.040393
Excitatory		-0.0083093	-0.0048472	-0.0015559	0.0014157	0.0039336	0.0058904	0.0072168	0.0078857	0.0079237	0.0074045	0.0064465	0.0051866	0.003765	0.0023015	0.00088723	-0.00041861	-0.001585	-0.0025881	-0.003403	-0.0039937	-0.0043126	-0.0043096	-0.003953	-0.0032364	-0.0022038	-0.00094714	0.00040834	0.0017025	0.002774	0.0034825	0.003738	0.0035041	0.0028145	0.0017767	0.00054725	-0.00067785	-0.0017073	-0.0023662	-0.0025422	-0.0021912	-0.0013478	-0.00011773	0.0013427	0.0028537	0.0042416	0.0053641	0.0061366	0.00654
Excitatory		-0.0141	-0.014437	-0.014731	-0.014989	-0.015197	-0.015325	-0.015315	-0.015103	-0.014612	-0.013783	-0.012578	-0.010998	-0.009097	-0.0069792	-0.0047952	-0.0027253	-0.00094997	0.00038281	0.0011756	0.00141	0.0011418	0.00048766	-0.00040222	-0.0013768	-0.0023104	-0.0031238	-0.0037846	-0.0042968	-0.0046886	-0.0049907	-0.0052265	-0.0054136	-0.0055635	-0.0056916	-0.005823	-0.005991	-0.0062294	-0.0065639	-0.0069939	-0.007499	-0.0080218	-0.008499	-0.0088603	-0.0090479	-0.0090242	-0.0087781	-0.0083142	-0.0076446
Excitatory		-0.065599	-0.067509	-0.0683	-0.067578	-0.06503	-0.060492	-0.05403	-0.045914	-0.036671	-0.026982	-0.01762	-0.0093125	-0.0026925	0.0018546	0.004246	0.0047406	0.0039119	0.0025605	0.0016091	0.0019393	0.0042695	0.00901	0.016226	0.025644	0.036714	0.048689	0.06077	0.072203	0.08234	0.090714	0.097021	0.10113	0.10305	0.10289	0.10083	0.097066	0.091803	0.085231	0.077536	0.068902	0.05958	0.049839	0.040047	0.030586	0.021818	0.014006	0.0072635	0.0015437
Excitatory		0.043808	0.040809	0.036022	0.029662	0.02208	0.013757	0.0052734	-0.0027789	-0.0098769	-0.015637	-0.019827	-0.022391	-0.023393	-0.022976	-0.021313	-0.018566	-0.014882	-0.010419	-0.0053308	0.00017165	0.0058712	0.011523	0.016903	0.021864	0.026318	0.03031	0.033974	0.037515	0.041144	0.04504	0.049282	0.053841	0.058549	0.063164	0.067362	0.070859	0.073438	0.075006	0.075595	0.075347	0.074484	0.07323	0.071771	0.070208	0.068568	0.066833	0.06497	0.062969
Excitatory		0.027302	0.022759	0.018031	0.013294	0.0086455	0.004107	-0.00032777	-0.0046673	-0.008887	-0.012903	-0.016579	-0.019747	-0.022244	-0.023963	-0.024867	-0.025029	-0.024609	-0.023826	-0.022921	-0.022101	-0.021536	-0.021306	-0.021433	-0.021878	-0.022565	-0.023398	-0.024259	-0.02503	-0.025588	-0.025815	-0.025619	-0.024946	-0.02381	-0.0223	-0.020582	-0.018881	-0.01746	-0.016567	-0.016398	-0.017056	-0.018545	-0.020739	-0.023429	-0.026333	-0.029139	-0.031557	-0.033345	-0.034356
Excitatory		0.032032	0.03078	0.027779	0.023448	0.018199	0.012428	0.0063762	0.00014279	-0.0062915	-0.013009	-0.020118	-0.027601	-0.035329	-0.043006	-0.050204	-0.056406	-0.061096	-0.063819	-0.064268	-0.062353	-0.058223	-0.052253	-0.044987	-0.037093	-0.029309	-0.022343	-0.01682	-0.01325	-0.012008	-0.013321	-0.017251	-0.023716	-0.032444	-0.043008	-0.05478	-0.066968	-0.078714	-0.089088	-0.097269	-0.10259	-0.1046	-0.10315	-0.098333	-0.090504	-0.0802	-0.068081	-0.054856	-0.041231
Excitatory		0.0013683	0.006798	0.011785	0.015821	0.01851	0.019642	0.019208	0.017404	0.014618	0.011358	0.0081851	0.0056447	0.0041591	0.003984	0.0051368	0.00741	0.010411	0.013619	0.01649	0.018545	0.019446	0.019052	0.017427	0.014808	0.011569	0.0081365	0.0049289	0.0022846	0.00042011	-0.00057475	-0.00074734	-0.00023806	0.00077377	0.0021039	0.003614	0.0052204	0.0068901	0.0086157	0.010389	0.012155	0.013803	0.015179	0.016088	0.016349	0.015822	0.014459	0.012314	0.0095525
Excitatory		0.0012169	0.0039838	0.006666	0.0090209	0.010852	0.012034	0.012532	0.012406	0.011783	0.010825	0.0096974	0.0085394	0.007451	0.0064675	0.0055867	0.0047792	0.0039896	0.0031656	0.0022709	0.0012907	0.00023491	-0.00085036	-0.0018943	-0.0027995	-0.0034576	-0.0037625	-0.0036277	-0.0030026	-0.0018838	-0.00031709	0.0016117	0.0037811	0.0060666	0.00835	0.010533	0.012551	0.014377	0.016008	0.017466	0.018788	0.020018	0.021206	0.022407	0.023668	0.025038	0.02653	0.02813	0.029772
Excitatory		-0.0090141	-0.0095467	-0.0088285	-0.0068218	-0.0036342	0.00048587	0.0052106	0.010169	0.01499	0.01936	0.023046	0.025906	0.027898	0.029066	0.02952	0.029418	0.028936	0.028267	0.027603	0.02711	0.026914	0.027087	0.027623	0.028427	0.029325	0.030085	0.030436	0.030118	0.028914	0.026672	0.023337	0.018965	0.01371	0.0078229	0.0016098	-0.0045673	-0.010352	-0.015414	-0.019486	-0.02238	-0.024011	-0.024398	-0.02365	-0.021962	-0.019587	-0.01683	-0.014	-0.011416
Excitatory		0.06299	0.064902	0.063942	0.059989	0.053258	0.044283	0.033832	0.022795	0.012051	0.0023833	-0.0055947	-0.01148	-0.015064	-0.016325	-0.015398	-0.012523	-0.0080046	-0.002214	0.0044464	0.011558	0.01869	0.025432	0.031412	0.03632	0.039921	0.042091	0.042811	0.042171	0.040315	0.037424	0.033711	0.029396	0.024736	0.020015	0.015541	0.011648	0.0086485	0.0067735	0.0061302	0.0066747	0.0081957	0.01034	0.012672	0.014746	0.016165	0.016663	0.0161	0.014527
Excitatory		-0.051939	-0.057652	-0.061807	-0.064248	-0.064911	-0.063862	-0.061252	-0.057348	-0.052534	-0.047262	-0.042086	-0.037513	-0.033995	-0.03181	-0.03103	-0.031496	-0.032849	-0.034613	-0.03626	-0.037322	-0.037447	-0.03651	-0.034549	-0.031839	-0.028802	-0.025964	-0.023888	-0.023106	-0.024049	-0.026973	-0.031917	-0.038677	-0.046828	-0.055765	-0.064779	-0.073182	-0.080386	-0.085988	-0.089813	-0.0919	-0.092463	-0.09182	-0.090313	-0.088241	-0.085803	-0.083131	-0.080267	-0.077211
Excitatory		0.0035794	0.0030153	0.0027727	0.0028137	0.0030723	0.003451	0.0038444	0.0041388	0.0042377	0.0040756	0.003628	0.0029158	0.0020122	0.0010255	6.949e-05	-0.00073967	-0.001313	-0.0016137	-0.0016474	-0.0014631	-0.0011363	-0.00075104	-0.00037232	-3.3278e-05	0.00026681	0.00055981	0.00089138	0.0013137	0.0018487	0.0024953	0.0032202	0.0039664	0.0046678	0.0052675	0.0057174	0.0059997	0.0061123	0.0060797	0.0059264	0.0056909	0.0054096	0.0051179	0.0048541	0.0046638	0.0045894	0.0046754	0.0049635	0.0054807
Excitatory		0.11785	0.10876	0.097317	0.084578	0.071588	0.059223	0.048045	0.038296	0.029906	0.022598	0.016007	0.0098303	0.0039239	-0.0016372	-0.0065804	-0.010534	-0.01311	-0.014051	-0.013303	-0.011066	-0.0077429	-0.0039097	-0.00020984	0.0027657	0.0045721	0.0049331	0.0038238	0.0014199	-0.001928	-0.0057892	-0.0096927	-0.013231	-0.016123	-0.018219	-0.019499	-0.020022	-0.019862	-0.019031	-0.0175	-0.015175	-0.011949	-0.0077609	-0.0026941	0.0030475	0.0091269	0.015057	0.020347	0.024519
Excitatory		-0.011003	-0.018035	-0.024014	-0.028991	-0.033023	-0.036117	-0.038226	-0.039201	-0.03888	-0.037093	-0.03376	-0.02893	-0.022818	-0.015791	-0.0083623	-0.0011221	0.0053264	0.01043	0.013776	0.015088	0.014308	0.01155	0.0071244	0.0014774	-0.0048865	-0.011441	-0.017723	-0.023416	-0.028325	-0.032423	-0.035768	-0.038474	-0.040643	-0.042314	-0.043446	-0.043921	-0.043579	-0.042324	-0.040091	-0.036953	-0.033089	-0.028752	-0.024309	-0.02009	-0.016425	-0.013561	-0.01165	-0.010721
Excitatory		0.035547	0.035816	0.035762	0.035314	0.034354	0.032737	0.030331	0.027058	0.022925	0.018048	0.012642	0.0069907	0.001405	-0.0038262	-0.0084819	-0.012419	-0.015604	-0.018074	-0.019908	-0.021197	-0.022011	-0.022387	-0.022321	-0.021792	-0.020794	-0.01936	-0.017578	-0.015595	-0.013584	-0.011743	-0.010233	-0.0091587	-0.0085386	-0.0083264	-0.008428	-0.0087272	-0.0091229	-0.0095603	-0.010028	-0.010556	-0.011195	-0.011985	-0.012939	-0.014031	-0.015185	-0.016291	-0.017223	-0.01786
Excitatory		-0.068995	-0.061199	-0.052819	-0.044757	-0.037954	-0.033273	-0.031411	-0.032807	-0.037573	-0.045485	-0.056013	-0.06838	-0.081633	-0.094785	-0.10687	-0.11707	-0.12478	-0.12965	-0.13155	-0.13066	-0.12731	-0.12198	-0.11523	-0.10761	-0.099612	-0.091653	-0.083991	-0.076797	-0.070103	-0.063884	-0.058035	-0.052454	-0.047063	-0.041823	-0.03676	-0.031987	-0.027665	-0.024003	-0.02118	-0.019297	-0.018325	-0.018074	-0.018172	-0.01812	-0.017348	-0.015362	-0.011853	-0.0067721
Excitatory		0.0059833	0.0055911	0.0051424	0.0045935	0.0039094	0.0030488	0.0019862	0.00070297	-0.00080625	-0.0025269	-0.0044446	-0.0065227	-0.0087269	-0.011007	-0.013324	-0.015616	-0.017823	-0.019873	-0.021679	-0.023162	-0.024248	-0.024873	-0.024988	-0.024574	-0.023622	-0.022149	-0.02019	-0.017808	-0.01509	-0.012153	-0.0091341	-0.0061756	-0.0033989	-0.00089388	0.0012992	0.0031901	0.0048095	0.006191	0.0073527	0.0082672	0.0088651	0.0090561	0.0087638	0.0079625	0.0067041	0.0051367	0.0034965	0.0020602
Excitatory		0.038674	0.039427	0.037879	0.034185	0.028697	0.021914	0.014434	0.0068843	-0.00013434	-0.0061189	-0.010712	-0.013719	-0.01515	-0.015177	-0.014139	-0.012465	-0.010612	-0.0090024	-0.0079432	-0.007596	-0.0079427	-0.0088023	-0.0098743	-0.010774	-0.011144	-0.010652	-0.0090826	-0.0063587	-0.0025302	0.0022121	0.0075698	0.013163	0.018603	0.02351	0.027585	0.030632	0.03257	0.033433	0.033331	0.032437	0.030914	0.028926	0.02656	0.023868	0.020861	0.017545	0.013907	0.010001
Excitatory		-0.035489	-0.035092	-0.033757	-0.031664	-0.029018	-0.025958	-0.022546	-0.018734	-0.014414	-0.0093944	-0.0035488	0.0031501	0.010561	0.01834	0.025973	0.032893	0.038542	0.042526	0.04464	0.044933	0.043659	0.041198	0.037975	0.034399	0.030828	0.027494	0.024533	0.021987	0.019807	0.017885	0.016065	0.014234	0.012332	0.010399	0.0085766	0.0070789	0.0061573	0.005966	0.0065228	0.0076879	0.0091804	0.010651	0.0118	0.012494	0.012826	0.013138	0.013933	0.015759
Excitatory		-0.01099	-0.0077537	-0.0046249	-0.0016346	0.0012749	0.0042386	0.0074535	0.011124	0.01543	0.020449	0.026154	0.032373	0.038793	0.045001	0.050526	0.054907	0.057754	0.058812	0.058011	0.055486	0.051569	0.046754	0.041648	0.036869	0.032981	0.0304	0.029331	0.029772	0.031494	0.034115	0.037166	0.040167	0.042683	0.044391	0.045067	0.044605	0.042978	0.040225	0.03644	0.031765	0.026409	0.020622	0.014713	0.00902	0.0038933	-0.00037058	-0.0035475	-0.0055159
Excitatory		0.026586	0.02951	0.031926	0.033523	0.034118	0.033688	0.032333	0.030242	0.027634	0.02469	0.021531	0.018192	0.014643	0.010776	0.0064947	0.0016919	-0.0036668	-0.0095277	-0.015708	-0.021902	-0.02769	-0.032564	-0.036006	-0.037548	-0.036898	-0.033995	-0.029075	-0.022689	-0.015627	-0.0088063	-0.0031793	0.0004869	0.0016682	0.00018557	-0.003826	-0.0099266	-0.017529	-0.025926	-0.03443	-0.042396	-0.049268	-0.054593	-0.057997	-0.059176	-0.057876	-0.053887	-0.0471	-0.037524
Excitatory		0.0041153	0.017991	0.031646	0.044226	0.055106	0.063887	0.070453	0.074876	0.077351	0.078142	0.077546	0.075872	0.073452	0.070677	0.067974	0.065804	0.064557	0.064493	0.065675	0.067922	0.070845	0.073902	0.076562	0.078391	0.079135	0.078798	0.07758	0.075771	0.073671	0.071477	0.069225	0.066769	0.063835	0.060129	0.055365	0.049397	0.042205	0.033934	0.024822	0.015193	0.0053966	-0.0041964	-0.013239	-0.021384	-0.028292	-0.033666	-0.037251	-0.038894
Excitatory		-0.014811	-0.022133	-0.027359	-0.030453	-0.031493	-0.030635	-0.028192	-0.024591	-0.02036	-0.016098	-0.012382	-0.0096849	-0.0083188	-0.0083472	-0.0096105	-0.011731	-0.014219	-0.016534	-0.018212	-0.01894	-0.018597	-0.017282	-0.015236	-0.012776	-0.010249	-0.0079276	-0.0059599	-0.0043793	-0.0031176	-0.002024	-0.00093955	0.00027329	0.0017385	0.0035278	0.0057075	0.0083452	0.011509	0.015269	0.019618	0.024481	0.029649	0.034773	0.039403	0.043057	0.045285	0.045812	0.044542	0.041649
Excitatory		0.024174	0.024526	0.02435	0.023624	0.022372	0.020674	0.018655	0.016467	0.014267	0.012214	0.010464	0.0091326	0.0083112	0.0080706	0.0084289	0.0093541	0.010772	0.012529	0.014441	0.016296	0.017897	0.019096	0.019816	0.020075	0.019975	0.019662	0.019299	0.019021	0.018902	0.01894	0.019066	0.019156	0.019066	0.018648	0.017782	0.016375	0.014382	0.011809	0.0087117	0.0052002	0.0014341	-0.0023783	-0.0059873	-0.0091468	-0.011626	-0.013223	-0.013812	-0.013343
Inhibitory		0.014377	0.01396	0.013791	0.013898	0.01428	0.014908	0.015725	0.016654	0.01762	0.018546	0.019372	0.020045	0.020519	0.020759	0.020717	0.020345	0.019599	0.018435	0.016828	0.014777	0.012308	0.009469	0.0063381	0.0030031	-0.00043472	-0.0038609	-0.0071645	-0.010224	-0.012921	-0.015148	-0.016826	-0.01791	-0.01841	-0.018395	-0.017982	-0.017323	-0.016572	-0.015867	-0.015314	-0.014968	-0.014839	-0.014908	-0.015134	-0.01549	-0.015968	-0.016583	-0.017384	-0.01842
Inhibitory		-0.026659	-0.023595	-0.021104	-0.019288	-0.018206	-0.017886	-0.018306	-0.019416	-0.021121	-0.023287	-0.025756	-0.028342	-0.03085	-0.033082	-0.034869	-0.03607	-0.036594	-0.03641	-0.035544	-0.034086	-0.032166	-0.029954	-0.027643	-0.025422	-0.023464	-0.021902	-0.020813	-0.020201	-0.019985	-0.020027	-0.02013	-0.020083	-0.019704	-0.018884	-0.017614	-0.016002	-0.014243	-0.0126	-0.011339	-0.010678	-0.010743	-0.011552	-0.01301	-0.014948	-0.017158	-0.019447	-0.021659	-0.023707
Inhibitory		-0.012232	-0.013509	-0.014551	-0.015358	-0.015957	-0.016401	-0.016741	-0.01701	-0.017232	-0.017417	-0.017589	-0.01775	-0.017915	-0.018098	-0.018299	-0.018511	-0.018723	-0.018922	-0.019104	-0.019284	-0.019488	-0.019765	-0.020168	-0.020744	-0.021525	-0.022504	-0.023632	-0.024822	-0.025947	-0.026868	-0.027439	-0.027537	-0.02708	-0.026045	-0.024485	-0.022528	-0.020361	-0.018216	-0.016336	-0.014934	-0.014164	-0.0141	-0.014721	-0.015928	-0.017567	-0.019464	-0.021429	-0.02329
Inhibitory		-0.056561	-0.058284	-0.059398	-0.059829	-0.059559	-0.058616	-0.057085	-0.055097	-0.052812	-0.05039	-0.047968	-0.045643	-0.043458	-0.041412	-0.039489	-0.037684	-0.036036	-0.034636	-0.033622	-0.033142	-0.033321	-0.034211	-0.035758	-0.037804	-0.040098	-0.042361	-0.044332	-0.045823	-0.046754	-0.047159	-0.047174	-0.046991	-0.04682	-0.046849	-0.047201	-0.04793	-0.049011	-0.050353	-0.051818	-0.05325	-0.054504	-0.055465	-0.056074	-0.056336	-0.056323	-0.056147	-0.055962	-0.055907
Inhibitory		0.0078916	0.0072545	0.0063714	0.0052057	0.003765	0.0020788	0.00021763	-0.0017204	-0.0036187	-0.005336	-0.0067211	-0.0076346	-0.0079557	-0.0076226	-0.0066386	-0.0050871	-0.0031321	-0.00099176	0.0010743	0.0028163	0.004016	0.0045269	0.004297	0.0033644	0.0018448	-9.1949e-05	-0.0022568	-0.0044873	-0.0066656	-0.0087336	-0.010689	-0.012563	-0.014401	-0.016218	-0.017981	-0.019618	-0.021006	-0.022014	-0.022528	-0.022489	-0.021912	-0.020895	-0.019598	-0.018222	-0.016956	-0.015956	-0.015305	-0.01502
Inhibitory		-0.022288	-0.019038	-0.015739	-0.012463	-0.0093111	-0.0064112	-0.0039078	-0.0019499	-0.00067981	-0.00020189	-0.00056503	-0.00176	-0.0037166	-0.0063281	-0.0094768	-0.013034	-0.016883	-0.020913	-0.024998	-0.028997	-0.032727	-0.035978	-0.038506	-0.040082	-0.040504	-0.039627	-0.037383	-0.033801	-0.028984	-0.023119	-0.016473	-0.009375	-0.0022165	0.0045793	0.010576	0.015381	0.018681	0.020289	0.020178	0.018474	0.015441	0.011436	0.006861	0.002097	-0.0025272	-0.0067578	-0.010412	-0.013379
Inhibitory		-0.015522	-0.013971	-0.01211	-0.010076	-0.0080151	-0.0060466	-0.0042547	-0.0026829	-0.0013589	-0.0003014	0.00045885	0.00089295	0.00097386	0.00069948	8.993e-05	-0.0007911	-0.0018544	-0.002977	-0.0040337	-0.0048951	-0.005432	-0.0055187	-0.005043	-0.0039041	-0.0020459	0.00052416	0.0037294	0.0073787	0.011213	0.014905	0.018121	0.020567	0.022026	0.022385	0.02164	0.019871	0.017206	0.013776	0.0097037	0.0050742	-4.5995e-05	-0.00559	-0.011466	-0.017541	-0.023625	-0.029477	-0.034838	-0.039444
Inhibitory		-0.028632	-0.027034	-0.025577	-0.024348	-0.023443	-0.022944	-0.022904	-0.023329	-0.02417	-0.025311	-0.026585	-0.027807	-0.028791	-0.029394	-0.029549	-0.029266	-0.028658	-0.027902	-0.027211	-0.0268	-0.026829	-0.02738	-0.028428	-0.029851	-0.031448	-0.032976	-0.034191	-0.034893	-0.034963	-0.034391	-0.033271	-0.031794	-0.030204	-0.028767	-0.027728	-0.027274	-0.027504	-0.028437	-0.030009	-0.032088	-0.034493	-0.037017	-0.039451	-0.0416	-0.04331	-0.044475	-0.045057	-0.045069
Inhibitory		-0.00091442	-0.0017491	-0.003162	-0.0050082	-0.0071001	-0.0092008	-0.011068	-0.012477	-0.013272	-0.01338	-0.012831	-0.011766	-0.010408	-0.0090131	-0.0078386	-0.007082	-0.0068696	-0.007224	-0.008073	-0.0092767	-0.01064	-0.011952	-0.013031	-0.013739	-0.014016	-0.013889	-0.013457	-0.012868	-0.012292	-0.011876	-0.011696	-0.011749	-0.01195	-0.01214	-0.012124	-0.011717	-0.010785	-0.0092703	-0.0072013	-0.0046942	-0.0019388	0.00084187	0.0034025	0.0055196	0.0070069	0.0077412	0.0076395	0.0066851
Inhibitory		0.015954	0.016801	0.017185	0.017037	0.016329	0.015093	0.013399	0.011353	0.0090786	0.0067094	0.004371	0.0021788	0.00022558	-0.0014157	-0.0026898	-0.0035622	-0.0040119	-0.0040236	-0.0035912	-0.0027209	-0.0014338	0.00022555	0.0021777	0.0042965	0.0064279	0.0083747	0.0099379	0.010933	0.011238	0.010801	0.0096735	0.0079993	0.0059892	0.0038909	0.0019509	0.00036042	-0.00077146	-0.0014197	-0.0016545	-0.0016192	-0.0015077	-0.0015244	-0.0018723	-0.0027146	-0.0041584	-0.0062391	-0.0089272	-0.012117
Inhibitory		-0.018375	-0.015754	-0.012943	-0.010124	-0.0074582	-0.0050506	-0.0029403	-0.0010999	0.00054627	0.0020999	0.0036575	0.0052612	0.0068948	0.0084824	0.0099163	0.011078	0.011886	0.012307	0.012367	0.012124	0.011657	0.01103	0.010278	0.0094122	0.0084327	0.0073446	0.0062047	0.0051043	0.0041919	0.0036321	0.0035996	0.004197	0.0054727	0.0073638	0.0097235	0.012307	0.014829	0.016997	0.018553	0.019323	0.019228	0.01831	0.016684	0.014553	0.012138	0.009678	0.0073724	0.0053751
Inhibitory		-0.013075	-0.012223	-0.010813	-0.009071	-0.0072544	-0.0055952	-0.0042696	-0.0033656	-0.0028865	-0.0027628	-0.0028865	-0.0031266	-0.0033824	-0.0035894	-0.0037371	-0.0038541	-0.0040057	-0.0042526	-0.0046384	-0.0051724	-0.0058328	-0.0065728	-0.0073436	-0.0081189	-0.0089011	-0.0097274	-0.010665	-0.011791	-0.013157	-0.014778	-0.01661	-0.018562	-0.020492	-0.022255	-0.023708	-0.024764	-0.025391	-0.025622	-0.025544	-0.02528	-0.024938	-0.02461	-0.024345	-0.024145	-0.02397	-0.023749	-0.023402	-0.02285
Inhibitory		-0.014967	-0.011944	-0.0086681	-0.0052863	-0.0019488	0.0011941	0.0039992	0.0063586	0.0081944	0.0094743	0.01022	0.010496	0.010411	0.01011	0.0097499	0.0094827	0.0094278	0.0096561	0.010173	0.01091	0.011736	0.012489	0.013005	0.013158	0.012885	0.012204	0.011207	0.010022	0.0087846	0.0076025	0.0065269	0.0055467	0.0046094	0.0036482	0.0026176	0.0015325	0.00047801	-0.00038886	-0.00087647	-0.00077973	6.0114e-05	0.0017216	0.0041736	0.0072679	0.010754	0.014318	0.017623	0.020368
Inhibitory		0.0091396	0.011593	0.014817	0.018435	0.022052	0.025338	0.028041	0.030042	0.031336	0.032019	0.03225	0.032205	0.032032	0.031831	0.031647	0.031467	0.031252	0.030967	0.030578	0.030063	0.029416	0.028617	0.027633	0.026423	0.024937	0.023166	0.021143	0.018963	0.016799	0.014859	0.013375	0.012534	0.012444	0.013103	0.014385	0.01603	0.017704	0.019028	0.019665	0.019331	0.017881	0.015303	0.01174	0.0074517	0.0027854	-0.0018594	-0.0060984	-0.0095894
Inhibitory		-0.028657	-0.030141	-0.031388	-0.032258	-0.03263	-0.03242	-0.031584	-0.030127	-0.028109	-0.025629	-0.022815	-0.019816	-0.016779	-0.013842	-0.011124	-0.0087144	-0.0066799	-0.0050526	-0.0038467	-0.0030418	-0.0026053	-0.0024781	-0.0026033	-0.0029216	-0.0033673	-0.0038814	-0.0044096	-0.0048922	-0.005263	-0.0054549	-0.0054026	-0.0050441	-0.0043323	-0.0032571	-0.0018456	-0.00018295	0.0015975	0.0033202	0.0047992	0.0058577	0.0063708	0.0062929	0.0056606	0.0046013	0.0033097	0.0020106	0.00093434	0.00026038
Inhibitory		-0.023102	-0.022043	-0.021176	-0.020511	-0.020063	-0.019838	-0.019816	-0.019944	-0.020133	-0.020265	-0.020219	-0.019891	-0.019227	-0.018238	-0.017009	-0.015682	-0.014432	-0.013434	-0.012822	-0.012651	-0.012889	-0.013433	-0.014124	-0.014796	-0.015314	-0.015603	-0.015658	-0.015543	-0.015348	-0.015164	-0.015057	-0.015051	-0.015125	-0.015247	-0.015381	-0.015516	-0.015678	-0.015919	-0.01629	-0.016821	-0.017505	-0.018275	-0.019027	-0.019637	-0.019994	-0.020033	-0.019749	-0.019205
Inhibitory		0.018927	0.022161	0.024066	0.024448	0.023273	0.020689	0.016982	0.012545	0.0078012	0.0031456	-0.0011162	-0.0047773	-0.0077585	-0.010072	-0.011799	-0.013066	-0.014015	-0.014782	-0.015488	-0.01624	-0.017116	-0.018153	-0.01937	-0.020737	-0.022183	-0.023599	-0.02486	-0.025821	-0.026337	-0.026277	-0.025558	-0.024141	-0.022062	-0.019422	-0.016381	-0.013144	-0.0099239	-0.0069216	-0.0042996	-0.0021682	-0.00058922	0.00040712	0.00080579	0.00059262	-0.00028123	-0.0018631	-0.0041899	-0.0072554
Inhibitory		-0.011948	-0.012585	-0.013197	-0.013784	-0.014331	-0.014823	-0.015234	-0.015536	-0.015702	-0.015702	-0.015508	-0.015097	-0.014466	-0.013631	-0.012642	-0.011581	-0.010561	-0.009709	-0.009148	-0.0089698	-0.0092091	-0.0098317	-0.010731	-0.011736	-0.012648	-0.013268	-0.013435	-0.01306	-0.01214	-0.010767	-0.0091102	-0.0073958	-0.0058717	-0.0047708	-0.0042793	-0.0045148	-0.0055093	-0.0072104	-0.0094917	-0.012174	-0.015049	-0.017886	-0.020487	-0.022667	-0.024283	-0.025234	-0.025463	-0.02495
Inhibitory		-0.01479	-0.013868	-0.012447	-0.010569	-0.0083008	-0.005741	-0.0030099	-0.00025879	0.0023489	0.0046483	0.0065083	0.0078461	0.0086398	0.0089451	0.0088768	0.0085862	0.0082317	0.0079487	0.0078142	0.0078511	0.0080232	0.0082602	0.0084823	0.008627	0.0086641	0.008604	0.0084845	0.0083689	0.0083287	0.0084228	0.0087028	0.0091995	0.0099184	0.010841	0.011912	0.013047	0.014129	0.015024	0.015598	0.01574	0.015385	0.014524	0.01321	0.011554	0.009706	0.0078258	0.0060639	0.0045349
Inhibitory		-0.0020847	-0.0055991	-0.0092107	-0.012726	-0.015961	-0.018751	-0.02097	-0.022532	-0.023384	-0.02351	-0.022921	-0.021653	-0.019762	-0.017326	-0.014452	-0.011285	-0.0079921	-0.0047733	-0.0018351	0.0006259	0.0024474	0.0035178	0.0037903	0.0032762	0.0020473	0.00021031	-0.0020988	-0.00473	-0.007525	-0.010325	-0.012953	-0.015231	-0.016968	-0.017972	-0.01806	-0.017082	-0.014934	-0.011583	-0.0070859	-0.001608	0.0045834	0.011109	0.017531	0.023379	0.028212	0.031668	0.033516	0.033699
Inhibitory		-0.042827	-0.044015	-0.044385	-0.04384	-0.042345	-0.039947	-0.036761	-0.032976	-0.028833	-0.024599	-0.020545	-0.016897	-0.013818	-0.011362	-0.0094688	-0.0079768	-0.0066495	-0.005237	-0.0035309	-0.0014123	0.0011119	0.0039012	0.0067267	0.0093255	0.011449	0.012939	0.013738	0.013886	0.01351	0.012744	0.011685	0.010354	0.0086735	0.006485	0.003587	-0.00019833	-0.0049828	-0.010755	-0.017363	-0.024511	-0.031806	-0.038801	-0.045071	-0.050249	-0.054088	-0.056483	-0.057465	-0.057184
Inhibitory		-0.0108	-0.010472	-0.01043	-0.010728	-0.011398	-0.012433	-0.013776	-0.015323	-0.016925	-0.018409	-0.019593	-0.02032	-0.020468	-0.019979	-0.018867	-0.017216	-0.015177	-0.012957	-0.0108	-0.0089623	-0.0076853	-0.0071667	-0.0075229	-0.0087759	-0.010841	-0.013524	-0.016562	-0.019655	-0.022507	-0.024868	-0.026569	-0.027524	-0.027733	-0.027266	-0.026241	-0.0248	-0.023092	-0.021248	-0.019382	-0.017567	-0.015845	-0.014229	-0.012709	-0.011276	-0.0099389	-0.0087246	-0.0076985	-0.0069413
Inhibitory		-0.011728	-0.013941	-0.015905	-0.017532	-0.018716	-0.019337	-0.019276	-0.018434	-0.016772	-0.014322	-0.011205	-0.0076336	-0.0038871	-0.00027355	0.0029018	0.0053793	0.0069811	0.0076286	0.0073386	0.0062122	0.004408	0.0021085	-0.00051053	-0.0033	-0.0061424	-0.0089574	-0.011687	-0.014291	-0.016729	-0.018968	-0.020966	-0.022687	-0.0241	-0.025179	-0.0259	-0.026242	-0.026185	-0.025699	-0.024762	-0.023354	-0.021482	-0.019179	-0.01652	-0.01361	-0.010593	-0.0076295	-0.0048779	-0.0024719
Inhibitory		-0.035771	-0.035808	-0.035621	-0.035248	-0.034764	-0.034276	-0.033899	-0.033732	-0.033843	-0.034244	-0.034871	-0.035604	-0.036263	-0.036649	-0.036564	-0.035853	-0.034416	-0.032249	-0.029431	-0.026115	-0.022506	-0.018838	-0.015329	-0.012163	-0.009482	-0.0073806	-0.0059172	-0.0051311	-0.0050551	-0.005713	-0.0071123	-0.0092207	-0.011941	-0.015096	-0.018432	-0.021639	-0.0244	-0.026448	-0.027628	-0.027926	-0.027489	-0.026598	-0.025618	-0.024924	-0.024836	-0.025547	-0.027094	-0.029363
Inhibitory		-0.011954	-0.010208	-0.0086135	-0.0072813	-0.0063268	-0.0058971	-0.0061113	-0.0070709	-0.0088138	-0.011326	-0.014509	-0.018195	-0.022156	-0.026114	-0.029786	-0.032908	-0.035284	-0.036801	-0.037446	-0.0373	-0.036509	-0.035261	-0.033745	-0.032133	-0.030551	-0.029096	-0.027818	-0.026749	-0.025904	-0.025276	-0.02485	-0.024587	-0.024427	-0.024282	-0.024029	-0.023544	-0.022705	-0.021429	-0.019679	-0.0175	-0.014996	-0.012324	-0.0096705	-0.007208	-0.0050731	-0.0033585	-0.0020879	-0.0012359
Inhibitory		0.023287	0.017144	0.0088112	-0.0011747	-0.012111	-0.023217	-0.033725	-0.043002	-0.050608	-0.056366	-0.060296	-0.062605	-0.063584	-0.063542	-0.062736	-0.061367	-0.059615	-0.057618	-0.055563	-0.05362	-0.051963	-0.050707	-0.049923	-0.049542	-0.04943	-0.049438	-0.049406	-0.049258	-0.048989	-0.048683	-0.048454	-0.048426	-0.048686	-0.049275	-0.050227	-0.051564	-0.053369	-0.055755	-0.058866	-0.062848	-0.067771	-0.073568	-0.079984	-0.086582	-0.092744	-0.097759	-0.10091	-0.10161
Inhibitory		0.0016753	0.0025725	0.0036198	0.0046698	0.0055503	0.0061168	0.006268	0.0059628	0.0052139	0.0040874	0.0026791	0.0011115	-0.00049868	-0.0020354	-0.0034046	-0.0045317	-0.0053774	-0.0059295	-0.0062117	-0.0062717	-0.0061727	-0.0059823	-0.0057633	-0.0055625	-0.0053993	-0.0052673	-0.0051197	-0.0048834	-0.0044649	-0.0037735	-0.0027387	-0.0013438	0.00037033	0.0022832	0.0042193	0.0059655	0.0073052	0.0080703	0.0081593	0.007567	0.0063797	0.004774	0.002975	0.0012294	-0.00022912	-0.0012151	-0.0016162	-0.0014032
Inhibitory		0.0021727	0.002369	0.0029081	0.0035992	0.0042631	0.0047571	0.0050166	0.0050579	0.0049555	0.0048303	0.0048203	0.0050292	0.0055229	0.0062881	0.0072472	0.0082523	0.0091234	0.0096755	0.0097312	0.0091682	0.0079393	0.0060694	0.0036731	0.00091857	-0.0019748	-0.0047732	-0.0072638	-0.0092759	-0.010706	-0.011517	-0.011748	-0.011512	-0.010965	-0.010291	-0.0096651	-0.0092461	-0.0091443	-0.0094106	-0.010045	-0.010996	-0.012175	-0.013478	-0.014803	-0.016042	-0.017109	-0.017921	-0.018407	-0.018517
Inhibitory		0.021995	0.018069	0.013764	0.0089305	0.0034634	-0.0026384	-0.0091696	-0.015748	-0.021826	-0.026798	-0.030137	-0.031455	-0.03068	-0.027995	-0.023856	-0.018908	-0.013853	-0.0093832	-0.0060147	-0.0040846	-0.0036877	-0.0046586	-0.0066484	-0.0091502	-0.011594	-0.013419	-0.014187	-0.013625	-0.011649	-0.0084366	-0.0043603	3.1923e-05	0.0040931	0.0071645	0.0086453	0.0080608	0.0052008	9.8314e-05	-0.0069335	-0.015346	-0.024396	-0.033258	-0.04113	-0.047349	-0.051467	-0.053331	-0.053044	-0.050984
Inhibitory		0.0081816	0.008955	0.009552	0.0099414	0.010079	0.0098895	0.0092878	0.0082087	0.0065918	0.0044479	0.0018272	-0.0011538	-0.0043136	-0.0074396	-0.010295	-0.012661	-0.014341	-0.015185	-0.015102	-0.014039	-0.011999	-0.0090126	-0.0051413	-0.00048224	0.0048129	0.010545	0.016456	0.02222	0.027479	0.031883	0.035116	0.036967	0.037338	0.036279	0.033965	0.030674	0.026724	0.022439	0.018095	0.013913	0.010023	0.0065059	0.0033858	0.00065833	-0.0016951	-0.0037206	-0.0054777	-0.0070319
Inhibitory		-0.011413	-0.01618	-0.020489	-0.02401	-0.026508	-0.027845	-0.028029	-0.027197	-0.025596	-0.023537	-0.021338	-0.019278	-0.017538	-0.016188	-0.015181	-0.01439	-0.01365	-0.012796	-0.011726	-0.010413	-0.0089023	-0.0073057	-0.0057455	-0.0043373	-0.0031469	-0.0021891	-0.0014256	-0.00080083	-0.00025678	0.00022638	0.00062625	0.00086635	0.00084329	0.00044863	-0.00040979	-0.001769	-0.0036148	-0.0058666	-0.0084068	-0.011078	-0.013734	-0.016233	-0.018467	-0.020364	-0.021881	-0.022999	-0.023723	-0.024058
Inhibitory		-0.024824	-0.022971	-0.021061	-0.019096	-0.017099	-0.015124	-0.013255	-0.011589	-0.010224	-0.0092252	-0.0086137	-0.0083547	-0.008356	-0.0084867	-0.0085883	-0.0085136	-0.0081345	-0.0073719	-0.0062033	-0.0046828	-0.0029263	-0.0011065	0.00058626	0.0019507	0.0028246	0.0031087	0.0027803	0.0019038	0.00061681	-0.00089282	-0.0024046	-0.0037109	-0.0046328	-0.0050495	-0.004922	-0.0042708	-0.0031946	-0.0018363	-0.00036058	0.0010795	0.0023514	0.0033877	0.0041577	0.0047058	0.0051172	0.0055079	0.0060087	0.0067458
Inhibitory		0.0072298	0.0084767	0.0097006	0.010838	0.011803	0.012505	0.012867	0.01286	0.012509	0.011899	0.011151	0.010392	0.0097512	0.0093293	0.0091834	0.0093475	0.0098142	0.010547	0.011492	0.01256	0.013641	0.014611	0.015344	0.015734	0.015723	0.015323	0.014609	0.013724	0.01283	0.012085	0.011586	0.011342	0.011261	0.011157	0.01078	0.0098639	0.0081835	0.0055905	0.0020452	-0.0023637	-0.0074549	-0.01296	-0.018583	-0.024021	-0.028999	-0.033288	-0.036719	-0.03917
Inhibitory		-0.0055072	-0.0063691	-0.0072569	-0.0081858	-0.0091746	-0.010223	-0.011285	-0.012279	-0.013086	-0.013576	-0.013646	-0.013252	-0.01241	-0.011201	-0.0097512	-0.0081954	-0.0066511	-0.0051925	-0.0038358	-0.0025585	-0.0013148	-5.6912e-05	0.0012428	0.0025572	0.0038274	0.0049508	0.0058117	0.0062999	0.0063227	0.0058331	0.0048287	0.0033628	0.0015372	-0.00051474	-0.0026207	-0.0046063	-0.0062904	-0.0075141	-0.0081594	-0.00817	-0.007562	-0.0064343	-0.0049616	-0.0033845	-0.0019628	-0.00094759	-0.0005361	-0.00083449
Inhibitory		-0.02969	-0.029375	-0.029506	-0.030141	-0.031294	-0.0329	-0.034827	-0.03686	-0.038753	-0.040249	-0.041128	-0.041227	-0.040466	-0.038843	-0.036425	-0.033326	-0.029706	-0.025735	-0.021593	-0.01745	-0.013478	-0.0098201	-0.0065799	-0.003827	-0.0015848	0.00016308	0.0014632	0.0023721	0.0029624	0.0032907	0.0034091	0.0033608	0.0031785	0.00289	0.0025142	0.0020673	0.0015554	0.00098219	0.0003501	-0.00035128	-0.0011492	-0.0020702	-0.003156	-0.0044379	-0.005938	-0.0076522	-0.0095631	-0.011622
Inhibitory		0.00157	0.0012638	0.0023671	0.0046968	0.0079249	0.011611	0.015228	0.018232	0.020153	0.020654	0.019598	0.017056	0.013299	0.0087254	0.0038116	-0.00098085	-0.005273	-0.0087953	-0.011414	-0.013122	-0.014011	-0.014247	-0.014019	-0.013525	-0.012931	-0.01236	-0.011891	-0.011543	-0.011302	-0.011112	-0.010922	-0.010678	-0.010362	-0.0099974	-0.0096439	-0.009397	-0.0093682	-0.0096599	-0.010334	-0.01141	-0.01284	-0.014521	-0.016311	-0.018054	-0.019608	-0.020852	-0.021733	-0.022227
Inhibitory		-0.028265	-0.029934	-0.030965	-0.031072	-0.030058	-0.027863	-0.024568	-0.020374	-0.015599	-0.010619	-0.005812	-0.0015166	0.0020141	0.0046305	0.0062922	0.0070555	0.0070423	0.0064238	0.0053972	0.0041658	0.0029237	0.0018501	0.0010956	0.00077272	0.00096073	0.0016757	0.0028847	0.0044991	0.0063808	0.008359	0.010237	0.011821	0.012941	0.013487	0.013414	0.012776	0.011707	0.010419	0.00917	0.0082388	0.0078784	0.0082863	0.0095763	0.011763	0.014755	0.018365	0.022324	0.026323
Inhibitory		0.024996	0.012617	0.00099753	-0.0092218	-0.017525	-0.023559	-0.027157	-0.02833	-0.027225	-0.024143	-0.019471	-0.013721	-0.0074765	-0.0013749	0.0039142	0.0078066	0.0098079	0.0096209	0.0071622	0.0025547	-0.0038805	-0.01173	-0.020499	-0.02973	-0.038986	-0.047878	-0.056081	-0.063336	-0.069412	-0.074158	-0.077504	-0.079473	-0.080212	-0.079976	-0.079125	-0.078071	-0.077166	-0.076692	-0.076718	-0.077096	-0.077479	-0.077351	-0.076123	-0.073246	-0.06839	-0.061449	-0.052629	-0.042392
Inhibitory		-0.04698	-0.048885	-0.048199	-0.045157	-0.0402	-0.033873	-0.026779	-0.019469	-0.01239	-0.0058608	-3.8789e-05	0.0050248	0.0093836	0.013173	0.016536	0.019656	0.022638	0.025606	0.028591	0.031576	0.034463	0.037069	0.039179	0.040514	0.040848	0.039982	0.037861	0.03456	0.030342	0.025638	0.021033	0.017195	0.014847	0.014582	0.016842	0.021798	0.029281	0.038812	0.049601	0.060664	0.070958	0.07949	0.085475	0.088418	0.088129	0.084748	0.07863	0.070321
Inhibitory		0.059271	0.052334	0.046035	0.040504	0.035796	0.031946	0.029013	0.027102	0.026379	0.027051	0.029335	0.033403	0.039294	0.0469	0.05589	0.065743	0.07578	0.085233	0.093356	0.099506	0.10325	0.10441	0.1031	0.099683	0.094729	0.088896	0.082857	0.077188	0.072302	0.068441	0.065655	0.06386	0.06291	0.06264	0.062906	0.063592	0.064615	0.065889	0.067285	0.068651	0.06976	0.070363	0.070212	0.069092	0.066791	0.063181	0.058168	0.051743
Inhibitory		0.010735	0.010553	0.010328	0.01009	0.0098554	0.0096208	0.0094159	0.0092976	0.0094027	0.0099086	0.011031	0.012952	0.015779	0.019493	0.023939	0.028806	0.033698	0.038182	0.04185	0.044374	0.045563	0.045356	0.04382	0.041126	0.037516	0.033271	0.028687	0.024056	0.019661	0.015743	0.012499	0.010056	0.0084503	0.0076228	0.0074207	0.0076032	0.0078955	0.0080357	0.0078063	0.0071085	0.0059564	0.0044911	0.0029579	0.0016343	0.00078542	0.00060993	0.0011842	0.0024416
Inhibitory		-0.019674	-0.019175	-0.018122	-0.016536	-0.014437	-0.011869	-0.0088751	-0.0055116	-0.0018766	0.0018851	0.0055906	0.009026	0.011983	0.014313	0.015942	0.016902	0.017296	0.017298	0.017094	0.016854	0.016701	0.016689	0.016816	0.017021	0.017205	0.017229	0.016948	0.016215	0.014913	0.012957	0.010337	0.007121	0.0034638	-0.00039523	-0.0041653	-0.0075415	-0.010248	-0.012095	-0.012992	-0.012975	-0.012198	-0.010909	-0.0093899	-0.0079209	-0.0067131	-0.0058856	-0.0054403	-0.0052974
Inhibitory		-0.033358	-0.032174	-0.029603	-0.025549	-0.020039	-0.013249	-0.0055093	0.0027055	0.010817	0.018222	0.024371	0.028856	0.031472	0.032247	0.031455	0.029563	0.027168	0.024899	0.023329	0.022892	0.023831	0.026173	0.029741	0.034209	0.039138	0.044057	0.048526	0.052175	0.054733	0.056039	0.056053	0.054836	0.052553	0.049445	0.045816	0.041996	0.038308	0.035044	0.032415	0.030544	0.02946	0.029121	0.029418	0.030203	0.031309	0.032562	0.033777	0.034768
Inhibitory		-0.00089351	-0.0016153	-0.0025891	-0.0036874	-0.0047759	-0.0057531	-0.0065406	-0.007087	-0.0073652	-0.0073489	-0.0070301	-0.0064226	-0.0055696	-0.0045697	-0.0035651	-0.0027427	-0.002297	-0.002391	-0.0031326	-0.0045305	-0.0065115	-0.0089323	-0.011609	-0.014362	-0.017039	-0.019534	-0.021791	-0.023784	-0.0255	-0.026915	-0.027994	-0.028657	-0.028826	-0.02842	-0.027377	-0.025677	-0.023339	-0.020442	-0.0171	-0.013467	-0.0097295	-0.0060804	-0.0027266	0.00013786	0.0023431	0.0037617	0.004335	0.00407
Inhibitory		0.0037642	0.0029191	0.001555	-0.00024349	-0.0023487	-0.0046261	-0.0069566	-0.0092277	-0.011334	-0.013172	-0.014638	-0.015621	-0.016032	-0.0158	-0.014928	-0.013484	-0.011636	-0.0096277	-0.0077525	-0.0063153	-0.005563	-0.0056512	-0.0065887	-0.0082428	-0.010353	-0.012575	-0.014535	-0.015895	-0.016402	-0.015921	-0.014434	-0.012053	-0.0089595	-0.0053913	-0.0016178	0.0021158	0.0055811	0.008588	0.011	0.012731	0.013756	0.014107	0.013888	0.01324	0.012356	0.011418	0.010593	0.009994
Inhibitory		0.059713	0.052163	0.046565	0.042907	0.040888	0.040035	0.039786	0.039544	0.038739	0.036853	0.033486	0.028379	0.0215	0.01299	0.0032181	-0.0072848	-0.017881	-0.027957	-0.036938	-0.044389	-0.049998	-0.0536	-0.055119	-0.054561	-0.051977	-0.047456	-0.041186	-0.033387	-0.024426	-0.014757	-0.004899	0.0046231	0.013333	0.020878	0.027068	0.031853	0.035319	0.037608	0.038854	0.039128	0.038433	0.036667	0.033702	0.029409	0.023707	0.016591	0.008161	-0.0013974
vCA3 cells
Cell type	Time from HFO peak (ms)	-420	-419	-418	-417	-416	-415	-414	-413	-412	-411	-410	-409	-408	-407	-406	-405	-404	-403	-402	-401	-400	-399	-398	-397	-396	-395	-394	-393	-392	-391	-390	-389	-388	-387	-386	-385	-384	-383	-382	-381	-380	-379	-378	-377	-376	-375	-374	-373
Excitatory		-0.17437	-0.16474	-0.15021	-0.13226	-0.1127	-0.093491	-0.076362	-0.062663	-0.05311	-0.047781	-0.046162	-0.047285	-0.050004	-0.053159	-0.055763	-0.05714	-0.056962	-0.055226	-0.052127	-0.048115	-0.043782	-0.039851	-0.037151	-0.036594	-0.039096	-0.045428	-0.056114	-0.071253	-0.090475	-0.11285	-0.13703	-0.16144	-0.18432	-0.20409	-0.21947	-0.22957	-0.23393	-0.23256	-0.2258	-0.21424	-0.1986	-0.17966	-0.15824	-0.13505	-0.11083	-0.08633	-0.062192	-0.039139
Excitatory		-0.097753	-0.099101	-0.097135	-0.09194	-0.083966	-0.073978	-0.06307	-0.052616	-0.044041	-0.038645	-0.037416	-0.040742	-0.048347	-0.059251	-0.071905	-0.08451	-0.095253	-0.10266	-0.10581	-0.10453	-0.099206	-0.090714	-0.080148	-0.068544	-0.056525	-0.044339	-0.031717	-0.017998	-0.0024183	0.015717	0.036743	0.060479	0.086158	0.11249	0.13784	0.1604	0.17848	0.19064	0.19591	0.19389	0.1847	0.16892	0.14751	0.12172	0.092857	0.062298	0.031221	0.00072117
Excitatory		0.036378	0.01352	-0.012711	-0.04159	-0.07207	-0.10283	-0.13249	-0.15955	-0.18269	-0.20079	-0.21314	-0.21955	-0.22045	-0.21687	-0.21043	-0.20308	-0.19691	-0.19374	-0.19486	-0.20078	-0.21111	-0.22469	-0.23975	-0.25434	-0.26661	-0.27517	-0.27924	-0.2786	-0.27347	-0.26439	-0.25199	-0.23678	-0.21919	-0.19969	-0.17885	-0.1574	-0.13631	-0.11666	-0.099514	-0.085684	-0.075634	-0.069343	-0.06638	-0.06599	-0.067243	-0.069271	-0.071381	-0.073156
Excitatory		-0.15269	-0.14878	-0.14626	-0.14484	-0.14372	-0.14178	-0.1379	-0.13135	-0.12212	-0.11101	-0.099586	-0.089852	-0.083915	-0.083451	-0.089543	-0.10244	-0.12163	-0.14591	-0.17364	-0.20306	-0.23237	-0.25996	-0.28447	-0.3049	-0.32056	-0.33119	-0.33688	-0.33813	-0.33572	-0.33062	-0.32389	-0.31656	-0.30943	-0.30306	-0.29766	-0.29306	-0.28878	-0.28407	-0.27807	-0.26988	-0.25887	-0.24465	-0.22734	-0.20755	-0.18639	-0.16529	-0.14591	-0.12984
Excitatory		0.029755	0.031685	0.03708	0.045585	0.056593	0.069156	0.082111	0.094147	0.10409	0.11092	0.11402	0.11333	0.10917	0.10239	0.094173	0.085821	0.07862	0.073708	0.071778	0.073122	0.077524	0.084257	0.092212	0.099995	0.10616	0.10937	0.10866	0.10359	0.094242	0.0813	0.06586	0.0493	0.032928	0.01798	0.0053435	-0.0044354	-0.011128	-0.014757	-0.015468	-0.013457	-0.0088951	-0.0018937	0.0074557	0.018992	0.032552	0.047762	0.064028	0.080642
Excitatory		-0.12365	-0.14139	-0.15679	-0.1692	-0.17809	-0.18309	-0.1841	-0.18123	-0.17489	-0.16566	-0.15416	-0.14101	-0.12668	-0.11153	-0.095884	-0.08017	-0.065009	-0.051208	-0.039817	-0.031858	-0.028149	-0.029016	-0.03409	-0.042309	-0.052016	-0.061052	-0.067306	-0.068904	-0.064581	-0.053894	-0.037243	-0.015788	0.008698	0.034123	0.058408	0.07972	0.096649	0.1084	0.11474	0.11587	0.11237	0.10482	0.093778	0.079648	0.062725	0.043295	0.021817	-0.0010295
Excitatory		-0.21301	-0.22539	-0.23974	-0.25525	-0.27086	-0.28531	-0.29739	-0.30605	-0.3105	-0.31032	-0.30564	-0.29692	-0.28504	-0.27119	-0.25661	-0.24243	-0.2295	-0.21827	-0.20876	-0.20068	-0.19352	-0.1867	-0.17977	-0.17255	-0.16514	-0.15791	-0.15142	-0.14622	-0.14289	-0.14172	-0.14278	-0.14588	-0.15056	-0.15639	-0.16278	-0.16934	-0.17583	-0.1821	-0.18818	-0.1941	-0.1999	-0.20555	-0.21098	-0.21604	-0.22058	-0.22445	-0.22756	-0.22982
Excitatory		-0.15624	-0.16739	-0.18111	-0.19739	-0.21561	-0.23464	-0.253	-0.26911	-0.2816	-0.28948	-0.29236	-0.29042	-0.28429	-0.275	-0.26369	-0.25137	-0.23876	-0.2262	-0.21361	-0.20053	-0.18643	-0.17073	-0.15312	-0.13364	-0.11274	-0.091307	-0.070508	-0.051645	-0.035867	-0.024158	-0.017013	-0.014381	-0.015641	-0.019656	-0.024919	-0.029718	-0.032409	-0.03158	-0.026297	-0.016161	-0.0013877	0.017273	0.038721	0.061515	0.084174	0.10532	0.12372	0.13859
Excitatory		-0.084206	-0.088447	-0.093154	-0.09733	-0.10016	-0.10115	-0.10025	-0.097686	-0.094121	-0.090306	-0.087075	-0.08518	-0.08514	-0.087292	-0.091676	-0.098064	-0.10597	-0.11463	-0.12312	-0.13032	-0.13514	-0.13653	-0.13366	-0.12601	-0.11342	-0.096223	-0.075052	-0.051011	-0.025448	8.3562e-05	0.023876	0.044222	0.059618	0.068827	0.071053	0.0661	0.054346	0.036899	0.015438	-0.007949	-0.030873	-0.051036	-0.06639	-0.075327	-0.076954	-0.071069	-0.058178	-0.039439
Excitatory		0.25687	0.21083	0.16093	0.10851	0.055323	0.0033044	-0.045567	-0.089601	-0.12754	-0.15864	-0.18268	-0.19989	-0.21078	-0.21608	-0.21654	-0.21295	-0.20601	-0.19634	-0.18449	-0.17113	-0.15692	-0.14256	-0.12885	-0.1166	-0.10648	-0.098932	-0.094133	-0.091935	-0.091767	-0.092784	-0.093862	-0.093748	-0.091238	-0.085256	-0.075019	-0.06024	-0.041191	-0.018784	0.0055189	0.029874	0.052347	0.071175	0.085053	0.093294	0.095828	0.093084	0.085836	0.074835
Excitatory		-0.033129	-0.044619	-0.053944	-0.06162	-0.068394	-0.075127	-0.082711	-0.091894	-0.10335	-0.11747	-0.13447	-0.15417	-0.17611	-0.19937	-0.22271	-0.24456	-0.26329	-0.27726	-0.28517	-0.28622	-0.28027	-0.26787	-0.25025	-0.22905	-0.20622	-0.18371	-0.16323	-0.14605	-0.13299	-0.12431	-0.11987	-0.1191	-0.12129	-0.12552	-0.13085	-0.13639	-0.14131	-0.14491	-0.14657	-0.1458	-0.1423	-0.13599	-0.127	-0.11586	-0.10329	-0.090254	-0.07781	-0.06697
Excitatory		0.20117	0.16808	0.13507	0.10357	0.074733	0.049358	0.027838	0.01025	-0.0035902	-0.014095	-0.021781	-0.027143	-0.030652	-0.032673	-0.033515	-0.033453	-0.032788	-0.031809	-0.030928	-0.030513	-0.030914	-0.032331	-0.034906	-0.038641	-0.043486	-0.049413	-0.056423	-0.064622	-0.074105	-0.084941	-0.097092	-0.11029	-0.12403	-0.13767	-0.15036	-0.16116	-0.16913	-0.17332	-0.173	-0.1677	-0.15743	-0.14281	-0.12507	-0.10603	-0.087907	-0.072929	-0.063	-0.059333
Excitatory		0.015948	0.0098137	0.0015884	-0.008935	-0.021845	-0.037045	-0.054345	-0.07336	-0.093492	-0.11392	-0.13355	-0.1511	-0.16513	-0.17429	-0.17745	-0.1739	-0.16362	-0.14726	-0.12611	-0.10204	-0.077351	-0.054391	-0.035449	-0.022429	-0.016625	-0.01882	-0.02895	-0.046295	-0.06949	-0.096723	-0.12588	-0.15472	-0.18107	-0.20302	-0.21907	-0.22826	-0.2302	-0.22514	-0.2139	-0.1978	-0.17843	-0.15741	-0.13626	-0.11609	-0.097562	-0.080834	-0.06567	-0.051464
Excitatory		-0.12102	-0.12881	-0.13339	-0.13527	-0.13538	-0.13495	-0.13538	-0.13785	-0.1433	-0.15214	-0.16429	-0.17915	-0.19577	-0.21284	-0.2289	-0.24245	-0.25211	-0.25672	-0.25543	-0.24797	-0.23458	-0.2162	-0.19425	-0.17062	-0.14742	-0.12671	-0.11027	-0.099336	-0.094355	-0.094998	-0.10008	-0.10781	-0.11615	-0.12301	-0.12668	-0.12604	-0.12062	-0.11064	-0.096738	-0.079803	-0.060807	-0.040625	-0.020056	0.00016177	0.019303	0.036608	0.051283	0.062682
Excitatory		-0.011201	0.0079838	0.020193	0.023519	0.017228	0.0017446	-0.021601	-0.050933	-0.084129	-0.11911	-0.15406	-0.18732	-0.21753	-0.24338	-0.26375	-0.27767	-0.28455	-0.28427	-0.2774	-0.26517	-0.24945	-0.2325	-0.2166	-0.20381	-0.19566	-0.19294	-0.19577	-0.20359	-0.21534	-0.22975	-0.24527	-0.26028	-0.27324	-0.28251	-0.28665	-0.28439	-0.27486	-0.25761	-0.23284	-0.20137	-0.16464	-0.12459	-0.083485	-0.043757	-0.0077654	0.02244	0.045249	0.05968
Excitatory		0.13396	0.11283	0.094276	0.078407	0.065114	0.054016	0.044398	0.035394	0.02598	0.015143	0.0019629	-0.014141	-0.033419	-0.055731	-0.080579	-0.10719	-0.13457	-0.1617	-0.18766	-0.21166	-0.23313	-0.25174	-0.26741	-0.28022	-0.29036	-0.29807	-0.30368	-0.3075	-0.30978	-0.31075	-0.31061	-0.3094	-0.30711	-0.30352	-0.29843	-0.29148	-0.28235	-0.27073	-0.25649	-0.23965	-0.22046	-0.19933	-0.17688	-0.15384	-0.13095	-0.10897	-0.088541	-0.07014
Excitatory		-0.01251	-0.03244	-0.058506	-0.088978	-0.12171	-0.15447	-0.18522	-0.2124	-0.23519	-0.25345	-0.26773	-0.27891	-0.28795	-0.29558	-0.30212	-0.3074	-0.31091	-0.31187	-0.30961	-0.30374	-0.29415	-0.28114	-0.26523	-0.24699	-0.22707	-0.20595	-0.18409	-0.1619	-0.13977	-0.11819	-0.097814	-0.079335	-0.063572	-0.051348	-0.043295	-0.03984	-0.040989	-0.046334	-0.054962	-0.065546	-0.076442	-0.085955	-0.092557	-0.095009	-0.092617	-0.085212	-0.073102	-0.056987
Excitatory		-0.095145	-0.11447	-0.12764	-0.13389	-0.13286	-0.12462	-0.1096	-0.088682	-0.063067	-0.034229	-0.0040038	0.025751	0.053056	0.075941	0.092657	0.10173	0.10198	0.092827	0.074254	0.047059	0.012895	-0.02583	-0.06606	-0.1044	-0.13761	-0.16294	-0.17854	-0.18368	-0.17863	-0.16471	-0.14379	-0.1181	-0.089846	-0.06104	-0.033395	-0.0082917	0.013259	0.03043	0.042746	0.049952	0.052087	0.049397	0.042336	0.03161	0.018046	0.0025698	-0.013861	-0.030311
Excitatory		0.02942	0.044838	0.051885	0.051894	0.046514	0.037375	0.025889	0.01307	-0.00039055	-0.014014	-0.027503	-0.040512	-0.052701	-0.063705	-0.073166	-0.08084	-0.086604	-0.090504	-0.092769	-0.093809	-0.094139	-0.094491	-0.095658	-0.098448	-0.10356	-0.11149	-0.12235	-0.13578	-0.15086	-0.16626	-0.18041	-0.1917	-0.19881	-0.20077	-0.19725	-0.18854	-0.17534	-0.15879	-0.14016	-0.12067	-0.10135	-0.08308	-0.066532	-0.05228	-0.04078	-0.032517	-0.027916	-0.027289
Excitatory		-0.11429	-0.11221	-0.10784	-0.10182	-0.095127	-0.088895	-0.084158	-0.081749	-0.082084	-0.085139	-0.090497	-0.097416	-0.10497	-0.11226	-0.11844	-0.123	-0.12566	-0.12638	-0.12537	-0.12296	-0.11952	-0.11545	-0.1112	-0.1072	-0.10385	-0.10153	-0.10056	-0.10098	-0.10267	-0.10516	-0.10784	-0.1099	-0.11059	-0.10932	-0.10579	-0.10006	-0.09246	-0.083672	-0.074437	-0.065583	-0.057856	-0.051798	-0.047676	-0.045471	-0.044823	-0.045102	-0.045376	-0.044608
Excitatory		-0.11679	-0.1145	-0.10961	-0.10234	-0.092989	-0.082029	-0.070065	-0.057819	-0.045984	-0.035173	-0.025751	-0.017771	-0.011095	-0.005339	-9.9498e-05	0.0049528	0.0099171	0.014701	0.019013	0.022539	0.025037	0.026483	0.027171	0.027631	0.028613	0.030931	0.035268	0.042019	0.051199	0.062345	0.074578	0.08666	0.097191	0.10484	0.1084	0.10709	0.10054	0.08884	0.07246	0.05207	0.028591	0.002983	-0.023812	-0.05086	-0.077385	-0.10272	-0.12632	-0.14785
Excitatory		0.15455	0.15796	0.1612	0.16366	0.16472	0.16396	0.16125	0.15695	0.15178	0.14679	0.14308	0.14157	0.1427	0.14619	0.15103	0.15554	0.15758	0.15487	0.14572	0.12907	0.10512	0.075241	0.041943	0.0085373	-0.021414	-0.044637	-0.058642	-0.062202	-0.055366	-0.039507	-0.016908	0.0096009	0.037245	0.063559	0.086798	0.10589	0.12053	0.13085	0.13733	0.14052	0.14096	0.13922	0.1357	0.13088	0.12522	0.11919	0.11317	0.10743
Excitatory		0.060136	0.059036	0.056517	0.052311	0.046179	0.037976	0.027873	0.0162	0.0035672	-0.0094229	-0.022151	-0.034189	-0.045376	-0.055647	-0.065003	-0.073321	-0.080293	-0.085263	-0.087518	-0.086288	-0.08106	-0.071609	-0.058236	-0.041629	-0.022784	-0.0029008	0.016872	0.035446	0.051858	0.065199	0.074721	0.079676	0.079404	0.073387	0.061474	0.04392	0.021456	-0.0045525	-0.032413	-0.060123	-0.085696	-0.1074	-0.12396	-0.13465	-0.13943	-0.13882	-0.13379	-0.12574
Excitatory		0.045558	0.042851	0.039314	0.036928	0.0374	0.041808	0.050374	0.062487	0.07682	0.091523	0.1046	0.11412	0.11869	0.11752	0.11061	0.098739	0.083311	0.066108	0.048925	0.033398	0.020681	0.011285	0.0051632	0.0017945	0.00036191	9.7613e-06	8.9801e-05	0.00018674	0.00035579	0.00097112	0.0027704	0.0066862	0.013694	0.024681	0.04022	0.060366	0.084641	0.11186	0.14032	0.16777	0.19183	0.21022	0.22092	0.22265	0.2149	0.19802	0.17324	0.14258
Excitatory		0.054335	0.051832	0.052261	0.055426	0.060519	0.066155	0.070551	0.071712	0.067805	0.057419	0.039907	0.015581	-0.014386	-0.047972	-0.082624	-0.11566	-0.14456	-0.16725	-0.1822	-0.18851	-0.18593	-0.17474	-0.15583	-0.13063	-0.10106	-0.069523	-0.038524	-0.010594	0.012144	0.028358	0.037641	0.040652	0.038911	0.034614	0.030105	0.027543	0.028413	0.033401	0.04227	0.054053	0.067363	0.080892	0.09368	0.10543	0.11652	0.12787	0.14055	0.15538
Excitatory		-0.066572	-0.067181	-0.066197	-0.063688	-0.059689	-0.054021	-0.046577	-0.037363	-0.026574	-0.014609	-0.002051	0.010423	0.022106	0.032343	0.040549	0.046197	0.048987	0.048739	0.045491	0.039444	0.030914	0.020391	0.0083942	-0.0045638	-0.018062	-0.031916	-0.046097	-0.060795	-0.07631	-0.092906	-0.11069	-0.1295	-0.14892	-0.16819	-0.18635	-0.20233	-0.21517	-0.22413	-0.22879	-0.22908	-0.22529	-0.21801	-0.20804	-0.19625	-0.18349	-0.17042	-0.15766	-0.14551
Excitatory		-0.098811	-0.090383	-0.077219	-0.060678	-0.042757	-0.025817	-0.012312	-0.0043749	-0.003548	-0.010502	-0.024963	-0.045885	-0.071524	-0.099808	-0.12868	-0.15641	-0.18171	-0.20389	-0.2228	-0.23862	-0.25169	-0.2623	-0.27056	-0.27633	-0.27927	-0.2789	-0.27468	-0.26614	-0.25292	-0.23481	-0.21178	-0.1839	-0.15148	-0.11504	-0.075386	-0.033662	0.0087293	0.050079	0.088608	0.12256	0.15042	0.17103	0.1838	0.18888	0.18704	0.17967	0.16867	0.15614
Excitatory		-0.25962	-0.26129	-0.2652	-0.27167	-0.28055	-0.2913	-0.30315	-0.31516	-0.32641	-0.33612	-0.3437	-0.34877	-0.35118	-0.35098	-0.34829	-0.34318	-0.33576	-0.32589	-0.31336	-0.2978	-0.2788	-0.25608	-0.22964	-0.19988	-0.16766	-0.13442	-0.10191	-0.072126	-0.046991	-0.028089	-0.016449	-0.012408	-0.015548	-0.024879	-0.038878	-0.055823	-0.07392	-0.091646	-0.10768	-0.12117	-0.13166	-0.13911	-0.14376	-0.14614	-0.14683	-0.14641	-0.14536	-0.14403
Excitatory		-0.055975	-0.059264	-0.05979	-0.058553	-0.05689	-0.056303	-0.058002	-0.062728	-0.070626	-0.081131	-0.09315	-0.10524	-0.11584	-0.12348	-0.12704	-0.12588	-0.1199	-0.10956	-0.095698	-0.079556	-0.062397	-0.045399	-0.02945	-0.015063	-0.0023028	0.0090113	0.019246	0.028733	0.037636	0.045838	0.052965	0.058419	0.061567	0.061923	0.059249	0.05362	0.045525	0.035794	0.02548	0.015721	0.00767	0.002281	0.0003306	0.0023922	0.008907	0.020069	0.03598	0.056469
Excitatory		-0.02164	-0.031374	-0.03994	-0.045598	-0.046874	-0.042784	-0.033026	-0.018072	0.0009066	0.022151	0.043589	0.063114	0.078815	0.089317	0.093909	0.092542	0.085948	0.075352	0.062372	0.0488	0.036454	0.027098	0.022269	0.023417	0.031688	0.047861	0.07216	0.10411	0.14231	0.18443	0.22741	0.26773	0.30195	0.32721	0.3416	0.34458	0.33689	0.32044	0.2978	0.27176	0.24475	0.21852	0.19405	0.17155	0.15079	0.13125	0.11249	0.094269
Inhibitory		-0.13917	-0.1718	-0.20497	-0.23634	-0.26362	-0.28489	-0.29872	-0.30454	-0.30254	-0.29381	-0.28001	-0.26314	-0.2452	-0.22794	-0.2127	-0.20026	-0.19104	-0.18505	-0.18214	-0.18199	-0.18417	-0.18814	-0.19315	-0.19824	-0.20233	-0.20424	-0.20288	-0.19758	-0.18818	-0.17518	-0.15969	-0.14342	-0.12816	-0.11566	-0.10722	-0.10347	-0.10436	-0.10915	-0.11685	-0.12629	-0.13658	-0.1471	-0.15769	-0.16832	-0.17908	-0.18982	-0.20015	-0.20933
Inhibitory		-0.33572	-0.34168	-0.34132	-0.33659	-0.32969	-0.32275	-0.31773	-0.31608	-0.31877	-0.32626	-0.3386	-0.35533	-0.37573	-0.39871	-0.42296	-0.44692	-0.46901	-0.48765	-0.50147	-0.50938	-0.51071	-0.5052	-0.49301	-0.47459	-0.45057	-0.42179	-0.38915	-0.35365	-0.31643	-0.27882	-0.2422	-0.20816	-0.17818	-0.15365	-0.13557	-0.12449	-0.12034	-0.12246	-0.12959	-0.13999	-0.15178	-0.1631	-0.1725	-0.17899	-0.18228	-0.18262	-0.18071	-0.17733
Inhibitory		-0.26998	-0.28689	-0.30094	-0.31168	-0.31911	-0.32367	-0.32626	-0.32799	-0.33014	-0.33386	-0.34009	-0.34933	-0.3616	-0.37645	-0.39294	-0.40994	-0.42618	-0.44053	-0.45211	-0.46039	-0.46511	-0.46644	-0.46469	-0.46031	-0.45373	-0.44544	-0.4357	-0.42469	-0.4125	-0.39913	-0.38453	-0.36875	-0.3519	-0.33426	-0.31622	-0.29833	-0.28108	-0.2649	-0.24997	-0.23616	-0.22309	-0.2102	-0.1969	-0.18293	-0.16845	-0.15415	-0.14125	-0.13125
Inhibitory		-0.0025682	0.0055567	0.011909	0.015096	0.014115	0.0083918	-0.0021032	-0.016969	-0.035428	-0.056524	-0.079147	-0.10219	-0.12467	-0.14566	-0.16453	-0.1807	-0.19381	-0.20366	-0.21021	-0.2136	-0.21421	-0.21262	-0.20958	-0.20587	-0.20217	-0.19891	-0.19607	-0.19329	-0.1899	-0.18528	-0.17898	-0.17098	-0.16184	-0.15255	-0.14433	-0.13841	-0.13573	-0.13679	-0.14147	-0.14924	-0.15915	-0.17001	-0.18059	-0.18953	-0.19558	-0.19754	-0.19445	-0.18559
Inhibitory		-0.18582	-0.19125	-0.19458	-0.19587	-0.19509	-0.19232	-0.18771	-0.18146	-0.17387	-0.1653	-0.15616	-0.14685	-0.13773	-0.12911	-0.1213	-0.11459	-0.10929	-0.10567	-0.10381	-0.10368	-0.10494	-0.10699	-0.10902	-0.11014	-0.10955	-0.10675	-0.10164	-0.094629	-0.086628	-0.078918	-0.072869	-0.06982	-0.070739	-0.076072	-0.085658	-0.098771	-0.11418	-0.1304	-0.14587	-0.15913	-0.16899	-0.1746	-0.17556	-0.17186	-0.16383	-0.15212	-0.13747	-0.12074
Inhibitory		0.067376	0.085029	0.10176	0.11666	0.12839	0.13522	0.13539	0.12751	0.11081	0.085561	0.053039	0.015562	-0.023847	-0.061894	-0.095498	-0.12217	-0.14038	-0.14968	-0.15054	-0.14436	-0.13295	-0.11838	-0.10269	-0.087692	-0.07496	-0.065691	-0.060709	-0.060491	-0.065102	-0.074111	-0.086664	-0.10156	-0.11736	-0.13263	-0.14603	-0.15666	-0.16399	-0.16797	-0.16885	-0.16706	-0.16316	-0.15759	-0.15084	-0.14328	-0.13533	-0.12737	-0.11984	-0.11306
Inhibitory		-0.1958	-0.18499	-0.16689	-0.14268	-0.1141	-0.083131	-0.051829	-0.021873	0.0054922	0.029601	0.050335	0.067914	0.082797	0.095536	0.10648	0.11589	0.12377	0.13003	0.13442	0.1367	0.13668	0.1342	0.12912	0.12139	0.111	0.098	0.082563	0.065017	0.045928	0.026076	0.0064412	-0.011862	-0.027741	-0.04029	-0.04887	-0.053229	-0.053584	-0.050629	-0.045443	-0.039396	-0.034001	-0.030674	-0.030593	-0.0344	-0.042155	-0.05324	-0.066409	-0.07994
Inhibitory		0.16722	0.17065	0.17445	0.17922	0.18505	0.1914	0.19721	0.20106	0.20146	0.19714	0.18729	0.1717	0.15073	0.12528	0.096537	0.065782	0.03418	0.0028049	-0.027639	-0.056448	-0.08315	-0.10723	-0.12824	-0.1457	-0.15926	-0.16869	-0.17392	-0.175	-0.17209	-0.1653	-0.15472	-0.14038	-0.12222	-0.10039	-0.075264	-0.047558	-0.018489	0.010455	0.037607	0.061478	0.080979	0.095766	0.10624	0.1136	0.11957	0.12605	0.13478	0.14694
Inhibitory		-0.13208	-0.12271	-0.11362	-0.10443	-0.094867	-0.085005	-0.075293	-0.066436	-0.059328	-0.05491	-0.054069	-0.057433	-0.065323	-0.077583	-0.093663	-0.11247	-0.13254	-0.15212	-0.1694	-0.18264	-0.19054	-0.19244	-0.18835	-0.17913	-0.16632	-0.15195	-0.13824	-0.12724	-0.12056	-0.11897	-0.1223	-0.12954	-0.13893	-0.14844	-0.15601	-0.16006	-0.15965	-0.15463	-0.14558	-0.13351	-0.11959	-0.10487	-0.090106	-0.075608	-0.061366	-0.047238	-0.033094	-0.019015
Inhibitory		0.20038	0.2067	0.21322	0.21878	0.22179	0.22051	0.21346	0.19977	0.1795	0.15376	0.12455	0.094466	0.066263	0.04243	0.024641	0.01361	0.0089808	0.0093688	0.012682	0.016447	0.018149	0.015789	0.0081151	-0.0051817	-0.023353	-0.04485	-0.067523	-0.089121	-0.1077	-0.12198	-0.13151	-0.13661	-0.13823	-0.13749	-0.1355	-0.13295	-0.13007	-0.12661	-0.1221	-0.11596	-0.10764	-0.096795	-0.083319	-0.067226	-0.048674	-0.027943	-0.0053996	0.018339
Inhibitory		-0.33834	-0.3684	-0.3944	-0.41479	-0.42838	-0.43449	-0.43289	-0.42396	-0.40858	-0.38807	-0.36413	-0.33862	-0.31346	-0.29023	-0.27015	-0.25387	-0.24141	-0.23227	-0.22567	-0.2207	-0.21662	-0.21309	-0.21013	-0.20812	-0.20767	-0.20939	-0.21368	-0.22061	-0.22976	-0.24046	-0.2517	-0.26244	-0.27176	-0.27894	-0.2837	-0.28602	-0.28621	-0.28486	-0.28252	-0.27976	-0.27695	-0.27412	-0.27101	-0.26714	-0.2619	-0.25477	-0.24552	-0.23425
Inhibitory		-0.059982	-0.092716	-0.11936	-0.1396	-0.15374	-0.16263	-0.16745	-0.16967	-0.17075	-0.17197	-0.17417	-0.17769	-0.18235	-0.18743	-0.19192	-0.19471	-0.19474	-0.19127	-0.18397	-0.17289	-0.15858	-0.14193	-0.12402	-0.10619	-0.08975	-0.075927	-0.065756	-0.059956	-0.058902	-0.062487	-0.070192	-0.081088	-0.094037	-0.10782	-0.12122	-0.13327	-0.14319	-0.15051	-0.15491	-0.1562	-0.15427	-0.14897	-0.1402	-0.12793	-0.11217	-0.093114	-0.071159	-0.046889
Inhibitory		0.080815	0.082397	0.079055	0.070367	0.056627	0.038625	0.017613	-0.0049326	-0.027702	-0.04961	-0.070029	-0.088693	-0.10557	-0.12076	-0.13429	-0.14608	-0.15583	-0.16312	-0.16748	-0.16847	-0.1657	-0.1588	-0.14764	-0.13212	-0.11236	-0.088674	-0.06171	-0.032464	-0.0021809	0.027593	0.055416	0.079969	0.10031	0.11601	0.12711	0.13409	0.13752	0.13801	0.13585	0.13104	0.12325	0.11199	0.096854	0.077747	0.055194	0.030218	0.0045338	-0.019807
Inhibitory		-0.15399	-0.17764	-0.19382	-0.2018	-0.20191	-0.1955	-0.18467	-0.17184	-0.15943	-0.14932	-0.14279	-0.14025	-0.14129	-0.14496	-0.15008	-0.15549	-0.16041	-0.16452	-0.16801	-0.17144	-0.17549	-0.18064	-0.18702	-0.1943	-0.20164	-0.20784	-0.21154	-0.21145	-0.20656	-0.19628	-0.18058	-0.16002	-0.13576	-0.10943	-0.083017	-0.058581	-0.038096	-0.023067	-0.014439	-0.012452	-0.016575	-0.02579	-0.03866	-0.05372	-0.069609	-0.085221	-0.099729	-0.11252
Inhibitory		-0.075026	-0.07369	-0.072552	-0.07073	-0.067306	-0.061482	-0.052691	-0.040741	-0.025924	-0.0087577	0.0099394	0.029349	0.048651	0.067228	0.084598	0.10034	0.114	0.12502	0.1327	0.13632	0.13526	0.12936	0.11904	0.10549	0.090642	0.076752	0.06625	0.06109	0.062315	0.069878	0.082505	0.097885	0.11322	0.12559	0.13262	0.13288	0.12605	0.11297	0.095353	0.07551	0.055861	0.038616	0.025421	0.017273	0.01438	0.01633	0.022084	0.030196
Inhibitory		-0.34262	-0.31492	-0.28555	-0.25736	-0.23268	-0.213	-0.19856	-0.18872	-0.18208	-0.17707	-0.17237	-0.16724	-0.16162	-0.15604	-0.15137	-0.14831	-0.14725	-0.1479	-0.14948	-0.15073	-0.15039	-0.14728	-0.14077	-0.13065	-0.1173	-0.10143	-0.083906	-0.065474	-0.046656	-0.027643	-0.0083014	0.011691	0.032649	0.054739	0.077792	0.10129	0.12418	0.14507	0.16237	0.17436	0.1796	0.17699	0.1661	0.1472	0.1214	0.090532	0.057036	0.023636
Cell type	Time from SWR peak (ms)	-420	-419	-418	-417	-416	-415	-414	-413	-412	-411	-410	-409	-408	-407	-406	-405	-404	-403	-402	-401	-400	-399	-398	-397	-396	-395	-394	-393	-392	-391	-390	-389	-388	-387	-386	-385	-384	-383	-382	-381	-380	-379	-378	-377	-376	-375	-374	-373
Excitatory		-0.1278	-0.13453	-0.13634	-0.13385	-0.12808	-0.12029	-0.11185	-0.1042	-0.098762	-0.096782	-0.09924	-0.10665	-0.11892	-0.13542	-0.15492	-0.17581	-0.19641	-0.21505	-0.23043	-0.2416	-0.24804	-0.24955	-0.24626	-0.23841	-0.2263	-0.21025	-0.19057	-0.16755	-0.14158	-0.11308	-0.082617	-0.050884	-0.018728	0.012938	0.043186	0.071112	0.09596	0.11717	0.1344	0.14743	0.15624	0.16086	0.1614	0.15797	0.15081	0.14038	0.12738	0.11278
Excitatory		0.24502	0.23839	0.23084	0.22299	0.2155	0.20904	0.20418	0.20135	0.20078	0.20263	0.20695	0.21382	0.2231	0.2346	0.24776	0.26175	0.27546	0.28772	0.29758	0.30442	0.30826	0.30963	0.30946	0.30884	0.30859	0.30913	0.31034	0.31161	0.31214	0.3112	0.30834	0.30362	0.29765	0.29137	0.28583	0.28197	0.28039	0.28129	0.28438	0.28915	0.29488	0.30095	0.30689	0.31248	0.31772	0.32289	0.32834	0.33459
Excitatory		-0.018705	-0.024754	-0.029835	-0.033154	-0.034275	-0.033212	-0.030532	-0.027254	-0.024615	-0.023815	-0.025709	-0.030698	-0.038576	-0.048613	-0.059775	-0.070816	-0.080584	-0.088096	-0.092577	-0.093504	-0.090545	-0.083393	-0.071885	-0.055876	-0.035356	-0.010457	0.018512	0.050962	0.086085	0.12281	0.15989	0.1959	0.22939	0.25884	0.28293	0.30049	0.31067	0.31298	0.30733	0.29401	0.2737	0.24729	0.2159	0.18075	0.14297	0.10379	0.06432	0.025675
Excitatory		0.049874	0.06022	0.072135	0.085083	0.098539	0.11205	0.12525	0.13811	0.15081	0.16366	0.177	0.19101	0.20554	0.22001	0.23341	0.2445	0.25192	0.2545	0.25153	0.24298	0.22948	0.21232	0.19319	0.17398	0.15642	0.1419	0.13129	0.12483	0.12226	0.12291	0.12581	0.12996	0.13435	0.13829	0.14131	0.14328	0.14428	0.14456	0.14434	0.14373	0.14274	0.14115	0.13863	0.13483	0.12959	0.12286	0.11492	0.10631
Excitatory		0.001551	0.019879	0.034715	0.04489	0.049732	0.048986	0.04285	0.031919	0.017069	-0.00062044	-0.020022	-0.040025	-0.059712	-0.078361	-0.09552	-0.11087	-0.12421	-0.13529	-0.14386	-0.14968	-0.15253	-0.15241	-0.14959	-0.14461	-0.1383	-0.13159	-0.12538	-0.12036	-0.11696	-0.11519	-0.11481	-0.1154	-0.11646	-0.11768	-0.11891	-0.1203	-0.12226	-0.12532	-0.13008	-0.13689	-0.14582	-0.15653	-0.16823	-0.17986	-0.1902	-0.19809	-0.20254	-0.20292
Excitatory		-0.13714	-0.13114	-0.12624	-0.12301	-0.12192	-0.12328	-0.12717	-0.13331	-0.14122	-0.15022	-0.15955	-0.16859	-0.17683	-0.18405	-0.19024	-0.19555	-0.20017	-0.20429	-0.20802	-0.21134	-0.21413	-0.21626	-0.21759	-0.21806	-0.21764	-0.21641	-0.2144	-0.21168	-0.20832	-0.20435	-0.19993	-0.19528	-0.19077	-0.18686	-0.18408	-0.18284	-0.18339	-0.18577	-0.18962	-0.19442	-0.19951	-0.20427	-0.20827	-0.21136	-0.21372	-0.21577	-0.21806	-0.22106
Excitatory		-0.20464	-0.20922	-0.2128	-0.21496	-0.21536	-0.21372	-0.21	-0.20431	-0.19695	-0.18835	-0.17902	-0.16942	-0.16003	-0.15117	-0.14316	-0.1363	-0.13088	-0.12724	-0.12569	-0.12654	-0.12991	-0.13569	-0.14354	-0.15287	-0.16286	-0.17273	-0.18171	-0.18926	-0.19508	-0.19915	-0.2016	-0.20265	-0.20255	-0.20139	-0.19921	-0.19599	-0.19163	-0.1862	-0.17991	-0.1732	-0.16668	-0.16122	-0.15765	-0.15682	-0.15932	-0.16549	-0.17521	-0.18795
Excitatory		-0.055233	-0.055613	-0.060705	-0.070233	-0.083907	-0.10131	-0.12197	-0.14523	-0.17025	-0.19594	-0.22098	-0.24389	-0.26314	-0.27732	-0.28526	-0.28619	-0.27992	-0.2668	-0.24786	-0.22465	-0.19915	-0.17349	-0.1498	-0.12989	-0.11504	-0.1059	-0.10242	-0.10405	-0.1098	-0.11852	-0.12905	-0.14038	-0.1518	-0.16277	-0.1729	-0.18189	-0.18939	-0.19494	-0.19807	-0.19821	-0.19494	-0.18816	-0.17804	-0.16522	-0.15069	-0.13564	-0.12136	-0.10899
Excitatory		-0.16129	-0.15616	-0.15186	-0.14869	-0.1469	-0.14662	-0.14797	-0.15088	-0.15519	-0.16059	-0.16666	-0.17288	-0.17868	-0.18353	-0.18703	-0.18892	-0.18913	-0.18783	-0.18536	-0.18215	-0.17868	-0.17535	-0.17242	-0.16995	-0.16775	-0.16545	-0.16254	-0.1585	-0.15294	-0.1457	-0.13693	-0.12713	-0.11705	-0.10766	-0.099879	-0.094544	-0.092256	-0.093269	-0.097556	-0.10476	-0.11429	-0.12537	-0.13709	-0.14852	-0.15877	-0.1671	-0.17295	-0.17598
Excitatory		-0.033019	0.0025893	0.036974	0.067257	0.090971	0.10627	0.11206	0.10807	0.094958	0.074101	0.047529	0.01779	-0.012423	-0.040433	-0.063902	-0.081106	-0.091166	-0.09412	-0.090969	-0.083446	-0.073776	-0.064338	-0.057247	-0.05406	-0.055509	-0.061535	-0.071193	-0.083011	-0.095155	-0.10573	-0.11298	-0.11555	-0.11248	-0.10343	-0.088636	-0.068895	-0.045555	-0.020423	0.0043693	0.026572	0.044085	0.055161	0.05873	0.054489	0.043048	0.025761	0.0045621	-0.018309
Excitatory		-0.11573	-0.11172	-0.10901	-0.10822	-0.10958	-0.11285	-0.11755	-0.12296	-0.12833	-0.13298	-0.13641	-0.13833	-0.13876	-0.13803	-0.13665	-0.13533	-0.13481	-0.13571	-0.1384	-0.14295	-0.149	-0.15591	-0.16282	-0.16879	-0.17295	-0.17476	-0.17397	-0.17069	-0.16535	-0.15864	-0.15128	-0.14403	-0.13749	-0.13221	-0.12858	-0.12697	-0.12762	-0.13074	-0.13639	-0.14444	-0.15444	-0.16575	-0.17745	-0.18855	-0.19803	-0.20501	-0.20888	-0.20922
Excitatory		-0.20626	-0.21507	-0.2249	-0.23469	-0.24342	-0.25018	-0.25432	-0.25546	-0.25355	-0.24883	-0.24173	-0.23284	-0.22285	-0.21249	-0.2025	-0.1936	-0.18638	-0.18128	-0.17853	-0.17814	-0.17985	-0.18323	-0.18768	-0.19263	-0.19749	-0.20182	-0.20531	-0.20784	-0.20942	-0.21017	-0.21022	-0.20971	-0.20865	-0.20698	-0.20453	-0.20117	-0.19683	-0.19166	-0.18601	-0.18051	-0.17594	-0.17308	-0.1726	-0.17487	-0.17987	-0.1872	-0.19607	-0.2055
Excitatory		-0.12253	-0.12455	-0.13037	-0.13982	-0.1526	-0.16815	-0.18569	-0.20445	-0.22352	-0.24203	-0.25914	-0.27409	-0.2862	-0.29489	-0.29981	-0.30074	-0.29769	-0.29094	-0.28101	-0.26863	-0.25465	-0.23992	-0.22522	-0.21104	-0.19767	-0.18502	-0.17275	-0.1604	-0.14754	-0.13383	-0.11915	-0.10365	-0.087686	-0.071659	-0.055985	-0.040916	-0.026556	-0.012828	0.00038558	0.013138	0.02529	0.036497	0.046202	0.053713	0.058456	0.060091	0.058655	0.054642
Excitatory		-0.11389	-0.092041	-0.068688	-0.044304	-0.019335	0.0058348	0.030752	0.054778	0.077118	0.09677	0.11268	0.12385	0.12954	0.12948	0.12387	0.11343	0.099352	0.083172	0.066533	0.051007	0.03791	0.028111	0.021979	0.019369	0.019635	0.021733	0.024457	0.026527	0.026875	0.02467	0.01951	0.011279	0.00023248	-0.013288	-0.028829	-0.045997	-0.064385	-0.083596	-0.10313	-0.12231	-0.14031	-0.1561	-0.16873	-0.17737	-0.18158	-0.18133	-0.17711	-0.16978
Excitatory		-0.30284	-0.31521	-0.3271	-0.33813	-0.34758	-0.35451	-0.35788	-0.35671	-0.35039	-0.33873	-0.3221	-0.30127	-0.27739	-0.25174	-0.22554	-0.19972	-0.17496	-0.15159	-0.12975	-0.10942	-0.090727	-0.073876	-0.05934	-0.047734	-0.039741	-0.035982	-0.036844	-0.042346	-0.052101	-0.065355	-0.081056	-0.098014	-0.1151	-0.13136	-0.14608	-0.15884	-0.16958	-0.17831	-0.18515	-0.19016	-0.19335	-0.1947	-0.19414	-0.19175	-0.1878	-0.18276	-0.17732	-0.17232
Excitatory		-0.142	-0.12843	-0.11679	-0.10699	-0.098704	-0.091534	-0.084993	-0.078621	-0.072047	-0.065046	-0.05758	-0.049795	-0.042042	-0.034746	-0.028312	-0.023119	-0.019364	-0.017067	-0.016018	-0.015848	-0.016024	-0.016011	-0.015339	-0.013698	-0.01106	-0.007622	-0.0039051	-0.00060885	0.0013753	0.0011244	-0.0021753	-0.0091748	-0.020224	-0.035306	-0.054036	-0.07559	-0.098763	-0.12211	-0.14399	-0.16287	-0.17748	-0.187	-0.19126	-0.19069	-0.18627	-0.17931	-0.17111	-0.16283
Excitatory		-0.24443	-0.24649	-0.24934	-0.25382	-0.26038	-0.26903	-0.27938	-0.29075	-0.30228	-0.31323	-0.32306	-0.33152	-0.33872	-0.34498	-0.35073	-0.35629	-0.36176	-0.36681	-0.37085	-0.37304	-0.37252	-0.36863	-0.36112	-0.35026	-0.33673	-0.32161	-0.30607	-0.29113	-0.27739	-0.26495	-0.25329	-0.24146	-0.22823	-0.21248	-0.19342	-0.17094	-0.14566	-0.11897	-0.092815	-0.069421	-0.050933	-0.039052	-0.03474	-0.03809	-0.048246	-0.063541	-0.081767	-0.10045
Excitatory		0.18384	0.18397	0.18217	0.1778	0.17069	0.16123	0.15042	0.13967	0.1306	0.12478	0.12342	0.12728	0.13643	0.15053	0.16871	0.18979	0.2123	0.23472	0.25544	0.27278	0.28526	0.29154	0.29069	0.28236	0.26692	0.24555	0.22014	0.19311	0.16713	0.14469	0.12781	0.11777	0.11492	0.11873	0.12801	0.14106	0.15587	0.17055	0.18336	0.19296	0.19844	0.1994	0.19589	0.18842	0.17777	0.16504	0.15143	0.13814
Excitatory		-0.27688	-0.27628	-0.27495	-0.27242	-0.26835	-0.26263	-0.25537	-0.2469	-0.23774	-0.22849	-0.21972	-0.21195	-0.20548	-0.20046	-0.19695	-0.19489	-0.19435	-0.19546	-0.19847	-0.20376	-0.2116	-0.2221	-0.23507	-0.24994	-0.2658	-0.28152	-0.29594	-0.30807	-0.3172	-0.32307	-0.32568	-0.32533	-0.32244	-0.3173	-0.31019	-0.30122	-0.29047	-0.27805	-0.26425	-0.24958	-0.23474	-0.22061	-0.20814	-0.19815	-0.19137	-0.18825	-0.18901	-0.19368
Excitatory		0.042611	0.021276	0.0049538	-0.0053782	-0.0099213	-0.0098259	-0.0068885	-0.0029852	0.00020333	0.0015267	0.00036723	-0.0033067	-0.0091582	-0.01663	-0.025121	-0.034103	-0.043153	-0.051897	-0.060119	-0.067637	-0.074331	-0.080191	-0.085385	-0.09025	-0.095275	-0.10106	-0.10823	-0.11725	-0.12833	-0.14129	-0.15559	-0.17027	-0.18404	-0.19548	-0.2032	-0.20593	-0.20283	-0.19352	-0.17812	-0.1573	-0.13214	-0.10413	-0.074949	-0.046354	-0.02012	0.0021374	0.019083	0.029872
Excitatory		-0.26511	-0.24913	-0.23377	-0.22059	-0.21081	-0.20514	-0.20365	-0.20585	-0.21068	-0.21667	-0.22216	-0.22562	-0.22578	-0.22191	-0.21391	-0.2023	-0.1881	-0.17266	-0.1573	-0.14321	-0.13116	-0.12144	-0.11385	-0.10779	-0.10256	-0.097511	-0.092182	-0.086427	-0.080348	-0.074236	-0.068359	-0.062795	-0.057386	-0.051679	-0.045024	-0.036789	-0.026524	-0.014119	7.4589e-05	0.015329	0.030603	0.044746	0.056654	0.065494	0.070742	0.072175	0.069927	0.064267
Excitatory		-0.23916	-0.23967	-0.23874	-0.23633	-0.23262	-0.22798	-0.22285	-0.21773	-0.21305	-0.20909	-0.20603	-0.20386	-0.20249	-0.20172	-0.20135	-0.2012	-0.20113	-0.20105	-0.20094	-0.20079	-0.20066	-0.20062	-0.20073	-0.20106	-0.20166	-0.20257	-0.20377	-0.20517	-0.20668	-0.20813	-0.20935	-0.21017	-0.21048	-0.2102	-0.20937	-0.2081	-0.20661	-0.20515	-0.20406	-0.20364	-0.20416	-0.20583	-0.20875	-0.21289	-0.21814	-0.22423	-0.23082	-0.23745
Excitatory		-0.26347	-0.25722	-0.24868	-0.23835	-0.22717	-0.21623	-0.20663	-0.19922	-0.19433	-0.19171	-0.19069	-0.19025	-0.18947	-0.18764	-0.1846	-0.18069	-0.17667	-0.17349	-0.17201	-0.17273	-0.17573	-0.18058	-0.18656	-0.19266	-0.19795	-0.20165	-0.20318	-0.20222	-0.19875	-0.19285	-0.18476	-0.17496	-0.164	-0.15262	-0.14178	-0.13244	-0.12554	-0.12178	-0.1215	-0.12456	-0.13031	-0.13785	-0.14612	-0.1541	-0.16114	-0.1669	-0.17145	-0.17505
Excitatory		0.12297	0.093249	0.057109	0.01747	-0.022463	-0.059549	-0.091105	-0.11513	-0.13049	-0.13687	-0.13476	-0.12534	-0.11029	-0.091632	-0.071475	-0.051886	-0.034544	-0.02072	-0.011017	-0.0054303	-0.0034084	-0.0040199	-0.0061551	-0.0088244	-0.011249	-0.013025	-0.014128	-0.014858	-0.015676	-0.017051	-0.019415	-0.022975	-0.027814	-0.033882	-0.040995	-0.049053	-0.057867	-0.06725	-0.076927	-0.086412	-0.095108	-0.10221	-0.1069	-0.10845	-0.10649	-0.101	-0.09243	-0.08145
Excitatory		-0.21474	-0.2061	-0.19462	-0.18171	-0.16847	-0.15581	-0.14424	-0.13406	-0.12533	-0.11798	-0.11192	-0.10694	-0.10285	-0.099399	-0.09638	-0.0936	-0.09105	-0.088867	-0.087503	-0.087617	-0.090042	-0.095658	-0.10513	-0.11876	-0.13631	-0.15694	-0.17919	-0.20111	-0.22056	-0.23545	-0.24408	-0.24548	-0.23944	-0.22674	-0.20888	-0.18786	-0.16578	-0.14453	-0.12545	-0.10922	-0.095831	-0.084711	-0.07503	-0.065954	-0.056845	-0.047451	-0.037772	-0.028105
Excitatory		-0.24671	-0.25116	-0.25523	-0.25797	-0.25841	-0.25578	-0.24967	-0.24006	-0.22736	-0.21234	-0.19595	-0.1792	-0.16303	-0.14823	-0.13531	-0.12466	-0.11639	-0.11053	-0.10702	-0.1057	-0.10635	-0.10872	-0.11252	-0.11744	-0.12317	-0.12945	-0.13604	-0.1427	-0.14925	-0.1555	-0.16126	-0.16642	-0.17086	-0.17456	-0.17747	-0.17964	-0.18108	-0.18177	-0.18167	-0.18072	-0.17892	-0.17632	-0.17311	-0.16959	-0.16616	-0.16326	-0.16133	-0.16071
Excitatory		-0.17251	-0.1835	-0.19309	-0.19954	-0.20135	-0.19754	-0.18785	-0.17292	-0.15421	-0.1339	-0.1145	-0.098482	-0.087709	-0.083291	-0.085212	-0.092448	-0.1032	-0.11535	-0.1268	-0.13585	-0.14155	-0.14358	-0.14229	-0.13849	-0.13319	-0.12747	-0.12227	-0.1184	-0.11643	-0.11667	-0.11919	-0.12381	-0.13013	-0.13762	-0.14572	-0.1539	-0.16194	-0.16973	-0.17743	-0.18527	-0.19353	-0.2024	-0.2119	-0.22185	-0.23188	-0.24154	-0.25034	-0.25785
Excitatory		-0.23342	-0.23234	-0.23514	-0.24134	-0.24997	-0.25985	-0.26967	-0.27823	-0.28447	-0.28767	-0.28752	-0.28408	-0.27783	-0.26963	-0.2605	-0.25153	-0.24367	-0.23762	-0.23367	-0.23173	-0.23144	-0.23214	-0.23324	-0.23417	-0.23459	-0.23431	-0.23335	-0.23175	-0.22952	-0.22653	-0.22258	-0.2174	-0.21074	-0.20255	-0.193	-0.1826	-0.17211	-0.16248	-0.15473	-0.14981	-0.14841	-0.15083	-0.15697	-0.16625	-0.17775	-0.19027	-0.20249	-0.21311
Excitatory		-0.18052	-0.19045	-0.19687	-0.19975	-0.19915	-0.19526	-0.18836	-0.17887	-0.16719	-0.15367	-0.13875	-0.1228	-0.10619	-0.089333	-0.07276	-0.057074	-0.042789	-0.030305	-0.019737	-0.010877	-0.0032565	0.0037505	0.010685	0.017777	0.024764	0.030862	0.034859	0.035324	0.031006	0.021115	0.0055616	-0.014921	-0.038937	-0.064617	-0.089969	-0.11318	-0.13282	-0.14801	-0.15838	-0.16391	-0.16482	-0.16148	-0.15423	-0.1436	-0.13019	-0.11482	-0.098625	-0.082908
Excitatory		-0.087831	-0.086255	-0.088357	-0.093975	-0.10247	-0.11295	-0.12451	-0.13638	-0.14816	-0.1597	-0.17119	-0.18292	-0.19522	-0.20824	-0.22186	-0.23563	-0.24874	-0.26027	-0.26919	-0.27461	-0.27591	-0.27286	-0.26563	-0.25471	-0.2409	-0.22504	-0.208	-0.19053	-0.17322	-0.15655	-0.14084	-0.12634	-0.11327	-0.10177	-0.092014	-0.084173	-0.078451	-0.07511	-0.074451	-0.076748	-0.08217	-0.090701	-0.10201	-0.11544	-0.13005	-0.14469	-0.15823	-0.1697
Inhibitory		-0.31079	-0.31123	-0.3105	-0.30864	-0.30567	-0.30168	-0.29677	-0.2911	-0.28484	-0.27818	-0.27128	-0.26424	-0.25706	-0.24966	-0.24195	-0.23381	-0.22523	-0.21633	-0.20741	-0.19893	-0.19147	-0.18564	-0.18197	-0.18086	-0.18243	-0.18655	-0.19286	-0.20074	-0.20946	-0.21826	-0.22643	-0.23343	-0.23887	-0.24263	-0.24477	-0.24546	-0.24492	-0.24338	-0.24095	-0.23767	-0.23354	-0.22851	-0.22264	-0.21606	-0.20899	-0.20181	-0.19493	-0.1888
Inhibitory		-0.3956	-0.39508	-0.3929	-0.38916	-0.38411	-0.37801	-0.3712	-0.36399	-0.35663	-0.34931	-0.34216	-0.33517	-0.32831	-0.32155	-0.31484	-0.30816	-0.30153	-0.29502	-0.2887	-0.28268	-0.27703	-0.27185	-0.26727	-0.26341	-0.26047	-0.25865	-0.25816	-0.25915	-0.26168	-0.26566	-0.27081	-0.27675	-0.28298	-0.28896	-0.29425	-0.29855	-0.30172	-0.30382	-0.30502	-0.30554	-0.30562	-0.30544	-0.30507	-0.30453	-0.30378	-0.30276	-0.30141	-0.29967
Inhibitory		-0.28099	-0.28105	-0.28196	-0.28342	-0.28523	-0.28727	-0.28943	-0.29167	-0.29391	-0.296	-0.29775	-0.29894	-0.29935	-0.29881	-0.29721	-0.29456	-0.29092	-0.28646	-0.28136	-0.27583	-0.27009	-0.2644	-0.259	-0.25415	-0.25008	-0.24698	-0.24496	-0.24398	-0.24393	-0.24457	-0.24561	-0.2467	-0.2476	-0.2481	-0.24813	-0.24772	-0.24703	-0.24623	-0.24554	-0.24512	-0.24504	-0.24526	-0.24563	-0.24597	-0.24603	-0.24565	-0.24476	-0.24342
Inhibitory		-0.33398	-0.33416	-0.33176	-0.32731	-0.32151	-0.31499	-0.30829	-0.30175	-0.29551	-0.28953	-0.28366	-0.2777	-0.27146	-0.26483	-0.25783	-0.2506	-0.24345	-0.23671	-0.23079	-0.22596	-0.22236	-0.21993	-0.21838	-0.21726	-0.21605	-0.21428	-0.21171	-0.20829	-0.20428	-0.20019	-0.19664	-0.19424	-0.19347	-0.19456	-0.19749	-0.20197	-0.20758	-0.21375	-0.21997	-0.22579	-0.23087	-0.23497	-0.23797	-0.23978	-0.24036	-0.23971	-0.23786	-0.23491
Inhibitory		-0.3109	-0.32056	-0.32872	-0.33502	-0.33919	-0.34104	-0.34056	-0.33792	-0.33345	-0.32755	-0.32067	-0.31313	-0.30513	-0.29676	-0.28795	-0.27863	-0.26878	-0.25854	-0.24825	-0.23848	-0.22996	-0.22348	-0.21973	-0.2192	-0.22207	-0.22817	-0.23699	-0.2478	-0.25977	-0.27206	-0.28398	-0.29497	-0.30457	-0.31247	-0.31834	-0.32192	-0.32292	-0.32109	-0.31634	-0.30869	-0.29837	-0.28588	-0.27188	-0.25719	-0.24268	-0.22921	-0.21745	-0.20787
Inhibitory		-0.26995	-0.26222	-0.25402	-0.24589	-0.23829	-0.2315	-0.22564	-0.22064	-0.21634	-0.21252	-0.20898	-0.20555	-0.20213	-0.19863	-0.19503	-0.19139	-0.18783	-0.1846	-0.182	-0.18038	-0.18006	-0.18119	-0.18367	-0.18711	-0.1909	-0.19424	-0.19634	-0.19658	-0.19458	-0.1903	-0.18395	-0.17593	-0.16672	-0.15677	-0.14633	-0.13553	-0.12437	-0.1128	-0.10085	-0.088707	-0.07675	-0.065599	-0.05607	-0.049035	-0.045353	-0.045659	-0.050273	-0.059105
Inhibitory		-0.18038	-0.1741	-0.16499	-0.15519	-0.1467	-0.14115	-0.13949	-0.14198	-0.14827	-0.15746	-0.16838	-0.17978	-0.19048	-0.19951	-0.20617	-0.21016	-0.21145	-0.21028	-0.20711	-0.20258	-0.19724	-0.19168	-0.18632	-0.1815	-0.17745	-0.17435	-0.17245	-0.172	-0.17332	-0.17676	-0.18256	-0.19074	-0.20106	-0.21286	-0.22517	-0.23667	-0.24586	-0.25123	-0.25148	-0.24569	-0.23357	-0.21549	-0.19256	-0.16651	-0.13951	-0.11389	-0.091812	-0.074985
Inhibitory		-0.31529	-0.31561	-0.31674	-0.31878	-0.32169	-0.32533	-0.32943	-0.33368	-0.33773	-0.34123	-0.3439	-0.34549	-0.34586	-0.34493	-0.34272	-0.3393	-0.3348	-0.32937	-0.32321	-0.3165	-0.30946	-0.30229	-0.29519	-0.28838	-0.28204	-0.27638	-0.27155	-0.26769	-0.26489	-0.26318	-0.26254	-0.26287	-0.264	-0.26577	-0.26792	-0.27022	-0.27243	-0.27435	-0.27581	-0.27673	-0.27713	-0.27707	-0.27672	-0.27623	-0.27581	-0.27558	-0.2756	-0.27587
Inhibitory		-0.23353	-0.25124	-0.26722	-0.28121	-0.2932	-0.30331	-0.31166	-0.31834	-0.32337	-0.32666	-0.32813	-0.32772	-0.32547	-0.32156	-0.31638	-0.31043	-0.30434	-0.29876	-0.29427	-0.29132	-0.29018	-0.29086	-0.29324	-0.29694	-0.30151	-0.30641	-0.31108	-0.315	-0.31769	-0.3188	-0.31802	-0.31519	-0.31028	-0.3034	-0.29483	-0.28497	-0.27436	-0.26362	-0.25336	-0.24417	-0.23649	-0.23058	-0.22652	-0.22422	-0.22338	-0.22374	-0.22498	-0.22686
Inhibitory		0.0053601	0.00791	0.0068205	0.0019877	-0.0065225	-0.018444	-0.03332	-0.050466	-0.06903	-0.087959	-0.10613	-0.12226	-0.13508	-0.14345	-0.14645	-0.14358	-0.13495	-0.12126	-0.10389	-0.08474	-0.066028	-0.049976	-0.038496	-0.032941	-0.033918	-0.041219	-0.053929	-0.070583	-0.089368	-0.10839	-0.12583	-0.14013	-0.15006	-0.15483	-0.15403	-0.14768	-0.13618	-0.12026	-0.1009	-0.079228	-0.056481	-0.033823	-0.012298	0.0072437	0.024203	0.038253	0.049274	0.05734
Inhibitory		-0.26027	-0.25689	-0.2525	-0.24754	-0.24233	-0.23704	-0.2317	-0.2263	-0.22086	-0.21544	-0.21019	-0.2053	-0.20096	-0.19731	-0.19438	-0.19208	-0.19023	-0.18855	-0.18679	-0.18482	-0.1826	-0.1802	-0.17783	-0.17577	-0.17425	-0.17351	-0.17369	-0.17484	-0.17691	-0.17976	-0.18319	-0.18697	-0.19089	-0.19479	-0.19866	-0.20257	-0.20673	-0.21136	-0.21671	-0.22288	-0.2298	-0.23724	-0.24475	-0.25171	-0.25744	-0.26116	-0.26215	-0.25973
Inhibitory		-0.015578	-0.03255	-0.049844	-0.066796	-0.082847	-0.097584	-0.1107	-0.12206	-0.13165	-0.13957	-0.146	-0.15109	-0.15497	-0.15762	-0.15895	-0.15876	-0.15676	-0.1527	-0.14637	-0.13771	-0.12689	-0.11426	-0.10046	-0.086305	-0.072727	-0.060666	-0.050939	-0.0441	-0.040385	-0.039649	-0.04146	-0.04516	-0.050023	-0.055359	-0.060656	-0.065601	-0.07014	-0.074383	-0.078564	-0.082973	-0.087833	-0.093289	-0.099345	-0.10583	-0.11247	-0.1189	-0.12471	-0.12955
Inhibitory		-0.26153	-0.27389	-0.2864	-0.29848	-0.30962	-0.31944	-0.32768	-0.33424	-0.33911	-0.34226	-0.3437	-0.34338	-0.34114	-0.3368	-0.33013	-0.32104	-0.30957	-0.29598	-0.28091	-0.26519	-0.24982	-0.23582	-0.22406	-0.21507	-0.20909	-0.20597	-0.20527	-0.20636	-0.20855	-0.21114	-0.21351	-0.2151	-0.21538	-0.21392	-0.21032	-0.2044	-0.19615	-0.18586	-0.17409	-0.16166	-0.14959	-0.13889	-0.1305	-0.12515	-0.12323	-0.12481	-0.1296	-0.13702
Inhibitory		-0.0079061	0.0044815	0.015997	0.02596	0.033837	0.03924	0.041945	0.041817	0.03877	0.032831	0.024084	0.012777	-0.00071687	-0.015807	-0.03174	-0.047626	-0.062557	-0.075636	-0.086166	-0.093629	-0.097734	-0.098397	-0.095692	-0.089791	-0.080972	-0.069686	-0.056509	-0.042257	-0.027947	-0.014734	-0.0038006	0.0038863	0.0076859	0.0074604	0.0036118	-0.0028825	-0.010724	-0.01843	-0.024584	-0.028118	-0.028511	-0.025838	-0.020824	-0.014604	-0.0086322	-0.0042545	-0.0024941	-0.0038149
Inhibitory		-0.15759	-0.15932	-0.16072	-0.16262	-0.16564	-0.17006	-0.17577	-0.18222	-0.18859	-0.19386	-0.19703	-0.19718	-0.1937	-0.18637	-0.17536	-0.16126	-0.14508	-0.12806	-0.11159	-0.096999	-0.085474	-0.077908	-0.074836	-0.076461	-0.082577	-0.092634	-0.10575	-0.12076	-0.13629	-0.1509	-0.16321	-0.17204	-0.17661	-0.17654	-0.17194	-0.16331	-0.15144	-0.13735	-0.12206	-0.10652	-0.091542	-0.077688	-0.065285	-0.054416	-0.045041	-0.037008	-0.030272	-0.024837
Inhibitory		-0.14417	-0.14692	-0.15301	-0.16237	-0.17467	-0.18921	-0.20502	-0.22102	-0.23611	-0.24936	-0.26005	-0.26777	-0.27237	-0.27386	-0.27236	-0.26817	-0.26159	-0.25314	-0.24346	-0.23342	-0.224	-0.21627	-0.21117	-0.20931	-0.21081	-0.21524	-0.22146	-0.22786	-0.23261	-0.23388	-0.23023	-0.22087	-0.20577	-0.18572	-0.16205	-0.13656	-0.11106	-0.087167	-0.065997	-0.048128	-0.033485	-0.021516	-0.011371	-0.0020782	0.0072026	0.016994	0.027412	0.038099
Cell type	Time from cRipple peak (ms)	-420	-419	-418	-417	-416	-415	-414	-413	-412	-411	-410	-409	-408	-407	-406	-405	-404	-403	-402	-401	-400	-399	-398	-397	-396	-395	-394	-393	-392	-391	-390	-389	-388	-387	-386	-385	-384	-383	-382	-381	-380	-379	-378	-377	-376	-375	-374	-373
Excitatory		-0.0050797	-0.0059429	-0.0071746	-0.0086717	-0.010278	-0.011816	-0.013115	-0.014048	-0.014548	-0.014622	-0.014335	-0.013803	-0.013162	-0.012547	-0.012061	-0.011757	-0.011645	-0.01168	-0.011782	-0.011861	-0.011834	-0.01164	-0.01126	-0.01072	-0.010082	-0.0094434	-0.0089065	-0.0085718	-0.0085199	-0.0087949	-0.0093979	-0.010296	-0.011418	-0.012678	-0.013983	-0.015251	-0.016422	-0.017469	-0.018391	-0.019217	-0.019984	-0.020732	-0.021494	-0.022293	-0.023135	-0.024022	-0.024942	-0.025882
Excitatory		-0.017524	-0.015372	-0.013433	-0.011713	-0.010182	-0.0087744	-0.0074175	-0.006034	-0.0045752	-0.0030339	-0.0014478	0.00010368	0.0015102	0.0026515	0.0034121	0.0037078	0.0034831	0.0027182	0.0014243	-0.0003605	-0.0025786	-0.0051502	-0.0079762	-0.01094	-0.013914	-0.016765	-0.019368	-0.021624	-0.023466	-0.024873	-0.025866	-0.026495	-0.026837	-0.026972	-0.026972	-0.026895	-0.026779	-0.026648	-0.026507	-0.026355	-0.026195	-0.026035	-0.025895	-0.025803	-0.025804	-0.02594	-0.026252	-0.02676
Excitatory		-0.015866	-0.016065	-0.015953	-0.015476	-0.014625	-0.01343	-0.011966	-0.010329	-0.0086299	-0.0069674	-0.005421	-0.0040463	-0.0028759	-0.0019186	-0.0011702	-0.00062428	-0.000269	-9.7003e-05	-0.00010782	-0.0003038	-0.00070139	-0.001324	-0.0022001	-0.0033485	-0.0047704	-0.0064359	-0.0082788	-0.0102	-0.012082	-0.013808	-0.015282	-0.01646	-0.017357	-0.018039	-0.018623	-0.019243	-0.020027	-0.021069	-0.022402	-0.023993	-0.025742	-0.027498	-0.029084	-0.030325	-0.031071	-0.03123	-0.030762	-0.029684
Excitatory		-0.048318	-0.047831	-0.048187	-0.049412	-0.051461	-0.054229	-0.057573	-0.061297	-0.06516	-0.06891	-0.072285	-0.075044	-0.076987	-0.077973	-0.077929	-0.07685	-0.074791	-0.071864	-0.068206	-0.06397	-0.059318	-0.054419	-0.049451	-0.044597	-0.040066	-0.036076	-0.032825	-0.030485	-0.02916	-0.028869	-0.029541	-0.031006	-0.033046	-0.035407	-0.037862	-0.040225	-0.042382	-0.044287	-0.045921	-0.04727	-0.048291	-0.048896	-0.048966	-0.048342	-0.046932	-0.044714	-0.041807	-0.038467
Excitatory		0.0040326	0.0044519	0.0045163	0.0042611	0.0037465	0.0030483	0.0022422	0.0013894	0.00053097	-0.00032269	-0.001184	-0.0020839	-0.00306	-0.0041419	-0.0053526	-0.0066937	-0.0081535	-0.0097043	-0.011312	-0.012927	-0.014503	-0.015986	-0.017326	-0.018473	-0.019391	-0.020057	-0.020459	-0.0206	-0.020497	-0.020179	-0.019685	-0.019069	-0.018388	-0.017707	-0.017097	-0.016619	-0.016325	-0.016251	-0.0164	-0.01675	-0.017246	-0.017806	-0.018329	-0.018701	-0.018806	-0.018531	-0.017782	-0.016479
Excitatory		-0.00061874	-0.0008078	-0.00088083	-0.00075016	-0.00033178	0.00043231	0.0015617	0.0030036	0.0046581	0.0063818	0.0080194	0.0094245	0.010493	0.011175	0.011486	0.011497	0.011325	0.011112	0.010992	0.011085	0.01146	0.012127	0.013046	0.014109	0.015179	0.016105	0.016752	0.017036	0.01694	0.016519	0.015896	0.015233	0.014695	0.014415	0.014467	0.014857	0.015521	0.016337	0.017169	0.017872	0.018328	0.018448	0.018171	0.017479	0.016376	0.014904	0.01313	0.011155
Excitatory		-0.051995	-0.055825	-0.058086	-0.058708	-0.057747	-0.055366	-0.05181	-0.047355	-0.042267	-0.03679	-0.031121	-0.025434	-0.019882	-0.014601	-0.0097178	-0.0053508	-0.0015854	0.0015133	0.0039282	0.005685	0.0068305	0.0074179	0.0074868	0.0070311	0.0059923	0.0042672	0.0017417	-0.0016741	-0.0059904	-0.011093	-0.016748	-0.022592	-0.028188	-0.033086	-0.036883	-0.039286	-0.040158	-0.03951	-0.037493	-0.034367	-0.03046	-0.026104	-0.021618	-0.017271	-0.01325	-0.0096727	-0.0065992	-0.0040162
Excitatory		-0.023069	-0.023021	-0.022811	-0.022459	-0.021984	-0.021398	-0.020699	-0.019877	-0.018927	-0.017852	-0.016667	-0.015408	-0.014118	-0.012847	-0.011643	-0.010541	-0.0095773	-0.0087765	-0.0081678	-0.0077805	-0.0076509	-0.0078145	-0.0082968	-0.0091029	-0.010206	-0.011537	-0.012979	-0.014375	-0.01554	-0.016296	-0.01649	-0.01602	-0.014868	-0.013092	-0.010827	-0.0082616	-0.0056087	-0.0030767	-0.00084179	0.0009748	0.0023009	0.0031213	0.0034637	0.0033859	0.0029528	0.0022344	0.0012862	0.00014621
Excitatory		0.013368	0.01438	0.015512	0.016773	0.018142	0.019567	0.020968	0.022254	0.023329	0.024113	0.024539	0.024575	0.024209	0.023468	0.02241	0.021126	0.019734	0.018375	0.017178	0.016259	0.01568	0.01545	0.015506	0.015727	0.015955	0.016031	0.015821	0.015246	0.014286	0.012985	0.011442	0.0097818	0.0081299	0.0066139	0.0053322	0.0043621	0.0037563	0.0035376	0.0036984	0.0042053	0.0049941	0.0059762	0.0070479	0.0080965	0.0090079	0.0096772	0.010008	0.0099165
Excitatory		-0.0081698	-0.0074469	-0.0061636	-0.0044527	-0.0024808	-0.00042861	0.001541	0.0032871	0.0047137	0.0057721	0.0064476	0.0067526	0.006712	0.0063491	0.0056798	0.0047297	0.0035264	0.0021307	0.0006303	-0.00084733	-0.0021535	-0.0031367	-0.0036628	-0.0036394	-0.0030281	-0.0018621	-0.00023448	0.0017069	0.0037755	0.005767	0.0074857	0.0087697	0.009512	0.0096754	0.0092964	0.0084751	0.0073616	0.0061316	0.0049525	0.0039644	0.0032546	0.0028547	0.0027356	0.0028159	0.0029831	0.0031101	0.0030793	0.0028015
Excitatory		0.017815	0.017386	0.016745	0.016054	0.015473	0.015114	0.015018	0.015151	0.015412	0.015676	0.015817	0.015739	0.015396	0.014799	0.014007	0.013116	0.012231	0.011461	0.0109	0.010609	0.010618	0.010913	0.01144	0.012114	0.012827	0.013477	0.01397	0.014253	0.014315	0.01419	0.013961	0.013739	0.013654	0.013822	0.014326	0.015195	0.016392	0.017808	0.01927	0.020567	0.021478	0.021811	0.021434	0.020307	0.018479	0.016093	0.013366	0.010561
Excitatory		0.0042	0.005791	0.0074314	0.008984	0.010315	0.011313	0.011914	0.012107	0.011928	0.011463	0.010818	0.010116	0.0094716	0.0089772	0.0086973	0.0086623	0.0088575	0.0092387	0.0097299	0.010226	0.010623	0.010822	0.010746	0.01035	0.0096286	0.0086151	0.0073765	0.0060047	0.0046065	0.0032905	0.0021489	0.0012445	0.00060014	0.00019185	-5.2425e-05	-0.00023179	-0.00045834	-0.00082413	-0.0013814	-0.0021242	-0.0029899	-0.0038599	-0.0045915	-0.0050432	-0.0051028	-0.004709	-0.0038678	-0.0026535
Excitatory		-0.0019978	-0.0027622	-0.0034421	-0.0039673	-0.0042834	-0.0043669	-0.0042217	-0.0038766	-0.0033703	-0.0027537	-0.002068	-0.0013563	-0.00065879	-2.2907e-05	0.00049827	0.00084696	0.00097064	0.00082905	0.00040556	-0.00028361	-0.0011843	-0.0022241	-0.0033036	-0.0043143	-0.0051489	-0.0057088	-0.005922	-0.0057418	-0.0051608	-0.0042049	-0.0029446	-0.001472	9.681e-05	0.0016489	0.0030859	0.0043375	0.0053734	0.0061968	0.0068349	0.0073283	0.0077012	0.007948	0.0080242	0.0078451	0.0072989	0.0062813	0.0047136	0.0025748
Excitatory		-0.009693	-0.0092136	-0.0084304	-0.0073509	-0.0060024	-0.0044385	-0.0027357	-0.00098444	0.00072095	0.0023028	0.0036899	0.0048464	0.0057565	0.0064289	0.0068939	0.0071925	0.0073643	0.0074473	0.0074675	0.0074364	0.0073549	0.0072104	0.0069885	0.0066726	0.0062466	0.0057003	0.0050314	0.0042548	0.0034036	0.0025356	0.0017231	0.0010564	0.00062878	0.00052609	0.00081921	0.0015426	0.0026995	0.0042542	0.0061287	0.008208	0.01034	0.012349	0.014033	0.015201	0.015694	0.0154	0.014278	0.012379
Excitatory		-0.018102	-0.017002	-0.01561	-0.014017	-0.01232	-0.010588	-0.0088716	-0.007184	-0.005508	-0.00381	-0.002057	-0.00022935	0.0016677	0.0035966	0.0054915	0.0072742	0.0088647	0.010199	0.011233	0.011938	0.012297	0.012291	0.011896	0.011082	0.0098267	0.0081315	0.0060391	0.0036428	0.0010891	-0.001445	-0.0037719	-0.0057329	-0.007223	-0.0082109	-0.0087373	-0.0089025	-0.0088431	-0.0087004	-0.0085924	-0.0085925	-0.0087369	-0.0090194	-0.0094088	-0.009863	-0.010346	-0.010828	-0.011303	-0.011772
Excitatory		0.0023184	0.0034135	0.0038575	0.003631	0.0027783	0.0013974	-0.00036343	-0.0023338	-0.004333	-0.0061989	-0.0078061	-0.0090685	-0.0099512	-0.010455	-0.010623	-0.010514	-0.010202	-0.0097599	-0.0092581	-0.0087508	-0.0082692	-0.0078138	-0.0073635	-0.0068816	-0.006323	-0.0056501	-0.0048544	-0.0039736	-0.0030834	-0.002305	-0.0017802	-0.0016415	-0.0019935	-0.0028773	-0.0042632	-0.0060369	-0.0080156	-0.0099646	-0.011638	-0.012801	-0.013275	-0.012953	-0.01183	-0.0099908	-0.0076142	-0.0049405	-0.0022455	0.00019475
Excitatory		0.0017542	0.0012901	0.0010658	0.0010624	0.0012092	0.0014119	0.0015542	0.0015414	0.0013005	0.00080965	9.3988e-05	-0.00078294	-0.0017347	-0.0026695	-0.0035194	-0.0042422	-0.0048263	-0.0052889	-0.0056519	-0.0059274	-0.0061152	-0.0061809	-0.0060692	-0.0057005	-0.0049968	-0.0038869	-0.0023284	-0.00031596	0.0021085	0.0048588	0.0078161	0.010829	0.013741	0.01639	0.018624	0.020309	0.02134	0.021641	0.021179	0.019965	0.018067	0.015594	0.012703	0.0095808	0.0064157	0.0033927	0.00066339	-0.0016648
Excitatory		-0.0070254	-0.0089992	-0.010611	-0.011744	-0.012337	-0.012408	-0.012025	-0.011303	-0.010381	-0.0093938	-0.0084529	-0.0076323	-0.0069633	-0.0064471	-0.006046	-0.0057172	-0.0054195	-0.0051301	-0.0048462	-0.0045867	-0.0043865	-0.0042909	-0.0043319	-0.0045419	-0.0049391	-0.0055356	-0.0063441	-0.0073736	-0.008628	-0.010098	-0.011752	-0.013528	-0.015331	-0.017043	-0.018529	-0.019667	-0.020364	-0.020562	-0.020256	-0.019485	-0.018314	-0.016835	-0.015143	-0.013331	-0.011486	-0.0096998	-0.0080603	-0.0066609
Excitatory		-0.0039976	-0.0044724	-0.0048827	-0.0053602	-0.0060142	-0.0069066	-0.0080567	-0.0094273	-0.01093	-0.012454	-0.013881	-0.015104	-0.01604	-0.01664	-0.016881	-0.016758	-0.016277	-0.01545	-0.014304	-0.012884	-0.011267	-0.0095709	-0.0079443	-0.0065607	-0.0055816	-0.0051319	-0.0052724	-0.0059843	-0.0071709	-0.0086736	-0.010297	-0.01184	-0.013124	-0.01401	-0.014416	-0.014318	-0.013754	-0.012808	-0.011616	-0.010335	-0.0091358	-0.0081791	-0.0075889	-0.0074407	-0.0077439	-0.00845	-0.0094483	-0.010594
Excitatory		-0.0074013	-0.0079238	-0.0078468	-0.0072056	-0.0060628	-0.0044998	-0.002606	-0.0004833	0.0017745	0.0040764	0.006354	0.0085589	0.010677	0.012718	0.01472	0.016713	0.018722	0.020752	0.022771	0.024711	0.026473	0.027938	0.02898	0.02949	0.029391	0.028655	0.027308	0.025437	0.023165	0.020651	0.018058	0.015529	0.01318	0.011074	0.0092176	0.0075916	0.0061609	0.0048948	0.003797	0.0029085	0.0023174	0.0021403	0.0024904	0.0034688	0.005127	0.0074576	0.010376	0.013726
Excitatory		0.0031902	0.0055888	0.0079555	0.010157	0.012066	0.013573	0.014583	0.01503	0.014887	0.014175	0.012982	0.011453	0.0097855	0.0082035	0.006927	0.0061369	0.0059472	0.0063855	0.0073812	0.0087805	0.010351	0.011833	0.012954	0.013473	0.013219	0.012113	0.010182	0.00756	0.004479	0.0012316	-0.0018641	-0.0045115	-0.006479	-0.0076339	-0.0079539	-0.007531	-0.0065459	-0.0052441	-0.0038918	-0.0027348	-0.0019738	-0.0017321	-0.002057	-0.0029157	-0.0042155	-0.0058211	-0.007583	-0.0093469
Excitatory		0.024827	0.030829	0.036403	0.041184	0.044974	0.047713	0.049448	0.0503	0.050431	0.050019	0.04919	0.048039	0.046568	0.044679	0.042157	0.038716	0.034069	0.028027	0.020608	0.012111	0.003113	-0.005572	-0.013016	-0.018386	-0.021046	-0.020743	-0.017573	-0.011969	-0.0045921	0.003841	0.012646	0.021272	0.029292	0.036419	0.042411	0.047034	0.050051	0.051215	0.050307	0.047235	0.042084	0.035128	0.02687	0.017986	0.0092793	0.0015549	-0.004468	-0.0082859
Excitatory		0.019469	0.023873	0.027793	0.031085	0.033663	0.035491	0.036581	0.03699	0.036813	0.036174	0.03521	0.034069	0.032877	0.031728	0.030675	0.02972	0.02883	0.027942	0.026993	0.025923	0.024701	0.023323	0.021811	0.020208	0.018556	0.016903	0.015277	0.013694	0.012157	0.010649	0.0091435	0.0076056	0.0059969	0.0042753	0.0024163	0.00040721	-0.0017266	-0.0039315	-0.0061216	-0.0081783	-0.0099798	-0.011408	-0.012366	-0.01281	-0.012742	-0.012214	-0.011318	-0.010177
Excitatory		0.048114	0.041271	0.033695	0.025795	0.017922	0.010338	0.0031838	-0.0035013	-0.0097708	-0.015744	-0.021563	-0.027355	-0.033183	-0.039033	-0.044788	-0.050244	-0.055154	-0.059265	-0.062368	-0.06435	-0.065225	-0.065123	-0.064276	-0.062972	-0.061493	-0.060079	-0.058881	-0.057942	-0.057224	-0.05658	-0.05581	-0.054649	-0.052842	-0.050135	-0.046341	-0.041349	-0.035202	-0.028079	-0.020326	-0.012432	-0.0049725	0.0014756	0.0064311	0.0095859	0.010878	0.010517	0.0089599	0.0068612
Excitatory		-0.011291	-0.010626	-0.0097681	-0.0087236	-0.0075131	-0.0061708	-0.0047436	-0.0032808	-0.0018355	-0.00046227	0.00077621	0.0018101	0.0025635	0.0029526	0.0028938	0.0023278	0.001234	-0.00035451	-0.0023375	-0.0045684	-0.0068593	-0.009021	-0.010887	-0.012355	-0.013389	-0.014035	-0.014396	-0.01461	-0.014819	-0.015125	-0.015575	-0.016144	-0.016737	-0.017202	-0.017365	-0.017054	-0.01614	-0.01455	-0.012304	-0.0094959	-0.0062936	-0.0029139	0.00041792	0.0034989	0.0061768	0.0083616	0.01003	0.011216
Excitatory		0.010714	0.0098067	0.0081932	0.0061223	0.0039016	0.001861	0.00028814	-0.00060719	-0.00073483	-0.0001296	0.0010536	0.0025696	0.0041443	0.0055181	0.0065023	0.0070094	0.007058	0.0067645	0.0063039	0.0058698	0.0056194	0.005656	0.0060043	0.0066161	0.0073935	0.0082097	0.0089404	0.0094909	0.009805	0.0098737	0.0097231	0.0094086	0.0089889	0.0085175	0.0080324	0.0075407	0.0070438	0.0065349	0.0060159	0.0055314	0.0051461	0.0049529	0.0050483	0.0055057	0.0063418	0.0075078	0.0088944	0.010344
Excitatory		0.00014015	0.0010976	0.0021883	0.0034181	0.00477	0.0061978	0.0076608	0.0091286	0.010596	0.012085	0.013638	0.015316	0.017179	0.019261	0.021566	0.024043	0.026602	0.029097	0.031364	0.033245	0.03461	0.035385	0.035573	0.035251	0.034554	0.03365	0.032695	0.031807	0.031039	0.030365	0.029689	0.028879	0.02779	0.026317	0.024417	0.022127	0.019567	0.016923	0.014407	0.012216	0.010506	0.0093574	0.0087606	0.0086219	0.0087949	0.0090919	0.0093407	0.0093868
Excitatory		-0.015809	-0.017148	-0.018411	-0.019583	-0.020638	-0.021533	-0.022203	-0.022558	-0.022484	-0.021864	-0.020594	-0.018602	-0.015876	-0.012466	-0.0085005	-0.004164	0.00031401	0.0046747	0.0086681	0.012059	0.014659	0.016328	0.016992	0.016648	0.015365	0.013282	0.010595	0.0075386	0.0043542	0.0012656	-0.0015531	-0.0039936	-0.0060182	-0.0076477	-0.0089446	-0.0099886	-0.010848	-0.011576	-0.01219	-0.012685	-0.013045	-0.013249	-0.013285	-0.013153	-0.012871	-0.012467	-0.011977	-0.011432
Excitatory		-0.014307	-0.013307	-0.012069	-0.010798	-0.0096573	-0.0087547	-0.0081481	-0.0078489	-0.0078371	-0.0080715	-0.0085156	-0.0091241	-0.0098637	-0.010701	-0.011594	-0.012497	-0.013359	-0.014127	-0.014762	-0.015237	-0.015548	-0.015715	-0.015776	-0.015785	-0.015802	-0.015883	-0.016072	-0.016395	-0.016857	-0.017442	-0.018111	-0.018813	-0.019494	-0.020096	-0.02057	-0.020867	-0.020956	-0.020812	-0.020428	-0.019815	-0.019008	-0.018069	-0.017081	-0.016146	-0.015362	-0.014815	-0.014552	-0.01458
Excitatory		-0.01334	-0.014524	-0.015605	-0.016539	-0.017296	-0.017865	-0.018238	-0.018414	-0.018393	-0.018166	-0.01772	-0.017038	-0.016098	-0.014886	-0.013394	-0.011628	-0.0096079	-0.0073756	-0.0049901	-0.0025391	-0.00013262	0.0020969	0.0040011	0.0054287	0.0062461	0.0063514	0.0057036	0.0043305	0.0023326	-0.00012737	-0.0028447	-0.0055975	-0.0081787	-0.010417	-0.012187	-0.013418	-0.01409	-0.014227	-0.013884	-0.01314	-0.012085	-0.010808	-0.009396	-0.0079258	-0.0064564	-0.0050498	-0.0037501	-0.0026153
Inhibitory		-0.00016398	7.2046e-05	0.00017515	0.00011222	-0.00013212	-0.00055256	-0.0011208	-0.0017981	-0.0025413	-0.0033125	-0.0040826	-0.0048336	-0.0055585	-0.0062514	-0.0068965	-0.0074678	-0.0079287	-0.0082366	-0.0083537	-0.0082553	-0.0079319	-0.0073925	-0.0066609	-0.0057826	-0.004815	-0.0038344	-0.0029421	-0.0022526	-0.001897	-0.002005	-0.0026905	-0.0040251	-0.0060171	-0.0086055	-0.011649	-0.014942	-0.018233	-0.021255	-0.023755	-0.025536	-0.02647	-0.026522	-0.025756	-0.024316	-0.02241	-0.020284	-0.018196	-0.016371
Inhibitory		-0.017282	-0.017539	-0.017509	-0.017171	-0.016521	-0.01556	-0.014304	-0.012772	-0.010991	-0.008996	-0.0068367	-0.0045732	-0.0022878	-7.273e-05	0.0019635	0.0037224	0.0051257	0.0061222	0.0067104	0.0069344	0.0068759	0.0066482	0.0063779	0.0061693	0.0061045	0.0062163	0.0065001	0.0069034	0.007348	0.0077362	0.0079601	0.0079255	0.0075587	0.0068086	0.0056658	0.0041522	0.00233	0.0002889	-0.0018598	-0.0039908	-0.0059874	-0.0077393	-0.0091631	-0.010206	-0.010854	-0.011129	-0.011088	-0.010808
Inhibitory		-0.0042459	-0.0043744	-0.0048114	-0.0054882	-0.0062871	-0.007059	-0.0076736	-0.0080268	-0.0080722	-0.0078198	-0.0073257	-0.0066688	-0.0059234	-0.0051432	-0.0043406	-0.0034995	-0.002587	-0.0015616	-0.00039696	0.00090296	0.002304	0.0037377	0.0051202	0.006358	0.0073735	0.0081026	0.0085168	0.0086189	0.0084413	0.0080386	0.0074843	0.0068497	0.006207	0.0056073	0.0050806	0.0046321	0.0042383	0.0038556	0.0034299	0.0029024	0.0022303	0.0013918	0.00039625	-0.00071479	-0.0018746	-0.0030177	-0.0040779	-0.0050053
Inhibitory		-0.01147	-0.012242	-0.012424	-0.012084	-0.01133	-0.010301	-0.0091436	-0.0079837	-0.0069236	-0.006021	-0.0052921	-0.0047085	-0.0041995	-0.0036692	-0.0030012	-0.0020858	-0.00083869	0.00077657	0.0027274	0.0049198	0.0071975	0.0093633	0.011208	0.01254	0.013202	0.013097	0.012193	0.010522	0.0081855	0.0053359	0.0021819	-0.0010309	-0.0040354	-0.006578	-0.0084424	-0.0094821	-0.0096421	-0.0089792	-0.0076459	-0.0058637	-0.0038913	-0.0019797	-0.00033567	0.00090872	0.0017096	0.0020946	0.0021616	0.0020396
Inhibitory		0.0016212	0.0020662	0.0025244	0.0029998	0.0034974	0.004037	0.0046556	0.0054034	0.0063243	0.00745	0.008773	0.010243	0.011771	0.013233	0.0145	0.015449	0.015999	0.016119	0.01584	0.01524	0.014439	0.013563	0.012724	0.011986	0.011358	0.010786	0.010169	0.0093841	0.0083174	0.0068992	0.0051255	0.0030611	0.00084695	-0.0013306	-0.003273	-0.0048007	-0.005784	-0.0061629	-0.0059529	-0.0052517	-0.0042022	-0.0029831	-0.0017777	-0.00074685	-1.1722e-05	0.00035918	0.00035399	1.5469e-05
Inhibitory		0.0048592	0.0062217	0.0076264	0.0090218	0.01034	0.011514	0.012485	0.013211	0.013669	0.013863	0.013805	0.013519	0.013031	0.012367	0.011559	0.01065	0.0096913	0.0087473	0.0078877	0.0071713	0.006634	0.0062775	0.0060656	0.0059297	0.0057835	0.0055459	0.0051604	0.0046015	0.0038811	0.0030405	0.002135	0.001218	0.00032401	-0.00052909	-0.0013355	-0.0020967	-0.0028036	-0.003431	-0.0039447	-0.0043038	-0.0044754	-0.0044467	-0.0042323	-0.0038636	-0.0033829	-0.002822	-0.0021948	-0.0014924
Inhibitory		0.002499	0.0033246	0.0042963	0.0053143	0.0062734	0.0070569	0.0075745	0.0077641	0.0076057	0.0071183	0.0063627	0.0054174	0.0043733	0.0033124	0.0022996	0.0013786	0.00057122	-0.00012196	-0.00071149	-0.0012164	-0.0016534	-0.0020372	-0.002365	-0.0026217	-0.0027743	-0.0027748	-0.0025756	-0.0021406	-0.001456	-0.00054388	0.00054724	0.0017383	0.0029361	0.0040552	0.0050259	0.0057985	0.0063408	0.0066319	0.0066437	0.0063494	0.0057135	0.0047013	0.003303	0.0015264	-0.00057626	-0.0029129	-0.0053438	-0.0077033
Inhibitory		-0.025732	-0.025583	-0.025355	-0.025062	-0.024688	-0.024199	-0.023559	-0.022754	-0.021787	-0.020689	-0.019492	-0.018225	-0.016907	-0.015526	-0.014052	-0.012438	-0.010649	-0.0086701	-0.0065197	-0.0042795	-0.0020717	-6.7808e-05	0.0015543	0.0026246	0.0030222	0.0026988	0.0016916	0.00011381	-0.0018619	-0.0040305	-0.0061845	-0.0081521	-0.0097962	-0.011025	-0.01179	-0.01207	-0.011867	-0.011197	-0.010095	-0.0086033	-0.0068	-0.0047746	-0.0026594	-0.00060161	0.0012396	0.0026987	0.0036232	0.0038944
Inhibitory		-0.011587	-0.012594	-0.013358	-0.013794	-0.013844	-0.013499	-0.012807	-0.011869	-0.010823	-0.0098076	-0.0089377	-0.0082743	-0.0078129	-0.0074942	-0.0072149	-0.0068666	-0.0063638	-0.0056724	-0.0048179	-0.0038719	-0.002934	-0.002105	-0.0014592	-0.0010208	-0.00077424	-0.00066589	-0.00063094	-0.00060289	-0.00054455	-0.00043959	-0.00029555	-0.00014047	-4.7076e-06	7.5759e-05	7.0152e-05	-5.4292e-05	-0.00032978	-0.0007905	-0.0014693	-0.0023879	-0.003548	-0.0049289	-0.0064871	-0.008151	-0.0098299	-0.011429	-0.012859	-0.014045
Inhibitory		0.018165	0.018071	0.017609	0.01688	0.016012	0.015134	0.014356	0.013739	0.013297	0.012996	0.012762	0.012509	0.012158	0.011649	0.01096	0.010094	0.009083	0.0079612	0.006757	0.0054912	0.0041576	0.0027473	0.0012487	-0.00033669	-0.001993	-0.0036769	-0.0053284	-0.0068745	-0.0082409	-0.0093645	-0.010204	-0.010749	-0.011019	-0.011069	-0.010978	-0.010841	-0.010753	-0.010797	-0.011027	-0.011453	-0.012047	-0.012742	-0.013443	-0.014054	-0.014479	-0.014647	-0.014507	-0.014032
Inhibitory		0.012489	0.012906	0.01323	0.013479	0.013646	0.013704	0.013615	0.013327	0.012809	0.01205	0.011088	0.010006	0.008937	0.0080314	0.0074501	0.0073243	0.0077349	0.0086922	0.010128	0.011914	0.013868	0.015781	0.017451	0.018687	0.019341	0.019318	0.018573	0.017111	0.015	0.012348	0.0093118	0.0060851	0.0028832	-7.3451e-05	-0.0025886	-0.0045081	-0.0057489	-0.0063122	-0.0062777	-0.005803	-0.0050854	-0.004345	-0.0037835	-0.0035618	-0.0037895	-0.0045081	-0.0057049	-0.0073172
Inhibitory		0.00010512	0.0010634	0.0018686	0.0023198	0.0022521	0.0015842	0.00028506	-0.0016077	-0.0040147	-0.006821	-0.0099002	-0.013133	-0.016386	-0.019552	-0.022525	-0.02522	-0.027566	-0.029518	-0.031054	-0.032173	-0.032896	-0.033257	-0.033282	-0.033007	-0.032463	-0.03167	-0.030645	-0.029391	-0.027897	-0.026129	-0.024043	-0.02158	-0.018684	-0.015324	-0.011524	-0.0073557	-0.0029523	0.0014839	0.0057392	0.0095934	0.01286	0.015411	0.017193	0.018216	0.018554	0.018321	0.01765	0.016687
Inhibitory		0.022183	0.02152	0.020496	0.019102	0.017357	0.015324	0.013111	0.010862	0.008743	0.0069113	0.0054806	0.0045059	0.0039714	0.003787	0.0038074	0.0038578	0.0037641	0.0033821	0.0026186	0.0014483	-7.6124e-05	-0.0018365	-0.0036641	-0.0053628	-0.0067389	-0.007641	-0.0079671	-0.0076841	-0.0068472	-0.0055681	-0.0040091	-0.0023494	-0.00076038	0.00062307	0.0017171	0.0024957	0.0029795	0.0032202	0.0032833	0.0032164	0.0030357	0.0027283	0.0022557	0.0015664	0.00062501	-0.00057852	-0.0020108	-0.0036072
Inhibitory		0.018753	0.010248	0.0019871	-0.0055919	-0.012117	-0.017274	-0.020852	-0.022726	-0.022896	-0.021472	-0.018695	-0.014909	-0.010553	-0.0061024	-0.0020525	0.0011619	0.0032049	0.0038682	0.0031323	0.001104	-0.0019556	-0.0056846	-0.0096899	-0.01359	-0.017056	-0.019846	-0.021811	-0.022888	-0.023073	-0.022409	-0.020958	-0.018815	-0.016093	-0.012943	-0.0095595	-0.0061729	-0.0030466	-0.00045279	0.0013799	0.0022889	0.0022345	0.001262	-0.00045336	-0.0026494	-0.005021	-0.0072639	-0.0090999	-0.010313
Inhibitory		-0.013913	-0.012764	-0.011588	-0.01044	-0.0093793	-0.0084668	-0.0077404	-0.0072058	-0.0068332	-0.0065646	-0.0063268	-0.0060516	-0.0056992	-0.0052573	-0.0047604	-0.0042709	-0.0038678	-0.0036223	-0.00358	-0.0037514	-0.0041006	-0.0045587	-0.0050313	-0.0054264	-0.0056686	-0.0057182	-0.0055775	-0.0052941	-0.0049449	-0.0046304	-0.0044454	-0.004467	-0.0047402	-0.0052684	-0.0060109	-0.0068904	-0.0078055	-0.0086388	-0.0092768	-0.0096275	-0.0096256	-0.0092511	-0.0085403	-0.0075743	-0.0064854	-0.0054427	-0.0046217	-0.0041797
Inhibitory		-0.0026948	-0.001359	0.00019252	0.0018777	0.0036026	0.005251	0.0066976	0.0078115	0.0084765	0.008614	0.0081947	0.0072522	0.0058849	0.0042339	0.0024559	0.00069495	-0.00094816	-0.0024312	-0.0037719	-0.005035	-0.0062998	-0.0076373	-0.0090779	-0.010602	-0.012138	-0.013582	-0.014811	-0.015712	-0.016199	-0.016233	-0.015809	-0.014977	-0.013815	-0.012425	-0.010918	-0.0094008	-0.0079543	-0.0066296	-0.0054277	-0.0043058	-0.0031784	-0.0019398	-0.00048968	0.0012369	0.0032397	0.0054391	0.0076795	0.0097431
vSub cells
Cell type	Time from HFO peak (ms)	-420	-419	-418	-417	-416	-415	-414	-413	-412	-411	-410	-409	-408	-407	-406	-405	-404	-403	-402	-401	-400	-399	-398	-397	-396	-395	-394	-393	-392	-391	-390	-389	-388	-387	-386	-385	-384	-383	-382	-381	-380	-379	-378	-377	-376	-375	-374	-373
Excitatory		-0.23843	-0.23469	-0.22777	-0.21894	-0.20949	-0.20051	-0.19274	-0.18648	-0.18164	-0.17775	-0.17422	-0.1704	-0.16579	-0.16008	-0.15323	-0.14547	-0.13717	-0.12887	-0.12116	-0.1147	-0.11016	-0.10815	-0.10912	-0.11337	-0.12084	-0.13111	-0.14342	-0.1566	-0.16935	-0.18031	-0.18824	-0.19228	-0.19195	-0.18723	-0.17855	-0.16665	-0.15251	-0.13723	-0.12188	-0.10753	-0.095098	-0.085417	-0.079123	-0.076684	-0.078364	-0.084137	-0.093696	-0.10637
Excitatory		-0.2272	-0.2374	-0.24597	-0.25234	-0.25614	-0.25715	-0.25537	-0.25097	-0.24432	-0.236	-0.22668	-0.21715	-0.20822	-0.20057	-0.19478	-0.19122	-0.19007	-0.19142	-0.19513	-0.20095	-0.2085	-0.21725	-0.22664	-0.23603	-0.2449	-0.25291	-0.25985	-0.26585	-0.2711	-0.27587	-0.28032	-0.28445	-0.28803	-0.29067	-0.2919	-0.2913	-0.28856	-0.28361	-0.27652	-0.26755	-0.25702	-0.24531	-0.23284	-0.21999	-0.20727	-0.19519	-0.18432	-0.17523
Excitatory		-0.18874	-0.17384	-0.15984	-0.14784	-0.13848	-0.1318	-0.12734	-0.12432	-0.12177	-0.11895	-0.11526	-0.11053	-0.10489	-0.098707	-0.092381	-0.086327	-0.080841	-0.076127	-0.072342	-0.069548	-0.067791	-0.067107	-0.067521	-0.069044	-0.071661	-0.075517	-0.080863	-0.08808	-0.097705	-0.1102	-0.12588	-0.14464	-0.16581	-0.18828	-0.21051	-0.23092	-0.24805	-0.26096	-0.26926	-0.27329	-0.27389	-0.27229	-0.26983	-0.26763	-0.26655	-0.26692	-0.26857	-0.27089
Excitatory		-0.16697	-0.15752	-0.14462	-0.12858	-0.11002	-0.089776	-0.068638	-0.047334	-0.026329	-0.0059597	0.013569	0.032041	0.049167	0.06451	0.077407	0.087175	0.093039	0.094311	0.090521	0.081428	0.067185	0.048371	0.025948	0.0012558	-0.024218	-0.048916	-0.071528	-0.091072	-0.107	-0.11917	-0.12776	-0.13305	-0.13536	-0.13488	-0.13175	-0.12612	-0.1183	-0.10886	-0.098631	-0.088666	-0.08007	-0.07378	-0.070369	-0.069859	-0.071749	-0.075125	-0.078735	-0.081323
Excitatory		-0.25226	-0.25444	-0.25351	-0.24916	-0.24137	-0.23041	-0.21681	-0.20128	-0.18471	-0.16804	-0.15224	-0.13825	-0.1268	-0.11849	-0.11362	-0.11217	-0.11381	-0.1179	-0.12359	-0.1299	-0.1359	-0.1408	-0.1441	-0.14563	-0.1456	-0.14448	-0.14294	-0.14179	-0.14174	-0.14343	-0.14728	-0.1535	-0.16209	-0.17294	-0.18565	-0.19975	-0.21452	-0.22905	-0.2423	-0.25312	-0.26035	-0.26296	-0.2602	-0.25161	-0.23726	-0.21768	-0.19392	-0.16752
Excitatory		-0.3331	-0.33412	-0.33295	-0.32978	-0.32478	-0.31831	-0.31075	-0.30269	-0.29483	-0.28806	-0.28319	-0.28098	-0.28194	-0.28612	-0.29316	-0.3022	-0.31199	-0.32101	-0.32767	-0.33055	-0.32855	-0.32115	-0.30834	-0.29083	-0.26983	-0.24701	-0.2242	-0.20323	-0.18564	-0.17248	-0.16424	-0.16082	-0.1615	-0.16524	-0.17077	-0.17688	-0.18258	-0.18724	-0.19064	-0.19292	-0.19452	-0.19598	-0.19782	-0.20037	-0.20373	-0.20768	-0.21177	-0.21541
Excitatory		-0.10924	-0.10859	-0.10758	-0.10481	-0.099089	-0.08974	-0.07679	-0.060979	-0.043765	-0.027043	-0.012766	-0.0027261	0.0018217	0.00041232	-0.0066943	-0.018511	-0.033495	-0.049878	-0.065926	-0.080252	-0.091998	-0.10093	-0.10732	-0.11194	-0.1157	-0.11956	-0.12432	-0.13062	-0.13891	-0.14948	-0.1625	-0.17792	-0.19552	-0.21475	-0.23474	-0.25428	-0.27189	-0.28613	-0.29562	-0.29943	-0.29709	-0.28868	-0.27474	-0.25622	-0.23422	-0.20989	-0.18432	-0.15846
Excitatory		-0.24479	-0.20683	-0.16823	-0.13197	-0.10123	-0.078691	-0.066188	-0.06443	-0.072704	-0.089169	-0.11116	-0.13558	-0.15948	-0.18041	-0.19667	-0.2074	-0.21252	-0.21258	-0.2085	-0.20152	-0.19301	-0.18429	-0.17669	-0.17138	-0.1693	-0.17105	-0.17682	-0.18634	-0.19887	-0.21322	-0.228	-0.24164	-0.25272	-0.26017	-0.26334	-0.26229	-0.25763	-0.25051	-0.24247	-0.23524	-0.23048	-0.22957	-0.23333	-0.24205	-0.25542	-0.27259	-0.29243	-0.31364
Excitatory		-0.066805	-0.066035	-0.066002	-0.066953	-0.069196	-0.072918	-0.078192	-0.084947	-0.09301	-0.10205	-0.11168	-0.12152	-0.13116	-0.14023	-0.14839	-0.15531	-0.16064	-0.16412	-0.16552	-0.16476	-0.16195	-0.15734	-0.15139	-0.14462	-0.13756	-0.13066	-0.12423	-0.11842	-0.11329	-0.1089	-0.10535	-0.10291	-0.10197	-0.10306	-0.10671	-0.11336	-0.12321	-0.13611	-0.15155	-0.16862	-0.18608	-0.20245	-0.21618	-0.22584	-0.23027	-0.22879	-0.22126	-0.20812
Excitatory		-0.02253	-0.017824	-0.011098	-0.0020657	0.0094693	0.023385	0.039308	0.056503	0.073935	0.090419	0.10481	0.11607	0.12351	0.12685	0.12633	0.12267	0.11697	0.11064	0.10517	0.10194	0.10199	0.10587	0.11351	0.12414	0.13635	0.14831	0.15787	0.163	0.16208	0.15416	0.13914	0.11782	0.091785	0.063249	0.034598	0.0081338	-0.014308	-0.031644	-0.043611	-0.05083	-0.054577	-0.05655	-0.05855	-0.062089	-0.068181	-0.077118	-0.088483	-0.1013
Excitatory		-0.29362	-0.28714	-0.27503	-0.25854	-0.23929	-0.21897	-0.19913	-0.18089	-0.16479	-0.15075	-0.13817	-0.12611	-0.11356	-0.099735	-0.084238	-0.067235	-0.049453	-0.032069	-0.016523	-0.0042144	0.0035908	0.0059864	0.0025028	-0.0068681	-0.021663	-0.041034	-0.063733	-0.088275	-0.11289	-0.13589	-0.1556	-0.17078	-0.18067	-0.18508	-0.18449	-0.17978	-0.17209	-0.16259	-0.15228	-0.14188	-0.13177	-0.12213	-0.11314	-0.10491	-0.097751	-0.092041	-0.088257	-0.086775
Excitatory		-0.1517	-0.13955	-0.12595	-0.11209	-0.099507	-0.089948	-0.085082	-0.086174	-0.09386	-0.108	-0.12762	-0.151	-0.17613	-0.20089	-0.22345	-0.24256	-0.25755	-0.26835	-0.2753	-0.27884	-0.27942	-0.27734	-0.27274	-0.26575	-0.25654	-0.24549	-0.23314	-0.2201	-0.20706	-0.19453	-0.18285	-0.17204	-0.1618	-0.15171	-0.14124	-0.1299	-0.11741	-0.10384	-0.089503	-0.075079	-0.061509	-0.049736	-0.040655	-0.034792	-0.032256	-0.032652	-0.03518	-0.038741
Excitatory		-0.26663	-0.25927	-0.24699	-0.23052	-0.21115	-0.19074	-0.17149	-0.1556	-0.14495	-0.14076	-0.14341	-0.15228	-0.16599	-0.18246	-0.19932	-0.21433	-0.22562	-0.23187	-0.23247	-0.22735	-0.21691	-0.20186	-0.18314	-0.16185	-0.13924	-0.11681	-0.096198	-0.079126	-0.067187	-0.061534	-0.06259	-0.069841	-0.081783	-0.09616	-0.11029	-0.12175	-0.12872	-0.13053	-0.12768	-0.12182	-0.11522	-0.11037	-0.1093	-0.11317	-0.12203	-0.13482	-0.14954	-0.16369
Excitatory		-0.26868	-0.27386	-0.27404	-0.26899	-0.25888	-0.24401	-0.225	-0.20278	-0.1784	-0.15311	-0.12821	-0.10487	-0.084001	-0.066186	-0.051517	-0.039673	-0.030047	-0.021863	-0.014363	-0.0069668	0.00062904	0.0085042	0.016486	0.024313	0.031664	0.03825	0.04377	0.047939	0.050579	0.05153	0.050804	0.048568	0.045226	0.04142	0.037965	0.03569	0.035404	0.037542	0.042211	0.049036	0.057191	0.06551	0.072768	0.077797	0.079703	0.078095	0.073006	0.064886
Excitatory		-0.21342	-0.20883	-0.20532	-0.20302	-0.20169	-0.20061	-0.19876	-0.19486	-0.18785	-0.17704	-0.16247	-0.14481	-0.12542	-0.10587	-0.087913	-0.072961	-0.062042	-0.055608	-0.053627	-0.055611	-0.06085	-0.068484	-0.077708	-0.087879	-0.098585	-0.10973	-0.12144	-0.13406	-0.14797	-0.16345	-0.18054	-0.19888	-0.2177	-0.23587	-0.2521	-0.26507	-0.27363	-0.277	-0.2749	-0.26752	-0.25553	-0.23995	-0.2221	-0.20341	-0.1854	-0.1695	-0.15698	-0.14875
Excitatory		0.038234	0.04113	0.042139	0.042102	0.041775	0.041654	0.041772	0.041738	0.040807	0.03811	0.032741	0.023992	0.011467	-0.0048648	-0.024719	-0.047438	-0.072178	-0.097911	-0.12365	-0.1484	-0.17136	-0.19191	-0.20972	-0.22465	-0.23683	-0.24657	-0.25419	-0.26007	-0.26444	-0.26738	-0.26864	-0.26764	-0.26356	-0.25539	-0.24209	-0.22288	-0.19736	-0.16572	-0.12875	-0.087783	-0.044582	-0.001021	0.041049	0.080051	0.11478	0.14449	0.16872	0.18744
Excitatory		-0.11832	-0.081725	-0.041083	0.0015702	0.043488	0.081738	0.11356	0.13666	0.14954	0.1516	0.14315	0.12535	0.099991	0.069419	0.036138	0.0025909	-0.029091	-0.057354	-0.081333	-0.10096	-0.11682	-0.12986	-0.14122	-0.15181	-0.16202	-0.17175	-0.1803	-0.18665	-0.18969	-0.18862	-0.1831	-0.17337	-0.16034	-0.14527	-0.12961	-0.11476	-0.1019	-0.091826	-0.084982	-0.081532	-0.081408	-0.084465	-0.090484	-0.099258	-0.11061	-0.12426	-0.14001	-0.15758
Excitatory		-0.17041	-0.18435	-0.19397	-0.19925	-0.20062	-0.19889	-0.19523	-0.19092	-0.18716	-0.18497	-0.18496	-0.18734	-0.19197	-0.19841	-0.20609	-0.21438	-0.22269	-0.23052	-0.23744	-0.243	-0.2468	-0.24851	-0.24782	-0.24468	-0.23925	-0.23194	-0.22344	-0.21468	-0.20662	-0.20027	-0.19645	-0.19582	-0.19867	-0.20499	-0.21441	-0.22622	-0.23943	-0.25289	-0.26524	-0.27511	-0.28118	-0.28236	-0.27782	-0.26724	-0.25091	-0.2298	-0.20559	-0.18053
Excitatory		-0.20444	-0.20783	-0.2099	-0.21086	-0.21093	-0.21032	-0.20914	-0.20734	-0.20477	-0.20117	-0.19644	-0.19057	-0.18379	-0.17651	-0.16921	-0.16236	-0.15628	-0.15109	-0.14662	-0.14253	-0.1385	-0.13422	-0.12965	-0.12503	-0.1209	-0.11801	-0.11721	-0.11929	-0.12494	-0.13456	-0.14835	-0.16634	-0.18839	-0.21424	-0.24345	-0.27529	-0.30867	-0.34199	-0.37326	-0.40009	-0.42013	-0.43131	-0.43229	-0.42263	-0.40308	-0.37539	-0.34212	-0.30627
Excitatory		-0.091327	-0.10637	-0.11972	-0.13063	-0.13867	-0.14363	-0.14568	-0.14516	-0.14273	-0.13907	-0.13492	-0.13088	-0.12741	-0.12472	-0.12275	-0.12114	-0.1193	-0.11648	-0.11199	-0.10523	-0.09583	-0.083768	-0.06927	-0.052828	-0.035126	-0.01704	0.00052711	0.016529	0.029925	0.039852	0.04557	0.046674	0.043148	0.035341	0.023962	0.0099833	-0.0055357	-0.02154	-0.037107	-0.051454	-0.064052	-0.074493	-0.082557	-0.088134	-0.091259	-0.091981	-0.090526	-0.087129
Excitatory		-0.038578	-0.047066	-0.04898	-0.042999	-0.02863	-0.0062879	0.022795	0.05685	0.093727	0.13121	0.16725	0.20009	0.22827	0.25063	0.26622	0.27416	0.27366	0.26408	0.24501	0.21657	0.17942	0.13505	0.085689	0.034209	-0.016142	-0.06212	-0.10084	-0.13019	-0.149	-0.15719	-0.15566	-0.14602	-0.13044	-0.11108	-0.090136	-0.069299	-0.049837	-0.032452	-0.017336	-0.0042672	0.0073563	0.018272	0.029183	0.040599	0.052609	0.064832	0.0764	0.086122
Excitatory		-0.014542	-0.0040928	0.0077889	0.02062	0.034232	0.048833	0.065012	0.083667	0.10565	0.13164	0.16173	0.19537	0.23123	0.26729	0.30105	0.32985	0.35121	0.3632	0.36467	0.35537	0.33595	0.30769	0.27239	0.23184	0.18771	0.14138	0.09383	0.045818	-0.0020028	-0.048949	-0.094185	-0.13669	-0.1753	-0.20888	-0.23639	-0.25711	-0.27073	-0.27735	-0.27747	-0.27199	-0.26202	-0.24878	-0.23342	-0.21694	-0.20006	-0.18317	-0.16628	-0.14917
Excitatory		-0.16697	-0.17136	-0.17753	-0.18337	-0.1865	-0.1848	-0.17676	-0.16189	-0.14081	-0.11514	-0.087216	-0.059594	-0.034644	-0.013956	0.0018553	0.013249	0.02151	0.028405	0.035619	0.044246	0.054556	0.065907	0.076838	0.08551	0.090149	0.089474	0.08293	0.070904	0.054487	0.03534	0.015429	-0.0033376	-0.019274	-0.031113	-0.038071	-0.039816	-0.036511	-0.028705	-0.017139	-0.0027612	0.013364	0.030133	0.046348	0.060739	0.071997	0.078846	0.080204	0.075284
Excitatory		-0.20929	-0.21437	-0.21646	-0.21613	-0.21391	-0.21025	-0.20574	-0.20101	-0.19673	-0.19367	-0.1924	-0.19321	-0.1959	-0.1998	-0.20386	-0.20677	-0.20738	-0.20482	-0.19869	-0.18912	-0.17657	-0.16163	-0.14486	-0.12657	-0.10678	-0.085328	-0.061993	-0.036773	-0.010004	0.017648	0.045221	0.071692	0.096202	0.11826	0.13786	0.1554	0.17155	0.18697	0.20202	0.21656	0.23003	0.24135	0.24931	0.25271	0.25073	0.24289	0.22927	0.21039
Excitatory		-0.24097	-0.22808	-0.21279	-0.196	-0.17854	-0.16117	-0.14459	-0.12939	-0.1159	-0.10422	-0.094093	-0.084965	-0.076159	-0.06708	-0.057377	-0.047216	-0.037276	-0.028706	-0.022917	-0.021226	-0.024535	-0.033105	-0.046313	-0.062797	-0.080558	-0.09733	-0.11096	-0.11981	-0.12295	-0.12033	-0.1127	-0.10157	-0.088755	-0.076232	-0.065781	-0.058842	-0.056294	-0.058335	-0.064511	-0.073816	-0.084741	-0.095492	-0.10426	-0.10944	-0.10991	-0.10507	-0.094996	-0.080295
Excitatory		-0.30641	-0.29765	-0.2892	-0.28106	-0.27323	-0.26587	-0.25936	-0.25418	-0.25088	-0.24973	-0.25072	-0.25332	-0.25649	-0.25893	-0.2592	-0.25606	-0.24872	-0.23714	-0.22183	-0.20392	-0.18478	-0.1658	-0.14814	-0.13254	-0.11924	-0.10808	-0.098542	-0.090013	-0.081781	-0.073198	-0.063745	-0.053104	-0.041104	-0.027823	-0.013643	0.00087676	0.01496	0.027808	0.038672	0.047022	0.052661	0.055716	0.056608	0.055881	0.054098	0.051552	0.048278	0.04397
Excitatory		-0.067394	-0.056821	-0.047741	-0.041195	-0.038284	-0.039923	-0.046578	-0.058116	-0.073637	-0.091525	-0.10968	-0.12563	-0.13701	-0.14189	-0.13897	-0.12786	-0.10912	-0.084149	-0.054984	-0.023959	0.0065896	0.034538	0.058369	0.077013	0.089997	0.097366	0.099541	0.097131	0.090994	0.082048	0.071277	0.059561	0.047712	0.036272	0.025598	0.015711	0.0064418	-0.0025192	-0.011525	-0.020805	-0.030477	-0.040451	-0.050514	-0.060427	-0.069979	-0.079019	-0.087497	-0.095396
Excitatory		0.016686	0.021935	0.02319	0.019227	0.0089882	-0.008128	-0.032042	-0.061774	-0.095405	-0.1302	-0.16296	-0.19046	-0.20984	-0.21927	-0.21807	-0.20681	-0.18727	-0.1619	-0.13362	-0.1052	-0.078971	-0.056481	-0.038636	-0.025633	-0.017209	-0.012834	-0.011984	-0.014155	-0.019015	-0.026434	-0.036426	-0.049056	-0.064349	-0.082231	-0.10239	-0.12419	-0.14669	-0.16866	-0.18875	-0.20573	-0.21875	-0.22752	-0.23254	-0.23497	-0.23651	-0.23895	-0.24381	-0.25193
Excitatory		0.12454	0.09256	0.059678	0.029021	0.0031067	-0.01639	-0.028648	-0.033643	-0.032091	-0.025219	-0.014602	-0.00204	0.010748	0.022224	0.031164	0.036795	0.038751	0.037036	0.031915	0.023786	0.012878	-0.00063441	-0.016854	-0.035912	-0.057951	-0.082763	-0.10963	-0.13736	-0.16414	-0.18789	-0.20647	-0.21824	-0.22239	-0.21904	-0.20939	-0.19552	-0.17997	-0.16524	-0.15344	-0.14592	-0.14316	-0.14481	-0.15006	-0.15777	-0.16692	-0.1767	-0.18669	-0.19665
Excitatory		-0.061281	-0.074285	-0.080028	-0.078193	-0.069225	-0.054205	-0.034572	-0.011881	0.012384	0.03703	0.061166	0.084196	0.1058	0.12573	0.14379	0.15976	0.17334	0.1842	0.19192	0.19619	0.19683	0.19383	0.18739	0.17796	0.16605	0.15236	0.13733	0.12131	0.10436	0.086414	0.067344	0.047161	0.026184	0.0051159	-0.015032	-0.033122	-0.048063	-0.059099	-0.066001	-0.069009	-0.068823	-0.066462	-0.06293	-0.05913	-0.055694	-0.053014	-0.051266	-0.050446
Excitatory		-0.018691	-0.043477	-0.071134	-0.10063	-0.13084	-0.16059	-0.18856	-0.21333	-0.23346	-0.2477	-0.25502	-0.25492	-0.24755	-0.23377	-0.21511	-0.1936	-0.17147	-0.15069	-0.13281	-0.1186	-0.10819	-0.10113	-0.096714	-0.094316	-0.093608	-0.094589	-0.097486	-0.10248	-0.10948	-0.1179	-0.12663	-0.1341	-0.13862	-0.13866	-0.13317	-0.12178	-0.10497	-0.084017	-0.060771	-0.037344	-0.015924	0.0018152	0.014862	0.023022	0.026884	0.027529	0.026401	0.024707
Excitatory		-0.070878	-0.083879	-0.09598	-0.10616	-0.11334	-0.11649	-0.11464	-0.10717	-0.093822	-0.075021	-0.051859	-0.026168	-0.00027428	0.023397	0.042612	0.055834	0.062468	0.062898	0.058436	0.050942	0.04241	0.03457	0.028595	0.02498	0.023559	0.023719	0.02463	0.025523	0.025847	0.025427	0.024405	0.023255	0.022659	0.023405	0.02612	0.031221	0.038752	0.048189	0.058552	0.068394	0.076064	0.079956	0.078856	0.072136	0.059921	0.042917	0.022317	-0.0005621
Excitatory		-0.05638	-0.053404	-0.051108	-0.048776	-0.045938	-0.04269	-0.039731	-0.038178	-0.039411	-0.044682	-0.054921	-0.070405	-0.090778	-0.11507	-0.14189	-0.16951	-0.1962	-0.22011	-0.23965	-0.25326	-0.25975	-0.25834	-0.24869	-0.23113	-0.20663	-0.17663	-0.14284	-0.10699	-0.070453	-0.034059	0.0019864	0.037988	0.074471	0.11187	0.15018	0.18865	0.2258	0.25947	0.28718	0.30648	0.31539	0.31281	0.29879	0.27458	0.2425	0.20562	0.16735	0.13099
Excitatory		-0.053479	-0.042339	-0.029368	-0.016396	-0.0048819	0.0041803	0.010368	0.013648	0.014122	0.011844	0.0066726	-0.0016197	-0.013245	-0.028191	-0.045998	-0.065657	-0.0857	-0.10443	-0.12016	-0.13167	-0.13829	-0.14012	-0.13791	-0.13285	-0.12625	-0.11934	-0.11293	-0.10736	-0.10248	-0.097718	-0.092356	-0.085543	-0.076558	-0.064808	-0.049981	-0.032005	-0.011159	0.012016	0.036767	0.062143	0.08713	0.11083	0.13257	0.15189	0.16861	0.18258	0.1937	0.20174
Excitatory		-0.075845	-0.089621	-0.099853	-0.10576	-0.10719	-0.10454	-0.098616	-0.090254	-0.080314	-0.069301	-0.057323	-0.044022	-0.028634	-0.010241	0.011852	0.037866	0.067152	0.098159	0.12853	0.15543	0.17607	0.18832	0.19107	0.18447	0.16988	0.14955	0.12622	0.10257	0.08093	0.062925	0.049528	0.041063	0.037327	0.037837	0.041868	0.048654	0.057451	0.067506	0.07817	0.088879	0.099132	0.10859	0.11703	0.12443	0.1308	0.13631	0.1412	0.14577
Excitatory		-0.010539	-0.030266	-0.057422	-0.08856	-0.11948	-0.14592	-0.16431	-0.17237	-0.16963	-0.15718	-0.13766	-0.11448	-0.091405	-0.071877	-0.058546	-0.052998	-0.055824	-0.066533	-0.083864	-0.10593	-0.13052	-0.15518	-0.17758	-0.19537	-0.20655	-0.20956	-0.20356	-0.18853	-0.16551	-0.13644	-0.10415	-0.071909	-0.04303	-0.020416	-0.006028	-0.00072054	-0.0039287	-0.013847	-0.027703	-0.042142	-0.0537	-0.059132	-0.055908	-0.042423	-0.018227	0.015957	0.058181	0.10556
Excitatory		-0.2732	-0.26751	-0.25773	-0.2445	-0.2288	-0.21194	-0.19539	-0.18038	-0.168	-0.15886	-0.15322	-0.15092	-0.15163	-0.15481	-0.16003	-0.16692	-0.17529	-0.18505	-0.19625	-0.20894	-0.22322	-0.23908	-0.2565	-0.27528	-0.29499	-0.31501	-0.33446	-0.35241	-0.36788	-0.38012	-0.38866	-0.39355	-0.39523	-0.39451	-0.39221	-0.38913	-0.38585	-0.38258	-0.37914	-0.37519	-0.37031	-0.36418	-0.35645	-0.3469	-0.33544	-0.32194	-0.30622	-0.28809
Excitatory		-0.11069	-0.094452	-0.080104	-0.06578	-0.049848	-0.031122	-0.0094106	0.014564	0.039031	0.06154	0.079247	0.089511	0.090273	0.080612	0.060813	0.03255	-0.0014858	-0.037795	-0.072637	-0.10243	-0.1242	-0.13581	-0.13609	-0.12488	-0.10292	-0.071749	-0.033639	0.0085976	0.051842	0.092727	0.12812	0.15508	0.17144	0.17586	0.16804	0.14873	0.11953	0.082613	0.040504	-0.0043888	-0.049933	-0.094568	-0.13716	-0.17706	-0.21375	-0.24679	-0.27571	-0.29989
Excitatory		-0.040019	-0.024908	-0.01058	0.0017301	0.011344	0.01818	0.022585	0.025245	0.026905	0.028154	0.029247	0.030079	0.030207	0.028936	0.025601	0.019714	0.011134	0.0001016	-0.01273	-0.026465	-0.040101	-0.052726	-0.063694	-0.072613	-0.0795	-0.084678	-0.088621	-0.0919	-0.095031	-0.098236	-0.1014	-0.10401	-0.10524	-0.10408	-0.099485	-0.090637	-0.077167	-0.059171	-0.037326	-0.01276	0.013163	0.038993	0.063429	0.085546	0.10484	0.12123	0.13493	0.14643
Excitatory		-0.22244	-0.23042	-0.23196	-0.2262	-0.21331	-0.19457	-0.17211	-0.14855	-0.12654	-0.1083	-0.095255	-0.087729	-0.084948	-0.085116	-0.085771	-0.084142	-0.077748	-0.064672	-0.044015	-0.015858	0.018656	0.057498	0.098012	0.13728	0.17226	0.20019	0.21889	0.22693	0.22392	0.21059	0.1888	0.16127	0.13131	0.10225	0.077164	0.058215	0.046649	0.042634	0.045357	0.053253	0.064249	0.076064	0.086435	0.093424	0.095522	0.091925	0.082555	0.068119
Excitatory		-0.15408	-0.12436	-0.094393	-0.065849	-0.040246	-0.018902	-0.0028026	0.0074733	0.011748	0.010285	0.0036918	-0.0073077	-0.021934	-0.039551	-0.059722	-0.082176	-0.10671	-0.13297	-0.1603	-0.18757	-0.21322	-0.23538	-0.25218	-0.26202	-0.26381	-0.25716	-0.24234	-0.22025	-0.19214	-0.15937	-0.12335	-0.085361	-0.046765	-0.0088973	0.026733	0.05851	0.08487	0.10442	0.11626	0.12003	0.11616	0.1057	0.090176	0.071291	0.050638	0.029508	0.0087861	-0.011075
Excitatory		-0.16145	-0.17838	-0.19362	-0.20713	-0.21855	-0.22708	-0.23186	-0.23222	-0.22796	-0.21948	-0.20792	-0.195	-0.18276	-0.17318	-0.16796	-0.1681	-0.17383	-0.18451	-0.1987	-0.21441	-0.22925	-0.24085	-0.24711	-0.24657	-0.23854	-0.22343	-0.20254	-0.17808	-0.1528	-0.12964	-0.11129	-0.099819	-0.096322	-0.10088	-0.11251	-0.12937	-0.14919	-0.16949	-0.18809	-0.20337	-0.21448	-0.22137	-0.22482	-0.2262	-0.22719	-0.22945	-0.23437	-0.24269
Excitatory		0.23646	0.21842	0.19937	0.17963	0.15962	0.1399	0.12112	0.10403	0.089274	0.077297	0.068249	0.061893	0.057674	0.054787	0.052321	0.04945	0.045628	0.040734	0.035096	0.029582	0.02551	0.024344	0.027537	0.036239	0.050996	0.071559	0.096807	0.125	0.15373	0.18042	0.20259	0.21816	0.22555	0.22397	0.21336	0.19441	0.16854	0.13792	0.10513	0.073277	0.045278	0.023883	0.011057	0.0078459	0.01405	0.028449	0.04899	0.0732
Excitatory		-0.40999	-0.42059	-0.42695	-0.43012	-0.43144	-0.43243	-0.43442	-0.4382	-0.44382	-0.45041	-0.45645	-0.4599	-0.45882	-0.45162	-0.43757	-0.41684	-0.39048	-0.36026	-0.32822	-0.29651	-0.26692	-0.24076	-0.21874	-0.201	-0.18714	-0.17629	-0.1674	-0.15925	-0.15071	-0.14086	-0.12911	-0.11525	-0.099466	-0.082186	-0.06427	-0.046793	-0.030996	-0.018419	-0.010525	-0.0086101	-0.013551	-0.025435	-0.043279	-0.065128	-0.088096	-0.10886	-0.1242	-0.13162
Excitatory		0.03867	0.04814	0.057148	0.06634	0.076299	0.087568	0.10062	0.11576	0.13323	0.15287	0.17421	0.19631	0.21782	0.23713	0.25257	0.26273	0.26673	0.26442	0.25637	0.24388	0.22864	0.21262	0.1976	0.18507	0.17604	0.17097	0.1698	0.17205	0.17702	0.18386	0.19183	0.20027	0.20881	0.21719	0.2254	0.23355	0.2418	0.25032	0.25918	0.26841	0.27768	0.28655	0.29435	0.30023	0.30335	0.30297	0.29856	0.28992
Inhibitory		-0.19335	-0.1783	-0.16076	-0.14129	-0.12107	-0.1017	-0.08513	-0.073253	-0.067757	-0.069848	-0.080024	-0.098053	-0.12287	-0.15271	-0.18519	-0.21765	-0.24737	-0.27182	-0.28909	-0.29804	-0.29849	-0.29116	-0.2777	-0.26032	-0.24148	-0.22366	-0.20893	-0.19883	-0.19419	-0.19513	-0.20113	-0.21115	-0.22375	-0.23728	-0.25002	-0.26031	-0.26679	-0.26854	-0.26514	-0.25689	-0.24471	-0.23007	-0.21486	-0.20108	-0.19065	-0.18497	-0.18483	-0.19022
Inhibitory		-0.14846	-0.12808	-0.10857	-0.091976	-0.08007	-0.074011	-0.074146	-0.080014	-0.090475	-0.10398	-0.11895	-0.13396	-0.14808	-0.16069	-0.17158	-0.18069	-0.18792	-0.19301	-0.19553	-0.19489	-0.19049	-0.18188	-0.16892	-0.15187	-0.13142	-0.10873	-0.085254	-0.062605	-0.042487	-0.026477	-0.015842	-0.011579	-0.01423	-0.02381	-0.039831	-0.061266	-0.086617	-0.11396	-0.14109	-0.16577	-0.18589	-0.19973	-0.20621	-0.20504	-0.19677	-0.18273	-0.16495	-0.14584
Inhibitory		-0.26393	-0.27137	-0.27716	-0.28125	-0.28379	-0.28522	-0.28618	-0.2874	-0.28972	-0.29374	-0.29983	-0.30781	-0.31714	-0.32674	-0.33514	-0.34069	-0.34181	-0.33719	-0.32598	-0.30801	-0.28375	-0.25433	-0.22146	-0.1871	-0.15335	-0.12215	-0.095148	-0.073589	-0.058253	-0.049519	-0.047409	-0.051605	-0.061512	-0.076269	-0.094606	-0.11503	-0.1358	-0.15503	-0.17101	-0.18217	-0.18751	-0.18656	-0.17955	-0.16732	-0.15132	-0.13347	-0.116	-0.10117
Inhibitory		-0.26556	-0.2642	-0.26325	-0.26254	-0.262	-0.26161	-0.26135	-0.26106	-0.26043	-0.25904	-0.25638	-0.25198	-0.24561	-0.23748	-0.22816	-0.21878	-0.2107	-0.20551	-0.20451	-0.20865	-0.21828	-0.23305	-0.25197	-0.27364	-0.29647	-0.31881	-0.33921	-0.35652	-0.36988	-0.37882	-0.38325	-0.38342	-0.38002	-0.37409	-0.36689	-0.35983	-0.35414	-0.35069	-0.34971	-0.35075	-0.35265	-0.35373	-0.35207	-0.34586	-0.33363	-0.31458	-0.28865	-0.25639
Inhibitory		0.11004	0.12324	0.13483	0.14432	0.15115	0.15481	0.15491	0.15114	0.14346	0.1319	0.11656	0.097787	0.075866	0.051124	0.023998	-0.005154	-0.035862	-0.067599	-0.099741	-0.13144	-0.16174	-0.18958	-0.21391	-0.23385	-0.24876	-0.25833	-0.2626	-0.26196	-0.25699	-0.24842	-0.23698	-0.22353	-0.20884	-0.19371	-0.1789	-0.16493	-0.152	-0.13989	-0.12783	-0.11453	-0.09838	-0.077611	-0.050698	-0.016771	0.024292	0.071673	0.12357	0.17753
Inhibitory		0.027981	0.029484	0.028581	0.025997	0.022056	0.016722	0.0097628	0.00085893	-0.010177	-0.023374	-0.038504	-0.05515	-0.072835	-0.090987	-0.10912	-0.12668	-0.14306	-0.15752	-0.16915	-0.17678	-0.17936	-0.17594	-0.16599	-0.14957	-0.12742	-0.10098	-0.072216	-0.043391	-0.01672	0.0059016	0.023289	0.035008	0.041466	0.043808	0.043655	0.042859	0.043193	0.046081	0.052543	0.062991	0.07728	0.094714	0.11411	0.13387	0.15214	0.16697	0.17662	0.17967
Inhibitory		-0.02784	-0.027596	-0.02296	-0.01468	-0.0040989	0.0070823	0.017121	0.024337	0.027504	0.025791	0.018838	0.0068399	-0.0096532	-0.029714	-0.052314	-0.076119	-0.099836	-0.12219	-0.14206	-0.1585	-0.17092	-0.17913	-0.18336	-0.18428	-0.18292	-0.18052	-0.1784	-0.17777	-0.17964	-0.18466	-0.19303	-0.20457	-0.21867	-0.23433	-0.25035	-0.26522	-0.27745	-0.28562	-0.28856	-0.28558	-0.27656	-0.26207	-0.24326	-0.22182	-0.19969	-0.17892	-0.16138	-0.14853
Inhibitory		-0.15299	-0.12658	-0.09893	-0.071754	-0.04686	-0.025915	-0.010515	-0.0020914	-0.0017241	-0.01004	-0.027154	-0.052532	-0.084935	-0.12249	-0.16279	-0.20307	-0.24047	-0.2723	-0.29634	-0.31105	-0.31569	-0.31046	-0.29636	-0.2752	-0.24915	-0.22061	-0.1917	-0.16425	-0.13951	-0.11806	-0.099884	-0.084647	-0.071643	-0.060205	-0.049773	-0.03998	-0.030772	-0.022283	-0.014914	-0.0090874	-0.0052534	-0.0036039	-0.0041209	-0.0064251	-0.0098821	-0.013549	-0.016482	-0.017842
Inhibitory		-0.10381	-0.11538	-0.13327	-0.15601	-0.18156	-0.20766	-0.2321	-0.25306	-0.26928	-0.28009	-0.28552	-0.28614	-0.28281	-0.27656	-0.26838	-0.25897	-0.2487	-0.23752	-0.22493	-0.21005	-0.19184	-0.1691	-0.14085	-0.10643	-0.06578	-0.019537	0.030909	0.083525	0.13577	0.18483	0.22795	0.26272	0.28734	0.30074	0.30277	0.29421	0.27656	0.25194	0.22267	0.19122	0.15978	0.13	0.10297	0.079091	0.058045	0.038973	0.020551	0.0013174
Inhibitory		-0.012792	-0.01304	-0.012768	-0.011818	-0.010093	-0.0075914	-0.004421	-0.00077735	0.0030528	0.0067524	0.0099898	0.012451	0.013896	0.01415	0.013142	0.010955	0.0078099	0.0040646	0.00018275	-0.0033177	-0.0059099	-0.0071517	-0.0067185	-0.0044529	-0.00038776	0.0052493	0.012047	0.019439	0.026742	0.033217	0.038164	0.040958	0.041184	0.038687	0.033601	0.026359	0.017603	0.0081118	-0.0013004	-0.0099185	-0.017182	-0.022739	-0.026457	-0.028407	-0.028826	-0.028075	-0.026591	-0.024834
Inhibitory		-0.15964	-0.16696	-0.1746	-0.18248	-0.19041	-0.19804	-0.20478	-0.2099	-0.21259	-0.21194	-0.20718	-0.19775	-0.18341	-0.16438	-0.14126	-0.11518	-0.087496	-0.059826	-0.033755	-0.010668	0.0084021	0.022891	0.032739	0.038342	0.040484	0.040166	0.038471	0.036311	0.034347	0.032832	0.031592	0.030049	0.0274	0.022853	0.015839	0.006266	-0.0054265	-0.018294	-0.031047	-0.042361	-0.05114	-0.056751	-0.059236	-0.059287	-0.057985	-0.056677	-0.056555	-0.058462
Cell type	Time from SWR peak (ms)	-420	-419	-418	-417	-416	-415	-414	-413	-412	-411	-410	-409	-408	-407	-406	-405	-404	-403	-402	-401	-400	-399	-398	-397	-396	-395	-394	-393	-392	-391	-390	-389	-388	-387	-386	-385	-384	-383	-382	-381	-380	-379	-378	-377	-376	-375	-374	-373
Excitatory		-0.22514	-0.2168	-0.20917	-0.2029	-0.19848	-0.19621	-0.19615	-0.19815	-0.20189	-0.20692	-0.21283	-0.21921	-0.22577	-0.23226	-0.23848	-0.24426	-0.24937	-0.25354	-0.25654	-0.25818	-0.2584	-0.25729	-0.25513	-0.2523	-0.24926	-0.24648	-0.24428	-0.24293	-0.24247	-0.24284	-0.24383	-0.24519	-0.24662	-0.24783	-0.24861	-0.24876	-0.2482	-0.24691	-0.24494	-0.24241	-0.23945	-0.2362	-0.23279	-0.22933	-0.22593	-0.22271	-0.21979	-0.21736
Excitatory		-0.23475	-0.23835	-0.24244	-0.24691	-0.25164	-0.25645	-0.26114	-0.26543	-0.26904	-0.27174	-0.27339	-0.27398	-0.27366	-0.27276	-0.2717	-0.27096	-0.27101	-0.27224	-0.27489	-0.27903	-0.28457	-0.29127	-0.2988	-0.30675	-0.3147	-0.32222	-0.32888	-0.33425	-0.33792	-0.33952	-0.33876	-0.33544	-0.32952	-0.32116	-0.31071	-0.29871	-0.28586	-0.27293	-0.26075	-0.25005	-0.24148	-0.23548	-0.23229	-0.23188	-0.23399	-0.23814	-0.24366	-0.24982
Excitatory		-0.24534	-0.24233	-0.23984	-0.23789	-0.23654	-0.23573	-0.23536	-0.23526	-0.23525	-0.23517	-0.235	-0.23489	-0.23514	-0.23615	-0.23833	-0.24193	-0.24696	-0.25308	-0.25969	-0.26596	-0.27102	-0.2741	-0.27472	-0.27271	-0.26817	-0.26151	-0.25325	-0.24397	-0.23415	-0.22421	-0.21443	-0.20498	-0.19596	-0.18748	-0.17958	-0.17226	-0.16539	-0.15875	-0.15189	-0.14427	-0.13532	-0.12448	-0.1115	-0.09649	-0.079995	-0.063002	-0.046869	-0.033084
Excitatory		-0.31619	-0.30367	-0.29361	-0.28718	-0.28488	-0.28663	-0.29182	-0.29951	-0.30857	-0.31787	-0.32642	-0.33335	-0.33805	-0.34012	-0.33931	-0.33556	-0.32902	-0.32009	-0.30936	-0.2977	-0.28607	-0.27551	-0.26698	-0.26114	-0.25832	-0.25837	-0.26083	-0.26492	-0.26978	-0.27463	-0.27898	-0.28266	-0.28593	-0.28927	-0.29334	-0.29874	-0.30588	-0.31484	-0.32536	-0.33685	-0.3485	-0.35936	-0.36845	-0.37488	-0.37788	-0.3769	-0.37163	-0.36205
Excitatory		-0.26399	-0.27029	-0.27617	-0.28108	-0.28448	-0.28596	-0.28535	-0.28265	-0.2781	-0.27212	-0.26525	-0.25803	-0.25095	-0.24438	-0.23855	-0.23357	-0.22953	-0.22653	-0.22479	-0.22454	-0.22606	-0.22957	-0.23515	-0.24264	-0.2517	-0.26178	-0.27223	-0.2824	-0.29166	-0.29953	-0.30561	-0.30965	-0.31146	-0.31095	-0.30808	-0.30288	-0.29553	-0.28625	-0.27543	-0.26357	-0.25128	-0.23919	-0.22795	-0.21813	-0.21013	-0.20413	-0.20003	-0.19742
Excitatory		-0.22556	-0.2357	-0.24478	-0.25156	-0.25521	-0.2553	-0.25187	-0.24523	-0.23584	-0.22428	-0.21104	-0.19662	-0.18156	-0.16639	-0.1517	-0.13807	-0.12603	-0.11594	-0.108	-0.10217	-0.098311	-0.096163	-0.095497	-0.096163	-0.098091	-0.10129	-0.10577	-0.11143	-0.11806	-0.12532	-0.13277	-0.14004	-0.14683	-0.15302	-0.15872	-0.16416	-0.1696	-0.17519	-0.18083	-0.18613	-0.19044	-0.19295	-0.19294	-0.18999	-0.18416	-0.17604	-0.1668	-0.1579
Excitatory		-0.012448	-0.028621	-0.044696	-0.060224	-0.0747	-0.087497	-0.097965	-0.10549	-0.10959	-0.11002	-0.10688	-0.10073	-0.092483	-0.083533	-0.075419	-0.069731	-0.067834	-0.070666	-0.078506	-0.090921	-0.1068	-0.12449	-0.14204	-0.15742	-0.16889	-0.17517	-0.17569	-0.17061	-0.16075	-0.14743	-0.13215	-0.11636	-0.10113	-0.087031	-0.074076	-0.061851	-0.049691	-0.036958	-0.023188	-0.008312	0.0074142	0.023337	0.038606	0.052266	0.063397	0.071281	0.075459	0.07584
Excitatory		-0.13854	-0.15208	-0.16651	-0.18068	-0.19375	-0.20525	-0.21505	-0.22329	-0.23015	-0.23577	-0.24028	-0.24368	-0.24612	-0.24782	-0.24926	-0.25101	-0.25361	-0.25746	-0.26247	-0.26802	-0.2729	-0.27546	-0.27383	-0.26621	-0.25129	-0.22852	-0.19826	-0.16195	-0.12191	-0.08111	-0.042814	-0.010059	0.014728	0.030038	0.035518	0.031876	0.020781	0.0045162	-0.014378	-0.033518	-0.05094	-0.065335	-0.076208	-0.083709	-0.088729	-0.092513	-0.096564	-0.10231
Excitatory		-0.23866	-0.2561	-0.27195	-0.28458	-0.29282	-0.29603	-0.2941	-0.28736	-0.27658	-0.26283	-0.24744	-0.23184	-0.21749	-0.20579	-0.19787	-0.19449	-0.19607	-0.20257	-0.21356	-0.22837	-0.24609	-0.2658	-0.2866	-0.30769	-0.32832	-0.34781	-0.36553	-0.38084	-0.39314	-0.40188	-0.40667	-0.40731	-0.40383	-0.39655	-0.38597	-0.37278	-0.3577	-0.34147	-0.32478	-0.30818	-0.2921	-0.27693	-0.26292	-0.25043	-0.23976	-0.23126	-0.22528	-0.22209
Excitatory		-0.037812	-0.044921	-0.054835	-0.067091	-0.081168	-0.096527	-0.1125	-0.12831	-0.14313	-0.15612	-0.16663	-0.17426	-0.17891	-0.18089	-0.18071	-0.17907	-0.1767	-0.17419	-0.17192	-0.17005	-0.16852	-0.16712	-0.16558	-0.16375	-0.16154	-0.1591	-0.15668	-0.15471	-0.15363	-0.15381	-0.15551	-0.15873	-0.16325	-0.16864	-0.17425	-0.17939	-0.18337	-0.18565	-0.18596	-0.18431	-0.18103	-0.17664	-0.17183	-0.1672	-0.16318	-0.15995	-0.15738	-0.15516
Excitatory		-0.25747	-0.26618	-0.27161	-0.27365	-0.27254	-0.26872	-0.26278	-0.25533	-0.24689	-0.23785	-0.22844	-0.21876	-0.20881	-0.19857	-0.18806	-0.17734	-0.16656	-0.15591	-0.14562	-0.1359	-0.12688	-0.11862	-0.111	-0.1038	-0.096714	-0.089497	-0.081917	-0.073929	-0.065683	-0.057522	-0.049839	-0.04313	-0.037747	-0.033902	-0.03153	-0.03041	-0.030133	-0.030286	-0.03048	-0.030519	-0.03048	-0.030654	-0.03159	-0.03387	-0.038137	-0.044805	-0.054067	-0.065746
Excitatory		-0.083567	-0.073307	-0.060795	-0.046496	-0.030874	-0.014463	0.0022669	0.018836	0.034885	0.050051	0.064061	0.076587	0.087232	0.095575	0.10114	0.10348	0.10223	0.097362	0.089083	0.077906	0.064615	0.050121	0.035433	0.021475	0.0090765	-0.0011274	-0.0086246	-0.013155	-0.014565	-0.01295	-0.0085745	-0.0018633	0.0065471	0.015901	0.02534	0.034063	0.041271	0.046268	0.04855	0.047796	0.04383	0.036645	0.026398	0.013338	-0.002171	-0.019648	-0.038392	-0.057489
Excitatory		0.10236	0.11674	0.12141	0.11691	0.10461	0.086438	0.064553	0.040983	0.01754	-0.0043418	-0.023586	-0.039392	-0.051352	-0.059322	-0.063494	-0.0643	-0.062427	-0.058576	-0.053434	-0.047522	-0.041119	-0.03438	-0.027486	-0.020808	-0.015057	-0.011197	-0.01048	-0.014143	-0.023139	-0.037916	-0.058194	-0.083029	-0.11086	-0.13976	-0.16767	-0.19279	-0.21369	-0.22958	-0.24022	-0.24597	-0.24752	-0.24577	-0.24164	-0.23601	-0.22952	-0.22273	-0.21598	-0.20957
Excitatory		-0.1154	-0.126	-0.1382	-0.15133	-0.16464	-0.17734	-0.18872	-0.19819	-0.20532	-0.21001	-0.21238	-0.21283	-0.21189	-0.21014	-0.20805	-0.20587	-0.20362	-0.20109	-0.19787	-0.19361	-0.18793	-0.18065	-0.17171	-0.16124	-0.14953	-0.13704	-0.12434	-0.11216	-0.10129	-0.092536	-0.086555	-0.083843	-0.084513	-0.088384	-0.09486	-0.1031	-0.11206	-0.12064	-0.12783	-0.1328	-0.13504	-0.13444	-0.13128	-0.12626	-0.12041	-0.11489	-0.11086	-0.10907
Excitatory		-0.3042	-0.28876	-0.27068	-0.25106	-0.23074	-0.21007	-0.18895	-0.16677	-0.14269	-0.11584	-0.085702	-0.052348	-0.016661	0.019735	0.054548	0.085235	0.10934	0.1249	0.13079	0.12689	0.11405	0.094055	0.069173	0.041997	0.01501	-0.0097263	-0.030765	-0.047391	-0.059672	-0.068271	-0.074364	-0.079332	-0.084544	-0.09127	-0.10044	-0.11272	-0.12844	-0.14765	-0.17001	-0.19495	-0.22136	-0.24777	-0.27238	-0.2932	-0.3084	-0.31652	-0.31681	-0.3094
Excitatory		0.0021092	-0.007432	-0.01641	-0.024557	-0.031468	-0.036663	-0.039809	-0.040845	-0.040134	-0.03844	-0.036908	-0.036853	-0.039528	-0.045802	-0.055947	-0.069567	-0.085516	-0.10204	-0.11714	-0.12879	-0.13543	-0.13616	-0.13101	-0.12094	-0.10772	-0.093657	-0.081243	-0.072677	-0.069564	-0.072542	-0.081238	-0.094311	-0.1097	-0.12491	-0.13758	-0.14573	-0.14811	-0.14432	-0.13476	-0.12046	-0.1029	-0.083665	-0.064219	-0.045842	-0.029457	-0.015637	-0.0046332	0.00355
Excitatory		-0.19899	-0.20024	-0.19993	-0.19812	-0.19486	-0.19018	-0.1841	-0.17661	-0.16785	-0.15806	-0.14774	-0.13757	-0.12836	-0.12099	-0.11616	-0.11438	-0.11585	-0.12042	-0.12765	-0.13694	-0.14756	-0.15886	-0.17029	-0.18145	-0.19204	-0.20182	-0.21046	-0.21764	-0.22293	-0.226	-0.22672	-0.2253	-0.22239	-0.219	-0.2163	-0.21533	-0.21665	-0.22012	-0.22489	-0.2294	-0.23187	-0.23067	-0.22481	-0.21417	-0.19959	-0.18275	-0.16579	-0.15086
Excitatory		-0.15508	-0.1595	-0.16615	-0.17388	-0.18132	-0.18699	-0.18958	-0.18803	-0.18175	-0.17071	-0.15539	-0.13682	-0.1164	-0.095645	-0.076073	-0.05888	-0.044874	-0.034366	-0.027229	-0.022998	-0.020992	-0.02048	-0.020769	-0.021279	-0.021628	-0.021638	-0.021368	-0.021117	-0.021392	-0.022793	-0.025982	-0.031463	-0.039506	-0.050068	-0.06278	-0.076973	-0.091829	-0.10652	-0.12031	-0.13264	-0.14325	-0.15207	-0.15929	-0.16526	-0.17035	-0.17499	-0.17958	-0.18442
Excitatory		-0.37536	-0.39522	-0.41732	-0.44081	-0.46461	-0.48745	-0.50801	-0.52504	-0.53751	-0.54462	-0.54582	-0.54095	-0.53019	-0.51398	-0.49316	-0.46869	-0.44163	-0.41302	-0.38369	-0.35419	-0.32488	-0.29585	-0.26716	-0.23906	-0.21201	-0.1869	-0.16492	-0.14743	-0.13576	-0.13083	-0.13304	-0.14203	-0.15672	-0.17547	-0.19641	-0.21764	-0.23768	-0.25552	-0.27075	-0.28343	-0.29392	-0.30265	-0.30998	-0.31613	-0.32112	-0.32485	-0.32719	-0.32811
Excitatory		0.11872	0.10085	0.07838	0.052609	0.025152	-0.0022691	-0.028087	-0.051173	-0.071032	-0.087693	-0.10171	-0.11386	-0.12501	-0.13577	-0.14642	-0.15676	-0.16619	-0.17382	-0.17866	-0.17983	-0.17668	-0.16892	-0.15667	-0.14032	-0.12054	-0.098297	-0.074637	-0.05078	-0.028034	-0.0078044	0.0085652	0.019884	0.025334	0.024678	0.018321	0.0073906	-0.006448	-0.021317	-0.035388	-0.047313	-0.056374	-0.062661	-0.066896	-0.070134	-0.073463	-0.077602	-0.082793	-0.088606
Excitatory		-0.12307	-0.1408	-0.16142	-0.18418	-0.2079	-0.2311	-0.25211	-0.26939	-0.28172	-0.2884	-0.28945	-0.28546	-0.27762	-0.26733	-0.25593	-0.24452	-0.23372	-0.22371	-0.21424	-0.20492	-0.19531	-0.18522	-0.17468	-0.16403	-0.15378	-0.14454	-0.13698	-0.13169	-0.12906	-0.12933	-0.13246	-0.13812	-0.14565	-0.1541	-0.16239	-0.16941	-0.17427	-0.17652	-0.17616	-0.17372	-0.17012	-0.16636	-0.16327	-0.16126	-0.16013	-0.15903	-0.15662	-0.15128
Excitatory		-0.1936	-0.20212	-0.21091	-0.21952	-0.22738	-0.23378	-0.23791	-0.23914	-0.23714	-0.23208	-0.22464	-0.21597	-0.20751	-0.20064	-0.19647	-0.19568	-0.19829	-0.20385	-0.21145	-0.21995	-0.22806	-0.23471	-0.23897	-0.24039	-0.23887	-0.23484	-0.22916	-0.22289	-0.21724	-0.21327	-0.21172	-0.21295	-0.2168	-0.22268	-0.2297	-0.23686	-0.24323	-0.24811	-0.25113	-0.25226	-0.25173	-0.24997	-0.24736	-0.24417	-0.24055	-0.23635	-0.23141	-0.2255
Excitatory		-0.13689	-0.12242	-0.10878	-0.096992	-0.087833	-0.081818	-0.079132	-0.079734	-0.083273	-0.089207	-0.096822	-0.10527	-0.11364	-0.12097	-0.1264	-0.12921	-0.12894	-0.12551	-0.11921	-0.11074	-0.1011	-0.091573	-0.083463	-0.077954	-0.076	-0.078121	-0.084468	-0.094712	-0.10819	-0.12391	-0.1407	-0.15724	-0.1722	-0.18434	-0.19278	-0.19704	-0.19722	-0.19403	-0.18873	-0.18298	-0.17848	-0.17669	-0.17857	-0.18436	-0.19366	-0.20548	-0.21849	-0.23134
Excitatory		-0.17004	-0.17819	-0.18301	-0.18363	-0.17986	-0.17216	-0.16163	-0.14976	-0.13824	-0.12861	-0.12205	-0.11922	-0.12024	-0.12479	-0.13223	-0.14181	-0.1529	-0.16496	-0.1777	-0.19079	-0.20386	-0.21627	-0.22706	-0.23507	-0.23914	-0.23838	-0.23246	-0.22178	-0.2075	-0.19131	-0.17504	-0.16034	-0.1482	-0.13885	-0.13169	-0.12553	-0.11884	-0.11027	-0.09885	-0.084259	-0.066924	-0.04789	-0.028692	-0.011035	0.0032995	0.012759	0.016136	0.012623
Excitatory		-0.056512	-0.067506	-0.080786	-0.095418	-0.1103	-0.12422	-0.13602	-0.14474	-0.14975	-0.15078	-0.14803	-0.14204	-0.13373	-0.1242	-0.11466	-0.10631	-0.10027	-0.097438	-0.098397	-0.10338	-0.11211	-0.12385	-0.13733	-0.15087	-0.16258	-0.17055	-0.17326	-0.1697	-0.15969	-0.14389	-0.12374	-0.10133	-0.078967	-0.058918	-0.043004	-0.032399	-0.027377	-0.02744	-0.031382	-0.037582	-0.044326	-0.050061	-0.053639	-0.054582	-0.05297	-0.049372	-0.044658	-0.03979
Excitatory		-0.13113	-0.12203	-0.11577	-0.1129	-0.11315	-0.1155	-0.11822	-0.11942	-0.11721	-0.11017	-0.097613	-0.079707	-0.057408	-0.032444	-0.0069937	0.016555	0.035844	0.048891	0.054308	0.051506	0.040775	0.023388	0.0013122	-0.02303	-0.047074	-0.068703	-0.086525	-0.09999	-0.10953	-0.11623	-0.12152	-0.12662	-0.13235	-0.13873	-0.14504	-0.15007	-0.15242	-0.15094	-0.14507	-0.13502	-0.12186	-0.10731	-0.093466	-0.082486	-0.076197	-0.075945	-0.082387	-0.095592
Excitatory		-0.11872	-0.12308	-0.1231	-0.11941	-0.11306	-0.10544	-0.098097	-0.092609	-0.090282	-0.092066	-0.098407	-0.10916	-0.12362	-0.14058	-0.1585	-0.17565	-0.19039	-0.20123	-0.20712	-0.20741	-0.20195	-0.1911	-0.17562	-0.15665	-0.13559	-0.11393	-0.09321	-0.074746	-0.059594	-0.048448	-0.041542	-0.038738	-0.039576	-0.043375	-0.049377	-0.056827	-0.065183	-0.074057	-0.083303	-0.092954	-0.10308	-0.11374	-0.12482	-0.13601	-0.14683	-0.15674	-0.16534	-0.17252
Excitatory		-0.27226	-0.26779	-0.26409	-0.26091	-0.25789	-0.25459	-0.25062	-0.24568	-0.23966	-0.23264	-0.225	-0.21728	-0.21018	-0.20445	-0.20074	-0.19961	-0.20138	-0.20615	-0.21378	-0.22396	-0.23619	-0.24987	-0.26434	-0.27895	-0.29307	-0.30619	-0.31783	-0.32771	-0.33564	-0.34156	-0.34556	-0.34784	-0.34869	-0.34855	-0.34779	-0.34682	-0.34594	-0.34536	-0.34507	-0.34493	-0.34466	-0.34393	-0.34238	-0.33977	-0.336	-0.33116	-0.32556	-0.31965
Excitatory		-0.29424	-0.28984	-0.28634	-0.28449	-0.28486	-0.28785	-0.2936	-0.30202	-0.31269	-0.32496	-0.33792	-0.35056	-0.36182	-0.3708	-0.37686	-0.37975	-0.37961	-0.37701	-0.37273	-0.36771	-0.3628	-0.35863	-0.35557	-0.3536	-0.3525	-0.35188	-0.35132	-0.35047	-0.34918	-0.34743	-0.34533	-0.34301	-0.34058	-0.33806	-0.33533	-0.33222	-0.32853	-0.32411	-0.319	-0.31331	-0.30729	-0.3012	-0.29523	-0.28948	-0.28383	-0.27808	-0.27199	-0.26538
Excitatory		-0.11565	-0.099146	-0.080234	-0.0602	-0.040546	-0.02271	-0.007955	0.0029927	0.0098264	0.012783	0.012495	0.0097651	0.0054213	0.00019661	-0.0054229	-0.011186	-0.017004	-0.022859	-0.028774	-0.034656	-0.040321	-0.045522	-0.049968	-0.053417	-0.055777	-0.057036	-0.057373	-0.056922	-0.055868	-0.054253	-0.052019	-0.04904	-0.045164	-0.040357	-0.034725	-0.028623	-0.022558	-0.017156	-0.012979	-0.010519	-0.010084	-0.01178	-0.015597	-0.021393	-0.029001	-0.038185	-0.04871	-0.060281
Excitatory		-0.24585	-0.24432	-0.24406	-0.24491	-0.24625	-0.24702	-0.24608	-0.24239	-0.23531	-0.2248	-0.21141	-0.19623	-0.18073	-0.16657	-0.15527	-0.14805	-0.1457	-0.1485	-0.15625	-0.16829	-0.18365	-0.2011	-0.21929	-0.23677	-0.25223	-0.26447	-0.27262	-0.27639	-0.27598	-0.27223	-0.26637	-0.25986	-0.25412	-0.2502	-0.24856	-0.24907	-0.25108	-0.25361	-0.25571	-0.2567	-0.25635	-0.25502	-0.25349	-0.25286	-0.25421	-0.25837	-0.26562	-0.27564
Excitatory		-0.13368	-0.12121	-0.11195	-0.10738	-0.10844	-0.11533	-0.1274	-0.14319	-0.16072	-0.17771	-0.19201	-0.20195	-0.20658	-0.20587	-0.2006	-0.19219	-0.18238	-0.17283	-0.16478	-0.15887	-0.15503	-0.15266	-0.1508	-0.14858	-0.14542	-0.14137	-0.13711	-0.13392	-0.13337	-0.13697	-0.14588	-0.16051	-0.18046	-0.20454	-0.2309	-0.25737	-0.28179	-0.30229	-0.31754	-0.32675	-0.32976	-0.3268	-0.31845	-0.30551	-0.28888	-0.26956	-0.24856	-0.22696
Excitatory		-0.18405	-0.18007	-0.17176	-0.15995	-0.14598	-0.13162	-0.11877	-0.10922	-0.10441	-0.10514	-0.11149	-0.12283	-0.13796	-0.15528	-0.17317	-0.19014	-0.20511	-0.21741	-0.22677	-0.23312	-0.23644	-0.23665	-0.23351	-0.2266	-0.21566	-0.20066	-0.18213	-0.16125	-0.13984	-0.12019	-0.10469	-0.095508	-0.094037	-0.10064	-0.11456	-0.13386	-0.15581	-0.17722	-0.19494	-0.2063	-0.20952	-0.20389	-0.1898	-0.16862	-0.14251	-0.11408	-0.08611	-0.061244
Excitatory		0.087133	0.08543	0.084103	0.083895	0.085007	0.08702	0.089026	0.089729	0.087696	0.081532	0.070202	0.053149	0.030386	0.0025511	-0.029204	-0.063358	-0.098148	-0.13179	-0.16261	-0.18914	-0.21015	-0.2248	-0.23255	-0.23329	-0.22737	-0.21563	-0.19928	-0.17988	-0.15908	-0.13853	-0.1195	-0.10283	-0.088915	-0.077624	-0.068627	-0.061549	-0.056091	-0.052183	-0.049946	-0.049564	-0.051156	-0.054574	-0.059319	-0.064539	-0.069022	-0.071539	-0.070864	-0.066135
Excitatory		-0.053589	-0.061608	-0.074326	-0.091457	-0.11213	-0.13492	-0.15806	-0.17963	-0.1977	-0.21058	-0.21694	-0.21604	-0.2078	-0.19275	-0.17215	-0.14771	-0.12156	-0.095935	-0.07299	-0.054513	-0.041789	-0.035487	-0.035609	-0.041619	-0.052514	-0.066992	-0.083664	-0.10117	-0.11827	-0.13396	-0.1473	-0.15773	-0.16468	-0.16781	-0.16681	-0.16155	-0.15199	-0.13825	-0.12055	-0.099418	-0.075479	-0.04954	-0.022491	0.0046464	0.030847	0.055125	0.076537	0.094358
Excitatory		-0.22589	-0.22093	-0.21176	-0.19856	-0.18202	-0.16336	-0.14415	-0.12605	-0.11065	-0.099175	-0.09237	-0.090335	-0.092641	-0.098348	-0.10619	-0.11486	-0.12315	-0.13008	-0.13501	-0.13764	-0.13792	-0.13598	-0.13198	-0.12613	-0.11854	-0.10933	-0.098595	-0.086477	-0.073248	-0.059216	-0.044816	-0.030433	-0.01655	-0.0035852	0.0080318	0.017901	0.025531	0.030509	0.032409	0.030868	0.025646	0.016646	0.0038745	-0.012449	-0.031902	-0.053893	-0.077726	-0.10245
Excitatory		-0.43178	-0.42043	-0.40931	-0.39954	-0.39195	-0.38704	-0.38489	-0.38516	-0.38721	-0.39016	-0.39308	-0.39509	-0.3956	-0.39427	-0.39122	-0.38689	-0.38206	-0.3777	-0.37476	-0.37409	-0.37627	-0.38151	-0.38965	-0.4002	-0.4124	-0.42535	-0.43811	-0.44981	-0.45972	-0.46729	-0.47214	-0.4741	-0.47316	-0.46944	-0.4632	-0.45473	-0.44436	-0.43242	-0.41922	-0.40505	-0.39022	-0.37509	-0.36014	-0.34594	-0.33316	-0.32249	-0.31455	-0.30979
Excitatory		-0.39983	-0.41114	-0.42162	-0.43061	-0.43741	-0.44146	-0.44235	-0.44	-0.43462	-0.42676	-0.41721	-0.4069	-0.39676	-0.38762	-0.38007	-0.37451	-0.37103	-0.36952	-0.36974	-0.37139	-0.37416	-0.37781	-0.38216	-0.38702	-0.39221	-0.39747	-0.40247	-0.40682	-0.41015	-0.41218	-0.41279	-0.41208	-0.41034	-0.40806	-0.40571	-0.40371	-0.40235	-0.40163	-0.40141	-0.40141	-0.40128	-0.40081	-0.39994	-0.39888	-0.39801	-0.39786	-0.39895	-0.40167
Excitatory		-0.099712	-0.091787	-0.080757	-0.067551	-0.053402	-0.039683	-0.027754	-0.018847	-0.013873	-0.013389	-0.017493	-0.025849	-0.037701	-0.051957	-0.067336	-0.082449	-0.095963	-0.10682	-0.11432	-0.11819	-0.11867	-0.11644	-0.11249	-0.10798	-0.10403	-0.1015	-0.10101	-0.10271	-0.10639	-0.1115	-0.11725	-0.1228	-0.12724	-0.12973	-0.12959	-0.12628	-0.11958	-0.10947	-0.096292	-0.080692	-0.063558	-0.046047	-0.029308	-0.014471	-0.0024482	0.0061042	0.010899	0.011954
Excitatory		-0.25148	-0.26002	-0.26572	-0.26726	-0.26387	-0.25575	-0.24395	-0.23048	-0.2179	-0.20897	-0.20606	-0.21088	-0.22405	-0.24512	-0.27259	-0.30416	-0.33717	-0.3688	-0.39654	-0.41842	-0.43311	-0.44002	-0.43935	-0.43191	-0.41903	-0.40236	-0.38365	-0.36458	-0.34662	-0.3309	-0.31821	-0.30901	-0.30343	-0.30132	-0.30224	-0.30551	-0.31023	-0.31532	-0.3197	-0.32237	-0.32261	-0.32005	-0.31477	-0.30727	-0.29834	-0.28885	-0.27955	-0.271
Excitatory		-0.050919	-0.030911	-0.011284	0.0065004	0.021306	0.032409	0.039706	0.043623	0.045035	0.045028	0.044629	0.044609	0.045183	0.04606	0.046441	0.045243	0.041349	0.033842	0.022271	0.0067594	-0.011957	-0.032618	-0.053659	-0.073552	-0.090969	-0.1051	-0.11576	-0.12318	-0.12807	-0.13131	-0.13374	-0.13599	-0.13843	-0.14113	-0.14397	-0.14665	-0.14885	-0.15025	-0.15054	-0.14955	-0.14723	-0.14376	-0.13949	-0.13495	-0.1308	-0.1277	-0.12612	-0.12636
Excitatory		-0.007106	-0.021697	-0.033153	-0.041136	-0.045269	-0.045419	-0.041687	-0.034577	-0.02519	-0.015016	-0.0058639	0.00057241	0.0029445	0.00066905	-0.0060201	-0.015996	-0.027502	-0.038453	-0.047033	-0.051907	-0.05266	-0.049795	-0.044615	-0.038882	-0.034349	-0.032398	-0.033653	-0.037974	-0.044533	-0.052078	-0.059316	-0.06528	-0.069534	-0.072284	-0.074327	-0.076769	-0.080877	-0.087748	-0.098131	-0.11229	-0.13	-0.15055	-0.17291	-0.19575	-0.21768	-0.23727	-0.25317	-0.26422
Excitatory		0.16895	0.19231	0.21795	0.24449	0.27032	0.29376	0.31331	0.3277	0.33622	0.33888	0.33637	0.33009	0.32186	0.31368	0.30735	0.30423	0.30506	0.30985	0.31803	0.3285	0.33987	0.35065	0.35945	0.36517	0.36708	0.36494	0.35906	0.35023	0.33961	0.32858	0.3185	0.31058	0.30563	0.30406	0.30589	0.31082	0.31835	0.3279	0.33883	0.35063	0.36282	0.37498	0.38676	0.39778	0.40754	0.41548	0.42091	0.42298
Excitatory		-0.31025	-0.30338	-0.29542	-0.28723	-0.27976	-0.27397	-0.27056	-0.26993	-0.27205	-0.27646	-0.28238	-0.2889	-0.29508	-0.30017	-0.30372	-0.30557	-0.30594	-0.30521	-0.30399	-0.30288	-0.3024	-0.3029	-0.30448	-0.30698	-0.3099	-0.31262	-0.31437	-0.31446	-0.31242	-0.30805	-0.30159	-0.29358	-0.28481	-0.27618	-0.26844	-0.26207	-0.25722	-0.25361	-0.25071	-0.24783	-0.24432	-0.23974	-0.23402	-0.22741	-0.22046	-0.2139	-0.20844	-0.20463
Excitatory		0.045512	0.056898	0.067193	0.075444	0.081309	0.085065	0.087664	0.090453	0.094939	0.10242	0.1137	0.12891	0.14763	0.16887	0.19132	0.21363	0.23459	0.25318	0.26873	0.28063	0.28851	0.29199	0.29077	0.28467	0.27367	0.25805	0.23848	0.21599	0.19195	0.16779	0.14492	0.12444	0.10707	0.092956	0.081798	0.072873	0.065252	0.058007	0.050347	0.041724	0.031943	0.021143	0.0097199	-0.0017387	-0.012566	-0.02207	-0.029607	-0.034733
Inhibitory		-0.30919	-0.31317	-0.31811	-0.32351	-0.32894	-0.33409	-0.33873	-0.34269	-0.34581	-0.34787	-0.34862	-0.34779	-0.34511	-0.34044	-0.33376	-0.32523	-0.3152	-0.30409	-0.29244	-0.28079	-0.26958	-0.25919	-0.24989	-0.24179	-0.2349	-0.2291	-0.22422	-0.22002	-0.21622	-0.21253	-0.20874	-0.20469	-0.20031	-0.19565	-0.19083	-0.18608	-0.1816	-0.17765	-0.17442	-0.17205	-0.17062	-0.17004	-0.17016	-0.17069	-0.17123	-0.17142	-0.17088	-0.16938
Inhibitory		-0.40048	-0.39486	-0.39066	-0.38801	-0.38694	-0.38737	-0.38913	-0.39196	-0.39549	-0.39921	-0.4026	-0.405	-0.40587	-0.40477	-0.40146	-0.39598	-0.38867	-0.3801	-0.37103	-0.36228	-0.35463	-0.34875	-0.34506	-0.34378	-0.34479	-0.34777	-0.35214	-0.35715	-0.36199	-0.36584	-0.36804	-0.36811	-0.36588	-0.36143	-0.3551	-0.34741	-0.33899	-0.33049	-0.32251	-0.31562	-0.31027	-0.30681	-0.30547	-0.30635	-0.30938	-0.31433	-0.3208	-0.32828
Inhibitory		-0.29056	-0.29408	-0.29598	-0.2952	-0.2908	-0.28216	-0.26923	-0.2525	-0.23302	-0.21225	-0.19187	-0.17343	-0.15815	-0.14671	-0.13913	-0.13486	-0.13293	-0.13221	-0.13165	-0.13055	-0.12869	-0.12633	-0.1242	-0.12323	-0.12436	-0.12831	-0.13537	-0.14527	-0.15728	-0.17023	-0.18279	-0.19359	-0.20152	-0.20598	-0.20689	-0.20476	-0.20058	-0.1956	-0.19108	-0.18796	-0.18673	-0.18728	-0.189	-0.19095	-0.19217	-0.19189	-0.18977	-0.18586
Inhibitory		-0.33706	-0.3286	-0.32179	-0.31731	-0.3157	-0.31727	-0.32196	-0.32931	-0.33851	-0.3484	-0.35773	-0.36527	-0.37001	-0.37132	-0.36894	-0.36306	-0.35421	-0.34315	-0.33075	-0.31778	-0.30486	-0.29235	-0.28033	-0.26869	-0.25721	-0.24572	-0.23415	-0.22267	-0.21165	-0.20167	-0.19332	-0.18717	-0.18361	-0.18286	-0.18483	-0.18924	-0.19564	-0.2035	-0.21228	-0.22149	-0.23081	-0.24002	-0.24907	-0.25801	-0.26694	-0.27598	-0.28516	-0.29442
Inhibitory		0.099094	0.084675	0.06647	0.045053	0.021182	-0.0041413	-0.02974	-0.054277	-0.076278	-0.094348	-0.1073	-0.11438	-0.11545	-0.11102	-0.10222	-0.090613	-0.077915	-0.065768	-0.055478	-0.047976	-0.043737	-0.042889	-0.045317	-0.050743	-0.058825	-0.069071	-0.080951	-0.093808	-0.10688	-0.11942	-0.13067	-0.14009	-0.1474	-0.1526	-0.15598	-0.15812	-0.15964	-0.1612	-0.16326	-0.16606	-0.16953	-0.17331	-0.17678	-0.17915	-0.1796	-0.17729	-0.17155	-0.16197
Inhibitory		-0.33258	-0.33995	-0.34632	-0.35159	-0.35574	-0.35877	-0.3608	-0.36189	-0.36218	-0.36166	-0.36032	-0.35799	-0.35452	-0.34973	-0.34356	-0.33614	-0.32782	-0.31923	-0.31122	-0.3048	-0.301	-0.30068	-0.30436	-0.31212	-0.32359	-0.33789	-0.35385	-0.37014	-0.38544	-0.39861	-0.40883	-0.41573	-0.41934	-0.42009	-0.41878	-0.41641	-0.41407	-0.41275	-0.41318	-0.41571	-0.4203	-0.42647	-0.43347	-0.44038	-0.44633	-0.45053	-0.4525	-0.45196
Inhibitory		-0.54194	-0.54281	-0.54144	-0.53762	-0.53148	-0.52336	-0.51377	-0.50332	-0.49256	-0.48188	-0.47148	-0.46139	-0.45147	-0.44159	-0.43171	-0.42194	-0.4126	-0.40414	-0.3971	-0.39188	-0.38869	-0.38734	-0.38738	-0.38804	-0.38848	-0.388	-0.38623	-0.38329	-0.37976	-0.37661	-0.37491	-0.37567	-0.37946	-0.38629	-0.39556	-0.40612	-0.41644	-0.42489	-0.43001	-0.43074	-0.42655	-0.41754	-0.4044	-0.38831	-0.37075	-0.35328	-0.3374	-0.3243
Inhibitory		-0.35508	-0.35889	-0.36092	-0.36074	-0.35817	-0.3534	-0.34693	-0.33948	-0.33188	-0.32491	-0.3192	-0.31511	-0.31274	-0.31187	-0.31212	-0.31302	-0.31405	-0.3148	-0.31505	-0.31476	-0.31407	-0.31339	-0.3132	-0.31416	-0.31688	-0.32189	-0.3296	-0.3401	-0.35319	-0.36839	-0.38489	-0.40169	-0.41768	-0.43181	-0.44324	-0.45139	-0.45606	-0.45743	-0.45595	-0.45232	-0.44727	-0.44149	-0.43551	-0.42972	-0.42428	-0.41925	-0.4146	-0.41034
Inhibitory		-0.34343	-0.33017	-0.31514	-0.29819	-0.27916	-0.25806	-0.23527	-0.21161	-0.18836	-0.16711	-0.14952	-0.13711	-0.13103	-0.13191	-0.13985	-0.15436	-0.17451	-0.199	-0.22633	-0.25486	-0.28298	-0.30925	-0.33243	-0.35164	-0.36642	-0.37679	-0.38319	-0.38649	-0.38783	-0.38846	-0.38961	-0.39225	-0.39697	-0.40382	-0.41234	-0.42161	-0.43045	-0.43754	-0.44177	-0.44236	-0.43898	-0.4318	-0.42143	-0.40877	-0.39493	-0.38102	-0.36803	-0.35678
Inhibitory		-0.021135	-0.021135	-0.021135	-0.021135	-0.021135	-0.021135	-0.021135	-0.021135	-0.021135	-0.021135	-0.021135	-0.021135	-0.021135	-0.021135	-0.021135	-0.021135	-0.021135	-0.021135	-0.021135	-0.021135	-0.021135	-0.021135	-0.021135	-0.021135	-0.021135	-0.021135	-0.021135	-0.021135	-0.021135	-0.021135	-0.021135	-0.021135	-0.021135	-0.021135	-0.021135	-0.021135	-0.021135	-0.021135	-0.021135	-0.021135	-0.021135	-0.021135	-0.021135	-0.021135	-0.021135	-0.021135	-0.021135	-0.021135
Inhibitory		-0.19451	-0.18251	-0.1678	-0.15081	-0.1321	-0.11238	-0.092494	-0.073416	-0.056111	-0.041591	-0.030707	-0.024116	-0.022214	-0.025099	-0.032528	-0.044003	-0.058766	-0.075817	-0.094016	-0.11215	-0.12902	-0.14349	-0.15451	-0.16109	-0.16239	-0.15772	-0.14658	-0.12884	-0.10487	-0.075611	-0.042645	-0.0081046	0.025589	0.055897	0.0806	0.098041	0.10732	0.10834	0.10175	0.088668	0.070554	0.048985	0.025511	0.0014899	-0.021895	-0.043693	-0.063197	-0.07996
Cell type	Time from cRipple peak (ms)	-420	-419	-418	-417	-416	-415	-414	-413	-412	-411	-410	-409	-408	-407	-406	-405	-404	-403	-402	-401	-400	-399	-398	-397	-396	-395	-394	-393	-392	-391	-390	-389	-388	-387	-386	-385	-384	-383	-382	-381	-380	-379	-378	-377	-376	-375	-374	-373
Excitatory		0.017611	0.017329	0.016778	0.015927	0.014745	0.013218	0.011378	0.0093044	0.0071427	0.0050841	0.0033524	0.0021685	0.0017144	0.0020917	0.0033121	0.005284	0.007823	0.010669	0.01354	0.016157	0.018293	0.019789	0.02057	0.020646	0.020089	0.019019	0.017565	0.015854	0.013991	0.01203	0.0099981	0.0078929	0.005702	0.0034192	0.001065	-0.0013059	-0.0036042	-0.005712	-0.0075062	-0.0088843	-0.0097768	-0.010161	-0.010067	-0.0095585	-0.0087259	-0.0076672	-0.006479	-0.0052582
Excitatory		-0.00096225	-0.0019281	-0.0030679	-0.0041609	-0.0050386	-0.0055935	-0.0058195	-0.0057883	-0.0056569	-0.0055951	-0.0057632	-0.0062745	-0.0071591	-0.008373	-0.0097972	-0.01126	-0.012568	-0.013541	-0.014028	-0.013934	-0.013229	-0.01197	-0.010287	-0.0083821	-0.0065215	-0.0049942	-0.0040846	-0.0040364	-0.0049992	-0.0070114	-0.0099823	-0.013698	-0.017853	-0.022096	-0.026065	-0.029445	-0.032001	-0.033595	-0.034214	-0.033949	-0.032965	-0.031475	-0.029708	-0.027847	-0.026043	-0.024369	-0.02286	-0.021506
Excitatory		0.0069843	0.0086652	0.01054	0.012582	0.014735	0.016911	0.019005	0.020915	0.022537	0.023788	0.024602	0.024946	0.024825	0.024278	0.023381	0.022236	0.02094	0.019587	0.018238	0.016928	0.015659	0.014416	0.013181	0.011949	0.010735	0.009578	0.0085271	0.0076296	0.0069099	0.0063517	0.0058924	0.0054308	0.0048408	0.0039962	0.0028084	0.0012379	-0.00069124	-0.0028926	-0.0052391	-0.0075931	-0.0098253	-0.011847	-0.013624	-0.015156	-0.016471	-0.01759	-0.018518	-0.019215
Excitatory		0.010316	0.0082703	0.006473	0.0050443	0.0040252	0.0033806	0.003006	0.002758	0.0024791	0.0020506	0.0014024	0.00053424	-0.00048715	-0.0015475	-0.0025118	-0.003258	-0.0037004	-0.0038101	-0.0036152	-0.0032126	-0.002742	-0.0023732	-0.0022676	-0.0025747	-0.0033928	-0.0047496	-0.0066067	-0.0088539	-0.011317	-0.0138	-0.016095	-0.018023	-0.019459	-0.020336	-0.020645	-0.020428	-0.019749	-0.018683	-0.017302	-0.015667	-0.013839	-0.011872	-0.0098387	-0.007814	-0.0058829	-0.004121	-0.0025847	-0.0012957
Excitatory		0.0010803	8.3386e-05	-0.001591	-0.0038728	-0.0066059	-0.0095526	-0.012426	-0.014935	-0.016826	-0.017914	-0.018117	-0.017456	-0.016053	-0.014113	-0.011889	-0.0096582	-0.007686	-0.0061911	-0.0053288	-0.0051746	-0.005732	-0.0069305	-0.0086492	-0.010733	-0.013014	-0.015336	-0.017557	-0.019558	-0.021247	-0.022557	-0.023445	-0.023896	-0.023923	-0.023576	-0.022943	-0.022147	-0.021337	-0.020666	-0.02027	-0.02024	-0.020612	-0.021348	-0.022347	-0.023454	-0.024492	-0.025282	-0.025673	-0.025558
Excitatory		-0.0048715	-0.0052444	-0.0058286	-0.0066063	-0.0075809	-0.0087647	-0.010172	-0.011787	-0.013561	-0.01541	-0.017205	-0.018801	-0.020059	-0.020863	-0.021141	-0.020871	-0.020091	-0.018864	-0.017265	-0.015364	-0.013206	-0.010805	-0.0081665	-0.0052955	-0.0022242	0.00096335	0.0041319	0.0070914	0.0096224	0.011507	0.012566	0.012701	0.011902	0.010294	0.0081026	0.0056512	0.0033108	0.0014517	0.00039159	0.00033866	0.0013725	0.0034171	0.0062655	0.0096007	0.013049	0.016226	0.018785	0.020446
Excitatory		-0.022516	-0.022648	-0.022335	-0.021498	-0.020039	-0.017846	-0.014799	-0.010789	-0.0057695	0.00020691	0.0069414	0.014078	0.021106	0.027435	0.032444	0.035605	0.036569	0.035226	0.031733	0.026489	0.02006	0.013094	0.0062121	-6.5042e-05	-0.0053868	-0.0095814	-0.012659	-0.014772	-0.016167	-0.017145	-0.018002	-0.018999	-0.020313	-0.022027	-0.024118	-0.026471	-0.028892	-0.031149	-0.033003	-0.034246	-0.034726	-0.034375	-0.033195	-0.031265	-0.02872	-0.025741	-0.022537	-0.01932
Excitatory		-0.012411	-0.013869	-0.014421	-0.013909	-0.012292	-0.0096779	-0.0062993	-0.0024801	0.0014009	0.0049802	0.007939	0.010058	0.011228	0.011469	0.010904	0.0097414	0.0082441	0.0066851	0.005312	0.0043092	0.0037779	0.0037143	0.0040252	0.0045386	0.0050419	0.0053213	0.0051978	0.0045651	0.0034007	0.0017663	-0.00020909	-0.0023547	-0.0044929	-0.0064589	-0.0081371	-0.0094626	-0.010428	-0.011069	-0.011442	-0.011614	-0.011637	-0.011527	-0.011259	-0.01078	-0.010011	-0.0088737	-0.007309	-0.0052966
Excitatory		0.010069	0.0052993	0.0001096	-0.0052092	-0.010335	-0.014921	-0.018641	-0.021209	-0.022458	-0.022328	-0.020924	-0.018485	-0.015355	-0.011941	-0.0086435	-0.005805	-0.003665	-0.0023292	-0.0017895	-0.0019213	-0.0025401	-0.0034192	-0.0043437	-0.0051419	-0.0057088	-0.0060206	-0.0061404	-0.0062014	-0.0063765	-0.0068503	-0.0077677	-0.0092126	-0.011199	-0.013661	-0.016485	-0.019527	-0.022658	-0.025782	-0.02882	-0.031727	-0.034454	-0.036928	-0.039052	-0.040689	-0.041684	-0.041896	-0.041235	-0.039669
Excitatory		0.038315	0.038933	0.038531	0.037066	0.034579	0.031194	0.027094	0.022515	0.017727	0.012989	0.0085465	0.0046081	0.0013241	-0.0012153	-0.0029823	-0.0040004	-0.0043539	-0.0041626	-0.0035768	-0.0027661	-0.0018907	-0.0011112	-0.00057862	-0.00041112	-0.00071361	-0.0015465	-0.0029461	-0.0049019	-0.0073515	-0.01018	-0.013214	-0.016248	-0.019056	-0.021418	-0.023153	-0.024143	-0.024358	-0.023852	-0.022751	-0.021245	-0.019536	-0.017825	-0.016275	-0.014996	-0.014025	-0.013338	-0.012863	-0.012483
Excitatory		-0.0084434	-0.010276	-0.011537	-0.012015	-0.011573	-0.010175	-0.0078912	-0.0048797	-0.0013827	0.0023127	0.0059029	0.0090961	0.011654	0.013402	0.014268	0.014277	0.013546	0.01226	0.010641	0.0088972	0.0071948	0.0056208	0.0041896	0.002845	0.0014919	1.8615e-05	-0.0016632	-0.003603	-0.0058108	-0.0082478	-0.010864	-0.013589	-0.016359	-0.019112	-0.021786	-0.024309	-0.026592	-0.028517	-0.029948	-0.030741	-0.030765	-0.029927	-0.028208	-0.025681	-0.022526	-0.019021	-0.015511	-0.012366
Excitatory		-0.0086414	-0.0096981	-0.011201	-0.012948	-0.014754	-0.016455	-0.017929	-0.019081	-0.019851	-0.020207	-0.020144	-0.019675	-0.018838	-0.017671	-0.016221	-0.014545	-0.012702	-0.010752	-0.0087813	-0.006875	-0.0051383	-0.0036852	-0.0026391	-0.0021245	-0.0022479	-0.0030781	-0.0046402	-0.0068933	-0.0097313	-0.012993	-0.016482	-0.019993	-0.023333	-0.026345	-0.028921	-0.030999	-0.032562	-0.033621	-0.034209	-0.034367	-0.03414	-0.033575	-0.032711	-0.031599	-0.030275	-0.028793	-0.027215	-0.025615
Excitatory		-0.019322	-0.018714	-0.018004	-0.017149	-0.016128	-0.014963	-0.013702	-0.012429	-0.011235	-0.010202	-0.0093869	-0.008802	-0.0084158	-0.0081472	-0.007896	-0.0075507	-0.0070258	-0.0062695	-0.0052897	-0.004146	-0.002935	-0.0017713	-0.00075503	5.3049e-05	0.00064934	0.0010857	0.0014663	0.0019171	0.002561	0.0034741	0.0046705	0.0060944	0.0076318	0.0091165	0.010385	0.011301	0.011785	0.011841	0.011546	0.011039	0.010489	0.010064	0.0098982	0.010072	0.010597	0.011422	0.01245	0.013542
Excitatory		0.038931	0.040035	0.041454	0.043074	0.044753	0.046356	0.047786	0.048978	0.049894	0.050485	0.050675	0.050357	0.049389	0.047627	0.044956	0.041339	0.03679	0.031416	0.025366	0.018819	0.011945	0.0049191	-0.0021057	-0.0089883	-0.015569	-0.021694	-0.0272	-0.031922	-0.035728	-0.038523	-0.040242	-0.040893	-0.040536	-0.039281	-0.037275	-0.034684	-0.031674	-0.028398	-0.024983	-0.021507	-0.018012	-0.0145	-0.010954	-0.0073579	-0.0037256	-0.00011984	0.0033273	0.0064155
Excitatory		-0.019318	-0.020206	-0.020809	-0.020962	-0.020563	-0.019588	-0.018085	-0.016149	-0.013906	-0.011494	-0.0090501	-0.0067062	-0.0045718	-0.0027323	-0.0012469	-0.00014054	0.00058149	0.00093498	0.00092696	0.00056239	-0.00017337	-0.0013	-0.0028374	-0.0047763	-0.0070624	-0.00961	-0.012283	-0.014923	-0.017379	-0.019514	-0.021224	-0.022445	-0.023137	-0.023284	-0.022876	-0.021912	-0.020396	-0.018343	-0.0158	-0.012843	-0.0095898	-0.0062014	-0.0028686	0.00019587	0.0027765	0.0046672	0.0057028	0.0057806
Excitatory		-0.016008	-0.01357	-0.010166	-0.0057803	-0.00053837	0.0052855	0.011302	0.017023	0.021952	0.025633	0.027731	0.028085	0.026712	0.023808	0.019687	0.014743	0.0093651	0.0038903	-0.0014421	-0.0064816	-0.011176	-0.015532	-0.019589	-0.023382	-0.026932	-0.030233	-0.033246	-0.035921	-0.0382	-0.040014	-0.041291	-0.041944	-0.041881	-0.041017	-0.0393	-0.036719	-0.033335	-0.029311	-0.024885	-0.02037	-0.016099	-0.012394	-0.0094929	-0.0075363	-0.0065414	-0.0063918	-0.006875	-0.007718
Excitatory		-0.009341	-0.0055295	-0.0016076	0.0019631	0.0047423	0.0063671	0.0066026	0.0053928	0.0028441	-0.00079155	-0.0051641	-0.0098793	-0.014552	-0.018821	-0.022412	-0.025114	-0.026798	-0.027421	-0.027024	-0.025743	-0.023787	-0.021428	-0.018966	-0.016694	-0.014857	-0.013612	-0.013042	-0.013132	-0.013803	-0.014932	-0.0164	-0.018083	-0.019867	-0.021628	-0.023235	-0.024528	-0.025327	-0.025439	-0.0247	-0.022996	-0.02028	-0.01659	-0.012062	-0.0068812	-0.0012907	0.0044495	0.010092	0.015413
Excitatory		-0.014757	-0.0133	-0.011435	-0.0092946	-0.0070574	-0.0049225	-0.0030977	-0.0017541	-0.0009957	-0.00085688	-0.0012855	-0.0021594	-0.0033117	-0.004563	-0.0057531	-0.0067613	-0.0075179	-0.0080008	-0.0082194	-0.0081975	-0.007968	-0.0075582	-0.0069973	-0.0063227	-0.0055872	-0.004858	-0.0042161	-0.0037397	-0.0034908	-0.0035059	-0.0037753	-0.004279	-0.0049697	-0.0057996	-0.0067329	-0.0077522	-0.0088545	-0.010042	-0.011306	-0.012624	-0.013936	-0.015166	-0.016218	-0.017003	-0.017449	-0.017524	-0.01724	-0.016655
Excitatory		-0.0078693	-0.011302	-0.015233	-0.019367	-0.023352	-0.026851	-0.029551	-0.031201	-0.031637	-0.030777	-0.028646	-0.02536	-0.021136	-0.016292	-0.011227	-0.0063868	-0.0022312	0.00082463	0.0024531	0.0024621	0.00081936	-0.0023373	-0.006729	-0.011972	-0.017633	-0.023276	-0.028525	-0.033091	-0.036786	-0.039549	-0.041406	-0.042452	-0.042825	-0.04267	-0.042121	-0.041289	-0.040267	-0.039121	-0.037919	-0.036711	-0.035566	-0.034537	-0.033659	-0.03294	-0.03236	-0.031853	-0.031325	-0.030661
Excitatory		0.0098347	0.012275	0.013179	0.012427	0.010027	0.0061246	0.00098488	-0.0050178	-0.011436	-0.017802	-0.023658	-0.028598	-0.032303	-0.034546	-0.035194	-0.034195	-0.031578	-0.027433	-0.021917	-0.015247	-0.0077237	0.00029173	0.0083625	0.016024	0.022809	0.028304	0.0322	0.034329	0.034692	0.03344	0.030865	0.027341	0.023261	0.019003	0.014853	0.011014	0.007596	0.0046054	0.0020172	-0.00023701	-0.0022124	-0.0039491	-0.0054375	-0.0066425	-0.0074942	-0.0079126	-0.0078213	-0.0071702
Excitatory		-0.00066823	-0.0039763	-0.0070501	-0.0096525	-0.011579	-0.012694	-0.012983	-0.012523	-0.011489	-0.01011	-0.0086408	-0.0072825	-0.0061574	-0.0052707	-0.0045164	-0.0036769	-0.0024711	-0.0006138	0.0021187	0.0058501	0.010526	0.01591	0.021589	0.027005	0.031518	0.034507	0.035455	0.034031	0.030161	0.024047	0.016141	0.0071195	-0.002219	-0.011032	-0.018559	-0.024179	-0.027518	-0.028454	-0.027151	-0.024006	-0.019584	-0.014539	-0.0095122	-0.005049	-0.0015193	0.00091463	0.0022902	0.0028216
Excitatory		-0.011374	-0.014954	-0.018561	-0.022029	-0.025181	-0.027849	-0.029894	-0.031216	-0.031768	-0.031545	-0.030621	-0.029084	-0.027056	-0.024648	-0.021935	-0.018949	-0.01567	-0.012047	-0.0080164	-0.0035386	0.0013586	0.0065835	0.011957	0.017248	0.022176	0.026485	0.029945	0.032388	0.033734	0.033986	0.03323	0.031598	0.029255	0.026369	0.0231	0.019579	0.015925	0.012236	0.0086303	0.0052288	0.0021693	-0.00040346	-0.0023784	-0.0036719	-0.0042794	-0.0042789	-0.0038264	-0.0031395
Excitatory		-0.013202	-0.013976	-0.014741	-0.015436	-0.016013	-0.016442	-0.016714	-0.016833	-0.016816	-0.016684	-0.016459	-0.016154	-0.01578	-0.015342	-0.014847	-0.0143	-0.013717	-0.013114	-0.012513	-0.011931	-0.011379	-0.010858	-0.010356	-0.009854	-0.0093269	-0.0087596	-0.0081473	-0.0075074	-0.0068794	-0.0063184	-0.0058859	-0.0056354	-0.0055997	-0.005776	-0.0061216	-0.0065542	-0.0069719	-0.0072544	-0.0072915	-0.0069978	-0.0063308	-0.0052938	-0.0039353	-0.0023407	-0.00061278	0.0011462	0.0028517	0.0044462
Excitatory		0.019798	0.019307	0.019604	0.020575	0.021983	0.0235	0.024728	0.025281	0.024819	0.023126	0.020143	0.015992	0.010951	0.005425	-0.00012911	-0.0052599	-0.0096041	-0.012909	-0.015064	-0.016099	-0.016146	-0.015396	-0.014071	-0.012379	-0.010482	-0.0084792	-0.006428	-0.0043281	-0.0021834	3.5014e-06	0.0021925	0.0043098	0.006237	0.0078544	0.0090414	0.0097311	0.009914	0.0096568	0.0090891	0.008394	0.0077641	0.0073908	0.0074276	0.0079621	0.0090045	0.010494	0.012298	0.014232
Excitatory		-0.011458	-0.012116	-0.012473	-0.012495	-0.012203	-0.011646	-0.010909	-0.010075	-0.0092153	-0.0083661	-0.0075273	-0.0066608	-0.0057097	-0.0046136	-0.0033254	-0.0018256	-0.00014404	0.0016507	0.0034308	0.0050394	0.0063078	0.0070682	0.0071926	0.0066109	0.005323	0.0034079	0.0010111	-0.0016807	-0.0044541	-0.0071072	-0.0094703	-0.011423	-0.012921	-0.013982	-0.014687	-0.015152	-0.015505	-0.015862	-0.016287	-0.01678	-0.017269	-0.017616	-0.01764	-0.017138	-0.01594	-0.01393	-0.011103	-0.0075556
Excitatory		0.032508	0.031376	0.029498	0.027035	0.024188	0.021189	0.018258	0.015567	0.013224	0.011259	0.0096243	0.0082182	0.0069047	0.0055503	0.0040311	0.0022711	0.00024526	-0.0020195	-0.0044454	-0.0069153	-0.0092862	-0.011433	-0.01325	-0.014674	-0.015709	-0.016399	-0.01685	-0.017179	-0.017525	-0.017989	-0.018643	-0.019505	-0.020541	-0.021676	-0.022802	-0.023783	-0.024486	-0.024786	-0.02457	-0.023775	-0.022363	-0.02034	-0.017765	-0.014734	-0.011394	-0.0079215	-0.0045115	-0.0013585
Excitatory		0.017182	0.015927	0.014331	0.01256	0.010773	0.0090986	0.0076267	0.0064026	0.0054334	0.0046999	0.0041692	0.0038083	0.0035907	0.0034936	0.0035057	0.0036171	0.0038126	0.0040769	0.0043892	0.004727	0.0050658	0.0053874	0.0056757	0.0059187	0.0061227	0.0063003	0.0064781	0.0066905	0.006979	0.0073713	0.0078781	0.0084781	0.0091166	0.0097034	0.010141	0.01034	0.010239	0.0098346	0.0091796	0.0083778	0.0075697	0.0069012	0.0064986	0.0064455	0.0067696	0.0074345	0.008349	0.0093792
Excitatory		-0.038927	-0.036582	-0.034002	-0.03121	-0.028227	-0.025074	-0.021786	-0.018426	-0.015096	-0.011941	-0.0091363	-0.006891	-0.0053994	-0.0048189	-0.0052383	-0.0066428	-0.0089114	-0.011832	-0.015129	-0.018509	-0.021703	-0.024502	-0.026779	-0.02847	-0.029573	-0.03011	-0.03012	-0.029647	-0.028727	-0.02742	-0.025809	-0.024014	-0.022186	-0.020488	-0.019081	-0.018099	-0.017615	-0.017655	-0.018172	-0.019055	-0.020159	-0.0213	-0.022289	-0.022951	-0.023153	-0.022822	-0.021957	-0.020642
Excitatory		-0.023619	-0.02049	-0.017689	-0.015398	-0.013742	-0.012772	-0.012462	-0.012712	-0.013369	-0.014246	-0.015148	-0.01592	-0.016452	-0.016717	-0.016759	-0.016683	-0.016638	-0.016776	-0.017228	-0.018086	-0.019371	-0.021048	-0.02302	-0.025147	-0.027272	-0.029234	-0.030893	-0.032146	-0.032929	-0.033253	-0.033169	-0.032777	-0.032206	-0.031585	-0.031033	-0.030632	-0.030417	-0.030368	-0.030427	-0.030504	-0.030499	-0.030324	-0.029909	-0.029226	-0.028276	-0.027085	-0.025707	-0.024192
Excitatory		-0.0097814	-0.0097652	-0.0097734	-0.0098922	-0.010193	-0.010703	-0.011433	-0.012379	-0.013547	-0.014926	-0.016511	-0.01828	-0.020181	-0.022137	-0.024053	-0.025828	-0.027359	-0.028538	-0.02928	-0.029495	-0.029098	-0.028006	-0.026163	-0.023546	-0.02019	-0.016206	-0.01178	-0.0071777	-0.0027052	0.0013139	0.0045888	0.0068976	0.0081069	0.0081856	0.0072033	0.0052958	0.0026466	-0.00055339	-0.0041122	-0.007863	-0.011643	-0.015297	-0.018668	-0.021584	-0.023863	-0.025334	-0.02587	-0.025385
Excitatory		0.0049573	0.0057995	0.0067554	0.0077517	0.0087197	0.0095884	0.010299	0.010825	0.011158	0.011306	0.011294	0.011136	0.010845	0.010426	0.0098812	0.0092291	0.0085117	0.0077995	0.0071819	0.0067636	0.006638	0.0068606	0.0074509	0.0083717	0.0095485	0.010865	0.012195	0.013418	0.014424	0.015132	0.015496	0.015504	0.015167	0.014524	0.013615	0.012482	0.011165	0.0096949	0.0080957	0.0063934	0.0046231	0.0028352	0.0010984	-0.00050645	-0.0018897	-0.0029689	-0.0036756	-0.0039749
Excitatory		-0.00099991	-0.00061438	-7.8068e-05	0.00069877	0.001834	0.0034553	0.0056679	0.0085154	0.011947	0.015801	0.019817	0.023652	0.026943	0.029354	0.030623	0.030606	0.029281	0.026754	0.023241	0.019038	0.014484	0.0099242	0.0056659	0.0019518	-0.0010636	-0.0033446	-0.0049416	-0.0059844	-0.0066444	-0.0070935	-0.0074631	-0.007815	-0.0081276	-0.0083067	-0.0081952	-0.0076433	-0.0065234	-0.0047948	-0.0025223	0.00011971	0.0028472	0.0053262	0.0072098	0.00821	0.0081498	0.006983	0.0048129	0.0018614
Excitatory		0.012221	0.012773	0.012998	0.012776	0.012004	0.010643	0.0087197	0.0063369	0.0036618	0.00090368	-0.0017185	-0.0040144	-0.0058418	-0.0071278	-0.0078633	-0.0080904	-0.0078868	-0.0073371	-0.0065285	-0.0055241	-0.00437	-0.0030918	-0.0017109	-0.00024605	0.0012744	0.0028046	0.0042902	0.0056564	0.0068174	0.0076918	0.0082141	0.0083359	0.0080414	0.0073539	0.0063294	0.0050579	0.0036442	0.0022005	0.00082249	-0.00041872	-0.0014973	-0.0024346	-0.0032969	-0.0041735	-0.0051752	-0.0063882	-0.0078601	-0.0095753
Excitatory		-0.0022549	-0.0033889	-0.0046371	-0.0058069	-0.0067379	-0.0073073	-0.0074323	-0.0070494	-0.0061105	-0.0045871	-0.0024565	0.00028338	0.0035852	0.0073721	0.011521	0.015866	0.02023	0.024417	0.028238	0.031519	0.034101	0.035845	0.036649	0.036468	0.035318	0.033295	0.030557	0.027319	0.023801	0.02019	0.016619	0.013146	0.009774	0.0064745	0.0032386	0.0001039	-0.0028319	-0.0054332	-0.007526	-0.0089829	-0.00973	-0.0097756	-0.0092364	-0.0082955	-0.0071942	-0.0061615	-0.0053983	-0.0050209
Excitatory		-0.011197	-0.0086468	-0.0055892	-0.0021875	0.0013938	0.0049898	0.0084791	0.01176	0.014758	0.017434	0.019749	0.021683	0.023209	0.0243	0.024931	0.025063	0.024658	0.023677	0.022095	0.019908	0.017162	0.013979	0.010547	0.0071355	0.0040767	0.0017102	0.00035767	0.00025867	0.0015338	0.0041577	0.0079594	0.012634	0.017808	0.023045	0.027944	0.032153	0.035418	0.037593	0.038657	0.038685	0.037842	0.036349	0.034443	0.032365	0.030316	0.028449	0.026846	0.025527
Excitatory		0.0052058	0.0013668	-0.001906	-0.0044125	-0.005988	-0.0065294	-0.0060036	-0.0044668	-0.0020678	0.00095653	0.0042887	0.0075606	0.010386	0.012412	0.013373	0.013114	0.01163	0.0090414	0.0055917	0.0015911	-0.0026244	-0.0067559	-0.010561	-0.013871	-0.0166	-0.018717	-0.02025	-0.021238	-0.021745	-0.021835	-0.021596	-0.021106	-0.02045	-0.019708	-0.018932	-0.018139	-0.0173	-0.016349	-0.015191	-0.013742	-0.011954	-0.0098517	-0.0075308	-0.0051616	-0.0029555	-0.0011374	0.00010425	0.00062886
Excitatory		-0.014486	-0.014327	-0.014367	-0.014674	-0.015289	-0.016192	-0.017315	-0.01854	-0.019722	-0.020722	-0.021424	-0.021758	-0.021703	-0.021286	-0.020584	-0.019707	-0.018796	-0.018012	-0.017522	-0.017465	-0.017936	-0.018963	-0.020484	-0.022344	-0.024324	-0.026172	-0.02765	-0.028583	-0.028888	-0.0286	-0.027858	-0.026883	-0.025912	-0.025163	-0.024774	-0.024781	-0.025111	-0.025594	-0.026015	-0.026145	-0.025791	-0.024838	-0.023248	-0.021076	-0.018455	-0.015564	-0.012622	-0.0098287
Excitatory		-0.02098	-0.021821	-0.02331	-0.025206	-0.027195	-0.028938	-0.030123	-0.030488	-0.029868	-0.028197	-0.025533	-0.022026	-0.017914	-0.013482	-0.0090169	-0.0047719	-0.00093065	0.0024085	0.0052448	0.0076401	0.0096994	0.011548	0.013286	0.014973	0.016629	0.018227	0.019702	0.02097	0.021924	0.022452	0.022431	0.021749	0.0203	0.018012	0.014851	0.010835	0.0060514	0.00065025	-0.0051617	-0.011127	-0.016984	-0.022475	-0.027386	-0.031562	-0.034925	-0.037475	-0.039276	-0.040424
Excitatory		-0.0026889	-0.00179	-0.0012088	-0.00091262	-0.0008417	-0.00091134	-0.0010364	-0.001126	-0.0010981	-0.00088706	-0.00045277	0.00021271	0.0010763	0.0020642	0.003066	0.0039491	0.0045828	0.0048591	0.0047229	0.0041832	0.0033192	0.0022636	0.0011841	0.00024958	-0.0003999	-0.00067931	-0.00056739	-0.00010111	0.00062097	0.00148	0.0023375	0.0030672	0.0035711	0.0037794	0.0036606	0.0032209	0.0024884	0.001514	0.00035558	-0.00093123	-0.0022968	-0.0037033	-0.0051219	-0.0065363	-0.0079297	-0.0092843	-0.010575	-0.011765
Excitatory		0.011397	0.0099674	0.0082545	0.0061992	0.0037548	0.00090204	-0.002336	-0.0058645	-0.0095319	-0.01314	-0.016458	-0.019273	-0.021401	-0.022708	-0.023142	-0.022719	-0.021526	-0.019717	-0.017492	-0.015085	-0.012727	-0.010625	-0.0089233	-0.0076862	-0.0068748	-0.0063634	-0.0059586	-0.0054591	-0.0046908	-0.003565	-0.002084	-0.00034622	0.0014839	0.0032365	0.0047848	0.0060732	0.0071366	0.008077	0.0090289	0.010102	0.01134	0.012694	0.014032	0.015145	0.015807	0.015804	0.015007	0.013385
Excitatory		0.017089	0.016621	0.015665	0.014221	0.012345	0.010118	0.0076606	0.0051066	0.0026007	0.00028041	-0.0017309	-0.0033408	-0.0044834	-0.0051202	-0.00524	-0.0048651	-0.0040311	-0.0027928	-0.00122	0.00061705	0.0026603	0.0048431	0.0071263	0.0094737	0.011866	0.014285	0.016716	0.019142	0.021538	0.023856	0.026033	0.027989	0.029619	0.030824	0.031519	0.031645	0.031178	0.030136	0.028569	0.026544	0.024134	0.02142	0.018474	0.01539	0.012265	0.0092101	0.0063489	0.0038038
Excitatory		-0.015222	-0.016485	-0.01735	-0.018016	-0.018694	-0.019567	-0.020737	-0.022199	-0.023844	-0.02546	-0.026772	-0.027506	-0.027425	-0.026382	-0.024342	-0.021401	-0.017765	-0.013733	-0.0096627	-0.0059154	-0.0028096	-0.00059134	0.00059948	0.00074204	-6.0579e-05	-0.0016124	-0.0036311	-0.0057843	-0.0077277	-0.0091441	-0.009777	-0.009458	-0.0081255	-0.0058326	-0.0027291	0.00095522	0.0049435	0.0089351	0.012634	0.015761	0.018056	0.019297	0.019302	0.017967	0.015277	0.011343	0.0064101	0.00084347
Excitatory		-0.030253	-0.030195	-0.029508	-0.028186	-0.026234	-0.023671	-0.020525	-0.016843	-0.012684	-0.0081383	-0.0033146	0.0016412	0.0065745	0.011319	0.015707	0.019576	0.022781	0.025197	0.026731	0.027321	0.026954	0.02566	0.023521	0.020689	0.017365	0.013798	0.01027	0.0070569	0.0044263	0.0025951	0.0017167	0.0018472	0.0029414	0.0048519	0.0073369	0.010082	0.012731	0.01494	0.016426	0.017002	0.016608	0.015321	0.013323	0.010861	0.0082035	0.0055707	0.0031168	0.00091367
Excitatory		-0.016102	-0.017553	-0.018683	-0.019373	-0.019545	-0.019168	-0.018283	-0.016998	-0.015466	-0.013872	-0.012383	-0.011137	-0.010216	-0.0096281	-0.0093312	-0.0092256	-0.0091928	-0.009088	-0.0087849	-0.0081811	-0.0071918	-0.0057634	-0.0038597	-0.0014574	0.0014434	0.0048137	0.0085949	0.012655	0.016813	0.020809	0.024352	0.027144	0.028927	0.02955	0.029002	0.027422	0.025092	0.022386	0.0197	0.017387	0.015668	0.014604	0.014073	0.01381	0.013444	0.012589	0.010907	0.008178
Excitatory		0.0082771	0.0079336	0.0073562	0.0065694	0.0056165	0.0045358	0.0033652	0.0021259	0.00083439	-0.00048588	-0.0018056	-0.0030592	-0.0041354	-0.0048986	-0.0051956	-0.0049016	-0.0039525	-0.0023691	-0.00025969	0.0021788	0.0047096	0.0070754	0.0090497	0.010455	0.011191	0.011216	0.010551	0.0092514	0.0074205	0.0051791	0.002685	0.00011879	-0.0023103	-0.0043647	-0.0058229	-0.0064867	-0.0062262	-0.00501	-0.0029223	-0.00016487	0.0029717	0.0061408	0.0090058	0.011297	0.012855	0.013653	0.013813	0.013546
Inhibitory		0.0056458	0.0039679	0.0024385	0.0011928	0.00034514	-4.2152e-05	3.7115e-05	0.00053163	0.0013393	0.0023271	0.00336	0.004326	0.0051513	0.0058104	0.0063232	0.006739	0.0071248	0.0075421	0.0080354	0.0086216	0.0092993	0.010052	0.010859	0.011704	0.012576	0.013466	0.014344	0.015161	0.015834	0.016248	0.016275	0.015793	0.014718	0.013032	0.01079	0.0081291	0.0052495	0.0023874	-0.0002226	-0.0023789	-0.0039378	-0.0048452	-0.0051254	-0.0048906	-0.0043111	-0.0035999	-0.0029726	-0.0026177
Inhibitory		-0.00072903	-0.0003474	-0.0001375	-0.00011295	-0.00028429	-0.00065463	-0.00122	-0.0019644	-0.0028648	-0.0038864	-0.0049807	-0.0060973	-0.0071788	-0.0081714	-0.0090283	-0.0097132	-0.010209	-0.01052	-0.010666	-0.010679	-0.010597	-0.010451	-0.010254	-0.0099986	-0.009655	-0.0091823	-0.0085339	-0.0076759	-0.0066	-0.0053304	-0.0039203	-0.0024481	-0.0010086	0.00031022	0.0014335	0.0023073	0.0029004	0.0032008	0.0032087	0.0029218	0.0023373	0.001447	0.00024783	-0.0012505	-0.0030159	-0.0049847	-0.0070574	-0.0091144
Inhibitory		0.0060083	0.0041049	0.0025619	0.0013588	0.0004157	-0.0003708	-0.0011046	-0.0018594	-0.0026635	-0.0034881	-0.00425	-0.0048288	-0.0050925	-0.0049223	-0.0042448	-0.0030474	-0.0013917	0.00059413	0.0027165	0.004763	0.0065201	0.0078141	0.0085445	0.0087069	0.0083733	0.0076998	0.0068692	0.0060715	0.0054442	0.0050607	0.0049106	0.0049123	0.0049472	0.004878	0.0045906	0.004023	0.003162	0.0020681	0.00084757	-0.00035569	-0.0013807	-0.0020795	-0.0023343	-0.0020912	-0.0013802	-0.00031876	0.00088377	0.0019601
Inhibitory		-0.0017599	-0.003764	-0.0050372	-0.0055312	-0.0053153	-0.004558	-0.0034878	-0.0023579	-0.001407	-0.00082484	-0.00074098	-0.0012108	-0.0022255	-0.0037178	-0.0055714	-0.0076432	-0.0097673	-0.011787	-0.013557	-0.014966	-0.015956	-0.01651	-0.016656	-0.016453	-0.015967	-0.015262	-0.014386	-0.013377	-0.012257	-0.011067	-0.0098536	-0.0086971	-0.0076927	-0.0069474	-0.0065638	-0.0066153	-0.0071357	-0.0081162	-0.0094926	-0.011179	-0.013076	-0.015089	-0.017147	-0.0192	-0.021222	-0.023189	-0.025068	-0.026804
Inhibitory		0.015448	0.011279	0.0078697	0.0052632	0.0034633	0.0024287	0.0021152	0.0024402	0.0033305	0.0046879	0.0063811	0.008256	0.010094	0.01163	0.012574	0.012653	0.011651	0.0094798	0.0062157	0.0021197	-0.0023982	-0.0068114	-0.010566	-0.013169	-0.014272	-0.013721	-0.011577	-0.0081125	-0.0037467	0.00101	0.0056371	0.0096665	0.012754	0.014684	0.015414	0.015038	0.013766	0.011886	0.0097413	0.0076711	0.0060023	0.0050091	0.0049047	0.0058043	0.0077213	0.010541	0.014026	0.017824
Inhibitory		0.028225	0.026825	0.025247	0.023562	0.021832	0.020112	0.018468	0.016955	0.015615	0.01447	0.013503	0.012676	0.011943	0.011265	0.010649	0.010147	0.0098663	0.0099247	0.010432	0.011437	0.012895	0.014661	0.016508	0.01817	0.019395	0.020017	0.019982	0.01938	0.018435	0.017449	0.016763	0.01669	0.017456	0.019178	0.021841	0.025323	0.029401	0.033799	0.038212	0.042334	0.045882	0.04861	0.050317	0.050865	0.05019	0.048316	0.045351	0.041485
Inhibitory		-0.0032896	-0.0032821	-0.0024342	-0.00084482	0.0013319	0.0039008	0.0066471	0.0093612	0.011856	0.013987	0.015681	0.016923	0.017769	0.01833	0.018738	0.01913	0.019606	0.02022	0.020978	0.02183	0.022697	0.023486	0.024117	0.024536	0.024729	0.024716	0.024544	0.024276	0.023964	0.023664	0.023394	0.023164	0.02297	0.022812	0.022705	0.022674	0.022764	0.023014	0.023447	0.024057	0.024783	0.025522	0.026135	0.026473	0.026406	0.025848	0.024779	0.023251
Inhibitory		-0.01501	-0.013445	-0.011147	-0.0082961	-0.0051166	-0.0018458	0.0012771	0.0040317	0.0062134	0.0076671	0.0082719	0.0079555	0.0067084	0.004585	0.0017119	-0.0017241	-0.0054818	-0.0092966	-0.012896	-0.016044	-0.018555	-0.020305	-0.02126	-0.021445	-0.020955	-0.019946	-0.018608	-0.017168	-0.015848	-0.01487	-0.014408	-0.014579	-0.015417	-0.016853	-0.018723	-0.02079	-0.022776	-0.024415	-0.025485	-0.025857	-0.025511	-0.024549	-0.023165	-0.021622	-0.020198	-0.019147	-0.018674	-0.018903
Inhibitory		-0.018791	-0.01903	-0.019963	-0.021505	-0.023486	-0.025667	-0.027767	-0.029512	-0.030654	-0.031004	-0.030438	-0.028904	-0.026434	-0.023115	-0.019091	-0.014529	-0.0096101	-0.0045086	0.00064187	0.0057452	0.010753	0.015654	0.020461	0.025186	0.029815	0.034286	0.038474	0.042191	0.045201	0.047243	0.048092	0.047595	0.045702	0.042505	0.038222	0.033161	0.027679	0.022117	0.016751	0.011755	0.0071846	0.0030108	-0.00086917	-0.0045676	-0.0081734	-0.011717	-0.015159	-0.018395
Inhibitory		0.0070714	0.006816	0.0066056	0.0064542	0.006355	0.0062787	0.0061781	0.005999	0.005693	0.0052302	0.0046069	0.0038454	0.0029938	0.0021075	0.0012449	0.00045542	-0.00022703	-0.00078596	-0.0012207	-0.0015435	-0.0017699	-0.0019225	-0.0020206	-0.0020809	-0.0021163	-0.0021362	-0.002147	-0.0021525	-0.0021553	-0.0021576	-0.0021553	-0.0021525	-0.002147	-0.0021362	-0.0021163	-0.0020809	-0.0020206	-0.0019225	-0.0017699	-0.0015435	-0.001223	-0.00079101	-0.00023762	0.00043409	0.0012036	0.0020308	0.0028568	0.0036103
Inhibitory		-0.012875	-0.012736	-0.012511	-0.012204	-0.011845	-0.01145	-0.01107	-0.01073	-0.010449	-0.010227	-0.010041	-0.0098443	-0.0095632	-0.0091014	-0.008344	-0.0071679	-0.0054637	-0.0031554	-0.0002317	0.0032311	0.0070551	0.010964	0.014612	0.017633	0.019699	0.020581	0.020181	0.018561	0.015921	0.012561	0.0088251	0.0050523	0.0015339	-0.0015099	-0.0039338	-0.0056613	-0.0066706	-0.0069847	-0.006666	-0.0058103	-0.0045504	-0.0030498	-0.0014923	-6.5774e-05	0.0010597	0.0017544	0.0019411	0.0016283
BLA cells
Cell type	Time from HFO peak (ms)	-420	-419	-418	-417	-416	-415	-414	-413	-412	-411	-410	-409	-408	-407	-406	-405	-404	-403	-402	-401	-400	-399	-398	-397	-396	-395	-394	-393	-392	-391	-390	-389	-388	-387	-386	-385	-384	-383	-382	-381	-380	-379	-378	-377	-376	-375	-374	-373
Excitatory		-0.47488	-0.46551	-0.45656	-0.44839	-0.44134	-0.43562	-0.43134	-0.42845	-0.42682	-0.42628	-0.42671	-0.42811	-0.4306	-0.43446	-0.44001	-0.44751	-0.45707	-0.46852	-0.48135	-0.49475	-0.50771	-0.51913	-0.52802	-0.53368	-0.53575	-0.53428	-0.52961	-0.5224	-0.51339	-0.50335	-0.49299	-0.4829	-0.47351	-0.4651	-0.45779	-0.45156	-0.44626	-0.44161	-0.4373	-0.433	-0.42843	-0.42341	-0.41794	-0.41215	-0.40633	-0.40084	-0.39608	-0.39236
Excitatory		-0.58749	-0.58739	-0.58405	-0.57785	-0.56939	-0.55944	-0.54894	-0.53885	-0.5301	-0.52349	-0.51961	-0.51874	-0.52092	-0.52592	-0.53331	-0.54251	-0.55288	-0.56369	-0.57417	-0.58351	-0.59087	-0.59544	-0.5965	-0.59357	-0.58644	-0.57525	-0.56056	-0.54326	-0.52448	-0.50557	-0.48788	-0.4727	-0.46113	-0.45398	-0.45162	-0.45402	-0.46066	-0.47056	-0.48247	-0.49497	-0.50669	-0.51651	-0.52374	-0.52811	-0.52978	-0.52918	-0.52694	-0.52366
Excitatory		-0.46069	-0.47019	-0.47565	-0.47656	-0.47314	-0.46624	-0.45721	-0.44775	-0.43954	-0.43407	-0.43237	-0.43489	-0.4414	-0.4511	-0.46269	-0.47457	-0.48511	-0.49286	-0.49676	-0.49622	-0.4912	-0.48216	-0.46993	-0.45566	-0.44052	-0.42578	-0.41246	-0.40138	-0.39304	-0.38759	-0.38482	-0.38429	-0.38539	-0.38741	-0.38979	-0.39207	-0.39404	-0.39573	-0.39735	-0.39929	-0.40194	-0.4057	-0.41077	-0.41723	-0.42488	-0.43337	-0.44217	-0.45069
Excitatory		-0.29691	-0.30564	-0.31207	-0.3154	-0.31511	-0.31107	-0.30352	-0.29315	-0.28099	-0.26836	-0.25669	-0.24742	-0.2418	-0.24077	-0.24488	-0.25407	-0.26777	-0.28485	-0.30379	-0.3228	-0.3401	-0.35409	-0.36365	-0.36818	-0.36774	-0.36302	-0.35514	-0.34557	-0.33588	-0.32755	-0.32182	-0.31957	-0.32122	-0.32674	-0.33563	-0.34702	-0.35972	-0.37241	-0.38379	-0.39267	-0.39813	-0.39954	-0.39663	-0.38941	-0.37816	-0.36333	-0.34557	-0.32564
Excitatory		-0.20244	-0.20607	-0.2138	-0.225	-0.2388	-0.25421	-0.27028	-0.28623	-0.30155	-0.31599	-0.32941	-0.34186	-0.3533	-0.36359	-0.3725	-0.37968	-0.38483	-0.38763	-0.388	-0.38595	-0.38172	-0.3756	-0.36793	-0.359	-0.34905	-0.33823	-0.32672	-0.31471	-0.30253	-0.29068	-0.27976	-0.27046	-0.26338	-0.2589	-0.25718	-0.25802	-0.26095	-0.26522	-0.27004	-0.27469	-0.27863	-0.2816	-0.2836	-0.2849	-0.28591	-0.28704	-0.28875	-0.29138
Excitatory		-0.51766	-0.54081	-0.56181	-0.57943	-0.59296	-0.6022	-0.6074	-0.6092	-0.60846	-0.6061	-0.60296	-0.5997	-0.59674	-0.5942	-0.5921	-0.59028	-0.58854	-0.5867	-0.5846	-0.58205	-0.57893	-0.57505	-0.5702	-0.56421	-0.55695	-0.54847	-0.53898	-0.52893	-0.51891	-0.50959	-0.50157	-0.49532	-0.49101	-0.48857	-0.48761	-0.48756	-0.4878	-0.4877	-0.48677	-0.48479	-0.48177	-0.47803	-0.47412	-0.47072	-0.46869	-0.46883	-0.47183	-0.47815
Excitatory		-0.39307	-0.38036	-0.36662	-0.35203	-0.33675	-0.32095	-0.30492	-0.28911	-0.2742	-0.26101	-0.25036	-0.24306	-0.23961	-0.24008	-0.24409	-0.25081	-0.25893	-0.26696	-0.27333	-0.27663	-0.27583	-0.27025	-0.25982	-0.24486	-0.22609	-0.20449	-0.18117	-0.15723	-0.13369	-0.11146	-0.091284	-0.073762	-0.059358	-0.048431	-0.041251	-0.038015	-0.038807	-0.043637	-0.052429	-0.064903	-0.080652	-0.099057	-0.11934	-0.14059	-0.16182	-0.18211	-0.20066	-0.21683
Excitatory		-0.37421	-0.36451	-0.3578	-0.35432	-0.35406	-0.35675	-0.36185	-0.36871	-0.37661	-0.3848	-0.3926	-0.39941	-0.40468	-0.40791	-0.40869	-0.40669	-0.40175	-0.39397	-0.38376	-0.37184	-0.35923	-0.34713	-0.3367	-0.32897	-0.32457	-0.32383	-0.32665	-0.33257	-0.34087	-0.35069	-0.36112	-0.37132	-0.38057	-0.38835	-0.39436	-0.39858	-0.40116	-0.40245	-0.40285	-0.40283	-0.40277	-0.403	-0.40379	-0.40537	-0.40796	-0.41171	-0.41676	-0.42325
Excitatory		-0.43081	-0.42101	-0.41098	-0.40158	-0.39341	-0.3867	-0.38125	-0.37645	-0.37151	-0.36545	-0.35743	-0.34688	-0.33361	-0.31797	-0.30071	-0.28295	-0.266	-0.25113	-0.23939	-0.23148	-0.22759	-0.22746	-0.23043	-0.23557	-0.24193	-0.24868	-0.25529	-0.2616	-0.26781	-0.2744	-0.28199	-0.29115	-0.30221	-0.31511	-0.32943	-0.34428	-0.35855	-0.37101	-0.38052	-0.38632	-0.38809	-0.38616	-0.38145	-0.37532	-0.36937	-0.36514	-0.3638	-0.36601
Excitatory		-0.21994	-0.21985	-0.22063	-0.22252	-0.2255	-0.22936	-0.2337	-0.23808	-0.24205	-0.24538	-0.24803	-0.25028	-0.25252	-0.25524	-0.25876	-0.26312	-0.26804	-0.27295	-0.27714	-0.27991	-0.28083	-0.2798	-0.27717	-0.27351	-0.26955	-0.26595	-0.26311	-0.26119	-0.25999	-0.25907	-0.25795	-0.25621	-0.25361	-0.2502	-0.24634	-0.2426	-0.23975	-0.23858	-0.23967	-0.24341	-0.24965	-0.25789	-0.26717	-0.27634	-0.28417	-0.2897	-0.29232	-0.29197
Excitatory		-0.38432	-0.39283	-0.40048	-0.40683	-0.41154	-0.41441	-0.41549	-0.41504	-0.41356	-0.41167	-0.41006	-0.40928	-0.40971	-0.41146	-0.41439	-0.41808	-0.42196	-0.42537	-0.42768	-0.42826	-0.42666	-0.42256	-0.41588	-0.40672	-0.39536	-0.38231	-0.36821	-0.35378	-0.33982	-0.3271	-0.31628	-0.30791	-0.30228	-0.29949	-0.2992	-0.30085	-0.30358	-0.30642	-0.30842	-0.30893	-0.30771	-0.30504	-0.30173	-0.29888	-0.29773	-0.29929	-0.30422	-0.31253
Excitatory		-0.32521	-0.34135	-0.361	-0.38272	-0.40476	-0.42528	-0.4427	-0.45596	-0.46464	-0.46884	-0.46909	-0.46619	-0.46092	-0.45392	-0.44565	-0.4364	-0.42632	-0.41553	-0.40414	-0.39227	-0.38001	-0.36747	-0.35474	-0.34197	-0.32948	-0.31779	-0.30769	-0.30019	-0.29643	-0.29744	-0.3039	-0.31596	-0.33307	-0.35403	-0.37704	-0.40013	-0.42141	-0.43933	-0.45308	-0.4625	-0.46807	-0.47071	-0.47154	-0.47156	-0.4715	-0.47169	-0.47213	-0.47253
Excitatory		-0.47084	-0.48456	-0.49478	-0.5017	-0.5057	-0.50728	-0.50697	-0.50527	-0.5026	-0.49929	-0.49552	-0.49131	-0.48663	-0.48134	-0.47532	-0.46849	-0.46077	-0.45207	-0.44229	-0.43127	-0.41879	-0.40465	-0.38875	-0.37124	-0.35252	-0.33339	-0.3149	-0.29831	-0.28486	-0.27563	-0.27129	-0.27205	-0.27759	-0.28706	-0.29926	-0.31274	-0.32603	-0.33782	-0.3471	-0.35331	-0.35636	-0.35661	-0.35476	-0.35176	-0.34861	-0.3462	-0.34516	-0.34584
Excitatory		-0.51901	-0.50437	-0.48474	-0.46154	-0.43656	-0.41176	-0.38897	-0.36978	-0.35521	-0.34578	-0.34142	-0.34157	-0.3454	-0.35185	-0.3598	-0.36817	-0.37593	-0.38224	-0.38644	-0.3881	-0.3871	-0.38358	-0.37804	-0.37124	-0.36398	-0.35711	-0.35124	-0.34676	-0.34372	-0.34177	-0.34031	-0.33854	-0.33558	-0.33071	-0.32335	-0.31331	-0.30077	-0.28626	-0.27066	-0.25498	-0.24035	-0.22779	-0.21818	-0.21213	-0.20999	-0.21182	-0.21742	-0.22636
Excitatory		-0.4753	-0.47388	-0.46944	-0.46199	-0.45234	-0.44179	-0.43193	-0.42413	-0.41926	-0.41748	-0.41816	-0.41996	-0.42113	-0.41981	-0.41441	-0.40385	-0.38772	-0.36642	-0.34099	-0.31307	-0.2846	-0.25754	-0.23369	-0.21447	-0.20079	-0.19308	-0.19135	-0.19523	-0.20415	-0.21726	-0.2336	-0.25201	-0.27125	-0.29006	-0.30723	-0.32185	-0.33343	-0.34199	-0.34805	-0.35254	-0.35669	-0.36172	-0.36865	-0.3781	-0.39019	-0.4044	-0.41973	-0.43473
Excitatory		-0.16423	-0.15477	-0.14523	-0.13585	-0.12702	-0.11933	-0.11349	-0.11019	-0.10992	-0.11292	-0.11899	-0.12762	-0.13798	-0.14906	-0.15996	-0.16993	-0.17846	-0.18529	-0.1903	-0.19347	-0.19468	-0.19375	-0.1905	-0.18487	-0.17702	-0.16745	-0.15701	-0.14675	-0.13778	-0.13095	-0.12676	-0.1252	-0.12583	-0.12792	-0.13071	-0.13365	-0.13645	-0.13934	-0.14287	-0.14774	-0.15465	-0.16407	-0.17605	-0.19016	-0.20557	-0.22119	-0.23581	-0.24834
Excitatory		-0.31749	-0.3132	-0.3099	-0.30785	-0.30712	-0.30745	-0.30837	-0.30916	-0.30899	-0.30708	-0.30274	-0.2956	-0.28563	-0.27323	-0.25919	-0.2446	-0.2307	-0.21863	-0.20933	-0.20332	-0.20071	-0.20125	-0.20448	-0.20989	-0.21714	-0.22613	-0.23694	-0.24983	-0.26501	-0.28249	-0.30189	-0.32255	-0.3434	-0.36325	-0.38087	-0.39524	-0.40559	-0.41156	-0.41317	-0.41076	-0.40498	-0.39666	-0.38671	-0.3761	-0.36571	-0.35626	-0.3483	-0.34215
Excitatory		-0.22336	-0.23025	-0.24109	-0.25521	-0.27164	-0.28933	-0.3072	-0.32435	-0.34003	-0.35382	-0.36552	-0.3751	-0.38273	-0.38862	-0.39296	-0.39585	-0.39725	-0.39707	-0.39508	-0.3911	-0.38503	-0.37693	-0.36705	-0.35585	-0.34404	-0.33235	-0.32149	-0.31205	-0.30433	-0.29834	-0.29383	-0.29035	-0.28742	-0.28461	-0.28173	-0.27886	-0.27641	-0.27498	-0.27531	-0.27806	-0.2837	-0.29243	-0.30402	-0.31783	-0.33284	-0.34774	-0.36099	-0.37103
Excitatory		-0.49904	-0.50618	-0.51263	-0.51798	-0.52188	-0.52407	-0.52437	-0.52269	-0.51895	-0.51319	-0.50555	-0.49633	-0.48587	-0.47478	-0.46371	-0.4533	-0.44422	-0.43697	-0.43191	-0.42914	-0.4285	-0.42962	-0.43197	-0.43492	-0.43783	-0.44012	-0.44136	-0.44128	-0.43979	-0.43701	-0.43321	-0.42883	-0.42444	-0.42064	-0.41799	-0.41694	-0.41771	-0.42022	-0.42415	-0.42889	-0.43374	-0.43796	-0.44095	-0.44233	-0.44193	-0.43991	-0.43663	-0.43262
Excitatory		-0.54506	-0.55061	-0.55186	-0.54955	-0.54455	-0.53768	-0.52959	-0.52075	-0.51133	-0.50124	-0.49017	-0.47767	-0.4633	-0.44671	-0.42781	-0.40684	-0.3844	-0.36144	-0.33914	-0.31885	-0.30187	-0.28932	-0.28196	-0.28013	-0.28366	-0.29194	-0.30387	-0.31806	-0.33285	-0.34657	-0.35762	-0.36477	-0.36722	-0.36484	-0.35818	-0.34842	-0.33724	-0.32647	-0.31787	-0.31273	-0.31175	-0.31484	-0.32122	-0.32964	-0.33858	-0.34658	-0.35253	-0.35571
Excitatory		-0.39072	-0.39259	-0.39188	-0.38943	-0.3859	-0.38172	-0.37705	-0.37176	-0.36562	-0.35839	-0.3499	-0.34023	-0.32965	-0.3186	-0.30763	-0.29719	-0.28765	-0.27911	-0.27149	-0.26455	-0.25799	-0.25161	-0.2453	-0.23915	-0.23338	-0.22823	-0.22385	-0.2203	-0.21748	-0.21511	-0.21292	-0.21068	-0.20832	-0.20591	-0.20362	-0.2017	-0.20028	-0.19939	-0.19881	-0.19818	-0.19699	-0.19474	-0.19098	-0.18546	-0.1782	-0.1695	-0.15999	-0.1506
Excitatory		-0.33725	-0.32694	-0.31738	-0.30891	-0.30174	-0.29587	-0.29113	-0.28712	-0.28337	-0.2794	-0.27478	-0.26933	-0.26305	-0.25613	-0.2489	-0.24173	-0.235	-0.22904	-0.22407	-0.22026	-0.2177	-0.2164	-0.21636	-0.21751	-0.2198	-0.22311	-0.22735	-0.23225	-0.23741	-0.24229	-0.24611	-0.24793	-0.24683	-0.24198	-0.23293	-0.21968	-0.20277	-0.18321	-0.16248	-0.14224	-0.12424	-0.11004	-0.10097	-0.097972	-0.10161	-0.112	-0.1289	-0.1517
Excitatory		-0.39315	-0.40488	-0.41891	-0.43478	-0.45179	-0.4689	-0.48495	-0.4987	-0.50903	-0.51517	-0.51675	-0.51391	-0.50726	-0.49777	-0.48656	-0.47477	-0.46322	-0.45241	-0.44247	-0.43312	-0.42392	-0.41428	-0.40363	-0.39155	-0.3778	-0.36233	-0.34546	-0.32777	-0.31013	-0.29376	-0.27998	-0.27005	-0.265	-0.26541	-0.27129	-0.28208	-0.29685	-0.31434	-0.33331	-0.35275	-0.37183	-0.39007	-0.40718	-0.42287	-0.43686	-0.44858	-0.45738	-0.46244
Excitatory		-0.25878	-0.24112	-0.22438	-0.20968	-0.19795	-0.18989	-0.18588	-0.18601	-0.19016	-0.19794	-0.20883	-0.22218	-0.23718	-0.25291	-0.26833	-0.28229	-0.29368	-0.30146	-0.30488	-0.30367	-0.29799	-0.28856	-0.27654	-0.26333	-0.25047	-0.23937	-0.23116	-0.22656	-0.2258	-0.2286	-0.23428	-0.2418	-0.24992	-0.25742	-0.26331	-0.26699	-0.26842	-0.26807	-0.26688	-0.26609	-0.26699	-0.27058	-0.27749	-0.28781	-0.30107	-0.31642	-0.33271	-0.34871
Excitatory		-0.17968	-0.1662	-0.15435	-0.14496	-0.13876	-0.13623	-0.13754	-0.14263	-0.15097	-0.16176	-0.17389	-0.18613	-0.19723	-0.2062	-0.21245	-0.21593	-0.2172	-0.21735	-0.21784	-0.22026	-0.22608	-0.23631	-0.25133	-0.2707	-0.29323	-0.31711	-0.34007	-0.35978	-0.37413	-0.38151	-0.38108	-0.3728	-0.35752	-0.33672	-0.31236	-0.28656	-0.26135	-0.23842	-0.21901	-0.20382	-0.19308	-0.18658	-0.18381	-0.18406	-0.18648	-0.19018	-0.19441	-0.19853
Excitatory		-0.06602	-0.068779	-0.072162	-0.076161	-0.080837	-0.086247	-0.092339	-0.098848	-0.10537	-0.11126	-0.11587	-0.11854	-0.11889	-0.11684	-0.11263	-0.10673	-0.099751	-0.092164	-0.084322	-0.076291	-0.067899	-0.058878	-0.048955	-0.038124	-0.026619	-0.015006	-0.0040851	0.0052653	0.012284	0.016472	0.017722	0.016318	0.012849	0.0081371	0.0030192	-0.0017708	-0.005668	-0.008349	-0.009729	-0.0099177	-0.0092206	-0.0080554	-0.0069318	-0.00642	-0.0071211	-0.0095825	-0.014293	-0.021626
Excitatory		-0.49127	-0.49972	-0.50621	-0.51155	-0.51643	-0.52127	-0.52615	-0.53078	-0.53458	-0.53678	-0.53657	-0.53324	-0.52634	-0.51576	-0.50181	-0.48514	-0.46672	-0.44773	-0.42942	-0.41295	-0.39924	-0.38888	-0.38201	-0.37834	-0.3773	-0.37805	-0.3797	-0.38147	-0.38276	-0.38322	-0.38275	-0.38148	-0.37962	-0.37748	-0.37535	-0.37349	-0.372	-0.37096	-0.37027	-0.36976	-0.36916	-0.36821	-0.36667	-0.36435	-0.36119	-0.35727	-0.35275	-0.34789
Excitatory		-0.35486	-0.3778	-0.39723	-0.41155	-0.41991	-0.42226	-0.41951	-0.41331	-0.40573	-0.39894	-0.39476	-0.3944	-0.39822	-0.40577	-0.41591	-0.42698	-0.4371	-0.44455	-0.44793	-0.44648	-0.43998	-0.42893	-0.41438	-0.39771	-0.38047	-0.36409	-0.34975	-0.3382	-0.3298	-0.32445	-0.32173	-0.32101	-0.32153	-0.32247	-0.32315	-0.32294	-0.32133	-0.31792	-0.31239	-0.30463	-0.29463	-0.28271	-0.26945	-0.25585	-0.2432	-0.23299	-0.22664	-0.2253
Excitatory		-0.40351	-0.39638	-0.38533	-0.37048	-0.3525	-0.33242	-0.31133	-0.29023	-0.26997	-0.25111	-0.23403	-0.21898	-0.20614	-0.19568	-0.18773	-0.18241	-0.17983	-0.18001	-0.18294	-0.18856	-0.19667	-0.20706	-0.21945	-0.23354	-0.24912	-0.26602	-0.28421	-0.30371	-0.32454	-0.34656	-0.36933	-0.39207	-0.41362	-0.43256	-0.44746	-0.45703	-0.46046	-0.45749	-0.4485	-0.43433	-0.41623	-0.39554	-0.37361	-0.35164	-0.33059	-0.3112	-0.29396	-0.27914
Excitatory		-0.48557	-0.48733	-0.48618	-0.48198	-0.47488	-0.46541	-0.45439	-0.44282	-0.43164	-0.42167	-0.41343	-0.40708	-0.40241	-0.39896	-0.3961	-0.39322	-0.38982	-0.38563	-0.3806	-0.37496	-0.36916	-0.36376	-0.35938	-0.35662	-0.35591	-0.35754	-0.36149	-0.36749	-0.37497	-0.3831	-0.39086	-0.39713	-0.40089	-0.4013	-0.39786	-0.39053	-0.37975	-0.36642	-0.3518	-0.33735	-0.32447	-0.31442	-0.3081	-0.30598	-0.30807	-0.31402	-0.32317	-0.3346
Excitatory		-0.30957	-0.31157	-0.31266	-0.31227	-0.31006	-0.30608	-0.30068	-0.29439	-0.28789	-0.28189	-0.27702	-0.27379	-0.27251	-0.27332	-0.27613	-0.28066	-0.2865	-0.29312	-0.30002	-0.30684	-0.31337	-0.31969	-0.32608	-0.33292	-0.3405	-0.34892	-0.35789	-0.36676	-0.37454	-0.38013	-0.38253	-0.38113	-0.37581	-0.36718	-0.35639	-0.345	-0.33464	-0.32674	-0.32225	-0.3215	-0.3242	-0.32962	-0.33672	-0.34453	-0.3523	-0.35969	-0.36671	-0.37377
Excitatory		-0.36596	-0.36053	-0.35261	-0.34134	-0.32639	-0.30796	-0.28675	-0.26396	-0.24111	-0.21978	-0.20156	-0.18778	-0.17935	-0.17679	-0.1801	-0.18886	-0.2023	-0.21934	-0.23879	-0.25935	-0.27973	-0.29863	-0.31487	-0.32739	-0.3353	-0.33798	-0.33517	-0.32702	-0.31416	-0.29759	-0.27867	-0.25893	-0.23991	-0.22298	-0.20916	-0.19919	-0.19337	-0.19175	-0.19414	-0.20016	-0.20929	-0.22081	-0.23381	-0.24716	-0.25969	-0.27023	-0.27791	-0.28232
Excitatory		-0.36077	-0.35119	-0.34519	-0.3438	-0.34741	-0.35567	-0.3676	-0.38153	-0.39552	-0.40751	-0.41567	-0.41856	-0.41542	-0.40621	-0.39164	-0.37304	-0.35219	-0.33108	-0.31159	-0.29524	-0.28295	-0.27503	-0.27114	-0.27045	-0.27191	-0.27439	-0.27687	-0.27863	-0.2792	-0.27839	-0.27622	-0.27294	-0.26894	-0.26473	-0.26095	-0.25831	-0.25747	-0.25895	-0.26305	-0.26976	-0.27876	-0.28936	-0.30071	-0.31184	-0.3217	-0.32935	-0.33405	-0.33519
Excitatory		-0.16201	-0.17129	-0.17782	-0.18106	-0.1807	-0.17671	-0.16938	-0.15941	-0.14781	-0.13588	-0.12501	-0.11657	-0.11156	-0.11057	-0.11362	-0.12012	-0.12896	-0.13868	-0.14771	-0.1546	-0.15822	-0.1579	-0.15346	-0.14519	-0.13377	-0.12017	-0.10548	-0.09094	-0.077674	-0.066706	-0.058889	-0.05476	-0.05456	-0.058198	-0.065285	-0.075226	-0.087241	-0.10046	-0.11394	-0.12677	-0.13807	-0.14698	-0.15286	-0.15523	-0.15387	-0.14895	-0.141	-0.1308
Excitatory		-0.14773	-0.14121	-0.13403	-0.12645	-0.11914	-0.11308	-0.1094	-0.10926	-0.11363	-0.12317	-0.13809	-0.15814	-0.18263	-0.21044	-0.24014	-0.26997	-0.29809	-0.32267	-0.34198	-0.35464	-0.35972	-0.35689	-0.34635	-0.32897	-0.30613	-0.27966	-0.25168	-0.2244	-0.2	-0.18046	-0.16729	-0.16156	-0.16359	-0.17303	-0.18875	-0.20898	-0.23139	-0.25334	-0.27222	-0.28569	-0.29208	-0.29049	-0.28098	-0.26448	-0.24263	-0.21757	-0.1915	-0.16646
Excitatory		-0.33027	-0.34058	-0.35084	-0.35989	-0.36693	-0.37165	-0.37423	-0.37529	-0.37575	-0.37669	-0.37923	-0.3842	-0.39212	-0.40301	-0.4164	-0.43136	-0.44667	-0.461	-0.47317	-0.48237	-0.48826	-0.49113	-0.49167	-0.4909	-0.4899	-0.48953	-0.49026	-0.4921	-0.49454	-0.4968	-0.49782	-0.49658	-0.49222	-0.4842	-0.47246	-0.45739	-0.43995	-0.42147	-0.40355	-0.38791	-0.37602	-0.36894	-0.36705	-0.37007	-0.37699	-0.38631	-0.39626	-0.40512
Excitatory		-0.23349	-0.21186	-0.19103	-0.17224	-0.15657	-0.14465	-0.1368	-0.13291	-0.13267	-0.13566	-0.14135	-0.14926	-0.15888	-0.16965	-0.18101	-0.1923	-0.20282	-0.21199	-0.21931	-0.22452	-0.22754	-0.22858	-0.22797	-0.22614	-0.22356	-0.22068	-0.21778	-0.21503	-0.2124	-0.2097	-0.20669	-0.20315	-0.199	-0.19442	-0.18997	-0.18644	-0.18484	-0.18611	-0.19095	-0.19961	-0.21179	-0.22662	-0.24285	-0.25898	-0.27368	-0.2858	-0.29468	-0.3001
Excitatory		-0.28148	-0.26503	-0.24661	-0.2274	-0.20885	-0.19255	-0.18009	-0.17272	-0.17125	-0.1757	-0.18538	-0.19891	-0.21453	-0.23032	-0.24457	-0.25607	-0.26415	-0.26883	-0.27062	-0.27037	-0.2691	-0.26778	-0.26718	-0.26782	-0.26979	-0.273	-0.27699	-0.28124	-0.2851	-0.28802	-0.28962	-0.28974	-0.28844	-0.28605	-0.2831	-0.2802	-0.278	-0.27714	-0.27809	-0.28116	-0.28644	-0.29373	-0.3026	-0.31244	-0.32254	-0.33216	-0.34068	-0.34759
Excitatory		-0.3531	-0.34483	-0.34065	-0.341	-0.346	-0.35538	-0.36857	-0.38473	-0.40297	-0.42238	-0.44215	-0.4616	-0.48021	-0.49764	-0.51362	-0.528	-0.5406	-0.55131	-0.55998	-0.56645	-0.57052	-0.57204	-0.57089	-0.567	-0.5604	-0.55124	-0.53979	-0.52644	-0.51175	-0.49647	-0.48145	-0.4676	-0.45585	-0.44687	-0.44117	-0.43874	-0.43913	-0.44144	-0.44439	-0.44645	-0.44613	-0.44215	-0.43359	-0.41995	-0.40125	-0.37784	-0.35048	-0.32007
Excitatory		-0.39515	-0.3967	-0.39807	-0.39921	-0.40018	-0.40114	-0.40233	-0.404	-0.40646	-0.40999	-0.41479	-0.42099	-0.4286	-0.43744	-0.44722	-0.4575	-0.46777	-0.47744	-0.48595	-0.49276	-0.49735	-0.49925	-0.49807	-0.49352	-0.48547	-0.47402	-0.45952	-0.44262	-0.42412	-0.40495	-0.38616	-0.36871	-0.35343	-0.34094	-0.33161	-0.32554	-0.32242	-0.32163	-0.32221	-0.32306	-0.32304	-0.32117	-0.31685	-0.30992	-0.30079	-0.2902	-0.27912	-0.26855
Excitatory		-0.27767	-0.28473	-0.2921	-0.30012	-0.30883	-0.31805	-0.32736	-0.3362	-0.34401	-0.3503	-0.35477	-0.3574	-0.35837	-0.35812	-0.35721	-0.35625	-0.35583	-0.35646	-0.35846	-0.36201	-0.36714	-0.37371	-0.38143	-0.3899	-0.39863	-0.40717	-0.41505	-0.4219	-0.42752	-0.43184	-0.43496	-0.43703	-0.43824	-0.43871	-0.43842	-0.4372	-0.43485	-0.43113	-0.4259	-0.41922	-0.41142	-0.40305	-0.39479	-0.38738	-0.3814	-0.37727	-0.37511	-0.37477
Excitatory		-0.043196	-0.035382	-0.027511	-0.019038	-0.0099135	-0.00058593	0.0079271	0.014236	0.016761	0.014089	0.0052777	-0.0099157	-0.030916	-0.05641	-0.084538	-0.11324	-0.14052	-0.16478	-0.185	-0.20074	-0.21215	-0.21982	-0.22468	-0.22774	-0.23001	-0.23238	-0.23538	-0.23927	-0.24393	-0.24886	-0.25335	-0.25655	-0.25766	-0.25612	-0.25167	-0.24437	-0.23463	-0.22309	-0.21051	-0.19769	-0.18545	-0.1746	-0.16592	-0.16023	-0.15835	-0.16098	-0.16866	-0.18155
Excitatory		-0.25717	-0.25079	-0.24845	-0.25038	-0.25612	-0.26476	-0.27516	-0.2862	-0.29694	-0.30691	-0.31594	-0.32419	-0.33206	-0.33996	-0.3482	-0.35684	-0.36558	-0.37374	-0.38025	-0.38373	-0.38278	-0.37608	-0.36276	-0.34257	-0.3161	-0.28476	-0.2507	-0.21644	-0.18463	-0.15762	-0.13714	-0.12418	-0.1189	-0.1207	-0.12849	-0.1408	-0.15608	-0.17286	-0.18981	-0.20587	-0.22026	-0.23247	-0.24222	-0.24939	-0.25398	-0.25619	-0.25626	-0.25462
Excitatory		-0.45834	-0.45844	-0.46012	-0.46336	-0.46779	-0.47274	-0.47737	-0.48082	-0.48233	-0.48141	-0.47787	-0.47191	-0.46401	-0.45499	-0.44583	-0.43756	-0.43117	-0.42748	-0.42698	-0.4298	-0.43569	-0.444	-0.45382	-0.46401	-0.47348	-0.48129	-0.48685	-0.49002	-0.49105	-0.49059	-0.48939	-0.4882	-0.48743	-0.4871	-0.48677	-0.48563	-0.48268	-0.47701	-0.46804	-0.45572	-0.44068	-0.42419	-0.40798	-0.39409	-0.38445	-0.38063	-0.38358	-0.39343
Excitatory		-0.0091842	-0.017604	-0.032005	-0.051812	-0.07598	-0.10308	-0.13141	-0.15909	-0.18417	-0.20486	-0.21954	-0.22706	-0.22684	-0.21896	-0.20427	-0.18439	-0.16147	-0.13803	-0.11676	-0.10014	-0.090171	-0.088148	-0.094503	-0.10868	-0.12911	-0.15347	-0.1789	-0.20243	-0.22144	-0.23399	-0.2392	-0.23732	-0.22955	-0.2178	-0.20421	-0.19067	-0.1785	-0.16828	-0.15978	-0.15231	-0.14501	-0.13727	-0.12885	-0.12013	-0.11198	-0.10545	-0.10155	-0.10088
Excitatory		-0.31814	-0.30443	-0.2902	-0.27588	-0.26171	-0.2479	-0.23463	-0.22216	-0.21094	-0.20144	-0.19424	-0.18984	-0.18858	-0.19063	-0.19591	-0.20415	-0.2149	-0.22764	-0.24173	-0.25653	-0.27131	-0.28529	-0.29764	-0.30755	-0.31432	-0.31746	-0.31682	-0.31265	-0.30558	-0.29661	-0.28695	-0.27798	-0.27102	-0.26728	-0.26768	-0.27277	-0.28272	-0.29714	-0.31516	-0.33547	-0.35646	-0.37636	-0.39352	-0.40652	-0.41433	-0.41638	-0.41244	-0.40269
Excitatory		-0.2404	-0.25852	-0.27539	-0.29018	-0.30229	-0.31135	-0.3172	-0.31986	-0.31946	-0.31612	-0.31003	-0.30137	-0.29045	-0.27776	-0.26407	-0.25044	-0.23815	-0.22854	-0.22273	-0.22139	-0.22453	-0.23151	-0.24113	-0.25181	-0.26203	-0.27044	-0.27621	-0.27908	-0.27935	-0.2777	-0.27505	-0.27239	-0.27055	-0.27016	-0.2715	-0.27453	-0.27887	-0.28387	-0.28868	-0.2924	-0.29406	-0.29284	-0.28812	-0.27951	-0.26694	-0.2507	-0.23146	-0.2104
Excitatory		-0.1878	-0.18222	-0.17821	-0.1758	-0.17493	-0.17549	-0.17717	-0.17958	-0.1822	-0.18448	-0.18595	-0.18627	-0.18535	-0.1834	-0.18092	-0.17867	-0.17762	-0.17875	-0.18292	-0.1907	-0.20215	-0.21686	-0.23382	-0.25163	-0.26873	-0.2836	-0.29508	-0.30255	-0.30602	-0.30615	-0.3041	-0.30131	-0.29927	-0.29927	-0.30227	-0.30866	-0.31825	-0.33033	-0.34371	-0.35691	-0.3684	-0.37679	-0.38104	-0.38066	-0.37575	-0.36697	-0.35531	-0.34206
Excitatory		-0.19898	-0.17597	-0.1512	-0.1254	-0.099446	-0.07427	-0.050769	-0.02977	-0.011933	0.0022649	0.012617	0.019145	0.022082	0.021894	0.019177	0.0147	0.0093361	0.0040054	-0.00037373	-0.0030336	-0.0034526	-0.0014686	0.0026538	0.0082447	0.014311	0.019731	0.023424	0.024562	0.022828	0.018405	0.011932	0.0044101	-0.003063	-0.00956	-0.014405	-0.017366	-0.018626	-0.018701	-0.018207	-0.017763	-0.017741	-0.018178	-0.018767	-0.018918	-0.017918	-0.015106	-0.010113	-0.0030084
Excitatory		-0.18288	-0.18902	-0.18487	-0.1718	-0.15212	-0.1285	-0.10361	-0.079647	-0.058147	-0.040015	-0.025622	-0.01506	-0.0082835	-0.0051779	-0.0055422	-0.0089427	-0.014567	-0.021176	-0.027127	-0.030581	-0.029928	-0.023991	-0.012385	0.0043604	0.024851	0.047092	0.068883	0.088128	0.10308	0.11251	0.11573	0.11241	0.10256	0.086388	0.0644	0.037467	0.006865	-0.025606	-0.057795	-0.0873	-0.11188	-0.12959	-0.1392	-0.14016	-0.13284	-0.11824	-0.098057	-0.074213
Excitatory		-0.40206	-0.40043	-0.39821	-0.3957	-0.39297	-0.38999	-0.38659	-0.38259	-0.378	-0.37293	-0.3678	-0.36317	-0.35973	-0.35814	-0.35886	-0.36198	-0.36721	-0.37377	-0.38048	-0.38587	-0.38846	-0.38691	-0.38035	-0.36856	-0.35206	-0.33212	-0.31068	-0.29003	-0.27248	-0.26013	-0.25437	-0.25587	-0.26442	-0.27905	-0.29826	-0.3203	-0.34344	-0.36611	-0.38713	-0.40559	-0.42088	-0.43258	-0.44037	-0.44405	-0.44353	-0.43897	-0.43069	-0.41933
Excitatory		-0.35603	-0.3574	-0.35644	-0.35321	-0.34804	-0.34132	-0.33347	-0.32473	-0.31526	-0.30504	-0.29404	-0.28223	-0.26972	-0.25676	-0.24373	-0.23116	-0.21959	-0.20953	-0.20129	-0.19505	-0.19069	-0.18789	-0.18618	-0.18499	-0.18384	-0.18239	-0.1806	-0.17864	-0.17695	-0.17612	-0.17673	-0.17932	-0.18421	-0.1915	-0.20107	-0.21256	-0.22549	-0.2393	-0.25332	-0.26687	-0.27921	-0.28957	-0.29723	-0.30165	-0.3025	-0.29988	-0.29435	-0.28689
Excitatory		-0.21666	-0.21558	-0.2155	-0.21639	-0.21816	-0.22061	-0.22347	-0.22649	-0.2294	-0.23197	-0.23403	-0.23529	-0.23544	-0.23398	-0.23033	-0.22387	-0.21418	-0.20111	-0.18503	-0.16684	-0.14786	-0.12964	-0.1137	-0.10125	-0.093042	-0.089292	-0.089747	-0.093926	-0.10124	-0.11124	-0.1236	-0.13818	-0.15487	-0.17351	-0.19378	-0.21513	-0.23675	-0.25762	-0.27664	-0.29262	-0.30459	-0.31174	-0.31362	-0.31023	-0.30197	-0.28964	-0.27436	-0.25737
Excitatory		-0.30989	-0.28754	-0.26379	-0.23998	-0.21706	-0.1956	-0.17578	-0.15752	-0.14064	-0.12494	-0.11028	-0.096784	-0.084733	-0.074573	-0.066849	-0.062175	-0.060913	-0.063228	-0.068936	-0.077493	-0.08819	-0.10014	-0.11251	-0.12458	-0.13595	-0.14636	-0.15578	-0.16438	-0.17244	-0.18028	-0.18831	-0.19688	-0.20626	-0.2165	-0.22735	-0.23827	-0.24851	-0.25708	-0.26309	-0.26585	-0.26503	-0.26083	-0.25389	-0.24523	-0.23617	-0.22795	-0.22163	-0.21796
Excitatory		0.11274	0.12556	0.13832	0.15001	0.15979	0.16699	0.17123	0.17224	0.16994	0.16424	0.15502	0.14223	0.12594	0.10641	0.084196	0.060194	0.035577	0.011681	-0.010111	-0.028575	-0.042771	-0.052198	-0.056856	-0.057244	-0.054304	-0.049228	-0.043386	-0.037986	-0.033993	-0.032006	-0.03214	-0.034155	-0.037545	-0.041611	-0.045663	-0.049018	-0.051277	-0.052026	-0.051046	-0.048267	-0.043719	-0.037636	-0.030384	-0.022497	-0.014625	-0.0074404	-0.0016201	0.0023052
Excitatory		-0.082184	-0.063118	-0.041934	-0.019455	0.0030582	0.024081	0.042062	0.055547	0.063434	0.065132	0.060565	0.05022	0.03496	0.015989	-0.0053404	-0.027805	-0.050391	-0.07231	-0.093212	-0.11297	-0.13166	-0.14937	-0.16608	-0.18152	-0.19518	-0.20636	-0.2143	-0.21839	-0.21835	-0.21427	-0.20677	-0.19676	-0.18543	-0.17395	-0.16334	-0.15434	-0.14737	-0.14243	-0.13921	-0.13719	-0.13558	-0.13347	-0.12983	-0.12372	-0.11428	-0.10094	-0.083574	-0.062657
Excitatory		-0.22448	-0.22228	-0.22173	-0.22234	-0.22356	-0.2249	-0.22599	-0.22662	-0.22675	-0.22653	-0.22618	-0.226	-0.22627	-0.22719	-0.22892	-0.23144	-0.23468	-0.23851	-0.24279	-0.2475	-0.25266	-0.2584	-0.26492	-0.27238	-0.28075	-0.28987	-0.29919	-0.30794	-0.31518	-0.31992	-0.32141	-0.3191	-0.3129	-0.30303	-0.29002	-0.27455	-0.25737	-0.23924	-0.22085	-0.20298	-0.1865	-0.17243	-0.16192	-0.15612	-0.15605	-0.16244	-0.17554	-0.19505
Excitatory		-0.022174	-0.0083353	0.00028115	0.00339	0.0013837	-0.0047107	-0.013449	-0.023243	-0.032693	-0.040765	-0.046983	-0.051359	-0.054279	-0.056388	-0.05828	-0.060448	-0.063213	-0.066778	-0.071247	-0.076816	-0.083795	-0.09264	-0.10406	-0.11873	-0.13716	-0.1596	-0.18583	-0.21507	-0.24593	-0.2766	-0.30498	-0.32893	-0.34659	-0.3566	-0.35823	-0.35156	-0.33744	-0.31749	-0.29393	-0.26937	-0.24656	-0.22795	-0.21546	-0.2101	-0.21176	-0.21926	-0.23042	-0.24251
Excitatory		-0.35178	-0.35944	-0.3685	-0.37794	-0.38671	-0.39391	-0.399	-0.40189	-0.40289	-0.40264	-0.40189	-0.40135	-0.40151	-0.40264	-0.40475	-0.40759	-0.41088	-0.41443	-0.41808	-0.4218	-0.42558	-0.42937	-0.43301	-0.43611	-0.43809	-0.43826	-0.43588	-0.43036	-0.4214	-0.40911	-0.39407	-0.37736	-0.36034	-0.34457	-0.33157	-0.32255	-0.31835	-0.31923	-0.32497	-0.33489	-0.3479	-0.36268	-0.37783	-0.39196	-0.4039	-0.41284	-0.4184	-0.42071
Excitatory		-0.31363	-0.30624	-0.29921	-0.29304	-0.28814	-0.28478	-0.28287	-0.28204	-0.28165	-0.28087	-0.27883	-0.27478	-0.26816	-0.25866	-0.2462	-0.23084	-0.21287	-0.19254	-0.17033	-0.14673	-0.12244	-0.098294	-0.075288	-0.054426	-0.03664	-0.022787	-0.013405	-0.0087116	-0.008647	-0.012834	-0.020699	-0.031571	-0.044801	-0.059871	-0.076458	-0.094413	-0.11373	-0.13437	-0.15619	-0.17873	-0.20119	-0.22241	-0.24099	-0.25554	-0.2649	-0.26839	-0.266	-0.2585
Excitatory		-0.25243	-0.2464	-0.24038	-0.23535	-0.23238	-0.23254	-0.23658	-0.24487	-0.25725	-0.27311	-0.29147	-0.31112	-0.3308	-0.34936	-0.36579	-0.37934	-0.38943	-0.39579	-0.39832	-0.39724	-0.39296	-0.38617	-0.3778	-0.36891	-0.36059	-0.35386	-0.3495	-0.34803	-0.34954	-0.35377	-0.36005	-0.36739	-0.37452	-0.38008	-0.38272	-0.3813	-0.37506	-0.36373	-0.3476	-0.32746	-0.30459	-0.28044	-0.25656	-0.23431	-0.21477	-0.1987	-0.1864	-0.17798
Excitatory		-0.38863	-0.37922	-0.37265	-0.36878	-0.36727	-0.36786	-0.37042	-0.37492	-0.38148	-0.39017	-0.40096	-0.4137	-0.42796	-0.44313	-0.45848	-0.47321	-0.48642	-0.49735	-0.5053	-0.50976	-0.51046	-0.50746	-0.50112	-0.49204	-0.48105	-0.46901	-0.45668	-0.44465	-0.43327	-0.42267	-0.41285	-0.40378	-0.39547	-0.38795	-0.38127	-0.37548	-0.37047	-0.36607	-0.36194	-0.35771	-0.35315	-0.34811	-0.34264	-0.33698	-0.33149	-0.32655	-0.32245	-0.31933
Excitatory		-0.38679	-0.40165	-0.41313	-0.42147	-0.42707	-0.43035	-0.43167	-0.43123	-0.42907	-0.42506	-0.41906	-0.41104	-0.40118	-0.38994	-0.37809	-0.36669	-0.35691	-0.3499	-0.34651	-0.3472	-0.35192	-0.36004	-0.37051	-0.382	-0.39316	-0.40279	-0.41006	-0.41454	-0.41624	-0.41551	-0.41281	-0.40855	-0.40296	-0.39596	-0.38721	-0.37623	-0.36265	-0.34634	-0.32763	-0.30736	-0.28678	-0.26734	-0.2505	-0.23735	-0.22845	-0.22373	-0.22252	-0.22363
Excitatory		-0.077448	-0.058366	-0.039162	-0.020774	-0.0042995	0.0089859	0.017977	0.021836	0.020127	0.012903	0.000678	-0.015687	-0.035145	-0.056514	-0.078657	-0.10049	-0.12101	-0.13917	-0.15397	-0.16429	-0.16904	-0.16733	-0.15866	-0.14315	-0.1217	-0.095988	-0.06834	-0.041417	-0.017835	0.0002614	0.011522	0.015531	0.012734	0.0042255	-0.0084977	-0.0239	-0.04051	-0.057056	-0.072427	-0.085626	-0.095763	-0.1021	-0.10414	-0.10176	-0.095381	-0.085863	-0.074585	-0.063218
Excitatory		-0.65014	-0.65419	-0.65465	-0.65172	-0.64585	-0.63759	-0.62762	-0.61658	-0.60498	-0.59333	-0.58199	-0.57121	-0.56119	-0.55212	-0.54423	-0.53784	-0.53347	-0.53163	-0.53284	-0.53741	-0.54527	-0.55588	-0.56826	-0.58104	-0.59266	-0.60162	-0.60674	-0.60726	-0.60296	-0.59407	-0.58121	-0.5652	-0.547	-0.52754	-0.50771	-0.48845	-0.47068	-0.45537	-0.44355	-0.43612	-0.43374	-0.4367	-0.44467	-0.4568	-0.47163	-0.48733	-0.50206	-0.51404
Excitatory		-0.32296	-0.3197	-0.31985	-0.32324	-0.32942	-0.33766	-0.34711	-0.35685	-0.36608	-0.3741	-0.38048	-0.38503	-0.38782	-0.38916	-0.3895	-0.38937	-0.38922	-0.38935	-0.38989	-0.39072	-0.39151	-0.39177	-0.39097	-0.38859	-0.38413	-0.37726	-0.36781	-0.35584	-0.34158	-0.32559	-0.30854	-0.29128	-0.27469	-0.25955	-0.24645	-0.23573	-0.22746	-0.22146	-0.21748	-0.21513	-0.21422	-0.21457	-0.21616	-0.21897	-0.22297	-0.22804	-0.23389	-0.24007
Excitatory		-0.15463	-0.14848	-0.14078	-0.13019	-0.11567	-0.096995	-0.074702	-0.050145	-0.025236	-0.0021816	0.016877	0.030162	0.036442	0.035187	0.026547	0.011324	-0.0091835	-0.03314	-0.058461	-0.082827	-0.10394	-0.11987	-0.12918	-0.13123	-0.12633	-0.11563	-0.10099	-0.084703	-0.068997	-0.055758	-0.046242	-0.040954	-0.039662	-0.041513	-0.045293	-0.049744	-0.053711	-0.05645	-0.057639	-0.057475	-0.056512	-0.055481	-0.05519	-0.05628	-0.059116	-0.063809	-0.070203	-0.07794
Excitatory		-0.20402	-0.20365	-0.19999	-0.19416	-0.18748	-0.18126	-0.1766	-0.17424	-0.17442	-0.17694	-0.18113	-0.1861	-0.19085	-0.19448	-0.19635	-0.1961	-0.19372	-0.18948	-0.18391	-0.17776	-0.17189	-0.16724	-0.16473	-0.16512	-0.16885	-0.17597	-0.18596	-0.1978	-0.21006	-0.22104	-0.22918	-0.23331	-0.23287	-0.228	-0.21954	-0.20881	-0.19733	-0.18647	-0.17727	-0.17022	-0.16522	-0.16173	-0.15896	-0.15616	-0.15276	-0.14858	-0.14387	-0.1392
Excitatory		-0.20472	-0.20718	-0.20879	-0.20907	-0.20765	-0.20431	-0.19899	-0.19187	-0.18345	-0.17436	-0.16544	-0.1575	-0.1512	-0.14698	-0.14505	-0.14527	-0.14732	-0.15064	-0.15461	-0.15857	-0.16193	-0.16432	-0.16561	-0.16599	-0.16591	-0.16601	-0.167	-0.16946	-0.17375	-0.17991	-0.18775	-0.19695	-0.20708	-0.21787	-0.22915	-0.24089	-0.25313	-0.26581	-0.27874	-0.29161	-0.30395	-0.31532	-0.32535	-0.33382	-0.34072	-0.3462	-0.35061	-0.35433
Excitatory		-0.28696	-0.28939	-0.28734	-0.28148	-0.27287	-0.26267	-0.2522	-0.24254	-0.2344	-0.22802	-0.22323	-0.21957	-0.21636	-0.21301	-0.20915	-0.20482	-0.20028	-0.19606	-0.1927	-0.19061	-0.18993	-0.19036	-0.1912	-0.19141	-0.18974	-0.18501	-0.17633	-0.16323	-0.14596	-0.12544	-0.10325	-0.081453	-0.06234	-0.048056	-0.040322	-0.04018	-0.047838	-0.062702	-0.083511	-0.10855	-0.13589	-0.16365	-0.1902	-0.21414	-0.23441	-0.25028	-0.26119	-0.26678
Excitatory		-0.49602	-0.45693	-0.41456	-0.3704	-0.32593	-0.2826	-0.24191	-0.2053	-0.17412	-0.14957	-0.13254	-0.12354	-0.1226	-0.12929	-0.14272	-0.16167	-0.18461	-0.21001	-0.23623	-0.26179	-0.28534	-0.30581	-0.32235	-0.33438	-0.34157	-0.34397	-0.34188	-0.33594	-0.32703	-0.31619	-0.30442	-0.29256	-0.2812	-0.27056	-0.26053	-0.25088	-0.24127	-0.23162	-0.22205	-0.21304	-0.20526	-0.19949	-0.19648	-0.19673	-0.20033	-0.20688	-0.21554	-0.22493
Excitatory		-0.028186	-0.0161	-0.002789	0.011939	0.028321	0.046517	0.06661	0.088482	0.11175	0.13579	0.15969	0.1822	0.20189	0.21714	0.22637	0.22818	0.22156	0.20607	0.182	0.15035	0.11277	0.071433	0.028755	-0.01283	-0.051124	-0.084302	-0.11106	-0.13054	-0.14246	-0.14695	-0.14451	-0.13599	-0.12249	-0.10535	-0.085974	-0.065819	-0.046285	-0.02851	-0.013414	-0.0014524	0.0072668	0.013065	0.01657	0.018486	0.01951	0.020159	0.020683	0.021005
Excitatory		-0.27772	-0.28441	-0.29709	-0.31543	-0.33838	-0.36427	-0.39098	-0.41619	-0.43777	-0.45403	-0.46399	-0.46748	-0.46514	-0.45828	-0.44852	-0.43759	-0.427	-0.41781	-0.41054	-0.40522	-0.40154	-0.39897	-0.39705	-0.39553	-0.39435	-0.39369	-0.39385	-0.39503	-0.39728	-0.40041	-0.40399	-0.4075	-0.41049	-0.41268	-0.41407	-0.41491	-0.41566	-0.41681	-0.41866	-0.42125	-0.42419	-0.42677	-0.42797	-0.42676	-0.42216	-0.4136	-0.40094	-0.38459
Excitatory		0.0026789	-0.0087495	-0.023763	-0.040741	-0.057698	-0.07274	-0.084158	-0.090659	-0.091631	-0.08708	-0.077591	-0.064111	-0.047727	-0.029367	-0.0097222	0.010884	0.032294	0.054286	0.076306	0.097287	0.11566	0.12966	0.13765	0.13858	0.13241	0.12019	0.10401	0.086489	0.070493	0.058493	0.052262	0.05271	0.05995	0.07328	0.091554	0.11327	0.13672	0.16015	0.18185	0.20028	0.2141	0.22238	0.22462	0.22075	0.21118	0.19672	0.17863	0.15828
Excitatory		-0.30889	-0.31073	-0.31437	-0.3201	-0.32807	-0.33824	-0.35021	-0.36328	-0.37638	-0.38829	-0.39769	-0.40346	-0.40485	-0.40161	-0.39402	-0.38281	-0.36908	-0.35406	-0.33899	-0.32492	-0.31278	-0.30319	-0.29667	-0.29357	-0.294	-0.29795	-0.30513	-0.31491	-0.32632	-0.33817	-0.34917	-0.35809	-0.3641	-0.36686	-0.36657	-0.36398	-0.36012	-0.3561	-0.35277	-0.35068	-0.34976	-0.34955	-0.34922	-0.34779	-0.34432	-0.33812	-0.32874	-0.31612
Excitatory		-0.16582	-0.18041	-0.18896	-0.1908	-0.18579	-0.17433	-0.15752	-0.13692	-0.1146	-0.092782	-0.073609	-0.058859	-0.04976	-0.046765	-0.049576	-0.057288	-0.068586	-0.082057	-0.096474	-0.11112	-0.12572	-0.14059	-0.15625	-0.1733	-0.19208	-0.21248	-0.23384	-0.255	-0.27443	-0.29049	-0.30165	-0.30678	-0.3053	-0.29722	-0.28304	-0.26372	-0.24045	-0.21454	-0.18714	-0.15926	-0.13179	-0.10534	-0.080465	-0.057618	-0.037132	-0.019262	-0.0041408	0.008237
Excitatory		-0.21593	-0.24745	-0.27144	-0.28573	-0.28913	-0.28156	-0.26415	-0.239	-0.20919	-0.17827	-0.14994	-0.12746	-0.11328	-0.10861	-0.11321	-0.12542	-0.1425	-0.16096	-0.17734	-0.1888	-0.19365	-0.19167	-0.18422	-0.17389	-0.16404	-0.15815	-0.15904	-0.16841	-0.18644	-0.2117	-0.24148	-0.27226	-0.30031	-0.32238	-0.33612	-0.34051	-0.33587	-0.32363	-0.3062	-0.28636	-0.2669	-0.2502	-0.23789	-0.23064	-0.2282	-0.22945	-0.2327	-0.23599
Excitatory		-0.28737	-0.29054	-0.29955	-0.31382	-0.33212	-0.3527	-0.37364	-0.39309	-0.4096	-0.42231	-0.43107	-0.43624	-0.43862	-0.43905	-0.43834	-0.43692	-0.43497	-0.43237	-0.429	-0.42472	-0.41972	-0.41433	-0.40911	-0.40458	-0.40116	-0.39899	-0.39792	-0.3975	-0.39704	-0.39575	-0.39293	-0.38795	-0.38044	-0.37023	-0.35755	-0.34286	-0.32698	-0.31088	-0.29566	-0.28238	-0.2719	-0.26467	-0.26086	-0.26011	-0.26176	-0.26496	-0.26868	-0.2719
Excitatory		-0.34267	-0.35647	-0.36556	-0.36884	-0.3657	-0.35616	-0.34097	-0.32164	-0.30031	-0.2794	-0.26129	-0.24795	-0.24059	-0.23948	-0.24401	-0.25272	-0.26367	-0.27475	-0.28405	-0.29004	-0.29187	-0.28928	-0.2827	-0.27288	-0.26087	-0.24769	-0.23422	-0.22111	-0.20877	-0.19749	-0.18756	-0.17939	-0.17355	-0.17068	-0.17149	-0.1764	-0.18553	-0.19831	-0.21367	-0.23	-0.24542	-0.25802	-0.26617	-0.26873	-0.26522	-0.25572	-0.24097	-0.22204
Excitatory		-0.34695	-0.34544	-0.34743	-0.35262	-0.36049	-0.37037	-0.38157	-0.3935	-0.40571	-0.41795	-0.43018	-0.44256	-0.45515	-0.46788	-0.4803	-0.49159	-0.50051	-0.50559	-0.50537	-0.49875	-0.48524	-0.46517	-0.43981	-0.41118	-0.38173	-0.35406	-0.33049	-0.31276	-0.30179	-0.29771	-0.29993	-0.30725	-0.31815	-0.33099	-0.34411	-0.35611	-0.36586	-0.37264	-0.37624	-0.37689	-0.37526	-0.37239	-0.36947	-0.36769	-0.36803	-0.37108	-0.37699	-0.38534
Excitatory		-0.2394	-0.24246	-0.24286	-0.24141	-0.23898	-0.23655	-0.23502	-0.23518	-0.23758	-0.24259	-0.25029	-0.26051	-0.27283	-0.28662	-0.30105	-0.31524	-0.3282	-0.33906	-0.34711	-0.35187	-0.35322	-0.35123	-0.34634	-0.33909	-0.33012	-0.31996	-0.30908	-0.29787	-0.28663	-0.2757	-0.26545	-0.25629	-0.24862	-0.24271	-0.23866	-0.23623	-0.23503	-0.23446	-0.23389	-0.23282	-0.23092	-0.22815	-0.22475	-0.2211	-0.21772	-0.21521	-0.21413	-0.21501
Excitatory		-0.17885	-0.19035	-0.20497	-0.22261	-0.24293	-0.26525	-0.28869	-0.31228	-0.33495	-0.3557	-0.37369	-0.38823	-0.39901	-0.40597	-0.40935	-0.40965	-0.40751	-0.40365	-0.39867	-0.39301	-0.38675	-0.37972	-0.37127	-0.36065	-0.3469	-0.32912	-0.30672	-0.27937	-0.24731	-0.21122	-0.17228	-0.13196	-0.09197	-0.054031	-0.019741	0.0095345	0.03291	0.049928	0.060742	0.066023	0.06695	0.064939	0.06156	0.05812	0.055594	0.054405	0.054355	0.0548
Excitatory		-0.15647	-0.1718	-0.19426	-0.22324	-0.2574	-0.29474	-0.33283	-0.36899	-0.40068	-0.42573	-0.44261	-0.45055	-0.44954	-0.44023	-0.42369	-0.40122	-0.37412	-0.34354	-0.31062	-0.27632	-0.24162	-0.2075	-0.17498	-0.14492	-0.11807	-0.094984	-0.075878	-0.060751	-0.049413	-0.041626	-0.037113	-0.035621	-0.036878	-0.040522	-0.046061	-0.052752	-0.059647	-0.065642	-0.069614	-0.07061	-0.068005	-0.061635	-0.051787	-0.039279	-0.025278	-0.011147	0.0016933	0.011925
Excitatory		-0.22541	-0.24451	-0.26267	-0.27883	-0.29237	-0.3031	-0.31117	-0.31703	-0.32113	-0.32383	-0.32536	-0.32565	-0.32447	-0.32151	-0.31649	-0.30932	-0.30018	-0.28955	-0.27807	-0.26652	-0.25548	-0.24529	-0.2359	-0.22685	-0.2175	-0.20708	-0.19508	-0.18134	-0.16618	-0.1504	-0.13506	-0.1214	-0.11056	-0.10337	-0.10037	-0.10169	-0.10721	-0.11656	-0.1293	-0.14488	-0.16274	-0.1823	-0.20292	-0.22389	-0.2444	-0.26365	-0.28079	-0.29501
Excitatory		-0.27659	-0.28035	-0.28452	-0.28942	-0.29551	-0.30335	-0.31344	-0.32603	-0.34105	-0.35796	-0.37575	-0.3931	-0.40845	-0.42025	-0.42727	-0.42866	-0.42421	-0.41437	-0.40021	-0.38328	-0.36544	-0.34854	-0.3342	-0.32351	-0.31701	-0.31445	-0.31503	-0.3174	-0.31998	-0.32121	-0.31973	-0.3147	-0.3058	-0.29336	-0.27818	-0.26134	-0.24409	-0.22763	-0.21289	-0.20056	-0.19109	-0.18467	-0.18138	-0.18117	-0.18398	-0.18974	-0.19835	-0.20969
Excitatory		-0.41356	-0.40443	-0.39596	-0.38824	-0.3811	-0.37415	-0.36684	-0.35852	-0.34859	-0.33672	-0.32299	-0.30798	-0.29272	-0.27859	-0.26706	-0.25935	-0.25628	-0.25806	-0.26423	-0.27391	-0.28587	-0.29893	-0.31207	-0.32466	-0.33645	-0.34757	-0.35837	-0.36931	-0.38081	-0.39315	-0.40649	-0.42069	-0.43552	-0.45053	-0.46524	-0.47906	-0.49137	-0.50157	-0.50907	-0.51332	-0.51385	-0.51033	-0.50255	-0.49058	-0.47468	-0.45551	-0.43399	-0.41133
Excitatory		0.020525	0.021194	0.022251	0.023761	0.02564	0.027536	0.028832	0.028778	0.026584	0.021607	0.013581	0.0028332	-0.0097132	-0.022593	-0.034001	-0.042228	-0.045943	-0.044491	-0.038109	-0.027757	-0.014967	-0.0015345	0.010842	0.020816	0.02755	0.030735	0.030516	0.027331	0.021724	0.014289	0.0056242	-0.0036969	-0.013053	-0.021698	-0.028809	-0.033448	-0.034743	-0.031981	-0.024772	-0.013221	0.0018615	0.019112	0.036539	0.051827	0.062615	0.066815	0.062935	0.05037
Excitatory		0.26801	0.27424	0.27833	0.27977	0.27831	0.27406	0.2675	0.25944	0.25083	0.24267	0.2357	0.23035	0.22661	0.22399	0.22164	0.21854	0.21365	0.20611	0.19557	0.18217	0.16658	0.15	0.13386	0.11963	0.10852	0.10109	0.097219	0.096006	0.095973	0.095281	0.092205	0.085427	0.074449	0.059729	0.042701	0.025455	0.010533	0.00039254	-0.0030088	0.0016003	0.014455	0.034911	0.061409	0.091794	0.12344	0.15371	0.18008	0.20051
Excitatory		-0.053342	-0.064436	-0.079821	-0.098108	-0.11761	-0.1366	-0.15363	-0.16762	-0.17799	-0.1846	-0.18768	-0.18766	-0.18507	-0.18039	-0.17398	-0.1662	-0.15736	-0.14784	-0.13807	-0.12863	-0.12016	-0.11327	-0.10844	-0.10596	-0.10583	-0.10778	-0.11131	-0.11576	-0.1205	-0.12494	-0.12881	-0.13211	-0.13516	-0.13862	-0.14335	-0.15029	-0.16026	-0.17384	-0.1912	-0.2121	-0.23582	-0.26136	-0.28746	-0.3128	-0.33603	-0.35606	-0.37201	-0.38336
Excitatory		-0.032315	-0.03656	-0.037115	-0.033836	-0.026976	-0.017285	-0.005955	0.0055592	0.015728	0.023248	0.027364	0.028013	0.026076	0.02323	0.021758	0.024204	0.032813	0.049182	0.073757	0.10575	0.14315	0.18292	0.22161	0.25578	0.28256	0.30009	0.30763	0.30562	0.29544	0.27906	0.25869	0.2363	0.21345	0.19109	0.16965	0.14913	0.12929	0.10996	0.091127	0.073061	0.056301	0.041539	0.029482	0.020675	0.015523	0.014155	0.016439	0.022159
Excitatory		-0.42638	-0.42679	-0.42426	-0.41902	-0.41141	-0.40195	-0.39123	-0.37991	-0.36871	-0.35824	-0.34901	-0.34134	-0.33538	-0.33111	-0.32839	-0.32701	-0.32673	-0.3273	-0.32841	-0.32976	-0.33102	-0.33182	-0.33176	-0.33057	-0.32806	-0.32417	-0.31895	-0.31254	-0.30509	-0.29676	-0.28773	-0.27824	-0.26859	-0.25929	-0.25079	-0.24377	-0.23871	-0.23595	-0.23549	-0.23693	-0.23953	-0.24222	-0.24376	-0.243	-0.23903	-0.23134	-0.21998	-0.20547
Excitatory		-0.15675	-0.14853	-0.14086	-0.1336	-0.12659	-0.11955	-0.11234	-0.10499	-0.097894	-0.091629	-0.08711	-0.085203	-0.086584	-0.091445	-0.099441	-0.10952	-0.12018	-0.12963	-0.13612	-0.13834	-0.13557	-0.12795	-0.11643	-0.10258	-0.088348	-0.075735	-0.066405	-0.061396	-0.060978	-0.064664	-0.071191	-0.078907	-0.085912	-0.090568	-0.091653	-0.088618	-0.081714	-0.071861	-0.060548	-0.049553	-0.040615	-0.035262	-0.034599	-0.039187	-0.048961	-0.063339	-0.081308	-0.10161
Excitatory		-0.16551	-0.17074	-0.17356	-0.17417	-0.17285	-0.17005	-0.1662	-0.16171	-0.15685	-0.15171	-0.14622	-0.14018	-0.13342	-0.12589	-0.11781	-0.10961	-0.10192	-0.095372	-0.090585	-0.087886	-0.087315	-0.088619	-0.091274	-0.094572	-0.097749	-0.10005	-0.10087	-0.099738	-0.09653	-0.091341	-0.084548	-0.076686	-0.068323	-0.059938	-0.051858	-0.044052	-0.0364	-0.028558	-0.020293	-0.011546	-0.0025874	0.0059156	0.013041	0.017695	0.018804	0.015556	0.0075448	-0.0050907
Excitatory		-0.13133	-0.13074	-0.1305	-0.13066	-0.1312	-0.1321	-0.13337	-0.13495	-0.13673	-0.1385	-0.13992	-0.14061	-0.14013	-0.13807	-0.13411	-0.12815	-0.12025	-0.11081	-0.10042	-0.089815	-0.079872	-0.071472	-0.065351	-0.062008	-0.06163	-0.063991	-0.068474	-0.074212	-0.080152	-0.085275	-0.088797	-0.090265	-0.089644	-0.087272	-0.083762	-0.079762	-0.075839	-0.072276	-0.068932	-0.065342	-0.060779	-0.054475	-0.045851	-0.034752	-0.021548	-0.0071655	0.0070958	0.019743
Excitatory		-0.16689	-0.15585	-0.14159	-0.12575	-0.10997	-0.095599	-0.083478	-0.073994	-0.067118	-0.062637	-0.060292	-0.059917	-0.061461	-0.064958	-0.070487	-0.077955	-0.087132	-0.097503	-0.10842	-0.1191	-0.12881	-0.13688	-0.1429	-0.14669	-0.14828	-0.14792	-0.1461	-0.14332	-0.14015	-0.13709	-0.13452	-0.13263	-0.13136	-0.13052	-0.12979	-0.12892	-0.12791	-0.12707	-0.12702	-0.12856	-0.13253	-0.13939	-0.14913	-0.16111	-0.17409	-0.18648	-0.19648	-0.20257
Excitatory		-0.33934	-0.34049	-0.33873	-0.33434	-0.32822	-0.32158	-0.31579	-0.31203	-0.31104	-0.31295	-0.31732	-0.32316	-0.32932	-0.33459	-0.33815	-0.33961	-0.33912	-0.33728	-0.33492	-0.33286	-0.33173	-0.33176	-0.33284	-0.3346	-0.33657	-0.33836	-0.33986	-0.34122	-0.34281	-0.34513	-0.34853	-0.35312	-0.35873	-0.36479	-0.37064	-0.37545	-0.37857	-0.37955	-0.37814	-0.37429	-0.368	-0.3593	-0.34813	-0.33434	-0.31789	-0.29882	-0.27748	-0.2546
Excitatory		-0.2906	-0.28002	-0.26816	-0.25614	-0.24504	-0.23572	-0.22878	-0.2245	-0.22295	-0.22407	-0.2278	-0.23413	-0.24312	-0.25484	-0.26927	-0.28614	-0.30494	-0.32479	-0.34448	-0.3626	-0.37773	-0.38856	-0.39413	-0.39406	-0.38849	-0.37827	-0.36476	-0.3497	-0.33492	-0.32225	-0.31319	-0.30888	-0.30989	-0.31617	-0.32715	-0.34165	-0.35807	-0.37447	-0.38886	-0.39935	-0.40451	-0.40352	-0.39619	-0.38311	-0.36534	-0.34439	-0.32189	-0.29941
Excitatory		-0.26753	-0.2646	-0.25812	-0.24888	-0.23791	-0.22629	-0.21491	-0.2044	-0.19504	-0.18675	-0.17922	-0.17207	-0.16496	-0.15781	-0.15084	-0.14456	-0.13965	-0.13687	-0.13675	-0.13951	-0.1449	-0.15226	-0.16053	-0.1685	-0.17504	-0.1792	-0.18051	-0.17896	-0.17497	-0.16933	-0.16299	-0.15699	-0.15226	-0.14955	-0.14941	-0.1522	-0.15811	-0.16713	-0.17908	-0.19358	-0.21007	-0.22773	-0.24561	-0.26266	-0.27785	-0.29033	-0.29938	-0.30454
Excitatory		-0.32346	-0.32668	-0.33116	-0.33662	-0.34269	-0.349	-0.35528	-0.36135	-0.36719	-0.3729	-0.37862	-0.38445	-0.39038	-0.39618	-0.40144	-0.40555	-0.40773	-0.40726	-0.40354	-0.39632	-0.38571	-0.37219	-0.35654	-0.33965	-0.32231	-0.30515	-0.28851	-0.27249	-0.25713	-0.24258	-0.22919	-0.21755	-0.20845	-0.20271	-0.20093	-0.20329	-0.20948	-0.21868	-0.22968	-0.2411	-0.25156	-0.25993	-0.26551	-0.26799	-0.26755	-0.26471	-0.26018	-0.25478
Excitatory		-0.014307	-0.0083536	-0.001143	0.0067376	0.014164	0.019688	0.021767	0.019118	0.01093	-0.0029856	-0.022201	-0.045753	-0.07236	-0.1007	-0.12944	-0.15749	-0.18396	-0.20811	-0.2293	-0.24706	-0.26095	-0.27068	-0.27611	-0.27732	-0.27461	-0.26841	-0.25934	-0.24799	-0.23496	-0.22068	-0.20555	-0.18984	-0.17388	-0.15798	-0.14257	-0.12814	-0.11516	-0.10399	-0.09473	-0.087271	-0.081217	-0.076037	-0.071216	-0.066455	-0.06173	-0.057278	-0.053612	-0.051209
Excitatory		-0.21181	-0.20643	-0.19961	-0.19278	-0.18742	-0.18462	-0.18494	-0.18821	-0.19347	-0.19918	-0.20354	-0.2048	-0.20177	-0.19406	-0.18219	-0.1676	-0.15213	-0.13792	-0.12663	-0.11934	-0.11634	-0.11719	-0.12105	-0.12695	-0.1341	-0.14204	-0.1507	-0.16008	-0.17009	-0.18039	-0.19021	-0.19841	-0.20361	-0.20455	-0.20033	-0.19056	-0.17547	-0.15589	-0.13317	-0.1089	-0.084686	-0.062073	-0.042292	-0.026214	-0.01424	-0.00647	-0.0026498	-0.00225
Excitatory		0.29856	0.28857	0.27583	0.26076	0.24363	0.22446	0.2032	0.17979	0.15427	0.12689	0.09814	0.068749	0.039651	0.011927	-0.013367	-0.0353	-0.053163	-0.066618	-0.07569	-0.080794	-0.082661	-0.08218	-0.080349	-0.078079	-0.076056	-0.074712	-0.074071	-0.073877	-0.073557	-0.072301	-0.0693	-0.063897	-0.055798	-0.04517	-0.032765	-0.019979	-0.0086028	-0.0005867	0.002257	-0.0013637	-0.011849	-0.028696	-0.050262	-0.074103	-0.097176	-0.11638	-0.129	-0.13304
Excitatory		-0.25616	-0.26049	-0.26464	-0.268	-0.27019	-0.2711	-0.27087	-0.26991	-0.26882	-0.26821	-0.26874	-0.27081	-0.27462	-0.28009	-0.28683	-0.29427	-0.30177	-0.3087	-0.31452	-0.31888	-0.32159	-0.3226	-0.322	-0.32	-0.31694	-0.31321	-0.30939	-0.30608	-0.30384	-0.3031	-0.30408	-0.30667	-0.31045	-0.31477	-0.31879	-0.32168	-0.3228	-0.32176	-0.31851	-0.31339	-0.30709	-0.30051	-0.2946	-0.29028	-0.28825	-0.28885	-0.29206	-0.29746
Excitatory		-0.34335	-0.33491	-0.32592	-0.31478	-0.30006	-0.28072	-0.25641	-0.22746	-0.19495	-0.16057	-0.12644	-0.094972	-0.068583	-0.049508	-0.039554	-0.039921	-0.050949	-0.072058	-0.10162	-0.13712	-0.17535	-0.21279	-0.24609	-0.27256	-0.29046	-0.29928	-0.29976	-0.29363	-0.28336	-0.27173	-0.26134	-0.25442	-0.25245	-0.25607	-0.26515	-0.27878	-0.29562	-0.31399	-0.33219	-0.34868	-0.36225	-0.37214	-0.37803	-0.38003	-0.37863	-0.37457	-0.36882	-0.36239
Excitatory		-0.38455	-0.40318	-0.41817	-0.42921	-0.43627	-0.43949	-0.43914	-0.43556	-0.42899	-0.41975	-0.40819	-0.39468	-0.37979	-0.36421	-0.34876	-0.33429	-0.32165	-0.31143	-0.30396	-0.29901	-0.29588	-0.29344	-0.29024	-0.28483	-0.27615	-0.26383	-0.24837	-0.23133	-0.21504	-0.2023	-0.19594	-0.1982	-0.21049	-0.233	-0.26479	-0.30387	-0.34759	-0.39291	-0.4368	-0.47646	-0.50948	-0.53399	-0.54866	-0.55275	-0.54613	-0.5293	-0.50344	-0.47021
Excitatory		-0.17473	-0.15111	-0.13403	-0.12493	-0.1245	-0.13261	-0.14808	-0.16882	-0.19196	-0.21429	-0.23271	-0.24463	-0.24858	-0.24436	-0.23307	-0.21696	-0.19901	-0.18245	-0.17024	-0.16465	-0.16701	-0.17753	-0.19537	-0.21881	-0.24552	-0.27286	-0.29817	-0.31916	-0.33397	-0.34141	-0.34105	-0.33305	-0.31821	-0.29793	-0.27409	-0.24898	-0.22507	-0.20492	-0.19081	-0.18436	-0.18636	-0.19655	-0.21362	-0.23535	-0.25896	-0.28151	-0.30033	-0.31342
Excitatory		-0.092138	-0.071012	-0.051917	-0.03704	-0.027898	-0.025001	-0.027818	-0.034938	-0.044339	-0.053817	-0.061408	-0.065595	-0.065688	-0.061652	-0.054247	-0.044761	-0.034801	-0.026077	-0.020149	-0.018172	-0.020734	-0.027672	-0.037983	-0.049973	-0.061392	-0.069751	-0.072854	-0.069047	-0.057769	-0.039634	-0.016507	0.0087461	0.032721	0.051955	0.063491	0.065384	0.056936	0.038799	0.012779	-0.018416	-0.05177	-0.084294	-0.11342	-0.13729	-0.15499	-0.16639	-0.17209	-0.17315
Excitatory		-0.16609	-0.16541	-0.16581	-0.16705	-0.16883	-0.17098	-0.17338	-0.17592	-0.17858	-0.18143	-0.18449	-0.18772	-0.1911	-0.19441	-0.1973	-0.19938	-0.20026	-0.19963	-0.19731	-0.19325	-0.18753	-0.18035	-0.17185	-0.16223	-0.15163	-0.14021	-0.12821	-0.11606	-0.10442	-0.094216	-0.086568	-0.082629	-0.083387	-0.089445	-0.10078	-0.11653	-0.13524	-0.15477	-0.17281	-0.18713	-0.19597	-0.19824	-0.19381	-0.18333	-0.16827	-0.15056	-0.13235	-0.11569
Excitatory		-0.015823	-0.0034906	0.0056658	0.011126	0.012321	0.008907	0.0008005	-0.011715	-0.027834	-0.046265	-0.065381	-0.083336	-0.098378	-0.10909	-0.11466	-0.11497	-0.11063	-0.10278	-0.092893	-0.082476	-0.072822	-0.064692	-0.058404	-0.053779	-0.0501	-0.046431	-0.041665	-0.034623	-0.024347	-0.010135	0.0082291	0.03041	0.05544	0.081796	0.10748	0.1304	0.1486	0.16058	0.16556	0.16354	0.15526	0.14197	0.12516	0.1064	0.08696	0.067929	0.049984	0.033582
Excitatory		-0.1558	-0.16792	-0.1775	-0.18486	-0.19083	-0.19636	-0.20249	-0.20994	-0.21892	-0.22911	-0.23973	-0.24975	-0.25803	-0.26374	-0.26639	-0.26606	-0.26331	-0.25915	-0.25481	-0.25158	-0.25063	-0.25274	-0.25823	-0.2669	-0.27806	-0.29061	-0.30329	-0.31481	-0.32399	-0.32996	-0.3321	-0.33018	-0.32415	-0.31422	-0.30069	-0.28403	-0.26483	-0.24385	-0.222	-0.20034	-0.17993	-0.16184	-0.147	-0.1361	-0.12959	-0.12765	-0.1302	-0.13692
Excitatory		-0.077082	-0.084808	-0.093735	-0.10346	-0.11367	-0.1241	-0.13451	-0.14456	-0.15406	-0.16278	-0.17066	-0.17771	-0.18407	-0.18992	-0.19546	-0.2008	-0.20607	-0.21129	-0.21647	-0.22157	-0.22652	-0.2312	-0.2353	-0.23842	-0.24003	-0.23955	-0.23642	-0.23024	-0.22088	-0.20851	-0.19365	-0.17718	-0.16022	-0.14408	-0.13011	-0.11958	-0.11362	-0.11301	-0.1181	-0.12881	-0.14453	-0.16418	-0.18637	-0.20949	-0.23198	-0.25249	-0.27002	-0.28408
Excitatory		-0.012545	-0.0076262	5.5991e-06	0.0096282	0.020395	0.031179	0.040837	0.048285	0.052675	0.053598	0.051044	0.045533	0.037943	0.029418	0.021178	0.014293	0.0096452	0.0077673	0.0088718	0.01289	0.01953	0.0283	0.038625	0.049861	0.061389	0.072575	0.082821	0.091527	0.098213	0.10255	0.10435	0.1038	0.10133	0.097617	0.093523	0.089967	0.087741	0.087385	0.089091	0.092696	0.097824	0.10386	0.11003	0.11551	0.11959	0.12151	0.12073	0.11687
Excitatory		-0.17177	-0.17952	-0.18763	-0.19457	-0.19882	-0.19922	-0.19521	-0.18709	-0.17584	-0.16298	-0.15026	-0.13933	-0.1315	-0.1275	-0.12743	-0.13084	-0.13681	-0.14424	-0.15189	-0.15861	-0.16334	-0.16529	-0.16396	-0.15914	-0.15109	-0.14047	-0.12841	-0.11636	-0.10595	-0.098787	-0.096115	-0.098712	-0.10673	-0.11961	-0.13638	-0.15566	-0.176	-0.19597	-0.21435	-0.23005	-0.24214	-0.24994	-0.25282	-0.25052	-0.2431	-0.23101	-0.21526	-0.19722
Excitatory		-0.2598	-0.249	-0.23664	-0.2232	-0.20904	-0.19428	-0.17893	-0.16299	-0.1465	-0.12973	-0.11323	-0.097776	-0.084342	-0.073873	-0.067148	-0.064547	-0.066051	-0.071079	-0.078636	-0.087484	-0.096268	-0.10376	-0.1091	-0.11185	-0.11211	-0.11039	-0.10762	-0.10481	-0.10296	-0.10291	-0.10513	-0.10973	-0.11649	-0.12499	-0.13473	-0.14525	-0.15622	-0.16758	-0.17936	-0.19173	-0.20482	-0.21862	-0.23287	-0.24708	-0.26046	-0.27205	-0.2808	-0.2858
Excitatory		-0.12847	-0.13444	-0.14331	-0.15373	-0.16449	-0.17465	-0.18356	-0.19086	-0.19632	-0.19976	-0.20103	-0.19991	-0.19625	-0.18992	-0.18091	-0.16937	-0.15561	-0.14006	-0.12323	-0.10569	-0.088056	-0.070891	-0.054777	-0.040228	-0.027773	-0.017886	-0.010977	-0.0073116	-0.0070658	-0.010227	-0.01659	-0.025709	-0.036956	-0.049453	-0.062223	-0.07415	-0.084102	-0.090985	-0.09397	-0.092425	-0.086082	-0.075036	-0.059723	-0.04085	-0.019323	0.0038815	0.027856	0.051859
Excitatory		-0.24239	-0.24665	-0.24902	-0.24911	-0.24691	-0.24269	-0.23691	-0.23017	-0.22309	-0.21622	-0.21005	-0.20495	-0.20121	-0.19906	-0.19868	-0.20015	-0.20351	-0.20862	-0.21532	-0.22326	-0.23197	-0.24083	-0.24902	-0.25566	-0.25984	-0.26075	-0.25778	-0.25081	-0.24011	-0.22645	-0.21095	-0.1949	-0.17959	-0.16608	-0.15501	-0.1466	-0.14069	-0.13679	-0.13431	-0.13266	-0.13132	-0.12993	-0.12814	-0.12567	-0.12223	-0.11736	-0.11072	-0.10197
Excitatory		-0.028428	-0.014981	-0.00029744	0.014713	0.028979	0.041408	0.051139	0.057554	0.060388	0.059643	0.055488	0.048154	0.037945	0.025198	0.010318	-0.00616	-0.023555	-0.041068	-0.057887	-0.073238	-0.086572	-0.097568	-0.10622	-0.11277	-0.11759	-0.12115	-0.12387	-0.12613	-0.12813	-0.13003	-0.1319	-0.13379	-0.13582	-0.13821	-0.14131	-0.14552	-0.15132	-0.15912	-0.16903	-0.18095	-0.19436	-0.20841	-0.22207	-0.23424	-0.24401	-0.25067	-0.25393	-0.25375
Excitatory		-0.29653	-0.29283	-0.28518	-0.27417	-0.26072	-0.24612	-0.23184	-0.21934	-0.20992	-0.20455	-0.20359	-0.20664	-0.21265	-0.21984	-0.22616	-0.22944	-0.2279	-0.22039	-0.20664	-0.18733	-0.16392	-0.13842	-0.11309	-0.090023	-0.070957	-0.057044	-0.048709	-0.045795	-0.047625	-0.053152	-0.061154	-0.07039	-0.079705	-0.088048	-0.094606	-0.098681	-0.099812	-0.097728	-0.092351	-0.083922	-0.072961	-0.060383	-0.04742	-0.035595	-0.026621	-0.022111	-0.023457	-0.031583
Excitatory		-0.21418	-0.22774	-0.23903	-0.24756	-0.25314	-0.25583	-0.256	-0.25426	-0.25128	-0.24792	-0.24499	-0.2432	-0.24314	-0.24515	-0.2494	-0.25589	-0.26451	-0.27511	-0.28746	-0.30135	-0.3165	-0.33249	-0.34876	-0.3646	-0.37925	-0.39191	-0.40195	-0.40891	-0.41269	-0.41342	-0.4115	-0.40753	-0.4022	-0.3962	-0.39016	-0.38454	-0.3797	-0.37576	-0.37265	-0.37011	-0.3676	-0.36446	-0.3599	-0.35307	-0.34316	-0.32946	-0.31143	-0.28879
Excitatory		-0.43776	-0.44709	-0.45143	-0.45045	-0.44427	-0.43358	-0.41961	-0.40403	-0.38867	-0.37534	-0.36557	-0.36037	-0.36002	-0.36421	-0.37192	-0.38183	-0.39235	-0.402	-0.40965	-0.4146	-0.41671	-0.4163	-0.4141	-0.41102	-0.40805	-0.406	-0.40547	-0.4067	-0.40968	-0.41411	-0.41958	-0.42563	-0.43194	-0.43832	-0.44467	-0.45099	-0.45723	-0.46326	-0.46877	-0.47338	-0.47661	-0.47804	-0.47739	-0.47469	-0.47007	-0.464	-0.45707	-0.44993
Excitatory		-0.15257	-0.16277	-0.16597	-0.1612	-0.14809	-0.12683	-0.098386	-0.064426	-0.027213	0.010481	0.045685	0.075498	0.097429	0.10981	0.11196	0.10437	0.088631	0.067114	0.042609	0.017757	-0.0054629	-0.025963	-0.043653	-0.059331	-0.074305	-0.089948	-0.10718	-0.12623	-0.14639	-0.16614	-0.18335	-0.19567	-0.20104	-0.19799	-0.18596	-0.16541	-0.13776	-0.10516	-0.070091	-0.035088	-0.0023393	0.026576	0.050743	0.070049	0.084916	0.096316	0.10542	0.11343
Excitatory		-0.050766	-0.038784	-0.032356	-0.031364	-0.034811	-0.041183	-0.048553	-0.055124	-0.059455	-0.06082	-0.059356	-0.056077	-0.0527	-0.051238	-0.053693	-0.061608	-0.075754	-0.096057	-0.12163	-0.15087	-0.18184	-0.21253	-0.24112	-0.26615	-0.28671	-0.30239	-0.3132	-0.31943	-0.32165	-0.32053	-0.31666	-0.31058	-0.30272	-0.29339	-0.28273	-0.27086	-0.25784	-0.24383	-0.22908	-0.21406	-0.19946	-0.18611	-0.17493	-0.16686	-0.16261	-0.16269	-0.16713	-0.17558
Excitatory		-0.094889	-0.073493	-0.053968	-0.03669	-0.021749	-0.008854	0.002434	0.012637	0.022197	0.031458	0.040439	0.048825	0.056056	0.061291	0.063699	0.062516	0.057299	0.048019	0.035208	0.019935	0.0036709	-0.011806	-0.024682	-0.03332	-0.036494	-0.033588	-0.024678	-0.010467	0.0077809	0.028453	0.049814	0.070105	0.087808	0.10179	0.11124	0.11579	0.11552	0.1109	0.1028	0.092378	0.081035	0.070278	0.061436	0.055722	0.053786	0.055824	0.061533	0.070144
Excitatory		-0.12684	-0.13578	-0.14219	-0.14539	-0.14534	-0.14251	-0.13784	-0.13243	-0.12741	-0.1235	-0.12089	-0.11915	-0.11737	-0.11452	-0.10969	-0.10248	-0.093257	-0.083053	-0.073441	-0.066178	-0.062746	-0.06399	-0.069907	-0.079634	-0.091582	-0.10384	-0.11446	-0.12191	-0.12514	-0.12383	-0.11824	-0.10911	-0.097483	-0.084579	-0.071583	-0.059638	-0.049708	-0.042519	-0.038556	-0.038005	-0.040737	-0.046336	-0.054179	-0.063445	-0.073246	-0.082546	-0.090297	-0.09545
Excitatory		-0.11397	-0.12696	-0.13823	-0.14816	-0.15688	-0.1643	-0.17014	-0.17414	-0.17604	-0.1757	-0.17304	-0.16788	-0.16008	-0.14938	-0.13546	-0.11818	-0.097581	-0.074199	-0.04912	-0.024036	-0.00094044	0.018016	0.030982	0.036863	0.035617	0.028339	0.017331	0.0056695	-0.0031846	-0.0060591	-0.00061622	0.014411	0.038944	0.071701	0.11054	0.15293	0.1963	0.23856	0.27811	0.314	0.34581	0.37335	0.39648	0.41487	0.42783	0.43441	0.43343	0.42373
Excitatory		0.016351	0.010829	0.0028624	-0.0072326	-0.019352	-0.033531	-0.049973	-0.068899	-0.090339	-0.11417	-0.13971	-0.16586	-0.19103	-0.21337	-0.23098	-0.24223	-0.24616	-0.24252	-0.23196	-0.21585	-0.19604	-0.17453	-0.1532	-0.13349	-0.11631	-0.10203	-0.090624	-0.081777	-0.075175	-0.070582	-0.067931	-0.06735	-0.068987	-0.07304	-0.079551	-0.088277	-0.098748	-0.11025	-0.12193	-0.13289	-0.1424	-0.14993	-0.15529	-0.1586	-0.16033	-0.16112	-0.1618	-0.16313
Excitatory		0.30567	0.29807	0.29106	0.286	0.28418	0.28653	0.2936	0.30539	0.32138	0.34049	0.3613	0.38221	0.4017	0.4185	0.43191	0.44169	0.44825	0.45242	0.45525	0.45771	0.46036	0.46318	0.46555	0.46629	0.46396	0.45723	0.44523	0.42767	0.40514	0.37883	0.35046	0.32197	0.29521	0.27168	0.2525	0.23827	0.22924	0.22533	0.22624	0.23148	0.24046	0.2525	0.26679	0.28248	0.29874	0.3149	0.33044	0.34509
Excitatory		-0.20311	-0.17648	-0.14811	-0.11921	-0.091045	-0.064798	-0.041601	-0.02236	-0.007781	0.0017646	0.0061599	0.0056814	0.00087401	-0.0075688	-0.018792	-0.031981	-0.046382	-0.061353	-0.076426	-0.091217	-0.10548	-0.11906	-0.13182	-0.14373	-0.15474	-0.16478	-0.17374	-0.18141	-0.18745	-0.19142	-0.19287	-0.1914	-0.18684	-0.1794	-0.16967	-0.15863	-0.14765	-0.13819	-0.13171	-0.12935	-0.13178	-0.13914	-0.15093	-0.16614	-0.18343	-0.20118	-0.21789	-0.23207
Excitatory		-0.085954	-0.075184	-0.066728	-0.061843	-0.061317	-0.065368	-0.073692	-0.085424	-0.099453	-0.1145	-0.12946	-0.14342	-0.15588	-0.16663	-0.17582	-0.18369	-0.19058	-0.19674	-0.2022	-0.20689	-0.21054	-0.21282	-0.21343	-0.21215	-0.20906	-0.20449	-0.19904	-0.19354	-0.18889	-0.1859	-0.18517	-0.18697	-0.19112	-0.19711	-0.20409	-0.21105	-0.21695	-0.22088	-0.22204	-0.21988	-0.21407	-0.20446	-0.19105	-0.17406	-0.15386	-0.13108	-0.1066	-0.0816
Excitatory		-0.24282	-0.25149	-0.26001	-0.26883	-0.27838	-0.28908	-0.30098	-0.31387	-0.3271	-0.33968	-0.35032	-0.35771	-0.36059	-0.35805	-0.34963	-0.33545	-0.31622	-0.29315	-0.26786	-0.24222	-0.21807	-0.19707	-0.18051	-0.16913	-0.16309	-0.16189	-0.16455	-0.16975	-0.17601	-0.18196	-0.18663	-0.18944	-0.19039	-0.18999	-0.18911	-0.18886	-0.19032	-0.19442	-0.20176	-0.21247	-0.22631	-0.24249	-0.25981	-0.27681	-0.29185	-0.30327	-0.30953	-0.30952
Excitatory		-0.17673	-0.17117	-0.1696	-0.17293	-0.1814	-0.19451	-0.211	-0.229	-0.24639	-0.26114	-0.2716	-0.27673	-0.27618	-0.27032	-0.25998	-0.24634	-0.23063	-0.21415	-0.19802	-0.18325	-0.17074	-0.1614	-0.15608	-0.15564	-0.16079	-0.17205	-0.18951	-0.21281	-0.24101	-0.2727	-0.306	-0.33876	-0.36876	-0.39393	-0.41246	-0.42294	-0.42445	-0.41672	-0.40012	-0.37574	-0.34538	-0.31151	-0.27698	-0.24492	-0.21823	-0.19936	-0.18989	-0.19047
Excitatory		-0.14148	-0.15873	-0.17211	-0.1801	-0.18174	-0.17685	-0.16608	-0.15075	-0.13259	-0.11336	-0.094632	-0.077692	-0.063385	-0.052292	-0.044791	-0.041134	-0.041393	-0.045503	-0.053006	-0.063117	-0.074679	-0.086339	-0.096741	-0.10483	-0.11004	-0.11232	-0.11216	-0.11031	-0.10761	-0.10462	-0.1016	-0.098365	-0.094483	-0.089366	-0.082498	-0.073613	-0.062681	-0.050016	-0.036183	-0.021989	-0.0083406	0.0036679	0.012928	0.018346	0.018921	0.013866	0.0027689	-0.014273
Excitatory		-0.23099	-0.23773	-0.24985	-0.26678	-0.28763	-0.3112	-0.33626	-0.36152	-0.38581	-0.40825	-0.42826	-0.44564	-0.46037	-0.47261	-0.48237	-0.48955	-0.4938	-0.49458	-0.49137	-0.48389	-0.47221	-0.457	-0.43954	-0.42147	-0.40464	-0.39076	-0.38113	-0.37635	-0.37631	-0.38012	-0.38632	-0.39321	-0.39904	-0.40236	-0.40218	-0.3981	-0.39026	-0.37929	-0.36608	-0.35167	-0.33707	-0.32312	-0.31049	-0.29966	-0.2909	-0.28434	-0.27998	-0.27769
Excitatory		-0.071278	-0.07412	-0.08196	-0.094776	-0.11178	-0.13151	-0.15207	-0.17128	-0.18705	-0.19769	-0.20209	-0.19991	-0.1915	-0.17785	-0.16043	-0.14081	-0.12056	-0.10101	-0.083119	-0.067479	-0.054393	-0.043936	-0.036119	-0.030978	-0.028644	-0.029278	-0.033095	-0.040275	-0.050758	-0.064191	-0.079865	-0.096703	-0.11342	-0.12877	-0.14164	-0.15145	-0.15815	-0.16232	-0.16506	-0.16767	-0.17144	-0.17735	-0.18585	-0.19674	-0.20922	-0.22203	-0.23374	-0.24292
Excitatory		-0.20971	-0.20014	-0.18919	-0.17803	-0.16771	-0.15918	-0.15303	-0.14948	-0.14829	-0.14882	-0.15014	-0.15112	-0.15062	-0.14774	-0.14188	-0.1328	-0.12081	-0.10655	-0.090838	-0.074659	-0.058965	-0.044575	-0.032112	-0.022028	-0.014533	-0.0095883	-0.0069409	-0.0060207	-0.0060933	-0.0061838	-0.0052851	-0.0024999	0.0028012	0.010732	0.020799	0.031915	0.042468	0.050513	0.054179	0.051909	0.042775	0.026655	0.0041998	-0.023226	-0.053788	-0.08541	-0.11588	-0.14314
Excitatory		-0.15554	-0.16916	-0.184	-0.19983	-0.21633	-0.23315	-0.24987	-0.26602	-0.28119	-0.29497	-0.30711	-0.3176	-0.32644	-0.33387	-0.34006	-0.34498	-0.34836	-0.34968	-0.3482	-0.34324	-0.33438	-0.32168	-0.30573	-0.28772	-0.2692	-0.25181	-0.23694	-0.22546	-0.21753	-0.21261	-0.20944	-0.20635	-0.20147	-0.19314	-0.18009	-0.16182	-0.13858	-0.11156	-0.082589	-0.053908	-0.027891	-0.0065179	0.0088147	0.017546	0.019978	0.017081	0.010215	0.00089319
[truncated: 2,691 more rows]
[truncated: 793 more columns]
