# Supplementary material for: De novo inter-regional coactivations of preconfigured local ensembles support memory
Source: Nat Commun. 2022 Mar 11;13:1272. doi: 10.1038/s41467-022-28929-x (PMC8917150; doi:10.1038/s41467-022-28929-x)
Supplement: Supplementary file 6 — Source Data [file 41467_2022_28929_MOESM6_ESM.zip › SourceData/fig05_c.csv]

Fig. 5c
BLA-PL5
Time (ms)	-400	-380	-360	-340	-320	-300	-280	-260	-240	-220	-200	-180	-160	-140	-120	-100	-80	-60	-40	-20	0	20	40	60	80	100	120	140	160	180	200	220	240	260	280	300	320	340	360	380	400
	-0.43425	-1.2279	-1.7037	-1.5792	-1.4586	-1.4025	-1.1989	-0.8509	-0.83062	-1.2458	-1.4023	-1.3795	-1.1576	-0.73869	-0.58262	-0.92663	-1.3337	-1.5829	-1.6232	-1.5632	-1.5216	-1.4693	-1.299	-1.029	-0.50151	0.93122	2.834	3.606	3.2877	3.3554	3.3864	2.9968	3.2229	3.3088	2.7858	2.7364	2.059	0.47099	0.8339	2.7916	3.8122
	0.11303	-0.56384	-0.67468	-0.6779	-0.68467	-0.67971	-0.57422	-0.56364	-0.85742	-1.33	-1.4163	-1.2273	-1.0793	-0.54843	-0.094943	-0.51989	-1.0201	-1.1552	-1.2045	-1.2825	-0.99218	-0.048964	1.2224	3.0524	3.7403	2.0608	0.89813	0.48831	-0.11154	-0.36318	-0.13034	0.49686	1.2999	1.2089	0.72232	0.044305	0.08742	0.86093	0.83513	0.55438	1.0825
	0.30923	0.16687	-0.0605	-0.36353	-0.83435	-0.89089	-0.64914	-0.24324	0.10721	-0.15591	-0.68907	-1.1339	-1.3571	-1.4665	-1.3723	-1.2293	-1.181	-1.1779	-1.2041	-1.2149	-1.2083	-1.2188	-1.2742	-1.4094	-1.5768	-1.5961	-0.81597	1.209	3.3503	3.7344	2.2472	0.82453	-0.41758	0.15679	2.7458	4.612	4.174	2.0436	0.48176	0.71139	1.119
	-0.2294	-0.31083	-0.39089	-0.79253	-1.0505	-1.0345	-0.80537	-0.84613	-0.89222	-0.69289	-0.8291	-1.0411	-0.90979	-0.7703	-0.75787	-0.76886	-0.77392	-0.76841	-0.77974	-0.84338	-1.0186	-1.3212	-1.346	-0.85427	-0.62673	-1.2439	-2.0617	-2.3311	-2.3097	-2.2898	-1.7852	-0.38678	1.5814	2.3456	1.331	-0.23861	-1.0925	-0.40064	0.53167	0.25522	-0.10363
	-0.45721	-0.73708	-0.83975	-0.77353	-0.81095	-0.84716	-0.82898	-0.79203	-0.75757	-0.723	-0.66807	-0.63926	-0.62641	-0.60147	-0.59035	-0.60327	-0.61713	-0.6106	-0.59801	-0.56347	-0.4845	-0.42866	-0.46977	-0.50371	-0.38742	-0.29248	-0.36308	-0.19409	0.052323	-0.016542	0.4883	3.4976	6.2928	3.9259	0.81374	0.19547	0.30353	0.11955	-0.043072	0.10182	0.51631
	-0.031633	-0.77682	-0.3491	0.76358	0.74545	0.063906	-0.12107	-0.23364	-0.4746	-0.55529	-0.55163	-0.74201	-0.72244	-0.53252	-0.3958	-0.34627	-0.41085	-0.50612	-0.5215	-0.41023	-0.24446	-0.00736	0.21899	0.16376	0.21076	0.35668	0.099042	-0.079881	0.34825	0.79809	0.31192	-0.4209	-0.70159	-0.35492	-0.016855	-0.16551	-0.38961	0.099038	2.7155	5.2642	3.8252
	0.64329	2.427	4.5175	4.9605	3.6034	2.7597	2.2254	1.3762	0.65102	-0.50924	-1.3424	-0.8064	-0.15695	-0.49829	-1.2226	-1.8712	-2.4148	-2.6433	-2.5501	-2.4277	-2.3796	-2.3834	-2.4133	-2.1805	-1.0915	0.50997	1.2783	1.2386	1.6707	2.2177	1.5127	0.724	0.41183	0.29338	0.30529	0.36465	-0.0095814	0.071748	0.60336	0.44115	0.20364
	-0.51692	-1.234	-1.5934	-1.8911	-1.8833	-1.5202	-0.65485	0.55561	1.2105	0.29801	-0.67037	-0.9279	-1.062	-1.1928	-1.1789	-0.95978	-0.77171	-0.7213	-0.69049	-0.71637	-0.98374	-1.5127	-1.3538	0.06275	0.51688	-0.41816	-1.0033	-0.6936	0.3401	1.6048	2.629	2.6915	2.7506	3.6016	2.5798	0.8841	0.8345	1.8985	2.4212	1.4932	0.85751
	-1.6053	-0.91444	0.24975	0.83889	0.81771	1.3839	1.7976	1.0865	-0.090304	-0.24503	-0.097183	-0.0066321	-0.23763	-0.86105	-1.4186	-1.4731	-1.179	-0.94627	-1.0226	-1.1389	-1.1154	-1.0595	-0.99785	-0.97275	-1.0375	-1.2043	-1.4412	-1.0368	1.0024	2.8266	2.3364	0.93008	-0.79675	-2.1446	-2.134	-0.17971	1.3864	0.90929	-0.39194	-0.71402	-0.12931
	0.93442	1.6503	0.53085	-0.30987	1.0777	2.894	3.4473	3.2812	1.5511	-0.062904	-0.76929	-1.0725	-0.92475	-0.67626	-0.5642	-0.53066	-0.49131	0.17492	2.0662	2.9504	0.92392	-1.1726	-1.541	-1.1433	-0.90084	-0.76224	-0.86261	-1.1555	-1.0678	0.16241	1.7815	2.5472	2.4378	1.6444	1.4079	0.92188	0.16802	-0.37649	-0.52008	-0.36275	-0.35266
	-0.4562	-0.5389	-0.29573	0.12067	0.29466	0.34478	0.81336	1.0716	0.43962	-0.21016	-0.34894	-0.33409	-0.37987	-0.42017	-0.44007	-0.41312	-0.34373	-0.38067	-0.50507	-0.47931	-0.27042	-0.24692	-0.36277	-0.45232	-0.48653	-0.47337	-0.21743	0.15679	0.1514	-0.021837	0.19401	0.61143	0.67657	0.025285	-0.50521	-0.58317	-0.5989	-0.45892	-0.096345	-0.063055	-0.44717
	-0.14067	-0.0035968	1.1519	2.9304	3.0187	1.831	0.50366	-0.058979	0.55847	0.91946	0.20852	-0.2698	-0.47378	-1.0515	-1.4459	-1.5188	-1.4999	-1.3907	-1.3464	-1.3739	-1.3913	-1.4293	-1.5561	-1.5979	-1.1935	-0.30914	1.1112	2.9261	3.3428	1.2829	-0.52537	-0.62552	-0.14943	-0.090218	-0.24102	-0.44295	0.17984	1.369	1.2669	0.53574	0.5049
	1.1382	2.5444	1.9597	1.4903	1.9053	0.76502	-0.53973	-0.59292	-0.27078	0.047398	0.33376	-0.038767	-0.3437	-0.41878	-0.72095	-1.0159	-1.1175	-1.0509	-1.0016	-1.0303	-1.0638	-0.9702	-0.69683	-0.25734	0.65094	2.1687	3.0543	2.0508	0.98552	0.56994	0.80725	1.5624	1.9823	1.5273	0.70486	-0.25157	-1.1829	-1.1344	-0.71738	-0.28151	0.10694
	-1.0618	-0.96531	-0.68722	-0.54406	-0.49978	-0.44808	-0.4171	-0.45771	-0.48735	-0.48735	-0.38131	0.058069	0.41473	0.059583	-0.23652	-0.22841	-0.34241	-0.46146	-0.48979	-0.38478	0.52506	3.3271	5.901	4.5063	1.6152	0.49435	1.2463	2.4867	2.3235	1.0457	0.19659	0.37026	0.73269	0.2489	-0.19088	-0.2718	-0.34513	-0.48334	-0.57168	-0.46327	-0.33409
	0.25454	-0.4871	-0.80989	-0.2303	1.8832	4.0073	2.8298	0.65892	-0.33162	-0.54792	0.078054	0.8293	0.28306	-0.53234	-0.73729	-0.75195	-0.77277	-0.77739	-0.78775	-0.80854	-0.77098	-0.55311	-0.32551	-0.41603	-0.49872	-0.3826	-0.021753	0.37816	0.51421	0.52691	0.63471	1.3131	1.7319	0.49522	-0.54578	-0.45377	0.050429	0.41144	0.39691	-0.070726	-0.58613
	0.10582	0.053701	-0.020762	0.42244	0.67302	-0.18131	-1.0075	-0.89547	-0.25722	0.44567	0.94297	0.78991	0.17911	-0.45545	-0.8591	-0.97902	-1.0227	-0.96368	-0.85389	-0.79169	-0.7231	-0.6479	-0.76256	-0.95702	-0.67989	0.18827	1.5888	3.3112	4.1787	2.6972	1.1251	1.4018	2.1857	1.6056	0.72724	0.77523	0.7676	0.49635	-0.13674	-0.61878	-0.92353
	0.59981	0.90131	0.069128	-0.20777	0.21497	0.16542	0.27005	0.229	0.23495	0.61323	0.59469	0.25976	0.14806	0.68673	1.0692	0.40512	-0.096966	-0.34018	-0.62197	-0.72058	-0.69855	-0.69004	-0.71182	-0.64789	-0.27647	-0.05692	-0.32161	-0.27292	-0.33776	-0.75909	-1.3764	-1.1437	-0.57351	-0.67581	-0.73264	-0.39099	0.090839	0.31355	0.21531	0.64412	0.96296
	0.46559	0.065145	0.18817	0.35607	0.74593	1.6585	2.3137	2.1098	2.3085	2.1121	0.99838	0.16105	-0.054118	0.051744	-0.031782	-0.65554	-1.1206	-1.2222	-1.2207	-1.1924	-1.1735	-1.1552	-1.1264	-1.1826	-1.3336	-1.3701	-0.89413	0.58585	2.0526	2.5211	3.7782	4.5903	2.4579	0.51558	0.1924	0.20701	0.10579	0.30469	0.43998	0.19085	0.036977
	0.36385	0.41592	0.095265	-0.8655	-1.0171	-0.19545	1.1214	3.521	5.4565	4.2219	1.6397	-0.44532	-1.6519	-1.5814	-1.089	-0.84198	-0.78677	-0.7911	-0.73288	-0.59859	-0.57409	-0.80023	-1.0921	-1.1923	-0.98053	-0.30958	0.67616	1.3456	1.7279	2.329	2.2014	1.3698	0.012655	-0.78455	-0.2405	0.16922	-0.52186	-1.2905	-1.0123	-0.66863	-0.19396
	0.15144	-0.31362	-0.47388	-0.050749	0.97684	2.0736	1.8161	0.45346	-0.1572	0.71582	1.8776	2.0274	1.6231	1.2606	0.059874	-1.0679	-1.4803	-1.6494	-1.7583	-1.8282	-1.8053	-1.5851	-1.2247	-0.96737	-0.72221	-0.070423	1.1267	2.2494	2.8937	3.477	3.3968	2.3832	1.0368	0.38806	0.28269	0.057977	-0.22212	0.53811	2.1748	2.3628	0.84184
	-0.42185	-0.13957	0.13571	-0.041768	-0.50533	-0.99842	-1.2382	-0.95719	-0.53224	-0.25553	0.20677	1.4271	2.4572	2.5598	2.3103	0.98343	-0.20557	-0.52228	-0.56007	-0.57305	-0.57443	-0.5556	-0.51595	-0.4549	-0.35974	-0.018256	0.29074	-0.083911	-0.60371	-0.83349	-0.83812	-0.65681	-0.44936	-0.28496	-0.18058	-0.23966	0.059337	1.918	3.5638	1.9537	0.056466
	-0.24426	-0.18006	0.53806	1.5967	2.886	3.7179	2.0861	0.62991	0.97343	2.0338	2.0668	1.7565	1.4578	0.62338	-0.37251	-0.84841	-0.83226	-0.82995	-0.93238	-0.96024	-0.84604	-0.47487	-0.086662	-0.19569	-0.64839	-0.98795	-0.54631	0.20289	0.092204	-0.097387	-0.033753	-0.58	-1.2974	-1.1506	-0.57365	-0.13501	0.63583	1.6487	1.5246	1.2593	1.9455
	-0.19868	0.44428	0.17291	-0.68335	-0.84707	-0.41687	-0.31087	-0.45284	-0.052175	1.9909	4.0847	3.1535	1.3663	0.10846	-0.46366	-0.6548	-0.76478	-0.77103	-0.39643	1.2418	3.2853	2.7852	0.56137	-0.66695	-0.74601	-0.73809	-0.70615	-0.55681	-0.40189	-0.38548	-0.73797	-1.1351	-1.1983	-1.1465	-1.0946	-1.0068	-0.42986	0.28322	-0.092404	-0.45174	-0.27701
	-0.75492	-0.83265	-0.61849	-0.33978	-0.44115	-0.54455	-0.59229	-0.63707	-0.16314	0.64932	0.63214	0.62755	2.5295	4.3578	2.8062	0.38871	-0.43126	-0.39827	-0.60327	-0.91096	-1.0482	-1.0883	-1.0916	-1.0672	-1.0499	-1.1111	-1.157	-1.0024	-0.77637	-0.69336	-0.69624	-0.35875	0.0027544	-0.13485	-0.18127	0.078104	0.27256	1.4811	3.1611	2.7638	1.0657
	-1.1098	-0.7376	-0.60606	-0.76709	-0.85955	-0.82735	-0.49801	0.17344	1.4248	3.6399	4.4447	2.4105	0.76066	0.26463	-0.46635	-0.94709	-1.0044	-0.97362	-0.69347	0.52239	2.2703	2.5163	1.4485	0.43266	-0.58122	-1.1304	-1.0002	-0.68493	-0.702	-0.92796	-0.89691	-0.58573	-0.3701	-0.46849	-0.50878	-0.065795	1.7854	3.5576	2.1898	-0.084973	-0.70287
	-0.16339	-0.34655	-0.44992	-0.4815	-0.46836	-0.41555	-0.34355	-0.16073	1.1977	4.6844	6.3908	2.9405	-0.39121	-0.75817	-0.38056	-0.36133	-0.42521	-0.42925	-0.4193	-0.41755	-0.42259	-0.41392	-0.40377	-0.4156	-0.40916	-0.36122	-0.32861	-0.38105	-0.43454	-0.40021	-0.34501	-0.33699	-0.09505	0.84496	1.5818	0.73083	-0.3656	-1.1285	-1.6534	-1.2293	-0.4412
	-0.72123	-0.33635	-0.48405	-0.61427	-0.44458	-0.3219	-0.1538	0.11514	0.79176	2.8912	4.7899	3.551	1.5071	0.6861	0.10603	-0.70905	-1.1899	-1.2633	-0.97772	0.22504	2.1641	2.7442	1.417	0.22831	-0.26975	-0.52545	-0.4595	-0.40469	-0.69848	-0.98165	-0.87066	-0.64669	-0.78359	-0.96199	-0.91791	-0.47933	1.3803	3.1555	1.752	-0.24397	-0.75523
	-0.1628	-0.020899	0.071341	-0.095548	-0.2747	-0.28593	-0.076059	0.10534	-0.091054	0.096203	1.133	3.6367	5.7726	3.5637	0.85632	0.0095935	-0.20203	-0.2652	-0.28395	-0.29495	-0.2929	-0.26577	-0.26201	-0.36233	-0.41151	-0.33171	-0.39463	-0.58709	-0.57444	-0.41275	-0.40423	-0.53045	-0.5331	-0.32451	-0.045803	0.028211	-0.11821	-0.1797	-0.10105	-0.022657	0.065223
	-0.5064	-0.62405	-0.75616	-0.82524	-0.5999	-0.15706	0.2115	0.32227	0.84692	1.5482	1.7027	2.5998	3.9532	3.9521	1.4154	-0.63253	-0.99109	-0.95139	-0.96614	-0.94449	-0.87741	-0.75031	-0.60859	-0.65804	-0.70746	-0.67058	-0.80332	-0.86397	-0.4686	0.85059	1.9737	1.1888	0.78189	1.3958	1.0695	-0.14334	-0.82889	-0.65674	0.027743	0.71831	1.5848
	-0.38827	-0.42095	-0.40366	-0.41121	-0.49001	-0.44146	-0.047378	0.42788	1.6543	5.0992	7.0558	4.1993	1.777	0.76693	0.018063	-0.3056	-0.40645	-0.44375	-0.44637	-0.41303	-0.39992	-0.39948	-0.36039	-0.36553	-0.43378	-0.52937	-0.58124	-0.55616	-0.52275	-0.46183	-0.24413	0.067577	0.37242	0.58036	0.25241	-0.26298	-0.78876	-1.1916	-0.87994	-0.061837	0.68815
	-0.41247	-0.62485	-0.74906	-0.68884	-0.70702	-0.87683	-1.1518	-1.0869	0.0045753	1.3713	2.1027	4.1958	5.9845	4.4695	2.4534	0.73862	-0.37551	-0.66813	-0.71314	-0.71701	-0.70762	-0.70113	-0.70724	-0.73502	-0.76036	-0.53483	-0.21393	-0.20539	-0.28156	-0.60122	-0.7161	-0.17638	0.30503	-0.011414	-0.23697	0.067369	0.060587	0.12824	0.48025	0.26453	-0.42684
	-0.4416	-0.54547	-0.58773	-0.59746	-0.58372	-0.5264	-0.37138	-0.074665	1.077	4.2083	6.3739	4.6571	3.0819	2.9849	2.8617	1.2357	-0.20574	-0.56736	-0.59898	-0.60956	-0.62665	-0.62675	-0.59926	-0.58169	-0.55125	-0.39067	-0.242	-0.37749	-0.51432	-0.43564	-0.3219	-0.34575	-0.24417	0.11756	0.29199	-0.10297	-0.42544	-0.26338	0.042443	0.082976	0.081004
	-0.93844	-1.0099	-0.89507	-0.73824	-0.48876	0.31422	1.1066	1.017	1.5146	3.4963	4.4412	3.9015	4.8775	4.9757	2.0745	-0.30645	-0.88797	-0.90705	-0.87883	-0.85652	-0.83227	-0.80569	-0.74878	-0.68466	-0.7132	-0.7846	-0.83614	-0.77058	-0.43919	0.22104	0.61025	0.38956	0.037383	-0.3797	-0.38359	-0.59043	-1.0951	-1.4728	-0.86509	0.73554	1.7224
	-0.78763	-0.78565	-0.76805	-0.76995	-0.78023	-0.72661	-0.38743	0.4925	1.9888	3.8616	4.9352	5.3433	5.6983	3.8655	1.5546	0.091121	-0.61371	-0.77283	-0.78732	-0.7928	-0.80478	-0.80523	-0.77677	-0.7665	-0.79429	-0.77732	-0.73342	-0.7395	-0.74199	-0.67731	-0.58227	-0.50775	-0.28495	0.26065	0.65883	0.15477	-0.45705	-0.58659	-0.40251	-0.12437	0.0034516
	-0.5723	-0.47677	-0.48354	-0.46415	-0.4114	-0.20806	0.010544	0.38428	2.4227	6.3008	7.8553	5.4355	3.1025	1.8089	0.48179	-0.41729	-0.71086	-0.75344	-0.7473	-0.76273	-0.75805	-0.62037	-0.46852	-0.51364	-0.60613	-0.5981	-0.63381	-0.72983	-0.63409	-0.44948	-0.48902	-0.36308	0.44027	1.1111	0.4966	-0.31084	-0.48417	-0.23572	0.28804	0.62631	0.6741
	0.15036	0.56838	0.1363	-0.36885	-0.44887	-0.044177	0.68667	1.1595	1.9092	4.1834	6.0094	5.5024	5.4266	4.0492	1.3899	-0.20162	-0.60833	-0.65651	-0.66835	-0.58567	-0.39387	-0.26778	-0.42624	-0.57795	-0.55436	-0.49027	-0.51401	-0.61341	-0.61872	-0.34524	0.016321	0.10513	-4.3566e-05	-0.12274	-0.11345	-0.13363	0.46174	2.0738	3.148	2.6482	2.0291
	-0.67051	-0.70744	-0.71837	-0.77139	-0.78703	-0.62488	-0.1865	0.52516	2.2359	4.8445	5.9641	5.9982	5.5345	3.2068	0.81783	-0.28186	-0.61529	-0.67785	-0.6796	-0.67134	-0.64465	-0.51743	-0.37748	-0.44846	-0.56893	-0.6032	-0.61382	-0.60815	-0.5782	-0.60822	-0.60675	-0.43606	-0.089142	0.09967	-0.14508	-0.53191	-0.70401	-0.65282	-0.53471	-0.31273	-0.076822
	-0.534	-0.54744	-0.69881	-0.84452	-0.86396	-0.75355	-0.41664	0.26274	1.8514	4.8486	6.6307	5.5288	4.824	4.2068	2.3845	0.35856	-0.66281	-0.88314	-0.90175	-0.88599	-0.85301	-0.82702	-0.80814	-0.78847	-0.7816	-0.72657	-0.69107	-0.76351	-0.75295	-0.42641	-0.11673	-0.20559	-0.029444	0.569	0.70757	-0.010781	-0.55402	-0.41055	0.3419	1.0673	1.0423
vCA1-PL5
Time (ms)	-400	-380	-360	-340	-320	-300	-280	-260	-240	-220	-200	-180	-160	-140	-120	-100	-80	-60	-40	-20	0	20	40	60	80	100	120	140	160	180	200	220	240	260	280	300	320	340	360	380	400
	-0.63431	-0.49654	-0.51617	-0.71395	-1.3615	-1.6168	-1.0646	-1.0182	-1.1747	-0.78501	-0.64949	-0.67121	-0.43226	-0.59348	-0.7433	-0.5684	-0.37857	-0.38587	-0.43953	-0.3441	-0.22752	-0.30785	-0.32378	-0.13554	-0.030314	-0.43961	-0.82522	-0.12856	0.14154	-0.41709	-0.23318	-0.61162	-0.83394	0.091303	0.40841	0.18286	-0.16079	-0.44547	-0.59645	-0.75027	-0.821
	-1.5295	-0.33264	0.88244	0.82647	-0.096615	-0.65665	-1.1868	-1.5738	-1.1834	-0.82963	-0.89411	-1.1094	-1.2976	-1.4411	-1.3481	-0.93767	-0.58925	-0.562	-0.93312	-1.0498	-0.77562	-0.61039	-0.45749	-0.007642	0.29291	-0.064864	-0.46356	-0.02138	0.42638	-0.051607	-0.11515	0.37564	0.53235	0.36857	-0.15093	-0.4715	-0.27944	-0.12665	-0.38418	-0.40766	0.23596
	-0.1237	0.90771	1.3099	0.69434	0.37783	1.239	1.7703	0.5367	-0.89075	-1.5428	-1.5342	-1.5127	-1.6316	-1.282	-0.79544	-0.76752	-1.0038	-0.84132	-0.37227	-0.40781	-0.71509	-0.70297	-0.25255	0.69358	1.5985	1.6782	1.5291	1.5225	0.73075	0.69359	0.73709	0.25212	0.21996	0.20336	-0.23677	-0.6434	-0.7205	-0.6502	-0.61657	-0.47955	-0.30604
	1.1908	0.26854	-0.051204	0.20699	0.35495	0.078302	-0.47775	-0.57978	0.12531	0.87234	0.50803	0.071877	-0.06494	-0.18204	-0.3627	-0.58055	-0.65715	-0.53658	-0.17121	-0.15073	-0.7919	-0.31688	2.2635	4.2165	2.4138	0.3819	0.096133	1.0104	1.6888	0.4253	-0.91943	-1.0312	-0.89717	-0.64027	-0.32789	-0.24277	-0.13845	-0.1846	-0.23588	0.18561	1.0595
	-0.25062	-0.16658	-0.28086	-0.28425	-0.19003	-0.041302	0.6343	1.4469	1.6604	1.6832	0.83387	-0.029725	-0.35577	-0.45943	-0.45408	-0.43709	-0.42301	-0.39851	-0.38663	-0.19439	0.69452	1.5057	1.2482	2.0836	3.2822	2.1799	0.80408	0.081513	-0.33424	-0.42242	-0.41482	-0.49895	-0.6037	-0.65841	-0.64106	-0.57202	-0.50274	-0.4285	-0.39156	-0.42967	-0.4587
	0.91316	0.81032	0.2996	-0.24924	-0.20296	0.997	2.0503	1.6672	1.1676	0.57637	-0.32472	-0.73753	-0.90928	-1.1399	-1.317	-1.4135	-1.4149	-1.3096	-0.82581	0.37956	2.2763	3.8139	4.1375	3.5021	1.2249	-0.42459	-0.54216	0.20777	0.78604	0.12713	-0.72746	-0.82272	-0.62403	-0.62988	-0.20533	0.54701	0.38104	-0.28116	-0.85141	-1.1377	-1.0258
	0.032529	-0.21016	-0.37821	-0.19642	0.003934	-0.13302	0.023437	0.54529	0.60391	0.49212	0.13258	-0.3487	-0.61089	-0.58988	-0.46192	-0.39938	-0.37785	-0.36618	-0.33745	-0.22011	0.091544	0.33126	0.76842	3.1274	5.0566	2.868	0.44325	-0.2011	-0.34069	-0.43543	-0.42329	-0.39847	-0.40621	-0.40516	-0.37113	-0.30847	-0.25571	-0.11633	-0.043891	-0.21756	-0.41943
	-0.16112	-0.34332	-0.42853	-0.3889	-0.27115	-0.26811	-0.053423	0.28787	0.23121	0.026968	-0.24605	-0.39762	-0.3786	-0.32965	-0.28396	-0.25856	-0.25088	-0.27872	-0.3374	-0.34622	-0.29853	-0.24775	-0.16935	-0.041832	0.17763	1.1976	4.5572	7.1825	4.5857	1.3202	0.21179	0.058305	-0.080213	-0.30377	-0.32361	-0.17928	-0.14221	-0.13948	-0.16037	-0.27863	-0.38246
	-0.10714	-0.32983	-0.40104	-0.24275	-0.012649	0.030438	0.048116	0.73242	1.3287	0.5177	-0.2724	-0.49481	-0.58839	-0.56259	-0.47056	-0.35196	-0.2605	-0.22434	-0.2104	-0.18854	-0.11967	0.40596	2.0939	4.4435	4.7036	1.9916	0.0037666	-0.36727	-0.36429	-0.40069	-0.45645	-0.47598	-0.48823	-0.57999	-0.64804	-0.63593	-0.6384	-0.7829	-0.44131	0.61	1.3321
	-0.93149	-0.96161	-0.83122	-0.50489	-0.26667	-0.47295	-0.60997	-0.5174	-0.3019	-0.40646	-0.54478	-0.62561	-0.76298	-0.79245	-0.67402	-0.51732	-0.39356	-0.35961	-0.39724	-0.40924	-0.19514	1.134	4.0122	6.2087	5.1349	1.7273	-0.50296	-0.89054	-0.83258	-0.88773	-0.79435	-0.56427	-0.6091	-0.89729	-0.71216	0.05509	0.45014	-0.26463	-0.75096	-0.6481	-0.55731
	1.126	0.46929	-0.043263	0.091738	0.32921	0.90279	1.4287	1.3858	1.0295	0.3132	-0.55328	-0.82908	-0.78264	-0.9653	-1.2312	-1.3468	-1.3372	-1.2732	-1.0206	-0.24234	1.2977	3.0852	5.0478	6.1886	3.6866	0.77424	-0.024792	-0.0084738	0.036154	-0.0085121	-0.42287	-0.75649	-0.94782	-0.84152	-0.15298	0.5576	0.6853	0.34712	-0.065438	-0.024577	0.19342
	0.79949	0.63401	-0.85885	-1.7088	-1.6019	-0.88987	-0.050925	0.04582	-0.74366	-0.58927	0.42725	0.049452	-0.88317	-0.91346	-0.8849	-1.2422	-1.0966	-0.49391	-0.043067	0.25407	0.44325	0.46743	0.61587	1.6042	3.3658	5.031	6.1835	4.9538	1.775	-0.35572	-1.392	-2.0254	-2.1814	-1.9118	-0.61792	0.60643	0.040515	-0.88712	-0.91068	-0.5249	-0.3945
