# Supplementary material for: De novo inter-regional coactivations of preconfigured local ensembles support memory
Source: Nat Commun. 2022 Mar 11;13:1272. doi: 10.1038/s41467-022-28929-x (PMC8917150; doi:10.1038/s41467-022-28929-x)
Supplement: Supplementary file 6 — Source Data [file 41467_2022_28929_MOESM6_ESM.zip › SourceData/fig05_a.csv]

Fig. 5a
Bottom 1/3
Time (ms)	-402	-399	-396	-393	-390	-387	-384	-381	-378	-375	-372	-369	-366	-363	-360	-357	-354	-351	-348	-345	-342	-339	-336	-333	-330	-327	-324	-321	-318	-315	-312	-309	-306	-303	-300	-297	-294	-291	-288	-285	-282	-279	-276	-273	-270	-267	-264	-261	-258
	0.96683	0.973	0.98533	0.973	0.99921	0.98071	1.0779	1.0023	1.0316	0.95912	1.0131	1.0115	0.98996	0.99921	1.0701	1.0917	1.0532	1.1118	1.0578	1.0856	1.1426	1.0439	1.0254	1.0779	1.0393	1.0655	1.1472	1.1549	1.121	1.1257	1.1195	1.0655	1.0686	1.1334	1.0871	1.1287	1.0424	1.064	1.0886	1.0748	1.084	1.0886	1.0408	1.0624	0.99921	1.1534	1.0439	1.0285	1.0624
	1.0705	1.2329	1.0287	1.1197	1.1689	1.1615	1.1394	1.1172	1.1025	1.2009	1.1812	1.1369	1.0902	1.1788	1.1369	1.132	1.2378	1.2181	1.1197	1.1394	1.1074	1.164	1.164	1.1123	1.0385	1.1074	1.1074	1.0779	1.1837	1.196	1.1025	1.1738	1.1419	1.1492	1.1099	1.1197	1.0803	1.1763	1.1542	1.1763	1.1296	1.2157	1.196	1.0877	1.0951	1.1345	1.1911	1.1591	1.2304
	0.94285	1.0848	0.93778	1.171	1.0037	0.87188	0.97327	1.0848	1.0037	1.0797	0.9834	1.1304	1.0949	0.87188	1.1152	1.029	1.0746	0.92257	0.97327	1.029	0.88202	1.024	1.0037	1.0645	1.1507	0.97833	1.0341	1.0037	0.99861	0.9834	0.93778	0.9834	0.97833	0.96313	1.0848	1.1101	1.0594	0.93271	0.89216	1.176	1.1051	1.0797	1.0797	1.1203	0.93271	1.0544	0.87188	1.0189	0.97833
	0.90159	0.89366	1.047	0.91746	0.95447	1.0549	0.97034	1.0364	1.0285	0.93068	0.99413	0.98356	0.98091	1.0682	1.0417	1.0338	0.99149	1.0417	0.98091	1.0047	1.0206	1.1105	1.0364	1.0285	1.0364	1.0708	1.0338	1.0206	0.99678	1.0602	0.94654	1.0206	1.1343	1.0206	1.1343	1.0787	1.0523	1.0391	1.1581	1.0126	1.1369	1.0787	1.0206	1.047	1.047	1.0814	1.1528	1.1105	1.0893
	1.1378	1.1898	1.0597	1.1006	1.1452	1.1452	1.1266	1.1415	1.1564	1.056	1.2196	1.3646	1.082	1.2307	1.1861	1.2084	1.2456	1.1861	1.0671	1.2791	1.1229	1.175	1.1675	1.108	1.1675	1.1675	1.1973	1.2679	1.082	1.2047	1.1712	1.2419	1.1564	1.1973	1.2307	1.1675	1.1117	1.1973	1.1489	1.1452	1.108	1.0857	1.1341	1.1266	1.2196	1.1489	1.1787	1.108	1.1415
	0.96954	0.98222	0.97588	0.9442	1.0107	1.0202	1.1058	1.0678	1.0044	1.0424	1.0804	1.0076	0.84914	1.0044	1.0424	1.0139	1.0424	1.0456	0.96638	1.0107	1.1058	1.0995	1.0995	1.0899	0.92836	0.97905	1.0583	0.95053	0.89667	1.0899	1.0139	0.96954	0.99172	1.0393	1.0266	1.0456	0.97588	1.0931	1.1343	0.9442	1.0709	1.0107	0.98222	0.96638	0.99806	0.89667	0.94103	0.90618	1.0012
	0.89479	0.83743	1.1013	1.0439	0.82596	0.89479	0.99804	1.0095	1.0554	1.021	1.0439	0.90626	0.98657	0.95215	1.0554	1.0898	1.0898	0.98657	1.1242	0.94068	1.0783	0.96362	1.0669	1.1242	1.2734	1.0898	1.3995	1.0325	0.96362	1.216	0.99804	0.96362	1.021	1.3881	1.2045	1.2963	1.2275	1.2045	0.96362	1.0898	1.1931	1.0898	0.95215	1.2734	1.021	1.1128	1.1701	1.1472	1.1013
	1.0404	1.0216	0.97142	1.0028	1.103	0.95888	1.197	1.0466	1.0278	1.0466	1.1908	1.0654	1.0216	0.99648	0.90874	1.2033	1.172	1.0153	0.91501	1.0153	1.2033	1.0717	0.84607	1.1093	0.97142	1.078	1.0842	1.2158	1.0278	1.0654	1.009	1.0592	1.0842	0.99022	1.0842	0.97768	0.92754	1.0278	1.1469	1.0278	1.0466	1.078	0.89621	1.0404	1.1093	1.0968	1.0654	1.197	0.92128
Middle 1/3
Time (ms)	-402	-399	-396	-393	-390	-387	-384	-381	-378	-375	-372	-369	-366	-363	-360	-357	-354	-351	-348	-345	-342	-339	-336	-333	-330	-327	-324	-321	-318	-315	-312	-309	-306	-303	-300	-297	-294	-291	-288	-285	-282	-279	-276	-273	-270	-267	-264	-261	-258
	1.0045	0.97345	0.99268	1.0637	0.96458	1.0119	1.0104	0.98381	1.0445	1.0548	1.0548	1.0178	1.0149	1.0415	1.0814	1.0341	0.95866	1.0696	1.0533	1.0652	1.1125	1.1362	1.1317	1.1421	1.1258	1.0637	1.2131	1.1406	1.1125	1.1983	1.1436	1.185	1.117	1.1288	1.1258	1.0918	1.0637	1.1303	1.0371	1.182	1.151	1.1199	1.1184	1.1036	1.1599	1.0593	1.0652	1.1081	1.0267
	1.0895	1.0825	0.9952	0.94568	1.0306	1.0636	1.0023	0.97633	1.0659	1.0848	1.073	1.0895	1.0825	1.0377	0.96454	0.89851	1.0377	0.99756	1.0518	0.91974	1.0164	1.099	1.0612	1.0424	0.97869	1.0211	0.95275	1.0282	1.0353	1.0589	1.0612	1.0659	1.0754	1.04	1.0023	1.0565	0.9669	1.0565	1.106	1.1084	1.1674	1.1438	1.0636	1.0659	1.0659	1.0141	1.1532	1.1131	1.1343
	1.1216	1.0165	1.1266	1.1116	1.1016	1.0365	1.0415	1.0415	0.95138	1.0565	0.90131	0.90631	0.93135	1.0215	1.2318	1.0415	1.0716	0.97642	0.9664	0.95138	1.0165	1.0065	0.90131	1.0766	0.92634	1.0065	1.0315	1.1717	0.98142	1.0165	1.0215	1.0766	1.0065	1.0665	1.0415	0.99144	0.94637	1.0665	1.0665	1.0165	1.1016	0.98142	1.2118	1.0365	0.9664	1.0415	0.99144	1.1417	0.98142
	0.98689	0.96842	1.0159	1.0106	1.0766	1.0845	0.98161	1.0317	1.0054	0.98689	1.0106	1.074	0.98953	1.0924	0.93411	0.94995	1.0529	1.0186	1.0186	0.91036	1.0344	0.92356	1.0133	0.97897	0.92356	1.0212	1.0027	0.95786	0.97633	0.98689	1.1109	1.0001	1.0133	0.98425	1.0898	0.98953	0.97897	1.0581	1.0845	0.97369	0.913	0.93939	1.0423	0.94995	1.1188	1.0106	1.1373	0.98689	0.92092
	1.0631	0.9821	1.1757	0.96098	1.0455	1.1264	1.0983	1.1088	1.1299	1.0771	1.0208	0.89762	1.0138	1.1722	1.0983	1.1475	1.0173	1.0666	1.0138	1.0455	1.0279	1.2461	1.049	1.0067	1.0947	1.1511	1.0314	1.0912	1.0912	1.1968	1.1088	1.1405	1.1546	0.99266	1.056	1.0771	1.0384	1.137	1.1827	0.99618	1.0701	1.0807	1.0525	1.0842	1.137	1.1335	1.0912	1.0736	1.1299
	0.92651	0.97283	0.93269	1.0531	1.0161	1.0346	1.0161	1.0902	1.05	1.0315	1.0346	0.97283	0.92033	0.89254	0.89871	0.93269	0.90489	1.0068	0.99445	0.99445	0.97592	1.0902	0.97592	0.92651	0.94195	0.88945	0.99445	1.0655	0.96048	0.87401	0.93886	0.88018	0.86165	0.82459	0.92651	1.0161	0.88945	0.88945	0.79989	0.90489	0.96048	0.90798	0.86474	0.81533	0.89563	0.9543	0.92342	0.85548	0.7968
	1.0608	1.1054	1.1277	0.98259	1.0049	0.90443	1.0273	0.96026	1.1054	0.99376	1.2729	1.0943	0.9156	1.1054	0.98259	1.1054	1.2171	1.0719	0.99376	1.2841	1.1724	0.87093	0.98259	1.2617	1.0273	1.0049	0.98259	1.2394	1.1724	0.97143	0.97143	1.1166	1.0496	1.1501	1.1501	1.1724	1.0384	0.8821	0.89327	0.97143	0.9491	1.1277	1.0049	0.83744	0.99376	1.3064	0.92676	1.2729	1.1389
	1.0944	1.1191	1.1129	1.0758	1.1377	1.0264	0.89654	1.0697	0.89036	0.96455	1.0326	0.97074	1.014	1.0264	1.082	1.1191	1.0573	1.082	1.0511	0.93982	1.0264	1.1748	1.014	1.0511	1.0697	1.0882	0.96455	0.946	1.1315	1.0758	0.95837	1.0573	0.9831	0.946	1.0017	0.95837	0.95219	0.93982	1.0758	1.1068	1.0264	0.97074	1.0017	0.87181	1.1253	1.1129	1.1129	0.97692	0.95837
Top 1/3
Time (ms)	-402	-399	-396	-393	-390	-387	-384	-381	-378	-375	-372	-369	-366	-363	-360	-357	-354	-351	-348	-345	-342	-339	-336	-333	-330	-327	-324	-321	-318	-315	-312	-309	-306	-303	-300	-297	-294	-291	-288	-285	-282	-279	-276	-273	-270	-267	-264	-261	-258
	1.0277	1.1014	1.0827	1.1028	1.1404	1.0558	1.1538	1.0585	1.1028	1.0947	1.0934	1.0947	1.0706	1.1752	1.1712	1.0786	1.1363	1.1028	1.2262	1.1323	1.19	1.2396	1.1417	1.1095	1.1229	1.1618	1.1954	1.1645	1.2222	1.1202	1.1068	1.0491	1.1175	1.1122	1.1457	1.076	1.1028	1.1189	1.0531	1.1108	1.1685	1.0625	1.0813	1.0639	1.0679	1.0585	1.2034	1.0813	1.1658
	1.0466	1.0217	0.9832	1.0466	1.0308	1.0217	1.1033	1.0512	1.1146	1.0761	0.9696	1.135	0.99452	0.98093	0.99679	0.94695	1.1033	1.0489	0.96507	1.0987	0.96734	1.0715	1.0693	1.0013	0.98093	1.0126	0.91297	0.93562	1.0217	0.96281	0.9832	1.0126	1.0013	0.96281	1.0534	0.96507	1.0172	0.99679	1.0059	1.0806	1.0489	0.98999	1.1282	1.0398	1.0783	0.97867	1.0625	1.0829	0.9696
	0.99228	0.87986	1.0167	1.0558	1.0558	0.99228	0.89941	1.0656	1.0216	0.97273	0.89452	1.0656	0.89941	1.0412	1.1291	1.0118	0.96295	0.99717	1.0509	1.0558	1.0412	1.2074	1.1145	1.0656	0.97273	1.0118	0.96295	0.93362	1.1145	0.97762	0.94829	0.96784	0.94829	1.0998	0.96295	1.0118	0.99228	1.0363	1.1145	1.0314	1.0949	1.0216	0.90918	1.0754	0.93362	1.0949	0.98739	1.0118	0.99228
	0.97425	0.92654	1.1149	0.94663	0.96671	0.96923	0.92654	0.97425	0.96169	0.96169	0.93658	0.88385	0.96169	0.94161	0.95667	0.95918	0.94412	0.91147	0.89892	0.85874	0.99182	1.0069	0.97425	0.94914	1.0094	1.0019	0.97927	0.91901	0.96923	1.0194	1.0898	0.97425	0.95165	0.9642	1.0345	0.96923	1.0471	1.0496	1.0245	1.1149	0.94412	1.0471	1.0094	1.0295	1.0345	1.0295	1.0722	1.0697	1.027
	1.1497	1.215	1.2706	1.0746	1.055	1.0681	1.0452	1.1105	1.1334	0.96354	1.1758	1.1791	1.0321	1.0975	1.1595	1.1465	1.1824	1.1563	1.1138	1.2052	1.0942	1.1628	1.1236	1.1856	1.1465	1.1073	1.1726	1.0779	1.1301	1.1269	1.1334	1.1954	1.1595	1.0583	1.1726	1.1138	1.0713	1.1269	1.2216	1.1203	1.1171	1.0517	1.1399	1.0648	1.0256	1.0713	1.1171	1.1171	1.2183
	0.92747	0.9511	0.92156	0.93633	0.88907	0.97177	0.93928	0.86544	0.89498	0.89498	0.86249	0.93928	0.95405	0.92451	0.7975	0.91861	0.84772	0.83886	0.86249	0.90384	0.90975	0.94224	0.88316	0.91861	0.82409	0.76797	0.99245	0.89202	0.84772	0.86249	0.78864	0.76206	0.76797	0.88907	0.94224	0.82113	0.78274	0.89498	0.78569	0.86544	0.85363	0.90384	0.76206	0.90384	0.75615	0.85658	0.76797	0.78274	0.76206
	1.0173	1.0173	0.95439	0.92293	1.0593	1.0383	1.0593	1.2376	0.99634	1.3319	1.1012	1.1117	1.2166	1.0698	1.0068	1.1117	1.2376	0.97536	1.1222	1.1222	0.96488	1.3424	1.0802	1.1012	1.0593	0.88097	1.1432	1.1012	1.2585	1.0068	1.1537	1.1432	1.0698	1.1117	0.90195	1.2166	1.0698	0.90195	0.9439	1.0698	1.0698	1.1117	0.98585	1.1851	0.88097	1.0068	1.2795	1.1327	1.2376
	1.1094	1.1466	1.0722	1.0784	1.097	1.1218	1.0598	1.0164	1.0722	1.1899	1.2085	0.96063	0.99782	1.159	1.066	1.0722	1.0164	1.159	1.0164	1.004	1.0784	0.99162	1.1342	0.95444	1.0412	1.0722	1.097	1.0164	1.0908	1.004	1.1032	1.159	1.066	1.1466	1.1466	1.1094	1.1652	1.1094	1.0846	1.0908	1.128	1.066	1.3883	1.2519	1.2085	1.066	1.2581	1.2209	1.1094
[truncated: 220 more columns]
