# Supplementary material for: De novo inter-regional coactivations of preconfigured local ensembles support memory
Source: Nat Commun. 2022 Mar 11;13:1272. doi: 10.1038/s41467-022-28929-x (PMC8917150; doi:10.1038/s41467-022-28929-x)
Supplement: Supplementary file 6 — Source Data [file 41467_2022_28929_MOESM6_ESM.zip › SourceData/supplementary_fig13_a.csv]

Supplementary Fig. 13a
BLA-PL5 Pre-cond NREM
Peak significance	Time (ms)	-420	-400	-380	-360	-340	-320	-300	-280	-260	-240	-220	-200	-180	-160	-140	-120	-100	-80	-60	-40	-20	0	20	40	60	80	100	120	140	160	180	200	220	240	260	280	300	320	340	360	380	400	420
N.S.		-0.00099244	0.00029904	0.00092663	-0.0001689	-0.0020976	0.0001287	-0.00079883	0.00023511	-0.00082143	-0.00040786	0.0017392	-0.00083888	0.00012615	-0.0022904	0.00088413	0.0010874	-0.00070896	-0.001805	-0.00026946	0.0005097	0.0025068	0.0044967	-5.3646e-05	0.0009427	-0.00035385	3.3765e-05	-0.00028008	0.0019685	0.0003146	0.00019927	-0.00047348	0.0011859	-0.00068794	0.0014893	6.5791e-05	-0.0016875	0.00033229	-0.00037817	0.00044814	9.2672e-05	-0.0011534	0.00085143	-0.00086663
N.S.		-0.00015483	0.00084204	0.00051316	-0.00085556	-0.000756	0.0011209	-0.0010096	-0.0012078	-0.00027357	0.00038386	0.0014734	-0.00047801	-0.0012272	-0.001055	-0.00034391	0.00021339	-0.00076299	-0.00012442	0.00051917	0.0019448	0.00086544	0.0037419	0.00020171	0.0023576	0.00050202	0.00044411	-0.0020977	0.0021278	-9.5369e-05	0.0014763	0.00032056	0.0017504	-7.4157e-05	0.0016691	7.0139e-05	-0.0020183	0.00065551	0.00019493	6.7449e-05	-0.00083208	-0.0013914	-0.0010309	-0.0020917
N.S.		-0.00053638	-0.00053529	-0.0012758	0.0025144	0.00035835	0.00063713	0.001301	0.0016292	0.00060326	-0.00032057	-0.0046437	-0.0029637	-0.00019885	0.0010219	0.012654	0.0012063	0.0013394	0.0011699	-0.0040406	0.00047912	0.0036052	0.00049781	0.0033512	0.0015625	0.0046983	-0.00017734	-0.00075304	0.00061359	0.00056802	0.0030604	0.0011207	-0.0003973	0.0010102	0.00051451	0.00082384	9.9512e-05	0.0013833	0.0004339	0.0010907	0.001491	-0.00042147	0.0026213	0.00056055
N.S.		0.00056902	0.00075581	0.0018177	0.0028084	0.0025105	0.0028826	0.0024566	0.0019254	0.0019936	0.0019061	0.0021378	0.0030651	0.0028657	0.0021849	0.0013069	-0.00017791	0.0016285	0.0012571	0.00031925	0.0015266	0.0022943	-0.0028601	-0.00012741	0.00012926	0.00021339	-0.00020023	0.00087186	-0.0025961	0.0012781	-0.0016105	0.0019635	-5.3904e-05	-0.00084107	-3.7488e-05	0.0024239	0.00058513	0.00036058	-0.00028462	0.00086987	0.00047897	0.00041885	-0.00064495	0.00108
N.S.		-0.00063471	-0.00073092	0.00076994	-0.00013254	-0.0014245	-0.0010982	-0.0010883	0.0010322	-0.00038854	-0.00058221	0.00082456	-0.0011802	0.00025603	-0.0021402	0.0014275	0.0011702	-0.00067191	-0.0017952	-0.0020915	-0.0011555	0.002357	0.0026982	0.00046359	-0.0012032	0.00040297	-0.00032316	0.00016554	0.0012367	-8.5258e-05	0.00050612	-0.0023078	0.00091918	-0.00075409	0.00059757	-0.00027432	-0.0015997	-0.001714	-0.0010662	0.0013026	0.0020061	-0.00099401	0.0027443	-0.00030065
N.S.		0.00064181	-0.0006805	-0.0014162	0.0031447	-0.00036929	0.0010493	0.0023101	0.0010539	-0.00062016	-0.0019436	-0.0046685	-0.0024509	-0.00064061	0.0010089	0.0072329	-8.3636e-05	0.0011355	0.001479	-0.0040489	-0.0018883	0.0006924	-0.003101	-0.00041767	0.0012124	0.0010737	-0.0010238	-0.00096412	0.001894	0.00041465	0.0025759	0.00091997	-0.00081688	0.00035952	0.00016614	0.00031302	0.0018992	0.0017095	0.00024206	0.0015324	0.0021573	-0.0001628	0.0022163	0.0013722
N.S.		0.0013359	0.0020156	2.6786e-06	-0.0010364	0.0014097	0.0015376	-0.0017083	-0.0017844	0.00075156	0.00069333	0.00021298	0.00019479	-0.0026414	0.00044338	-0.00097636	-0.00022553	-0.0012022	0.0016692	0.00040557	0.0022371	0.00063506	0.0014553	0.0010311	0.0020415	0.0014086	0.00017196	-0.0022309	0.0017113	0.00017936	0.0031216	-0.00089524	0.0011967	0.00083925	0.0017533	0.00025187	-0.001422	-0.00025444	-0.00010134	0.00086685	-0.00035168	-0.00050912	-0.00088509	-0.002378
N.S.		0.00028969	-0.0010583	8.354e-05	0.00091275	-0.00091761	0.0015504	0.0010883	0.00036462	0.0020347	0.001083	0.0013795	0.0021997	0.00038079	-0.00040426	-0.0011626	0.00048219	-0.0012525	-0.0018181	-0.0017417	-1.1806e-05	0.0015455	-8.4728e-05	0.0020098	-0.0011883	0.0023155	0.00099152	0.00069347	-0.00088296	3.0472e-05	-0.0006127	-2.8902e-05	-5.8239e-06	0.00074883	-0.00024887	-4.8671e-05	0.0013373	0.0005816	0.00074544	-0.0010858	0.00098467	0.0008317	-0.00012967	0.00056304
Positive		0.00026483	0.00058775	0.00089221	0.001406	4.3798e-05	0.00022918	-0.0012428	0.00186	0.0016343	-0.0009798	0.0015369	0.0011304	0.0017458	-0.0011956	0.0013071	0.0018659	0.0021272	0.0052168	0.0056514	0.0068499	0.0081776	0.0070313	0.005126	0.0012127	0.0019781	2.2932e-05	0.0024558	0.0018084	0.00038965	0.00025712	0.00058594	0.00010696	0.00018601	0.00032865	-0.0015047	-0.00057954	-7.1056e-05	-0.0010875	-0.00047952	-8.5561e-05	0.0013055	-0.0015494	-0.00037637
N.S.		0.00019304	-0.00034948	0.00091251	0.00051072	-0.0020482	0.0024759	0.0022723	0.00064171	0.0032333	0.00087694	0.0015997	0.0025353	0.0014836	0.0013138	-0.00049158	-0.00023543	-0.00095583	-0.0011104	0.00031284	0.00033998	0.0027694	0.00071096	0.002102	-0.0018723	0.00062155	0.0011556	0.00029955	0.00099257	-0.00032081	-0.00088866	0.00086394	-0.00028337	-0.00051119	-0.0007679	0.00119	0.00085723	0.00085615	0.00027885	0.00055168	0.0011221	0.0016045	-0.00061286	0.0010861
N.S.		-0.0011353	0.0010216	0.001653	0.0022925	-0.0010432	0.0014444	-0.00022086	0.0028667	0.0025148	-0.00095307	0.0016479	0.000768	0.0030194	0.00012758	0.00068176	0.0022796	0.0015943	0.0030151	0.0036001	0.0032953	0.006485	0.0056086	0.0052994	0.00029573	0.00081552	0.00045786	0.001696	0.0023074	-0.00031259	-0.00011137	0.00015218	0.0013086	-0.0022416	-0.00037874	-0.0015054	-0.00056076	0.00046165	-0.0015391	0.00026511	-0.00085443	0.0005745	-0.0013792	-0.00089886
N.S.		-0.00054431	0.0011133	0.0016998	0.0022149	0.0024127	0.0024497	0.00034948	0.0010878	0.00073558	0.0003517	0.00029655	0.0007161	0.001662	0.001748	0.00072609	5.997e-05	0.0014227	0.00036128	0.00090395	0.00092693	0.0036203	-0.00078477	0.0013609	0.00021047	-0.00046048	-0.00040135	-0.00058643	-0.0033077	-0.00043574	-0.0022327	-0.0011411	-0.0013922	-0.0014115	-0.0018599	0.00077224	-0.001527	0.00021903	-0.00063001	-0.0002505	-0.00036454	-0.00046677	0.00046448	-7.0357e-05
Positive		0.0071306	0.0065078	0.0076947	0.008056	0.0058574	0.0044385	0.005863	0.004228	0.0062079	0.0069793	0.0065802	0.0048055	0.0048439	0.0075859	0.0075736	0.0086798	0.013192	0.019148	0.02537	0.030598	0.035651	0.035051	0.03316	0.02489	0.017196	0.010871	0.0074688	0.0063832	0.0063277	0.0055804	0.0038633	0.0042612	0.0030086	0.0030186	0.0020115	0.0047202	0.0040962	0.0033777	0.0033308	0.003938	0.0050829	0.0037312	0.0056987
N.S.		-0.0017498	-0.0013461	-0.00027964	0.0014695	0.0014478	0.00015712	0.0001025	0.00079132	0.0029473	0.00071883	-0.0020896	-0.0017201	0.00027725	0.0006994	0.0074086	0.0020235	0.00033024	-0.00010099	-0.0024465	0.0020196	0.0038204	0.00099212	0.0018165	-0.00023962	0.0050883	0.00038435	-0.00036835	0.0014035	0.00050167	0.001531	0.0022927	-0.00049755	0.00048761	0.00066309	0.00088529	-0.00047085	0.00095893	0.00048766	-0.00010419	-0.00031573	-0.00042301	0.001744	0.00056659
N.S.		0.00049271	-3.3631e-05	0.00041636	0.0020763	0.001407	0.002394	0.0026687	0.0012308	0.0022939	0.0017891	0.0030518	0.0021192	0.0015686	0.0022712	0.00053533	-0.0004395	0.0015593	0.00053244	-0.00029932	0.00093205	-0.0024124	-0.010229	-0.0044759	-0.0023199	-0.001318	-7.4401e-05	0.00044837	-0.0021837	0.0018081	0.00026638	0.003046	0.00057105	-0.00076321	0.00064738	0.0016265	0.00017382	0.00045224	-0.00018762	0.00036735	0.0007686	0.00063113	-0.001263	0.0021609
N.S.		-0.00019828	0.00072821	0.0011609	-0.00019175	-0.0028057	0.0020576	0.0017353	0.00024427	0.0027928	-0.00034928	0.002548	0.002333	0.0020412	0.0023159	0.00074088	-0.0010508	-0.00068884	-0.00029659	0.00066213	0.0018297	0.0031084	0.0012092	0.0024794	-0.0012423	0.00035378	0.0019982	-0.0005687	0.00072275	-0.00046057	-0.0016672	0.00022636	-0.0014963	-0.0010191	-0.0022718	0.00096729	-0.00039301	0.00038568	-9.9184e-05	0.0020821	0.00075134	0.0012043	-0.0011153	0.0018955
Negative		0.0075074	0.0055776	0.0083537	0.0062303	0.0052366	0.0038772	0.0053881	0.0043981	0.0050428	0.005279	0.0046492	0.0051424	0.0044565	0.0050784	0.0054779	0.004542	0.010349	0.012021	0.014946	0.018944	0.020744	0.021379	0.019102	0.016563	0.012475	0.0096005	0.0053242	0.0050739	0.0049401	0.0053563	0.0023108	0.0017501	0.0019055	0.0030442	0.0011272	0.0033576	0.0046841	0.0023988	0.0032236	0.0035889	0.0028147	0.0034612	0.0036217
N.S.		0.0023781	0.0022795	0.0015631	-0.00012525	0.00099035	0.0025245	0.00063703	0.00017769	-0.00054258	-0.0020303	-0.0021034	-0.0014231	-0.0014494	-0.002277	-0.001044	-0.0019597	-0.0015735	0.00038586	-0.0017216	-6.4111e-05	0.00091303	-0.00076726	-0.00030858	-0.00079591	0.00040894	-0.0020351	-0.0028131	-0.0025892	-0.00062096	-0.0023892	-0.0017279	-0.0023337	-0.0010715	-0.0014551	-0.0019919	0.00065174	0.00089543	-0.00078648	-0.00049501	0.00027362	1.6423e-05	0.0015014	-0.00028243
N.S.		0.00077271	-0.00032622	-0.0012903	0.0021741	-0.00015543	0.0012523	0.0012201	0.00023048	-0.00090801	-0.0012596	-0.0027093	-0.00038919	-0.00040602	0.00061278	0.00053381	-0.00030836	0.00093403	0.001277	-0.0026076	-0.0026813	-0.0017554	-0.0035105	-0.0037413	0.0011223	-0.0014104	-0.0012091	-0.00035181	0.003179	0.00076396	0.0013121	0.0014979	-0.0016935	-0.00050197	5.9712e-05	0.00011907	0.0020221	0.0011848	0.00055262	0.0009814	0.0009659	-0.00010756	0.0013381	0.0010413
N.S.		0.0002159	0.00052286	-0.00038194	0.00027846	0.00093812	-0.0015554	-0.0020045	0.0011385	0.0011868	2.9421e-05	0.0011932	0.00093227	0.00044338	-0.00094848	0.001423	0.0010054	0.0021626	0.0034026	0.0045133	0.0054616	0.0050713	0.0043523	0.0030314	0.00083932	0.00092899	-0.00065578	0.0020037	0.0012485	0.0012894	0.0012448	0.00079592	-0.00083585	0.0018562	0.00071516	-0.0015814	-4.104e-05	-0.00016988	-0.00036685	0.000369	0.00093735	0.00051657	-0.00093128	-0.00014951
N.S.		-0.0013244	0.0020804	0.00043828	0.002088	-0.0013119	0.0010021	-0.00012588	0.0021909	0.0031189	0.00028549	0.0025441	0.0005921	0.0036715	0.0028715	0.0016165	0.0026414	0.0026029	0.0013558	0.0024695	0.002127	0.006052	0.0043587	0.0063721	0.0014083	0.0017474	0.0016703	0.0019758	0.0031452	0.0013163	0.0013501	0.00080302	0.0025445	-0.0021733	-0.0010013	-0.0010231	-0.0003764	5.6389e-05	-0.0012308	0.0011356	-0.00051364	-0.00062967	0.00063482	-0.0012437
N.S.		0.0026702	0.0026452	0.0012277	0.00090265	0.0029063	0.0042481	0.00016651	0.0016612	0.0012296	0.00081945	-0.0001003	-7.6258e-06	9.1488e-06	-0.0020453	-5.0969e-05	-0.0014206	-0.0016339	0.00086588	-0.0014726	0.00034776	0.00044241	0.0013503	-0.0005153	-0.0010611	0.00069815	-0.0020176	-0.0026345	-0.0013658	-0.0013556	-0.0018025	-0.0014752	-0.00058514	-0.00087389	-0.0011254	-0.0010718	0.00010283	0.00073133	0.00085585	-0.00065245	-7.6324e-05	2.1543e-05	0.0014864	-0.00040145
N.S.		0.0025165	-0.00034471	0.00062909	0.00054893	0.0013296	0.0023525	-0.00058662	0.00080505	-0.00016843	-0.0024172	0.00032952	-0.00045369	-0.0013233	0.00027643	-0.00080908	-0.00051696	0.0010687	0.001516	0.0014223	0.0025697	0.0028076	0.003307	0.0025129	0.0034665	5.1773e-05	0.00020167	0.0016822	0.0013971	-0.00075677	-0.00098949	0.00015659	-0.00016011	0.0003467	-0.0011803	-0.0003839	0.0015921	-0.0015338	0.00036524	-0.0014907	-0.00028557	0.0011644	-0.00076362	0.0026933
N.S.		0.0012048	-0.0010669	0.00017974	0.00044358	0.0011483	0.00058053	-0.0011679	0.00060186	-0.0014288	-0.0036159	0.00063142	-1.0651e-05	-0.0019046	0.00036716	-0.00093782	-0.00036762	0.00091837	5.3704e-05	0.00086989	0.00021078	0.0012905	0.0025519	0.0014651	0.0036917	0.0010828	-0.00024786	0.0008981	-0.00041725	-0.0012132	-0.00065945	-0.00040126	0.0010529	-0.00042855	-0.00097074	0.0011792	0.00059803	-0.0014844	0.00058095	-0.0011217	-0.0008535	0.0001337	0.0010883	0.0036658
N.S.		0.0046766	0.0035536	0.0025776	0.0041124	0.0016492	0.0015429	0.0020441	2.9359e-05	0.0025502	0.0025698	0.0037517	0.00041831	0.0010527	0.0039789	0.0037243	0.0046857	0.0071808	0.010861	0.014319	0.016951	0.019669	0.019048	0.019453	0.0133	0.0098095	0.0059324	0.004237	0.0029839	0.002795	0.0017422	0.0022598	0.0021273	0.0022074	0.00071335	0.00048417	0.0028199	0.00087644	0.00076948	0.0008189	0.00097913	0.0038134	0.0013123	0.0044323
N.S.		-0.00033189	0.0008845	0.00046687	0.0018347	0.0012148	0.0022302	-0.00053849	0.00031696	0.0011601	-0.00064554	-0.00027444	-0.001188	0.00023545	0.0021279	-0.00016093	0.00136	0.00095254	0.00016312	0.0015945	-8.7043e-05	0.0026893	0.00027158	0.0013	0.0010318	-4.2771e-05	0.00075586	-0.00094996	-0.0022232	-0.00066577	-0.00060996	-0.0025224	-0.0012136	-0.0014094	-0.001769	-0.00035235	-0.00183	0.0011253	-0.00032006	-0.00041551	-0.00075837	-0.00087714	0.0016877	-0.0011212
N.S.		0.0017168	0.00060859	0.00031102	0.0029246	0.00068527	0.0026408	0.0011079	0.00046257	0.002275	0.0010018	0.00079729	-0.00013991	0.00026902	0.0031323	-0.0005123	0.0022339	0.0013649	0.00040123	0.0015369	-0.00042966	0.0019205	0.0019057	0.0016026	0.0021382	0.0011837	0.0023994	-0.00024177	-0.0010302	-0.000381	0.00011455	-0.0020787	0.00054874	-0.00067004	0.00060822	0.00053562	0.00045729	0.0020155	0.00048661	0.00031046	-0.000422	0.00049448	0.0021247	-0.0015556
Positive		1.0868e-05	-0.00047972	0.0020862	0.0014867	0.0010623	0.0020129	0.00073668	0.0039271	0.0026294	0.0021882	0.0055683	0.0037691	0.0052088	0.0067916	0.0044095	0.0051517	0.0094902	0.0089455	0.011063	0.010668	0.012584	0.012318	0.0093154	0.010545	0.0085492	0.0087471	0.0093854	0.0075238	0.0071895	0.0072735	0.0051695	0.004899	0.0031806	0.0025202	0.0030232	0.0033412	0.0025759	0.0024204	0.0011114	0.00045419	0.0013326	0.001329	0.0021658
Positive		0.00655	0.0032287	0.0056432	0.0024841	0.0023315	0.0022398	0.0019206	0.0017198	0.0024791	0.0018694	0.0018855	0.0031225	0.0035421	0.0030025	0.002334	0.00069312	0.0058956	0.0036001	0.0033574	0.0058469	0.0054292	0.007454	0.0049578	0.0062068	0.0052461	0.0067459	0.0034332	0.003457	0.0015968	0.003488	0.00059807	-0.00079024	0.001175	0.0016681	0.0012562	0.00175	0.0029828	0.00034762	0.0020886	0.0013823	0.00093798	0.0018285	0.001929
N.S.		0.0013586	0.0020814	0.00014101	0.0016101	0.0015781	0.004445	-0.0018837	0.0016726	0.0013723	0.0023167	0.0014266	0.00065047	0.0014157	-0.0008166	-0.00083214	-0.00087559	-0.00026361	0.0014929	0.00020844	0.0020192	0.0010226	0.0033203	-0.00030295	-0.00067424	0.00030091	-6.2782e-05	-0.0022504	-0.0010869	-0.001126	-0.0012578	-0.0012106	-0.00020308	-0.00045361	-0.0014005	-0.00050922	-0.0007377	-0.00070574	0.0017745	-0.0014731	-0.0003713	-0.00035483	0.0011766	-0.00067715
N.S.		-0.001322	-0.00077325	0.00055439	0.0011008	0.00061628	-7.6426e-05	-0.00015634	0.0028932	0.0011876	0.00083866	0.0026467	0.0012838	0.0023562	0.004298	0.001699	0.0022623	0.0048574	0.0029352	0.0043861	0.0045148	0.0062593	0.0059902	0.0042253	0.0046192	0.0043446	0.0049245	0.0056501	0.0027537	0.0040641	0.0069433	0.0026904	0.0022654	0.0009719	0.00011766	0.0017993	0.0019658	0.0011759	0.0014902	0.0011673	-0.00051855	0.00044811	0.00025684	0.00082972
Positive		0.0033772	0.0022724	0.0010872	0.0031658	0.0032225	0.00042158	0.0015606	0.00071546	0.0024002	0.0028986	0.0017922	0.00061652	0.0038208	0.0043353	0.00095266	0.0016434	0.0020426	0.0012532	0.0020688	0.0051038	0.0024108	0.0057951	0.0038818	0.0045128	0.0032131	0.0051327	0.0017431	0.0013647	0.0018514	0.0016771	0.00035734	0.00167	-3.8729e-05	0.00076592	-0.00032572	-0.00065026	0.0002974	0.0006268	0.0022339	0.0016278	-0.0019472	-0.00095391	-0.00064292
Positive		0.00016106	0.00044651	0.0011477	0.0041169	0.002027	0.0021858	0.0025564	0.004972	0.0030017	0.0050129	0.004157	0.0051314	0.0045102	0.0023433	0.0027254	0.0020211	0.0043699	0.0070773	0.012538	0.015494	0.019382	0.019619	0.01611	0.012968	0.0070648	0.0084357	0.0054114	0.0066231	0.0039865	0.0033133	0.0011124	0.0033516	0.0014744	0.0010875	0.0018567	-0.00076167	-0.0007678	0.00082736	0.0019661	0.00074059	0.0016645	0.0017924	0.0012862
N.S.		-0.00032364	-0.0013194	0.00015848	0.00033683	0.00018714	0.00085722	-0.00086621	8.5072e-05	-0.0013606	-0.0029173	0.00064626	0.00056656	-0.00093675	0.0015723	-0.0016179	-0.00062564	0.00039563	-0.00062065	-0.00039343	-0.001565	0.00035622	0.0015611	4.4223e-05	0.0053866	0.003111	0.00043216	0.00066084	-0.0023998	-0.00087146	0.00089527	-0.00058522	0.0014347	-0.00034644	-0.00044831	0.0029792	0.00029769	-0.0015659	0.00034849	-0.0014301	-0.0018274	2.9191e-05	0.0030845	0.0028786
Positive		0.00018391	0.0014917	-0.00013897	-0.00091771	0.00088535	0.0017729	-0.0014337	0.00099672	0.00034907	0.0020287	0.00060409	-0.00045963	0.0034696	0.0022096	0.0028389	0.0033316	0.0058751	0.0073455	0.0027491	0.0038663	0.0040508	0.0089031	0.0059522	0.0031252	0.0042896	0.0029443	0.0024883	0.003916	0.0019461	0.0040775	0.0016752	0.0011848	0.0020896	0.0021163	0.0012396	0.00070022	0.0021549	0.001992	0.0013106	0.0014929	0.00092753	0.0007341	0.00013956
N.S.		4.7601e-05	-0.0011502	-0.00080391	3.0003e-05	0.0021938	-0.00088552	-0.00082276	8.4622e-05	0.0019983	0.00077731	0.0029619	-0.00067799	0.0019443	0.0015792	0.0017793	0.00034196	0.0034601	0.0031499	0.0035503	0.00174	0.0069477	0.0033096	0.0072959	0.005494	0.004336	0.0048788	0.0028015	0.0016627	0.0010547	0.0014641	0.0045844	0.0018156	0.0013674	-4.7525e-05	0.0006429	0.0005004	0.001839	0.00073811	0.0023944	0.00060717	0.00065651	-0.001825	-0.0017481
Positive		0.00091358	-0.00050969	0.0022203	0.0010491	0.001607	0.0028264	0.0014517	0.0039496	0.0027849	0.0032603	0.0055733	0.0041574	0.0064503	0.0066495	0.0053238	0.0053302	0.0107	0.011145	0.012206	0.012639	0.014196	0.014517	0.011585	0.013132	0.010013	0.0097745	0.010139	0.0089307	0.0081711	0.0062593	0.0055093	0.0061941	0.0041622	0.0035612	0.0025824	0.0035245	0.0016528	0.0022194	0.00090854	0.001749	0.0025123	0.0024806	0.0034798
N.S.		0.0022393	0.0011531	0.003408	0.0033346	0.0015119	0.0028628	0.0035904	0.0053987	0.004105	0.0051392	0.0042565	0.005091	0.0037647	0.0027262	0.0032298	0.0025904	0.0045873	0.0073405	0.011544	0.013307	0.014566	0.015416	0.013891	0.011001	0.0068681	0.0074013	0.0066186	0.0060789	0.003418	0.0046092	0.0015725	0.0027693	0.0019702	0.0019803	0.0019422	0.00072385	-0.00036493	0.0020957	0.002776	0.0020324	0.00053224	0.002504	0.0019824
N.S.		-0.00014647	-0.0010352	0.00088632	-0.00064636	-0.00029784	-0.0013588	-0.00094363	0.00099923	0.00025128	-0.00072788	-0.00031391	-0.0010485	-0.000356	-0.00098046	0.0011305	0.0012473	-0.00052494	-0.0015797	-0.0028944	-0.0025367	0.0010845	8.0892e-05	0.00042912	-0.0014487	0.00095539	4.3463e-05	0.00064544	0.00026078	-0.0011988	0.0012492	-0.0026256	0.00021061	-0.0003774	-0.0013153	-0.0006701	-0.0017313	-0.0033127	-0.0013652	0.0015684	0.002345	-0.0012399	0.0020969	-0.00070079
N.S.		-0.00078834	0.0003431	-0.00044702	-0.0015593	0.0006989	-0.00086332	0.0014034	0.0011355	-0.00057255	0.00017743	-0.00085911	5.5566e-05	0.00035311	-0.0029076	-0.0023049	9.4786e-05	-2.1703e-05	-0.0023557	-7.2792e-05	-0.0029663	-0.00085672	-0.00046157	0.003106	0.0019045	-0.0005146	0.0002308	0.0057715	0.003202	-0.00088699	-0.00056201	0.001885	0.0014678	0.00044068	-0.0025408	-0.00012493	0.00051972	0.0016086	0.0018458	0.002453	0.00068059	-0.0006937	0.0013505	0.00022338
N.S.		0.00053784	0.0018185	-0.00036531	0.00022034	0.0010587	-5.7821e-05	-0.00044433	0.0020469	0.00025633	8.7569e-05	0.0031313	0.00065203	0.0027451	0.0019621	0.0027467	0.00033976	0.00014941	0.0024886	3.9436e-05	0.0012608	-0.0026832	-0.0013901	-0.00018634	-0.00091618	0.0011573	-0.0011532	-7.0035e-05	0.0018754	0.0008353	-0.00052506	-0.0003428	-0.0010809	-0.00095723	-0.0010802	-0.0016191	-0.0021182	-0.0011761	-0.0010651	0.00087807	0.0019384	0.0016202	0.0015105	0.00077942
N.S.		-0.0024842	-0.0021029	0.00074881	0.00087017	0.001888	-0.00066117	-0.00044551	3.1364e-06	0.0043149	0.00059229	0.001638	-0.00023497	0.0012756	0.0017801	0.0011146	0.0021493	0.00030178	-0.00029675	-0.00033092	0.002422	0.0026085	0.00041826	0.00071232	-0.00050967	0.0035187	0.00020312	-0.00031761	0.0016913	0.00027523	0.00032992	0.0021917	-0.0004249	0.00015247	-0.00066637	0.00097885	0.00033405	0.00035687	0.00035645	-0.00049828	-0.0013137	0.00032222	9.5518e-05	0.00082391
N.S.		0.0036734	0.00035578	0.00097108	0.0037382	0.0016895	0.0028472	0.0014941	0.0014683	0.0023	0.0022831	0.0010002	0.0018687	0.0010213	0.0035141	0.00013113	0.00064202	0.0022734	-2.3698e-05	0.001066	-0.00077232	-4.2835e-05	0.0027265	0.0014822	0.0016336	0.0006101	0.0025781	-0.00012221	-0.00080462	-0.00030959	-0.00031262	-0.0022255	0.0006758	-0.00039542	0.0015646	0.0008977	0.00069888	0.0017386	0.00017493	0.00087704	-0.00039979	0.0013624	0.0010463	-0.00098028
N.S.		0.0010571	0.0029455	0.00031622	-0.0006228	0.0019012	0.0021204	-0.0018346	-0.0014537	0.00075167	-0.00049451	2.7896e-05	0.00045377	-0.0025218	0.0023258	-0.00025439	0.00052214	-0.0011282	0.00015467	0.00071545	0.0015514	0.0010019	-0.0010879	0.002011	0.00033309	0.0011758	-0.00031251	-0.00069325	-0.00045841	0.00013037	0.0024596	-0.0025892	-0.00034395	0.00091406	0.0010511	0.00038256	-0.00061233	-0.0013858	-3.7288e-05	0.0020344	4.0346e-05	-0.00029641	-0.00025563	-0.0021725
Positive		-0.00061913	-0.00014255	-0.0014424	1.9721e-05	0.0029993	0.00088548	0.0018375	0.00056557	0.00094082	-9.5371e-05	0.00070939	-0.0012638	0.0035027	0.0023244	0.0022964	-0.0011149	0.0035677	0.00099632	0.0030367	0.0019978	0.0058313	0.010893	0.0051407	0.0051863	0.0024085	0.0027196	0.0030517	0.0017597	0.0058202	0.0011499	0.00056403	0.0028903	0.0038029	0.00049157	-0.00091405	-0.00059479	-0.0010958	0.0036244	0.0010331	0.0015262	0.00074543	-0.001832	-0.002431
N.S.		0.0005579	-0.00057769	-0.0011301	0.00063909	0.0020606	0.0012322	0.0018842	0.00030372	-5.7221e-05	-0.00051016	-0.00031783	-0.0014627	0.0045108	0.0001408	-0.00032644	0.00042127	-0.00010118	-0.00032466	0.0032945	-0.0006187	0.0057903	0.0074555	0.0039347	0.0031496	0.0024588	0.0010921	0.0034192	0.0011228	0.0017721	-5.9989e-05	0.00063323	0.00058709	0.0011858	0.00062518	-0.001067	-0.0020412	-0.0006822	0.0016989	0.00090987	0.00081583	0.00068616	-0.00078481	-0.0025186
Positive		-0.00057532	6.8895e-05	-0.0012499	-0.00053459	0.00058607	0.0024453	0.0001533	0.00071634	0.00041934	-0.00061248	0.0006553	0.0002062	0.00036053	0.0044645	-0.00010519	0.0029158	0.0018637	0.0033142	0.0021985	0.0040131	0.009924	0.0055117	0.013369	0.0012903	0.002641	0.0021098	0.0025496	0.00070679	0.00050755	-4.4358e-05	-0.00039943	-0.00089946	0.000318	0.0013889	-7.3278e-05	-0.0020933	0.00082266	-8.612e-05	0.00026511	0.0014065	0.0015447	0.0020543	-0.00027759
N.S.		0.0002509	-0.00041283	-0.00030428	-0.0011252	0.00014766	0.00080555	-0.0018244	0.0004485	-0.00044803	-0.00036096	-0.00068213	-0.0011284	0.0028172	0.00066209	0.001517	0.00091978	0.0028064	0.0044681	0.0014774	0.0022308	0.0023298	0.0052643	0.0037587	0.001017	0.0026866	0.0010992	0.0018536	0.00019081	0.00085767	0.0021808	-0.00016558	-0.00033792	0.00082941	0.00027869	0.00036922	-0.00080228	0.00026779	-0.00072571	6.3143e-06	0.00044414	0.00096679	0.0014987	-0.0010485
Negative		-0.00031754	0.00089734	0.0008737	0.00057026	0.001395	-0.00081277	-0.0018144	0.0016531	0.0007011	0.00032304	0.0021135	6.0793e-05	0.0018737	0.00089853	0.0013428	-0.00059112	-0.0019422	-0.00056667	-0.0014764	0.00082238	-0.0023418	-0.00018892	-0.0005213	-0.0010517	-0.00029951	-0.0017468	-0.00093771	-0.00016871	-0.0001379	-0.00072289	-0.0014198	-0.0010895	-0.0013711	-0.0014509	-0.0010267	-0.0024414	-0.00083004	-0.00029009	0.0019282	0.0014927	0.0014415	0.00040872	0.00081277
N.S.		-0.0026847	-0.0019349	0.00052684	0.0002864	0.0016953	-0.0013528	-0.0010549	-0.00012142	0.0024464	0.00011293	0.0036801	0.0005923	0.0011748	0.0033162	-0.00045979	0.0015709	0.00029832	0.00059743	0.0012328	0.0017481	0.0015843	0.0015961	0.0019324	0.0020295	0.0029931	0.00038461	-0.00092972	-0.00023968	-0.00061438	0.00012359	0.00046861	-0.00057858	0.00056272	-0.001862	0.00092475	0.00050155	-6.2068e-05	0.000775	-0.00027556	-0.00083944	0.00066393	-0.0010486	0.0009599
N.S.		-0.0005715	0.00043153	-0.00095435	0.00022036	0.0019977	0.0024101	0.00054571	0.0017622	0.00018767	-9.7016e-05	0.0018958	0.0004973	0.0012275	0.0021772	-0.0010186	0.0033288	0.0012013	0.0025938	0.0030279	0.0052613	0.0059976	0.0043675	0.0086559	0.0015206	0.0015587	0.001275	0.0025159	-1.9567e-05	-0.00058301	0.00012591	-0.000136	-0.0002936	0.00086225	0.00092356	0.00033352	-4.606e-05	0.00085792	0.00063215	0.0011468	0.0017815	0.001806	0.0012033	7.1808e-05
N.S.		-0.00031021	0.0023994	-0.00069262	0.0023072	0.00020009	0.00099343	-0.00015316	0.0017466	0.0023733	0.0012881	0.0034449	-8.0236e-05	0.0031192	0.0042858	0.0021216	0.0024785	0.0035657	0.00099597	0.00090056	0.0043715	0.0059252	0.0036252	0.005294	0.0036125	0.0030645	0.0029438	0.0024484	0.0021058	0.0035745	0.0026064	0.0015684	0.002353	-0.0014224	-0.001756	-0.00082825	-0.00064097	-0.00083842	8.5354e-06	0.00093065	0.00021391	-0.0013894	0.001196	-0.00052024
N.S.		-0.00067513	-0.0012709	-0.0014682	0.00015933	0.0028135	-9.302e-05	0.00026861	-0.00079429	0.00019334	0.00072228	0.0038006	-0.0007599	0.0026874	0.0021318	0.0015502	0.0015116	0.003429	0.0021802	0.0027371	0.00081593	0.0043813	0.0014557	0.0047788	0.003272	0.0021202	0.0042718	0.0020464	0.0019498	0.0016554	0.00062123	0.0030907	-0.00026506	0.00020403	0.00068727	0.00063079	0.0012683	0.0017558	0.00088623	0.0027051	0.00020592	0.00090995	-0.0019204	-0.0021182
N.S.		0.00068262	-0.0006392	-0.00060936	0.00049654	0.0015648	-1.8307e-05	-0.0017775	0.00033401	0.0027995	0.00050093	0.0011462	0.00028041	-9.5398e-06	-0.00079244	-0.00065062	-0.0012547	0.00012007	0.00176	0.0011641	-0.00019732	0.0031862	0.0022758	0.0037816	0.0049978	0.0041187	0.0016125	0.00068333	0.00076906	-0.00028234	0.0019066	0.003245	0.001232	0.0017745	-0.00030441	0.00036849	-0.00022035	0.00059638	-0.00024362	0.0016504	0.00048747	0.00043646	-0.0014367	-0.0018413
Positive		-0.00087891	0.00046034	8.0987e-05	0.00045673	0.00091613	0.0021161	0.0067398	0.0018538	0.0022155	0.00069435	0.001221	-8.4282e-05	0.0020793	0.0015578	0.0021541	0.00073442	0.0025683	0.0030026	0.0068407	0.013023	0.016685	0.021896	0.012795	0.009189	0.0069709	0.0054684	0.0040055	0.0035818	-6.1702e-05	0.0027477	0.0021546	0.0016295	0.0013553	0.0015547	0.00079873	7.4313e-05	-0.00028614	0.00073161	0.00025578	0.000495	0.0010693	0.00018845	-0.00090449
N.S.		-0.0011429	0.0010141	-0.0008827	-0.00021549	0.00099248	-0.00050617	0.0028174	0.0014699	-0.0001364	0.00040685	-0.00049467	2.6638e-05	0.0010165	-0.00097105	-0.0015038	0.0010826	-0.00046954	0.00031862	0.0016763	-0.00048981	0.00020173	0.0003485	0.0013972	0.0015758	0.00066665	0.0021466	0.0044059	0.00046768	-0.0012203	-0.00026444	0.0021893	0.0020243	0.0018917	-0.0019284	0.0012345	0.00045138	0.0020789	0.0033016	0.0026972	0.0014476	0.00043768	0.0006881	0.00022821
N.S.		0.0009427	0.0022957	0.00041536	0.00081962	0.0016277	-0.00054292	0.00097009	0.00055049	0.0028912	-0.00014287	0.001589	-6.546e-05	0.002328	0.0031322	-0.00041192	-0.00035206	-0.00071618	0.00017412	0.0010302	0.0023467	7.986e-05	0.0031055	0.0022412	0.0031153	0.0024455	0.0040627	0.0013677	6.4008e-05	0.00097186	0.00072897	0.00068729	0.0015949	0.00025195	0.0015894	-0.00054099	-0.00040616	-9.9464e-06	0.00010736	0.0029738	0.00041937	-0.0019354	-0.00033142	2.0684e-05
N.S.		-0.001773	-0.0020734	0.00021116	-0.00038154	0.00084915	-0.0020397	-0.00072535	-0.00034578	-0.00027148	-0.00054666	0.0023389	0.00066486	4.7936e-06	0.0028641	-0.0010173	0.00094098	-0.0014333	0.00017026	0.0012255	0.00056288	0.00066719	0.002363	0.0016082	0.0036823	0.0022718	2.1889e-05	-0.0020841	-0.001986	-0.0013992	3.2612e-05	-0.00078954	-0.00076622	0.0015542	-0.001987	-0.0002075	0.00039625	-0.00045372	0.00032658	0.00019586	-0.00014744	3.2351e-05	-0.0017633	0.00045466
N.S.		0.00093405	0.00223	0.00028153	-0.00088066	0.0024847	0.0017274	-0.00018435	0.0010277	0.00060586	0.0026158	0.0024338	0.00046194	0.0021533	0.0016253	0.0030295	0.0028611	0.0057805	0.0059242	0.0018329	0.0034417	0.0032614	0.0075057	0.0042377	0.0027885	0.004387	0.0019541	0.00081436	0.0036903	0.001908	0.0034684	0.0019662	0.0011577	0.0025441	0.0024056	0.0014676	0.0016085	0.0036301	0.0034467	0.0013144	0.001648	0.0010071	6.3725e-06	0.00032831
N.S.		-0.00024688	0.00030548	0.0011992	0.0042571	0.0029059	0.0010954	0.0010341	0.0032796	0.0015071	0.0028817	0.003266	0.0036141	0.0036431	0.0010004	0.0016299	0.00055056	0.0011091	0.0028838	0.0059622	0.0090387	0.012067	0.01286	0.0089102	0.007084	0.0034868	0.0047822	0.0027085	0.0036641	0.0022083	0.0017593	0.00018987	0.002464	0.0014449	0.001034	0.0017232	-0.00072956	0.0002974	0.00051088	0.0014634	0.00087731	0.0029045	0.00075421	0.0019215
N.S.		-0.00059559	-0.0012464	0.00036727	-0.00091955	0.0011802	0.00045165	0.0012749	0.0015453	-0.00016023	-0.00093633	0.0036619	0.00034063	0.0025893	0.0035308	0.00038702	-0.00033978	0.00053777	0.00049334	0.0017272	0.0044706	0.0054882	0.0089243	0.0050977	0.0050646	0.0074023	0.0039824	0.00044761	0.00010722	0.0011565	-0.00074974	-0.0012547	0.00097744	0.0012227	0.0016416	0.00020245	8.4053e-05	-0.00025077	0.00044458	0.00040229	0.00050614	0.00024664	0.00070291	0.00034157
Positive		0.00064507	-0.00060273	0.0012543	0.00040535	0.0015576	0.0021891	0.0017711	0.0036046	0.0019519	0.0025547	0.0027485	0.0021356	0.0043247	0.0040768	0.0038133	0.0032808	0.0076441	0.0069364	0.0067018	0.0082109	0.0085303	0.0096111	0.0091952	0.010624	0.0084034	0.0080301	0.0086859	0.0055154	0.0065157	0.0058368	0.0041723	0.0054595	0.0039109	0.0031103	0.002744	0.0036918	0.00089756	0.0019774	0.00085277	0.0028187	0.00297	0.0033481	0.0034948
N.S.		-0.0013125	-0.00047471	0.0012086	0.0018669	0.0014679	-0.00050652	0.00084172	0.0021243	-0.00024706	-6.7292e-05	0.0008636	-0.00062244	0.0012504	0.0025444	0.00023604	0.00058436	0.0023951	-0.00010914	0.00072117	0.0016568	0.0017506	0.0010731	-0.00044156	-0.00085174	0.00082282	0.0014276	0.0019664	-0.00054773	0.0016453	0.0047225	0.00018674	0.00069106	0.00013008	-0.0017872	-5.8099e-05	0.00043231	-0.0002605	0.00039328	0.0010686	-1.7797e-05	0.00080149	8.3125e-05	0.00062523
N.S.		1.9895e-05	-0.00043531	0.0011008	0.00035378	0.0012814	-0.00013711	0.00096469	0.0018381	-0.00072492	-0.0015465	-0.0014573	-0.0011006	0.0041839	-0.00077933	-0.001638	0.00036628	-0.004032	-0.00097581	0.0023988	-0.0036029	0.0043367	0.001525	0.0016185	-0.00021009	0.00079836	0.0014944	0.0018209	0.0013163	-0.00071495	-0.00030552	0.0014515	-0.0013084	-0.000759	0.00013512	-0.00072782	-0.0020785	-1.8174e-05	-0.00049719	-0.0001027	0.0016707	0.0010548	-0.0004299	-0.0013883
N.S.		-7.6257e-05	0.0016741	0.0011925	-0.00073644	-0.0030526	-0.00021694	0.00026512	-0.001373	0.00093596	0.00076231	-0.00048031	0.0015831	0.00056557	-0.0001846	-0.00083366	-0.00092568	0.00093178	-0.0006127	-0.001043	0.00024422	0.0020155	0.0013743	0.0052007	0.0030639	0.0029007	0.0024117	0.0009572	-0.0002402	0.0015438	0.0003206	0.0024004	-0.00069234	0.00079266	0.00031526	0.0031914	-0.00063002	0.0010032	0.0019555	0.00092591	-0.00054103	0.00086367	-0.00037013	0.00031869
N.S.		0.0040147	0.0013506	0.0006117	0.0032334	0.0022854	0.0012738	0.0013083	-0.00062218	0.00098351	0.0041899	0.00087171	0.0012515	0.0034271	0.0038093	0.00024699	0.0026142	0.0021646	0.001168	0.002022	0.0045318	0.001285	0.0037128	0.0025204	0.0021993	0.0020618	0.0041706	0.00043864	0.00052679	0.00076627	0.00077346	-0.00051739	-6.1708e-05	-0.001919	-0.0006489	1.5012e-06	-0.00094111	-0.00061924	0.00086574	0.00028033	0.0012015	-0.0008366	-0.00058962	-0.00017825
N.S.		0.00028805	0.00081978	0.00015616	0.00043175	0.0026113	0.0037093	0.0012202	0.0009711	0.00062551	0.00091697	0.0020069	0.00059906	0.0022899	0.003298	0.0024918	0.0030213	0.006813	0.00346	0.0044661	0.0038418	0.0056537	0.0067031	0.0033492	0.0010185	0.0045132	-0.00022445	0.0033513	0.0018383	0.00013724	-0.0030321	0.00014604	0.0020419	-0.00034046	-0.00041452	0.0024227	0.0021621	-0.0024161	0.0013892	-0.00046309	-0.0022877	6.1653e-05	-0.00043947	-0.00028416
N.S.		-0.00037247	0.0012643	-0.00061888	0.0024674	0.0020547	0.0016338	0.0011459	0.0023851	0.0019481	0.00080888	0.0022646	-0.00011524	0.0026647	0.0029985	0.0015975	0.0010085	0.0024118	0.00028701	-0.00081046	0.0051152	0.0045124	0.0027402	0.0031353	0.0042658	0.0014583	0.0026465	0.0018275	-0.00079237	0.0020277	0.0023301	0.0013243	0.0010183	-0.0019371	-0.0022441	-0.00062051	-0.00075457	-0.00069988	0.00074369	0.00030116	0.0001676	-0.001006	-5.443e-05	-0.00059695
N.S.		-0.00023576	-0.00010465	0.00047166	-0.0014911	0.0019099	-0.00088515	-0.00015339	0.0013301	-0.00033366	0.00019068	-0.00070957	7.082e-05	0.00012252	-0.0036359	-0.0017177	-6.1517e-05	0.00048695	-0.0024365	-0.0017967	-0.0043751	-0.00068813	-0.00076193	0.0042811	0.0014454	-6.4697e-05	-0.0018833	0.0052883	0.0039629	-0.00076261	-0.00062327	0.00085969	0.00015593	-0.00091357	-0.001834	-0.00041411	0.00016278	0.0004805	0.00099895	0.0020039	0.00084837	-0.00053645	0.0018241	0.0013402
N.S.		0.00013929	0.00052598	0.0019314	0.0026256	0.0023028	-0.00010982	-0.00060126	0.001815	0.0010548	0.00073503	0.0019571	0.001153	0.0023224	0.00049716	0.00070161	-0.00020172	-0.0016721	-0.00033525	1.3848e-05	0.0027814	0.0027242	0.0045783	0.0022336	0.0012935	0.00020481	0.00023977	0.00030578	0.00048807	0.00027631	0.00046788	-0.00080235	0.00083925	0.00061367	-1.7817e-05	0.00066411	-0.001281	0.00039779	0.00043241	0.0018894	0.0013329	0.0025091	0.00015338	0.0020069
N.S.		-0.0010372	0.00085006	-0.00087505	0.0008062	0.0017108	0.0010118	0.0020279	0.0017931	0.00017799	0.00062203	0.0012525	0.00043667	0.001461	-0.00017219	-0.0012597	0.0025484	1.4671e-05	0.002168	0.0028309	0.0027856	0.0017957	0.0022013	0.0030476	0.0015584	0.0010085	0.0018557	0.002551	-0.00046079	-0.0011523	0.0001899	0.00085351	0.0011324	0.0019246	-0.00055699	0.0012834	0.00063666	0.0018176	0.0027509	0.0022079	0.0021371	0.0016737	0.0006172	0.00066874
N.S.		-0.0011799	0.00022112	-0.00080742	-0.0016776	0.0030011	-0.00042309	0.00074709	0.0002665	0.00084552	-0.0006195	-0.00024277	-0.0016472	0.0030948	0.0029873	0.0037026	-0.0020197	0.0034574	0.00026852	0.0010673	0.0017624	0.0031702	0.006389	0.0019049	0.0032845	-0.00029204	0.0027787	0.0010697	0.0013272	0.0068457	0.0011113	-0.00035116	0.0026699	0.0031886	-0.00030367	-0.00111	-0.00016475	-0.00051453	0.0040186	-1.2948e-05	0.0019403	0.00067745	-0.0022989	-0.0022558
N.S.		-0.0010088	0.00060056	-7.9989e-05	0.0016122	0.0022173	0.0023947	0.0044651	0.0024679	0.0023137	0.0003639	0.00090261	0.00025477	0.0026709	0.0015424	0.0016278	-4.751e-05	0.001567	0.00045768	0.0017505	0.0077285	0.0082403	0.0082486	0.005416	0.0053398	0.0019752	0.002471	0.0018443	-0.00063309	-0.00067478	0.0018884	0.00091935	0.00045274	-0.0013609	-0.00089173	-0.00013341	-0.00088259	-0.0005438	0.00019899	-0.00028833	-0.00041278	0.00010956	-0.00049977	-0.0013624
N.S.		0.001993	0.00242	-0.00083528	0.0007237	7.0679e-06	0.0010271	0.0011888	0.00028095	-0.00059144	-0.00090937	0.002162	-0.00017673	0.0015446	0.0023753	0.0026086	0.0016678	0.0022981	0.0043082	0.0010699	0.0007281	-0.0023107	-0.002381	-0.00010844	-0.0013208	0.0019534	-0.00014021	0.00010191	0.0021717	0.00074458	-0.00043836	0.0012765	-0.00057717	0.0010426	-0.00015011	-0.0014358	-0.00092723	-0.0010617	-0.001637	-0.00092955	0.0013207	0.0019883	0.0012305	0.0010964
N.S.		0.0003248	0.00012571	-0.00059144	0.001877	-0.00068351	0.0013696	0.00041415	-0.00013586	-0.0011584	0.00095418	-0.0010094	0.00091963	0.00084524	0.0014764	-0.0018817	0.00024334	0.0010856	0.00044999	-0.0010336	-0.0027569	-0.003005	-0.00097986	-0.0037089	0.0025424	-0.0012805	-0.00088943	0.00075108	0.0014324	0.0017034	0.0014054	0.0017444	-0.0031874	-0.00082561	-0.00091231	-0.00055236	0.0002957	-0.00013077	0.00054512	0.000535	9.7609e-05	0.0002743	0.00021457	-0.00041637
N.S.		-0.0018969	0.0018637	0.0015466	0.00057557	0.00051981	-6.1564e-05	-0.00073138	0.00046548	-0.0011464	0.00027616	0.0013106	0.003069	-0.0012829	0.00014745	-0.0014486	1.4573e-05	-0.00011455	-0.001703	-0.00023788	-0.00092975	-0.0013409	-0.0035768	-0.00088049	-0.0017028	-0.00087413	-0.00091051	-0.0008603	0.00011024	0.00087478	-0.0013205	-0.0022651	-0.0020284	-0.00029645	-0.00043075	-0.00085527	0.0015239	0.0022504	-0.0006194	-0.0025656	-0.00046451	-0.00062921	-5.8937e-05	-1.3496e-05
N.S.		-0.00084549	0.00043171	0.0010246	-0.0014182	-0.00069758	0.0010458	0.001017	0.0020449	0.0014849	0.0012855	0.00039955	-0.0012591	0.00054213	-0.00052362	0.00098762	0.0016027	0.0014659	0.0001816	-0.001547	0.00048451	-0.0079395	0.0023052	0.013429	0.0045464	0.003338	0.0050809	0.0070261	0.0049846	0.0037673	0.0063481	0.0049729	0.0027127	0.0030454	0.0042436	0.0040173	0.00020111	0.0044269	0.001141	-0.00019568	0.00064847	0.0017755	0.0014446	0.0026569
N.S.		-0.00057561	0.00091853	0.0016452	-0.00088942	-0.0025754	-0.0013228	0.0005504	-0.001524	0.0013926	0.0012174	1.7322e-05	0.0014063	-0.00082796	0.00055985	-0.00052715	-0.00090567	0.00043627	-0.00027728	0.00069055	0.0014649	0.0018368	0.0003569	0.0041688	0.0029176	0.0012731	0.0028993	-7.1702e-05	-0.00093777	0.0013009	0.0010077	0.0014206	-7.2131e-05	0.00068128	0.00075805	0.0028991	8.7556e-05	0.0015134	0.00011575	0.00044259	-0.00088099	0.00083938	-0.00074924	0.00045153
N.S.		0.00073864	-0.000786	-0.00014414	-0.00017407	0.0012942	-0.00013425	-0.00042479	0.00092456	0.00027279	-0.00077093	-0.00012043	-0.0010266	0.0011855	-0.00034753	0.0014561	-0.00014717	0.00024034	0.00039409	0.0014828	0.0017124	0.0025583	0.0029187	0.0026927	0.0016304	0.0023115	-0.00051508	0.00047207	-0.0018498	0.0021142	0.00064793	9.6771e-05	-0.0012234	0.00023594	-0.0004639	-0.00014128	-0.00065169	-0.00024264	-0.001033	-0.00081336	-0.00014391	0.00079759	0.001541	-0.0013868
N.S.		-0.00067663	-0.00038986	-0.00091989	-0.00029223	-0.00097355	0.0015547	0.00022463	-0.00018105	0.00069022	-0.00031673	-0.0011269	-0.00024557	-0.00049759	0.0022461	0.00093957	0.0016741	0.0015923	0.0034944	0.0023104	0.0017229	0.0074221	0.0048759	0.0087735	0.0018073	0.0029978	0.0031551	0.0014816	0.0021749	0.0018604	0.00027211	-0.00023324	-0.00035267	0.0006061	0.00080905	0.00056772	-0.0024719	0.0014916	0.0011801	0.00028519	0.0010033	0.0014568	0.001932	0.00091348
N.S.		0.0033171	-3.3869e-06	0.00048965	0.002373	0.0013589	0.0019532	0.00027909	0.00037335	0.0008817	0.00051877	0.0001613	0.0017389	0.0011114	0.0031166	0.0007361	-0.001101	0.00069402	-0.00055422	0.00077454	-0.001904	-0.0019255	0.0013555	0.00089717	0.00041603	-0.00092678	0.0011828	-0.00041943	-0.00048132	-0.00046024	-0.0005652	-0.002034	-0.00079958	-0.00053102	5.8462e-05	0.00026386	-0.00047569	0.00043354	-0.00082113	0.0015349	-0.0011677	0.00044151	-0.00090866	0.00073451
N.S.		0.0042631	0.001758	0.0040835	0.0039595	0.0036609	0.0023695	0.00091151	0.0017622	0.0015112	0.0036957	0.0020421	0.0050745	0.0028041	-0.00013715	0.0031211	0.0052811	0.0038729	0.0072426	0.004623	0.0054705	0.0061937	0.0045379	0.006637	0.003111	0.00367	0.002912	0.0022477	0.0024685	0.0016294	0.0022472	0.0022786	0.0014665	0.0030201	0.0051151	0.0020842	0.0022965	0.0014477	0.00074358	0.0033931	0.003366	0.0025825	0.00011206	0.003488
N.S.		0.0038463	0.001516	0.002204	0.0045141	0.0033781	0.0020655	0.00035172	0.0023252	0.0033652	0.0017226	0.0010427	0.0042643	0.0015944	-0.00059106	0.0040119	0.0059565	0.0041941	0.0078307	0.0044958	0.0030076	0.0042157	0.0064676	0.0076108	0.0043125	0.0037681	0.003597	0.0018993	0.002335	0.0016431	0.0045502	0.0027755	0.0022579	0.0028671	0.0059512	0.0024567	0.0019655	-0.00023896	-0.00035096	0.0044053	0.0032538	0.0034327	-4.9198e-05	0.0025294
N.S.		-0.00081188	0.00098705	-0.0018559	-0.00027525	0.0005845	-9.0251e-05	-0.00020034	-0.00014789	-0.00046079	-0.0017584	0.0019811	0.00071253	0.0014333	0.0003607	0.0011539	0.0014943	0.00050613	0.0017491	0.0012637	-0.00026065	0.0012677	-0.001189	0.0011309	5.6009e-05	-0.00063951	0.0025016	0.00025119	0.0017986	4.097e-05	0.0017743	-0.001456	-0.0011718	-0.0016386	0.00081222	-2.1564e-05	-0.00013165	0.0010222	3.6249e-05	0.0020055	-0.0015202	0.00051494	-0.00036183	7.8231e-05
N.S.		-0.0024702	-0.0015239	0.0012267	0.0003987	0.00072626	0.0017231	-0.00057739	0.00027944	-0.0010752	-0.00041756	0.0026738	-0.00041781	0.001494	0.0014309	9.1818e-05	-0.00021162	-4.4223e-05	-0.0003552	0.00052735	0.0016381	0.0029435	0.0066652	0.0031051	0.0017214	0.0052318	0.0030196	1.8018e-05	0.00014246	0.0018582	-0.0012973	-0.00076243	0.0023892	0.0015501	0.00074366	-0.0013776	-0.00059041	0.00078882	0.00037224	0.00058309	5.3339e-05	0.0003753	-0.00098528	-0.00025767
N.S.		-0.00044484	-8.1386e-05	0.0013791	-0.0001781	-0.00036839	0.0002853	0.00081402	0.0002067	0.0012105	0.00031077	-0.0011407	0.0019736	0.0011001	0.000939	0.0003868	-0.0016866	0.00040736	-0.00030754	0.0010791	0.0026729	0.0023975	0.0028621	0.0012718	0.0014822	0.0019086	0.0026663	0.0013983	-0.0010432	0.001248	0.0014111	0.00049046	-0.0006056	-0.0013666	0.0011122	-0.0020015	0.00094607	0.00065785	-0.00036619	0.0021948	0.0014401	0.0011901	-0.00025379	0.0012764
N.S.		-2.2976e-05	-0.000291	4.6089e-05	0.00040363	-0.0005965	-0.00089368	-0.00027453	0.00029776	3.1183e-05	0.00030957	-0.0009351	0.0015765	0.00038912	-0.0011607	0.0010672	0.00085908	-0.00037931	0.00023154	0.00066693	0.00043931	0.00071005	-0.0005775	0.00061257	0.00021747	-8.9576e-05	-0.00052992	0.00091367	0.00037262	0.000358	0.000405	-0.00079634	0.00038765	0.00063981	-0.00062109	-5.7594e-05	0.0014248	-0.0014047	-0.0015847	-0.00059683	-0.00097766	-0.0011522	3.7808e-05	-0.00055833
N.S.		0.0016683	0.0013162	-0.00027988	0.0028557	0.0026708	0.00092989	0.001178	0.00065349	0.0017852	-0.00037021	0.0011221	0.00027104	0.00018446	-0.0015019	0.0017568	0.00024864	-0.00066237	-0.0017302	-0.00018827	0.0012674	0.0019535	0.0026738	0.004713	0.0040876	0.0021378	0.0025065	0.00023231	0.0019866	0.0020775	6.9902e-05	0.0014705	0.00059839	0.0014943	0.0016172	0.00056175	0.00035111	-0.00095297	0.0026968	-0.0011222	0.00095442	0.00084162	-0.0012214	-0.00051158
N.S.		5.9663e-05	0.0019556	0.00033534	-0.001153	-0.0016776	-0.00027224	-0.00013705	0.00037902	0.0003323	0.00084554	-0.0013847	0.0013055	0.001359	-0.00261	-0.00063853	-8.1181e-05	0.0011378	-0.00041816	-0.0017193	6.6666e-05	0.00042202	-0.0016043	0.003843	0.0010644	0.0026866	0.00026319	0.0012558	-2.9039e-05	0.0017581	-0.00075158	0.002438	-0.00039216	0.0017734	5.0843e-05	0.0022455	-0.001183	0.00080318	0.0026445	0.001366	2.6002e-05	0.00023522	-0.00091923	0.00047851
N.S.		-0.00095402	0.0001445	0.0034379	-8.7405e-07	0.00056357	-0.0010575	0.00069699	0.0032954	-0.00045489	-0.0022165	-0.0013999	-0.00051459	0.0028006	-0.0001971	-0.0010676	-0.00023714	-0.004213	-0.00024227	0.0014512	-0.0040471	0.0013467	-0.0020955	-3.2009e-05	-0.0016089	-0.0013906	0.0023755	0.00063113	0.0018253	-0.0015482	0.00069534	0.0017	-0.0014211	-0.001029	-0.00029391	-0.00060624	-0.0010272	-0.00016507	-0.00065293	-0.00052798	0.0032255	0.00136	0.00032873	1.0882e-05
N.S.		-0.001596	0.00018176	0.0013571	-0.00090459	-8.794e-05	-0.0002535	-0.00078875	-0.0011616	0.00040655	0.00031796	-5.967e-06	-0.0003118	-0.00024489	-0.0027699	-0.0017611	-0.0012405	-0.00021588	-0.0014963	-0.00035177	-0.0017801	-0.0006888	-0.0003828	0.00057695	-0.00043389	-0.0013813	0.00070441	0.00045327	-0.0014955	0.00071685	-2.3963e-05	-0.0011348	-0.0022433	0.00037971	-0.00010392	-0.0008931	-0.00045517	0.00095219	9.6119e-05	-0.0017502	-9.0784e-05	-3.8451e-05	0.00057296	0.00024329
N.S.		-0.00090476	0.0012337	-0.0021501	-0.00041001	0.0012965	-0.001107	-0.00072064	9.8312e-05	-0.00061522	-0.0013539	0.0024051	-0.00080367	0.001594	0.00066552	0.001714	0.0018747	0.00015654	0.0012351	0.00050642	0.00010513	0.0024274	-0.0014603	0.0013343	0.00024225	-0.0013125	0.0025352	-0.0010383	0.00066191	-0.0015467	0.00077937	-0.0021803	-0.001938	-0.00086681	0.00030849	-0.00032239	0.00059122	0.0010833	-0.00041802	0.00055412	-0.0010302	1.4477e-05	0.00037223	0.00089931
N.S.		-0.00070233	0.00040017	-0.00078171	-0.00058241	0.00052883	-0.0017573	-0.0015896	0.00091324	0.00025913	0.00033712	0.00016219	-0.0008918	-0.00090775	-0.00060707	-0.00096378	-0.00042649	0.0011185	0.00050464	0.0021909	0.0028761	0.00088654	0.0019103	0.0010861	-0.00087903	0.00033435	-0.0010548	0.00066256	0.00034424	0.00051375	0.0012889	0.00046803	-0.00085269	0.0014666	0.00023668	-0.0017013	-0.00028345	-0.00020003	0.00019697	0.00079639	0.0014589	-0.00041379	-0.0011235	0.0010882
N.S.		-0.0012609	-0.0021936	0.0013878	-0.00090184	-0.00054848	-0.00078106	0.00033589	-0.001997	-0.00075278	-0.00027888	-0.0014443	0.00047248	0.00014559	-0.00078149	0.0018842	-9.1286e-06	0.0017456	0.0079255	0.0023223	0.003979	0.0044145	0.0045411	0.0024644	0.0075229	0.0031039	0.0036404	0.0035321	8.4104e-05	0.0011398	0.0022026	-0.00049334	-4.8562e-05	-0.0019232	0.0014783	0.0010231	-0.00026374	-0.00022338	-4.4746e-05	0.0013659	-0.0010206	-0.00094468	-0.00091595	-0.00083572
N.S.		0.0012584	0.0013836	-0.00016464	0.0035937	0.0035359	0.0024512	0.00081626	0.0002904	0.00082566	-5.2716e-05	0.0018689	0.0016275	0.0002011	-0.00032766	0.0017701	0.0019993	0.0001764	-0.0010789	0.00019941	0.0006594	0.0011179	0.0011547	0.0043587	0.0017136	0.0023956	0.0023214	0.0011918	0.002573	0.00033587	-0.0012851	0.00025929	0.0027454	0.001042	0.0026975	0.0020637	0.0015251	-0.0012196	0.0021994	0.00046038	0.0012973	0.00088831	-5.1548e-05	-0.00022173
N.S.		0.0012371	0.00021435	-0.00029222	0.0012089	0.0024313	0.00011118	0.001081	0.0010068	0.0013365	-0.00016462	0.00061386	-0.00064925	0.00032393	-0.00077575	0.0017764	-1.2686e-05	-0.00020837	-0.0016069	0.0014306	0.0023586	0.0032427	0.0030682	0.0044689	0.0041185	0.0025038	0.00063969	0.0002472	0.00013873	0.0033974	0.00072568	0.0018904	-0.00062806	0.00042897	9.8026e-05	2.3778e-05	0.00032147	-0.00020436	0.00178	-0.0011013	0.00024138	0.00087115	-7.9076e-05	-0.0010212
N.S.		0.00074991	-0.00092743	-0.00074632	-0.0015079	0.00076436	0.0001664	0.0011536	0.0014528	0.00081606	-0.0008318	0.0017128	0.00045841	0.002588	0.0028748	0.00018877	-0.00068171	0.00016473	0.00027679	0.00096342	0.0038135	0.003659	0.005686	0.0028286	0.0043835	0.0040942	0.0021626	0.00043209	0.00043786	0.00025099	-0.00018294	-0.0010712	-0.0009043	0.00027517	0.00055513	0.0010326	0.0014196	-0.0011829	4.8675e-05	0.00076288	0.00016891	-0.00043432	0.0011823	0.00048232
N.S.		0.00027218	0.0012032	-2.328e-05	0.0019985	0.0042164	0.0039474	0.00070745	0.00037561	-7.7215e-05	0.0004983	0.0024717	0.0019494	0.00088377	0.0020967	0.0017645	0.0030582	0.0031874	0.00049995	0.0024733	0.0025587	0.0020618	0.0018931	0.0046051	0.00045985	0.0033007	-0.00025692	0.0025445	0.0023313	0.00011463	-0.0022072	6.4782e-05	0.0036599	-0.00087462	0.001663	0.0032647	0.0031741	-0.0018711	0.0020434	0.0011146	-0.00056443	0.00079965	0.00049178	7.8236e-05
N.S.		-3.9298e-05	-0.00089214	0.00077784	-0.00027528	0.00046831	0.0016934	0.0022396	0.0030145	0.0012216	0.0016126	0.0014514	0.00027888	0.0023803	0.0021519	0.0030556	0.0037682	0.0063083	0.0048115	0.0029724	0.005453	0.0038491	0.0057832	0.0068068	0.0073549	0.0058277	0.0059255	0.0073628	0.0022826	0.0045044	0.0057375	0.0035258	0.004432	0.0036305	0.0023601	0.0037802	0.0033247	0.0022913	0.0020096	0.0010501	0.0029884	0.0027705	0.0034575	0.0028061
Positive		-0.00035551	-0.00054039	-0.0001823	-5.2717e-05	-0.00074905	0.00054211	0.00065094	0.00075951	0.0010793	0.0015179	0.00028458	-0.0010475	4.9837e-05	0.0013639	-0.0010786	-0.001129	-0.00053979	-0.0012676	-0.0029505	-0.0026432	-0.010181	-0.00089351	0.010476	0.0027671	0.0023689	0.0019842	0.0062931	0.0022096	-0.00052567	0.0028296	0.0028035	9.0181e-06	0.001056	0.0016063	0.0010547	-0.00094666	0.00054573	0.0012659	-0.0011209	-0.00033703	-0.0012598	6.8537e-05	0.00071135
N.S.		-0.00068798	0.00025401	0.00042108	-0.0008129	-3.6606e-05	0.0010366	0.0016238	0.00095813	0.00075318	0.0009347	0.00086308	0.0031828	0.0011104	0.00094392	0.00050565	-0.00029669	0.00067487	-0.00060544	0.0020131	0.0025572	0.0034628	0.00055755	0.0012054	0.0010548	0.0020894	0.0023671	0.00099829	-0.00043739	0.0020988	0.0013639	0.00066839	-0.00038263	-0.0013804	0.0019242	-0.0020375	0.0016254	0.00093402	0.0011803	0.0020355	0.0016615	0.0011574	0.00049327	0.0015007
N.S.		0.0038989	0.0023898	0.0043656	0.0029069	0.0015822	0.0028402	0.0041154	0.0041997	0.0047502	0.0048455	0.003689	0.0037783	0.0025102	0.002899	0.0034907	0.0024324	0.0029386	0.0048668	0.0067809	0.0069912	0.0059946	0.0067356	0.0058565	0.0042467	0.0030637	0.0030104	0.0044554	0.0018635	0.00070088	0.0034603	0.0015751	0.0011087	0.0019761	0.0026993	0.0027908	0.0022954	0.0009685	0.0029561	0.0029435	0.0027154	0.00081484	0.0024111	0.0017899
N.S.		0.00024226	-6.1867e-05	0.00033331	0.0016783	0.00095045	0.00022329	6.1997e-05	-0.00055642	-0.00013733	-0.00013918	-0.00079978	-0.00075992	-0.00093372	0.0005803	-0.0021471	-0.0036132	-0.00048656	-0.00027245	-0.00030312	-0.00049041	4.8668e-05	0.0020227	0.0020075	0.0016785	-0.00039024	-0.00085703	0.00179	0.00080138	0.0013282	0.0011068	0.00060535	0.0017711	0.0022625	0.00017948	0.00042212	0.00085541	0.0015354	0.0013373	0.00077762	0.0011968	-0.00024179	0.0018056	0.00080595
N.S.		0.0025579	0.0017958	-0.00059416	0.00081583	-0.00094413	0.00041758	0.00051902	-0.001822	-0.0009205	-0.0012002	0.001198	-0.0016596	-0.00074749	0.0014971	0.0014341	0.0015392	0.002771	0.0040016	0.0026884	0.0025262	0.0012171	0.0004523	0.0026677	0.00064513	0.0028087	0.0010338	0.00032777	0.00068163	8.1451e-06	-0.0010954	0.001274	-0.00061481	0.0015852	-0.00053435	-0.0013226	0.00031658	-0.0010311	-0.001657	-0.0015318	-0.00039188	0.0019778	0.00011865	0.0017689
N.S.		-0.0015631	-0.0020659	0.0019968	-0.001323	0.00020811	-0.001632	-0.00072239	-0.0014596	8.6565e-05	-0.00032407	-0.0013711	0.0017856	0.00086367	-0.00069236	-0.00052671	0.00012424	0.00071017	0.0077222	0.0013327	0.0023266	0.0047901	0.005468	0.0036622	0.0055096	0.0028183	0.0018504	0.0018967	-0.0010712	0.0021083	0.0033741	4.2608e-06	-0.00047544	1.1994e-05	0.0013863	0.00067266	-0.00063075	-0.00093454	-0.00018174	-0.00017621	-0.00194	-0.0019896	-0.00088063	-0.00095537
N.S.		-0.00078531	-1.8639e-05	0.00097105	-0.0011484	-0.00028253	-0.001731	0.00010206	-0.001185	0.00073194	0.00091942	-0.00018817	0.00069804	-0.0012685	0.00082747	-0.00039402	-0.00039785	0.00017046	-0.00045951	0.0015468	0.0021057	0.0017344	-0.0014073	0.0024999	0.0011617	9.507e-05	0.001083	-0.00074707	-0.001636	0.0016326	0.00067083	0.0012509	0.0005418	0.00090491	0.00093612	0.0020354	-0.00044997	0.0014197	-0.0011111	0.00077796	-0.0011666	0.00060258	-0.0014221	0.00093308
N.S.		5.7763e-05	-0.0014551	0.0012613	-0.00070788	0.0016032	-0.00071362	-0.00082862	6.5447e-05	0.0027316	0.0013969	-0.0011306	-0.00047756	7.1931e-05	0.002509	-0.001909	0.0013238	-0.00082916	0.00094768	0.0011141	0.0027924	0.000496	0.0011466	0.00050769	-1.1779e-05	0.00038164	0.0043001	0.00016412	0.00010176	-0.00036205	-0.00030447	-0.00015457	0.0024819	-0.0010356	0.0015279	-0.00031591	0.00043954	-0.0015862	0.0020202	-0.00092542	-0.00093515	-0.001379	6.02e-05	7.1988e-05
N.S.		0.0020618	-0.0011506	0.0010499	0.001658	-0.000409	0.0014185	-0.00055404	0.0040213	0.0025037	-0.00040985	-0.0010874	0.00096925	0.0019531	-0.0007886	-0.00046987	0.00017194	-0.0020571	0.0016147	0.0020648	0.0040268	0.0026806	0.00025431	0.0017756	-0.0023548	-0.0024857	0.00064535	0.00027645	-0.00084719	0.0010755	-0.001394	-0.00083646	0.0022119	0.0016337	-0.0012829	0.0011573	0.00035753	0.00054186	-0.00014281	-0.000481	-0.0010366	-0.000924	5.8128e-05	0.0014854
N.S.		-1.717e-05	-0.0017822	0.00022428	-0.00049307	-0.00010217	0.00050101	-0.00091564	-0.0010209	0.00062984	0.001047	-0.00031596	-0.0023169	1.5808e-05	-0.0017914	-0.0001149	-0.00094765	0.00053645	-0.00022819	0.00049644	-0.00041404	0.0017085	0.0026009	0.0019188	0.0021408	-0.0011023	0.0039555	0.0026306	-0.00086967	0.0021361	0.0015979	0.0012836	-0.0011984	0.00098033	0.0010406	-0.00040137	-0.0006189	0.00063972	0.00053929	-0.00061064	0.00051631	0.00012071	0.0003446	0.00098762
N.S.		-0.00016764	0.00088716	-0.0012318	0.0013261	0.0015928	0.0010599	0.00090994	-0.0010453	0.0015367	-0.00029329	0.001546	0.00051728	0.00048159	0.0013991	-0.00026996	-0.00029691	-0.00058936	-0.00068194	-0.00021283	-0.00040361	-0.0010188	-0.0044153	-0.0028145	0.00085112	-0.00012304	4.7241e-05	-0.00075712	0.00028308	-0.00025127	0.0004618	0.0017777	0.00088549	0.0018436	0.00040118	-0.00033283	0.0004128	-0.00085118	0.0007363	-7.2538e-05	-0.00055543	0.00086077	2.8675e-05	0.0014139
N.S.		-0.00013563	-0.0020991	-3.8003e-05	-0.0013203	0.00015249	-0.002408	0.0013148	-0.00019855	-0.00082515	-0.00045851	3.6353e-05	0.00042835	-0.0010752	0.0015836	-0.0011931	0.0013645	-0.0023579	-0.0002018	0.0007195	0.00027168	0.0006662	0.0028331	0.0010215	0.0021894	-0.00064836	4.2324e-05	-0.0016716	-0.0019434	-0.00065022	-0.00041872	-0.00067088	-0.0011621	0.0020762	-0.00096087	0.0004861	-0.00013557	-0.00080921	-0.00033213	0.00042676	-1.0074e-05	-0.0010602	-0.0023593	-0.0012382
N.S.		0.0007623	0.0012625	0.0010384	0.00098224	0.00075903	-0.0012982	0.00035282	0.0015014	0.00046621	0.00047147	-0.00088024	0.00030655	-0.0011684	0.00061584	0.0004904	0.0018631	0.0019966	0.0028799	0.00083541	-0.0013669	-0.00060933	0.001834	6.8384e-05	0.00025046	0.0012704	0.0024504	-0.00017072	0.00019051	0.0011998	0.0019615	0.0036635	0.0011539	0.0034442	0.0021582	0.0034379	0.00093599	0.00017753	0.00036326	0.0017634	0.0022087	0.0010894	-0.0010557	-4.8103e-05
N.S.		-0.00028562	-0.00050391	0.0001729	-0.00049317	-0.00034902	-0.00068897	-0.00054928	0.00060404	-0.00015855	0.00046261	0.00035559	0.00031388	0.00039155	-0.0010021	0.00049913	0.00096881	0.00044361	-0.00021848	8.5431e-05	0.00063116	0.00052329	-0.00014593	0.00056612	0.00015929	-0.00014386	0.00015318	0.0008282	0.00035881	-0.00026362	0.00083168	-0.00064228	-7.0332e-05	0.00028561	-0.00049678	-0.00067837	0.0010066	-0.00018016	-0.00092185	-0.00047645	-0.00089897	-0.0005188	-0.00014685	-0.00093098
N.S.		0.0010908	0.0021966	0.0010181	0.00060521	0.0014567	0.00015486	0.00015773	0.0014002	-7.8925e-05	0.0018574	0.0011896	0.0018261	0.00068371	0.0021631	0.0017645	0.0034344	0.0034277	0.0048821	0.0021869	-0.001472	0.00039233	0.004068	0.0020352	0.001825	0.0014991	0.0024869	0.0023517	0.0038098	0.0032393	0.0044427	0.0059352	0.0032917	0.0058215	0.0043019	0.0045736	0.0022432	0.0027301	0.0024445	0.0027015	0.002633	0.0009885	0.0003545	0.0015642
N.S.		-0.00032403	-0.00046359	0.001043	-0.00094618	-0.00029033	0.0016189	0.0018726	0.0024451	0.0015658	0.0018228	0.0017565	-0.00016797	0.0022595	0.0012111	0.0030108	0.0048345	0.005623	0.0045715	0.0024557	0.0051589	0.0016373	0.0057538	0.0081705	0.0061753	0.004765	0.0059369	0.0071203	0.003896	0.0043032	0.0060724	0.0046277	0.0041603	0.003692	0.0033798	0.0042479	0.0019399	0.0040976	0.0018671	0.0010941	0.0024369	0.0026909	0.0028395	0.0026304
N.S.		-0.00067853	-0.0010966	0.00077108	-0.0014592	0.00084606	-0.00042481	-0.0012491	0.0003211	-0.00014865	0.00080262	-0.00051241	-0.00053207	7.5108e-06	0.00093294	-0.0018045	-0.0010726	-0.0015054	0.000312	-0.00077551	0.0010716	-0.0010768	-0.0003919	0.00037502	0.0001808	-0.00018121	0.0038634	-0.00039901	-0.00085414	-0.00065358	-0.0015028	0.000428	0.001199	-0.0016884	0.00065568	-0.00045724	-0.00050654	-0.0027931	-0.00025574	-0.0010351	-0.00077531	-0.0016021	-4.0215e-05	0.00016675
N.S.		-0.00027864	0.00045664	0.003021	0.0034998	0.0022755	0.00058575	0.0019506	0.0015339	-0.00031261	-0.00077264	0.00016891	-0.0011328	0.0013904	0.0023985	-0.00012216	-0.00049294	0.0018828	-0.00040858	0.00026817	0.0010492	0.00018356	-0.0011311	-0.0024046	-0.0024182	-6.0262e-05	0.00080361	0.0011986	-0.00054056	0.0015648	0.002977	-0.0003987	0.00084522	0.0013011	-0.0015773	-0.00044675	0.00028253	0.00036031	0.00066759	0.0014718	0.0013666	0.0015105	0.00072323	0.00089762
N.S.		-0.00019767	-5.7674e-05	-0.00062058	0.000511	-0.00074759	-0.00032464	-0.00041676	-0.00047758	0.00011094	-0.00027202	-0.00058106	0.0026224	-4.1078e-05	-9.1499e-05	0.0013551	0.00043171	-0.00035231	0.00038984	0.0011038	0.00054699	0.00048032	-0.0011668	0.00060585	0.00013113	0.00030609	-0.00041473	0.00077651	0.00013431	0.00062902	0.00010228	-0.00052671	-0.00020113	0.0007282	-0.00016045	0.00062754	0.0013218	-0.0021738	-0.0020279	-0.00017083	-0.00046666	-0.00060647	0.00033827	-0.00013301
N.S.		-0.0009418	0.00059797	0.003261	5.1303e-05	-0.0008006	-0.00012999	7.6887e-05	0.0012044	-0.00069621	-0.001796	-0.00080326	-0.00059637	0.00068226	-0.00042137	-0.00048191	-0.00064076	-0.0017651	0.00028016	0.0011961	-0.0028174	-0.0013394	-0.0024021	-0.00096607	-0.00082574	-0.0025851	0.0015093	-0.00035736	0.0010841	-0.0016774	0.0017076	0.00033672	-0.0017004	-0.0010811	-0.00064015	-0.001271	-0.00043629	-0.00061386	0.00062119	-0.001139	0.0023462	-0.0002654	0.00067867	0.00067875
N.S.		-0.00049381	-0.00084132	-0.00032038	-0.0017402	0.0012274	-0.00035386	-0.0011067	9.8049e-05	-0.00053345	0.00026036	0.00020504	-0.000305	-0.00032432	0.00058551	-0.0016144	-0.0011371	-0.0016299	-0.00096948	-0.0021017	-0.00070841	-0.0031411	-0.00036447	-0.00023692	-7.4468e-06	-0.00028461	0.0025375	0.00085745	-0.00108	-0.00017572	-0.0015702	0.00092979	-9.1295e-06	-0.0017407	-0.00046858	-3.6008e-05	-0.0012079	-0.0025357	-0.001328	-0.00045052	-8.4129e-05	-0.0017031	-0.000262	0.00061613
N.S.		0.0003117	-0.0019965	0.00071726	-0.0014241	0.00032588	0.00019789	-0.0017466	-0.00035406	0.0002299	-0.00098174	-0.0014611	0.0001217	0.0012654	0.00027704	0.0017284	-0.00049091	0.0011512	0.0011959	0.0017392	-0.00083763	0.0016499	0.0040554	0.0025861	-0.00050832	0.00027431	-3.4907e-05	-0.003114	0.0011267	-0.0022551	0.0010526	0.00045695	-0.002932	-4.6912e-05	-0.0014493	-0.00019121	0.0017814	-0.00091603	-0.0019621	-0.00090742	0.00084839	-0.00034469	0.0011678	0.0019098
N.S.		-0.00065126	0.00020006	-0.0015676	-6.3728e-05	0.00028247	0.0012453	-3.8022e-05	0.00049847	-0.00081998	-0.0014336	0.0010391	0.0019474	0.001384	5.8183e-05	0.00079395	0.00092298	3.5204e-06	0.00060815	0.0017297	-0.00031852	-0.00056935	-0.00093911	0.00074604	0.00010159	0.00034481	0.0010679	0.0011449	0.0010188	0.0013042	0.0013298	-0.0012293	0.0001466	-0.0016791	0.0013001	0.00020734	-0.00019079	-0.00037501	0.00084438	0.0013202	-0.0013986	0.0002234	-0.001132	-0.00099428
N.S.		0.0016849	-0.00084786	0.00035869	0.0010454	-0.00045415	0.0015493	0.00039005	-0.00087282	-0.00084405	-0.0020866	-0.00060018	-0.00044295	-1.1446e-05	-0.0009517	0.00060921	0.0017235	0.00023949	0.00065596	0.0027407	0.0034583	0.0047845	0.012359	0.0049977	0.0026218	0.0021464	0.0016206	0.0016018	0.00073232	0.0014414	-0.0013232	-0.00060252	-0.00040958	-0.00094785	0.0014081	-0.00019878	-0.00065852	0.0022849	-0.0017626	0.0019734	-0.00045534	0.0003605	0.00081859	3.4809e-05
N.S.		-0.00066986	-0.00083505	-0.00080767	0.00069723	0.00090025	0.0011446	0.00048944	-0.0014731	-0.0007943	0.0006371	0.0019971	-0.00033367	0.0013311	0.00049385	0.0011164	0.00082369	0.0015772	0.0014963	0.0014075	-0.00032659	0.0014772	6.705e-05	0.0010529	0.0017566	0.00098045	0.0028138	0.0004876	0.00092988	0.0012972	-3.9952e-05	0.0011205	-0.0014221	-0.0014413	0.0015967	0.00072263	0.0017389	0.0012154	0.0010157	0.0032294	-0.0003163	0.0013177	-0.0014878	-0.0019474
N.S.		0.0022108	-0.0017602	0.0019846	0.00047523	0.00030051	0.00092609	-0.00088318	0.0024999	0.0016885	-0.00091358	0.00059954	0.00038592	0.0017252	-0.00097817	0.00011918	-6.1438e-05	0.00087583	0.0020457	0.0019495	0.0045226	0.0038584	0.0025497	0.0022004	-0.0011625	-0.00036408	2.9304e-05	0.0011399	-0.00011716	0.0023822	0.00045095	0.00078567	0.002711	0.00019694	-0.0017055	0.00095483	-0.00093621	0.0010718	-0.0012269	0.00063524	-0.00056873	-0.00078586	0.0023958	0.0018247
N.S.		0.0004076	0.00080102	0.002267	0.0033768	0.0018395	0.0009388	0.0011341	0.00051477	9.9906e-05	-0.0011259	-0.00059767	-0.001145	-2.2893e-05	0.0011975	-0.0013367	-0.0027073	0.0008979	-0.0005467	-0.00034012	-0.00058325	1.208e-05	-0.00020272	-0.00085537	-0.00043216	-0.00036529	0.00060721	0.0019248	-2.4119e-05	0.0019499	0.0016942	-0.00018408	0.0012644	0.0020616	-0.00039041	0.00015418	0.00094694	0.0014721	0.0015562	0.0014706	0.0015857	0.00089709	0.0012196	0.00093199
N.S.		0.0011514	0.00032164	0.00068379	0.001106	-0.00054172	0.0013831	-0.00080204	0.00268	0.0016686	-2.1736e-05	-0.0019034	0.00067357	0.00090368	-0.00092666	-0.00056398	0.0031649	-0.0012663	0.0018049	0.0020974	0.0036745	0.001623	-0.00090814	0.0015653	-0.0017248	-0.0013554	0.00073357	-0.00057229	-0.00077817	0.00071257	-0.0029044	-0.0020459	0.00056372	0.0014963	0.00094034	-0.00012359	0.0010811	0.00045239	0.00063705	-0.00089209	-0.00064364	-0.0012228	-0.0019086	-0.00017403
N.S.		2.8111e-05	0.00086023	0.00062214	0.00059836	0.0011618	-0.0002723	-0.00052398	0.00062488	0.0013917	0.0026277	0.00060829	0.0011623	-3.7366e-06	-0.0011021	-0.00056291	0.00029121	-0.00045798	-0.00044416	0.00066535	6.6003e-05	0.00038522	-0.0010354	0.00074028	0.00057257	-0.0011361	-0.0010014	-0.00078112	-0.00099759	-0.00096734	0.00037574	-0.00012438	0.00041463	-0.00078688	0.00037337	-8.0439e-05	-0.00049953	0.00031096	-0.00019389	-8.9982e-05	-6.102e-05	-0.00094819	-0.00011547	0.00024942
N.S.		-0.00022347	-0.00079283	-0.0003025	0.00025174	-5.7019e-05	-0.00043186	-0.00045402	-0.0012819	-0.0003899	0.0010066	-0.00057244	-0.00017641	-0.00037695	0.0015201	-0.0012955	-0.0025191	5.2045e-05	0.00071758	0.0010854	0.0011714	-0.00048902	0.0015248	0.0019233	0.0018667	-0.00014274	-0.0011797	0.0013177	0.0015902	-0.00023114	0.00037923	0.00099006	0.0019011	0.0022921	-2.7306e-05	-0.00012449	0.00021318	0.00083265	0.00030533	-0.00024394	0.00040689	-0.00064529	0.0019578	5.9883e-05
N.S.		0.0014555	0.0014131	0.0006411	0.0010969	0.0022056	0.0018407	-0.0014514	0.0011118	5.2954e-05	-0.0010528	0.00046942	0.0022515	0.0014456	0.0013095	-0.00035658	0.00035001	-0.0004884	0.0025019	0.00027057	-0.00078238	0.00041472	-0.00296	0.0012139	0.0034882	0.0015236	0.0032248	0.0021899	0.0036455	0.002303	0.0021791	0.0024277	0.0040661	0.00093678	0.0011148	0.0023432	0.0013098	0.0010952	0.0027818	0.00074677	0.0021114	0.00024243	7.7691e-05	0.00036557
N.S.		0.00053803	-0.0002215	-0.00069637	-0.00089119	-0.00088404	0.00071037	-9.4402e-05	0.00066076	-0.0012831	0.0010663	-0.00068443	0.0010121	0.00048148	-0.00054523	0.00037621	-1.5053e-05	4.1219e-05	0.00037011	-0.00028896	0.00055718	-0.00024726	-0.0025734	-0.00033015	6.5793e-05	-0.00080592	0.000296	0.0014782	0.00032731	0.0005778	-0.00040489	-0.00060643	0.0015417	0.00073654	0.0013128	-0.0008011	-0.00033477	-0.0015254	-0.00071942	-0.0012844	0.00013791	0.00027354	-0.00036914	-0.0016559
N.S.		-0.00054256	-3.3731e-05	0.00048196	-0.0028466	0.0019532	-0.0011908	1.6584e-05	-0.00019747	-0.00018312	-0.0008708	-0.00064086	-0.0016068	0.0038127	0.0021973	0.0035511	-0.0011125	0.0019235	-0.00098663	-0.0010685	0.00011162	-1.5561e-05	0.0019311	-0.00022309	0.00063358	-0.0017786	0.0011637	0.00028767	0.00060512	0.0052418	0.00063502	-0.0017852	0.0015591	0.0016638	-0.00043396	-0.0017153	0.00054263	0.00070262	0.00436	-0.0013721	0.0014921	-0.00016882	-0.0016055	-0.002672
N.S.		0.0008148	-0.0010701	-0.00073876	-0.0010469	-0.00058752	0.000213	0.00050822	-0.00057806	-0.00096412	0.0010628	-0.00020197	-9.6475e-05	3.4081e-05	-0.0011962	-0.00019818	0.00039591	0.0011013	0.0011211	-0.0011951	-0.00022507	0.00095157	-0.0050565	-0.00066729	-0.00014438	-0.001381	-0.00042429	-0.00023518	2.1079e-05	0.00033247	-0.0010061	-0.0011073	0.0010514	0.00040405	0.00053957	-0.0012935	-0.00064585	-0.0006606	-0.00029751	-0.0010868	0.00042378	0.00025232	0.00055264	-0.00050351
N.S.		-0.0010978	0.0018896	0.0011635	-0.00015461	-0.0015232	0.0015028	-0.000234	-0.0014405	0.0016989	-0.0020216	0.0024511	0.00086595	0.00047307	0.0023254	0.00082784	-0.00064272	-0.00043782	-0.0011003	0.00077148	0.0029476	0.0027345	0.00016046	0.0030597	-0.00028278	0.0010619	0.0022337	-0.00077986	-0.0011288	-0.00021134	-0.0012799	-0.0014875	-0.0017881	-0.00089022	-0.0022718	0.00013739	-0.0010931	-0.00066398	0.00051134	0.002445	0.00030741	-0.00037872	-0.0012816	0.0017728
N.S.		-0.0011564	-0.00027882	-0.0020753	0.00097298	0.00064198	0.0015197	0.00063547	-0.0012349	0.00096494	0.00017359	0.0012721	0.00010577	0.00098678	0.0027599	0.0004709	-0.00019007	-0.00078579	0.00014424	0.00062358	0.00010801	-0.00078605	-0.00089335	-0.0013934	-0.00010955	-0.00098441	-0.00050035	-3.72e-05	0.00046836	-0.0005704	0.00089911	0.0010623	-0.00034512	0.0005106	-0.00022947	-0.00053126	0.0007338	-0.0012846	-0.00057522	-0.00011353	-0.0020476	0.00051389	-0.00076521	0.0026095
N.S.		0.00031006	0.00014536	-0.0015208	-2.3115e-06	-0.0012682	0.0012626	-0.00067697	0.0009621	0.00071781	-0.00087617	-7.6039e-05	0.00033806	-0.00079377	-0.00048033	0.00087027	0.00079054	-0.0010758	-0.00072589	-0.00016335	-0.00089869	-0.00012016	0.0021568	-0.00033395	-0.00042344	0.0026702	0.0011248	-0.00036154	-0.0012346	0.00074448	-0.00087748	0.0003441	-0.00010245	0.00061826	-0.00069539	-0.00046377	-5.1456e-05	-0.00022027	0.0011929	0.00041284	3.1754e-05	-0.00043015	-0.0011868	-0.0010093
N.S.		-0.00043706	0.00059423	-0.0025193	-0.00065697	0.0020809	-0.00082993	-0.00026342	0.00071019	-0.00092635	-0.0011985	0.0026926	-0.0015679	0.0015254	5.2203e-05	0.0018682	0.00072136	-0.0003833	0.00030273	0.00072608	0.0012603	0.0019025	-0.0018272	0.0015818	0.00097861	-0.00035179	0.0014157	-0.0018723	-0.00050843	-0.0024178	-0.00038902	-0.0026822	-0.0018347	0.00032293	6.27e-05	-0.00074278	0.00055677	0.0010838	0.00045426	-0.0010479	-0.0011794	0.00031967	0.00042746	0.00090382
N.S.		2.2153e-05	2.198e-05	-0.00075053	0.00045193	-0.00090688	0.0017234	-0.0027196	-0.00017651	0.00028163	0.0011054	0.00027878	-0.0012177	7.4484e-05	-0.0011795	-0.0031829	-0.0017775	0.00017168	0.0013905	0.0019478	0.003243	0.0015508	0.0043727	0.00038618	-0.0012268	0.00081394	0.0014208	-0.0019906	-0.001041	-0.0018734	-0.0011256	-0.0009417	-0.00037744	0.00081458	-0.0016206	-0.00024791	-0.0013743	-0.0016955	0.0011103	-0.0016658	0.00014537	0.00028107	0.00019829	-0.00010785
N.S.		0.00012081	-0.00057552	-0.00023236	0.00052734	0.00014226	-4.4915e-05	7.8572e-05	6.3894e-05	0.00056678	0.0012108	0.00090875	-0.0019946	-0.00094499	0.00064149	0.0013804	4.5617e-05	0.00089607	0.00045771	0.00090335	0.001368	0.0029699	0.0026101	0.0014801	0.0039921	-0.00098777	0.0050011	0.0017522	0.00045038	0.0036763	0.0013433	0.0023048	-0.00081752	0.00028797	0.00063017	-0.00014851	-0.00021148	0.00095898	-0.00026302	0.00044119	0.00014551	-0.00039439	-7.5068e-05	0.0014828
N.S.		0.0006993	-0.00027631	-0.0011599	0.00097352	0.00020568	0.0015381	0.00024303	-0.00073853	0.00076687	6.4999e-05	0.00053902	0.00078204	0.0010962	0.0030346	0.00096389	-0.00068175	-0.00088155	1.9293e-05	0.00095992	-0.0014116	-0.0015683	0.00021141	7.253e-05	-0.00021025	-0.0013705	0.00012258	0.00018116	0.00058602	-0.00039681	0.00020473	-0.00031461	-0.001075	-0.00016619	-0.00079855	-0.00010248	0.00015627	-0.00053614	-0.0012341	0.0010125	-0.0019991	0.00023936	-0.0015031	0.0026812
N.S.		-0.0017423	-0.00085715	0.0012605	-0.00064735	-0.00029931	-0.0015626	0.00026275	-0.00067635	0.00055815	-0.0001127	-5.5725e-05	0.0023289	0.0018268	-0.00043636	-0.00090271	0.00038962	0.00032829	0.0072015	0.00015279	0.0014081	0.0055123	0.0050542	0.0039174	0.0025017	0.0023077	-7.395e-05	0.00048913	-0.0019797	0.0020084	0.004688	-0.00016429	-0.0018569	0.0012868	0.00043652	-0.00054864	-0.00018741	-0.00029548	-0.001036	-0.0011496	-0.0020339	-0.0019989	-0.00098004	-0.0013755
N.S.		-0.00010398	-0.00050873	-0.0016421	-0.0011755	0.00083196	0.00029934	0.00071284	-1.7694e-05	-0.00033168	0.00073441	3.9195e-05	-0.00039076	0.00014486	0.00054472	-0.0010407	-0.00017489	-0.0010744	-0.0018613	-0.0030496	-0.0017895	-0.0034016	-0.00086193	-0.00059395	-1.1796e-05	0.0010852	0.00078009	0.0028872	-0.0014621	6.8148e-05	-0.00015788	0.0010459	-0.00046201	-0.0014762	-0.001624	-0.00062935	-0.00057513	-0.0011095	-0.0017988	-0.00013333	0.00081872	-0.0013628	-0.00065308	0.0019963
N.S.		-0.00014984	-2.7131e-05	0.00070975	0.00085969	0.00099023	-9.6136e-05	0.00037008	0.00023991	0.0014141	0.00018585	-0.00045885	0.0011783	0.00051687	-6.7733e-05	-0.00033631	0.00028887	-0.00058861	0.0002871	0.0015431	0.00058393	-0.00022166	-0.00027477	0.0017603	0.00043561	-0.00029847	-0.0012989	-0.0010211	-0.00081161	-0.0011662	0.0010114	-0.00025158	9.2609e-07	-0.0010878	0.00022006	-2.577e-05	-0.00015771	-0.00027769	-0.00081125	0.00014784	0.00016253	-0.00054025	9.5613e-06	7.8235e-05
N.S.		0.0024037	-0.0003541	0.0001488	0.0035621	0.00097856	-0.00020537	-0.00011833	0.0010947	0.0034021	-0.0010448	-0.00071611	0.00064793	-0.0014894	-0.00093216	0.0015634	0.0026458	0.0012321	0.0033938	0.00054005	-0.00036743	-0.00041744	0.0028322	0.0023695	0.00098926	8.4925e-05	0.0020098	-0.0014042	-0.00034168	-0.00052102	0.0026355	0.0008289	0.00064919	0.00069566	0.0019488	0.0010671	-0.00081648	-0.002624	-0.0016942	0.0027413	0.0010446	0.0018629	-0.0020205	4.9324e-05
N.S.		0.0013194	0.0013994	-0.00014103	0.00050234	-0.00023221	0.0012971	0.0020091	0.0019964	-0.00064873	-0.00019697	0.00058315	0.00058201	-0.0016384	0.0020287	0.00030864	-0.00082383	0.00010512	0.00025162	0.0014057	0.00075059	0.0016331	0.0011191	0.0091452	0.0016738	0.00044674	0.00024162	0.0019784	-0.00047909	0.0026411	0.0028906	0.00075598	0.0010792	0.0015347	0.0018312	0.0016352	0.0004908	-0.0014203	0.0029341	0.00044788	-0.00035016	0.0012532	5.6151e-05	0.00021786
N.S.		-0.00030307	-0.00027221	-0.0011984	-0.00028882	-0.00024918	0.0014809	-0.0005925	0.001184	-0.0011023	7.183e-06	-0.00021037	0.0020153	0.0013973	-1.5091e-05	0.00050984	0.00017814	-0.00021421	9.6387e-05	0.0008982	0.00011272	-0.0015278	-0.001473	9.6625e-05	2.2263e-06	3.5821e-05	0.00030642	0.0019015	0.00047061	0.0013114	0.0005455	-0.0007903	0.0014106	-0.00071239	0.0014189	3.905e-05	8.9358e-05	-0.0016455	5.7652e-05	-0.00059402	-0.00071446	-8.5425e-05	-0.0013004	-0.0018004
N.S.		0.0020455	-0.00096617	0.00079747	-0.0001454	-0.0024182	-0.00036102	-0.00067024	-0.00080398	0.00026397	-0.0017723	0.0015481	-0.00088501	-0.00028798	0.001436	0.0015802	0.0015356	0.0020121	6.8198e-05	0.00060378	-0.00057438	-6.9913e-05	0.0017128	-0.0016947	-0.0015758	-0.00080149	0.0013333	0.001868	0.001544	-0.0012413	0.00047498	-0.0022502	-0.0002987	-9.862e-05	-0.00051658	0.0015168	-0.00088627	0.00094684	0.00089208	0.0014856	0.00023383	-0.001977	-0.0014451	-0.00045243
N.S.		-2.7341e-05	0.00090628	9.7877e-05	9.862e-05	0.0006552	-0.0010317	-0.00077392	0.00055693	-4.8377e-05	0.0043321	0.0014478	4.7831e-05	0.00044452	-0.00092616	-0.00053391	0.00021133	-0.00037051	-0.00034357	0.00086501	-0.00024224	0.0010553	-0.0012744	0.0012022	0.00065367	-0.0016398	-0.00054323	0.00037635	-0.00068944	-0.0010039	-0.0003279	-0.00012777	0.00057633	-0.0001388	0.00061509	-0.00046601	-0.00054098	-8.1053e-05	-0.00031193	-0.00072865	-0.00077923	-0.0010415	-0.00025026	0.00089295
N.S.		0.00090795	0.0033505	0.00071148	-0.00021809	0.001031	-0.00035305	-0.0012616	0.00047625	-0.0011246	-0.00021864	-0.00078983	-0.00045346	-0.0015536	-0.00022435	-0.0011878	-0.0011509	0.0019508	0.00030968	-0.0015236	0.0013061	0.00078426	2.7062e-05	0.00082238	0.0025105	0.0011152	0.00087829	-0.00020964	0.0010905	0.0017341	0.00079239	0.00065834	0.0005238	0.000226	0.00063058	-0.00074726	0.00072307	-0.0011409	0.0012582	0.00067387	-0.00026306	0.00093154	0.0011989	0.00068018
N.S.		-0.00045595	0.0031496	0.0017261	-0.0010097	0.001507	-0.00027073	-0.00038235	0.0010251	-0.0019782	-9.197e-05	-0.0011288	-0.00073418	-0.0014172	0.0014731	-0.00033274	-0.0019667	0.0019809	1.7816e-05	-0.0016408	0.0017192	-0.00027617	0.0003089	0.0001343	0.0022688	0.0015402	0.0010036	0.0012388	0.0003976	0.0016613	0.00093297	0.00031457	-1.6935e-05	0.00023451	0.0011719	-0.00068744	0.0025575	-0.00095214	0.00073304	-3.5847e-05	-0.00054487	0.00025804	0.0011028	0.00037883
N.S.		0.00021721	0.00094718	-0.000441	-0.0021682	0.0030651	0.00087337	-0.00058802	-0.00038218	-0.0012274	0.00085094	0.0021387	0.000676	0.00076632	-0.00044876	0.001636	-0.00047291	0.0037117	0.0030468	-0.0001683	0.0010198	-0.00054321	0.00065622	0.00092078	-0.00023874	0.0019868	0.00034113	-0.00083655	0.00081816	0.00054419	0.0012608	0.00090273	-0.00044297	0.0017092	0.00059391	0.001243	0.0013493	0.0027605	0.0045176	0.0006999	0.00097697	0.00063385	-0.00092743	-0.00024348
N.S.		0.0024214	-0.00050212	0.0028414	0.00050511	0.0013628	-0.00011557	-0.0012923	0.00063219	0.0006137	-0.0010629	0.0010857	0.00035525	0.00035399	0.00026648	0.00037646	0.0017743	0.003376	0.003319	0.0025767	0.0059217	0.0042976	0.003751	0.002287	0.0003873	0.001015	0.00042404	0.0023965	-0.001294	0.0029897	0.0010881	0.0009738	0.0007116	-0.0012693	-0.00085897	-0.00057327	-0.0023753	0.001855	-0.001223	0.001096	0.00018677	-0.00092515	0.0022527	0.00033774
N.S.		0.0016759	0.0012267	0.00066381	-0.00025721	-0.0018276	-0.00073018	0.002665	0.0020652	0.001151	-0.00071278	-0.0012933	-0.00081294	-0.00043878	-0.00022408	0.00049862	0.0014875	-0.0015681	0.00026424	-0.0011643	0.0018847	0.0034066	0.0041016	0.00060683	-0.0023142	-4.265e-05	-0.0019043	-0.0012885	0.00068136	-0.00014967	-0.00050639	0.00082808	-0.00057999	-0.00062312	0.0012194	0.0012654	-0.00086808	0.0011776	0.0018819	0.0014167	0.0014662	0.001218	0.0017446	0.00038099
N.S.		-0.00071967	0.0011859	0.0020051	-7.0566e-05	-0.001897	0.0011287	-0.00055667	-0.0004512	-0.00082928	-0.00076073	-0.00026732	-0.00084045	-4.1863e-05	-0.00067759	-0.00047576	-0.0012396	0.00033815	0.00065841	0.001625	-0.0022526	-0.0017761	-0.00053557	0.00010701	0.00092733	-0.0018771	0.00043049	-0.001516	-0.00032716	-0.0010122	0.0017085	-0.0011215	-0.002399	-0.0014182	-0.00078803	-0.0020009	-0.00019887	-0.00082643	0.001039	-0.002139	0.00014123	-0.0013657	-0.0008443	0.0010193
N.S.		-0.00091022	0.00018954	-3.484e-05	-0.00098126	0.00028129	0.0017597	0.00097733	0.00035865	0.00034509	0.00062138	0.0022333	0.0021804	0.00010715	0.00074032	0.00084298	2.5766e-05	0.00036726	-0.00011062	0.001845	0.0019438	0.0030792	-0.0029984	0.00079711	0.00056787	0.0016854	0.0015786	0.0010238	-4.2798e-05	0.0010218	0.00068328	-0.00049535	0.00037033	-0.0011436	0.0025571	-0.00052361	0.00095654	0.00090417	0.0018483	0.0010402	0.00042408	0.00035685	0.00058401	0.00052508
N.S.		0.0011396	0.0004992	0.0014962	0.001422	0.0022387	0.00010829	0.0013199	0.0024454	0.00035206	-0.00040927	0.0014315	0.0018822	-0.00014214	0.0010129	0.0019641	0.00069661	0.00010684	0.00083389	-0.0023105	0.002899	0.0017683	0.00052686	0.0013417	0.0012674	-0.0021155	-0.0014967	-0.0014761	-0.00040695	0.0002953	-0.0020452	-0.0014078	-0.00032336	0.00055356	0.0008413	0.0016959	-0.00026945	-0.00091164	-0.00073489	9.3231e-05	0.00071435	0.00045162	0.00072558	0.00092234
N.S.		0.00042598	-0.0013538	0.0007966	0.00089455	0.00040444	0.00086321	0.00035172	-0.0013116	-1.4648e-05	-0.001054	-0.00095084	-0.0003358	0.0004907	0.00071533	0.00042451	0.0011949	-0.00018237	0.0013034	0.0026074	0.0024916	0.0030048	0.005352	0.0040004	0.0015495	0.0011142	0.0017369	0.00099199	0.0014403	0.0019162	-0.00074976	-0.00051575	0.0001103	-0.00021632	0.0010747	-0.00012908	-0.00091514	0.0022007	-0.0016526	0.0016573	-0.0010059	0.00041777	0.00043009	-1.3438e-05
N.S.		-0.0011273	0.0026388	0.0006421	0.00080647	-0.00067374	5.6784e-05	0.00062192	0.00047846	-3.2596e-05	0.00090493	0.0011412	-0.00011471	0.00041003	0.00013288	-0.0001157	-0.00072032	-0.0001475	0.00042999	0.00029302	0.00077368	0.0020391	-0.0004308	-0.0010051	0.002493	0.00079538	0.0011844	-3.5061e-05	-0.00045026	-0.00074028	-0.00087222	0.0010813	-0.00060427	-0.0015913	0.00064191	0.00064246	0.00056891	0.0024741	5.8888e-06	0.0016683	9.8293e-05	0.0021844	0.0004449	-0.00080186
N.S.		-0.00049133	-0.0012494	0.00050794	0.00026818	-0.00088005	0.00063415	0.00076765	-0.0019001	-0.0012275	0.00044464	-0.00020412	-0.0001365	0.00016758	-0.00058419	0.0026523	0.00011791	0.0015745	0.0043994	0.0020406	0.0016195	0.0026715	0.0017491	0.000816	0.0043706	0.0021046	0.0036006	0.0019297	0.0005387	0.00088932	0.00061542	-0.00025972	-0.00071205	-0.0027732	0.0015762	0.0007538	0.0010155	0.00062868	0.00050543	0.0030839	-0.00026042	0.00051009	-0.0011228	-0.0014248
N.S.		0.0013485	-0.00024698	0.00051015	0.00031741	-0.00043042	9.0811e-05	-3.3188e-05	0.00027097	0.0013674	-0.0015866	0.0017926	-0.001015	-0.00047419	0.00095836	0.0017651	0.001632	0.0005863	-0.00055854	0.0010494	-0.00058532	0.00057791	0.0011133	-0.0011722	-0.00084109	-8.6313e-05	0.0011209	0.0016849	0.0037548	-0.00013367	0.00038876	-0.001783	0.00040048	-0.00011187	9.0472e-05	0.0008861	-0.0013384	0.0014706	-0.00025494	-0.00072793	0.00037255	-0.0024989	-0.001739	-0.0016033
N.S.		0.00060604	-0.00084721	0.0017422	0.00065089	-0.00085413	-7.165e-05	7.233e-05	-0.00011716	0.001306	-0.00093945	-0.001639	-0.00049404	-0.00053168	0.00072369	0.00019445	-0.0025261	-0.00056541	-0.00011048	-0.00071569	0.00060454	-0.00084126	-0.0025095	-0.00044777	0.00024956	0.00052332	0.0017339	0.00084155	-0.0020015	-0.00020051	0.0010197	-0.0007588	-0.00011239	-0.00045539	0.00078751	-0.001022	-2.5264e-05	-0.00029292	-0.00095192	0.0015108	-0.00064451	0.00053888	-0.0012652	0.0013426
N.S.		-0.00041033	0.002814	0.0005308	-0.00037712	-0.002238	0.00066577	-0.00071907	0.00030579	-0.00037516	-0.00045501	0.0001686	-0.00049768	0.0010191	-0.00023258	-0.00068357	-0.0025045	0.001085	0.00082082	0.0020917	-0.00073123	7.2778e-05	0.0027063	0.0042238	0.0045067	-0.00052976	0.00056923	-0.0016463	0.00024308	-0.00077037	0.0011004	-0.0020643	-0.001965	-0.001002	-0.00024086	-0.0025637	0.00035682	-0.0012448	0.00028496	-0.0016517	3.7494e-05	-1.1257e-05	-0.0017509	0.0013935
N.S.		-0.001084	-0.00031626	-0.0014541	-0.00061946	-0.0011989	0.001005	-0.00076027	-0.0013354	-0.00028244	-0.00070124	0.0015975	0.002003	8.9042e-05	0.0017754	0.0010196	-7.963e-06	5.5382e-06	0.00015354	0.00096785	0.0012451	-4.6225e-05	-0.00074625	0.00038269	0.00013377	0.00012874	0.00011492	0.0014232	-0.00018687	0.000135	-0.00021348	-0.00018557	-0.00050939	0.00056532	0.00099636	0.0002781	0.00086911	-0.0009663	-0.0011934	0.00028293	0.00040178	0.0010081	0.0011646	-8.463e-05
N.S.		-0.00020493	0.00013705	-3.1389e-05	-6.3242e-05	-0.00058561	-0.001235	-0.00099215	-2.4205e-05	-0.0011477	0.0023308	0.00024011	-0.00041478	0.00066703	-0.00095796	-0.00060884	-0.00021953	-0.00060846	0.00036632	0.0002479	-0.0010226	0.00061134	-0.00069618	0.0019585	0.00066902	-0.0012384	-0.00056131	0.0006466	-0.00053915	-0.0016013	-0.00055732	-0.00050059	0.00050362	-0.00012611	-0.00026997	-0.00051261	-0.00090528	-0.00082007	-0.00074698	-0.0011733	-0.0014361	-0.00095545	-0.00032714	0.0010027
N.S.		-0.00073398	-0.0010415	0.00016968	-0.00077718	3.1413e-05	0.00069163	0.0015514	0.0018205	0.0026217	0.0018948	0.00041379	6.9876e-05	-0.00055593	-0.00053514	0.002159	0.00063478	0.001281	-0.00095511	0.0025904	0.0012624	0.0029869	0.00073093	-0.00037619	0.00021364	0.00062929	-0.0010836	0.0014046	0.0002901	-0.0003321	0.0033456	0.00028509	-0.0012556	0.00078668	-0.00057379	-0.00031876	-0.0010218	-0.00051397	-0.00029052	0.0011359	0.00082837	-0.0001659	0.00016968	0.00030113
N.S.		0.0029631	0.00041796	0.0038038	0.0027421	0.0010858	-3.8446e-05	0.00086884	-6.9381e-06	-0.0010039	0.0028058	0.0018901	0.0024208	0.0011452	-0.00014518	0.00028747	0.002629	0.00098155	0.0024265	0.0018436	0.0032491	0.004001	-0.00044672	0.002524	-0.00020201	0.00061177	-0.00025372	-0.00022951	0.0010718	0.00036495	-0.0013562	-0.00038368	-0.0011348	0.0017819	0.0009449	-0.00017934	0.00059813	0.0012304	0.00032521	0.0011012	0.0014108	-0.00071089	-0.0017101	0.0029951
N.S.		0.0010826	0.002214	0.00095137	0.0026812	0.0036067	0.0024388	-0.00018405	0.0015784	0.00096213	0.00020517	0.0033441	0.0010831	0.0039471	-0.001025	-0.0005036	0.00028962	0.00089592	-0.0016108	-0.0012509	0.00041302	0.0014746	9.5834e-05	-0.0017963	-1.7136e-05	0.00018394	0.00079623	-0.00029928	-0.00029836	-0.0011066	0.002014	0.0011301	0.00010342	-0.0006704	0.00011538	0.0012777	-0.00016876	-0.0016168	0.0017154	-0.00072022	0.002552	2.6093e-05	-0.0017894	0.00044728
N.S.		0.0004292	0.0035391	1.1619e-05	-0.00028342	-0.0026478	-0.00040612	-0.0010959	0.00076687	-0.00068173	-0.00081435	0.0012222	0.00053706	0.0012782	-0.00042105	-0.0004754	-0.0039854	0.00057932	0.00030772	0.0020835	0.0013255	0.0017982	0.0041003	0.007558	0.0066111	0.00018165	0.0014464	-0.00045507	0.0017615	-0.0006799	0.00081764	-0.0014857	-0.0007342	0.0007569	0.0004019	-0.0025201	0.00082952	-0.00071558	0.00089172	-3.475e-05	0.0012849	0.00075635	-0.0011448	0.0011557
N.S.		-0.00065339	-0.0010597	-0.0014792	-0.0010053	0.0011365	0.00071834	0.0010129	0.0013042	0.00046049	-0.00044152	-0.0017255	9.9542e-05	0.0017918	0.00026313	0.00062456	-0.00053221	-0.0015828	-0.0015194	-0.00029832	-0.00073117	-0.0006836	0.00064324	0.00053552	-0.00054951	-0.00069029	-9.4212e-05	0.0015471	0.002341	0.00082983	-0.0027124	-9.5089e-05	0.00013567	0.0017186	4.5497e-05	-0.00072266	-4.0402e-05	0.00064429	-0.00030694	0.00036866	-0.0014553	-0.00075619	-8.0173e-05	0.00071364
N.S.		-0.0013151	0.0022877	0.0018545	0.0004016	3.9682e-06	0.00086646	0.00062789	0.000253	-0.0017533	-0.0017579	-0.00077591	-0.00056109	-0.00036671	0.00082628	0.0010356	-0.00024481	0.00066437	7.485e-05	0.00010391	0.0008851	0.0023505	0.0056929	0.00061979	-0.00065337	-0.00091384	0.0018738	-0.00047436	-0.0013232	0.0021718	0.00083767	0.0011433	-0.0010977	-0.00082473	-0.0012791	-8.4231e-05	-0.0011347	0.00037201	0.00041416	0.00041493	-0.00046725	0.0017925	0.001825	0.00037442
N.S.		-0.00041727	-0.00021176	0.00045675	0.00028261	0.00088577	0.00028221	0.00068244	0.0011101	0.0013835	0.0011245	-0.00077574	-2.2461e-05	-0.0011369	-0.0014204	0.0012889	-5.8288e-05	0.00048753	-0.0018151	0.00023412	0.00095142	0.0016348	0.00039192	-0.0003337	0.00086432	0.0007069	-0.0012662	0.00020098	-0.00058959	-0.00083729	0.0031676	0.00084487	-0.00047905	0.00013202	-0.00077205	4.1788e-05	-0.00066565	-0.00051851	2.2268e-07	0.00076625	0.00077974	-2.2183e-05	0.00084488	0.00019654
N.S.		-0.001824	0.00016035	-0.00072195	8.5439e-05	-0.00093035	-0.00047239	0.0026114	-0.00030937	0.00037793	0.00016704	6.9349e-05	0.0015294	0.0019796	-0.00059226	5.4161e-05	-0.00015309	-4.9061e-05	0.0039304	-0.001343	0.0012923	0.0034077	0.0021316	0.0021069	0.00069529	0.002562	-0.0012418	0.0014197	-0.00275	0.00046756	0.0041613	-0.00069915	-0.0020912	0.0010282	-0.0010932	-0.0018361	0.00059414	0.00036467	-0.0017916	-0.0015341	-0.0011555	-0.00094531	-0.0013699	-1.2935e-05
N.S.		0.00014361	-0.00099548	0.0023184	-0.0001674	0.0011402	-0.00013625	-0.00056951	-0.00022497	0.00077498	0.00023697	0.00030337	0.0017784	0.0029663	0.00045079	0.0016886	0.00036118	0.0011999	-0.00092917	0.00080922	-0.00082807	0.0033152	0.0028307	0.0018833	-0.00043299	0.0009866	-0.0010669	-0.0016129	0.00078325	-0.00017143	0.00038968	5.3279e-06	-0.0023862	0.00060299	0.00025292	-0.0011604	1.6876e-05	-0.00017975	-0.00053775	-0.00061316	0.0018668	-0.0013727	0.00090699	0.0011618
N.S.		-0.0019514	-0.0010627	0.0013381	0.00089495	0.00010155	0.0034092	-0.0021448	-0.00081077	-5.1323e-05	0.00067897	0.0012971	-0.00098695	-0.00019275	-0.00050363	0.0001246	-0.00027441	-5.4071e-05	-0.0009338	-0.00026931	-0.00050717	0.00052342	0.0034841	0.00066198	-9.1096e-05	0.0029823	0.00071093	-0.00010225	-4.3047e-05	0.0011192	-0.0010714	0.0002922	0.0011214	0.00094918	0.000216	-0.0012984	-0.0012242	0.0017037	0.00023423	0.0011005	3.2221e-05	5.2584e-05	-0.0013898	-0.00023565
N.S.		0.00028771	0.0022302	0.00064821	0.0010169	0.0010873	0.0017085	0.0016913	0.0020088	-0.00075829	-0.0003661	0.00034127	-8.9729e-05	-0.00066455	0.0012129	0.0012205	-0.00068161	0.00028953	0.00095227	0.00050139	-0.0021613	0.00080482	0.00054081	0.0052055	0.0011243	-1.54e-05	0.0010393	0.0013103	-0.00016795	0.0031598	0.0014296	0.0021134	0.00093563	0.0011913	0.0018184	0.00081007	0.00075321	-0.0023273	0.0023949	0.00029574	-0.0015846	0.00081257	-7.8177e-05	-0.00071986
N.S.		-0.00013955	-0.00029245	-0.0018993	-0.00084237	0.0017556	-0.00063254	-0.000195	0.0002091	-0.00097524	-0.0014022	0.0023041	-0.0014502	0.00044236	-0.00023622	0.0011581	-0.00051771	0.00020522	0.00033968	0.00096147	0.0025421	0.00058288	-0.0013565	0.0011446	0.0025609	0.00029424	-0.00035394	-0.0016864	6.0528e-05	-0.0023025	-0.00056582	-0.0017877	-0.00026672	0.00063648	0.00012567	-0.00053832	0.00046223	0.0011987	0.0006155	-0.0020737	-0.001903	0.0012145	-0.00013362	-6.0933e-05
N.S.		0.0011002	-0.00052619	4.3417e-05	0.0021138	-0.00018202	-0.0014262	-1.4724e-05	0.00094616	0.0019873	-0.0015646	-0.0016553	-0.00074433	-0.0025008	-0.00096453	-0.00024238	0.00054987	0.0001205	0.0012922	-0.0011251	-0.0012225	-0.0016466	1.4599e-06	-0.0012494	-0.0010319	-0.00088313	0.001834	-0.0026881	-0.0020932	-0.0012794	0.00069006	0.00076954	-4.4602e-05	0.00028878	-3.7483e-05	0.001402	-0.0015004	-0.0025392	-0.0015887	0.0010549	0.00056729	0.0010207	-0.0024755	-0.0012284
N.S.		0.0015955	-0.0005929	0.0014028	-0.00063529	-0.0026793	-0.00020196	-0.0017606	-0.0020804	-5.047e-05	-0.0018077	0.0015071	0.00019874	-0.00021364	0.0010988	0.001259	0.00070814	0.0021534	0.00050899	0.00079459	0.00043123	-0.00032342	0.00024648	-0.0011728	-0.0013252	-0.00016074	0.0008824	0.0018676	-0.00021531	-0.0017395	0.00033742	-0.0014934	-0.00032687	0.0001647	0.00070132	0.0019626	-0.00065696	0.000223	0.00093218	0.0018592	-0.00024128	-0.00074201	-0.0010857	0.00021978
N.S.		-0.00056432	-0.0013686	-0.00044412	-0.0013836	-0.00060754	0.00010955	0.00088609	0.00088998	0.0024121	0.0012949	0.00027219	0.00063393	-0.00017475	0.00071157	0.0021167	0.0013282	0.0016244	0.00081315	0.0028351	0.0013175	0.0034892	0.00074928	4.7934e-05	-2.1556e-05	0.00039429	-0.00060731	0.0023075	0.0016007	0.0011476	0.0020049	4.9955e-05	-0.0008494	0.0012219	0.00054858	0.00070933	-0.00092807	-0.00048561	-0.00074345	0.00086348	0.0004579	-0.00061166	-0.00038649	0.00090068
N.S.		0.00089148	0.0016438	0.00013123	0.00048908	0.0014278	0.0016066	-0.001023	0.0011436	-0.00014467	0.00044129	0.0015835	0.0019899	0.0010149	0.0015122	0.00073306	0.0016263	0.0013338	0.0040875	0.0013651	-0.00088561	0.00078583	0.0012377	0.0012457	0.0016449	0.00014356	0.0014436	0.0014949	0.0033589	0.0021633	0.0033908	0.0041538	0.0036687	0.0031166	0.0026924	0.0032658	0.001572	0.0019156	0.0027736	0.0014121	0.0017287	0.00020319	0.00017356	0.0014151
N.S.		-0.00061019	0.0015961	0.001745	0.00060084	-0.00048038	0.00018247	-0.00024848	0.00040223	-0.00011832	0.0011344	0.00098808	-0.00020469	-0.00074774	0.0010652	0.00071841	0.00030849	0.00019334	0.00017406	-0.00063338	0.0015993	0.0023788	0.00032257	-0.00044076	0.0021203	0.00045907	-0.00048953	-0.00031106	-0.00038007	-0.0013142	-0.00039302	-0.00028325	-0.0014248	-0.0018837	-0.00011598	0.00011535	-0.00017332	0.0012115	-7.7017e-05	0.0013801	0.00038148	0.001036	0.0031688	-0.0014171
N.S.		0.0006826	-0.00093723	-0.00018301	-0.00066271	-0.00054073	4.3604e-05	0.00056491	0.00040286	-0.00058292	-0.00046996	0.00033674	-0.00035009	0.0018644	0.001307	0.0028252	0.0020732	-0.0030525	-0.0013884	0.00086745	0.00046489	0.000123	0.00075166	-0.0018002	0.00026417	0.00074936	-0.00043561	0.0017105	-0.00074016	0.00041448	0.00086993	0.00079183	0.0030893	0.00074402	-0.00029968	0.0019058	-0.002793	-0.0023532	0.0013006	0.00031493	0.00031907	0.0013432	0.00036792	0.00069454
N.S.		-0.0010092	-0.0010733	-0.0019384	-0.0017193	-0.00099444	0.0015555	-0.0016439	-0.0016094	-0.0011586	-0.00067183	0.0029947	0.0014193	0.00024229	0.0025913	-0.00023539	-0.00019684	-0.00033006	0.00013094	0.00062874	0.0012236	0.0001378	0.00051448	-0.00030342	0.00048244	-0.00027952	0.00049192	0.0015864	-0.00034615	-0.0002605	-0.00014465	-0.00059512	0.00035394	0.00031414	0.0012461	-0.00016344	0.0005668	-1.0325e-05	-3.0113e-05	0.00045924	0.000582	0.0016044	0.0014226	0.00014788
N.S.		0.0024997	0.00044308	-0.0001983	0.0029854	0.00065914	0.0021614	1.2919e-05	-0.0011951	-0.00024891	0.003407	0.00080264	0.0015308	0.0032021	0.0021709	-0.00030696	0.0021112	0.0013371	0.00028831	0.0013289	0.0019288	-0.00059897	0.0012975	-0.00025285	0.00044413	0.00050423	0.0024581	-0.00049053	-0.00079303	-0.0012782	0.00026382	-0.00056959	-0.0009649	-0.0031073	-0.00093222	0.00052669	-1.5905e-05	-0.0011854	0.00082383	-0.001427	0.00024146	-2.9787e-05	-0.00045437	-9.1057e-05
N.S.		0.00023593	0.0010742	0.00016411	-0.00062616	-0.0017572	0.0016017	-0.00062718	-0.0010505	0.00013243	0.00049028	-0.0019878	0.0011536	-0.00012866	-0.00021338	0.00052139	-0.00046168	0.002721	-0.00012367	0.00053544	-0.00070742	0.00038096	-0.00037219	0.0013482	-0.00060175	0.001356	0.00092533	-0.00041513	0.0005984	-0.00030591	-0.00089742	-0.00070765	-0.00041602	-0.00044239	0.0018186	-0.0002455	0.00042001	0.0001114	0.0010797	-0.00067339	-0.00099787	0.00049086	0.0014696	-0.00039479
N.S.		-0.0011387	-0.0015431	-0.00021108	0.0003132	0.00072544	-0.0012672	-0.00037144	-0.00078204	-0.00012397	0.00026936	0.00067071	0.000516	-0.00035444	-0.00037747	-0.00061221	-0.0012528	0.0012333	0.00046607	0.00078192	0.0015915	0.00049692	0.0013872	-0.0014067	0.00091161	0.00012692	0.0032478	0.00027317	0.0024785	-0.00071725	-0.0010553	0.00056631	0.00075219	-0.00019632	0.0012853	0.00025304	0.0010664	0.0039218	0.0037426	-0.00069406	0.00052763	0.001037	0.0005584	0.00018317
N.S.		-0.00067169	-0.0007682	0.00070124	0.0017873	-0.00070552	0.0028342	0.00037687	-0.00012695	-0.0010209	-0.00053144	0.00045971	0.00054333	0.00084105	0.0029589	-0.0020103	-0.0004327	-0.00055009	-0.00083	-0.00089759	-0.0036429	-0.0018211	0.00037917	-0.00085513	0.0076603	0.0031726	0.00050772	0.0013186	-0.0029496	0.00071783	0.0023607	0.00024534	-0.0014796	-0.0007923	-0.00079701	0.0013827	-6.1297e-05	-0.0014372	-3.4502e-05	-0.00098702	-0.0013351	0.00097886	0.0030185	0.00053895
N.S.		0.00050193	-0.00037159	-0.0012406	-0.00015966	-0.0013045	0.00015342	3.3822e-05	0.00098494	0.00097646	-0.0001288	-0.00062372	-0.00068142	-0.0011549	-0.0011428	0.001324	0.00043148	-0.0017611	6.7573e-05	0.0009581	-0.00022135	-0.00018913	-0.00016511	-5.2613e-05	0.00050362	0.0041967	0.0016128	-0.00036102	-0.00043916	0.0007514	-0.0011102	-0.00051883	0.00036037	0.00087782	-0.00012779	-0.00026872	0.0004445	-6.6797e-05	0.0011386	-0.00026784	0.00023386	-0.0002997	-0.0013061	-0.00024956
N.S.		0.00049898	0.00056624	0.00075438	0.0013582	0.00056766	-0.00060639	0.00081645	-0.00016018	0.00094156	0.0006316	-0.0017923	0.00023947	-0.0013962	-0.00079947	0.00028264	0.00014133	0.00025367	-0.00086915	-0.00051907	0.0012207	0.00092733	0.00042464	0.00034552	0.0015207	0.00029274	-0.0019749	1.195e-05	-0.00045009	-0.0003156	0.0022838	0.00085638	0.00059484	0.00091129	0.00023191	0.0015163	0.00028377	-0.00016158	0.00014095	-0.00018218	0.00014519	8.5994e-05	0.00092668	0.0010453
N.S.		-0.00013345	-0.00072121	-0.00052806	-4.8852e-05	-0.00046713	-0.00058636	-5.023e-05	2.8711e-06	-0.00091038	-0.0011834	-0.0015133	-0.0018369	-0.00013121	-0.0011493	-0.00071611	-0.00018854	-0.0014582	0.00046683	-0.00085775	-0.00029224	0.00089555	-0.00074576	0.00052751	-4.4245e-05	0.00022268	-0.00044841	-0.00079268	-0.00058141	-0.00079208	-0.00077061	0.00069159	0.00065325	0.0011921	7.1143e-05	0.00043158	0.0010727	0.00033132	0.0018593	0.00087006	0.00083349	0.00077399	0.00092576	-0.00044071
N.S.		-0.00048669	0.00010606	-0.00033884	-0.0010227	0.0013727	-0.00025768	-2.5167e-05	-5.8035e-05	-7.0235e-05	0.0023885	0.0017404	-0.00076897	-1.5621e-05	0.00069189	-9.1486e-05	0.0013625	0.0012991	-0.00079045	-0.00027322	-0.00073782	-0.00035314	0.00081301	0.00077703	-0.0015066	-0.00066617	-0.0014984	1.0565e-05	-0.0013937	-0.0009898	-0.00039847	-0.0010153	-0.0011131	-0.00072534	-0.00082769	0.00034015	-0.0010582	0.0005788	-0.00022663	-0.00059272	0.00044023	-0.00018077	0.0001174	-0.0014321
N.S.		-0.00042617	-0.00097997	0.00099365	-0.0017811	0.00049906	-0.00041296	-0.00031002	-0.00066811	-0.0019098	-0.00073036	0.0001178	-0.0010402	0.0026077	0.0010687	0.0024238	-0.0013235	0.00070963	-0.0014908	-0.0016149	-0.001355	-4.7754e-05	0.0040627	0.00028414	0.00064676	-0.00069226	0.00079804	0.00064852	-0.00034193	0.003639	0.0004044	-0.0026371	0.001489	0.0016429	-0.00053738	-0.00093992	0.0021237	0.0013886	0.0029201	-0.0015222	0.00096576	-0.00071353	0.00060324	-0.0019329
N.S.		-0.00071121	-0.00056809	-0.0004199	-0.0010039	0.00039692	-0.00025788	0.0015256	0.0014474	-0.00026733	0.00016824	-0.0018861	-6.1518e-05	0.00077974	0.0010526	0.00071114	-0.00070179	-0.0010486	-0.00088832	-0.00025861	0.0001427	-0.00050886	0.00099578	0.0011919	-8.2273e-05	-0.0013784	0.00068216	0.0013015	0.0021805	0.00079182	-0.002892	-0.0009043	0.00012954	0.0014322	0.0011164	-0.00028531	9.1746e-05	0.00078444	-0.00074885	0.00020981	-0.001473	-0.00049461	0.00020934	5.3253e-05
N.S.		-5.5092e-05	-0.00017727	-0.00081683	-0.0015436	0.000212	-0.0010832	-9.7922e-05	-0.00089143	0.00011405	0.00040775	-0.0011213	-0.00095222	-0.0018227	0.00013247	-0.0014746	-0.0012051	1.4015e-05	0.0010593	0.0005194	-0.00014176	0.00010348	0.0022994	-0.0018348	-0.001172	-0.00085523	0.00010833	2.8043e-05	0.00013728	-0.00044243	0.0010415	-0.00038461	0.0001173	-0.0017371	0.00033323	-0.00065059	-0.0015724	-0.00096113	0.00057767	-0.0017127	-9.6083e-05	-0.00028502	-0.0012872	-0.00095717
N.S.		-5.2827e-05	-0.0016372	0.00027138	-0.00027477	0.00020495	0.0014517	-0.0008658	-0.00061539	-0.0017133	9.0934e-05	-0.00027989	-4.8222e-05	0.0011124	0.00074521	0.0020699	-0.0020969	0.0012054	-0.00025304	-0.00019522	-0.0012898	0.0025495	0.012988	0.0013551	0.0022768	1.1313e-05	0.001749	0.0022311	-2.1242e-05	0.0020951	0.0011073	-0.0031644	0.0023904	0.0028896	-0.00094235	0.0010084	0.002454	0.001993	0.00060287	-0.00020019	0.00036003	-0.0004358	0.0021965	-0.00086765
N.S.		0.00086643	0.00101	0.0040528	-7.1254e-05	0.0021173	0.00087256	-0.00022257	-0.0001542	0.00042641	0.0033075	-0.0012867	-0.0017704	-0.00036329	0.00010835	0.0015038	-0.0012831	-0.00082546	0.0008746	-0.00035655	0.00048562	-0.00051979	-6.5809e-05	-0.00036001	0.0012495	-0.00038788	0.00066011	0.0010667	0.00027179	0.001815	0.002105	-0.00066957	-0.00010405	0.00042289	-0.00098394	-0.0012523	0.001177	0.0012087	1.4361e-05	-0.00097091	-0.0010178	-0.0010481	0.00028086	0.0026857
N.S.		-0.00088629	0.00011733	-0.0021711	-0.0002077	-0.00050263	0.00060805	0.0028735	4.9844e-05	-1.6792e-05	0.00083559	-0.00049945	0.00024347	0.00097833	-0.00023115	0.00017188	-0.00026931	-0.00073443	-0.0003471	-0.0027012	-0.00072539	-0.00067896	-0.00081668	0.00019406	-0.00018717	0.0026846	-0.0012067	0.0028882	-0.0022482	-0.00023904	0.0020315	-9.5964e-05	-0.0010206	-0.0003617	-0.0019498	-0.0019337	0.00065733	0.00016098	-0.0017049	-0.00091221	0.00034668	-0.00055041	-0.0013982	0.0020911
N.S.		-0.0012284	-0.00092918	-0.00069666	-0.0010913	-0.00016954	-0.0006287	-0.0012027	4.091e-05	-0.00021548	-0.00014518	0.0011763	6.6434e-05	-0.0010302	-0.00031866	-0.00065256	0.000822	0.0006747	-0.00042459	0.0002489	0.00077708	0.00056641	7.3886e-05	0.00048235	0.00018667	0.00051362	0.00060149	0.00033122	0.00050361	-0.00052568	0.00093739	-0.0002351	-0.00072609	0.00012145	-0.00059403	-0.0006396	0.0011545	0.00038711	-0.00051325	0.00038723	-0.00070092	0.00022144	0.00022514	-0.00037951
N.S.		0.0026643	0.00054394	-1.3095e-05	0.00091109	-0.00025041	0.00035446	0.002329	0.0014131	-0.0007774	0.00071419	0.0012148	0.00091216	-0.0018356	0.0013246	-0.0013237	-0.0013311	9.1282e-06	-0.001761	0.00018686	0.0032738	0.00033837	-0.00040056	0.0042536	0.0029709	-0.00017559	-0.00047391	0.0013232	-0.00060762	0.00078036	0.0030281	-0.00087917	-1.6993e-05	0.00065492	0.0014022	0.0010235	-0.00071526	-0.00022793	0.0023021	0.00029251	-6.42e-05	0.0016966	0.00031489	0.0018571
N.S.		0.0024688	0.0014902	0.0019993	0.0021645	0.0044789	0.0022532	0.00051384	0.0022204	0.0016454	0.00031587	0.0040284	0.0025432	0.0036202	-0.00055368	4.6403e-05	0.00086486	0.0016083	-0.0020761	-0.0015388	0.00054388	0.0027342	0.0013081	-0.00026854	-0.00064011	0.0010936	-2.6587e-05	0.00012488	0.00018374	0.00056514	0.0021243	0.0016896	9.6697e-05	-0.00031633	0.00032308	0.00081138	-7.1867e-05	-0.00026475	0.0024615	-0.00065625	0.0037047	0.00016092	-0.0019586	0.00085524
N.S.		-0.0015816	-0.00086765	-0.00028445	0.00046687	4.8075e-05	-0.00047729	0.00099084	-1.6139e-05	0.00043123	-0.00028831	-0.00047292	-0.00047222	0.00052976	0.00091878	0.00013075	0.0002096	-0.00048288	0.0010513	0.0028596	0.001198	0.00022912	0.00097446	0.0021087	1.3105e-05	-0.00010403	-0.00096253	-0.00060499	-0.00018004	-0.0012239	0.0016093	-0.00035121	-0.00027423	-0.0010441	0.00089308	0.00026639	0.00068323	-0.00078762	-0.0010221	-0.00012221	9.7612e-05	-7.9701e-06	0.00028242	-7.5669e-05
N.S.		-0.0001087	4.6833e-05	0.0010091	-0.00075232	-0.00087802	0.001282	-0.001035	-0.0014012	0.00021545	-0.00060975	0.0021542	0.0010853	-0.00038958	0.00064325	0.0011214	9.613e-05	0.00080313	0.00053956	0.001177	0.0016517	0.0013859	-0.0026458	3.588e-05	-5.4951e-05	0.0010536	0.001058	0.0018713	-7.7704e-05	-0.00082051	0.00027975	-0.0010872	0.00056887	-0.0002913	0.002397	0.0014326	6.8565e-06	0.00033548	0.001323	0.00091046	-0.00035635	-0.00041087	-0.00025331	-7.7537e-05
N.S.		0.0006139	0.00096119	0.001533	0.00093227	-0.0017114	0.00079281	-0.00034059	0.00021492	0.001514	0.00073646	0.00041929	0.0019795	0.00089209	0.00042724	0.001856	-0.00089354	0.00067076	7.7343e-05	3.7519e-05	-9.2445e-05	0.00018686	-4.2571e-05	0.0010899	-0.00090803	0.00058071	0.00026467	2.1366e-05	0.00020087	-0.00026659	-0.00071421	-0.00094048	0.00094351	0.00031946	0.001615	-6.7898e-05	0.00012199	0.0008749	0.0017684	0.000321	-0.00063095	0.0016085	0.00069987	-0.00029415
N.S.		-0.0001283	-0.0002475	-0.00022422	-0.0003423	-0.0013155	-0.0007875	-0.001546	-0.00088323	-0.0011417	-9.8182e-05	-0.0012055	-0.00098254	-0.00044101	-0.0014704	-0.0007857	-0.00091649	-0.0002731	0.00062564	-0.00053475	-0.0012553	0.00023521	0.00062579	0.00033881	5.7614e-05	-0.00090733	-0.00048334	0.00021051	-0.00069738	-0.0015737	0.0003797	-0.00056076	0.00073598	-0.00070155	-0.00088081	-0.00027636	-0.00096082	-0.00097123	-0.00054587	-0.0014667	-0.0011848	-0.00061048	-0.00031803	-0.0001754
N.S.		-1.675e-06	-0.0012406	0.00023249	-0.0011921	-0.0008971	-0.00052606	0.00043281	0.00079009	-0.0016514	-0.0010478	0.00083763	0.00071691	0.0010222	0.001182	0.0014584	0.0017598	-0.0035662	-0.00065645	-7.1901e-05	0.00063017	0.00057009	3.8807e-05	-0.0019563	-1.2927e-07	-0.0004197	-0.0007589	0.00097097	-0.00015871	0.0008564	-0.00056406	-0.00027067	0.0002637	0.0010397	-0.0022933	0.0016062	-0.0030118	-0.0011084	0.001509	0.00010041	0.00096717	0.0015853	0.00029896	0.00014318
N.S.		0.00063921	0.0012077	-0.0010238	0.0016692	0.0009154	5.3525e-05	-0.00033188	-0.00048671	-0.00056201	-4.194e-05	0.00083068	-0.00045964	-0.0014616	-0.0006515	0.00049661	-0.0011261	-0.00020217	7.4152e-05	0.00035901	0.00027373	-0.0010253	0.0098857	-0.00013782	7.1935e-05	0.0038459	0.00073817	-0.00097976	-3.7874e-05	0.00068839	0.0018102	-3.4543e-06	0.0013669	0.0011419	-5.3022e-05	-1.4132e-06	5.8309e-05	0.00042643	0.001942	-0.0006429	-0.0013422	0.00068093	-0.0012987	-0.0030415
N.S.		-0.00041752	-0.0009017	0.00015981	-0.00016444	-0.00057052	-0.0009124	-0.00093047	-0.0013843	-0.00035087	0.0001759	-3.8042e-05	-0.00064143	-0.00043134	0.0017974	-4.2502e-05	-0.0011677	0.0018461	0.00056462	0.0012417	0.0013288	-0.00060736	-0.00029895	-0.00014149	0.0019657	-0.000575	-0.0012504	0.00028153	0.0012275	-0.001067	-0.00037829	0.0005338	0.0018104	0.0018005	-0.00027259	-0.00025842	0.00048773	0.00048849	-0.00021497	-0.0012799	-0.0010214	0.00042962	0.0010485	-0.0007691
N.S.		-0.0020217	-0.0016355	0.000379	0.00042166	0.00028239	-0.0032039	5.4188e-05	0.00056708	0.0016609	0.002077	0.00063803	0.00098021	-0.00045674	0.0023177	0.0010132	0.00079744	-0.00031679	0.00090547	0.0016987	0.0013199	-6.4687e-05	0.00062301	0.00022224	-0.00021646	0.00018525	-1.3303e-05	-0.0010225	-2.507e-05	-0.0015081	0.0010121	0.00068972	0.00038071	-3.2063e-05	-0.00063154	-0.0014904	0.00021337	-0.00032118	-0.00092972	0.00047795	0.0010773	0.00092436	-0.00063366	-0.0026322
N.S.		0.0011804	-0.0011491	-0.0003167	-0.00010281	-0.00090922	-0.00074656	0.00080576	-0.00053747	0.00012979	0.001476	-0.00050648	-0.00026305	0.0016119	0.00045398	0.0025461	0.0012888	-0.0020726	-0.0015579	0.00092377	-0.00063159	-0.00046142	0.00079916	-0.00155	-0.00044511	0.001866	0.00063045	0.0023509	-0.00026472	0.00037935	0.0022142	0.00065884	0.0034667	-0.00024263	0.0013195	0.0022517	-0.0016616	-0.0024296	0.0009161	0.00055089	-8.1088e-05	0.00058829	0.001509	0.00067007
N.S.		0.0011928	5.7713e-06	0.00042904	0.00046267	0.00059971	0.00027561	-0.00097215	0.00067582	0.0014857	-0.00033993	0.0011896	0.00022258	0.0019746	0.0026369	0.00073365	0.0025188	0.0023077	0.0013814	-0.0011122	0.00072233	0.00044755	-0.00076761	0.00073062	-4.8898e-05	0.00041681	-0.00088834	-0.0014941	0.0013845	-0.00067043	-0.00087811	0.00066267	-0.00058618	7.871e-05	0.00061861	-0.0016609	-0.00039693	-0.00017806	-0.00074119	-0.00057125	0.0024806	-0.00086784	0.0029244	0.00052071
N.S.		-0.00017774	-0.00055843	-0.00088306	-0.00032387	-0.00019287	2.9579e-06	-0.00066674	-0.00023826	-0.00074564	-0.0014247	-0.002067	-0.001297	0.00099552	0.00035137	-0.00076869	-9.1552e-05	-0.0015288	-2.7998e-05	-0.00047018	0.0017124	0.00077494	-0.0002968	-0.00064473	0.00022146	0.00067702	-0.00048698	-0.00052308	0.0008046	-0.00055184	0.00011045	0.0022796	4.0082e-05	0.0021019	0.00014873	0.0010216	0.00073413	0.00059559	0.0029357	0.0015983	0.0016486	0.0019858	0.00043253	0.0011127
N.S.		0.0012496	0.0020248	0.00042641	0.0018073	0.00096121	-0.00032725	-0.00093501	0.00039607	-0.00061959	-0.00017408	2.3375e-05	-0.00045503	-0.00091249	-0.0008941	-0.0010969	0.001174	0.00042902	0.0016045	-0.0010048	0.0011169	0.00044636	-0.00034026	0.00055705	0.0015533	0.0007722	0.00027866	-0.0018232	0.00042451	0.0012232	0.0015477	0.00012188	-0.00049921	-3.2136e-05	0.00071813	-0.00044026	-5.1399e-05	-0.00025625	0.00118	0.00060015	-0.00012353	0.001203	6.2144e-05	0.00089433
N.S.		-0.00094463	-0.0012921	0.0010868	0.00018807	-0.0014101	-0.00047712	-5.673e-05	0.00077058	9.7372e-05	0.0016589	0.0018453	0.00061347	-0.00070257	-0.00094721	-3.1554e-05	-0.0016928	-0.002167	0.0012698	0.00085917	-0.0011566	0.00019262	0.00010072	0.00085265	-5.5139e-05	-0.00039668	0.00091763	0.00088834	0.0013472	-0.0012119	-0.0020498	-0.0010171	-8.56e-05	-0.0032115	0.015432	-0.0009294	0.00019006	0.00028564	-0.00042385	-0.0011887	-0.00049115	0.0013888	-0.001752	0.00045537
N.S.		9.6956e-05	7.6329e-05	-0.00049347	-0.0012065	-0.00076008	-0.00071978	-0.0011565	-0.0013337	-0.00093224	-0.00079043	-0.0014141	-0.0016137	-0.0016382	-0.00084098	-0.00099708	-0.0012228	-6.7135e-05	0.00062164	-0.00035642	-0.00053446	0.00032493	0.0022525	-0.0013572	-0.00074406	-0.0008883	1.4728e-05	-1.209e-05	-0.00031998	-0.0006959	0.0016366	-0.00033134	0.00078066	-0.0014483	-0.00027534	-0.00032249	-0.0013328	-0.00072495	5.5108e-05	-0.0016057	-0.00035452	-0.00035454	-0.00052892	-0.00086824
N.S.		-0.0013649	0.0012346	0.0028157	-0.00024027	0.0021956	0.0002564	0.001208	0.0028323	-0.0019222	9.7011e-06	-0.00073553	-0.00034073	-0.00083873	0.0022748	0.00056664	-0.0002505	0.0013334	0.00081014	-0.00080176	0.001367	-0.00078001	0.0010548	-0.00035589	0.0015843	0.0011737	0.00020313	0.0014706	-0.00077958	0.00089706	0.002284	-0.00035659	-0.0010025	-0.00024666	0.0011205	0.00010689	0.0039894	0.001104	-0.00025183	-0.00062539	-0.00024836	0.00093171	0.00093235	0.0017264
N.S.		-0.00063684	0.0027085	-0.0019384	0.00088494	-0.0015324	-0.00083408	0.00054135	0.0015782	-0.00096823	0.00063485	0.00078322	0.0033502	0.0006386	0.0025631	0.0026605	0.0010093	0.0014802	0.0035529	0.0022579	0.0032289	0.0028573	0.0010182	0.0018481	-0.00022589	0.0045415	0.0035639	0.0021707	0.0019225	0.0012725	0.00013543	-0.00051351	0.00082042	0.00046283	-0.0012719	0.0013564	0.0015124	-9.6921e-05	-0.0021195	0.001488	-0.000506	0.0027173	0.00055554	0.00068237
N.S.		-0.0005642	0.0024251	0.00012361	-0.00058758	-0.00011662	-0.0019019	0.0013382	0.00038823	0.0025856	-0.0012949	0.0011261	-0.00022323	0.0001408	0.0016887	-0.00094102	-0.0010999	-0.002163	-0.00020833	-0.00015513	7.4845e-05	-0.00075209	-0.00071649	2.4601e-05	0.0012675	0.00094368	0.0030019	6.697e-05	-0.001411	0.001293	-0.00060584	0.0014239	-0.00014903	-0.00052564	0.00075192	-0.00029759	-0.00072543	0.0002473	-8.9136e-05	0.0023706	-0.00097894	-0.0018514	0.00022566	0.0010052
N.S.		0.00070289	-0.0010822	-0.00064346	-0.00059361	-0.0010104	-0.00038486	-0.00070323	0.0003175	-0.0003786	-0.0019973	-0.0014985	0.00044347	-0.00047179	4.4552e-05	0.0010629	0.00021247	0.0028567	0.0019664	0.0019175	-4.1761e-05	0.00026596	0.0021108	0.0013016	-0.0018195	-0.00051246	0.0012637	-0.0023123	0.0013443	-0.0029522	0.00026511	0.0011034	-0.0017133	-0.00073763	-0.0033404	0.0011735	0.0026928	-0.00061604	-0.0023293	-0.00024678	-0.0001872	0.00092533	0.0007114	0.0017564
N.S.		0.00086539	-0.00017878	0.0007415	0.0015412	-0.00058066	-0.00072708	0.0015342	-0.00013137	0.00117	0.0015081	-0.0015167	-0.00016709	-0.0013299	-0.00024113	-0.00073444	4.1916e-05	0.00068588	-0.00033959	0.00082417	0.00057414	0.0017598	0.00072111	0.0013209	0.0021132	0.0011463	-0.0021725	0.00088455	0.00079473	0.00094046	0.001094	0.00057949	0.0019644	0.0013672	0.0006883	0.0020419	0.0016023	0.00044272	-0.00010312	-0.00031495	-0.0007202	-1.2579e-05	4.8568e-05	0.0011921
N.S.		-0.00087441	0.00064519	-0.00028558	0.0014111	0.0008237	-3.5872e-05	0.00088677	-3.4358e-05	-0.0006433	-0.00077017	-0.001351	-0.0015521	-0.0022897	-0.0022524	-0.0016976	-0.0022843	-0.0010178	0.00085046	-0.00010877	0.0007348	-0.0014576	0.00057915	0.00061224	-0.00029733	0.00042393	0.0010922	-0.0005515	0.0018176	-0.0025933	-0.0016785	-0.0014139	-0.00014681	-0.0027011	0.00022379	-0.00048304	-0.00020443	-0.00067364	-0.00040025	0.001855	-0.0015205	0.00059017	0.0003196	-0.0002126
N.S.		-0.00052903	0.00013549	0.0006392	-0.0010337	0.0011579	-0.0013144	0.00025175	-0.00041653	-0.00051389	-0.00076433	-0.00023593	0.00011946	-0.00063985	0.0016715	0.00024814	-0.00034449	0.00054789	-0.00038077	0.0007374	0.00069878	0.00086771	-0.0042966	0.0010909	-0.0025213	-0.00092638	-0.0022686	-0.0011561	-0.0019998	0.0014486	-0.00054971	0.00073272	0.00084456	-0.00039289	0.00066486	0.0024411	-0.0011181	0.00057743	-0.0010294	0.00033944	-0.0011312	-4.078e-05	-0.00050508	0.00087738
N.S.		0.0010546	0.0020941	0.001312	0.0010897	0.0017635	0.0010394	0.0019405	0.0009242	-0.0010214	0.00055079	0.00099571	-0.00052241	-0.00040648	-0.00024257	0.00044375	5.283e-05	0.00083032	-0.00021424	-0.0012562	-0.0035147	-0.00083518	-5.3797e-06	0.00065916	0.00085062	-0.00073744	0.0016678	0.00049823	0.00085069	0.0022333	0.00011334	0.0015493	0.00012785	0.001397	0.0011811	-7.3868e-07	0.00083296	-0.0015843	0.0063569	0.0022349	-0.00095116	-0.0002955	9.9768e-05	-0.0010619
N.S.		0.0022242	-0.00053002	0.00021646	-0.00037996	0.00065905	0.00075944	0.00043237	-0.00049262	0.00096459	-0.00053014	0.00064563	0.00046065	0.0010331	0.0026575	-0.00035565	0.00046772	0.0037357	0.0030029	-0.00092954	0.00052273	0.00040895	0.00014101	0.001107	0.00010336	0.0008322	1.715e-05	-0.0012603	0.0010113	5.3626e-05	-0.00052731	0.0013881	-0.0003378	-0.00049374	0.0011403	-0.0020355	0.0004968	-0.00035742	-0.0001382	-0.00044752	0.0016954	-0.00070755	0.0027692	0.000959
N.S.		0.00021359	4.547e-05	0.0024887	-0.00040523	0.00079355	0.0013756	-0.00035736	3.9139e-05	-0.00060976	0.0019598	-0.00070916	-0.0018703	3.9576e-05	0.001202	0.0023515	-0.00047997	-0.00099271	0.00089738	-0.0007073	0.0018667	0.00034203	0.00023403	0.00081456	0.0010366	-0.00059694	-0.00020833	0.00073324	0.00041619	0.00079928	0.0013817	-0.00053439	0.00034645	-0.00030058	-0.00067057	-0.0011451	0.0006025	0.0007131	-0.00019945	-5.7177e-05	0.0010066	-0.00048555	0.00038148	0.0020858
N.S.		0.001059	0.00017878	-0.00045236	-0.0011727	0.0020255	0.00015256	0.0003155	0.00060976	0.0019889	-0.00027378	-0.0004318	0.0021363	9.6699e-06	0.00041469	0.00061559	0.00049192	0.00082038	0.0016706	-0.00030383	-0.00014355	0.00016792	0.0012688	0.0018082	8.7096e-05	0.0010832	-0.00053651	-0.00059624	0.0016026	-2.0814e-05	-0.00044365	0.0010183	4.62e-05	0.00020598	7.1851e-05	1.9628e-05	0.0012283	0.00071992	0.00089464	-0.00050722	-0.00014295	0.0001347	0.0002232	0.0012165
N.S.		0.00049356	-0.00082783	0.00012702	-0.00066272	0.00013492	9.4996e-06	-0.00073669	0.00053176	0.0015924	-0.0016086	9.1976e-06	-0.00035193	-3.1518e-06	-0.0019182	8.7902e-05	-0.0011457	0.0010072	0.00036012	-0.00080921	-0.00015254	0.00036261	-0.00026185	-0.00083852	-0.0004593	-0.00020616	0.00078206	-0.00038408	-0.00091682	-0.00025499	0.00089769	2.5594e-06	0.00078751	-0.0017383	-0.0010593	-0.00075655	0.00068548	0.00026026	0.00032511	-0.00065645	-0.00070538	0.00038215	0.00074967	-0.00030148
N.S.		0.0019284	-0.00050162	-0.00088835	-0.0015531	0.0013323	0.0006567	0.0011855	-0.00072861	0.00078541	-0.00066086	-0.00012428	0.0014028	0.00010907	0.0014781	-0.00066304	9.676e-05	0.0031568	0.0028531	-0.0005234	0.00018513	0.00050373	0.0014983	0.0017003	0.00020295	0.0015562	-5.3271e-05	-0.001867	0.0015599	0.00049122	-0.00052138	0.0014155	-0.00022325	-0.00030787	0.00055332	-0.00091013	0.0013067	0.00035808	0.0011046	-5.2441e-05	0.00078996	0.00040837	0.00082361	0.0012838
N.S.		-0.0011083	-0.0014704	0.00022891	0.00013781	0.0019605	-0.0016228	-0.00081588	0.00053597	-0.00027882	-5.1931e-05	-0.00021072	0.00018769	5.2674e-05	-0.00052595	-0.0014499	-0.0017418	-0.00050199	-4.8923e-05	0.0014281	0.0012719	0.00030234	0.0018987	-0.0016451	0.00017918	-0.00044084	0.0029013	0.0019388	0.0013947	-0.00094506	-0.00078446	0.00039455	0.00042491	0.00029234	0.0019139	0.0009339	0.0014384	0.0035069	0.0036734	2.4324e-05	-0.0010547	0.00036205	0.0006923	0.00068759
N.S.		-0.00024089	-0.00070874	-0.0002379	-0.00040419	0.00033842	-0.00094016	-0.00095469	-0.0010153	-0.00064716	-0.0012096	0.00099219	-0.0012108	-0.00054627	0.00069615	0.00050527	-0.00063771	0.0017133	0.00019129	0.00084254	0.0019719	-0.00024332	-0.00098873	-0.00037404	0.0029101	-0.00037303	-0.0015289	-0.00080443	0.00073052	-0.0015579	-0.00051332	-0.00030363	0.0013107	0.00078476	-8.196e-05	-0.00013615	0.00084581	0.00072297	3.0043e-05	-0.0021582	-0.0020541	0.0014606	-5.6113e-05	-0.00086247
N.S.		0.0008368	-0.0001962	-0.00035044	-0.0015502	0.0011042	-0.00031744	0.0012311	0.001136	-0.00086348	0.0012033	0.0011643	0.00028768	0.0015826	-0.00015504	0.00095083	0.00037013	0.00034553	0.00042805	-0.00089279	-0.00012965	0.001322	0.00057074	-0.0012624	0.0012953	0.0014288	-0.00076519	-0.00031142	-0.001138	-0.00050788	-0.00093136	-0.00096944	0.0001534	-0.0014896	6.9625e-05	-0.0030611	0.00023249	-6.0126e-05	-0.00083907	0.00010501	0.00011699	-0.0008359	0.00012398	-0.0004592
N.S.		0.00084046	0.0015964	3.5339e-05	0.0032352	0.0012563	0.0022079	-0.00060557	6.4443e-05	-4.2743e-05	0.0017364	0.0021071	0.0010043	0.0038023	0.00013871	-0.0003672	0.00096298	0.0010038	-0.00088068	-0.00012472	0.00031964	-0.00016279	0.00036974	-0.0022612	0.00017893	-0.00043827	0.001433	-0.0004301	-0.00077044	-0.0021279	0.00087848	0.00015796	-0.00059972	-0.002187	-0.0005574	0.0012879	0.00010234	-0.0017279	0.00087704	-0.0012771	0.00086888	-0.00045782	-0.00099498	-0.0001254
N.S.		0.00098717	0.0019962	-0.00027356	-0.0008408	8.363e-05	0.00028013	0.0015549	0.0017374	-4.8744e-05	-0.00044055	-0.00093013	-0.00075985	0.00059734	-0.0014166	0.00051172	0.0024386	-0.00033338	0.0013677	0.0013069	0.0009121	-0.00047584	-0.00034967	9.1663e-05	-0.0011079	-0.00025256	-0.00012858	-0.00018318	-9.3382e-05	-0.00111	-0.0002525	0.0016845	0.000233	0.0014812	0.001688	-0.00036279	-0.0013396	0.0010133	-0.00011096	0.0011274	-0.00070655	0.00029943	-0.00036534	0.0052611
N.S.		0.00064438	0.00021199	0.00086577	0.0020876	-0.00022056	-0.0010924	-0.00050644	9.8264e-05	-0.00084208	-0.00098145	0.0012609	-0.00092821	-0.0010007	0.00018755	0.00064524	0.0009295	-0.00029393	-0.00030891	0.00020413	0.00017741	0.0011513	0.00026483	0.00020226	-0.00020808	-0.000466	-0.00012307	-0.00090596	-0.00034342	-0.00012452	0.00035824	0.00060165	-0.00026063	0.00012924	-0.00021086	-0.0016553	0.00092457	-0.00019276	-7.6907e-06	-0.00046896	0.001403	0.00018489	0.00166	0.0011118
N.S.		0.00070335	0.0015179	0.0026505	-0.00013257	0.0016374	0.00062412	-0.00059678	-0.00067169	0.0012868	0.0034026	-0.0012362	-0.0012705	-7.3772e-05	0.00020324	0.00021819	-0.0010375	-0.00092002	0.00018199	0.0004471	-0.00051456	-0.0013939	0.00044264	-0.00069234	0.0011003	0.00042998	0.00091453	0.0014258	-0.00013421	0.0037089	0.0019782	0.00044225	-5.5381e-05	0.00094034	-0.00097778	-0.0010348	0.0015044	0.0013087	0.0003445	-0.00088447	-0.0011205	-0.0015311	0.00035279	0.0017583
N.S.		0.0010252	-0.00059812	-0.00035827	-0.001879	0.00073029	0.0002991	-0.00013023	0.00034379	-0.00031542	0.0009813	0.0015947	0.00038829	0.00071682	5.1123e-05	0.0019881	0.0008167	0.00064457	0.00083291	-0.00065829	-3.9111e-06	0.0012168	-2.3049e-05	-0.0019964	0.0010735	0.00066183	-0.00067323	-0.0012072	-0.0015841	-6.085e-05	-0.00037952	-0.0013634	0.0008502	-0.0021895	0.000782	-0.0029075	0.00090775	-0.00017178	0.00043667	-0.00021447	-0.00064345	-0.0019063	-0.00021564	-0.00055779
N.S.		-0.00018296	-0.0015076	0.0011724	0.0016474	0.0012403	0.00059062	0.002056	0.0023258	7.8033e-06	0.0012896	0.00095046	0.0003209	8.3095e-05	0.00065698	0.0015609	-0.0012669	0.00012308	0.00072266	-0.0015651	0.0027591	0.0019679	8.6061e-05	0.00092959	0.0017433	-0.0019174	-0.0012159	-0.0022557	-0.0019115	0.00012487	-0.0020271	-0.0017761	-0.0016785	0.0014827	0.0010572	0.0011753	-0.0010028	-0.0019676	-0.0008461	0.00020314	0.00011403	-0.00025151	0.0005284	0.00072679
N.S.		-0.00056451	-0.0017616	-0.00035542	-0.001395	-0.00082129	-0.00051972	-0.00057913	0.0002381	0.0012768	0.00050578	-0.00050032	0.00062834	7.9038e-05	0.00043666	0.00052066	0.0011023	0.00064471	0.00073965	0.0012047	-0.00065807	0.0019314	0.00045312	-7.9062e-05	-0.00049273	0.00018253	2.2565e-05	0.0014929	0.0016336	0.0014273	0.00032579	-0.00026045	0.00084418	0.00042554	0.0010382	0.00067287	-0.00040133	-0.00091665	-0.0010096	0.00037335	9.8911e-05	-0.00074694	-0.0011254	0.00022491
N.S.		0.00098547	-8.153e-05	0.00064987	-0.00037409	0.00020772	-0.00032804	-0.0010851	-0.00013606	0.00113	-0.001201	-0.00034363	0.00043566	-0.0001314	-0.0012709	-0.00036753	-0.00073571	0.00029499	0.00034679	-0.00017002	0.00026012	0.0015176	0.00064703	-0.00066638	-0.00057014	3.7706e-05	-0.00040538	-0.00043927	-0.00065116	-0.00079557	0.00020708	-1.1485e-05	0.00088941	-0.0019556	-0.0012976	-0.00026878	0.00045806	-0.00029473	0.00095134	-0.00067649	-0.00043227	0.00032134	0.00014438	-0.00078816
N.S.		0.00028902	-0.00015155	-7.6701e-06	-0.00026391	-0.00061286	-0.00010187	-0.00048699	-0.00032732	0.00081479	0.0011889	0.0012445	-0.00053543	0.00097797	0.0017207	-0.00059331	0.00032097	0.00070466	0.00028184	-0.00047971	0.0005146	-0.0015263	0.001101	0.0029633	0.00086823	0.0016989	6.8388e-05	0.0043864	0.0018884	-0.00052176	0.00068249	0.0016853	-0.00041164	0.00037772	0.00052865	-2.537e-05	-0.0007404	-0.00080124	0.0019598	-0.00067173	-0.0001513	-0.00088007	0.00048428	0.00083525
N.S.		-0.00036232	-0.002408	-0.00073036	-0.00029555	-0.00016366	-5.6669e-05	0.00095276	0.0010129	0.0012793	0.0013277	-0.00076609	-0.0015328	-0.0014195	0.00091049	-0.00049744	0.0016046	-0.0010059	-0.00042026	0.00062989	-0.00014366	-0.00119	-0.00097238	-0.00023672	0.0003468	-0.00062175	0.00085183	-0.00034861	0.00067807	-0.00094722	-0.00028927	-0.00041334	-0.00023195	0.0017176	0.0013672	0.00019045	0.0019154	0.00051182	0.002048	0.001262	0.00039906	-0.0004093	0.0017326	0.00094854
N.S.		0.0015787	0.0013699	0.00092114	0.00075444	0.0029919	-6.9759e-05	0.0015579	0.0017946	0.00077517	-0.0018529	0.0011266	0.0014324	0.0006081	0.0018004	0.0021852	0.0016975	0.00078473	0.00097525	-0.0014626	0.0011783	0.00040947	-0.0022973	0.0011946	-0.0019722	-0.0021682	-0.0031772	-0.00096753	7.5039e-05	5.4342e-05	-0.0018895	-0.00029284	0.00081508	-0.00083653	0.0011553	0.0029811	-0.00025021	-0.00023064	-0.00056915	0.00018986	0.0002501	0.00060925	0.00066245	0.00016451
N.S.		0.00017858	-0.00077698	0.0002254	-0.0013547	0.00067103	0.0010447	0.00070597	0.00091527	0.0024534	0.001196	-3.5593e-05	-0.0012788	-0.00078143	0.0015209	-0.00050276	0.0011119	-0.00089355	-0.00043841	0.00021844	-0.0001602	-8.9224e-05	-0.00042129	0.00022509	0.00024446	-0.0011912	0.00051993	0.00049191	0.001953	0.00012628	0.00050209	-0.00053163	1.0662e-05	0.0021419	0.00087634	0.00065531	0.00091632	0.00099228	0.0016091	0.0010221	0.00051356	-0.00046813	0.00049383	0.001198
N.S.		-0.00025354	0.00051669	0.00047895	-0.0012176	-0.0014746	0.0023146	-0.00038803	-0.0027159	-0.00094255	0.001064	-0.0030667	-0.0010826	-0.0016903	-0.0005571	-0.0017915	-0.00014503	0.0022699	-0.00093146	-4.4702e-05	-0.0013957	-0.00035911	-0.0012649	0.00031985	-0.00067416	0.00075497	0.001167	2.3477e-05	0.00015152	-0.00064275	-0.0011675	-0.00054465	-0.00079197	-0.00088994	0.0017355	-0.00019956	0.0019098	0.001791	0.0012194	-0.0014657	-0.00072305	-0.0007567	0.0019416	-0.00039066
N.S.		-9.4602e-05	-0.00029305	0.00065179	-0.0012893	-0.00052095	0.00048009	0.0016787	0.0008733	0.00178	-0.00023289	0.0014204	0.0012491	0.0036902	0.0010283	-4.7049e-05	0.00040019	-0.0015606	0.0013715	-0.00069433	-0.0003247	-0.00033328	-0.00056956	-0.0014111	0.00029389	0.00026538	0.0028511	8.3109e-05	-0.00069881	0.00029163	-0.00042951	6.2216e-05	-0.00045756	-0.00030924	-0.0013043	0.00088258	0.00045843	0.00026768	0.00020463	-0.00011874	-0.0007443	-0.00022735	5.7738e-05	-0.0006903
N.S.		0.00066784	-0.00072638	-0.0008316	-0.00057851	-0.0013627	-0.00064471	0.0010319	0.0013261	0.0015238	8.0524e-05	-0.00040088	-0.0015734	-0.00082825	-0.0015581	0.0010523	-0.00012503	-0.0015556	0.00099806	0.00086689	0.0003187	-0.00025424	-0.00043036	-0.0010535	8.1986e-05	0.003176	0.00066417	-0.00044334	3.0394e-06	0.00011714	-0.0014823	-0.00093838	-0.00026536	0.00098228	0.00044996	-0.00023186	-9.45e-05	0.00041932	0.00044348	-0.0010686	0.00035015	-0.00065786	-0.00015804	-5.211e-05
N.S.		-0.0010794	-0.00014177	-0.00022061	-0.00098173	0.00094317	0.00010373	0.00054339	-0.00011709	0.00050781	0.0034457	0.0021229	-0.00092401	-0.00061421	4.1515e-05	-0.00050126	0.001383	0.0017627	0.00011153	-4.6148e-05	-0.00052467	-0.0011926	0.0011907	0.0001945	-0.00066812	-0.00043595	-0.0015219	-0.00059365	-0.0020387	-9.4538e-05	0.00059518	-0.00080135	-0.00022407	-0.0012027	-0.0013788	0.00082874	0.00011907	0.0026149	-0.00053533	0.00025987	0.0015691	-0.00092961	0.0016395	0.0014681
N.S.		0.00058858	0.0011793	0.0004488	0.0012828	0.00054288	-0.00027626	-0.00041151	-0.00026158	-0.00095756	-0.0011853	0.0011195	-0.00064574	-0.00026499	-0.00053953	0.00014156	0.00081508	4.4357e-05	8.5782e-05	0.00067851	0.00097936	0.0012707	0.00067762	0.00018464	0.0012898	-0.00014611	0.0005846	-0.00037226	0.00044817	-0.00027903	-0.0005324	0.00053868	0.0002394	0.00053808	-0.001079	-0.0016453	0.00058505	-0.00055592	-0.00088238	-0.00058278	0.0015226	0.0017787	0.0012757	0.0012719
N.S.		0.00075277	-0.00095903	0.00041561	-0.00010152	5.3548e-05	0.00045444	0.00022507	0.0014125	0.0015499	-0.0005728	0.00058669	0.0010039	0.0024677	0.00041923	-0.001161	-7.7e-05	-0.0014082	0.0010048	-0.00018427	-0.00039104	-0.00068156	-0.00094694	-0.00192	-0.00057097	-0.00022722	0.0020778	-0.00022778	-0.00030217	0.0002043	-0.00037175	-0.00010902	0.00016224	-0.00075974	-0.00027887	0.00065503	-0.00020229	-0.0008761	0.00050638	-0.00051161	-0.00096089	0.0003618	3.4185e-05	0.00024881
N.S.		0.0015813	0.0020365	0.00058435	-0.0016838	0.0011247	0.0010741	6.8688e-05	-0.00019748	0.0021126	0.001479	0.00077732	-0.000578	-0.00070108	0.0017545	-0.00072087	0.0008051	0.00014652	-5.016e-05	-0.00024448	-9.7074e-05	0.00047942	-0.0023462	0.00035229	-0.00016217	-0.0012299	0.00085222	0.00051924	0.0026881	0.00086785	0.0011749	-0.00038112	0.00010826	0.0019524	0.00040909	0.00064271	0.00023724	0.00018933	0.0010898	0.00076864	0.0004547	-0.00041531	0.00070914	0.0011642
N.S.		-0.0021043	-0.00015484	-0.0015501	0.00080138	0.0008608	-0.00013316	0.0010593	9.9645e-05	-0.00087569	0.00022184	-0.0002749	-0.00022932	-0.00094248	-0.00044325	-0.0011801	-0.00090913	0.00056621	0.0024794	-0.00073063	0.001614	-0.00016552	0.0011075	0.00067726	0.0012146	0.0012775	0.0014543	0.00020794	0.0025632	-0.0021333	-0.00017943	-0.00075763	-0.00029877	-0.0019668	-0.00011983	0.00097895	0.0016475	0.00023312	0.0009097	0.0025131	0.00049572	0.00077348	0.00080169	0.00094131
N.S.		0.00060855	-0.00091754	-0.0009492	-0.0010569	0.00047864	-0.00015018	-0.00047485	-0.00059877	0.0003354	-0.0002078	-0.00067638	0.00038886	0.0017048	0.00023245	0.0017512	0.00055955	0.00076592	-0.0014966	-0.0002862	-0.00082181	0.00014889	-7.7407e-06	-0.00056923	-0.00043174	0.00017971	0.00028273	-0.00040228	0.00064931	-0.0010763	-0.00076115	0.00096062	0.00091132	0.00061807	-8.3828e-05	0.0015239	-0.00022078	-0.00037525	-0.0012291	0.00055297	0.00031764	0.00099362	-0.00075512	0.00074666
N.S.		9.3215e-05	0.00035164	-0.00044745	-0.0010307	0.0014378	-0.00075738	0.0019003	0.00059887	-0.00062403	0.00075985	0.0016582	0.00036755	0.0019064	-0.00019999	0.00061552	0.00074661	-0.00023596	-0.00025846	0.00022369	-0.00010597	0.0011531	0.00051467	0.0002158	0.0014783	0.00076755	-0.0011627	2.9693e-05	-0.0010529	-0.00071832	-0.00081562	-0.00062554	0.00020912	-0.00073903	-0.00012696	-0.0019102	-0.0001125	-0.00092821	-0.0012779	0.0010401	0.001558	0.00067888	0.00025343	-0.00024217
N.S.		0.00034698	0.0029052	0.00010271	0.00099837	0.00048959	-0.00016191	0.001386	0.00040625	0.00075528	0.00038159	0.001495	0.00019161	0.0014715	0.00097537	8.884e-06	-0.0011297	-0.00063006	0.0011549	0.0010471	-0.00048893	0.0010532	-0.0022581	-0.00076622	0.0011781	0.00062718	0.0015403	0.00086926	-0.00028998	0.00070284	-0.0014183	0.0020363	8.9012e-05	-0.0011231	0.0013396	0.00096309	0.0020686	0.0034429	-0.00019475	0.00081963	0.00063211	0.0024839	-0.00024679	-0.00028449
N.S.		-0.0001729	-0.0015012	-3.6226e-05	-0.00072836	-0.00043768	0.00034327	-0.00018342	0.0008397	0.0011111	-0.00091421	-0.0011201	-0.00044822	9.4598e-05	-0.0010398	0.00034105	-0.00067406	0.00049016	-0.00028886	-0.00064947	-6.8731e-06	-0.00075914	-0.00038674	-6.2931e-05	-0.00039956	-0.00032188	0.0013976	0.00035446	1.1457e-05	0.00022638	0.00022177	-0.00034634	0.00051421	-0.0013672	0.00016325	-0.00020145	0.00091498	0.0011374	-0.00022275	0.00036975	-0.0012147	-0.00012174	0.00071986	-0.00018378
N.S.		0.00039395	-0.00068992	0.0011992	-0.000121	-0.0007098	0.0015018	0.00068132	-0.00055736	-0.0010845	-0.00086603	0.00023341	-0.0010151	-0.00066714	0.00023042	0.0031038	-0.0018893	-0.00036975	0.00065546	-0.00029068	-0.0010376	-5.3308e-05	0.0003272	-0.0010013	0.00024479	0.0015437	0.0001403	0.00026295	0.00024159	0.00087321	-0.0010604	0.00017748	-0.00073377	-0.0004631	0.0014545	0.00042017	0.00027094	-0.00023708	-0.00030541	0.00055485	-0.00027201	-0.0014216	0.0015376	5.7312e-05
N.S.		0.00056062	0.00025242	0.00063116	-0.00062221	0.00043274	-9.734e-05	0.0001587	-0.0001141	0.0024423	-0.0024949	0.0014078	-8.0722e-05	-0.00032645	0.00039322	0.0012319	0.0010153	0.00037073	-0.00083761	0.001506	-0.00071778	0.0016908	-0.001146	-0.00045798	-0.00097231	0.00091629	0.00013531	0.00039469	0.0031889	0.00031769	0.00083823	-0.0010719	-0.00011062	-9.3502e-05	0.0012929	-8.038e-05	-0.0010346	0.0010695	-0.001951	-0.0027209	1.8478e-05	-0.0016126	-0.0014755	-0.00081597
N.S.		-0.00015221	-0.00026725	-0.00065325	-0.00023663	-0.0011866	-0.00056696	0.00061289	-0.0009107	0.0012234	0.0045719	0.0010867	0.0012319	-0.00032685	0.00012241	-0.0011544	-0.00039668	-0.00028202	0.0028105	-0.00030713	0.0013509	0.0014302	0.00055637	-0.00036908	-0.00035403	0.0042677	-0.0011537	0.00043946	1.7383e-05	-0.0012221	0.0018261	-3.1454e-05	-0.0007586	-0.00036844	-0.00080432	-0.00063737	0.0012827	-0.0011077	0.00014145	-0.00044311	-5.509e-05	0.00013513	0.00049055	-0.00011493
N.S.		9.2988e-05	-0.00014484	0.00092232	-0.00054541	0.000526	-0.0021644	0.00084338	-0.00047725	0.0011483	0.00017918	-0.0011352	-0.00066912	0.0018769	-0.00072657	0.00048103	0.000429	-0.0015701	-9.1369e-05	-0.00096296	-0.00027797	0.00026832	-0.0034277	0.00054425	-0.0005572	-0.00033828	0.00053966	-0.0010348	0.0010074	-0.00065242	-0.00058552	-0.00089572	0.00054537	0.00074345	-0.0014549	-0.0018162	0.00069841	0.00086521	0.0004144	0.0014917	-0.00054246	-0.0015545	0.00027197	0.0013626
N.S.		0.00053451	0.00049643	-0.00097971	0.0007301	-0.00049331	0.00016883	0.00012027	0.00075089	0.0025996	-0.00040388	0.00023426	0.0017653	0.00073387	-4.187e-05	-0.00031702	-0.00010574	-0.00029231	0.00076777	-3.5449e-05	0.001383	-0.00097787	-0.0010358	0.00072169	0.00054257	-0.0013391	-0.00029304	0.00096127	0.00051238	-1.4314e-05	0.00058846	0.0011053	0.00035946	-0.0019787	0.00031557	-0.00044524	0.0010351	-0.0002198	0.0010493	0.00039	-0.0014111	-0.0015998	-0.00057589	0.00019805
N.S.		0.0005004	0.0008419	0.00051195	-0.00016509	-0.00067705	0.0010717	-0.00038962	0.00069735	0.00040612	1.1873e-05	-0.0012441	0.0005911	-0.0001971	-0.0014041	0.0001701	0.0040546	0.0011073	0.00095862	0.00019909	0.002144	0.0011283	-0.00075919	0.00039175	-0.0014163	0.0011268	2.2586e-06	-0.0012003	0.00036671	0.00064409	-0.0018305	-0.0010054	-0.00036932	-2.2313e-05	0.0023357	-0.0012585	0.0012619	0.00028754	0.00024161	-0.0008436	0.0001043	-0.00060162	-0.0015263	-0.0007909
N.S.		-0.00028446	-0.001186	-0.0012279	-0.00070685	0.0016933	0.00094692	-0.00021939	2.5096e-05	0.00040612	-0.0012488	-0.0016685	-9.4845e-05	0.0014988	-0.00020831	0.00039531	0.0003637	-0.0012975	-0.0016061	-0.00032367	-0.001768	-0.0017172	-0.0010369	-0.00051336	-0.0020806	-0.00077169	-0.0014262	3.7156e-05	0.00035212	6.3534e-05	-0.0020449	0.0004351	-0.00068384	0.0006765	-0.00082176	-0.00068898	0.00047446	-0.00014526	0.00074334	0.00073012	-0.0013351	-0.00081245	0.00048382	0.00079261
N.S.		-0.00055907	-0.0011872	0.00013507	-0.00079341	-0.00042268	-0.00013565	0.00071616	0.00095703	-0.00031402	-0.00012221	-0.002141	-0.00041179	-3.1908e-06	0.00038968	0.00051465	-0.00036118	-0.00020149	-0.00059126	-0.00015266	0.00034945	-0.0010137	0.0005031	0.00095469	-0.00019898	-0.0011719	0.00094748	0.0009524	0.0013217	0.00050694	-0.0016549	-0.00096183	0.00035618	-6.561e-05	0.0012953	0.00013816	0.00080478	0.0011869	-0.00055383	0.00077553	-0.0013904	-8.4646e-05	0.00075248	-0.00029854
N.S.		2.7038e-05	0.0011451	0.00042348	0.0012416	-0.00035318	0.00092843	-0.00023712	0.00051817	0.00092466	0.00098101	0.00059796	0.001059	0.0013766	0.0003173	0.00021538	8.5252e-05	-0.00058777	0.00080381	-0.00010562	0.001646	-0.00010256	-0.003203	0.001245	0.00053444	-0.00048974	-0.00038871	0.00090018	0.0010294	-0.00052814	0.0016036	0.0013886	0.0013384	-0.00068145	0.00028387	-0.00036182	0.0012722	7.3137e-05	0.00058314	0.0017293	-0.0014069	-0.0011516	0.00040252	0.00036091
N.S.		-0.00051138	-0.0018838	0.00012017	-0.00075404	-0.00059669	-0.00063234	-0.0011828	-0.00012746	0.00081855	-0.00034124	-0.00033097	0.00088886	0.00037911	0.00016832	-0.0004905	1.9657e-05	-0.00037522	-0.00057759	-0.00039381	-0.0017406	0.00051365	0.00021214	-0.00023926	-0.0010208	-0.00015774	-0.00081288	0.00027025	0.00073702	-9.6608e-05	-0.00025975	-0.0007387	0.00081282	-0.00018262	0.0014365	0.00019194	-0.00070618	-0.0016433	-0.00066797	-0.00013091	-0.00021925	-0.00015912	-0.0013724	-0.00085199
N.S.		0.00024527	-0.00040138	-0.00016389	0.00042801	-0.00084233	0.00078248	-4.7026e-05	0.00033372	-0.00090893	1.0825e-05	-0.00055252	-0.0015717	-0.00014363	2.1435e-05	0.0026353	-0.0011654	-0.00050133	0.00051032	-0.00033249	0.00044847	0.00026973	0.00074681	-0.00076258	0.00042547	0.00093724	0.0010303	-0.00071805	0.00014524	0.00075444	-0.0019551	-5.5292e-05	0.0011624	-0.00033033	0.00077925	-0.00059951	0.00063315	-2.1576e-05	-0.00043044	-2.4417e-05	-0.00059639	-0.00090235	0.0011121	-0.00019473
N.S.		0.0011786	-0.0014553	-0.00087121	-0.00010676	8.7329e-05	-0.00092078	0.00099874	0.00020017	-0.00027151	0.00085407	-0.0007309	-0.0010647	-0.0011586	0.00017357	0.0003125	0.0013646	-1.4525e-05	0.00052137	0.00046169	-0.00039593	-0.0012382	-0.00095128	-0.0003058	-0.00020931	-0.00060612	0.0011354	-0.0012475	0.00018063	-0.0011737	-0.0011123	-0.00035035	-0.00071024	0.0010046	0.001069	0.0002893	0.0013966	0.00021385	0.0017858	0.0016638	0.00041072	-0.00042105	0.002329	5.9713e-05
N.S.		-7.7505e-05	-0.00078535	-0.00011615	-0.0014087	-0.0019455	-0.0013218	0.00050066	0.00050702	-0.0020913	0.00015291	0.00091371	0.0015507	0.00015502	0.00058261	0.00086133	0.0014602	-0.0023567	-5.5218e-05	-0.00092781	0.00019933	5.7319e-05	-0.00063287	-0.0017035	-0.00047231	-0.00083602	-0.00054385	0.00061472	0.00035135	0.0012062	-0.0022532	-0.0012197	-0.0017998	0.00073372	-0.0029008	0.001399	-0.0022031	0.00039877	0.00054996	-0.00094353	0.0018771	0.0010953	0.00073593	-1.2468e-05
N.S.		-0.00027082	6.5746e-05	0.0013748	0.00033965	0.00053051	-0.0015001	0.00012657	-0.0012339	0.0020121	-0.00097723	-0.00081993	-0.00021467	0.0016114	-0.0012726	0.00020205	0.0017204	-0.0016129	-0.00030901	-0.00051775	-9.7571e-06	-6.914e-05	-0.0013383	-0.0001479	-0.00075309	0.00073593	-0.0004071	-0.0015304	0.0021412	-0.00044524	0.00090398	-0.00015123	0.00032625	0.00045895	-0.00043796	-0.0021997	8.5071e-05	-0.00067519	0.0018924	0.0016603	-0.00013008	9.8654e-05	-0.00063272	0.0026567
N.S.		0.00065375	0.00043816	0.0015767	0.00034528	0.0010207	-4.9953e-05	-0.0003877	0.0025371	0.0025999	0.00046833	-0.00019548	0.0018055	-5.1827e-05	0.00055546	0.0015197	0.00088833	7.4863e-05	0.0012846	-0.00062789	-0.00033431	-0.0010554	-0.00034182	0.00062122	-0.00042112	-4.574e-05	-0.00050128	0.00099098	0.00055368	-0.00026733	0.00021453	0.00017439	-0.0001895	-0.00017247	-0.00043174	0.00044271	0.0012085	0.00050404	-0.00069957	-0.0008504	-0.00065646	-0.0010498	0.0017284	0.0013918
N.S.		0.00070952	0.0025311	-0.00011229	-0.00042989	-0.00016476	-0.00035404	0.00047142	0.0023264	-0.00074698	-0.00029802	-0.0015972	-0.00046398	0.00081601	-0.0010236	0.00023481	0.0021022	0.00096832	0.0021092	0.0015224	-0.0018283	-0.00037399	0.0012427	-0.00032509	-0.0014706	0.00096652	-0.00048643	-0.00023796	0.00030246	-0.0017157	-0.00065703	0.00095366	0.00028571	0.00095072	0.0015401	0.001163	-0.0016979	-0.00021207	0.0003457	0.00089552	0.00031898	0.00031814	0.00061135	0.0041212
N.S.		0.00049881	-0.0005262	-0.00016715	-0.00088167	-0.00017104	0.0012491	0.00045625	-0.00083076	0.00038339	9.5615e-05	-0.00017209	0.00019732	0.003272	0.00059285	0.0011781	0.00033507	0.00018568	-0.0016271	-0.00063613	-0.00097913	0.00074221	-0.00027509	8.4209e-05	-0.00087885	0.00030797	0.0001965	-0.00051156	0.00061428	-0.0010516	-0.00049204	-0.00010968	0.00053113	0.00058046	-0.00015894	0.00044089	-0.0008153	-0.00043644	-0.0004953	-0.00012346	0.0003787	-5.6618e-05	-0.00097478	0.0012392
N.S.		0.00015649	1.0537e-06	0.0031779	0.0025634	-0.0014785	0.00051604	-0.00042823	-0.00012912	0.0022206	0.0019155	0.0011359	0.00069184	-0.00038911	-0.0010722	0.00014941	-0.00051257	-0.00042401	-0.00062946	-0.00069297	-0.00042267	-0.00015593	-0.00070011	0.00046577	-0.00068903	0.00021456	-0.0001856	-0.00075087	-0.00040092	-0.00077314	-0.00088029	-1.5881e-05	0.0016679	0.0003925	0.0011336	-0.00087557	0.00073313	0.0011878	0.0027717	0.00039641	0.00035913	0.0016544	9.7885e-05	-0.00021394
N.S.		0.00077529	0.0013494	0.0017152	0.0021176	0.0017614	0.00045021	0.0008378	0.003653	-0.00062039	-0.00013649	0.00068742	0.001485	-0.00033709	0.0010151	-0.00026695	0.001794	0.0011091	0.0013513	0.0025136	-0.0035037	0.00047246	0.0031725	-0.00061224	-0.00049594	0.00051536	-0.00054911	5.0689e-05	-0.0015519	-0.00082549	4.2981e-05	-0.0020014	-0.00072405	-0.0003029	-0.00011082	0.0011096	0.0014716	0.0010557	0.00026826	-0.00043469	0.0028836	0.0020601	-5.1894e-05	0.0011832
N.S.		-0.0006291	0.001789	0.00011722	0.00013419	-0.00015649	-0.0017883	0.001454	0.00055003	0.0015947	-0.0002317	0.0015404	-0.0008258	-0.0012563	0.0011996	0.00065038	-0.00025727	-0.00067367	0.00021792	0.0001684	0.00056868	0.0012967	-0.00031047	-0.0001067	0.0024604	-0.00041064	0.0035928	-0.0001608	-0.00074029	0.0030769	-0.00023709	0.0023353	-0.00097435	-0.00055227	-5.7169e-05	-0.00019403	-0.00046532	0.0010379	-0.00033989	0.0012659	-0.0010086	-0.0014116	6.0089e-07	0.0012778
N.S.		-0.00032511	-0.00053736	-0.00043253	0.00058472	-0.0010413	-0.00090217	0.0010806	-0.00044987	-0.00078248	-0.00055444	-0.00083957	-0.0019348	-0.001613	-0.0019363	-0.00074285	-0.00059833	-0.0011485	2.2776e-05	-0.0008458	-0.0017334	-0.00024666	-0.0017204	0.0013717	-0.00050063	0.00011891	-0.00057506	0.00030813	-0.00064582	-0.00050881	-0.0011295	-5.4952e-05	0.0011814	-0.00029656	-0.00011932	0.00030149	0.0011835	-0.00031142	0.00065317	0.0006152	0.00056289	-0.00063216	0.0016753	-0.00023947
N.S.		0.0016792	0.00082575	3.5061e-05	-0.00040531	-0.001484	2.398e-05	0.0031977	0.0026049	0.00087088	0.00035943	0.00044144	0.00017985	-0.0012222	7.3174e-05	0.0002287	0.0018462	-0.0005554	0.00058895	-0.00093287	0.0014389	0.0028112	0.0030933	0.00014579	-0.0025594	-0.0022967	-0.0010049	-0.0012444	0.00027958	-0.00092242	-0.0005792	0.00023502	0.0001922	-0.00030371	0.0013384	0.00085045	-0.0012967	0.0016963	0.0017358	0.00076603	-0.00055012	0.00094208	0.00064756	0.00093858
N.S.		-0.0013607	-0.0018433	-0.002154	-0.001435	-0.00017705	-0.00093575	-0.0020943	-0.00086373	4.513e-06	-0.0010563	0.00030542	-0.00012325	-0.0015156	-8.3297e-05	-0.0007824	0.00015413	0.0005459	-0.00029205	0.00059467	0.00062194	0.00055861	0.00038219	0.00022581	0.00018182	0.00074663	0.00038804	5.2439e-05	0.00039649	-0.00024302	0.00039516	0.00054536	-0.00069833	0.00028623	-0.00038794	0.0002685	0.0011709	0.00032272	-0.00037341	0.0012531	-0.00013654	0.00096496	0.00059344	0.00044947
N.S.		0.00037237	-0.0012957	-0.0014217	-0.0011818	0.00013229	0.00063804	-0.0018467	-0.00113	-0.0012888	-0.00062067	0.0028948	0.00093355	0.00022943	0.00074501	-0.00070649	-0.00056521	-0.00036415	0.00021197	5.9133e-05	-9.118e-05	0.00074148	-0.00097676	-0.0005815	-0.00011957	-0.0010196	0.00070723	0.0012653	-0.00076439	0.00033144	0.00025487	-0.0012755	0.00092415	0.00010013	0.00068895	-0.00067217	0.0002389	0.00025606	-0.00032561	0.0010508	0.00033747	0.0009369	0.00018854	0.00045444
N.S.		0.0011769	0.00025329	0.0027377	0.00014556	-0.00082756	0.0029099	0.00065689	-0.0012018	-0.0011159	-0.0021515	0.00071577	0.00019061	-0.00065323	0.00060943	0.0023248	-0.001985	-0.00013297	0.00050416	-0.00041139	-0.0015735	-0.00059672	0.00084642	-0.00066429	-0.00015696	0.0019548	-0.00054844	0.0011972	0.00060721	0.00071301	-0.00010721	0.0010502	-0.0011433	-0.00021282	0.0010887	0.0013663	0.00029567	-0.00022031	0.00025925	0.00070518	0.00037256	-0.0014467	0.0013211	-0.00048963
N.S.		0.0012359	-0.00062696	-0.00060925	0.00036249	-0.0003088	0.00030019	-0.00022713	0.0012271	0.0024169	-0.001039	4.6202e-05	0.0014697	0.0006743	-1.787e-05	-0.0014823	-0.00017608	-0.00061434	0.00062782	0.00039409	0.00041872	-0.0010842	-0.0012682	-0.00086076	-0.00043528	-0.00090424	0.00089044	0.00022898	0.00030489	0.00030227	-5.1085e-05	0.00030062	9.5555e-05	-0.0019539	0.00066914	-3.1632e-05	0.00017602	-0.00085779	0.00078762	-0.00046923	-0.0011283	-0.0004612	-0.00039354	0.0007567
N.S.		-0.0016496	-0.00084807	-0.00074542	-0.00011744	-0.00049924	-0.0003538	-5.6349e-05	-7.157e-05	0.00031904	0.00043878	-0.0011428	6.0449e-05	0.00054359	0.00051553	-0.001644	0.00042933	-0.00080968	-0.0003359	-0.00026594	-0.00025525	-0.0010346	-0.0009959	-0.00035612	0.0015928	-0.00074066	0.00045627	0.0010722	0.0011287	-0.00056897	0.00062056	0.00060225	-0.00031059	-0.0005185	0.00048877	-0.001479	0.00063635	0.00071809	-0.00099161	0.0010959	0.00086394	0.0017184	0.00079771	0.0012142
N.S.		-0.0011179	-0.00070207	-0.00094463	-0.00044569	-0.00060359	-9.8358e-05	-0.00052995	-0.0003501	-0.00027331	-0.00049131	-0.0018956	-0.00069106	0.00077779	0.001161	-0.0014752	7.5692e-06	-0.0015263	-0.00052855	-0.00019332	0.0013415	-0.00028716	-0.00093694	-0.00065094	0.0010248	5.3006e-05	-0.00018617	0.00048222	0.0016539	-0.00057043	0.00038754	0.0017351	-0.00052728	0.00086606	0.00052517	9.3557e-05	0.00055575	0.00043876	0.00094503	0.0015773	0.0012234	0.002	0.00038186	0.0014288
N.S.		-3.0676e-05	-0.0009285	-0.0014328	-0.0012854	0.0015185	0.0011943	0.00017826	-0.001526	0.000379	-0.00068474	0.0019723	0.00079479	-0.00046603	0.00042717	0.0014733	-3.5956e-06	-4.9087e-05	0.00073221	0.00019336	-0.00010214	0.00065596	-0.00020868	-0.0012472	0.00045112	-0.00039072	-0.0011651	-0.00064137	-0.00079355	0.00070602	-0.00026088	-0.0013192	0.001503	-0.0028657	0.00093312	-0.0030756	0.00069556	-0.00033345	0.00088294	0.00051034	0.00010432	-0.0012338	-0.00020766	-0.00062341
N.S.		-0.00059153	0.00047736	0.0029638	0.0015685	0.0026563	0.00062407	0.0016883	0.0045258	-0.00087109	-1.5259e-05	0.00049003	0.0013303	-0.00070572	0.0017534	0.0003229	0.0016118	0.00088932	0.0011571	0.0012901	-0.00066328	-0.00012348	0.0023698	-0.00030943	0.00079207	0.00063364	-0.00054228	0.00068526	-0.0014829	0.00026963	0.0019137	-0.0010867	-0.0012826	-0.00063584	3.7668e-05	0.00083224	0.0032837	0.0021611	-0.00022117	-0.00018243	0.0015153	0.001751	0.00062347	0.0024132
N.S.		-6.6908e-05	0.00026272	0.00055582	0.0014649	-0.00051387	-0.0017679	-5.1361e-05	0.0003751	-0.0010881	-0.00054842	0.00066628	-0.00097459	-0.00072682	0.00036979	-8.3943e-05	0.00054624	-0.00042963	-0.00066523	-0.00044184	-0.00046191	0.0010783	-0.00051823	1.9218e-05	-0.0011197	-0.00046869	-0.0004465	-0.0014536	-0.00070269	0.0004392	0.0012922	0.00070421	-0.00090022	0.00019697	0.0011341	-0.0013488	0.0007085	-0.00048887	0.0008086	-0.00049407	-8.2082e-05	-0.00091217	0.00091625	0.00033255
N.S.		0.0010158	-0.00036582	-0.0003046	0.00082003	0.00023277	-0.00028034	-0.00086866	-0.00025548	-0.00028844	0.00068479	0.0021777	0.0005402	8.8937e-06	0.00055218	0.0014913	-0.0001842	0.0027658	0.00086698	-0.00037424	0.00095034	0.0005298	0.0016236	-0.00052614	0.00043201	-0.00090165	0.0016358	-0.0010225	0.0023661	-0.00029739	-0.0014395	9.2472e-07	-0.00042159	-0.0013154	-0.00043214	-0.00073445	0.0006872	0.0020787	0.0012582	-0.00011284	-0.00019712	0.001364	-0.00017429	-0.00029623
N.S.		2.2985e-05	-0.0017145	-0.0023314	-0.0014935	0.00034145	-0.00086875	-0.0020651	-0.00091897	9.6979e-05	-0.0011019	-0.00062498	-8.6557e-05	-0.00023176	0.00012236	0.00073963	-0.00013072	0.00077362	-0.00061358	0.00025189	-0.00018248	0.00015333	0.00040343	-0.00049589	-8.7377e-06	0.00041101	0.00027149	-0.00017	0.00035036	-0.00054192	-0.00043322	0.0011305	0.00025905	0.00046416	-0.00011506	0.0015845	0.00059463	-0.00025323	-0.0009138	0.001338	0.00028418	0.0013645	0.00013608	0.00073646
N.S.		0.0019596	0.00057466	0.0028213	0.0015121	0.0027357	0.00061668	0.00070365	0.0011555	0.0014047	0.00053203	0.0029304	0.003268	0.0033918	0.00019037	0.00098023	0.0011864	0.0020304	-0.0022952	-0.00069378	-0.00018856	0.0032703	0.0019521	0.00072419	-0.0010476	0.0010244	-0.00098233	-6.627e-05	0.00055407	0.0010245	0.00070201	0.00094731	-0.0010378	0.00011303	0.00053382	-0.00036608	-0.00066601	0.00028987	0.0013083	-0.00050848	0.0031748	-0.0011405	-0.00074744	0.00081579
N.S.		0.0004635	-7.6842e-05	0.00127	-0.00019604	0.0037448	-0.00049264	-0.0001505	0.001995	0.0003235	6.0442e-05	-0.000975	-0.00060986	0.00085592	-0.0012056	-0.00064198	-0.00057578	0.00051629	-0.00029927	-0.0018432	-0.0033328	0.00012991	-0.00077313	0.001397	0.00067544	0.0014116	-0.0027143	0.0036886	0.002318	-0.0010258	-0.00087783	-0.00043932	-0.00069354	-0.00097255	-0.00010444	0.00033569	-0.00067231	-0.0001401	0.00014712	0.0014613	0.0018434	-0.00018958	0.0018729	0.0021538
N.S.		-0.0016545	5.0328e-06	-0.00035182	0.0011162	-0.00020323	0.00038288	-0.0009273	-0.0023835	-0.00050714	-0.0027085	-0.00052923	-0.00094971	0.0008791	0.0005196	0.0016221	0.00030569	-0.0016056	-0.00017293	0.001513	-0.0012023	5.3793e-06	0.0016356	0.00064482	0.00077541	-0.0013212	-0.0012827	0.00023709	6.1109e-05	-0.00071027	-0.0003323	0.0009408	0.002405	0.00030318	0.0043284	-0.00092353	0.00086859	0.000101	0.00057616	6.8772e-05	0.00082344	0.0017635	-0.00046223	-0.00099325
N.S.		0.00080732	0.0023068	0.0005663	0.00089402	0.00047033	-0.00025196	0.000235	0.0026169	-0.00072222	1.9749e-05	-0.00050498	0.00018035	0.0007038	-4.1044e-05	-0.00028129	0.0014342	0.0014635	0.0018924	0.0019422	-0.003925	0.00030212	0.0021844	-0.00079762	-0.0013599	0.00093687	-0.00069033	-0.00012919	-0.0005737	-0.001719	-0.00091946	-0.001083	0.00010557	0.00026182	0.00077323	0.0016271	-0.00055408	-0.0006082	0.00038202	-0.00022515	0.0019447	0.0014299	0.00012087	0.0018046
N.S.		0.00043332	-0.00069952	-0.00017577	-0.00030101	-0.00097451	-0.00075528	0.00068155	0.0013421	0.0016328	-0.00016644	-2.1274e-05	-0.0019214	0.00014467	-0.00081952	0.00053324	0.0010933	-0.0013354	0.0018318	0.00023068	7.3436e-05	-0.00085855	-0.00096834	-0.001807	0.00034135	0.0012466	-0.0003548	-0.00063297	-0.00033361	-0.00037596	-0.0015274	-0.0012497	-0.00096472	0.0012898	0.00084034	0.00016835	-0.00097714	0.00058605	-3.3149e-05	-0.0013866	0.00050769	-0.00088889	9.2339e-05	-0.00016036
N.S.		-0.0004584	-0.0013868	0.00029072	-6.4055e-05	-0.00062841	-0.00074737	-0.00076197	-0.00062924	0.00054513	-0.0008945	0.00010088	0.00099339	0.00039805	0.00024579	-0.00042778	-0.00067638	-0.0011073	-0.00053884	-0.0006761	-0.00047408	-6.2071e-05	-0.002931	-0.00066662	-0.0012085	-0.00062478	-0.0021006	5.1046e-05	-1.0476e-05	-0.0012339	-0.0010871	-0.0010471	-0.00032397	0.00015553	0.0012995	0.00032036	-0.00091542	-0.0017141	-0.00049339	-0.00012709	-0.0007855	0.00015873	-0.0011696	-0.0010107
N.S.		-0.00031114	0.0010366	0.00091468	-0.00070217	-3.1761e-05	0.00097818	-0.00089041	-0.00079806	0.0010005	0.0023268	-9.5478e-05	-0.00019717	0.00086295	0.00035398	0.00014609	-0.00073463	-0.00048196	-0.00032734	0.00078225	-0.00091666	-0.0011042	0.0011715	-0.00028982	-0.0002321	0.00050719	-0.00014129	0.0013659	-0.00066147	0.0027036	0.00046226	0.001187	-0.00065552	0.0013699	-2.2912e-05	-0.001029	0.0010035	0.00068201	0.00019954	-0.0006993	-0.0006954	-0.0016039	0.00030954	0.00058713
N.S.		2.5962e-05	0.00067789	0.00097436	0.0029241	0.00067029	-0.00081447	-0.00041905	0.00036678	-4.0879e-06	8.1181e-05	0.00057278	-0.00080259	0.00019352	-0.00075356	-0.00025945	0.0028066	-0.0011493	0.0032079	-0.00061799	0.00069775	-0.0010231	-0.00098387	-0.00036951	0.00089129	0.0010715	8.7798e-05	-0.0023745	-0.0003627	0.00039064	0.0010793	-0.00073361	-0.0011544	-0.00012839	0.0010764	0.00010578	-0.00052552	5.2113e-05	0.0014753	9.5989e-05	6.8088e-05	0.00024109	-0.0014846	-4.6781e-05
N.S.		-0.00031294	-0.00078869	-0.0010644	-0.0014177	0.0002022	-0.0010244	0.00030764	1.7781e-05	0.0011589	0.0021882	-0.0011872	0.00034864	-0.00066342	-0.00046547	-0.0018024	-0.0012051	0.00066861	0.0010848	0.0010215	-0.0010104	-0.00036266	-0.0011748	-0.0016203	-0.001275	-0.0010982	-0.00033082	0.00032705	-0.00024844	-0.00039067	-0.00032112	-0.00029348	-0.00053619	-0.0015526	0.00018076	-0.0013314	-0.0011688	-0.0015374	-0.00018143	-0.0011189	0.00024695	-0.00013241	-0.0018247	-0.00061299
N.S.		-3.8128e-05	-0.00032191	-0.00082605	-0.00048987	0.00025335	0.0002427	0.00029151	-0.0010962	0.0019666	0.00073638	0.00043093	0.0013198	-1.5504e-05	3.6243e-05	-0.001206	-0.0004925	0.00047225	0.0026145	-0.00042669	0.0013204	0.0003165	0.00072545	-4.5582e-06	-0.0003029	0.0031402	-0.0020169	0.00011277	-0.000255	-0.00061186	0.00044541	0.0010503	-0.00080887	-0.00050761	-0.0015756	-0.00066592	0.0015908	-0.0010348	-3.1319e-05	-0.00059154	0.00039725	-0.0003753	0.00072953	-0.00043695
N.S.		0.00010195	-0.00072443	-0.00062927	-0.0015523	-0.00065791	-0.00013102	-0.0012059	0.00031343	4.2536e-05	-0.001659	0.0001938	-0.0030942	-0.00053636	0.00028545	-0.0012218	-0.0001644	-0.00044179	-0.0011884	-0.00056137	0.0001792	-0.001527	-0.00067628	-0.0013296	-0.00091783	-0.0017334	0.00039124	-0.00091567	-0.0031854	-0.00082161	-0.00065195	0.00043894	-0.0016691	9.3174e-05	-0.001002	-0.00032137	0.00097183	-0.00076213	0.0014079	0.0023777	-0.0003764	0.0021585	-0.00051781	-0.00046689
N.S.		-0.0019639	0.0003097	0.00014338	4.5666e-05	-0.00040225	-4.0205e-05	0.00082314	4.5874e-05	-0.00016257	0.0011062	0.0012272	0.00092304	-0.00044764	0.00042709	7.3372e-05	-0.00023074	-0.0014998	0.0012322	0.0010624	-0.001971	0.00052346	0.0007809	0.00058392	0.0002799	-0.0014328	0.0010568	0.0008984	0.00072158	-0.00096344	-0.0018098	-0.00024767	0.00028291	-0.0049445	0.027478	-0.00045254	0.00053055	-4.9368e-05	-5.8372e-05	-0.00090347	-0.00035923	0.00075428	-0.0015699	-0.00045764
N.S.		0.0012499	-0.0013134	6.8907e-05	0.00033742	-0.00065526	-0.00077827	0.00066297	-0.00092751	0.00046265	0.0018204	-0.00059386	0.00013933	0.0017059	-0.00032894	0.00062052	9.2005e-06	-0.0012749	-0.0012886	-0.00051296	-0.0016754	-0.0020961	-0.00030113	-0.0025201	-0.0026191	-8.3245e-05	0.00038549	0.0011855	0.00031304	-5.7586e-05	0.0024398	4.2417e-05	0.0020471	-0.0011321	0.0015483	0.0015711	-0.00010709	-0.0014094	0.00054382	0.0019191	-0.00027943	-0.00075585	0.0015767	-0.00049362
N.S.		0.0010472	0.0006388	0.0011087	-0.0003318	-0.00025725	-0.00028439	-0.0012434	-0.00052874	0.0007732	-0.00019869	-0.00055265	0.001656	3.4956e-05	-0.00016329	-0.00091542	0.00032803	-0.0007319	-0.00078425	0.00095949	0.0010374	0.0019064	0.00083763	0.0005301	-0.00077047	0.00043556	-0.0011955	-0.00042969	0.00026179	-0.0007216	6.4865e-05	7.7068e-05	0.00055281	-0.0022868	-0.001384	-0.00055089	-0.00014277	-0.00040429	0.0010352	-0.0002517	-0.00053018	0.0003994	-0.00031072	-0.00099366
N.S.		0.00042481	0.0010754	-0.00017687	-0.00055129	8.2256e-05	-0.00017417	0.00051887	0.0013104	0.00038117	0.0002116	0.0027054	0.00040884	0.00080119	0.00044824	0.0010827	0.0012501	-0.00059459	-0.00057668	0.0012856	-0.00051674	-7.3537e-05	-0.0012685	0.0010956	0.0020799	-0.00010474	-0.00096217	-0.00061661	-0.00072491	-9.8018e-05	0.00095551	5.6652e-06	0.0013216	0.0003281	-0.0006908	-0.00078402	-0.00032591	-0.0006822	-0.00093304	0.0017568	0.0018763	0.00095622	0.00096542	0.0001702
N.S.		0.0012171	0.00079905	-0.00035691	-0.00065655	0.0011157	-0.00026339	-0.0011835	0.00057073	-0.00058941	0.00033611	0.0006972	-0.00070193	0.00087384	0.0013328	0.0010479	0.001461	0.00046817	-0.00071303	-0.00015755	0.00086965	0.0010147	0.0009669	0.0013535	-0.0008274	-0.0018556	-0.0010226	-0.00012105	-2.4502e-05	-0.0014466	-0.0021165	-0.0010157	-0.0022085	-0.00076367	-0.00024815	-0.00047574	-0.0015203	-0.00066624	-0.00097332	-0.00063668	-0.00048624	0.00031275	-0.00072903	-0.0017481
N.S.		-0.00014621	-0.00078422	-0.00091108	-0.0011029	-0.00067066	0.00035996	0.00054501	0.00031961	0.00075468	0.00074051	-6.239e-05	0.00065031	0.0021438	0.00021021	-6.32e-05	-0.0016172	-0.0009235	-0.0005036	0.00072961	0.0015825	0.0017297	0.0018004	1.6465e-05	0.00078757	-0.00030376	0.00084791	0.0015625	0.0016124	0.0004505	-0.00014443	-0.00086899	-0.0016895	1.4133e-05	-0.00072406	-0.00023418	0.0014587	-0.0007044	6.6245e-05	0.0017021	-0.00059083	-0.0013047	0.00066116	4.6285e-05
N.S.		-0.00028328	-0.00019897	-0.00034803	-0.00021177	0.0002081	-0.00054884	-0.0012033	0.0011386	0.00099768	-0.00099656	0.00055348	-0.00022544	0.00096733	0.0013725	0.00083138	0.0033801	0.0012133	0.00028317	-0.0012312	0.00046081	-0.00090478	-0.0026554	-0.00039234	0.00043287	0.001056	-0.0013102	-0.0021084	0.0020991	-0.0012685	-0.0014079	-0.00092345	-0.0015326	0.00070413	-0.00070311	-1.3416e-05	-0.00091847	0.00011857	-0.00048208	-0.00012374	0.002116	0.00072671	0.0016078	0.00055002
N.S.		-0.0011839	-0.0010886	0.00051749	-0.00024028	0.00030889	0.0011663	-0.00042356	-0.0016097	-0.00048355	0.00027387	-0.00079241	-0.00067602	0.00064764	0.0010973	0.00010745	-0.00034526	-0.000488	0.00022102	0.0017977	0.00065834	0.00025293	0.0019432	0.0041072	0.00026094	0.00045837	0.00048156	0.00093728	0.0022097	0.0013623	-0.00050119	-0.00042241	0.00035085	0.0011126	0.0014278	0.00053795	-0.00093522	0.0017678	-0.0014534	0.0033077	-0.00093277	0.0017906	4.3306e-05	-0.00037148
N.S.		-0.00012286	-0.00017079	0.0019045	0.0010436	-0.0002072	4.2915e-05	3.847e-05	0.0034871	0.0015219	0.00080482	0.00057464	0.00042999	-0.00023948	0.00036553	0.00072697	0.0011102	0.0012835	0.0011629	-0.00037858	-0.00029973	-0.0016696	-0.0010695	7.0381e-05	-0.00085635	-3.6221e-05	-0.00064046	0.00031952	0.00026445	0.00036463	0.00024861	-0.00062852	-0.0002515	-0.00013898	-0.0015585	0.00072534	0.0009819	-0.00018302	-0.0019143	-0.00041597	-0.00051401	-0.0015281	0.0024986	0.0023157
N.S.		0.00015089	0.00054036	0.0018392	0.00020728	0.00028828	0.00090458	-0.00025341	-5.3079e-05	-0.00046593	0.00047037	-0.00013071	-0.00053079	-0.00096688	0.0022733	0.0013121	0.0016808	0.00019937	5.3536e-05	-0.00037817	0.0012122	0.00086355	0.00091029	-0.0002308	-6.7165e-05	-6.7458e-05	-0.0017129	-0.00011013	-0.00030575	-0.00094226	-0.00085486	-0.00097234	-0.0020143	-0.0013075	-0.00069974	-0.00077907	-0.00014637	-0.00051278	-0.00030086	0.00012714	0.0009414	0.00089524	0.0043405	-0.00094194
N.S.		0.00014893	0.00021094	-0.0014064	-0.0020379	-0.00077456	-0.00027948	-0.0019391	-0.00063027	-0.0014029	-0.00052696	-1.2149e-05	-0.0027641	-0.00045434	-0.0018339	0.00016052	0.0015101	-0.00015906	-0.00099498	0.00058268	0.00062337	-0.0010372	0.00032739	-0.00066965	-0.0010852	-0.00096041	0.0007441	0.00065967	-0.0020375	-0.0016518	-0.00040727	-7.1117e-05	-0.00053937	-0.00089461	-0.0024647	-0.00073826	0.00037544	-3.7845e-06	0.0014628	0.0019936	-0.00081789	0.0020971	-0.00087998	-0.00063233
N.S.		0.002948	0.00026748	0.00013204	5.2721e-05	0.00054623	-0.0011297	0.0010571	-0.00039927	-0.0011561	0.00017561	-0.00023403	-0.00068516	-0.00046832	0.00020023	0.002558	0.00051073	0.0014734	0.0013491	0.00043803	-0.00058432	0.0001035	7.1189e-05	-0.00026786	-0.00025667	-0.00082717	0.0014534	-0.0014502	0.0002394	-0.00038543	-0.0014725	-0.00077031	-0.0009314	0.00068039	0.00058053	-3.4073e-05	0.00086283	0.00078781	0.0016258	0.0016059	0.00020984	-0.00053219	0.0017112	-0.00025274
N.S.		-0.0004367	-0.00016479	0.00085336	0.0013438	-0.00014301	-0.00091732	-9.7033e-05	0.0007465	0.00096197	-4.3469e-05	0.00027565	-0.0014958	0.00086424	-0.00033396	0.00045716	0.0024993	-0.0014195	0.0032927	-0.00042156	-5.5483e-05	-0.0015147	-0.0014811	-0.001256	0.00084356	0.00077289	-0.00027028	-0.0015929	-0.00069309	-0.00036817	-0.00044419	-0.0014107	-0.0010884	0.00065155	0.0010074	0.00047015	-0.0011182	0.00026233	0.0006799	-0.0008436	0.00039488	-0.00051622	-0.0014154	-0.00046309
N.S.		-0.00061857	-0.0025067	0.00014895	0.0011238	0.00068272	0.0010936	0.0021858	0.0013223	-0.00082484	0.0024795	6.2236e-05	-0.0027826	0.00051172	-0.00018577	0.0013191	-0.0026105	-0.00012407	-0.00025495	-0.00026916	0.0018684	0.0010215	-0.0004964	0.0019007	0.0013468	-0.0017791	-0.0001417	-0.0020737	-0.0010137	-0.00047009	-0.00070961	-0.00079226	-0.0015519	0.0014905	0.0015958	0.0011518	-0.00078564	-0.00063109	-0.00018444	0.0010405	-0.00043227	-0.0008869	-9.9298e-05	0.00054342
N.S.		3.9683e-05	0.0018395	0.00027793	0.0004239	-0.0028195	-0.00061038	-0.0014027	-0.00037939	-0.0014389	0.00022397	0.0013734	0.0011259	0.00054795	-0.0013459	1.8203e-05	-0.003951	-0.00012088	-0.00033918	0.0013535	0.00055219	0.0016964	0.0015336	0.0045192	0.0030603	-0.00051393	0.0015139	0.0012735	0.0021624	0.00017041	0.00031557	-0.00030924	-0.00058295	0.00096824	-4.7849e-05	-0.0020952	0.00085464	0.00053033	0.0014527	0.0016033	0.001129	-0.00052625	-5.0115e-05	0.0010673
N.S.		-0.00033172	-0.0020694	-0.00093699	-0.00024676	0.0005358	0.00091007	0.0011576	-0.00057528	-0.00040678	0.0028276	-0.00031362	-0.0048373	5.3692e-05	-0.00066921	0.0016491	-0.0031634	-0.0007757	-0.0012017	0.00043372	0.00099682	0.00054411	-0.00039014	0.0030213	0.00074855	-0.0016334	0.001563	-0.0021513	0.00037435	-0.0007545	0.0012462	0.00033464	-0.00014886	0.0015799	0.002348	0.0008396	-0.00028688	0.0020138	0.00071758	0.0015837	-0.00051808	-0.0015053	-0.00050816	0.00083938
N.S.		-0.00069328	0.00049771	0.00031691	-0.001693	-0.001727	0.00082543	0.0014123	0.00079145	0.0021088	1.0858e-05	0.00096803	0.0019411	0.0025977	0.0010381	0.00020831	0.00060648	-0.0011466	-0.0001502	-0.00047745	0.00021332	-0.00020666	-0.00057204	-0.00031875	0.0006243	0.00068864	0.0019373	0.000378	-0.00024265	0.00079707	-0.00039647	0.00026955	-0.00098136	-0.00062726	-0.00065299	3.8945e-05	0.0008081	0.0011401	-0.00019043	-0.00032933	0.00016196	-0.00038116	-0.00018507	-0.00055755
N.S.		4.9674e-05	-0.00027777	-0.00023822	0.00026569	-0.00051245	0.00096613	-0.00027283	0.00020078	-5.7832e-05	0.00051135	-0.0010322	-0.0011483	-9.065e-05	-0.00016569	0.0013669	-0.00059895	-8.801e-05	0.00075371	-0.00072287	0.0015603	-0.00013327	0.00095062	-3.0735e-05	0.0001229	0.0008423	-4.2605e-05	-0.00085222	0.00035187	0.0006723	-0.0015883	0.00032256	0.0025609	-0.00038596	-0.00087969	-0.00057143	0.0011088	-0.00034767	-0.00020177	-0.00061136	-0.00020563	-0.00086696	0.00056775	-0.00050186
N.S.		-0.00075837	-0.00028808	0.0010688	0.0010979	-0.00032473	0.00019323	0.00031697	0.0029198	0.0010635	0.00052049	0.001558	-9.3061e-05	0.00021845	-0.0004846	-0.00064263	0.00081821	0.0010848	0.00063107	0.00074376	-0.00021873	-0.00090006	-0.0007705	0.0011036	-0.0014808	0.00085203	-0.00057491	-0.0011151	0.00082113	-0.00014414	-0.00069511	-0.00084402	-0.0001913	0.00054551	-0.0021329	-3.4798e-05	-0.00027994	-0.0013143	-0.0024297	-0.00026318	-0.00019352	-0.0008705	0.0022083	0.003511
N.S.		-7.0819e-05	-0.00019921	0.00095695	0.0016603	-0.00017376	-0.00061851	-0.0010182	-0.0016776	0.0013239	-0.00045439	-0.0002457	0.00022929	-0.0006289	-0.0017256	-0.0011424	0.0024111	-0.0011288	-0.00041025	-0.00052394	0.00013568	-0.00015276	-0.0015019	4.5078e-05	0.00011044	0.0011653	-0.00064292	-0.0023581	0.0016383	-0.00076821	0.00062752	0.0015108	0.001288	-0.00039397	0.00040117	-0.0022238	0.00085152	-0.001274	0.0030643	0.0010531	0.00086484	0.0018326	-0.00058996	0.0027263
N.S.		0.00010636	0.00079372	0.0019371	-0.0011712	0.00077361	0.00061838	0.00015121	6.4415e-05	0.00056576	0.0015722	-0.0014204	-0.00064755	-0.00094061	0.00036418	-4.2077e-05	0.00017094	0.0001751	-0.0014786	-0.0020913	0.0021394	-0.00069873	0.00057595	-0.0023599	0.0011699	-0.00025529	0.00080455	-0.00026345	-0.00056321	0.00057768	-0.00084103	-0.00028353	0.0021337	-0.00035492	-0.00054517	-3.3131e-05	0.00048803	0.0021302	0.000916	0.001911	0.00056305	-0.0010978	-1.6933e-05	0.00086934
N.S.		-0.00039495	-0.001814	0.00060834	-0.00027259	-0.0005089	-0.00012128	-0.0010756	0.00069431	0.00032497	0.00039765	-0.00016205	0.0015579	0.0013298	-0.00031749	0.00071615	-0.00048462	-0.00042081	8.1601e-05	-0.00059707	0.00064104	-0.0012215	-0.0026612	0.0002462	0.00056094	-0.0012894	0.0011274	0.00034917	-0.0010313	-0.00036195	-0.00069982	-0.0005933	0.00035453	9.9527e-05	-0.0010536	-0.0010578	-0.00083921	-0.00034849	-0.00025263	-0.00076928	0.0010826	-0.00038128	-0.00071574	0.0017231
N.S.		0.00072155	-0.00033599	-0.00075997	2.5811e-05	-0.0019016	0.001756	0.00027033	-0.00022	-0.00045652	3.3243e-06	0.0010599	0.0011795	-0.0013652	-0.00081613	0.00031478	0.0022609	0.0021014	0.00033821	0.0013031	0.0017066	0.00045007	0.0013068	0.00030144	-0.00066616	-0.00032928	0.00083045	0.0001668	0.00082389	-0.00096054	-0.00080421	-0.00063373	-2.8867e-05	0.00020092	0.0014821	0.0020482	0.0011215	0.00016243	0.0011079	0.0016593	0.00036419	0.00021685	-5.6812e-05	0.0011775
N.S.		0.00081197	-0.00094793	-0.0012104	-0.0010697	0.00098834	0.00095616	0.00083867	-0.0013966	0.00085526	0.0027235	0.00054488	-0.0032761	5.8024e-05	0.00023003	0.0023222	-0.001972	-0.00094616	-0.0011086	0.00015542	0.00012474	0.00034173	-5.3656e-05	0.0025136	-0.00038055	-0.0008694	0.001251	-0.0017383	0.00042004	-0.00063104	0.0013632	0.00052781	0.00031401	0.0016243	0.0027829	0.00014891	0.00040948	0.0032544	-1.8255e-06	0.0015395	-0.00012814	-0.0014472	-0.00039314	0.00048694
N.S.		-5.4457e-05	-0.00050417	0.0018474	0.00243	-0.0010867	0.0001261	-0.0011244	-0.0011895	0.0013927	0.0013833	0.00061157	4.5938e-06	-0.001687	-0.0020241	-0.0015785	0.0010703	-0.00046979	-0.00089995	-0.00076545	-0.00025161	-0.00010597	-0.0013022	0.00038755	0.00035553	0.00075044	-0.00033212	-0.0021094	6.7036e-05	-0.0011845	-0.0003715	0.0014641	0.0017731	-0.00026827	0.00060953	-0.0019217	0.0014779	4.2115e-07	0.0034535	0.00039039	0.0010431	0.0016446	-7.9368e-05	0.00099951
N.S.		0.0016036	0.00086968	0.0027475	0.002015	0.0015101	-0.00030661	-5.9578e-05	0.000721	0.000757	-0.0009942	0.0003647	0.00067308	-0.0011121	0.0014828	0.0013858	0.0021938	0.0025263	0.0027311	0.0019623	0.005311	0.0042592	0.0022661	0.0010601	0.00063012	-0.00047147	0.0011994	0.0019291	-0.0026681	0.0030864	0.0014998	0.001186	-0.0013741	-0.0016349	-0.00093249	-0.0016709	-0.0032572	0.0020994	-0.00029662	0.00049789	0.0010847	0.0001554	0.0012245	-0.000428
N.S.		-0.0013962	-0.001532	0.0019448	0.00062979	-5.7799e-05	-0.0024899	-0.0007995	-0.00071788	0.00075417	0.00022955	0.00092275	0.0011125	-0.0017965	0.00064977	5.5103e-05	0.00077773	-0.0010379	0.0010736	0.0016546	0.0013787	0.00028756	0.0012648	0.00076557	-0.00051659	0.0011219	-0.00021687	-0.00084704	0.0015947	-0.0016598	0.0025775	0.00068324	0.0010531	0.00063492	-0.00049742	-0.00051582	0.00022384	-0.00088682	0.00045194	-0.00021915	0.0016902	0.0014374	-0.0010786	-0.0024531
N.S.		-0.0022072	0.00075597	-0.00039061	0.00062933	0.00032147	0.00046778	0.00015014	-0.0009686	-0.00028917	-0.0011221	0.00026547	-0.00021671	9.3285e-06	0.00095153	0.00083525	0.00051964	-0.0015085	0.00072997	0.0017891	-0.0014988	0.0006102	0.00090611	0.00065818	0.00072544	-0.0015696	-1.96e-05	0.00038082	0.00042275	-0.00086365	-0.0013797	0.00062486	0.001692	-0.002282	0.017448	-0.00064467	0.00091433	-0.00029912	0.00010507	-0.00053427	-7.6767e-05	1.5212e-05	-0.0012713	-0.0011464
N.S.		0.0021242	0.0022401	0.0013461	0.00025851	-0.0008887	0.0032169	-0.00055519	-0.0013989	-0.001207	-0.0026438	0.00011385	0.00060284	0.00050894	-0.00035486	0.0013997	-0.0004612	0.00021062	0.00088358	-0.00027119	-0.0014745	-0.0011192	0.001818	-0.00049008	0.0005423	0.00053144	-0.00028105	0.0013935	0.00056187	-0.00017593	0.00096895	0.00176	-0.00035788	0.00058806	0.0016291	0.0012278	0.00049051	-6.4723e-05	0.00026173	-2.2282e-05	0.0011135	-0.00048398	0.0010382	-0.0011806
N.S.		7.0943e-06	-0.00053132	-0.00059852	-0.00040481	0.00036073	0.0008754	-1.8442e-05	-0.00045217	0.0012853	0.00023687	-0.00053807	0.00015228	-6.8932e-05	-0.0003576	-0.00019289	-0.00031186	0.00052108	0.0018322	-0.0006662	0.0015402	-0.00056085	0.00064082	0.0002494	-0.00014362	0.0011858	-0.0017188	-0.0005934	-3.6163e-05	5.1843e-05	-0.00060767	0.001084	0.0010752	-0.0005355	-0.0017746	-0.00029844	0.001359	-0.00087351	-7.3769e-05	-0.00079977	0.00048569	-0.00082799	0.00049048	-0.00056654
N.S.		-0.0012518	-0.00083133	-0.00062228	4.7063e-05	9.257e-05	-0.00079194	-0.00019465	-0.00023071	0.00025497	8.339e-05	-0.00076982	0.00048981	0.0011451	-0.0002522	-0.0009999	0.00022194	-0.00036955	-0.00036435	-0.000613	-0.00089324	-0.0012181	-0.00086371	-0.0008009	0.0011134	-0.00027787	0.00036768	3.9812e-05	0.00012704	-0.00055632	0.00094836	0.00059767	-0.00032099	-0.00081368	-5.4455e-06	-0.0015731	0.00055186	0.00069907	-0.00066646	0.0015322	0.00062731	0.0015788	0.0012394	0.001851
N.S.		-0.00027716	-0.00026655	-0.001634	-0.00064751	0.0018462	0.0018191	0.00076349	-0.001724	0.00041029	-0.0016702	0.002311	0.00068351	-0.0017209	0.00087925	-0.0001089	-0.0012442	-0.00043164	-8.2014e-05	-4.1376e-05	0.0004546	-0.00024999	2.1775e-05	-0.00067321	1.5549e-05	-0.00065071	-0.0012909	0.0011579	0.00017197	0.0011333	2.2022e-05	-0.00098959	0.0016837	-0.0029139	0.00046578	-0.0028657	0.00026459	0.0010016	0.00068119	0.0024023	0.00018109	-0.00059421	0.00033216	-0.00018708
N.S.		-0.00019138	-0.0007015	0.0010479	-0.0012169	-8.1707e-05	-0.0014072	-0.00089379	0.0003254	0.00059054	-0.00080458	-0.0006559	-0.0012094	-0.001185	-0.00057698	0.0005772	0.0010691	0.00012212	-0.0004343	-0.0018342	-0.0012383	0.0016303	-0.0009583	-6.43e-05	0.00017088	0.00023052	0.00022205	0.0011033	0.00028995	-0.00012105	0.001999	-0.00083306	-0.00028448	0.00080794	-0.00081402	-0.00062811	-0.00091243	-0.0010797	-0.0012055	0.00096439	0.0015099	-0.00046106	0.00095456	0.00040202
N.S.		-0.0012554	-0.0004682	-0.0010956	0.0007082	-0.0012526	0.00067572	-0.0012909	-0.0032419	-0.00089173	-0.0012149	-0.00078809	-0.00060422	0.0016679	-0.0013364	0.001162	8.4466e-06	-0.00090333	-0.00083291	0.00029737	-0.0015848	-0.00072042	0.0014251	0.00013109	0.00096318	-0.00067333	-0.00070862	0.00031681	-0.00029211	-0.00039894	0.0010323	0.0010327	0.00088767	0.00045992	0.00070074	-0.00090295	-0.00026038	0.00033777	0.00055564	-0.0003854	0.002089	0.0041868	0.00017007	-0.00033962
N.S.		0.00065716	-0.0013068	-0.00021879	0.0002181	0.00036419	-4.4959e-05	-0.00034124	0.0019237	-0.0013974	-0.00073314	0.0019134	-4.5664e-05	0.00084774	0.0022483	0.00018897	0.0011136	0.00075067	-0.00086522	-0.00075453	0.0032013	0.0056647	0.00073893	0.0041558	0.0015608	0.0028478	0.0029325	-9.2219e-05	0.00050936	0.0021747	0.00073102	0.0038417	0.0018855	0.0017713	-2.886e-05	-0.00043674	-2.9634e-05	4.1449e-05	0.00019865	0.00057421	-0.0014603	0.0020758	0.0015638	0.0026325
N.S.		0.0005774	-0.00092117	-0.00011025	-0.0011678	-0.00019037	0.0018854	0.00010182	-0.0012102	-6.1338e-05	-0.0005931	0.00034994	-0.0009941	0.0022242	0.00098972	0.00010017	-0.0012333	-0.0003202	-0.00086235	-0.00097054	-0.00069898	0.00049079	2.8167e-05	-2.4717e-05	-0.00056984	0.00046638	-7.8711e-06	-0.00026109	-0.00033115	-0.00096879	-0.00025728	-0.001386	-0.0001613	9.4739e-05	0.00014014	-0.00056714	-0.00031266	-0.00019956	4.4685e-05	-0.00045401	9.7296e-05	-0.00053174	-0.00039561	0.001471
N.S.		0.0001874	0.00013071	-6.5089e-07	-0.00095925	0.0013786	0.001493	0.00076716	-0.00070755	0.00073988	-0.00029235	0.00096794	0.00036396	-0.0017888	0.0013007	-0.00034757	-0.0008722	-0.00037093	-0.0010945	-0.0015048	0.0017482	-0.00098536	0.00081264	-0.0013987	0.00034386	-0.00024701	-0.00022046	0.0014551	-9.1372e-05	0.00092248	-4.1627e-05	-0.0005283	0.0020576	-0.0017871	-0.00027418	-0.001634	0.00054011	0.00239	0.00092733	0.0030531	-0.00050547	-0.0010936	0.00036596	0.00097867
N.S.		0.0023368	0.00070282	0.0012707	0.00050657	0.00090572	-0.0010714	0.00034791	-0.00050996	-0.0012725	-0.00052552	0.00010454	-0.0011254	-0.0004144	0.00037818	0.0038739	2.3224e-05	0.0020919	0.0012765	0.00092901	-0.00038239	0.0008283	0.00010895	-0.00017976	0.00022467	-0.00012891	0.0011886	-0.0013751	-0.00055885	-0.00034367	-0.00087137	-0.00086028	-0.00067288	0.0010306	0.00035911	-0.0011931	0.00037229	0.00068184	0.0012107	0.00055945	0.00048783	0.00035843	0.00037602	0.000488
N.S.		0.00088796	0.00040676	-6.654e-05	-0.0008719	0.00074565	0.00092002	0.0026328	0.00039961	0.0015552	0.00036699	0.0011428	-0.0011459	0.0014478	-0.0019032	0.00054077	0.0015367	-0.00064579	0.00014495	0.00094585	0.0021334	0.00087927	-0.0067317	0.00016654	-0.00070108	-0.001875	-1.848e-05	-0.00035767	-0.0010695	-0.00037463	7.568e-05	-0.00013203	-2.7271e-05	0.000914	0.0002702	-0.0014239	0.00054129	0.00046399	-0.0016699	0.00051786	-0.00060679	0.00037212	-0.0020028	0.0039472
N.S.		0.0020376	0.00315	-0.00075864	0.00047933	-0.0010021	0.0025386	-0.0013002	-0.0013298	-0.00050149	-0.0011284	-0.0002146	0.00017555	0.0019471	-0.0015439	0.0011232	0.00052271	0.00080014	0.0016681	-0.00048813	-0.00157	-0.00090094	0.0020378	-0.00012038	0.0013335	-0.00082098	0.00030034	0.0020427	0.0013174	-0.00025385	0.0014096	0.0019253	0.000492	0.0011991	0.0028459	0.00080925	0.00039594	-0.00012422	-0.0003791	-0.00073843	0.0015762	0.00070885	0.0012409	-0.0012938
N.S.		-0.00063806	-0.00034789	-0.001066	0.0011951	-0.0013061	-0.0010571	0.0015589	-0.0011425	-0.00057981	-0.00018879	-0.00072752	-0.0014671	-0.0020897	-0.0018554	-0.00084228	-0.00025035	-0.00014499	-0.00046085	0.00018898	-0.0012304	-0.00065147	-0.0017958	0.00072018	-0.0010092	6.9065e-05	-0.0010548	0.0011131	-4.2535e-06	0.00047533	-0.00019618	0.00047484	0.0018085	-0.00064676	-0.00034971	0.0010601	0.0010134	-0.00037021	0.00092904	0.00058297	0.0011513	-0.00081161	0.0018926	0.00053114
N.S.		0.00024436	-0.0021097	-0.00031806	0.00055648	0.0015931	-0.00027957	0.00036246	-0.00065369	0.00063706	0.0012657	0.0019964	-0.00096491	-3.0368e-05	0.00060127	-0.00031468	-0.0017454	-0.002146	-0.00081377	-0.00061998	-0.0013009	-0.00085379	-0.00049335	-0.0017853	-0.00039637	-0.0010093	-0.00079983	-0.00056034	7.1217e-05	-0.00021071	-0.00059661	-0.0012011	-0.0011044	0.0019387	0.00068789	0.0013545	-0.00048541	-0.00048493	0.0021756	0.00075893	-0.00056454	0.0020961	0.00052124	-0.0023401
N.S.		0.00026127	0.0019238	0.0028561	-0.00064758	0.00071501	-0.00026784	-0.00026264	0.00051438	-0.00039464	0.0013369	-0.0027239	-0.001415	-0.00059082	-0.0011738	-0.00096904	0.0010284	0.00046038	-0.0014643	-0.0014348	0.00064537	-0.00025772	-0.00157	-0.0025775	0.0012159	-0.00018279	0.00035318	-0.0017329	-0.0011938	0.00015896	-0.0015273	-0.00030436	0.0015624	-0.00034105	-0.00051899	0.0011	-0.0004274	0.0012596	1.836e-05	0.001413	0.0019713	0.00023725	-0.00063842	-0.00073408
N.S.		-0.00048422	0.0002378	0.00078785	0.00078322	-2.5196e-05	-9.4508e-05	-7.8701e-05	0.0014259	0.00071112	-0.00053031	0.0020562	0.00056767	0.00072488	-0.00083663	-0.00093682	0.00040861	-0.00049193	0.0009552	0.0010075	-0.00035167	0.00052294	0.00053147	0.0022747	-0.0020996	0.00046863	-0.00029381	-0.0019387	7.5917e-05	-0.00075818	-0.00044369	-0.00050174	-0.0010476	0.00019302	-0.0015497	-0.0012801	-0.0014479	-0.0014522	-0.0016227	-0.00019066	0.00018463	-0.00060432	0.0015868	0.0028552
N.S.		-0.0004383	-0.0010372	0.00033662	-0.001958	0.00052548	-0.00070628	-1.1785e-05	0.0010403	0.00028892	-0.00048177	-0.00067582	-0.0013034	-0.00095047	-0.0012227	0.00048969	-0.00081781	-0.00017847	0.00029477	0.00076534	-0.00037541	-3.7492e-05	-0.0007558	0.00016372	-0.00093193	0.0005703	-0.00049763	-0.00022398	0.00099086	-0.0012393	0.0013376	-0.0012932	-0.00018171	-0.00031304	0.00020445	0.0016543	-0.0013816	0.00077825	0.0012561	1.8258e-06	0.00053928	-0.00010685	-0.00043025	-7.2889e-05
N.S.		0.00015895	0.00049581	0.0012344	0.0003045	-9.1227e-05	-0.00031054	-0.00040963	0.0010383	0.00013036	-0.00075	0.0012454	0.00023809	0.0010655	-0.00030277	2.161e-05	-0.0001023	-0.0015569	0.0014155	-0.0005024	1.2202e-05	0.0013863	0.0030355	0.0014147	-0.0019175	0.00049683	-0.0006584	-0.0023116	-0.00087402	0.00081132	0.00090107	1.8004e-05	-0.0010947	-0.00060887	-0.0010473	-0.0011526	-0.0017288	-0.00064957	-0.00017572	-1.3981e-06	0.00016893	-0.0013812	0.0010289	0.0012446
N.S.		-0.00022284	-0.0010016	0.00034445	-0.00083203	-0.00081183	0.00057946	-0.0010624	-0.00035737	-0.00082255	-0.0003783	-0.00020209	-0.0015786	-0.00031567	0.0011765	0.0012062	0.00049159	-0.0010261	0.0012083	-0.00080959	0.0023397	6.0181e-06	-0.00012911	0.0014871	0.00058409	6.3454e-07	0.00028362	-0.00013347	-0.00018304	0.0023056	0.00060419	0.0011415	0.0012234	-0.00012375	-0.00028568	-0.00046166	-0.00021273	0.00053401	0.00019579	0.00085975	0.0035577	-0.0010236	-0.00032182	0.00013334
N.S.		0.0018686	-0.00037095	0.0013164	0.00072499	0.0023405	-0.00023101	0.0011781	-0.00061769	-8.4254e-05	0.00020086	-0.00059516	-0.0016673	0.0010384	3.9544e-05	0.00081348	-0.00062158	0.00067966	0.0008818	0.00035387	0.0021327	0.0016145	0.00027565	0.00088117	-0.00039702	-0.00020363	7.9893e-05	-0.00010269	0.00047412	-0.00061233	0.0010301	-0.00012175	0.00092521	-0.0002022	0.00075114	0.00062641	0.00012645	0.00048772	0.0014725	-0.00057811	0.0048559	0.0027172	0.0017269	0.0022555
N.S.		-0.001302	-0.00028172	0.0006417	-0.00049425	-0.00065252	0.0033668	-0.0022714	-0.00092524	0.00078608	0.0012117	0.0010375	-0.00074685	-0.00044742	-0.0012385	0.00050603	-0.0008383	0.0004095	-0.00085524	0.00012184	-0.00052004	0.00012392	0.0021787	7.846e-05	0.00055124	0.0029436	-0.00025987	0.0004395	0.00045815	0.00042091	-0.00086858	0.00075251	0.00017125	0.00075466	0.0013429	0.00016539	-0.0017966	0.0024577	-5.9368e-05	0.0035134	0.00042929	0.00067163	-0.00048239	-0.00020526
N.S.		-0.0013313	0.00036246	0.00053583	-4.2498e-05	-0.0008454	0.00068373	-0.0010964	-8.7788e-05	0.00049084	0.00082522	0.00059474	0.00086435	0.0009923	0.00020366	0.00013744	-0.00019456	0.00089177	0.00075708	0.00014474	-0.0014785	-0.00038396	0.0010172	-0.00021523	-0.0010184	-0.00084005	-0.0012039	0.00027345	-0.0012262	5.8936e-05	-0.00041201	0.0010425	-0.0011594	0.0014927	0.00027471	-0.00099112	0.00058481	0.00083812	5.1199e-05	-0.00099344	-0.00092921	-0.001899	0.00016724	-0.00036377
N.S.		0.00053479	-0.0014688	-0.00062674	-0.00094407	-0.0017125	-0.00074723	-0.00085903	0.0012314	0.00088992	-0.0021722	0.0013087	-0.0023374	-0.00027481	0.0018592	-0.0013094	-0.0010563	-0.00071097	-0.00087814	-0.0010532	-0.00037103	-0.0011173	-0.00085306	-0.00068894	-0.00075801	-0.0020289	0.00040626	-0.001898	-0.0028728	0.00073505	-0.0009582	0.0011323	-0.0011958	0.0015965	0.0012055	0.00081402	0.0007917	-0.0013379	0.00049154	0.0022549	0.00021611	0.0013808	0.0010932	0.00021539
N.S.		-0.00027237	0.00083862	-0.00059964	0.00041781	0.001198	-5.8512e-05	-8.5031e-05	-0.00042712	-0.0011457	-0.00027577	0.00013445	-0.00083405	0.00052985	-0.0010898	-0.0010396	0.0004284	-0.00038625	-0.0002718	-0.00068006	0.00038502	0.00024123	0.0010414	-0.00062138	0.0020018	-0.00011119	0.00058699	-0.00070804	-0.00023488	-0.00026557	-0.00060735	0.00029123	0.00054249	0.0006176	-0.00091551	-0.0011038	3.8491e-06	-0.0012617	-0.0011105	-0.0010483	0.00018252	0.0015346	0.00012125	0.00085559
N.S.		0.00042429	-0.0013338	-0.002005	-0.0017885	-0.0019709	0.00079371	0.00035363	-0.0011377	0.00067574	0.0009846	-0.00083992	-0.0006108	0.00061041	0.00050007	-0.0021395	-0.00067673	-0.0013544	0.0012143	0.0026077	0.0010727	0.0033965	-0.002362	0.0014176	0.0021297	-0.00032589	0.00043166	0.0010809	-0.0023646	0.0006721	-0.00084015	0.0014944	0.0032014	0.00076114	-0.0011396	0.00090784	0.00052927	-7.6549e-05	-0.00053813	-0.0013453	-2.9237e-05	0.0011624	-0.00042885	0.00014748
N.S.		-0.00036454	-0.00021589	0.00023472	-0.0012898	-0.0017766	0.0009009	7.6247e-05	-0.0025098	-0.0014867	0.00081111	-0.0020254	-0.0018829	-0.0011599	0.00021257	-0.0018013	6.7625e-05	0.0014863	-0.0011101	-0.00096444	-0.0010053	-0.0010289	-0.0018067	-0.0008537	-0.00080194	-0.0005321	0.00084112	0.0011447	-6.2041e-05	-0.00034008	-0.00128	-0.00069079	-0.00074431	-0.0007331	0.0012847	6.6218e-05	0.0026126	0.0040036	0.00068293	-0.0013866	-6.4183e-05	-0.00053679	0.0012979	-0.00027744
N.S.		0.00098491	-0.00033096	-0.00052823	0.0011377	-0.0011316	0.0015279	0.00028907	-0.0010166	-0.00013924	-8.5311e-05	0.00059125	0.00086229	-0.0012315	-0.00040184	0.00070011	0.0012545	0.0022203	0.00032995	0.00088984	0.00080895	-0.0014645	0.00039374	0.00026935	-0.0014777	-8.6449e-05	0.00088338	0.00044647	0.00069283	-0.001443	-0.00049414	-0.0010642	-0.0001333	0.00010937	0.0010438	0.0020759	0.00055798	0.0012003	1.1498e-05	0.00070456	0.0011635	0.0011462	-0.00090048	0.0015688
N.S.		-0.00052666	-0.00051266	-0.00024449	-0.001786	0.0015619	0.001243	-0.00021842	0.0011078	0.00067055	-0.0007533	0.00020403	-0.0012899	7.7866e-05	-0.00052872	0.00031945	-0.0008162	0.00011442	0.00049475	-0.0010001	-0.0018198	-0.00020239	-0.00041232	-0.00059838	-0.0011306	-0.00037044	0.00066619	0.00052506	-0.00013715	-0.0010482	0.00025158	-0.00067322	-0.00095654	-9.9783e-05	0.0017907	0.0015424	-0.00092589	0.0010955	0.00057812	-0.00099887	0.00048253	-0.00096676	0.00084233	-0.00024549
N.S.		-0.0014127	-0.0015863	0.0013329	0.00032234	0.00068269	0.0002415	-0.0014944	0.0010562	-0.00049529	0.00040266	1.1165e-05	0.0017338	0.0015075	-0.00099876	0.0012199	-0.0012001	-0.00082203	-5.1612e-05	-0.0011562	8.2945e-05	-0.0024276	-0.0019369	6.6577e-05	0.0010538	-0.00036801	0.00073296	-0.0004195	-0.0011448	0.00028374	-0.00083512	-0.00090992	-0.00045917	-0.00030505	-0.001445	0.00021452	-0.0011028	-0.00050041	0.00035564	-0.0014206	0.0016246	0.00033913	-0.00097175	0.0023645
N.S.		0.0018614	0.0021581	-0.0014561	0.0014326	-0.0016427	0.0020983	-0.0007903	-0.0012021	0.0006359	0.00037972	0.00016931	0.00040167	0.00232	-0.0011266	0.00041385	-0.00013929	0.00092582	0.0018305	-0.0011536	-0.001875	0.00043771	0.0021344	1.1757e-06	0.00082169	-0.0012431	0.00023075	0.0029131	0.001466	0.0016361	0.00095335	0.0006553	0.00093319	0.0008702	0.0025841	0.00053113	-0.0004866	0.00037407	-0.00066364	-0.00040865	0.00094111	0.00095598	0.001236	-0.0014273
N.S.		-0.0010224	0.00030377	2.6752e-05	-0.00055806	-0.001974	0.00057583	7.4258e-06	0.0011654	8.1898e-05	0.00083046	0.00072747	-0.00046171	-0.00086992	-0.00072999	-3.4298e-06	0.0020475	0.0016902	0.0004172	0.00023521	0.0015454	0.0029649	0.0015739	0.00052397	-0.00010778	-0.00038006	-0.00018317	-0.0010217	0.0004894	0.00052952	-0.00060827	0.0005668	-2.6928e-05	-5.9762e-05	0.0011389	0.0010863	0.0014129	-5.0005e-05	0.0015092	0.001339	0.00036179	-0.00027408	0.00029459	0.0011966
N.S.		0.0014801	0.00032186	0.00032117	0.00089714	0.003535	0.00014739	0.0007381	-0.00032267	0.00047786	0.0021565	0.0019448	-0.00036113	0.0011238	0.00081281	-0.00036512	-0.0013979	-0.001723	-0.00031258	-0.0014541	-0.00059017	-0.00027406	-0.00012684	-0.0013028	-0.00057073	-0.00072419	-0.0007521	0.00017525	-2.3421e-05	-0.00031252	-0.00092666	-0.00022932	-0.00044445	0.00085977	0.00063191	0.00022971	-0.00059781	-0.00070335	-9.0257e-05	0.00024529	-0.0013143	0.0018957	-0.00036753	-0.0014217
N.S.		-0.00013538	-0.00043127	-0.00041681	-0.0011938	-0.0022739	-0.00094529	0.00042317	-0.00088778	-0.0017664	0.00045224	-0.00025991	-7.4807e-05	1.4269e-05	0.00028867	-0.00014198	0.00086451	0.00044685	-0.00031057	-0.0013676	-0.00020152	-0.00077161	-0.0013095	-0.0013312	-0.00084982	-0.0010238	1.9571e-05	0.00092508	0.00032468	0.00061366	-0.0021142	-0.00089763	-0.001408	8.8854e-05	-0.00087744	0.00037261	0.0002381	0.0025218	-0.00020671	-0.0013748	0.0011174	0.0003799	0.00066953	-6.8265e-05
N.S.		-0.00068863	-0.0012725	0.0016131	-0.00064852	-0.00054346	-0.0018787	-0.00038387	3.1226e-05	0.00019659	-0.00061727	0.00017161	0.00017486	-0.0021629	-0.00067366	-0.00019181	-0.00018463	-0.00018744	0.00079232	0.0017831	0.0010315	0.00025936	0.0001253	0.0007093	-0.00055779	0.0013823	-0.00073743	-0.00075572	0.0024611	-0.0014543	0.0027013	-0.00053959	0.00084663	0.00042556	-0.00049386	0.00098203	-0.0010459	-0.00014134	0.0016505	-0.00016831	0.001361	0.0012304	-0.0011826	-0.0011545
N.S.		1.6871e-05	-0.0011323	0.00048746	-0.0012558	-0.00012869	0.00042944	0.00010191	-0.0011603	-1.9623e-05	-0.00090618	0.00037866	-0.0022137	-0.00020513	0.00088636	-0.00042767	-0.0022921	-0.00025207	-0.00059503	-0.00090337	-0.00052297	0.00018996	-0.001242	-0.00058471	-1.2783e-05	0.00082883	-0.00044279	7.6996e-06	-0.0011569	-0.0010994	-0.00077426	-0.0014168	-0.00081306	9.087e-05	-6.6943e-05	-0.00036428	3.3812e-05	0.00034719	0.00020034	-0.00061812	-0.00073588	1.9775e-05	-0.0003353	0.00048392
N.S.		0.0020563	0.00039626	-0.00062481	0.0023005	-0.0011415	0.00052299	-1.6848e-05	-0.00030247	0.00050282	0.00048549	0.00042486	0.001141	0.001584	0.00085042	-0.00043278	0.00010594	0.00038242	0.001795	-0.0012428	-0.002067	0.0011519	0.0051336	2.1428e-05	0.00053873	-0.001592	0.00038645	0.0025168	0.0012323	0.0040149	0.0018442	-0.0011933	0.0010971	-8.7758e-05	0.0015395	0.0004471	-0.0011887	0.0010375	-0.00028645	0.00093053	-0.00015005	0.00022438	0.00084248	-0.0015573
N.S.		0.0025305	-0.00084025	0.00024652	0.0017053	-0.00023335	1.5392e-05	0.00053473	0.0020316	-0.00074749	-0.00013555	0.0013602	-0.00036928	0.00029276	0.0037809	0.00078686	0.0015131	0.0016231	-0.0013218	-0.00047439	0.0036152	0.0055416	0.000319	0.0032957	0.001503	0.0012929	0.00094718	0.00045989	-0.00031555	0.0022783	0.00090231	0.0012201	0.0021511	0.0024082	-0.0014344	-0.001432	-0.00030377	-0.00010549	-0.00025413	-0.00045416	-0.00063739	3.3304e-05	0.00010901	0.00078111
N.S.		-0.00051142	0.0012995	-0.0012702	0.00065447	-0.0015113	-0.00071862	0.00094702	0.0011875	-0.0011499	-0.001006	-0.00037026	0.002691	-0.00047543	0.0011853	0.001577	0.0011873	0.0035485	0.002686	0.002631	0.0017926	0.001385	0.0005936	0.0003904	-0.0017551	0.0020314	0.0031252	0.00027426	0.0014487	-0.0012429	-0.00082843	0.00035172	0.0002444	-6.6651e-06	-0.0029248	0.0019164	0.0028398	-3.7973e-05	-0.0018918	0.00061893	-0.00090519	0.0022834	0.00065896	0.00088573
N.S.		0.00065949	-0.00085763	0.0014587	-0.00029058	0.0017513	-0.00047009	0.00064065	-0.00032232	0.00067066	0.0007593	-0.0006235	-0.0018626	0.0024232	-0.00010578	0.00064929	-0.0012397	-0.00031017	0.00042182	0.0020716	0.001225	0.0009045	0.0010409	0.0018156	0.00074199	-0.0011072	0.00035756	0.00012989	-0.00010369	-0.00044168	0.00038761	1.869e-05	0.0018093	-0.00063959	0.00083007	0.0005416	0.0018293	-9.2216e-05	0.0025077	0.00085641	0.0065898	0.003374	0.0034155	0.002553
N.S.		0.0013692	6.7753e-05	0.00036743	0.0018118	0.0005209	0.000519	0.00066468	-0.00081681	-7.0275e-05	-0.00029088	-0.00034881	-0.00053189	-0.00056246	-0.00021293	0.00076046	6.2975e-05	0.0015665	0.000545	-0.00029907	0.0013094	-0.00023021	-0.00010356	0.00031048	-0.0014105	7.887e-05	8.192e-05	-8.5353e-06	0.00056678	-0.00099302	0.00052845	-0.00074796	4.2075e-05	-0.00015093	0.00097183	0.0011876	1.1975e-05	0.0011503	-4.8652e-07	-0.00058755	0.0027299	0.001964	-0.00018066	0.0018239
N.S.		0.0011163	-0.00054391	-7.4864e-05	0.00012933	-0.001015	-4.3663e-05	-0.00035328	-0.00030497	0.0014632	0.0012131	0.00021416	0.0025229	-0.0002525	0.0013961	-0.00019971	-0.00025183	4.7943e-05	-0.00057646	-0.00018224	0.00021178	-0.00032191	0.00189	-0.00028773	0.00072289	-0.002678	-0.00010446	0.0017716	-0.00081039	0.0017644	8.6553e-05	3.6026e-05	-0.00094916	-0.0018488	-0.0022223	0.0011204	-0.00011366	0.00076694	-0.00032649	0.0013574	-0.0014061	-0.00013216	0.00024178	-0.0014076
N.S.		-0.00021531	-0.00074478	0.0016077	0.00053789	0.0014639	-0.0001138	0.0002762	-0.00063161	-0.0005619	0.00050798	-0.00023484	3.4874e-05	-0.0010774	0.0035433	0.0019672	-0.0012408	-0.0005851	0.0040195	0.00044109	-0.0003661	-0.0010948	2.0969e-05	-0.00076053	-0.0013783	0.0010295	-0.0036035	-0.0010784	-0.001711	0.00022972	0.00030542	0.00020137	4.0091e-05	0.00015615	-0.0012134	-0.00037945	-0.0013791	0.00074812	0.0022433	-0.0011644	0.00012123	0.00085804	6.8842e-06	0.0030197
N.S.		0.00087863	0.0030662	8.4362e-05	0.0016824	0.002231	0.00024681	0.00046951	-0.00073172	-3.899e-05	0.0016704	-0.00049194	-0.00048264	-0.00043469	0.00013163	0.00037853	-0.00089462	-0.000143	-0.00052497	-0.00069422	0.0008816	5.9747e-05	0.0015181	0.00048876	-5.1843e-05	0.0016869	0.00028526	0.00028513	0.00055703	0.00031857	0.0005036	0.0002144	0.0025347	-4.1773e-05	-1.6901e-05	-0.00037863	0.00031031	-4.5528e-05	-0.00029228	-0.00095481	-0.0013193	0.0011933	-0.0016389	-0.0021647
N.S.		0.0003711	-0.0017781	-0.000999	-5.9093e-05	-0.0021219	0.0011416	0.00085062	-0.0016341	-1.6572e-05	0.0005732	-0.00076288	-0.00081797	-0.00013005	0.0015904	-0.00165	-0.00025998	-0.00060821	0.0003315	0.0022405	0.0011617	0.0023917	-0.0028241	0.00085989	0.00026019	-0.00063801	-0.0019929	0.00061167	-0.0018458	0.0015444	0.00010306	0.00031562	0.0028827	0.00097734	-0.0020077	0.00068957	0.0012075	7.3474e-05	-0.00054227	-0.00062735	-5.3709e-05	-0.00073395	-0.0011491	0.00082036
N.S.		0.00011153	-0.00097577	-0.00096563	-0.00026011	-0.0033251	-0.00082421	-0.00059305	0.00041003	0.00030571	-0.0012024	0.0016923	-0.0017041	-8.8172e-05	0.001525	-0.00044614	-0.00051049	2.5786e-05	-0.00032179	-0.0005158	-0.00021686	0.00013482	-0.00094725	-6.2115e-05	-0.00016885	-0.0015474	-0.00049515	-0.0015351	-0.0027834	0.0011303	-0.0010484	0.0013361	0.00034925	0.0021587	0.0017622	0.00096406	-0.00010027	-0.00084908	-0.00055398	0.00081084	-0.00064704	0.00022831	0.0027462	9.9247e-05
N.S.		-0.0014512	0.00014486	0.00018799	-0.00091895	0.00018552	9.8768e-05	0.0010748	0.000259	0.00040806	0.0022338	0.00060241	-0.0015909	-0.0015871	-0.00030775	-0.00046252	0.00062582	0.00068088	0.00031006	0.00043275	0.0011214	-0.0013569	0.0013496	-0.00052611	0.00072933	-0.00018013	-0.00065627	-0.00013025	-0.0011988	0.00028566	0.00025415	-0.00085841	5.0162e-06	-0.00078329	-0.00050026	0.0010411	0.00070276	0.0032389	-0.0017539	0.00051145	0.0015263	-0.00086698	0.0012399	0.0046971
N.S.		0.0025271	0.00095348	-0.00010008	0.0004213	0.00045713	0.00013207	-0.0016539	0.00087436	-0.00037245	-8.5722e-06	0.001435	-0.00015803	0.0010095	0.0014066	0.0023255	0.0012236	0.0015633	0.0004815	-0.00037085	0.0012813	0.0010412	0.0014595	0.00077638	-0.00014948	-0.0022183	-3.1938e-05	-0.0010167	0.0013859	-0.00082912	-0.0023862	-0.00067563	-0.0019341	-0.0015684	-0.00069779	-0.0010094	-0.00066565	-9.0585e-05	-0.00077486	2.6044e-05	-0.0008105	0.00080214	-0.00056381	-0.00095593
N.S.		0.002726	0.00051084	0.00099424	0.0015253	0.0018596	-8.6876e-05	0.001687	0.0020706	-0.0010416	0.00016487	0.00098368	0.00044773	-0.00068786	0.00023404	-0.0014664	-0.0024216	-0.00044103	-0.0015793	-0.00066324	0.0029813	-0.0013656	-0.0018282	-0.0013285	0.0030065	-0.00048792	-0.001233	0.00074122	-0.00034193	-0.00084727	0.0010066	-0.0010855	-0.0010828	-0.00068019	0.0015745	-0.00028999	-0.0016061	-5.3162e-05	0.00022835	-8.7667e-05	8.5504e-05	0.0022626	0.00050022	0.0031292
N.S.		0.001729	0.0032232	0.00061184	0.0015214	0.0040005	0.00039704	0.00080087	-0.00036853	0.0003348	0.0026208	0.00023999	-0.00019133	0.00118	0.001114	0.00030054	-0.00093863	-0.00087148	-0.00066071	-0.0013171	0.00070479	0.00055815	7.9458e-05	-4.6308e-05	4.279e-05	0.00043179	-0.00021273	0.00061543	0.00015304	0.00020993	-0.00057804	0.00066313	0.0010622	-0.00046943	0.00034911	-0.00071666	3.4451e-05	-0.00071475	-0.0012117	-0.00055977	-0.0014702	0.0012533	-0.0013044	-0.0011732
N.S.		-0.00064045	-0.00035966	-0.00041843	-0.00096577	0.0017893	0.0016098	-0.0007396	0.00065005	0.00098764	-0.00069935	0.00088294	7.1914e-05	0.0009731	0.00020874	-0.00085867	-0.0015753	5.2287e-05	0.0013667	-0.0022268	-0.001668	2.8176e-05	-0.00042447	-0.00022987	-0.00024596	-0.00056314	0.001082	0.00090122	5.8781e-05	-0.0014124	-0.00039953	-9.0784e-05	-0.00089424	0.00093365	0.0031751	0.000871	-0.00093996	0.001211	0.00043493	-0.001272	0.0015899	-0.0010446	0.0014425	-0.00040332
N.S.		0.00085369	3.1502e-05	0.0015352	0.00072814	0.00072263	-0.00085986	-8.1748e-05	-0.00054498	-0.00073678	-0.0014359	-0.00010724	-0.0017614	-0.00083507	4.0333e-06	0.0020514	-0.00010104	0.0016096	0.0007999	0.00037226	-0.0003858	7.0903e-05	-0.0004707	0.00027755	0.00030434	0.00019324	0.00016836	-0.0011826	-0.00057147	-0.0011278	-0.00070839	-0.00050525	-0.00070122	0.001124	8.4422e-05	-0.0016057	-0.00070647	-0.00030982	0.00040289	-5.5878e-05	0.0012277	0.00093071	-0.0013575	0.00067063
N.S.		0.00019069	0.0005437	0.00027989	-0.001269	-0.00038977	-0.00077164	-0.00091096	-0.0014162	0.00025429	-0.00014216	0.00065683	-0.0012892	0.0006892	0.00027058	-0.00097732	0.00058318	0.00018539	-0.0001416	-0.00033445	0.00092715	0.0010276	0.0017949	0.00046239	-0.00040293	0.00033461	-0.0025292	0.0019165	0.0011943	-4.8896e-05	-0.00021625	0.00078682	-0.0016055	0.00033389	-0.00011932	-0.00010815	-0.0010169	-0.00086223	0.0012844	-0.00048581	0.00027514	0.00042133	-0.00024489	0.00081729
N.S.		0.0012219	-1.492e-05	-0.0016639	-0.0028673	-0.00079769	0.00033653	-0.00037188	-0.00068267	0.00079108	0.00014545	1.2446e-05	-0.00043946	0.001663	-0.0006174	-0.0018683	-0.0014394	-0.0017192	-0.00014605	0.00091982	0.0016403	0.0013927	-0.0016225	0.00077848	0.0024145	-0.00050305	0.0034809	0.0014277	-0.0022738	0.00017715	-0.0012836	0.0017087	0.0025096	0.00031333	-0.00055113	0.00082657	-0.00076692	-0.00088164	-0.00028168	-0.001378	7.4703e-05	0.0028211	0.00068464	-0.00045221
N.S.		-0.00090983	-0.0017354	-0.00073588	-0.00035987	-0.00074414	-0.00079801	-0.00046898	-0.00054791	9.2692e-06	-0.00040197	6.5463e-05	-0.00089345	-0.00098845	0.0010664	0.00039329	-0.0018681	-0.0019263	-0.0011735	0.0003482	-0.0010242	-0.00081041	-0.0008322	-0.0015903	0.00040976	-0.00041026	-0.0001119	-0.0016518	-0.00075677	0.00045289	-0.0001512	-0.0026148	-0.0022757	0.0016305	-0.00033138	0.0015356	-0.00042149	-0.00076374	0.0023116	0.0013757	0.00052281	0.00093042	0.0006974	-0.002945
N.S.		0.0022995	-0.00034879	-0.00096285	-0.00040573	-7.0057e-05	-0.00078865	-0.0001356	-0.00033018	0.0012804	-4.8547e-05	-0.00025642	-0.00060671	-0.0016217	0.00054906	-0.00039826	-0.00081511	-0.00029887	-0.00026682	-0.0015597	-0.00086535	0.00018884	-0.0010185	0.00010894	-0.001208	-0.00068355	0.0020528	-0.00057465	0.00054468	-0.00021553	-0.0011007	0.0002591	0.00023702	0.00014397	0.00011567	-0.00076071	-0.0010202	-0.0012552	-0.00088924	0.00018696	-0.00016986	-0.00013124	-0.0011999	-0.00057702
Positive		0.0021628	-0.00054431	-0.00015846	0.0034343	0.00017067	-0.0010888	0.00041107	0.00061682	2.5137e-05	0.00025338	0.00030644	0.0017937	0.00047369	0.0030394	-0.00046288	0.0012855	0.00055997	0.0015916	-0.00073949	-0.0020627	0.00027162	0.0079775	0.00029152	0.00020297	-0.0022914	0.00093632	0.0018688	0.0011376	0.0037122	0.0022098	-0.001036	0.00089687	-0.001323	-4.2753e-05	0.00024696	-0.00082818	0.00090097	-0.00014223	0.0014672	-0.00046475	-0.00041752	0.00038032	-0.0014065
N.S.		-0.0015677	-0.00037553	0.00010015	-0.0010887	-0.00068921	0.0020327	-0.0016719	-0.0012685	-0.00026903	0.00076217	0.00012442	-0.00072706	0.00027387	-0.00038722	0.0004511	-0.0011202	-8.4649e-06	-0.00077384	0.00071875	-0.00028528	-0.00035935	0.0017022	0.0018764	0.00039338	0.001811	-0.00024173	0.00085783	0.0015093	0.00045277	-0.00077214	0.00027146	0.00050766	0.0011971	0.0023428	0.0010801	-0.0012219	0.0022856	-0.00091639	0.0053094	-7.3351e-05	0.0017916	7.9177e-05	-0.00035941
N.S.		-0.0012116	-0.00088091	-0.0014004	0.00081723	-0.00092063	-0.0010436	0.0010125	-0.0012229	-0.00029763	-0.00042968	-0.00082716	-0.00062507	-0.001785	-0.000624	-0.00050704	0.00084499	0.00085373	-0.00082856	0.0011989	-0.0004029	0.00053667	-0.00091882	-0.00014971	-0.00093904	-0.00033815	-0.0011717	0.00023391	-0.00014311	0.00086011	0.0008215	-0.0002784	0.0011142	-0.00024805	-0.00034271	0.002062	0.00074205	-0.00015315	0.00089753	0.00041603	0.00084327	0.00016065	0.0017355	0.0023627
N.S.		-6.9913e-05	0.001318	0.00057583	-0.00059394	-0.00090397	-0.00033485	-0.0017492	-0.00084444	-0.00023508	-0.00012643	-0.00032961	0.0011564	-0.0011731	-0.00066488	-0.0020381	0.00044087	-0.0010673	-0.001367	0.00084631	0.00093569	0.0013894	-0.0012711	0.0010983	-0.0018768	-0.00044419	-0.0014002	-0.00040207	0.0015175	-0.0010429	0.00011884	0.0009483	0.00034143	-0.0019626	-0.0020791	-0.0018996	-0.0012509	-0.00055332	0.00027073	-0.00098153	-0.00080871	0.001359	-0.00034124	-0.0009229
N.S.		0.0015611	-0.00023407	-0.00015711	-0.00076335	0.0011005	0.0012548	0.00080446	-0.00068737	0.0010989	0.002324	0.00093777	-0.001419	0.0006202	0.00032953	0.0015347	-0.00023709	-0.0004426	-0.00090411	-0.001273	-0.0012535	-0.0015908	-0.000555	-0.00029493	-0.0025979	-0.0013684	-0.00078345	-0.0013751	-0.00037928	-0.00073274	0.00043974	-0.00045826	5.177e-05	0.00052288	0.0025743	0.00015521	0.0011938	0.0025895	-0.00085579	0.0018793	0.00035135	-0.001192	0.00031163	-0.00051298
N.S.		0.0028578	0.0001012	-0.0011017	-0.00028668	-0.00046565	-0.0010108	-0.00049182	-0.00025041	0.00088024	0.0002259	-0.00010867	0.00035906	-0.0018396	0.00046712	-0.0011652	-0.0014251	-0.00089244	-0.0011027	-0.0013429	-0.00077115	-0.00046208	-0.0003768	0.0001951	-0.00084879	-0.00069651	0.00086034	-0.00040214	-0.00040972	-0.00045063	-0.0015807	-0.0010162	0.00044248	-0.0004157	-0.0010751	-0.0014438	-0.0014834	-0.0013557	-0.0018315	-0.00027355	4.1056e-05	-0.00020681	-0.00082033	0.00034266
N.S.		-0.0002064	0.00062549	-0.00018596	5.2455e-06	-0.00063888	-0.0012228	-0.00021563	-0.00016125	-0.0010283	-0.00087842	-0.00026308	-0.00014167	-0.00020174	-0.00068888	-0.00091391	7.4812e-05	-0.00061337	-0.00074026	-0.0004139	-0.0004581	0.0010367	-0.0028577	-0.00033026	-0.00099511	-0.00060004	-0.00044421	-0.00065153	-0.00030995	0.00024352	0.00045118	0.00025052	-0.0013022	-0.00022287	0.00093887	-0.0011233	-0.00015528	-0.00085384	0.00020286	0.00026216	-0.0011641	-0.00095097	0.00045961	-0.0003214
N.S.		-0.00078153	0.00020429	-0.0004534	-0.00065968	-0.0023389	0.0014715	-0.00026767	0.00074225	0.00078288	0.0021446	-9.2493e-05	0.0025207	0.0029452	0.00051077	0.00028298	0.00072477	-0.00075933	-0.0022672	-2.8188e-05	0.0002599	-0.00039894	-0.00084271	9.9019e-05	0.00043928	0.00075928	0.0013864	9.2779e-05	0.00039648	0.00094984	-0.00086318	0.00026546	-0.0010362	-0.00062054	0.00011319	-0.001154	-5.3048e-05	0.0011213	-0.0011624	-0.00094284	0.0015331	-4.0462e-05	-0.00078116	-0.00056148
N.S.		-0.00079525	-0.0010993	0.0014505	-0.00029473	-0.00073544	-0.00090183	0.0003059	-0.0012834	0.00045344	-0.00052779	0.00055611	-0.0025467	-0.0018135	0.00037092	-0.00038663	-0.0022525	0.00066884	-0.00030153	0.00040554	-0.00088042	0.00055921	-0.0075832	-0.00038819	0.00025477	0.0017545	-0.00070228	0.00044613	-0.00086556	-0.00087264	-0.0014348	-0.00044489	-0.00094232	0.00118	-0.00050826	-0.00032465	-0.00037657	0.00011102	0.00014762	-0.00064913	-0.0015547	0.0011626	-0.001112	0.00011372
N.S.		-0.00038335	-0.0003795	-0.00047347	0.00011559	-0.0011647	1.7965e-06	0.0004213	-3.5179e-05	0.0003107	0.0077778	0.0010498	6.1983e-05	-0.00047105	-9.3773e-05	-0.00077584	0.00026165	-0.0011329	0.00149	-0.00034737	0.0017905	0.0010539	-0.0051476	-0.00029902	-0.00073265	0.0021341	0.00023299	0.00077828	0.00021331	-0.0011305	0.0016347	-0.00036068	-0.00038532	-0.00044111	-1.9641e-05	-8.1727e-05	0.00029413	-0.0011388	0.00012916	-0.00028178	-0.00032703	0.00035988	7.789e-05	7.4982e-05
N.S.		0.00050143	0.001503	-0.002102	0.00020306	-0.0026349	-0.0011542	-0.00043188	0.0015033	-0.00015028	0.0011724	0.0015142	0.0017409	0.00094909	0.001385	0.0025712	0.0010647	0.00011539	0.0026487	0.00029132	0.0021814	0.0036251	-0.00040265	0.0037053	0.00022364	0.0032455	0.0021511	0.0025571	0.002814	0.0023961	0.0010342	-0.00076221	-4.8648e-05	-0.00068141	-0.00086348	4.5455e-05	-0.00090303	0.00037176	-0.0019401	0.0024613	-0.00045676	0.0012743	6.7076e-06	0.00094246
N.S.		-0.00038115	-0.0014882	0.00084108	0.001381	-0.0015215	-0.001254	-0.00044508	0.00033275	0.00025	-0.0021576	0.0030552	0.0010988	-0.0006567	0.00069998	0.0011269	0.0020163	-8.299e-05	0.0032504	0.0018465	-0.00073659	-0.0011359	0.0040569	0.00030073	-3.3716e-05	-0.0016706	0.00057539	-0.0011555	-7.5307e-05	-0.00095264	-0.00034194	-0.00046914	-0.0013891	0.00032913	0.00067464	-0.0012609	-0.00026376	-0.0011465	-0.0011308	-0.00015299	0.0004371	0.00028979	0.0040905	0.0019225
N.S.		0.0013566	-0.00065431	0.00040448	-0.00011129	0.00026201	0.00050617	0.00043228	-0.00044404	0.00073253	0.0016849	0.0002625	-0.00042527	0.0013975	-0.00031631	2.6219e-05	-1.4511e-05	-0.00068971	-0.0012015	-0.0017512	-0.0021509	-0.0033702	-0.0012208	-0.002976	-0.004148	-0.0020154	-0.0011397	-0.00068352	-0.000238	-0.00059419	0.0011084	-0.0005792	0.00063209	-0.0010198	0.0018752	0.00082219	0.00099895	0.0004324	-0.00024185	0.002447	0.00012806	-0.0013929	0.00092811	-0.0013329
N.S.		-0.00049674	0.0014241	0.0010993	0.00010031	-0.00084263	0.00069337	-0.0015644	0.00085251	-5.0392e-05	-0.00017773	-0.0010254	-0.0001015	0.0016614	-0.0010765	-0.00032615	-0.00082977	-0.00030802	0.00035737	-0.00040699	-0.00080462	-0.00095575	-0.0008431	-0.00096195	-0.00035538	6.6975e-05	-5.249e-05	0.00049866	0.00057461	-0.00029831	0.00086048	0.0013604	-2.1046e-05	0.00041071	6.9332e-05	8.7953e-05	-0.00080158	-0.00034343	-0.00089032	-0.0016267	0.001538	-0.0013508	-0.00034011	-0.00018476
N.S.		0.00023935	0.0011292	0.00014508	-0.00022876	3.631e-05	-0.0028489	-0.0010995	0.0016938	-0.00020949	0.00013711	0.0013028	0.00069529	-0.0014243	-0.0010706	0.0021224	0.00029647	-0.00080573	0.0015736	0.00060515	0.00055077	0.00063723	0.0020333	0.0012444	-0.0011735	0.0019936	0.0010757	0.00056536	0.002393	-0.0012803	0.0001713	-0.0018825	0.0022932	0.00067023	0.00040539	0.00099541	0.0019942	0.0011314	0.0025945	0.0011311	0.00032929	0.0013847	-0.0012715	0.00039518
N.S.		-0.0011502	-0.00074313	-0.0021645	0.00017939	-0.0016688	0.0013743	-0.0011892	-0.0018142	-0.0012629	0.0019653	-0.00038734	0.00057752	0.0041235	-0.0024833	0.00059122	0.00058222	-0.00018262	-0.0015898	7.7709e-05	-0.0014849	-0.00086698	0.00044442	-5.0797e-05	0.0010169	-0.00014848	0.0010389	-0.0001851	7.3253e-05	-0.00010656	0.0004646	0.00061844	-0.00053627	1.4753e-05	0.00025524	-0.00083188	-0.00076388	9.2863e-05	-0.00080688	-0.0012594	0.0022728	0.0026527	-0.00026054	1.5544e-05
N.S.		-0.00035965	-0.00034118	0.00086169	-0.00026478	0.00036514	-0.00043428	9.1903e-05	0.00023163	0.001216	0.00020404	-0.00097698	-0.00060017	0.00088742	-0.00070702	9.0171e-05	-0.0011167	-0.0012587	-0.00053671	0.0022654	-0.00019155	-0.0011045	-0.00018086	0.0013341	0.0010008	-0.0012283	4.9313e-05	-3.6011e-05	-0.00016083	-0.00039293	-0.00071034	0.00057875	0.00093156	-0.00092627	0.001662	0.00027558	0.0027777	-0.00031818	0.0020407	0.0017139	0.0056457	0.0023864	0.0033017	0.0017636
N.S.		-0.0012517	4.4725e-05	0.00079901	0.0012182	-0.00020381	0.00073141	-0.00090899	6.0716e-05	-0.00019712	-1.845e-05	0.00031723	0.0011243	-9.5983e-05	0.00070555	-0.00015474	0.00040873	0.0010669	0.0016305	-0.00038771	-0.001712	-0.0002576	-0.00015457	-0.00097246	-0.0008914	-0.0014575	-0.0019046	-0.00035727	-0.0014998	6.3196e-05	-0.0003664	0.00033606	-0.0010183	0.00066713	-0.0005819	-0.00095812	-0.00038618	0.0012821	0.00089701	-0.0012302	-0.00077829	-0.0016195	-6.7018e-05	3.0107e-05
N.S.		0.0022301	-0.001203	0.00014989	0.0012884	-0.0011365	0.00072038	0.00090809	-0.00019168	-0.00037565	4.6228e-05	0.0004836	-0.00072733	-0.00031775	0.002934	-0.00055813	0.00066806	0.00061645	-0.0013861	0.00032759	0.0025589	0.0024595	-0.0014441	0.00097619	0.00019365	-3.0745e-05	-0.0016908	0.00059061	-0.0011377	0.0018144	0.00054869	-0.00023312	0.0019171	0.0017458	-0.0018452	-0.00071866	0.00037717	-0.00012444	-0.00040463	-0.00040349	-9.2561e-05	-0.001441	-0.00069361	0.00027081
N.S.		-0.00037356	-0.00085204	-0.0014702	-0.0018044	-2.4287e-05	0.00019329	-0.00040159	0.00042019	-0.001187	-0.00065496	0.0018751	-0.00066246	-0.00041086	4.3034e-05	-0.0019404	0.00018045	-0.0010135	-0.00031766	0.00024848	0.0030144	0.0030831	0.00074004	0.002744	0.00092615	0.0031381	0.001244	-2.2748e-05	0.00046565	0.00019086	-1.281e-05	0.0044407	0.00038537	-0.00030112	0.0014899	0.0008407	0.00075934	0.00079144	0.00036073	0.002218	-0.00092608	0.0023407	0.0024151	0.0022508
N.S.		-0.00021403	-0.00031181	0.00039958	0.00045122	0.00098661	0.0012467	0.00023216	-0.00062102	-0.0010789	0.00037036	-0.0014225	-0.0012844	-0.00084489	0.0025334	0.0011539	0.0016019	0.00022339	-0.00056868	-0.00013448	0.00046366	-3.9058e-05	0.0012265	-0.00027492	-0.0011686	0.00038571	-0.0012689	6.2218e-05	-8.7227e-05	-0.00063512	-0.00074334	-0.00061643	-0.0012879	-0.00051948	-0.00098113	-0.0012367	0.00019376	-0.0010437	-0.00049855	-0.00085685	-0.00022277	0.0014359	0.0026606	-0.00046729
N.S.		-0.0005787	-0.00069682	-0.0003584	-0.0010859	0.0015658	0.00044283	-0.0014801	-0.00092533	0.00083415	-0.00085089	6.4558e-06	0.00051114	0.0011626	-8.0595e-05	-0.0017927	-0.0022081	-0.0013399	0.0013308	-0.0026121	-0.0007693	0.00064213	-0.0006448	0.00044345	0.00077804	-0.0001309	0.00085365	0.0010056	0.00048926	-0.0013613	-0.0012239	-0.0009568	-0.0003637	0.0015253	0.0035712	-0.0004692	-0.00047094	5.316e-05	-9.7209e-06	0.000175	0.0031353	-0.00085033	0.0011309	0.00051019
N.S.		0.001594	-0.00066561	-0.00049726	0.002335	4.6276e-05	-0.00096221	0.00024621	-0.00018613	0.00082698	0.0008091	0.00043342	0.0022924	-0.00034391	0.0030078	-0.00052487	0.00099613	0.00054841	3.0699e-05	-0.00060394	-0.0011346	-0.0010177	0.0048114	-0.00012386	-0.00015422	-0.0028898	0.00036291	0.0018458	-0.00017218	0.0021264	0.00043488	-2.2462e-05	0.00017637	-0.0024196	-0.0020757	0.00013143	-3.456e-05	0.00078379	-0.00044564	0.001497	-0.00062031	-0.00024388	0.00037445	-0.0013448
Negative		0.0003517	0.0010436	0.0005803	-0.00023412	0.0023441	-0.0004705	0.0014855	0.00073949	0.00016813	-0.0022055	0.00043247	0.0002777	0.00056267	0.0023308	0.001377	0.0008272	0.0012405	0.00042967	-0.00038189	-0.00039826	-0.00027877	-0.0059383	0.00054385	-0.0049792	-0.0022187	-0.0047369	-0.0012825	-0.0014966	0.00043887	-0.0017607	8.7125e-05	0.0011823	-0.0014397	0.00078656	0.0036096	-0.00096339	-6.6956e-05	-0.00072809	-0.00024885	-0.00074136	-0.00017322	0.00061201	8.6579e-06
N.S.		0.0015076	0.00032883	0.0015393	0.0012073	0.0037703	-0.00021607	0.00060006	0.0027015	-0.00031639	-0.00029709	-0.0003446	-0.00046886	0.00085072	-9.8121e-05	-0.00076999	-0.002157	-0.00022559	8.9219e-05	-0.0011394	-0.00027076	-0.00072563	-0.0012835	-0.0016072	0.0013619	0.00083046	-0.0022074	0.0015813	0.00060916	-0.0011247	-0.00072345	-0.0010703	-0.0011405	-0.00081089	0.0013047	0.00012154	-0.001545	-0.00027732	-0.00060801	0.00053728	0.0016991	0.0011011	0.0010892	0.0029239
N.S.		0.0016256	0.001701	-0.00026226	0.0011692	0.0014989	-0.00038142	0.0011303	0.00031301	0.001193	-0.00023289	0.0014647	0.0011079	0.0010937	0.0029526	0.00096907	-0.0016158	-0.00046789	0.0014776	0.00085678	-0.0010754	0.00080084	-0.0073024	0.00068156	0.00030494	0.0019425	0.0019488	0.0038978	0.00032427	0.0019346	-0.00069629	0.0013341	0.0010117	-0.00035131	0.00195	0.0010474	0.0022922	0.003709	-0.00066696	-0.00014892	0.00047118	0.0020934	0.00057939	-0.00033364
N.S.		-0.0021186	0.00081512	0.00067961	-0.00083345	-0.0013514	-0.00028138	-0.00010994	0.0012497	0.00096149	0.0014962	0.00031885	-0.0011106	-0.00029304	7.6965e-05	0.00035077	0.00076297	0.0010014	0.00025883	-0.00076929	0.00024694	0.0034572	0.00079717	0.00056937	8.4838e-05	-0.00018584	7.0745e-05	-0.0013874	0.00030479	0.0012935	0.00057808	0.0012922	0.00055971	0.00020599	0.0010192	0.0010582	0.00057081	0.00080584	0.00082145	4.1009e-06	0.00097078	-0.00073799	-2.225e-05	0.00089135
N.S.		-0.00061678	-0.0004287	0.0013098	0.0012105	0.00099924	0.0010129	-0.00030549	-0.00033604	-0.00061005	0.00014889	2.424e-05	0.00090572	-0.0009258	0.0017779	0.00043795	-0.00020326	0.00012378	0.0024082	-0.00018166	-0.0011736	-0.00061456	-0.00080197	-0.0013562	-0.0010977	-0.00030575	-0.0023041	-0.0006383	-0.0014875	0.00078193	-0.00016209	-7.3397e-05	-0.00052134	-0.00014067	-0.001092	-0.00073598	-0.0013258	0.00098826	0.0021358	-0.0010555	-8.0311e-05	-0.00065139	-0.00037218	0.001991
N.S.		-0.00086706	-0.00012032	-0.00019252	2.6588e-05	-0.0020495	-0.00012782	-0.00053057	-0.00080621	-0.00057047	0.0017883	0.0002413	0.0011031	0.0011421	-0.0015045	0.00012981	-0.0027943	-0.0010052	-0.00079275	0.00083236	-1.4103e-05	0.001417	0.00030756	0.00046901	-0.00037967	-0.0015888	0.00099521	0.0023157	0.002212	0.00075618	-0.00031332	-0.00034999	-0.0015286	0.0002533	-0.00079244	-0.0016197	0.0009473	0.00041419	0.00058786	0.0024766	-0.00019784	-0.0016055	0.00046167	0.00044225
N.S.		0.00032806	-0.0011388	-0.00213	-0.00030918	-0.00038231	-0.00036156	0.00098036	0.0026613	-0.0016674	-0.0002464	-0.0019956	0.00099035	-0.00011641	0.00087141	6.935e-05	-0.00068762	-0.00011778	0.0014106	0.0014045	-0.0013505	0.0021279	0.0013669	-0.0024298	0.00071994	-0.0019836	-0.00080144	-0.0011634	-0.0013087	-0.00038252	-0.00020488	-0.00065028	0.00051458	-0.0013281	0.0011858	0.0020702	0.0024465	-0.00087043	-0.001489	0.00018175	0.00054303	0.0011065	3.8781e-05	0.00043609
N.S.		-0.0014484	-0.0013095	0.00097958	0.00090116	0.0012997	0.00092198	-0.00092975	0.00054722	-0.00044217	0.00051498	0.00025342	0.0012319	0.00133	-0.001777	0.00026976	-0.00069539	-0.00091592	-0.00059804	-0.0016838	-0.00060094	-0.002399	-0.00092697	-0.00063884	0.0010782	0.00019018	0.0002423	-0.00081016	-0.0012207	-0.00023334	-0.00067761	-0.0011791	-0.00076224	-0.00054188	-0.0011069	0.0013365	-0.00069576	-0.0014182	0.00043626	-0.00091009	0.00015419	0.0004231	-0.0013199	0.0011188
N.S.		-0.00082505	-0.00064024	-0.00041773	0.00053367	0.001307	0.00048304	-0.00032926	-0.00025487	-0.00081892	0.00042064	-4.5373e-05	-0.00013887	0.0010354	-0.0016767	-0.0011341	0.00013305	-0.00067949	-0.00080053	-0.0017365	-0.00049323	-0.0013373	0.00057568	-0.0010396	0.0014859	7.3612e-05	0.00015012	-0.00088665	-0.0012303	-0.00053482	-0.00048845	-0.00047528	4.8085e-05	-0.00019484	-0.00075904	0.00035203	-0.00032791	-0.0018321	-0.00037532	-0.00083245	-0.00086439	0.00047442	-0.00094218	0.00056177
N.S.		-0.0017706	0.00033754	-0.00052278	-0.00048631	-0.0011202	-0.00036027	-9.7525e-05	-5.1154e-05	0.00093218	0.00055637	-0.00030041	-0.00046032	-0.00066086	0.00035822	0.00045151	-0.00076742	0.00055953	-0.00037222	-0.00096838	-0.00052817	0.0021018	-0.00090705	0.00015551	9.0543e-05	4.1411e-06	0.0017721	-0.0002909	0.00094016	0.00036573	0.0019819	0.00046134	0.0009545	0.00042681	0.00062693	0.00085187	-0.00033335	0.00068441	0.00014351	-0.0001425	0.0012171	-0.0013435	-3.7651e-05	-0.00072753
N.S.		0.00085063	-0.0007115	-0.00027219	0.00075272	0.002452	-0.00083306	-0.0010422	0.0018141	-0.00075626	-0.00038901	-0.00025673	2.7056e-05	0.00023129	-0.00075481	-0.0014859	-0.0018458	-0.0013493	-0.0008336	-0.00034257	-0.00035498	-0.0014935	0.0038773	-0.0019263	-0.0015363	-0.0018984	0.00203	0.0027924	0.0011643	1.2588e-05	-0.0012402	0.00033105	-0.00030026	0.00055134	0.0016987	0.00095315	0.0010014	0.0014128	0.0010918	0.001771	-0.0026124	-0.00029689	0.00029128	0.001531
N.S.		0.00076627	-0.00038006	0.00065696	0.00059209	-8.1024e-05	-0.00076566	0.00024241	-0.00045752	0.00080944	-0.0018951	-0.0010452	-0.0018533	-0.0010081	-0.00024244	0.00033306	-0.00013806	0.000313	0.00046092	-0.000773	-0.00065646	1.7924e-05	-0.00043919	0.00013248	-0.00031233	-0.00024374	0.00086795	-0.00080549	0.00080972	-0.00061149	-0.0014443	3.2846e-05	-0.0005844	0.0008821	0.00027141	-0.0012963	-0.0011766	-0.0015217	-0.0002573	0.00020753	0.0010153	0.00020889	-0.002411	-0.00033825
N.S.		-0.00060767	0.00045095	-0.00036194	0.00047957	-0.003439	-0.00034047	0.00012264	-0.00066376	-0.00016619	-1.2234e-05	0.00066133	-0.0016322	-0.00011174	0.00070765	0.00059396	-0.00077612	0.00077006	0.00036916	-0.00074941	3.571e-05	0.00019751	-0.0013498	-0.00032177	0.00014249	-0.0009988	-0.001475	-0.00043885	-0.0027291	0.00066162	-0.00023926	0.0010522	0.0014724	0.0013854	0.00067968	0.0004294	-0.0010262	-0.00058666	-0.00063363	-0.00040657	-0.0014066	-0.00045957	0.001921	-0.00042841
N.S.		0.00073046	-0.00087079	0.00029573	-0.0014559	-0.00042823	0.00035105	0.00097864	-0.0015061	0.00058554	-0.00036755	-0.00086539	0.0006006	-4.7838e-05	0.0019107	0.0014398	0.00036703	0.0011393	-0.0012582	-0.00065203	0.00058794	0.00075019	-0.0023196	-0.00029664	-0.001208	-0.0011345	-0.00046299	0.0018235	-0.00072108	-0.0014872	-3.0667e-05	0.00028269	0.0020249	-0.0003101	-0.00027803	-0.00184	-0.00035085	-0.00093594	0.0034293	-0.00019315	-0.00074152	-0.00089447	-0.00027011	-0.00063994
N.S.		-0.00095598	2.5208e-05	0.00066503	-0.00042602	2.6411e-05	-2.4215e-05	0.0030624	0.0031519	0.0030949	0.0014433	9.8438e-05	0.00042949	0.00016652	-0.0009965	0.0017975	-0.0018071	-0.00034291	0.0022109	-0.0008874	-0.0012919	-7.83e-06	-0.0018744	-0.00045447	-0.0010906	-0.00070056	-0.00055515	-0.0003063	-0.0010523	-0.00043979	-0.00013915	-0.0011223	-0.0011176	0.00052703	-0.00062986	0.00037995	0.0015279	-0.0019344	-0.001104	-0.00061671	-0.00057942	0.0017233	0.0022593	-0.0010919
N.S.		0.0012779	0.0012434	0.00063234	0.0021544	0.0020438	0.00049132	0.00078248	0.00024394	0.00075902	-0.0012407	-0.0020069	-0.001779	-0.0023827	-0.0030476	-0.0014571	-0.0021389	-0.0021516	-0.0015883	-0.00028353	-0.0011169	-0.0013907	0.00084497	-0.00011267	-0.0016429	-0.0010542	-0.00014964	-0.001396	0.00054418	-0.0025068	-0.0023043	-0.0014897	-0.00014068	-0.001179	0.00040093	-0.00096108	-2.323e-05	-0.00048602	-0.0003461	0.0015345	-0.0011765	0.00065721	0.00014864	-0.00097213
N.S.		-0.00086531	-0.00053159	-0.0015928	0.00010448	-0.0019037	0.0017264	-0.0010073	-7.2184e-05	-0.0009091	0.0040723	-0.00025577	0.0022063	0.0051503	-0.0010919	0.00055399	0.0010198	-0.0002606	-0.00266	0.00033495	-0.00059722	-0.00072928	-0.00056188	1.8982e-05	0.00053581	0.00032048	0.001743	-0.00044139	0.00055887	0.00033709	-0.00080487	0.00013312	-0.00088098	-0.00029674	0.00022756	-0.0013306	-0.00069363	0.00056525	-0.0018953	-0.001364	0.0021125	0.00045381	-0.00094873	-0.00034638
N.S.		0.001744	-0.00048527	-0.00040565	0.000126	-0.00019974	-0.00083611	0.00016838	-0.000425	0.0017792	-0.0011393	-0.0012729	-0.0015798	-0.0014052	0.00039219	-9.3183e-05	-0.0003386	-0.00028856	0.0002014	-0.0014673	-0.0008956	0.00061967	-0.00053886	0.0001169	-0.00099341	-0.00050626	0.0024318	-0.00046144	0.00143	0.00021177	-0.0014776	0.00070114	4.3057e-05	0.00063349	0.00071485	-0.000768	-0.0010915	-0.0016496	-0.00040317	0.00036469	5.3548e-05	-0.00017079	-0.0020215	-0.0010696
N.S.		0.00027085	0.00080438	-0.00090376	-0.0025002	-4.1488e-05	0.00038546	0.00055199	-0.00058677	0.00080468	-0.00025368	0.00090415	0.0005139	0.0022619	-0.0017395	-0.000886	-0.0020308	-0.0014242	-0.00030226	0.00048065	0.0024947	-0.00068016	-0.0016628	0.00017343	0.0013549	-0.00069793	0.0044404	0.0004283	-0.0018233	-0.00015267	0.00013747	0.0006608	0.0020919	-0.00083156	-0.0013958	0.001216	-0.00062315	0.00024467	-0.00039728	-0.0015266	-9.9369e-05	0.002797	-0.0005452	-0.00062684
N.S.		-0.0014415	-0.00026985	-0.00033712	-0.0010797	-0.0019036	-0.0008275	-0.00034127	0.00030902	-0.0002979	-0.0011621	-0.0015765	6.5721e-05	-0.0017324	0.0010371	0.0011937	-0.0018216	-0.0015074	-0.00015178	0.00043749	-0.0010736	-0.00093066	-0.0013127	-0.0014981	0.00017631	1.3561e-05	0.00028164	-0.0018761	-0.0015911	0.00021171	0.00023836	-0.0030825	-0.002507	0.0016814	-0.0010457	0.0015155	-0.00023155	-0.0011108	-0.00028074	0.0014411	0.00071019	-0.0004339	0.00052622	-0.0032119
N.S.		0.00047518	0.0012561	-0.0010999	-0.0013597	-0.00066591	-0.0015315	-0.0019365	0.00041143	-0.0015495	-0.00014801	0.00070586	-0.0012623	-0.00054852	-0.0024	0.0019129	0.0012628	-0.00049526	4.96e-05	0.0011514	0.0007006	-0.00040187	0.0010694	0.00073966	-0.0012135	6.2879e-05	0.0012277	0.0011181	0.00014808	-0.0012407	9.1521e-05	-0.00037453	0.00089391	-0.00043888	-0.001462	8.9294e-05	0.00068332	0.00070575	0.0019474	0.0017324	-8.915e-05	0.0020736	-0.0013794	9.7352e-06
N.S.		-0.0018454	0.00013996	0.0010843	-0.00011296	2.6689e-05	0.0010689	0.0020865	0.0032712	0.0023686	0.0034121	0.00059634	0.00055703	-2.776e-05	-0.0010253	0.0014801	-0.0019599	-5.1092e-05	0.0022413	-0.0010957	-0.00055167	-0.00027534	-0.0024308	0.00078185	-0.001351	-0.00092146	0.00040353	-0.00021749	-0.00036809	-0.00079048	-0.00063086	-4.9362e-05	7.7929e-05	-0.00044854	-0.00026205	6.9847e-05	0.00080572	-0.0019093	-0.0004326	-0.0011904	-1.7737e-05	0.0013886	0.001876	0.00061894
N.S.		0.00055738	-0.00072369	-0.0012281	0.0011109	0.00062721	0.00070989	0.00056027	0.00035489	-0.00090435	-0.0015263	-0.0014223	-0.00024375	-0.0014172	-0.00040443	-0.00013756	-0.0014672	-0.0019821	0.00047085	0.0011649	-0.0011906	0.0014004	0.00078268	-0.0020446	0.00055129	-0.001711	-0.00069287	-0.00055577	-0.0013453	6.8018e-05	-9.7362e-05	5.6017e-05	0.00059598	-0.00015549	0.0010992	0.00088015	0.0020356	-0.00050278	-0.00030042	-0.00025614	-0.00021346	0.00066152	-0.00012117	0.0013126
N.S.		-0.00060638	0.00031777	3.7116e-05	-0.00052727	0.00065334	0.00047871	-0.00084015	-0.00020444	-0.0011761	-0.00033493	-0.0012978	-0.00056179	-0.00025849	-0.0004797	-0.0011668	-0.0014826	-0.00037519	0.0001279	0.00014947	-0.00085013	-0.00024809	-0.0055608	-0.0012018	0.00042415	-0.0010439	-1.5739e-05	-0.0015818	0.00052845	0.0004531	0.0019543	0.0002196	-0.00081117	0.00069823	-0.0020482	0.00046243	-0.0012029	-0.0011207	-0.001796	-0.0012473	0.00084636	-0.0012659	0.00015815	3.4864e-05
N.S.		-0.00011045	0.0019546	0.0020237	0.0020695	0.00076173	0.0007696	0.0012298	0.00098353	0.00019172	-0.0011301	-0.00025501	0.00024216	-0.0016527	0.0011635	0.0015992	0.00091652	0.00058016	0.00030558	0.00019158	0.0019287	0.0030367	0.0008958	-0.0008012	-0.00037196	-0.001824	0.0017601	0.00011429	-0.0026464	0.0030801	0.001348	0.0016905	-0.0017393	-0.0013757	-0.0014403	-0.0013791	-0.0029482	0.0012428	0.00058542	0.00011099	0.00095263	0.00168	0.0012603	-0.00029306
N.S.		-0.00029554	-0.00046798	-0.0018703	-0.001219	-0.00090202	-0.00054436	0.0011402	0.0028043	-0.00090761	-8.8276e-05	8.2259e-05	0.0024601	0.00067718	6.6939e-05	0.00061691	-0.00017017	0.0019167	0.0019377	0.00084283	0.00037357	0.0015022	0.00058114	-0.0013375	0.00041951	-0.0017358	0.00028027	-0.00152	-0.0012565	-0.00034821	0.00038099	-0.0022438	0.00086463	-0.0012591	0.00020056	0.0022118	0.0015841	-0.00045428	-0.0020084	-0.00093144	0.00062616	0.0016184	-0.0012668	-0.0009951
N.S.		-0.0014036	-0.001411	-0.00089121	0.00035407	0.0001439	-0.00052451	0.00059025	-0.00073887	-0.0001099	-0.0010862	-0.00051964	0.00026089	-0.00043413	0.0013853	0.00067911	0.00052138	0.00069571	-0.00098676	0.0011387	-0.00059924	0.0011269	-0.0018887	-0.00024708	-0.00049794	-0.00078694	-0.0013188	-0.00037941	0.00065916	0.0005173	0.00061669	-0.0014557	-0.000162	0.00036037	-0.00037134	0.0011559	3.5305e-05	-0.00038066	0.00026284	0.0007839	0.00043039	0.00085743	0.0017634	0.0043635
N.S.		0.00035773	0.0010406	0.00022575	-0.00056052	-0.00077332	0.0011926	-0.0013042	0.0022716	0.0010848	-0.00038786	0.0019079	0.00062179	-0.00067731	0.0014708	0.00012199	0.00060848	-0.00088225	-0.00092411	0.00058006	-0.0012243	-0.0032627	-0.00792	6.9313e-05	0.0012193	-0.00056852	-0.0010851	-0.0014454	-0.00012698	0.00019554	0.0018149	0.00097861	0.0016231	0.00093191	-0.0016808	-0.0012072	-0.00095129	0.00093855	-0.0004886	0.0019204	0.00099634	0.00092314	0.0015395	0.00025591
N.S.		-0.00081509	-0.00020095	-0.00049356	0.00093	0.00064244	0.00069401	0.00028271	-0.0013442	-0.0005373	0.0004432	-0.0011561	-0.001618	-0.00085156	0.001772	-4.0996e-05	0.001167	8.7203e-05	-0.0011625	-0.00014936	0.00042989	0.00094749	0.00093778	-0.00016598	-0.00033007	7.2428e-05	-0.00052422	-0.00053785	-0.00010234	-0.0014141	-0.00019927	0.00015899	-7.5131e-05	-0.00050772	-0.0014158	-0.00067205	0.00043366	-0.00028866	-0.00046036	-0.00080884	-0.0012343	0.0017078	0.0013847	-0.00062214
N.S.		-0.00098637	-0.0005839	-0.00062524	-0.00021192	0.0003972	-0.0016275	-0.0008288	-0.0010493	-0.00046346	-0.00026619	-0.0008613	0.00027675	0.0017944	-0.00022622	-0.00077845	-0.00021131	-0.00010059	-0.00061136	-0.0012594	-0.00050383	-0.0011849	-0.0021853	-0.0017243	0.0006492	0.00047868	-0.0010193	-0.0011871	-0.0010011	-0.0012558	0.00080295	0.00066524	-0.00034972	-0.0015066	-0.00072414	-0.001399	0.00031529	0.00024443	0.00050245	0.00187	0.00038293	0.0013068	0.0022145	0.0024337
N.S.		-0.00096174	0.00048564	0.00030239	-0.00079885	-0.00095101	-0.00070138	0.0015191	0.0015624	0.0012077	-6.6932e-05	-0.0012617	0.00064543	-0.0010097	-0.00016753	0.0019366	-0.0017851	-0.00078677	0.001221	-7.1442e-05	-0.001478	-0.0006729	-0.0018326	-0.0015121	-0.00083216	-0.00028697	-0.00043825	-0.0010561	-0.0016835	-0.00022951	0.00020678	-0.0020404	-0.0019421	0.0017688	-0.00099623	0.0010043	0.00041497	-0.0013942	-0.0016421	0.0006136	-4.9544e-05	0.00028564	0.00097571	-0.00279
N.S.		-0.00020173	0.00038225	0.00024633	-0.00016675	-0.0018566	-0.0001983	0.00065814	-0.0012285	0.00017615	0.00011884	-0.00050074	-0.00057047	-0.00026362	0.0013485	0.0013642	-0.00094584	0.00079954	-0.00011429	-0.0017767	-0.00027419	-0.00064521	-0.0017566	-0.00077818	-0.0005549	-0.00095651	-0.0013085	0.00046451	-0.0017072	-0.00045515	0.00038408	0.0008097	0.0021163	3.4004e-05	-0.0004028	-0.00073512	-0.0011483	-0.00097613	0.0013407	-0.00049023	-0.0012478	-0.00085726	-3.086e-05	-0.00078838
N.S.		-0.00046111	-0.0014509	-7.4509e-05	-0.0012596	-0.00023837	-0.00058884	-0.0017658	-0.0017266	8.0852e-06	-0.0020178	-0.00079467	-9.4566e-05	0.00025517	-0.00020501	-0.0016806	-0.00088496	-0.0020639	0.0007063	-0.0022407	-0.00066952	0.00078342	-0.0006781	6.1332e-05	0.00070872	-0.00036277	0.00061988	0.00065993	0.0012891	-0.00043777	-0.0018609	-0.001702	4.1175e-05	0.0012982	0.0035168	-0.0019108	0.00034543	-0.00092618	-0.00087129	0.0016135	0.0039297	0.00013472	0.0026156	0.0015289
N.S.		0.0033487	0.0021511	0.0018938	0.0023613	0.00063822	0.0018887	0.004137	0.0022386	0.0041582	0.0034575	0.0021646	0.0022524	0.0012633	0.0028471	0.0015042	0.0017396	0.0010597	0.0032512	0.0028481	0.0028194	0.00067687	0.0011667	-0.00050648	-0.0009126	-0.00056353	-0.00055216	0.0011793	-0.0013501	-0.0011617	0.0012189	0.0016342	0.00085978	0.0010339	0.0018246	0.003146	0.0021409	0.0014045	0.0024559	0.0016527	0.001923	0.001264	0.0018285	0.00065245
N.S.		0.00062122	0.00014634	-0.00044089	-0.00042451	-0.0010242	0.00053033	-0.00058512	0.00016568	-0.00080924	-0.00094983	9.145e-05	0.00080468	-0.00053578	-0.0015329	-0.00023451	0.0013709	0.000812	0.0011161	-0.001284	0.0010734	0.0010512	-6.9408e-05	-0.00060324	-0.0024453	0.0020131	-6.0803e-05	-0.00023483	-1.8692e-05	0.0002201	0.00061952	0.00050243	0.00039579	-0.00068907	0.0027427	-0.0016032	0.0013467	0.00085283	-0.00011212	-0.00050592	0.00060896	-0.00066125	0.00015842	-0.00055748
N.S.		-0.00034024	-0.0013628	0.0001914	3.6896e-05	-0.0008479	-0.0012793	4.2975e-06	-0.0011857	6.6397e-05	-0.00073765	-0.00038509	0.00018021	0.00014777	-0.00017048	-0.00074557	-0.0012761	-0.0015221	-0.00017342	-0.00081899	0.00075078	-0.0013412	-0.015109	-0.00091839	-0.001589	-0.0010814	-0.0019007	0.00060187	-0.00048058	-0.002042	-0.0020678	-0.0010625	-0.00049272	0.00039857	0.00025656	0.00061045	-0.00037386	-0.0016325	-0.00030444	-0.00024765	-0.00062633	-0.00014242	-0.0011139	-0.00087852
N.S.		-0.00047969	0.00030553	-0.0010019	-0.0015056	-0.00012136	0.00033555	0.001263	0.0005896	0.00045144	-0.00031903	0.0016047	0.0022519	0.0017052	-0.0017045	0.0002512	-0.0012119	0.00057859	0.0010855	0.00060815	0.0020189	-0.00024892	-0.0010407	-0.0005456	0.00068529	-0.0010496	0.0022791	-0.00094432	-0.001545	-0.00027276	0.0010697	-0.0016328	0.0015054	-0.0012032	-0.00096027	0.0018134	0.00048637	0.0009638	-0.0012909	-0.0018884	0.00040064	0.002127	-0.0020772	-0.0011483
N.S.		0.00080799	-0.001286	0.00063914	-0.0019068	0.00068945	0.0014136	0.0012685	-0.001283	0.0012652	0.00053527	-0.00043244	0.00037224	0.00067799	0.0014006	0.00042893	0.0010877	0.0015826	-0.0017195	0.001103	0.0016756	0.0025933	-0.0043172	3.658e-05	-0.001041	-0.0012053	-0.0005663	0.0029295	-0.00065401	-0.0019889	-0.00039037	-0.00015428	0.00094676	0.00058802	0.00017454	-0.0020364	-0.00025692	-0.00047946	0.0021429	0.00018227	-0.00069877	-0.00067854	0.00037723	-0.00050433
N.S.		0.00033625	0.00071948	0.00032206	-0.00014663	-9.0438e-05	-0.00079654	0.00025417	0.00019837	0.0013335	-0.00063303	-0.00075036	0.00091106	-0.0011653	-0.00096391	-0.00061158	-0.00071072	-0.0017111	-0.00016419	0.0016618	-0.0009054	-0.0013826	-0.0045372	-0.00015769	0.00047941	-0.00078246	-0.00087317	-0.00022819	0.0022856	-0.00051387	-0.0010605	0.0018125	-0.00060209	-0.00045049	0.0019244	-0.00012069	0.0017652	0.0007289	0.00094071	0.0014715	0.0025783	0.00022159	0.0015542	0.00054545
N.S.		0.0005365	0.00067399	0.0013262	0.0022412	-0.00036545	0.0013999	-0.00070812	-0.00039662	-0.0012366	0.0024014	0.00062273	0.00018246	0.0024528	0.0014254	-0.00033871	0.00017187	-0.00099272	0.00023747	-8.9159e-05	0.0010427	0.00069281	-0.015185	0.0013873	-2.996e-05	5.3035e-05	0.00080243	0.00026101	0.0013083	-0.0010878	0.001399	0.0012967	0.0019819	-0.00062695	0.00024868	-0.00046518	0.0011954	0.00013414	-0.00086945	0.0024286	-0.00084823	-0.00040962	0.0019322	0.00074124
N.S.		0.0010862	-0.00010994	0.00017464	0.00030514	0.00021911	-0.0013404	0.00033352	-0.00042972	-0.0013656	0.0014068	-0.0010692	-0.00047499	0.001763	0.00098499	-0.00014573	0.0003898	-0.001165	-4.8905e-05	-0.00083723	0.00012989	0.00046104	-0.015435	0.0015148	-0.00020609	-0.0011176	0.00098521	-0.00079514	-2.6465e-05	-0.00092403	-0.0016632	0.00020085	0.0019021	-0.00059014	-0.0012257	-0.0011935	0.0017001	0.00080838	-0.0011533	0.0014859	-0.00010601	-0.0014144	0.0011416	0.00070334
N.S.		0.0004814	-0.00090844	-0.0011188	-0.0011322	0.0011849	-0.00060595	-0.00042893	6.5824e-05	0.00029703	-0.000173	0.0027406	-0.00044715	-0.00080837	-0.0016038	-0.00041161	-0.0012999	0.00039495	0.00019076	-0.00030911	-0.0021829	0.0015681	-0.01019	0.00029464	-0.0014804	-0.0016107	0.00047396	0.0010256	-0.00054214	0.00104	0.00081709	-0.0014588	0.00024278	0.00019905	0.00054994	-0.0013293	0.0005663	0.0003904	-0.00099291	0.0020086	0.0002618	-0.00059935	-0.00072082	0.00063818
N.S.		0.00075952	0.00043922	-0.00021431	-0.00060757	-0.0013379	0.00063794	0.0020422	0.0018239	-0.00019667	3.7536e-05	-0.00058502	-0.00047032	-0.0010215	-0.00086324	-0.0004159	0.00088899	0.00012088	0.00081005	0.00019764	0.00086151	0.0032358	0.0024414	-0.00068562	-0.0044175	-0.003268	-0.00097904	-0.0020059	-0.00030415	-0.0011497	0.00020151	-0.00053933	0.0028449	-0.00017443	0.00081995	-0.0005812	-0.00094789	0.0012579	0.001408	4.2807e-05	-0.00060937	-0.0003527	-0.00025427	0.00084847
N.S.		-0.00065109	-0.00078924	0.00033286	-0.0014354	-0.00043843	-0.00041336	0.001064	-0.00070972	0.0022079	-0.0027827	0.00019199	4.6287e-05	-0.0013034	-0.00027375	-3.5397e-05	-0.00024191	0.00028496	-0.0016834	0.00037682	-0.0021845	0.00057059	-0.0080114	-0.001279	-0.0026595	-0.00034997	-0.0011682	-0.00043182	0.0007018	0.00042461	0.0016513	-0.00094573	-0.001195	-0.00083288	0.0013886	-0.0015175	-0.00065051	0.00049942	-0.0026314	-0.0034329	-6.2946e-05	-0.0013321	-0.0010591	0.00054999
N.S.		0.00071004	-0.0013601	0.0003573	0.00063539	-0.00090156	-0.00049529	0.00038345	-0.00036575	0.00041078	0.0016804	-0.00070792	-0.00076049	-0.0013982	-0.00033954	-0.0014593	-0.00067942	0.00083193	-0.00093982	0.00044761	-0.0018312	0.00052569	-0.0015647	0.0022823	0.0011259	0.002677	-0.0021783	0.0012582	0.0017092	0.0018294	-0.00037092	0.00048517	0.0022171	-9.2782e-05	-0.00014307	0.0016918	0.0021683	0.00065713	0.00013725	0.00026622	-0.00056483	-9.1805e-05	-0.0006129	0.00070734
N.S.		-0.0018001	-0.00076108	0.00034062	-0.0011588	-0.00096397	0.00049866	0.0021972	0.00046803	-7.1319e-05	0.00075706	-0.00077902	-0.0019853	-0.0021145	-0.00052462	-0.00039267	-0.00037803	-0.00097006	1.0309e-05	-0.00013526	0.001063	-0.0027944	0.00018467	-0.0024999	0.00032195	-0.00067519	0.00027241	0.00065484	-0.00016153	-9.102e-05	-0.00091834	-0.0013103	-0.00033762	-0.00030444	0.00090834	0.00089825	0.00029347	0.0017535	-0.0023452	-0.00050746	0.00054017	-0.00026535	0.0010637	0.0052182
N.S.		-0.00084157	0.00013068	-0.00080653	0.00078865	0.00017111	-8.5657e-05	-0.00021512	-0.0014523	0.00040098	0.00033619	-0.00053599	-0.0016079	-0.00082242	0.0011371	-0.00084214	0.001274	-0.000206	-0.0011397	-2.8234e-05	0.00089606	0.0019378	0.00025882	4.8608e-06	0.0003399	-0.00068357	-0.0001598	-0.0014319	-0.00042008	-0.0025321	-0.00036129	-0.00046911	0.00053516	-0.00017999	-0.0019084	-0.00041151	0.00055957	0.0022743	0.00034689	-0.00014886	-0.0012245	0.0011276	0.0022848	-0.00029512
N.S.		-0.0005997	-0.0017644	0.00054086	0.00030683	-0.0021302	-0.0014337	-0.0013451	-0.0005056	-0.0003609	-0.0027239	0.00056155	-8.2275e-05	-0.00048328	0.00022874	-0.00053672	0.0014454	-0.0015027	0.0013431	-0.00026273	-0.00080897	-0.00042133	-6.7559e-05	-0.00067068	-8.6508e-05	-0.0012759	0.0003223	-0.00061356	0.00096514	-0.00058159	-0.0014022	-0.001017	-0.00018684	0.00080874	0.0023997	-0.0024799	0.00043284	-0.0014435	-0.0014859	0.0009917	0.0027528	0.00087504	0.0051923	0.0017201
N.S.		0.00063705	-0.00012303	-0.00083582	-0.00022396	0.00037111	0.00048548	7.4309e-05	-0.0013477	0.00026729	-0.0015449	0.00026448	-0.00079365	-0.0026229	-0.0011134	-0.00050151	-0.00097932	-0.0013972	0.00049093	0.001047	-8.3492e-05	0.00064102	-0.00066146	-6.8226e-05	-0.00041781	-0.00088738	1.4508e-05	-0.0004546	-0.0015803	0.00022502	0.00016272	-0.00019939	0.00021553	0.0011933	5.4918e-05	-1.1569e-05	0.0008931	-0.00067049	0.00058371	-0.0008602	-0.0019729	0.00023558	-0.0013065	0.0009388
N.S.		-7.7729e-05	-0.00010128	0.00048928	0.0024837	-0.0011047	0.002508	0.0010783	-0.0001495	-0.0013137	0.001335	-0.00044357	0.00062909	0.0017561	0.0027025	-0.0022467	5.5243e-05	-1.701e-05	-0.00055289	-0.00072698	-0.0036351	-0.0034314	-8.8382e-05	-0.002281	0.0052507	0.00072114	-0.00022412	0.0016014	-0.0014515	0.0018581	0.0023283	0.001248	-0.0041138	-0.0011826	-0.0015458	-0.00066177	-0.00066131	-0.0010407	-0.00014719	0.00013816	-0.00019411	0.00099729	0.0011441	-0.00089645
N.S.		-0.00013166	-0.001058	-0.00068281	-0.00018889	-0.0012468	0.0010413	-0.00075741	0.00087756	-0.0012595	-0.0021622	-0.0004489	-0.00029031	-0.00031662	-0.0024087	-0.0012348	-0.0007874	-0.0001076	0.0010094	-0.0016145	0.00020646	0.0017377	0.00069175	-0.00054617	-0.0044862	0.00059733	-0.0005265	-0.00035664	-0.0011077	-0.00056567	0.0018991	0.00095221	0.0028498	-0.00019186	0.0025061	-0.0018444	0.00073569	0.0012783	0.00098934	0.00028403	0.0012181	-0.0016601	0.00090903	-0.00039068
N.S.		-0.00029241	0.00099394	-0.00029014	0.00076456	8.3409e-05	-0.00087994	-7.2882e-05	-0.0011272	0.000338	0.00030361	-0.001039	-0.0019499	-0.0015459	0.00056977	-0.0008935	0.00079359	-0.00016914	-0.00046146	0.00020339	0.00093934	0.0010681	-0.0011042	0.00025798	0.00014807	-0.0005079	0.00036053	-0.0009067	-0.00042563	-0.0023893	-0.000638	-0.0015707	0.00082844	0.00056562	-0.0013638	-0.00102	0.00013525	0.0040848	0.0012994	0.00042807	-0.00071359	0.00038383	0.002868	-0.00061342
Negative		-0.00028458	-0.0010146	-0.00011566	-0.00056279	-0.0013296	0.001459	0.0003637	0.001114	-0.00097339	-0.0017106	-0.0017372	-0.0013318	-0.0002879	-0.0026935	-0.0012934	-0.00067365	4.1401e-05	0.00055239	-0.0006017	-7.5684e-05	0.0031494	0.0018266	-0.0008677	-0.0060181	-0.0020102	-0.0011219	-0.0018249	-0.0010806	-0.0011263	0.0013399	0.00010718	0.0044822	7.8857e-05	0.0014697	-0.0017131	-0.00051128	0.0012496	0.0018137	0.00038513	0.001139	-0.001653	4.0224e-05	0.00017883
N.S.		0.0019025	-0.00085626	-0.0010847	-0.0018739	-0.000155	-0.00031027	-4.0524e-05	-0.0015807	0.00040132	0.00022009	0.00063906	-0.00074542	-0.003087	-0.0010498	-0.00095747	0.001561	0.00036056	0.0010206	0.0023384	0.0013162	0.001569	-0.0014656	0.00078565	-0.0009088	-0.00066962	0.0004668	0.00015872	-0.0020808	-0.00010826	0.00029134	-0.00048774	-0.00053218	0.0014178	-0.0004197	-6.7428e-05	0.0013385	-0.00094612	0.00024906	-0.00072775	-0.0021857	-9.4995e-05	-0.0020581	-9.1283e-05
N.S.		-0.00075665	-0.0014544	0.0011738	-0.003259	-0.000274	0.00061726	-0.0022416	-0.00077412	-0.0001307	-0.00013017	-0.0015282	-0.0021338	-0.00086564	-0.00067079	9.6561e-05	-0.00093252	0.00064119	-0.0012621	-0.0011301	-0.0019418	-0.0037531	-0.0043299	-0.0029965	-0.0028955	-0.0018345	-0.00091392	-0.0013792	-0.0032807	-0.0011054	-3.2054e-05	-0.00064762	-0.0012578	0.00019113	-0.00078144	-2.8441e-05	-0.00030239	-0.0012884	0.0005551	-0.0008431	7.0191e-06	-0.00040456	-0.00078148	0.0017785
N.S.		0.00012414	0.0018095	0.0011735	0.0017643	-0.0021551	0.00082305	-0.0020947	0.0015121	0.00041003	-0.0004546	-0.00039139	-3.6364e-05	0.0026696	-0.00092937	-0.00023078	4.6739e-06	-0.00033221	-0.0014204	-0.00073821	-0.001579	-0.0036456	-0.0013571	-0.0011326	-0.0020773	-0.00060405	-0.0011042	0.0005409	-0.0001277	-0.0015161	-0.00095052	0.0015719	0.00064573	-0.00018936	0.0013729	0.00030282	-0.00018826	0.00058337	-0.00025757	-0.0010511	0.001048	-0.0012461	-0.00095647	0.0001165
N.S.		-0.00093637	-0.0012094	-0.00048053	-0.0019991	0.00019093	-0.00064769	0.00012181	0.00088591	0.00039792	0.0019396	-0.0015406	0.002183	0.000439	-0.0017714	-0.0020825	-0.0014965	0.00092538	-0.00038222	-0.00019304	-0.002125	-0.0017094	-0.0083627	-0.0021683	-0.0013775	-0.0014701	-0.0015066	0.00066668	-0.00059424	0.00012408	-0.00097112	0.00021606	-0.0014824	-0.0014887	-0.00011533	-0.0022146	-0.00088019	-0.0016932	-0.00098668	-0.00057951	0.00039407	-9.5501e-05	-0.0017927	-0.00064794
N.S.		-0.00049548	0.00062051	0.00046367	-0.00067494	-0.00010146	-0.00096657	-0.00024985	-0.0015782	0.00033345	-0.00063287	8.185e-05	-0.0014157	0.00063085	-0.0002394	-0.0015748	0.00055398	0.00018229	-0.0010483	-0.00050549	4.3441e-05	0.0013835	0.0020291	-0.00019345	-0.00036775	-0.00050237	-0.0032505	0.00060219	0.0011722	0.00051174	-7.0166e-05	0.000209	-0.0019139	0.00051538	-0.00042218	3.9266e-05	-0.0012568	-0.00027279	0.00014975	-0.00025191	0.001164	0.0014271	-0.0014537	0.0010744
N.S.		0.00048312	-0.0013608	-0.0011123	-0.0008102	-0.0015284	-0.00074816	-0.0012226	-0.0012769	-0.00088878	-0.0016963	0.00012931	-0.00072409	-0.0010114	-0.00025479	-0.00024949	-0.00032656	-0.0011293	0.0012463	-0.00035806	0.0021091	-0.00056936	-0.0030838	0.00059334	0.00050255	0.0012003	0.0027817	-0.00011293	-0.00023856	0.0093165	-0.00014327	0.0026226	0.0022168	0.0019046	-0.00020029	0.00015726	-0.00038499	0.0013293	0.00070692	0.00082319	0.0033347	-0.0013634	-0.0010486	-0.00032525
N.S.		-7.7069e-05	-0.0011121	-0.00020717	-0.00069178	-0.00092692	0.00069533	0.00016777	0.00049639	0.0014781	0.00045772	0.00038231	0.0010405	0.0004912	-0.00049342	-0.00041329	0.00053152	-0.0010943	-0.00038122	-0.00019867	-0.00069123	-0.00092885	-0.0089098	-0.001468	-0.0010137	-0.0020371	0.00080292	0.00045794	-0.00024731	-0.0015248	-0.00069123	-0.00094404	0.00043771	0.0004754	-0.0005893	-0.0009943	9.0483e-06	-0.00018365	-0.00016084	0.00040722	-0.00017613	-0.0011327	-0.00078273	-0.00048649
N.S.		0.00031216	0.0018402	0.00077593	0.0009599	-0.00031366	-0.00066174	0.00085955	-0.0011592	2.8689e-05	0.00030338	-0.0011649	-0.0023118	-0.0018126	-0.0003157	-0.00071723	0.00018232	0.0005999	-0.0002777	8.5647e-05	0.0003141	-0.00014222	-0.0052445	-0.00010982	-0.00024914	-0.00078304	0.00042806	0.00023319	-0.00055244	-0.0012965	-0.00055845	-0.0016127	0.00021862	0.00074646	-0.0002301	-0.0015637	-0.001216	0.0018095	0.00076148	-2.7281e-05	-0.0001841	0.00046055	0.0016671	-0.00044817
N.S.		0.0014952	-0.00062303	0.00086685	0.00098359	-0.0022219	-0.0015479	0.00033568	-0.00019144	-0.0021915	0.00045598	0.0010818	0.00014016	-0.00022006	-0.0012785	-0.00049413	0.0016944	-0.000242	-0.00033996	-0.00046349	0.00020692	0.0024728	-0.0029415	0.0019759	-0.0011885	-0.00090487	-0.0012821	-0.00053053	0.0011988	9.2283e-05	-0.001923	-0.001553	-0.0018895	-7.938e-05	-0.0010451	-0.0011492	-0.0016149	0.00073547	-0.00074996	0.00044642	-0.00037868	-0.0021588	-0.0024077	0.0020424
N.S.		-0.0021849	-0.0015525	-0.0018506	-0.00081084	0.0011337	-0.00071142	-0.00021026	-0.00054628	-0.0020948	-0.00051142	-0.00042506	-0.00044138	0.00017776	-0.0009022	-0.0015193	-0.0008939	-0.0008079	-0.0010356	-0.0049898	-0.0024295	-0.0020156	-0.0024186	-0.0036321	-0.0015241	-0.0014606	-0.00044717	-0.0013578	0.0010845	-0.0023497	-0.00012844	-0.00075705	-0.00069996	-0.00074044	2.9641e-05	0.0017435	0.0032871	-8.5554e-05	0.0013699	0.0025444	0.00084009	-0.00033567	0.00065697	0.00048258
N.S.		-0.00071921	-0.0014093	-0.0007124	0.00072189	0.00075582	6.9966e-05	0.00016013	-8.9051e-05	-0.000159	-0.001398	-0.00075424	0.00057485	0.00071546	0.0018585	0.0012124	-0.0013269	-0.0010904	-0.0011241	0.0010613	-0.0013659	-0.0011857	-0.0093063	-0.00036776	-4.198e-06	-0.0013722	-0.001086	-0.00048796	0.0018395	-0.00012127	-0.00018775	-0.0010426	-4.5513e-05	0.00091794	-0.00018882	-0.00093218	-0.00026085	-0.00057861	-1.3798e-05	0.0010047	-0.00025396	0.00050991	0.001322	0.00391
N.S.		-0.00011969	-5.2048e-05	-0.0011966	-0.00083317	-0.00074249	-0.00089803	-0.0011035	-0.00082162	-0.00083089	-0.0012448	-0.00099496	0.00053508	-0.00032393	-0.001087	-0.0020712	-0.00069639	-0.0014257	-0.0010663	-0.00066016	0.00015295	0.0010441	-0.0098629	-0.00089521	-0.00011641	-0.0013641	-0.00027605	-0.00055381	-0.00036751	-8.9417e-05	0.00034857	0.00015424	-0.00093679	0.00019418	0.00044601	-0.0012752	-0.00092321	-0.00053638	-0.00044454	0.00085759	-0.0023359	-0.0010517	0.0010977	-0.00088473
N.S.		-0.00086301	-0.000324	-0.0010538	-0.00093097	-0.00099566	-0.00095132	-0.0017733	-0.00037455	-0.00040275	0.00016444	-0.00084588	-0.002429	-0.0012069	-0.001133	-0.0033802	-0.0019636	0.0001006	0.00029488	0.0018415	0.0026681	0.00025914	0.0027648	0.00073925	-0.0017561	0.0011315	0.00021058	-0.00085201	-0.00049962	-0.0015146	3.1191e-05	-8.2265e-05	-0.00028285	0.0012936	-0.00078975	-0.0010163	-0.0010598	-0.001347	0.00016525	-0.00052756	0.0010887	-1.2538e-05	-0.0011362	0.0010782
N.S.		0.00037629	-0.00034696	0.0010464	-0.0023961	0.00030417	0.0016247	-0.0013992	-0.00097588	-5.0103e-05	-0.0016318	-0.00097102	-0.00085281	-0.0019696	-0.00084559	-5.1305e-05	-0.00098501	0.0015203	0.00041129	0.001759	0.0011447	-0.0012636	-2.0012e-05	0.0017382	0.001118	0.0023464	0.0012031	0.0015982	-0.00096446	-0.00056644	0.0023123	0.00038054	-0.00055413	0.001026	-0.0010974	-8.0598e-05	-0.00029444	-0.00022444	0.00055593	-0.00090211	0.00057012	0.000579	0.00012742	0.0012244
N.S.		-0.0012662	0.001843	-0.00028397	-0.0006123	-0.0017935	-0.0008873	-0.0017932	-0.0023708	-0.0016309	-0.00074565	-0.0012215	-0.0012902	-0.0042412	-0.0018096	-0.0037397	-0.001105	-0.0016022	-0.0013082	-0.0028665	-0.0012881	-0.0020673	-0.0089245	-0.0016126	-0.0053526	-0.0016917	-0.0019113	-0.00097526	0.0031285	-0.0020611	-0.00026647	0.0025727	-0.00041772	-0.0016919	-0.0026477	-0.0026183	-0.0019754	-0.0013328	-0.00039343	-0.0022128	-0.0012257	0.00077931	-0.0010964	-0.00061114
N.S.		1.5128e-05	-0.0010333	0.00069257	-0.0012481	-0.00044133	-0.00047609	-0.00034726	-0.00031308	0.0013303	-0.00075849	-0.00018926	-0.0016369	-0.0013152	-0.00033423	-0.00014591	5.7154e-05	0.00086054	0.00091473	-8.7676e-05	0.002189	0.0031733	-0.00017684	0.00030827	0.0012326	-0.00022018	-0.00026133	0.0010916	0.001334	0.001305	0.0022847	0.00095034	0.00010866	0.0020871	0.0014585	-0.00013617	0.00040545	0.0015691	-0.00083803	0.00012403	0.0014696	0.0004643	0.0012895	0.0022327
Negative		-6.7041e-05	0.00048102	0.00025556	0.0022435	-0.0018044	0.0012259	-0.00168	0.001212	-0.00041571	-1.3199e-05	-0.00062054	-0.0013778	0.0021323	-0.0008394	-0.0011072	-0.00047318	-0.00096244	-0.0042886	-0.0013649	-0.002382	-0.0059351	-0.0022699	-0.0024673	-0.0030722	-0.0016675	-0.0023474	-0.00076605	-0.00055022	-0.0021326	-0.0028714	0.0012232	-0.00014238	-0.00084065	0.00087584	0.00048689	-3.6485e-05	0.00097596	-0.00010696	0.00026191	-4.9893e-05	-0.00094585	-0.0013478	0.00066025
N.S.		-0.00083228	0.00026889	0.00027045	0.0013386	0.00019557	0.00049686	0.00028947	-0.00017796	-0.00022331	-0.00044082	5.8265e-05	-0.0012437	0.001619	0.00020686	-0.002214	-0.00015173	0.00048102	-0.0026056	-0.001335	-0.001473	-0.00090925	8.6194e-05	-0.0018022	-0.00048242	-0.00097871	-0.0031863	-0.00092208	0.00049445	0.00019024	-0.00056567	0.00021662	-0.0016578	0.00036704	-0.00025953	-0.00010377	-0.0010179	0.00010447	-8.3036e-05	0.00038495	0.0010464	0.0012774	-0.0014826	0.0018968
N.S.		0.00019046	-0.0016383	0.00046383	-0.00084834	-0.0008091	0.00075314	0.00062676	-0.0005293	0.0016106	-0.00035637	-9.0181e-05	-0.00087744	-0.00060767	0.00056971	3.6756e-05	0.00025042	0.0010559	0.0008119	0.00047028	0.0022672	0.0027916	-0.0013136	-0.000266	0.0003436	-0.00070693	-0.00045636	0.0009862	0.0006407	6.2279e-05	0.0012563	0.0014642	0.00096306	0.0024823	0.0015178	0.00035252	0.0013025	0.001033	-0.0012314	-0.00057491	0.0015899	0.00091002	0.0021582	0.0026382
N.S.		-0.00060225	-0.0014415	0.0013538	-0.0029865	-0.001305	-0.00028465	-0.0013805	-0.00019553	0.00034336	0.0016891	-0.0011508	-0.0022175	-0.00049556	-0.0015108	-0.00031977	-0.0014074	-0.0013934	-0.0028952	-0.0037395	-0.0050911	-0.0045445	-0.006767	-0.0065896	-0.0063377	-0.0049911	-0.0031069	-0.0030194	-0.0038421	-0.0016973	-0.0017388	-0.0017471	-0.0012709	-0.00059594	-0.00077538	-0.00039788	-0.0010625	-0.0017588	-0.00043573	-0.0010159	-0.001077	-0.0003732	-0.00075376	0.00082302
N.S.		0.0023917	0.0016476	0.0015412	0.0018739	0.0027149	0.0010755	0.0010861	1.7408e-05	0.0022076	-0.0008471	-0.0016471	-0.00020328	-0.0018304	-0.0021859	-0.00083226	-0.00094921	-0.00071496	-0.00048774	0.0019877	-0.00052037	0.0011619	0.0036138	0.0016384	0.00022743	0.0013755	5.3028e-05	0.00089839	0.0010475	-0.0011306	-0.00018547	-0.0003299	0.00040527	0.00041565	0.00062098	-0.00010463	0.00083659	0.001156	-0.00010735	0.0003565	0.00077188	0.0013942	0.00063287	-0.00044315
N.S.		-0.00062752	-0.00034863	-0.00012492	0.0020964	-0.000436	0.0016652	-0.00049709	0.00088145	-0.00085121	-0.00013631	-0.00044443	-0.0018636	0.0020788	-0.00022408	-0.0021213	-0.0010248	-0.00024079	-0.0044074	-0.0016951	-0.0025035	-0.0045804	-0.0019576	-0.003088	-0.0018301	-0.0014377	-0.0028457	-0.0017828	-0.00022376	-0.0011489	-0.0024129	0.00096891	-0.0012123	-0.00046725	6.3341e-05	0.0002157	-0.00059645	0.00058095	0.00011331	0.00095291	0.00023246	0.00032381	-0.0013378	0.001726
N.S.		-0.00020274	-0.00035165	-0.0013045	-0.0015441	4.6147e-05	-0.0011494	0.0005252	0.00061536	0.0010503	0.0017436	0.00089906	0.0015584	0.0024094	0.0014181	0.00034949	0.0021303	-0.0007553	0.0022204	0.00059981	0.0016735	0.0030132	0.0013809	-0.0024045	0.00029645	-0.001336	-0.00098702	0.00036356	-0.0002377	0.00011534	-0.0011621	0.00028104	0.00045656	-0.00059822	-0.0017258	0.0012122	-0.001784	-0.0014884	0.00026693	-0.0020012	0.001866	0.0013029	0.00032744	0.0001593
N.S.		-0.00061762	-0.00021451	-0.00028883	0.00047206	-0.00023165	0.00097952	4.1139e-05	-0.00031777	-0.00010686	0.0048739	0.00016809	-0.00083877	-0.00020901	-0.00024026	-0.00045089	0.00053844	-0.00075474	7.5423e-05	-0.00033122	0.0049828	5.2427e-05	-0.0262	-1.7481e-05	-0.0026387	2.5715e-05	0.00074406	0.005179	0.0001429	-0.00061748	0.00022945	-9.1096e-06	-0.0004064	-0.00045394	8.2507e-05	0.00034679	-0.00027844	-0.0010191	-4.4726e-05	-0.00022879	-0.00045662	0.00050409	-4.8081e-05	-5.3748e-05
N.S.		0.0017484	0.0011357	0.0016093	-0.00027102	0.001632	0.0016589	0.00022018	-0.00088535	0.0013644	-0.0012081	-0.0010145	0.00051178	-0.0020106	-0.0014754	-0.00041122	-0.00067962	0.0010961	0.0011767	0.0037229	0.0012902	0.001908	0.0039436	0.0036957	0.002393	0.0042117	0.0014474	0.0030729	0.001304	-0.00033859	0.0025783	0.00085339	0.00050394	0.00094998	-4.4898e-05	0.00039446	0.00029204	0.0012437	0.00012979	-0.00083539	0.001401	0.0018663	0.0011217	0.00053835
N.S.		-0.00085603	0.0027124	0.00090585	-0.00017149	0.0006677	0.0020475	-0.0014185	-0.0018085	0.001096	-0.0022116	0.0011454	2.9738e-05	-0.001309	0.0028761	0.00043998	0.00047416	-0.00062953	-0.001607	0.00095602	0.0020078	0.0013287	-0.0013555	0.0028025	-0.00020568	0.0012209	0.00081856	-0.00031982	-0.0019674	-0.00014219	0.00031507	-0.0026899	-0.0011811	-0.00027778	-0.00056315	0.00025664	-0.00080344	-0.0015394	0.00082433	0.0025033	2.5039e-06	-0.00092393	-0.0007887	-0.00023011
Negative		-0.001544	-0.0020926	-0.0016386	-0.0026868	0.00051512	-0.0021741	-0.0013189	-0.0023686	-0.0025916	-0.0010055	-0.00040688	-0.0013376	0.00059809	-0.0025067	-0.002019	-0.0017377	-0.0026837	-0.004325	-0.0069572	-0.0060171	-0.0045482	-0.0063384	-0.0075571	-0.0047699	-0.0035835	-0.0024274	-0.0018972	-0.0013376	-0.002651	-0.00068809	-0.00083866	-0.00030953	-0.00018078	-9.2759e-05	0.001062	0.0023042	-0.0014324	0.00013326	0.0010411	-0.00063276	-0.00072109	-0.00065325	-0.00050223
N.S.		-0.00073534	-0.00089974	-0.00094375	-0.002523	2.6722e-05	-0.0022448	-0.00048375	-0.0018662	-0.00087308	0.00080885	0.00065218	0.00013424	0.0017116	-0.0011105	-0.000626	-0.00013147	-0.0014243	-0.0013546	-0.0026058	-0.0024066	-0.00058581	-0.003324	-0.0050758	-0.0023347	-0.0021763	-0.0019606	-0.00030383	-0.001563	-0.0013076	-0.0006512	0.00022567	0.00071572	0.00013602	-0.00101	0.00097807	-0.0002128	-0.0021826	-6.1683e-05	-0.00073166	0.00016348	0.00098568	-0.00060583	-0.00022808
Negative		-0.00080927	-0.001531	0.00041387	-0.0023154	-0.0028105	-0.0011118	-0.00047927	5.5898e-05	-0.00083894	0.0001751	-0.0013448	-0.0023576	-0.0025204	-0.0036977	-0.0020876	-0.0036354	-0.0047809	-0.0057493	-0.0073155	-0.0081805	-0.0085995	-0.015238	-0.010616	-0.0094644	-0.0078596	-0.0059748	-0.0053436	-0.0051558	-0.0031937	-0.0028869	-0.0031796	-0.001378	-0.001537	-0.001668	-0.0017706	-0.0022543	-0.0026087	-0.0012471	-0.0016248	-0.0024587	-0.0014652	-0.0012227	-0.00081891
Negative		-0.00045815	-0.00053927	-0.00051706	-0.0012895	0.00047744	0.00066882	-0.00099979	-0.00090647	-0.002133	-0.0010244	9.4141e-05	-0.00063864	-0.0013654	-4.1458e-05	-0.0018749	-0.001328	-0.00097142	-0.0003969	0.00011034	-0.0029561	-0.0017479	-0.025201	-0.0015458	0.00023868	-0.003165	-0.00069182	-0.0042786	-0.00030991	0.00033854	0.0017014	-0.00037708	-0.00031039	0.00044613	-0.0033424	0.00046966	-0.0014496	-0.0010571	-0.0016772	-0.00014777	0.0010368	-0.00073405	-0.00017138	-3.2087e-05
N.S.		-0.00039222	-0.0018862	-0.00026709	-0.0013462	-0.0014489	-0.00083196	-0.0028163	-0.0016053	-0.0017795	-0.00021164	-0.001378	-0.0023207	-0.0029845	-0.0023473	-0.0031135	-0.0034515	-0.0019926	-0.0033176	-0.0040649	-0.0061835	-0.0058876	-0.013306	-0.0011773	-0.0047998	-0.0012493	-0.0041014	-0.0022116	-0.00068642	-0.00047357	-0.003041	-0.00075725	0.0010642	-0.0028335	-0.0023869	-0.00042618	0.00047761	-0.0003718	-0.00022868	-0.00038875	-0.00043156	-0.00084672	-0.0015798	-0.00058347
Negative		-0.0024448	-0.0018544	-0.00033303	-0.0016814	-0.003265	-0.0023945	-0.00081306	-0.0012685	-0.0028603	-0.0025215	-0.0024907	-0.0031062	-0.0050501	-0.0055999	-0.0051454	-0.0066246	-0.0085544	-0.010835	-0.012728	-0.014839	-0.018362	-0.044565	-0.018724	-0.016516	-0.013613	-0.010999	-0.0097316	-0.0085319	-0.0062249	-0.0053728	-0.0053774	-0.0028833	-0.0027917	-0.0024277	-0.0025897	-0.0024083	-0.0024668	-0.0016532	-0.0024035	-0.0030486	-0.0026399	-0.0029577	-0.0023528
BLA-PL5 Post-cond NREM
Peak significance	Time (ms)	-420	-400	-380	-360	-340	-320	-300	-280	-260	-240	-220	-200	-180	-160	-140	-120	-100	-80	-60	-40	-20	0	20	40	60	80	100	120	140	160	180	200	220	240	260	280	300	320	340	360	380	400	420
Positive		0.0028915	-0.00045335	0.00054468	0.00052425	0.0013176	1.7463e-05	0.0030146	0.0024983	0.0023923	0.0030157	0.0065511	0.0080498	0.011469	0.004513	0.007816	0.0068619	0.0058398	0.014427	0.043385	0.13203	0.16291	0.099803	0.055346	0.052861	0.033545	0.020343	0.013881	0.0091271	0.013762	0.010511	0.013004	0.01464	0.013625	0.0042478	0.0062878	0.0057142	0.0039203	0.0053191	0.0079411	0.0054445	0.0008228	-0.0016442	0.00083987
Positive		0.0032877	-0.00094953	-0.0014487	0.0013446	0.0007567	0.00010889	0.0037012	0.0022528	0.0034411	0.002546	0.0049495	0.0096072	0.01032	0.001036	0.0052693	0.011363	0.0083506	0.023865	0.053489	0.12585	0.13916	0.092237	0.053885	0.048059	0.031514	0.021564	0.018852	0.013903	0.018775	0.011351	0.016867	0.019445	0.026218	0.0056327	0.0088378	0.0039328	-0.00051813	0.0050768	0.0090015	0.0076982	0.0029718	0.00062192	0.0024327
Positive		0.0011764	-0.0044023	-0.00097273	-0.00079662	0.00093379	-0.00037636	0.0009461	0.00093319	-0.00076307	-0.0032842	0.0063677	0.0033772	0.0034642	-0.0005476	0.0012217	0.0084187	0.011782	0.024504	0.063824	0.09109	0.094506	0.044684	0.0095478	0.011017	0.014205	0.015028	0.0079845	0.00069423	0.01177	0.0039836	0.0038973	0.0037994	0.0027535	0.0019695	0.0013602	0.0039959	0.0048602	0.0013285	0.0095404	0.0072549	0.0012431	0.0026977	0.0013311
Positive		0.0015208	0.00036093	0.0019701	0.00044193	0.0023278	0.0018911	0.0010139	0.00024129	0.001153	0.0017647	0.0015881	0.0032146	0.0030106	0.0054689	0.0048236	0.0083444	0.01669	0.01706	0.032199	0.072763	0.070421	0.055054	0.037973	0.021986	0.015018	0.0099671	0.0062775	0.0052194	0.0036192	0.0054195	0.0045501	0.0049549	0.0068614	0.0019175	0.0037376	0.0041313	0.00285	0.002023	0.0036062	0.0015079	0.0031123	0.0025898	0.0023192
N.S.		0.0025808	-0.0010063	0.0012886	0.0012261	0.0017692	-0.00025956	0.0012421	0.00059265	0.00025657	0.0015705	0.0031025	0.004225	0.0065853	0.0042617	0.0068366	0.0035119	0.0041374	0.0044752	0.016671	0.06626	0.085076	0.048114	0.028592	0.028516	0.017884	0.0098122	0.0041551	0.0020583	0.0036941	0.0050789	0.0044431	0.0065427	0.0073687	0.0013801	0.0020836	0.0034919	0.0015113	0.0029931	0.0056218	0.0022735	-0.00074176	-0.0028191	-0.00014269
Positive		0.0011279	-0.0026044	-0.00079965	-0.00051948	0.0010823	-0.00089082	0.0030736	0.0027035	-0.0022538	-0.0043541	0.0019545	0.0034704	0.0017028	-0.0022861	-0.0021197	0.0090073	0.012715	0.034524	0.05331	0.075203	0.076334	0.043489	0.011342	0.010398	0.014638	0.012877	0.0084533	0.0026819	0.01251	0.0013716	0.0092971	0.0044756	0.0079284	0.00096641	0.0018378	0.0033516	0.0025933	0.00052751	0.012913	0.0081141	0.0050711	0.0033576	0.0011771
N.S.		0.003265	-0.0013347	-0.0025528	0.0022166	-0.0014602	0.00054848	0.0021114	0.00022078	0.0015455	0.00064655	0.0008541	0.0051694	0.0051354	-0.0017381	0.0014231	0.011655	0.0074308	0.020371	0.034723	0.064372	0.06152	0.045003	0.027966	0.024251	0.015335	0.016881	0.015837	0.013368	0.013661	0.0075499	0.015025	0.016463	0.034288	0.004311	0.0060234	0.0018849	-0.0040463	0.0027687	0.0047778	0.0059974	0.0034255	0.00080311	0.002242
Positive		0.00014987	0.0033638	-0.0023002	-0.007353	-0.00064343	0.0026326	-0.00016566	0.0017015	0.0025061	0.0012499	0.0047083	0.0077837	0.0066562	0.0066444	0.007752	0.0035097	0.0089675	0.020539	0.030975	0.061815	0.062986	0.041557	0.025777	0.024968	0.021609	0.010795	0.011311	0.0093664	0.012201	0.010545	0.0088267	0.012046	0.0086028	0.0018204	0.0024535	-5.7287e-05	0.0013741	0.0031461	0.0076941	0.0046924	0.00026222	0.00077259	0.0044973
Positive		-0.0036256	0.0038252	0.0006413	-0.003281	-0.0011089	-0.00087043	0.00019435	0.00091769	-0.0028131	-0.00075439	0.00079039	0.0034827	0.0027566	-0.0010144	-0.0045498	0.0008595	0.0019643	0.00060847	0.013708	0.058307	0.075899	0.064781	0.026257	0.010827	0.0036726	0.0081371	0.0078029	0.0060916	0.009488	0.0041791	0.0058551	0.0022778	0.0074067	0.0062373	0.0027807	0.0035926	0.0047787	0.0020367	0.0076799	0.0035629	0.0002271	-0.0020154	-0.0025172
N.S.		0.0015069	0.006412	-0.00040421	-0.0047989	0.00041595	0.0031508	5.239e-05	0.0025072	0.0033116	0.0011679	0.0053423	0.0098945	0.0059438	0.006955	0.0064035	0.0046978	0.0093084	0.026228	0.02631	0.052044	0.055926	0.040391	0.024389	0.025906	0.028149	0.0098582	0.013764	0.01215	0.018485	0.016566	0.012722	0.0092744	0.0084566	0.0020907	0.0039688	0.00055214	-0.00025032	0.002707	0.0051634	0.0050865	0.00035893	-0.00011594	0.0042558
Positive		0.00068444	0.0064207	0.0030802	-0.0039203	-0.0024726	-0.0012396	-0.00019994	0.00081812	-0.0037874	-0.0018606	0.00066424	0.0013876	0.0023029	-0.00076209	-0.0046338	-0.0014413	0.0018527	0.0058613	0.0088256	0.051741	0.087425	0.065831	0.029199	0.0088179	0.00046295	0.0052952	0.0045469	0.0026457	0.0046568	0.0044581	0.0086362	0.001672	0.0048073	0.0042016	0.00060676	0.0070695	0.0081079	0.0010246	0.0057051	0.0047093	-0.00083767	-0.0013348	-0.0031032
N.S.		0.001534	0.00078489	0.0010999	0.00056904	0.0010057	0.0014249	0.00024967	0.00048123	0.0010183	0.0019816	0.0018049	0.0017509	0.0021463	0.0058551	0.0036414	0.0055105	0.011367	0.011987	0.020311	0.044724	0.044093	0.034427	0.023393	0.015166	0.011814	0.0090319	0.0048953	0.0049746	0.0041945	0.005879	0.005296	0.0043924	0.0056029	0.0033548	0.0047917	0.0038819	0.0021997	0.001298	0.0027102	0.0017791	0.0033602	0.0021621	0.0022971
Positive		0.0049461	0.0083186	0.0036159	0.0092972	0.0035344	0.0097003	0.0033498	0.0041633	0.0080974	0.012968	0.012284	0.016658	0.015386	0.022865	0.019856	0.020321	0.020581	0.027645	0.028584	0.031491	0.036798	0.035889	0.024083	0.021916	0.011057	0.0094099	0.0055618	0.0068053	0.0033011	0.0053266	0.0050504	0.0026471	0.0032085	0.0036803	0.0024336	0.0025367	0.0041754	0.0033142	0.0007589	0.0018763	0.0029697	0.0035906	-0.0016013
N.S.		0.001431	-0.0056322	-0.0021892	-0.00049177	-0.00098348	-0.00037642	-0.0018781	-0.0017184	-0.00080585	-0.0036028	0.0056506	-0.00059739	0.0029274	0.0012725	0.0035301	0.006458	0.0062042	0.0074248	0.036317	0.046966	0.052859	0.02186	0.0037157	0.0077491	0.0066059	0.011382	0.0050896	-5.1726e-05	0.0043558	0.0030258	0.0019704	0.0041855	0.0019582	0.0025089	1.4044e-05	0.0034578	0.0047779	0.00045522	0.0024414	0.0018011	-0.00076478	-0.00021375	6.2718e-05
N.S.		0.0013753	-0.00086364	0.0018052	0.0013877	0.00256	0.0015085	0.0014486	0.00024071	0.00080152	-8.9207e-05	-0.00040294	0.0017648	0.00027503	0.0014563	0.0022866	0.0052192	0.0096255	0.0090043	0.019085	0.04601	0.041001	0.027134	0.021715	0.011707	0.0074907	0.0040822	0.0040527	0.003138	0.0016067	0.0023445	0.0019928	0.0030983	0.0049824	0.00075897	0.0021219	0.0026412	0.0034792	0.0020677	0.0022554	0.00075613	0.0020038	0.0026099	0.0017457
Positive		0.0043522	0.0065618	0.0014091	-0.0020936	0.0013346	0.0030761	-0.0012367	0.0014554	0.0030275	-0.00054138	0.0055101	0.0062239	0.003686	0.004216	0.0050928	0.0034498	0.0053912	0.022815	0.017386	0.025914	0.027921	0.025235	0.014232	0.015828	0.024017	0.0037038	0.011534	0.010973	0.015191	0.020434	0.017493	0.0064826	0.005475	0.0032392	0.003233	0.0009172	-0.00054825	0.0016906	0.002172	0.0045157	0.0014813	-0.00046782	0.0020952
N.S.		0.00066582	0.0040702	0.00072205	0.0033215	0.00044886	0.0042462	0.0024011	0.0017635	0.0077098	0.010318	0.01523	0.01958	0.017082	0.020295	0.017289	0.015786	0.018336	0.021097	0.021937	0.022519	0.028176	0.027179	0.018306	0.017271	0.0071906	0.0050638	0.0038628	0.0041253	0.00059072	0.0022506	0.0016979	-0.00046088	-0.00088614	0.00023787	0.00042026	-0.000773	0.0017038	6.8798e-05	-3.1568e-05	-0.001082	-7.4275e-06	-0.00018657	-0.0039147
Positive		0.0033952	0.0038167	0.0030434	0.00041582	-0.0019209	0.0016076	-0.0013221	-0.0026008	-0.00025264	0.00013836	-0.00087661	0.0030406	0.0020298	0.002405	0.00081261	0.0019991	0.0014654	0.0068534	0.011708	0.021554	0.034426	0.033756	0.019921	0.0070782	0.0062839	0.0049409	0.0050135	0.0066966	0.0060091	0.0076686	0.00073229	0.0043358	0.0046416	0.0073167	0.0032044	0.0021577	0.0031628	-0.00067433	0.00092663	0.0088174	0.002508	0.0021891	0.0020038
N.S.		-0.00023356	-0.0018146	-0.001605	5.3617e-05	-0.0010212	-0.0013045	0.0024446	0.0020371	-0.0028358	-0.004995	-0.0018897	0.00071274	-0.00011339	-0.0016894	-0.0018714	0.0045693	0.0079382	0.026072	0.026096	0.026027	0.03538	0.023487	0.0074424	0.0053752	0.0072552	0.0074006	0.0059851	0.0066382	0.0061478	-0.004006	0.014901	0.0063513	0.012476	-0.000514	0.00036295	0.0017998	0.0032931	-0.00085677	0.010479	0.0029208	0.0078378	0.0012348	9.4459e-05
N.S.		-0.0056721	0.00087409	-0.00046827	-0.00015627	0.00057182	0.0014314	0.00031645	-0.00024156	-0.0020785	-0.0008084	0.00061521	0.0037432	0.0021746	-0.00068681	-0.0021997	0.001197	0.0017021	-0.0069726	0.011871	0.032579	0.029079	0.037179	0.011479	0.0041717	0.0021131	0.0078377	0.0077088	0.0087808	0.0082758	0.0031871	0.0023817	0.0028577	0.0083502	0.0057033	0.0029409	-0.00040267	0.00086609	0.0013139	0.0057046	0.0014957	0.001169	-0.00013867	-0.0012314
N.S.		0.0041081	0.0061374	0.0037658	-0.0022219	-0.001757	0.0010041	0.00024203	-0.00046487	-0.0026295	-0.0018972	0.0003936	-0.0019022	0.0014821	0.0014084	-0.0030546	-0.0019127	0.0027511	0.0068984	0.0033505	0.024391	0.044835	0.035007	0.017162	0.0049914	-0.0014783	0.0020316	0.00067219	0.0015853	0.0002488	0.0016479	0.0085081	0.0007526	0.0027257	0.0003411	-0.0019053	0.0053704	0.0052315	-0.00046353	0.0024131	0.0045683	-0.0010564	-0.00052208	-0.00405
Positive		0.0013491	0.0052113	0.004512	-0.0014041	-0.0023335	0.0010458	-0.0016451	-0.0041984	0.00033526	0.002103	-0.00070662	0.0030845	0.0024402	0.0020387	0.0018305	0.00089978	-0.0005782	0.0046189	0.0089997	0.014295	0.036528	0.032944	0.014473	0.010442	0.0072489	0.0020161	0.0062288	0.0063155	0.0065495	0.007618	0.0012341	0.0024302	0.0028963	0.0050945	0.0030585	0.002555	6.7167e-05	-0.0011488	-0.00093389	0.0088833	0.0027762	0.0036441	0.0025283
Positive		0.0066086	0.0019829	0.0035042	0.010674	-0.0029733	0.0021344	0.0022206	-0.00075626	0.0016426	0.0027671	0.0060346	0.0058719	0.0061443	0.0039758	0.0039102	0.0082935	0.010106	0.016897	0.031573	0.036142	0.032951	0.01706	0.00013186	0.0040192	-0.00028896	0.0048554	0.0077331	-0.00075521	0.0043419	0.0086507	0.0034534	0.0075636	0.0037048	0.0017967	0.0042015	0.00044999	-0.001694	0.0064747	0.015662	0.0037671	0.0017125	0.0036699	0.003913
N.S.		0.0046696	0.0037553	0.0019626	0.0023586	-0.0021393	0.0028941	0.0024439	-0.00083485	0.0014984	0.0037231	0.0039426	0.003852	0.0051751	0.0022528	0.0057381	0.0084869	0.0075367	0.014208	0.024851	0.029895	0.030797	0.017373	0.0015831	0.0056084	0.0038246	0.0039068	0.0067125	-0.0011223	0.0044885	0.016147	0.0066368	0.0041661	0.0035523	0.0029067	0.0080412	0.00060053	-0.0038058	0.0056609	0.01546	0.0046998	-0.00014085	0.0025621	0.0033752
N.S.		0.0038959	0.0047456	-0.0001545	0.0059562	0.00034041	0.0054863	-0.0014917	-0.00014842	0.0029439	0.0064196	0.0021528	0.0060781	0.0048432	0.011333	0.0085124	0.011332	0.011153	0.01692	0.014791	0.018284	0.01956	0.018279	0.014042	0.010722	0.0059304	0.006553	0.0019206	0.0029853	0.00072056	0.003076	0.0027444	0.00063107	0.00027228	0.00091538	-0.00082386	0.0016977	0.0022323	0.0015255	-0.0011354	0.00094335	0.002497	0.0025566	-0.0010508
N.S.		0.0014333	0.0010526	-0.00022392	0.00057884	0.00044756	0.0014822	-0.00018848	0.0007066	0.00075594	0.00090316	0.0010299	-9.6532e-05	0.00073806	0.0058904	0.0036275	0.0035061	0.0070667	0.0096199	0.0097197	0.017428	0.017354	0.014743	0.012066	0.010682	0.011674	0.0095607	0.0076593	0.0082507	0.0065733	0.0053347	0.0040775	0.0027219	0.0035371	0.0036108	0.0044573	0.0035607	0.0019119	0.0010452	0.0019029	0.0018834	0.0028248	0.0023569	0.00219
Positive		0.00017182	0.0010322	-0.00030611	0.0013065	0.0014604	0.0016757	0.00031626	0.00062143	0.00053985	-7.1424e-05	0.00074257	0.00072001	0.0011678	0.0047358	0.0049642	0.0040443	0.0072825	0.01211	0.0093041	0.015201	0.01403	0.013122	0.012729	0.012148	0.015779	0.012348	0.012115	0.011898	0.0094714	0.005031	0.0037439	0.0025342	0.002783	0.0031874	0.0039985	0.0045451	0.0027798	0.0020235	0.0022607	0.0021764	0.0026255	0.003271	0.0027094
Positive		0.0022954	0.0021678	0.0045103	0.0015513	0.0042322	0.0020106	0.0033586	0.0016819	0.0047997	0.0025012	0.0031493	0.0061903	0.007214	0.0053998	0.0064627	0.0079332	0.0067672	0.014647	0.012768	0.015569	0.015618	0.013864	0.011236	0.0093174	0.0079326	0.0097941	0.0080177	0.0054717	0.0060613	0.0069858	0.0059033	0.0057235	0.0039451	0.0053808	0.0052408	0.0035053	0.0027517	0.0021519	0.0017047	0.0015358	0.0024149	0.0019088	0.0024074
Positive		-0.0024727	-0.0017728	-0.0031098	-0.0010842	-0.0019274	-0.0019099	-0.00030534	-0.0011211	0.0049226	0.006675	0.01206	0.015889	0.011734	0.011664	0.0096012	0.0083407	0.012259	0.0098251	0.011717	0.011061	0.017312	0.015703	0.012012	0.013244	0.0023404	0.0011835	0.00083361	8.6274e-05	-0.0031097	-0.0012847	-0.00037091	-0.0040458	-0.0045481	-0.0033334	-0.0014155	-0.0022553	-0.0009062	-0.0036096	-0.0023611	-0.0030353	-0.0038792	-0.0043411	-0.0040854
Positive		0.0022767	0.0059542	0.0059962	-0.00069659	-0.00062372	0.0039019	-0.0030902	-0.0038864	0.00081223	0.0031225	0.00036464	0.0030289	0.002791	0.00045702	0.0027716	0.0020012	-0.0019267	0.0004088	0.0060875	0.0047425	0.023283	0.025586	0.0054314	0.0082873	0.0039305	-0.0027031	0.0054845	0.0035213	0.0040867	0.005706	0.0020131	0.00055867	0.00091168	-5.5947e-05	0.0012373	0.00082337	-0.0029119	-0.00099968	-0.0012768	0.0049358	1.4882e-05	0.0021812	0.00096355
Positive		0.0036048	0.0019523	0.0035065	-0.00046358	0.0025999	-0.00039099	0.0023804	0.0014769	0.0028284	0.0012101	0.0018479	0.0045883	0.0062455	0.0058008	0.0055445	0.0076131	0.0066317	0.010776	0.0081745	0.012036	0.013155	0.012218	0.0097785	0.009231	0.0103	0.0097145	0.008381	0.0054524	0.0060221	0.0060022	0.005857	0.0046618	0.0034721	0.0049568	0.0041899	0.0034397	0.0029683	0.0024924	0.0015148	0.0017672	0.0016533	0.001732	0.0036516
Positive		0.0025127	0.0024245	0.0052509	0.0035167	0.0040561	0.0023013	0.00060077	0.0029111	0.004042	0.0030129	0.0031482	0.0065335	0.0049296	0.0065593	0.0068652	0.0065945	0.0057965	0.0061336	0.009414	0.008906	0.0083098	0.0087864	0.013497	0.011737	0.0089406	0.0082667	0.0071975	0.0057692	0.0054675	0.0024165	0.0034892	0.0029304	0.0033473	0.0014024	0.0027258	0.0020094	0.00061249	0.0014726	0.0022416	0.0015383	-0.00018462	0.0014067	0.0010485
Positive		0.0018294	0.0034528	-0.00033168	0.0069164	0.0016287	0.0032863	0.0055088	0.00010746	0.0027279	0.0014502	0.0032537	1.9329e-05	0.0013961	0.0026675	0.0030598	0.0067127	0.0060898	0.0070192	0.0062818	0.0075525	0.010856	0.014942	0.012566	0.0093345	0.0070588	0.0026675	0.0081499	0.0053828	0.0015628	0.0036677	0.0020407	0.00094228	0.0026733	-0.0010654	-0.00020296	0.0018225	0.0037634	0.0011898	0.00096786	0.00020589	0.0032058	0.0075696	0.004939
N.S.		0.0024964	0.0037145	0.0011191	-0.00052975	-0.0014407	0.0029208	0.00055031	-0.00014899	0.00053464	0.0027417	0.0020088	0.0023211	0.0024386	0.00058574	0.0073518	0.0069434	0.002326	0.009651	0.011296	0.014719	0.016398	0.014742	0.0029288	0.0019675	0.0054986	0.0019806	0.0028078	0.00011329	0.0041214	0.019573	0.0085972	0.0021029	0.0016381	0.0046498	0.0081599	0.0010186	-0.0031785	0.0019684	0.01227	0.0052577	-0.0021465	6.4553e-05	0.00039076
Positive		0.0027585	0.0017095	0.00055258	0.0015631	0.0019572	0.0021507	0.0023188	0.0033866	0.0036732	0.0029348	0.0034204	0.0065052	0.0040753	0.0038105	0.0054863	0.0027594	0.0062884	0.0080467	0.0093186	0.0082571	0.0077118	0.0099045	0.011739	0.011365	0.0091732	0.0076173	0.0060741	0.0059648	0.0058946	0.0033124	0.0050487	0.007177	0.0035107	0.0039711	0.003765	0.0013644	0.0029028	0.0022509	0.0021949	0.0025981	0.0029057	0.0011628	0.0029835
N.S.		0.00050571	0.00070413	-0.0011244	-0.0011782	-3.8384e-05	-0.0029206	-0.0014551	0.00089793	-0.0018598	0.00067811	-0.00025261	-0.00079892	0.0033354	0.0027594	0.00052654	0.0029122	0.0060572	0.0051653	0.0041873	0.0058178	0.01651	0.0038201	0.011659	0.016157	0.0086469	0.0008981	0.00064048	-0.00069847	6.9363e-05	0.0026585	-0.0046735	0.0010852	0.0035108	0.0033905	0.00078165	0.00074531	0.00028477	0.00071417	0.0016249	-0.0031478	-0.00109	0.0087383	-0.0025001
Positive		0.00085817	0.0011328	0.0029319	0.0031794	0.0046458	0.0030476	0.00223	0.0019475	0.0060979	0.002263	0.0023726	0.0050231	0.0045328	0.0039256	0.0048463	0.005024	0.0049283	0.009568	0.011329	0.01172	0.011311	0.009878	0.010183	0.0068272	0.0049171	0.0077382	0.0066009	0.0041812	0.0039192	0.0054556	0.005207	0.0049104	0.0030429	0.0044947	0.0044838	0.0029692	0.0017596	0.0027439	0.0007915	0.0015465	0.0026182	0.0016411	0.00087073
N.S.		0.005304	0.0052848	0.0028899	0.0063951	0.0026294	0.0061658	0.0051651	0.0012003	0.00079876	-0.001204	0.00042111	-0.001529	-0.0016882	0.00032676	0.0010347	0.0054107	0.0057449	0.0061188	0.006706	0.0075517	0.0097498	0.013618	0.010575	0.0092005	0.0076739	0.0023875	0.0068102	0.0067309	0.0022331	0.0041932	0.0037595	0.0020247	0.005046	0.00063271	0.0035336	0.0033306	0.0050491	0.00121	0.0036059	0.0012217	0.0044216	0.0089615	0.003905
N.S.		0.0019665	-0.0018051	0.001505	0.0026212	0.0021104	0.0007631	-0.0016312	-0.0014965	-0.0010618	0.0011642	0.0012044	0.0030937	0.0035741	0.0038646	0.0045521	0.0033571	0.0035319	0.0013028	0.001044	0.016455	0.017768	0.0080469	0.007496	0.008262	0.0058985	0.00037121	-0.0018544	-0.0028712	-0.00050424	0.0011959	0.00072415	0.0027853	0.0053861	-0.00097534	0.00031259	-7.9879e-05	0.00014349	0.0037506	0.0040615	0.00051341	0.00028083	-0.0021701	0.0011366
N.S.		-0.00071969	-0.0039948	0.0013759	0.00076688	-0.00094856	-0.0013024	-0.0033618	-0.0042817	0.00038879	-0.0026118	0.00082241	0.0016887	0.0031525	-0.0032724	6.3367e-06	-0.00050687	0.00066642	0.00033732	0.01494	0.017152	0.014586	0.004592	0.00090385	0.0060313	0.006434	0.0096037	0.0067817	0.0011042	0.0070972	0.00093469	-1.9571e-05	0.00025817	0.002722	0.0038851	0.0036607	0.0099555	0.0147	0.0044159	0.014439	0.013741	0.010089	0.0079695	0.0027435
Positive		0.0017953	0.0048566	0.0070416	0.0019664	0.0060999	0.010514	0.007549	0.0041486	0.01198	0.010874	0.01224	0.01363	0.013477	0.02061	0.015314	0.019316	0.013722	0.013296	0.015567	0.01411	0.0074155	0.005554	0.0037776	0.011111	0.0066062	0.0063607	0.0027316	0.0053987	0.0003018	0.00077371	0.0029983	0.0032451	0.0013785	-0.00076515	-0.00084624	0.0017608	0.001392	0.001769	0.0012661	0.0018268	0.0034554	0.0030815	0.0037049
N.S.		0.0025221	-0.0043397	-0.001814	0.00049407	-0.0018092	0.00023893	-0.0027106	-0.0034718	-0.0011128	-0.0028546	0.0024925	-0.0024197	0.0027079	0.00095825	0.0018007	0.0064817	0.0010797	0.0020027	0.013478	0.0099317	0.01645	0.0086897	0.0031784	0.0077171	0.0038227	0.0070748	0.0081089	0.00073187	-0.0015791	0.0056992	0.0027142	0.0024778	0.0024186	0.0021916	-0.00096989	0.0019321	0.001881	-0.0001614	-0.00079449	-1.4932e-06	-0.00068001	-0.0025886	-0.00070366
N.S.		-0.00076845	-0.00022659	0.00036338	0.0023181	0.0023784	0.00095264	0.00060653	0.00033297	0.00046167	-0.00083657	0.00066562	0.0018896	0.0018	0.00090487	0.0026283	0.0018032	0.0038568	0.0070252	0.0054575	0.01462	0.011673	0.0072357	0.0054779	0.0069806	0.010106	0.0072663	0.0077578	0.0067492	0.0058083	0.0027137	0.0023398	0.0019047	0.0012426	0.0014503	0.0021305	0.0034341	0.002326	0.0020045	0.00075172	0.0013636	0.0011257	0.0020673	0.0022121
N.S.		0.0037115	-0.00043457	-0.0015473	0.00058121	-0.0028434	0.0015834	-0.00085113	-0.00030557	-0.00047052	-0.0021637	-0.0020529	0.00021071	0.0015265	-0.0029618	-0.0010807	0.004738	0.0027378	0.0097327	0.012226	0.018989	0.0062258	0.012432	0.0033561	0.005457	0.00061899	0.0073775	0.0062185	0.0051547	0.0051692	0.0046	0.0096778	0.0079194	0.021604	0.0010778	0.0016063	-7.5766e-05	-0.0032899	0.0012395	-0.0010953	0.001659	0.003015	0.00039241	-0.00062321
Positive		0.0014023	0.00025689	-0.00067412	0.00045278	0.00067164	0.00052738	-0.00016472	-0.00058051	2.046e-05	0.00036218	2.9631e-05	-0.00086084	0.0025294	0.0022762	0.0038033	0.0020513	0.0034305	0.0049074	0.0028277	0.0055006	0.010099	0.013465	0.0097816	0.010402	0.0070641	0.002162	0.0048276	0.0066616	0.0036903	0.0026091	0.0026975	0.0037296	0.0036821	0.0032847	0.003325	0.0010539	0.00032815	0.0022526	0.0017856	0.0018411	0.0019818	0.0028253	0.0018917
N.S.		0.00012674	-0.00024724	-0.00080189	0.00060328	0.00023219	0.0010865	-0.00039001	8.6023e-05	0.0010247	0.001029	-0.00061808	0.0002881	0.0016825	0.00015923	0.0043265	0.0025648	0.0033847	0.0061172	0.0038359	0.0091857	0.0086276	0.013179	0.00933	0.0097939	0.0050339	0.0028223	0.0038032	0.0046662	0.0031055	0.0010536	0.00079437	0.0020251	0.0027502	0.0026973	0.0021627	0.00069448	-0.00023517	0.0016977	0.00099379	0.0015836	0.0022511	0.0016761	0.00039974
N.S.		-0.0015344	-0.0010252	-0.0020401	0.0020356	-0.00070399	-0.001464	0.0010655	-0.0018304	0.00092914	0.0030422	-0.001916	-0.00077038	-0.0026228	0.0021867	0.0031146	0.0040784	-0.00078167	0.0016192	0.002507	0.0040933	0.010084	0.018904	0.013335	0.0031875	0.0067914	0.0038526	0.0033816	0.0045131	0.0026688	-0.001744	0.0016441	-0.0019278	-0.0018811	-0.00046726	0.001506	0.0049456	-0.00031305	0.0015959	0.0018528	-0.0019626	-0.0021679	-0.0030365	-0.0020131
Positive		0.0018456	0.0021958	0.00036746	0.00067287	0.00078926	0.0016765	0.0023872	0.0023792	0.0026558	0.0013113	0.0046278	0.0054671	0.0038793	0.0032324	0.0044887	0.002523	0.0054687	0.0070204	0.0076135	0.0066872	0.0064421	0.0084835	0.010349	0.010333	0.0077886	0.006467	0.0056146	0.0059945	0.0045608	0.0011862	0.0038546	0.0047883	0.0021051	0.0018948	0.0019733	0.00085876	0.0021099	0.00097744	0.00077405	0.0027474	0.001312	0.0010992	0.0016622
N.S.		-0.00082823	0.0020979	0.0073595	0.0071736	0.0093603	0.014927	0.011647	0.009102	0.01512	0.013758	0.017418	0.018889	0.019516	0.020434	0.017334	0.017941	0.0095925	0.0086264	0.01166	0.011263	0.012757	0.0070653	0.00091627	0.0065031	0.0037507	0.0055125	0.0045489	0.0048101	0.0013508	0.0019107	0.0028228	0.0043262	0.00080279	8.5154e-05	8.644e-05	0.00042283	0.0023103	0.0013012	0.0017958	0.0038568	0.006608	0.0047062	0.0043185
N.S.		0.0015768	-0.0025039	-0.00096971	0.0018553	-0.0019042	0.0013497	-0.0017536	-0.0040385	-0.0013837	-1.9989e-05	0.0015723	-0.0014213	0.0033338	0.0014789	0.0010028	0.0095197	-0.001531	0.0027863	0.0059838	-0.00055617	0.01016	0.014344	0.0069806	0.0088639	0.0073029	0.0068447	0.012878	0.0027151	-0.0022096	0.008506	0.0030374	0.0012384	0.00093352	0.0019152	0.00024244	0.001036	-0.00087137	0.002436	0.0012512	0.0024764	-0.00088675	-0.002657	-0.00028651
N.S.		-0.0017119	0.00063191	-0.0026719	0.0026291	0.00041667	-0.0016538	0.00082915	-0.0011853	0.0012195	0.0028085	-0.00083693	-0.00060468	-0.00099727	-0.00054281	0.0010127	0.0035623	0.0013634	0.0024699	0.004254	0.0046162	0.0083098	0.015996	0.01002	0.0025701	0.0069537	0.0016702	0.0017567	-0.00047429	0.0012248	-0.0023815	0.00037101	-0.0020831	-0.00034093	-0.0011832	-0.00026194	0.002212	-0.00023676	-0.00026793	0.00031598	-0.00075574	-0.0016768	-0.0055379	-0.0013059
N.S.		0.0055662	0.0023023	0.0044462	-0.00038696	5.501e-05	0.0037282	-0.00073121	-0.00077753	0.00023348	-0.00043594	0.00015628	-0.0017734	0.0023654	0.0054567	-0.00062625	0.001089	0.0036595	0.0058381	0.0024728	0.010963	0.010972	0.012426	0.010873	0.0050243	-0.00012501	0.00049123	0.00075645	0.0031989	-0.00087407	0.0015335	0.011236	0.0014716	0.00099886	-0.0021237	-0.002112	0.0037908	0.00045265	-0.0017984	-0.00027154	0.0041599	-0.0012202	-0.00041281	-0.0035664
N.S.		0.001471	-0.001687	-0.0024157	-0.00045749	0.0024828	-0.0015023	-0.0016475	-0.000406	-0.0011905	0.0025619	3.5158e-05	-0.0027322	0.0025971	0.0016813	0.00040234	0.0017738	0.0047483	0.0044122	0.0020905	0.0037884	0.014156	0.0038954	0.0095842	0.010934	0.0060935	0.0010389	-0.00089626	0.0021994	0.0012796	0.0048195	-0.0040837	0.0021967	0.0013849	-0.00014341	-0.0014553	0.0008401	-0.00062839	-0.00055657	0.00081667	-0.002525	0.0005154	0.0038232	-0.0018212
N.S.		0.00099145	0.001813	0.00036327	0.00031323	-3.4583e-05	-0.0025519	0.0012723	0.0037335	-0.0011273	0.0024502	0.0007056	0.0022721	0.0043442	0.001854	0.0016113	0.0019026	0.0047967	0.0023769	0.0021215	0.0053425	0.009525	0.0030257	0.0056429	0.015416	0.0058178	0.00061749	-0.0002313	-0.0038525	-9.4478e-06	0.00043203	-0.0048425	-0.0015914	0.0022791	0.0034402	0.0026276	0.00025799	0.002824	0.0017845	0.0019607	-0.0013828	-0.00064834	0.0061684	-0.0032406
N.S.		0.0045275	0.0003075	0.0011453	0.0047565	0.0036946	0.0025928	0.0017422	0.0018537	0.0055549	0.0035336	0.00020769	0.0017017	0.0047555	0.0011196	0.0052548	0.0055588	0.0022996	0.0031929	0.0063226	0.003347	0.0077917	0.0073497	0.0066444	0.0041896	0.010548	0.00031588	0.0030382	0.0045269	0.0047805	0.0036888	0.0060324	0.0078755	0.0014246	0.0018077	-0.0008834	0.0020668	-0.00072744	0.0045186	-0.0011372	0.0034491	0.0076377	0.00017186	-0.00072255
N.S.		0.00081948	-0.0035007	-0.00084207	0.0027799	0.00054372	-0.0023491	-0.0023995	-0.0030612	0.00015201	-0.0031387	0.00012614	0.0004078	0.0017759	-0.0036383	-0.00078343	0.0007204	0.00088807	-0.00091213	0.010765	0.0078135	0.0090011	0.0060111	0.00059587	0.0054585	0.0049447	0.0052698	0.0066085	-0.0040419	0.0035402	-0.0018577	-0.0014759	-0.0018371	0.0019516	0.0015308	0.00066242	0.0039158	0.012838	-0.0004104	0.0046678	0.0080226	0.0058807	0.0034948	0.0016552
N.S.		0.00014033	0.0021627	0.0027776	0.0004152	0.0014509	0.00011093	-0.0015745	0.0010963	0.0033205	0.00070915	0.0013687	0.0051139	0.0025696	0.004451	0.0046352	0.005768	0.0038634	0.003799	0.0058367	0.0058027	0.0046925	0.0038562	0.0085147	0.0071599	0.0068257	0.004871	0.0039044	0.0035096	0.0029042	3.8895e-05	0.0026943	0.0013522	0.0021188	0.00010337	0.0010693	0.0025615	0.00029181	0.0010189	0.00012834	0.00079222	-0.00016995	0.00061604	0.0010474
N.S.		0.0010664	-0.00088569	-0.0011447	0.0018327	-0.0018676	0.0008018	-0.00075373	-0.0039078	-0.0023348	0.0028024	0.0024446	-0.0016185	0.0023658	0.0028243	0.001473	0.0099321	-0.0033261	-0.00074262	-0.0023968	-0.004731	0.010358	0.018789	0.0070028	0.005192	0.0073014	0.0052062	0.0088738	0.0024706	0.00052323	0.0077331	0.0021982	0.0061058	5.5993e-05	0.0012716	0.001391	0.0014311	-0.0011325	0.0056598	0.0049809	0.0035276	-0.0015589	-0.0016572	-0.00027828
N.S.		0.0022383	0.00014053	0.0004535	0.0027655	0.0018656	0.0018479	0.0015804	0.0018995	0.0029382	0.0026907	0.0010984	0.0041542	0.0023674	0.0018883	0.0043763	0.0024479	0.0042698	0.0046965	0.0065567	0.0057995	0.0047145	0.0057521	0.0067233	0.0060709	0.0057422	0.0044939	0.0048193	0.0037439	0.0038222	0.0029965	0.0031998	0.0062327	0.0028816	0.0034223	0.0030784	0.00054715	0.0020693	0.0018216	0.0021941	0.0016736	0.0033333	0.0012588	0.0025964
N.S.		-0.000123	0.0019803	0.0011181	0.010507	0.0044956	0.0074096	0.0092083	0.0047545	0.0094355	0.0076715	0.010209	0.007229	0.0082145	0.0061472	0.0061593	0.0067443	0.0039168	0.0038085	0.0042294	0.0043189	0.0098949	0.0088727	0.0058936	0.0034146	0.0042135	0.0031734	0.0075904	0.0043026	0.0029385	0.0038875	0.0022167	0.0014234	0.0023129	-0.00020008	-0.00063543	0.0026326	0.0029465	0.0019857	0.0010167	0.00077843	0.0055231	0.006519	0.0066242
Positive		0.0019975	-0.00054055	2.9588e-05	-7.9968e-05	0.002115	0.0023632	-0.00040996	-0.002636	0.0018459	0.00036527	-3.8218e-05	0.0015848	0.0019533	0.0013257	-0.0014757	0.00067688	0.00018764	0.0005593	0.00094503	0.0033954	0.0061003	0.0076048	0.0091034	0.0058105	0.0065493	0.00013604	0.002306	0.0019366	0.001779	0.00020941	0.0037156	0.0078486	0.0015951	-0.00028705	-0.00071011	0.0011538	-0.00037691	-0.00011352	-0.0010188	-0.00077209	0.00095071	-0.00010748	0.0013927
N.S.		0.00056857	-9.8128e-05	0.0011265	0.0019841	0.0036432	0.0017811	0.00017278	0.00074563	0.0046754	0.00070082	0.0011325	0.0019283	0.0012792	0.0020903	0.0022516	0.0015966	0.0019885	0.0028489	0.0053411	0.0048337	0.0052776	0.0050825	0.0077172	0.0059706	0.0048042	0.0060464	0.0054504	0.0031815	0.0026615	0.0048532	0.0051813	0.0034175	0.002026	0.0033408	0.0035126	0.0025153	0.0022257	0.0029052	0.00096723	0.0014107	0.0032087	0.0016918	-0.00023501
N.S.		0.0018351	0.0019899	0.0015349	-0.00080229	0.00026538	-0.001527	0.00097706	0.0013342	0.0015832	-0.00020366	-0.00042452	0.00184	0.002723	0.0030304	0.0016564	0.0029176	0.0043825	0.0043774	0.0028597	0.0050677	0.0074271	0.0071243	0.0053604	0.004454	0.0065746	0.0054979	0.0056439	0.0040808	0.0031415	0.0024726	0.0033815	0.0024447	0.001656	0.0035685	0.0014074	0.0023796	0.0016079	0.0027679	0.00054726	0.0010601	0.00072171	0.00045456	0.0030273
N.S.		-0.00055769	-0.00025403	0.00026121	0.0010536	3.0871e-06	0.0015105	0.00063559	0.0015017	0.0014021	0.0014225	-0.0013989	0.0017344	0.002152	-0.00082688	0.0029752	0.0016191	0.0029876	0.0047687	0.0035496	0.007527	0.0037723	0.0071829	0.0062175	0.0053234	0.0045693	0.003568	0.0035643	0.0028999	0.0025467	-0.00029846	0.00041403	0.00026229	0.0010377	0.0015372	0.0022461	0.00051081	-0.00048035	0.0019473	0.00010716	0.0012712	0.0017934	0.00025423	-0.00071413
Positive		0.0023945	0.00036317	-0.00015812	-0.00098741	0.00022162	0.00092043	0.0026063	0.0020009	0.0019491	0.00013021	0.0012838	0.0021649	0.0041217	0.0021547	0.0015059	0.0009147	0.0029097	0.0076949	0.0041294	0.0043957	0.0093048	0.0067275	0.0047346	0.0040915	0.0044285	0.003269	0.0030086	0.0034487	0.0019088	0.0019036	0.0011063	0.0015992	0.0018204	0.001226	0.00033061	0.0004561	0.0042066	0.0034968	-0.0014267	0.0011945	0.0032607	-0.0011201	0.00037332
N.S.		0.0025634	0.0016224	0.0032397	0.0037193	0.0033853	0.004012	0.0029431	0.0030005	0.0024865	0.0040625	0.0025428	0.004662	0.0039503	0.0039409	0.0049935	0.0028911	0.0026598	0.0029559	0.004822	0.0048941	0.0043077	0.0039074	0.0076903	0.0065562	0.0037724	0.0055048	0.003376	0.0025882	0.0038841	0.001069	0.002132	0.0015373	0.0022324	0.00073411	0.0012963	-0.00060499	0.00013723	0.001147	0.0017577	0.00090289	-0.00036351	0.0012694	0.0014632
N.S.		-0.00076216	0.00075563	0.00090253	-0.00084005	1.8597e-05	3.8507e-05	0.0011459	0.0028341	-0.00056573	0.0020403	0.00028271	0.00092055	0.00071222	-0.0013637	0.00038435	0.0031506	0.0012195	0.0016562	0.002253	0.0023902	0.0081405	0.010241	0.0041196	0.0055288	0.002988	0.0042047	0.001026	0.0030069	0.00068084	0.001908	0.0038831	2.0648e-05	0.0011276	0.00033911	0.0015014	0.0020348	0.00061815	0.0024553	-0.00039334	-0.00032357	0.0016045	0.00092174	-0.0008086
N.S.		0.0058542	-0.002188	0.005242	0.00083883	0.001226	0.004611	-0.0017504	0.0010253	0.0043931	0.0016137	0.00042531	0.000228	0.0043649	0.0066753	0.0026404	0.0045847	0.00258	0.0040471	0.001972	0.0061563	0.0037721	0.0039699	0.011451	0.004468	0.0029314	-4.8432e-05	0.0036794	0.0037558	-0.00077961	0.0038915	0.012798	0.0033107	-0.00079441	-0.003785	-0.0014993	0.0032582	-0.0023381	-0.001973	-0.0026736	0.0029782	0.0016175	0.00017918	-0.0020004
N.S.		-0.0021623	-0.0032947	0.0015888	-0.00066181	-0.0024718	-0.00085588	-0.0042034	-0.0045136	0.00088474	-0.0005544	-0.0004168	0.0024182	0.002324	-0.0026543	-0.00011296	0.00041881	0.0019247	0.0033735	0.0080602	0.011492	0.0059558	0.00074472	0.0016913	0.0018986	0.0041632	0.008046	0.001933	0.0022054	0.0058375	0.0052857	0.0054547	0.0043367	0.0046584	0.0044302	0.0053452	0.015534	0.011442	0.0097786	0.017421	0.013082	0.0099057	0.0067762	0.0031637
N.S.		-0.0015537	7.0669e-05	0.0051768	0.012044	0.0096718	0.014117	0.013578	0.0093927	0.014713	0.012616	0.017289	0.016761	0.016487	0.012129	0.012287	0.010857	0.0044275	0.0030921	0.0053436	0.0056422	0.012834	0.0065696	0.00014142	0.00080075	0.0022774	0.0038162	0.0056526	0.0037933	0.0028223	0.003314	0.0026077	0.0031184	0.0013686	0.00042638	0.00045866	0.001472	0.0024046	0.0015463	0.0017097	0.0028536	0.0075555	0.0063619	0.0059477
N.S.		0.00045305	-0.00035199	-0.0022001	0.0037624	0.0012329	-0.0022327	-0.00078587	-0.0011802	0.00040831	-0.00059825	-0.00034215	-0.00056454	0.00025958	-0.0025623	-0.00054009	0.0023818	0.0020388	0.00067957	0.0053614	0.0024845	0.004231	0.0084496	0.003285	0.0030109	0.0051289	0.0013156	0.0037134	-0.0048926	0.00020463	-0.0026715	-0.0012862	-0.002656	0.0015121	-0.0008162	-0.00092523	0.0011268	0.0055728	-0.0015543	-0.00029838	0.001916	0.0018059	-0.0029101	0.00076344
N.S.		0.0018576	0.0017989	0.00053863	0.00123	0.0013855	0.0015767	0.00047251	0.00033792	-0.00048121	0.0003272	0.00021465	-0.0012975	0.0030565	0.0027644	0.0018436	0.00017399	0.0040433	0.0023744	0.0023493	0.0026274	0.0061863	0.005418	0.0040985	0.0051722	0.0059857	0.001729	0.0044787	0.0060848	0.0035029	0.0019254	0.0040777	0.0033422	0.0022734	0.003109	0.0031253	0.0011778	-0.00088217	0.0010035	0.00095718	0.001056	0.00063542	0.00175	0.00208
N.S.		0.0046173	-0.0025405	0.0037467	0.0025137	0.0024534	0.003183	-0.0004852	0.0032765	0.0076315	0.0027655	0.00031541	0.0014538	0.0052238	0.0030546	0.0050129	0.0059699	0.00095596	0.0022292	0.0018758	0.0030448	0.0052635	0.0016518	0.0089159	0.003589	0.0071379	-0.00048433	0.0041036	0.0029778	0.00044805	0.0040663	0.0086779	0.005248	-0.00090671	-0.0032782	-0.001335	0.0018497	-0.0027796	0.00074901	-0.0026835	0.003111	0.0068003	0.00067404	-0.00071559
N.S.		0.0016953	0.0031301	0.003344	-0.00084519	0.0019883	0.0043748	0.0024902	-0.0019663	0.0053406	0.004139	0.0033548	0.0058569	0.0022389	0.0088946	0.0071232	0.012073	0.010744	0.010076	0.0086301	0.0089245	-0.0014536	0.0011476	0.0027526	0.0053846	0.0053772	0.0041041	0.0012774	0.0023351	-4.6227e-05	0.00027453	0.0015697	0.00062507	-0.00035342	-0.0028672	-0.0018402	0.00129	-0.00014938	0.00088841	-0.00033951	-0.00038826	0.0018795	0.00093793	0.0027305
N.S.		-0.00055582	-0.0013992	-0.0005028	-0.0010531	-0.0013249	-0.00061325	-0.00027963	0.00014878	-0.0016387	-0.0032045	-0.0015592	-0.0005649	-0.00044991	-0.0018243	-0.0016989	-0.0028995	0.0024895	0.010767	0.0090579	-0.00075228	0.0093932	0.007608	0.0041397	0.00031598	0.00086888	0.00026467	0.0031193	0.0058523	0.001693	-0.006847	0.011238	0.0029381	0.010354	-0.0013845	-0.0014009	0.00016197	0.0034918	-0.0013072	0.010047	-0.0017248	0.0056501	5.7366e-05	-0.00093474
N.S.		0.00056341	0.00026224	0.00028154	0.00094234	1.4466e-06	-0.00039523	0.00099482	-0.00043781	-3.9357e-05	0.00058313	-0.0004979	0.00054313	0.0015838	-0.00059856	0.00089573	-4.1779e-05	0.00045623	0.00054856	0.00020754	0.0033855	0.0042415	0.0058406	0.00455	0.0049657	0.0073085	0.0075706	0.0027302	4.0419e-05	0.001283	0.0012524	0.0031961	0.00075683	0.0042117	0.0015649	0.001472	0.00067868	0.0009366	1.0269e-05	-6.5076e-05	0.0018488	0.00066083	3.1611e-05	-0.0011035
N.S.		-0.00081859	0.0010856	0.0023832	0.00033056	-0.00040759	-0.00026925	-0.0016996	-0.00060151	-0.0011301	-0.00095426	-0.00075753	-0.001705	-0.00041435	0.00024478	0.0015742	1.8294e-05	0.0018258	-0.00078507	-0.003044	-0.0055348	-0.0063857	0.012865	0.015712	0.0094931	0.0067175	0.0056299	0.0050644	0.0019054	0.002722	0.0025593	0.0011061	0.0033617	0.0016382	0.00068513	0.00099155	0.00050312	0.0031148	0.0024319	0.0025329	0.0018873	0.0015601	0.0013601	0.0036402
N.S.		0.0025206	0.00067787	0.00059058	0.00014506	-0.00047298	-0.00060372	0.0015854	0.0017662	0.0015224	0.00079918	0.0015372	0.0023364	0.0031368	0.002941	0.0033211	0.0044	0.0016612	0.0061269	0.0023403	0.005133	0.0081624	0.005022	0.003632	0.0026328	0.0028439	0.0024279	0.0015658	0.0030026	0.0026754	0.0018427	0.000642	0.0005955	0.0031226	0.0021124	-5.6696e-05	7.1755e-05	0.0040132	0.0023943	0.00012056	0.001038	0.0021628	-0.00063824	0.0011938
N.S.		-1.4936e-05	0.0010347	-0.00010082	-0.00030435	-5.52e-05	0.00099865	0.00059182	-0.00091834	0.0012606	-0.00033613	0.0032103	0.0027313	0.0028062	0.0017039	0.0022754	0.0016104	0.0033141	0.0042697	0.0049722	0.0035405	0.002827	0.004939	0.0041792	0.0052222	0.0039012	0.0020867	0.0033579	0.003748	0.0022332	-0.00076247	0.0010436	0.0020289	0.00025381	-4.3629e-06	0.00069943	5.3827e-05	0.00025668	-0.0010447	-0.00061767	0.0028133	0.00028432	0.00081474	-0.0003777
N.S.		1.6082e-05	-0.0014073	-0.00011332	0.0027525	-0.00079426	-0.0011498	0.00035285	-0.0016387	-0.00080909	0.00015111	-0.0027135	-0.0012376	-0.0040137	0.0042765	0.0051516	0.0022413	-0.0023557	0.0002033	-0.001026	0.00090843	0.0056884	0.0086545	0.0076536	0.0031858	0.0038259	0.0048731	0.0056568	0.005571	0.0015111	-0.00089462	0.0023753	-0.0035044	-0.00020464	0.001465	0.0018267	0.0066409	0.0014041	0.0011752	0.0012532	-0.0025067	0.0014437	-0.00031538	-0.00073951
Positive		0.00018728	-6.3641e-05	0.00067217	0.002233	0.0022506	0.00059251	0.00090327	0.0010269	0.00066158	-0.001076	-3.985e-05	0.0010976	0.001398	-0.0011143	0.0003037	-0.00010506	0.00012513	0.0012914	0.0016242	0.010517	0.0089577	0.0028577	-0.0011597	0.0013767	0.0026198	0.00057924	0.0021658	0.0012376	0.00071841	0.0014676	0.00083012	0.00094714	-0.00033214	-0.00027266	-0.0003195	0.0013552	0.0011606	0.0021581	0.00014119	0.00071415	-0.00076682	0.0010149	0.0019345
N.S.		0.0021331	0.0013867	0.00091826	0.002852	0.0039668	0.0024103	0.0046388	0.0015879	0.0026603	0.0014374	0.0009651	0.0019715	0.0025766	0.0029971	0.0046788	0.002697	0.0040457	0.0029097	0.00080794	0.0031624	0.006646	0.0044363	0.0044941	0.0040024	0.0029459	0.0010372	0.00037074	0.0015878	0.0023602	0.0040225	0.0016337	0.0013629	0.003291	0.0026965	0.0028766	0.0032888	0.002153	0.0012261	0.0042279	0.001451	0.0026533	0.002827	0.0013374
N.S.		0.0016811	0.0013134	0.0010899	0.002662	0.0036657	0.0027596	0.0059403	0.0016924	0.0027091	0.00098471	-8.6852e-05	0.00026133	0.0026834	0.0023096	0.0035747	0.0011821	0.002619	0.002822	0.0013718	0.0047328	0.0069985	0.0038308	0.0030121	0.0031495	0.0033673	0.00040371	0.00031819	0.00074658	0.0020282	0.0035637	0.0010985	0.0017077	0.0021395	0.0023992	0.0047036	0.0031327	0.0023463	0.0013937	0.0043023	0.0014363	0.0015165	0.0017958	0.00070684
Positive		-0.00014738	0.00067232	0.00020312	0.0014862	0.00096649	0.00046375	0.0013405	0.0019441	-0.0011335	0.00034192	0.00094828	0.0018794	0.0020462	0.0040027	0.0043811	0.0024028	0.0031746	0.0027092	0.0042187	0.005011	0.0055394	0.0031032	0.001424	0.0027735	0.0041253	0.00045511	0.002855	0.001377	0.00042742	-0.0020612	-0.00010607	0.00091216	0.0012473	0.00033061	0.00015415	0.0015502	0.0011402	-0.0001619	-7.734e-05	1.1111e-06	0.00099924	-0.00034646	-0.00032423
N.S.		0.00078952	-0.00035729	-0.00048155	-0.00030965	0.00047229	0.00088461	-0.0017097	-0.0020954	6.3554e-05	0.0008151	-0.00088933	0.00033501	0.001149	0.0010965	-0.0011406	0.00044047	0.00058324	0.00047212	0.0011958	0.0028411	0.0028782	0.0054028	0.0058299	0.0036998	0.0042785	-0.0019179	0.0015474	0.0014758	-0.00049907	-0.00038202	0.0029841	0.0039949	0.00082136	-0.0014214	-0.0013961	-0.00078813	-2.6224e-05	0.00052251	-0.0011135	-0.0012434	0.00031712	-0.00037175	0.0020533
N.S.		0.00084695	0.0013021	-0.0016071	-5.8173e-06	0.0012372	-0.00051866	0.0013484	0.0012892	0.00022259	0.0011662	-0.00027942	-0.00039405	0.00020199	0.00028767	0.0022162	0.0021471	0.0013239	0.0038591	0.0037912	0.0059344	0.0037484	0.0032137	0.0042618	0.0025585	0.0020242	0.0037771	0.0027739	0.002454	0.0018311	0.0027779	0.0017968	0.0014468	0.0015555	0.0026832	0.0012457	0.00159	0.0016181	-0.0006662	-0.0006592	-0.00057734	0.00031055	0.0010127	0.00043327
N.S.		-0.00098794	-0.0012805	-0.00028996	0.002535	-0.0011425	-0.00159	0.0037308	0.0024728	-0.0033949	-0.00015051	-0.0015555	-0.0010893	0.00099511	-0.00050895	0.0015571	-0.00045293	0.0004466	-0.0017065	0.0076075	0.0083563	0.0029433	0.0029432	-0.0013805	0.0050431	-0.00040238	-0.0013413	-0.0010357	-0.00068848	-0.00016926	-0.0017022	0.00063764	-0.00080663	-0.0011714	0.0013658	-0.00067661	-0.00044811	0.00082985	-0.0017175	-0.0014962	0.00079548	0.0007049	-0.001189	0.00037731
N.S.		-0.00019482	0.00020391	0.00020562	0.0021111	0.0030429	0.0005993	-0.00057002	-0.00021941	0.0041206	0.00038992	0.0027429	0.0025401	0.0030058	0.0041786	0.0024992	0.0028016	0.0023656	0.0049267	0.0039157	0.0021346	0.0019174	0.0053766	0.0027438	0.0053197	0.0031865	0.0031732	0.0025419	0.0026014	0.0034479	0.0028661	0.003443	0.0012521	0.0023325	0.00094798	0.0042562	0.0021228	0.0025046	0.001028	0.0016088	0.0046573	0.0025919	0.0010088	0.0012263
N.S.		0.0016283	-0.0010064	0.00063843	-0.0027274	0.0008434	0.0018937	0.0026705	0.001589	0.0011904	-0.00056511	0.0017352	0.00082848	0.0026536	0.000871	0.00029644	-0.00026044	0.0017724	0.0072568	0.0027412	0.0050945	0.0050753	0.0018067	0.0041288	0.0038621	0.0018106	0.0029975	0.0024278	0.0031247	0.00088069	0.001295	0.0002446	0.0017839	0.00035818	0.00052588	0.0010033	0.00020518	0.0017387	0.0031534	-0.0025197	0.0018067	0.0037821	-0.00049124	-4.9489e-05
N.S.		-0.0006933	-0.00019763	0.00089621	0.0011823	0.00023194	0.0012299	0.001305	0.0019645	0.00072307	-5.234e-05	-0.0017449	0.0021827	0.0021608	0.00078461	0.0011314	0.0014178	0.002541	0.0031117	0.0016894	0.0037558	0.0021735	0.0030562	0.0046825	0.0041692	0.0043644	0.0035559	0.0029775	0.0026326	0.0026276	0.00065194	0.00062175	-0.00037657	0.00061973	0.00099888	0.0027936	0.00066002	0.00022167	0.0025347	-0.00022733	0.0014627	0.002152	0.00014327	-0.00077135
Positive		0.00058861	0.0011923	-4.8207e-05	0.0018057	-0.00069636	0.00027138	0.001536	-0.00057222	-0.00035241	0.001218	-0.0007027	3.2566e-05	0.00098089	0.00024562	0.0015164	0.00056503	0.0012457	0.00010461	0.00021646	0.00073167	0.0032655	0.0055042	0.0035186	0.0031516	0.0062223	0.0069443	0.0038353	0.0011264	0.0017037	0.0027884	0.0029622	0.002114	0.0035598	0.0010056	0.0013974	0.00031242	0.00012692	0.00023207	0.00091535	0.0029958	0.0005224	0.00033769	-0.0016478
N.S.		0.00041925	0.00032515	-0.00063739	0.0012839	0.0014185	-0.00037544	0.0011536	0.0017614	-0.00083195	0.0010457	0.00039392	0.0016566	0.0013066	0.0030619	0.0030825	0.0025517	0.002696	0.0020461	0.0027083	0.0053088	0.005302	0.0028405	0.0013437	0.0017646	0.0031726	0.00036953	0.0013854	0.00095067	0.00039989	-0.0012805	0.0004795	0.00058754	0.0013816	0.00023697	0.00089476	0.00062193	0.00037031	-0.0013345	-0.00077939	-0.0011327	0.0011791	-0.00035298	-0.00039452
N.S.		-0.0046086	0.0011198	0.00093488	0.00048463	0.00079247	0.0029415	-0.0014846	-0.00063658	-0.00091071	-0.001219	-0.0016155	0.0036249	0.0025233	0.0003258	-0.00058032	0.0017931	0.00045099	-0.0087111	0.0061327	0.0099444	-0.0015095	0.013584	-0.0012106	-0.0022477	-0.0023471	0.0027466	0.0038261	0.0062722	0.0032588	0.0026284	-3.6398e-05	0.0023441	0.0051987	0.0038421	0.00084081	-0.001462	-0.00053261	-0.00076894	0.0037212	-0.000383	-0.0017837	0.00066619	-0.00085575
N.S.		0.00022736	-0.0017295	-0.00013179	-0.0013623	-0.00121	-0.002679	-0.0040557	-0.00079811	0.00049393	-0.0004897	0.0002393	-0.003944	0.0024837	-0.00017442	0.00173	-0.0013561	-0.0012027	0.00050095	0.0029786	0.0033873	0.001951	-0.0020321	0.0078673	0.00481	0.0032808	0.0020203	0.0021533	0.003744	0.0095306	0.005545	0.0034171	0.00528	0.0040548	0.0013851	0.001516	-0.00070742	0.0033354	0.010203	0.010976	0.016678	0.0092017	0.0076413	0.0086359
N.S.		-0.00079706	0.0010205	0.0011673	0.0029357	0.0031782	0.00011947	0.00084352	0.0020289	0.0041244	0.0011837	0.0027601	0.002777	0.002703	0.0018752	0.002487	0.003129	0.0014276	0.0028198	0.0025257	0.00065191	0.0023297	0.0032002	0.0035077	0.0056245	0.0034876	0.0040425	0.0025373	0.0031775	0.0038241	0.0042345	0.0053582	0.0012144	0.0035581	0.0014666	0.0054871	0.0045466	0.0052444	0.0040492	0.0027639	0.0035099	0.0026844	0.0020861	0.0021245
N.S.		-0.00038603	0.00011411	-0.00020098	0.0002399	0.0009875	0.00085288	-0.0010081	-0.0020782	0.0020758	-0.0004839	0.0023222	0.0020924	0.0028973	0.0026476	0.0016138	0.0018688	0.0027283	0.0039882	0.0043372	0.0024942	0.0016868	0.0045377	0.0016005	0.0039402	0.0026679	0.0011377	0.0022842	0.002333	0.0020006	-6.0248e-05	0.00072802	0.0011515	0.00038915	0.00013965	0.0019465	1.6704e-05	-0.00012058	-0.0013448	-0.00030953	0.0039164	0.0012882	0.0004103	-0.00057156
N.S.		0.0018821	-0.00034551	0.00035586	0.0001592	0.0013848	0.0011235	0.00037359	-0.0024327	0.0015774	2.3265e-06	0.00082533	0.0013639	0.0014522	-0.00047449	-0.001237	0.00072603	0.00022529	0.00044415	0.00031335	0.0023108	0.0045338	0.0034598	0.0042849	0.0025918	0.0035114	0.00041065	0.0008804	0.00086363	0.0015348	0.00046332	0.0010976	0.0045559	0.00050417	0.00053327	0.00037877	0.0016612	-0.0011031	-0.00034853	-0.00018176	-0.000581	0.00019513	9.0108e-05	0.00051505
N.S.		-0.00074908	0.0013697	0.0019208	0.0014011	0.001941	0.0004074	0.0016609	0.0029643	0.001641	0.0018779	0.0018241	0.0021365	0.0021906	-0.00081829	0.0013151	0.0034529	0.0014266	0.00099663	0.0017231	0.00030786	0.0042844	0.0025173	0.0034129	0.0054486	0.0032995	0.0038314	0.0021185	0.0033597	0.0024982	0.0030142	0.0047329	0.0008278	0.0024812	0.0007992	0.0036456	0.0041313	0.0042759	0.0046088	0.0013718	0.0016426	0.0020526	0.0017976	0.00073784
N.S.		-0.00025304	-9.9039e-05	0.00023617	-0.00010081	0.001251	0.00011379	-0.00081772	-0.00082671	0.0017988	-0.00058075	0.00027041	-0.00025964	-0.00055857	0.00036106	0.00052815	-0.00055615	0.0003459	8.0767e-05	0.00066825	0.00024339	0.0017086	0.0026143	0.0043481	0.0056358	0.005436	0.0042786	0.0042359	0.002188	0.0022512	0.0038496	0.0037985	0.0021285	0.0010187	0.0018998	0.0022253	0.0013806	0.0033514	0.0029105	0.0020406	0.0010894	0.0029627	0.0011336	-0.00099375
N.S.		0.00073502	0.0005258	0.0014514	0.00087146	1.7971e-05	-0.0012798	0.00062266	0.00065719	0.00010813	-0.00059297	0.00057868	-0.00036929	0.0012335	0.0013891	0.00074562	0.0021462	0.00063738	-0.001175	-0.0027114	-0.003951	-0.0070995	0.011185	0.013542	0.0065677	0.0028557	0.0022732	0.00019728	-0.0006304	0.0023015	-0.00014981	-0.00072138	-0.00076692	0.00017525	0.00019467	0.00055131	0.0017224	-0.00042201	0.00026884	-0.00036592	0.0013821	-0.0004347	-0.00018331	0.0016835
N.S.		0.00074261	0.0011297	-0.00059452	-0.00066863	0.00085099	-0.00050333	0.00075032	0.0014704	0.00029987	-7.4383e-06	-0.0015331	-0.00028189	0.00075463	0.0012724	0.0028301	0.0022014	0.00060566	0.0036741	0.0025712	0.0036249	0.003228	0.003184	0.0031998	0.0026475	0.0018164	0.0030608	0.0016938	0.0022602	0.00049673	0.0029651	0.0019719	0.0012541	0.0015473	0.001442	0.0018387	0.0027822	0.0024418	0.00036804	-0.0002577	-4.6757e-05	-0.0003748	0.0016437	0.00066007
N.S.		0.0081743	0.0080785	0.0062508	0.0039686	0.0013784	0.0060836	0.0037337	0.0043942	0.00065773	-0.0015553	-0.0010543	-0.0022193	-0.0016869	-0.00086798	-0.0022417	0.0017532	0.0010883	0.0014386	0.0036068	0.00096938	0.0028419	0.0051657	0.0024002	0.0022814	0.0027586	0.00033391	0.0035974	0.004613	0.0035941	0.0028217	0.0036776	0.002313	0.0041704	0.002611	0.0050272	0.0034615	0.0045468	0.00022779	0.0058141	0.001115	0.0063942	0.0049678	0.0039095
Positive		-0.00062547	6.258e-05	-0.0017991	0.00085589	-0.0015867	-0.0013198	0.00032821	-0.0006349	-0.00050115	0.0017324	0.00062408	-0.00027891	0.00055694	-0.0011739	-0.00045542	-0.0028738	0.0020382	-0.001429	-0.001182	-0.00080132	0.0032813	0.0044553	0.0058787	0.0049808	0.0026723	0.0045236	0.0052299	0.0031551	0.003178	0.0031348	0.001065	0.0010471	0.0021132	0.0024426	0.0021961	0.0031809	0.0021981	0.0022893	0.0025257	0.0016328	0.0025742	0.00039334	0.0022505
N.S.		0.0010808	0.0013466	-0.0015357	-0.00035145	-0.0018671	0.0013636	-0.0025889	-0.0043573	0.00040284	0.00088978	-0.0027261	0.0012026	-0.0021559	0.0024227	0.0018965	0.0058754	0.0066158	0.0082772	0.0042783	0.0063795	-0.00027213	0.0013739	0.0031545	0.0011227	0.0028608	0.0026684	0.00044389	-0.0003333	-0.00068484	0.00033878	-0.00012828	-0.00088479	-0.0025346	-0.003151	-0.0030455	0.00030216	-0.00010769	5.8298e-05	-0.001718	-0.00070588	0.0016665	0.00023016	0.00048261
N.S.		0.00080336	-0.0014503	-0.0022323	-0.00098087	-0.0012755	-0.0020629	-0.0035892	-0.0013409	4.6363e-05	0.00092066	-0.00062654	-0.0035554	0.005992	-0.00090848	0.00087116	-0.00201	-0.0032151	1.8062e-05	0.00089149	0.0037954	0.0018929	-0.0067726	0.0095599	0.0035234	0.0059939	0.0022082	0.0011122	0.0037369	0.011438	0.003243	0.0047879	0.0070272	0.0088234	0.003206	0.00377	0.0022531	0.0058933	0.012453	0.012491	0.014334	0.007943	0.0061631	0.0084898
Positive		0.0016994	0.00048786	0.0011058	3.2216e-05	-0.0011569	0.00012818	0.0016507	0.0015238	0.0013361	0.001823	0.0015391	0.0021553	0.0017915	0.0041629	0.0034536	0.0078686	0.00093228	0.0050352	0.0013774	0.0059009	0.0057352	0.0025596	0.0018458	0.0015226	-6.2919e-05	0.0019796	0.00078364	0.0022165	0.00359	0.0011233	0.00056139	0.00016927	0.002718	0.0025535	0.00083443	-0.00064573	0.002769	0.0006678	0.00023068	0.00060303	0.0013617	0.00033731	0.0011309
N.S.		-0.0011225	0.0018754	0.0014436	0.0044303	-0.0027261	0.005017	-8.6673e-05	-0.00040946	-0.0020931	-0.0016672	-0.00049933	-0.00034771	-0.00013238	0.00065433	-0.00077805	0.00013417	-0.00039388	0.00052926	-0.001714	0.0047873	0.0020109	-0.0007205	0.0033174	0.0076689	0.0035126	0.0010296	0.0063699	0.0014575	0.0058694	0.001236	0.0055755	0.0040657	0.0049786	-0.00015148	0.0077256	0.00081846	0.0048388	0.002646	0.0035068	0.0047775	0.0094935	0.0061405	-0.00040758
Positive		0.00037751	0.000683	0.0066251	0.0019852	0.00042813	0.00024564	0.0018657	0.00040668	0.0025104	0.00070883	0.0017803	0.001566	0.0034604	0.0010267	0.0021418	0.0010913	-0.0016349	-0.0042094	-0.012857	0.005749	0.015897	0.0072808	0.0026334	0.00091035	-0.001634	-0.0032078	-0.0012686	-0.0030004	-0.0007059	-0.0028156	-0.0018743	-0.0027425	0.0034695	-0.0052364	-0.0015468	-0.0029898	0.0042444	0.0019699	-0.0023941	0.0023473	-0.00037139	0.0015856	0.001989
N.S.		0.00049144	0.001997	0.00015824	0.001926	0.00067817	0.0017072	0.0022134	0.00051833	-0.00072785	0.0020697	-0.0010319	0.00022928	0.00015577	0.00015586	0.0013181	0.0010168	7.8099e-05	3.5232e-05	0.00024632	-0.0015001	0.0021759	0.0033175	0.0047804	0.0033339	0.0054014	0.0040559	0.003373	0.0015033	0.0019692	0.0036627	0.0023771	0.0029583	0.0027646	7.9785e-05	0.00076753	0.00026574	-0.00094764	-2.1667e-06	0.00036641	0.0034631	-0.0002318	-0.00026492	-0.0018626
Positive		0.0036263	0.00051894	0.0012306	0.00056552	-0.0004795	0.00093775	0.0020886	0.0022294	0.001073	0.00037937	0.0020389	0.00096628	0.0023657	0.0021586	0.002076	0.00313	0.0019233	0.0011282	0.0034749	0.0079577	0.0055013	-0.00036123	0.0020905	-0.0015855	0.00040491	0.0016797	-0.0012092	-0.0010703	0.00047975	0.0012521	0.001071	0.00053105	0.0011636	-0.00027316	0.0002895	0.0010654	0.00080741	0.0020581	-0.00060953	-0.0002483	-0.00063026	0.001867	0.0013529
N.S.		0.0019264	0.00085159	-0.001326	0.00097507	-0.0014944	-0.00066174	-0.0011499	-0.0042575	-0.0024309	0.0028174	0.0032202	-0.0029493	0.00089782	0.001998	-0.000459	0.0050589	-0.0049149	-0.0041148	-0.0060482	-0.0045893	0.0086229	0.013229	0.0027125	0.0014812	0.0019889	0.002294	0.0040851	0.0022845	0.0028156	0.0073287	0.0034682	0.012152	0.0017073	0.0015054	0.00068592	0.003594	0.0029153	0.0054161	0.0059039	0.0038426	-0.0024381	-0.001511	-0.0010921
N.S.		-0.00054404	0.0023171	0.0020728	0.0015821	0.00030894	0.0015564	0.0030945	0.0036699	0.0025033	0.0010335	2.7905e-05	0.00020532	7.2208e-05	0.0010714	0.0013359	0.0012987	0.00015476	0.00026231	0.0011371	0.00013385	0.0038106	0.0041499	0.0034884	0.0028439	0.0014961	0.0026531	0.0011857	0.0019935	0.0034847	0.0025485	0.0033447	0.0043114	0.002446	0.0031323	0.00288	0.0031008	0.0024542	0.0018315	0.0034439	0.00205	-9.096e-05	-0.00013107	-0.00030968
N.S.		-0.00065289	-0.0015555	-0.00046162	0.0021606	-0.00086181	-2.757e-05	0.0027485	0.0023411	-0.0030771	0.00072062	-0.00042837	-0.0011301	-0.0001188	-0.00078697	0.00036598	-0.0018569	0.00057176	-0.002903	0.0041154	0.0076279	0.0012256	0.0027779	-0.0018105	0.0027583	1.8351e-05	-0.0015012	-0.0011536	-0.00096786	0.00026973	-0.0019712	-0.0004151	-0.0010169	-0.0015017	0.001628	0.00054612	0.00039153	0.0013296	-0.0018352	-0.0013094	0.00075676	0.0011005	-0.00012819	0.0013827
N.S.		0.0023902	0.003006	0.0027771	0.0018219	0.00097053	0.001022	0.0021032	0.0024116	0.0034619	0.0015049	0.00097879	0.00090118	0.00098176	0.0023629	0.0022434	0.0026739	4.4487e-05	0.00047162	0.0014368	0.00015977	0.0032863	0.0038263	0.002797	0.0031623	0.0019527	0.0025847	0.0032217	0.0038938	0.0058092	0.0034537	0.0054692	0.0073059	0.0045319	0.0046284	0.0029676	0.0042575	0.004286	0.0028355	0.0030591	0.0035656	0.0007815	-2.6816e-05	0.00081619
N.S.		-0.0012524	0.00051084	0.00075355	-0.00056133	-0.00052959	-0.00045755	-0.001523	-0.0010516	-0.00039159	-0.00090838	-0.00057199	-0.0011472	-0.00081979	5.6584e-06	0.00084313	-0.00078703	0.00078633	-0.00070475	-0.0016158	-0.0023117	-0.00091675	0.0038536	0.0049268	0.0063638	0.0062051	0.0040924	0.0042141	0.001584	0.0021943	0.0024759	0.0015379	0.002066	0.0008096	0.00066113	0.00086226	0.00020337	0.003715	0.0029347	0.0028713	0.0016971	0.0018293	0.00073122	0.00059551
N.S.		-0.00057366	0.0029881	0.0022	0.0025842	-0.00036614	0.001644	0.0011627	-0.0011329	-0.0032259	-0.0032871	-0.00059122	-0.0014808	-0.00035244	0.00042404	-0.00042777	0.0012796	-0.0009422	-0.00067863	-0.00023354	0.0054819	0.001039	-0.0011503	0.0052799	0.0031277	0.0027585	0.002684	0.0018939	0.00070867	0.0084742	0.0011889	0.00036175	0.0040696	0.006201	0.004378	0.0036021	0.00082202	0.0056585	0.003394	0.0016099	0.0018264	0.0075221	0.005114	0.0018794
N.S.		0.00029171	0.0021863	0.0011922	0.00046617	-0.00051683	-0.0012177	0.00074842	0.0010565	0.00043408	-0.00071032	-0.00060427	0.0010059	0.00097599	0.0002147	-0.0010704	-0.0011951	0.0021286	0.0014392	-0.00015051	0.00068761	0.0042204	0.0040127	0.0023951	0.001613	0.0034182	0.0028233	0.0045488	0.0034581	0.0013655	0.00070663	0.0010093	0.0012161	0.00024671	0.00193	-0.00035551	0.0017736	0.00093341	0.0021404	0.00021465	0.00038862	0.00080569	-0.00074461	0.0014266
N.S.		-0.0014371	-0.0014769	-0.00068911	0.0020347	-0.0014995	-0.0019955	0.0022127	0.0016101	-0.0016869	-0.0014101	-0.0027958	-0.0014578	0.0018186	-0.00082783	0.0017251	0.00028526	-0.00098754	0.00013725	0.0048008	0.0055009	0.0030795	0.00027588	-0.00015307	0.0031586	-0.00054668	-8.3746e-05	-0.001211	0.00017623	0.00052112	-0.00099506	0.0012263	-0.00018572	-0.001934	0.00044122	-0.0014411	-0.00116	0.0010434	-0.00036851	-0.0023911	0.0001991	-0.00088122	-0.0010775	-0.0009814
N.S.		-0.00054126	-0.00050129	0.00080441	0.00050989	0.00071957	0.00044089	0.00075996	0.0017809	0.00029052	-0.00077565	-0.0016036	0.0014257	0.001661	0.0024337	0.00039538	0.0015516	0.001984	0.0021087	0.00052778	0.0013501	0.0022622	0.0014736	0.0027617	0.0042576	0.0033411	0.0021637	0.001366	0.0015704	0.0015135	0.00094916	1.8106e-05	4.1793e-05	0.00038238	0.0003954	0.0010945	0.00070758	0.00014372	0.0017351	-0.00038356	0.0010987	0.0025242	0.00059618	-0.00045335
N.S.		-0.00053106	0.0013842	0.00084778	0.00090432	0.0022651	-0.00060234	0.00034215	-0.0018811	-0.00050043	-0.0025609	0.00047173	-0.0022071	-0.00051448	0.0024612	0.0015111	0.0013997	-0.0013728	-0.0012657	0.0011982	0.0063453	0.0014009	-1.4748e-05	0.006074	-0.0001019	0.0010595	0.0042811	0.0012288	-0.0013937	0.0096233	0.00029936	-3.4422e-05	0.00046347	0.0062831	0.0071324	0.0032751	-2.7444e-05	0.005402	0.0040817	0.00080489	-0.00042018	0.0043058	0.003599	0.0064207
Positive		-0.00011246	-4.2309e-05	-0.00097722	-0.0011273	-0.00069408	-0.0031528	0.0018121	-0.00056471	-0.00012319	-0.00018091	0.0014483	0.0014536	-0.00028396	0.0017211	0.0047983	0.0011067	0.0019824	-3.1607e-05	0.0063694	0.0024204	0.0022462	-0.00064755	0.00036436	0.0034559	0.0011748	-0.00094446	0.00061912	0.002847	0.00013239	0.00089242	0.00074082	-0.0014974	0.00056688	0.00083628	-0.0012559	0.0020365	-4.19e-05	-0.00093959	-0.0010939	-0.0013941	-0.00043831	-0.0013367	0.00058633
N.S.		0.0005615	0.00085857	0.00063941	-0.00046221	-0.00025085	0.00015855	0.0013653	0.0012561	-0.0016504	-0.00096971	0.00075782	0.0010989	0.0018735	0.0023582	0.0017551	0.00062466	0.0019607	0.00073754	0.0031777	0.0016961	0.0032528	0.0017982	0.00070844	0.0027478	0.0019305	0.0014223	0.0022976	0.0016635	-3.537e-05	-0.002112	-0.0010488	0.0013325	0.00094886	0.00044419	0.00090488	0.00052066	0.0016461	0.00012708	0.00023818	0.0010928	0.00086055	-0.00020871	-0.00049183
N.S.		0.00048351	0.003059	0.0013219	-0.00065763	0.0016513	0.0018269	-0.00038163	0.00062794	0.0024052	0.0013446	0.0021154	-0.00082954	0.00031623	0.0018123	-0.00024648	0.00043616	0.0015141	0.0012799	-0.00055554	0.0016124	0.00087764	0.0056438	0.0049787	0.0012938	0.0012387	-0.00055306	0.0049183	0.00037143	0.00031302	0.0022192	0.0037976	0.0018393	0.00055075	0.00049775	-0.00015015	-6.258e-08	0.0010065	0.00064271	0.00010679	0.0009545	0.0018224	0.0011973	0.00058213
N.S.		0.0017827	-0.0029904	-0.0016918	0.00063301	0.0035856	-0.00044147	-0.0013162	0.00081288	0.00043157	0.0033828	0.00085188	-0.0040971	0.0013569	0.00098185	0.0013201	0.00010827	0.0032247	0.0021617	0.00031791	0.00012424	0.0048437	0.0024908	0.0028552	0.0037167	0.00049896	0.0004846	-0.00013577	0.0026267	0.0038883	0.0044797	-0.0031498	0.001192	0.00018477	-0.0018614	-0.0011404	-0.00063995	0.00037716	-0.0023999	0.0012114	0.0003614	0.0021752	0.00013312	-1.9533e-05
N.S.		-0.0021729	-0.00051484	0.0035077	-1.5336e-05	-0.001326	-0.00083048	0.001816	0.000773	0.0029733	0.00024563	-8.2647e-05	-0.0014489	0.0018054	0.0014989	0.0013611	0.0020501	0.0028217	-0.0014675	-0.0061632	0.0042368	0.012122	0.0043973	0.0012505	0.00092249	-0.0023045	-0.0035365	-0.001105	-0.0023317	-0.0011812	0.00044497	-0.00037486	-0.0013977	0.0031613	-0.0031832	0.0013047	-0.00096449	0.0081717	0.0025103	-0.00068769	0.00067989	-8.0876e-05	0.0012636	0.0006039
N.S.		-0.00014991	0.00079979	0.00019131	0.0012369	-0.00076937	-0.0012942	0.00046808	0.00023183	-0.00055035	-0.0001504	0.00039819	0.00081076	0.00071467	-0.0012903	-0.0016601	-0.0029237	0.0014242	-0.00011819	-0.0014157	-0.00065353	0.0028208	0.0032957	0.0034566	0.0033326	0.0031783	0.0038182	0.0055738	0.0030252	0.0018423	0.0017634	0.00089691	0.0011143	0.0003331	0.0017266	0.00049134	0.0023467	0.0015326	0.0017758	0.0012936	0.0009329	0.0018265	-0.00079122	0.0017962
N.S.		0.0023733	0.0017477	0.0058774	0.0029661	0.0018319	0.00093875	0.0014748	-0.00066937	0.0029559	0.0012574	0.0045511	0.003778	0.0030665	0.002993	0.0019949	0.0037614	-0.0026436	-0.0036646	-0.0089678	0.0072476	0.0078145	0.0054653	0.0019883	0.0010472	-0.00062758	-0.0028485	-0.00045611	-0.0042319	0.00047661	0.00024547	-0.0072389	-0.0030134	0.0020264	-0.0050951	-0.0045865	-0.002668	-0.00044669	-0.0014839	-0.0017606	0.0049712	0.00036792	0.0028042	0.0028455
N.S.		-0.00073547	0.0017407	-0.0005693	-0.00021448	0.00050018	0.0005532	0.00054738	0.0028554	0.00080429	-6.0733e-05	0.0015412	0.00024459	0.00061299	7.33e-05	0.0031042	0.0032275	0.00058304	0.00053625	0.0017881	0.0011352	0.00013712	0.00020827	0.0018727	0.0035284	0.0049293	0.0045859	0.0028679	0.003067	0.0011974	0.0025086	0.0010874	0.0022891	0.0023414	0.0033005	0.0013724	0.00080059	0.00087847	-0.00040421	-0.00070346	0.0017917	0.0013719	0.00088256	0.00016411
N.S.		-0.00051143	0.0013867	-0.0022689	0.00036216	-0.0016702	-0.00089261	0.00051336	-0.00071769	2.2611e-05	0.0027473	-5.7968e-06	-0.0012659	0.00036992	-0.00016154	0.0012785	-0.00076553	0.0021339	-0.0017925	-0.00013393	-0.0008109	0.0032433	0.002719	0.0046055	0.0024879	0.0012988	0.0032866	0.0029781	0.0019239	0.0025422	0.0018747	2.4011e-05	0.00030079	0.0024407	0.001933	0.0020357	0.0025229	0.0015653	0.0022581	0.002235	0.0019149	0.0023708	0.0014453	0.0011811
N.S.		0.00038083	-0.00038842	0.0010908	0.00046486	-0.00052315	0.00036606	0.00022003	0.00013135	0.0016623	0.0019384	0.0016194	0.0012148	0.001231	0.0021654	0.00018542	0.002416	-6.3936e-05	8.5031e-05	-0.000764	0.0013948	0.0012081	0.0021687	0.0042932	0.0028954	0.0017885	0.0033802	0.0014296	0.0035783	0.0027708	0.0006486	0.0030159	0.0037631	0.0011555	0.00078868	-0.00033351	0.00064605	0.0015485	-4.8605e-06	0.00011393	0.0031373	0.0027664	0.0004226	0.0034332
N.S.		0.0001026	-0.00067108	0.0014726	-0.0012459	-0.00099604	0.0002379	0.00012404	-8.7901e-05	-0.0019155	-0.00054514	-0.00046949	0.0012621	0.00138	-0.0013764	-0.0030569	0.00032754	0.00085305	-0.0018896	-0.00015259	-0.00069814	0.0026207	0.0017436	0.0022715	0.0028443	0.0038902	0.002302	0.002281	0.00096063	-0.0013101	0.00015601	-0.00029393	0.00075226	0.0014048	0.00099605	0.0031479	0.00057327	0.00052032	-0.00038896	0.00069344	-0.00097807	-0.00060239	0.0006887	0.0011761
Positive		0.00077482	0.0027288	0.0010415	0.0016239	0.0019581	0.0029138	0.00061844	0.00075867	-0.00032629	-0.0003881	-0.00066779	-0.00098442	0.0023765	0.0018684	-0.00026071	-0.0012417	0.0043783	0.0012976	0.0023865	0.0028692	0.0035534	0.00031677	9.746e-05	0.00096525	0.0022707	0.0013614	0.0035914	0.0034386	0.0044083	0.0016789	0.0046003	0.0017198	0.0011676	0.0030663	0.0025349	0.0011649	-0.0014598	-0.00040551	0.00022134	0.00085099	-0.00041253	-0.00037117	0.0015495
N.S.		-0.00058453	-0.00071767	0.0010886	-0.00072238	-0.00064642	0.00029075	-0.00023013	-0.00034321	-0.0013956	0.00037831	-0.0002744	0.0013187	0.0012298	-0.00029929	-0.0013057	0.0016727	0.00032178	-0.00062368	2.2657e-05	-0.00058517	0.0024968	0.0015585	0.0017024	0.00265	0.0037704	0.00088596	0.0027486	0.0014477	-0.0013527	-0.00016059	-0.00035902	0.0007019	0.0015878	0.0006808	0.00076164	0.0013335	0.00065515	-0.00055436	0.00035775	-0.00047275	-0.00045322	0.00039616	0.00094533
Negative		0.0053853	0.0037118	0.0018144	-0.00098149	-0.0011393	0.0023469	-0.0033446	0.00072277	0.0020633	-0.0039193	0.0032408	0.0019985	0.0016031	-0.00014472	0.0027652	-0.0011344	0.00027853	0.010727	0.0045824	-0.00093465	-0.0084925	0.0052622	0.0025357	0.0023914	0.0061575	-0.0036225	0.0031866	0.0023807	0.0050254	0.012057	0.01066	0.00083235	0.001594	0.0014514	0.0012093	-0.0014734	-0.0016707	7.868e-06	-2.8682e-05	0.0012638	0.0029737	-0.00041493	-0.00080166
N.S.		0.004023	0.002063	0.002137	0.00090195	0.0005602	0.0011287	0.0024249	0.0024621	0.0010103	0.00046362	0.0016849	0.00092247	0.0014936	0.00049917	0.00065135	0.0021965	0.00012038	0.0004189	0.0023442	0.0051814	0.0038955	0.0018058	0.00021078	-0.001671	-0.00043316	-0.00094342	-0.001366	-0.0010845	0.00017249	0.0016138	0.001331	0.00064398	0.00045825	-0.00045213	-0.0001989	0.0013076	0.00094029	0.002155	0.00072149	8.1235e-05	-0.00078588	0.0024305	0.0019053
N.S.		0.00064387	0.0016561	0.00032727	0.0014023	0.0042949	0.00088276	0.0014474	-0.00033407	-0.0010765	0.0014365	0.0017714	-0.00059399	0.0017586	0.000401	0.00015744	-0.0015526	0.0013725	-0.0011919	0.00067323	0.0020155	0.002441	0.0030863	0.0024811	1.5347e-06	0.00050973	0.001148	0.00094537	-0.00043294	-0.0014475	6.7118e-05	0.00017328	0.00081043	0.0013641	0.0015128	0.00075485	0.0013523	0.0016764	-0.00080452	0.0011413	-0.0001249	-0.00025195	0.0015055	0.00053535
N.S.		0.0011942	0.0007723	-0.0010386	-0.00053256	0.0017619	-0.0014319	0.00089951	0.0019238	-0.00025514	0.00033492	-0.00025598	0.00060095	0.00017214	0.0010905	0.00026451	0.0014277	0.00054007	0.00043118	0.00088269	0.0032382	0.0032289	0.00088754	0.0013962	0.00060031	0.00088758	0.001554	0.0002891	-0.00027527	0.0013647	-0.00057233	0.00036286	0.0005253	0.0019575	-0.00028843	0.0015357	-0.0010474	-0.00045468	-0.0016608	-0.0011785	-3.7436e-05	0.0023661	0.00056683	-0.001654
N.S.		0.0023576	0.0055796	0.0049503	0.00030576	0.00061834	0.0052034	-0.0056275	-0.0022998	0.00081428	0.0019788	5.0764e-05	0.0022168	0.0025192	-3.5394e-05	0.001363	0.0032353	-0.00095844	-0.0010916	0.0023654	-0.0034992	0.0026462	0.0096491	-0.0029195	0.0034849	-0.00080249	-0.0044095	0.0017244	0.00071905	0.001555	0.00068649	-0.00037765	0.00032917	-0.00083373	-0.0014359	-0.0012494	-0.0016516	-0.0030412	-0.0010966	0.0018268	0.0002033	-0.0033145	0.00076156	-0.00088429
N.S.		-0.00030831	0.0014075	0.00084439	-0.00011673	0.00085802	0.0019137	0.0015059	0.00095242	-0.00080527	0.00087739	-0.0012517	0.00096255	-0.0008646	-0.00079447	-0.00024215	0.00089761	-0.0013149	-0.00041333	0.00086067	-0.0017189	0.0015399	0.00054576	0.0043196	0.0028175	0.0025354	0.0012413	0.00133	0.00049675	0.00065394	0.0028723	0.00055061	0.0010139	0.00090056	-0.00074496	-0.00022852	-0.00041268	-0.0022139	-0.00030774	-0.00076047	0.0017363	-0.00099195	-0.0013275	-0.0020165
Negative		0.00227	0.0016885	0.0015813	0.0017027	0.0016667	0.0014418	0.0021436	0.0020875	0.00080059	-5.0019e-05	0.00027509	0.00068075	0.0011568	-0.00050628	5.5127e-06	0.00064189	-0.00096927	-0.00036082	0.0007133	0.004676	0.0050528	0.0024119	-0.0013795	-0.00052338	-0.00024743	-0.0019303	-3.3375e-05	-0.00026833	-0.00037301	0.0017212	0.0010306	0.00067104	-0.00045667	-0.0005428	-0.00099563	0.0010231	0.0012773	0.0028353	0.0012492	0.0007654	-0.0010841	0.0018764	0.0022513
N.S.		0.0032099	-0.0010282	-0.0038853	-0.00039507	-0.00095517	-0.0013479	-0.0011078	-3.3777e-05	-4.3672e-05	0.0032004	-0.0009954	-0.0027945	0.0036973	-0.0021928	-8.0851e-05	-0.00241	-0.0023846	-0.0013901	-0.0021705	0.0026499	0.0022166	-0.0063201	0.0070284	0.0026756	0.0046213	0.0019336	0.0004755	0.0030369	0.0081869	-0.00051464	0.0043492	0.0060833	0.01057	0.0021107	0.0060416	0.0048594	0.0052654	0.0053985	0.0109	0.0065992	0.0025524	0.0013205	0.0067836
N.S.		-0.00032862	-0.0011794	-0.0019238	0.0011531	0.002414	-0.00034445	-0.00052412	-0.00064578	0.0030965	0.0014841	0.00085519	-0.00077137	0.000555	0.0037039	0.0026709	0.0011125	-0.00063552	-0.00090515	0.0031633	0.0044347	0.0023615	-0.00028139	0.0029247	3.0469e-05	-0.0020368	0.0023652	7.7857e-05	-0.0024956	0.0068841	-0.00030774	-0.0002648	-0.0012641	0.0023877	0.0027112	0.0022236	-0.00053876	0.00229	0.0017912	-0.00023365	-0.00077513	0.0019855	0.0021743	0.0066132
N.S.		-0.00054043	0.001309	-0.0010364	-0.00059149	6.6899e-07	0.00057251	-1.419e-05	0.0015155	0.00064093	0.0010695	0.0016318	0.00082246	0.00027112	0.00023303	0.00089861	0.0036564	-0.00030317	0.00010262	0.001647	0.00077212	0.00034302	0.00032845	0.00072823	0.002252	0.0042131	0.0027618	0.0029839	0.0020911	0.0014166	0.0030699	0.0018575	0.0041537	0.001946	0.0019162	0.0018228	0.0013869	0.0014775	-0.00018885	-0.00013367	0.0013655	0.00069442	0.00068222	0.00039997
N.S.		-0.00092498	0.00078367	0.00072189	0.0015722	0.00091686	0.0016176	0.0046049	0.0014592	0.0024844	0.0003852	-0.00086532	-0.00047147	0.00052188	0.00049872	0.00041121	-0.0010662	0.00020648	0.0014105	0.00030118	0.0023802	0.0033204	0.00066425	0.00089315	0.0010066	0.0016956	0.00034321	-0.00067686	-0.00050373	0.00011668	0.0015005	-0.00034957	0.00041977	-0.00040513	0.00041731	0.0029806	0.0013554	0.0011589	0.00028084	0.0019004	0.00016742	0.00058498	0.00061075	-0.00032963
N.S.		0.00082585	0.00084091	-0.0011424	0.0029829	0.00026291	6.6955e-06	-0.0027502	-0.00079165	5.6056e-05	-0.0021305	-0.00066288	-0.0025512	0.00057136	-0.0022311	-0.0026371	0.00040398	0.0013932	0.005022	-0.0005484	0.005408	-0.0012415	-0.0031153	0.0011186	0.0031432	0.0053961	-0.00014247	0.00030253	0.0086316	0.00021892	0.0022098	0.0066545	0.004077	0.00232	-0.00060736	0.0023282	0.0032388	0.0069246	0.0047111	0.011276	0.0012541	-0.0012881	-0.0038129	-0.00011355
N.S.		0.0010358	0.00012801	0.0011158	-0.001715	-0.0010443	0.00011301	0.00079743	0.00036645	-0.0019565	-0.0011654	6.7318e-05	0.0010236	0.001332	-0.00023538	-0.001834	-0.00071427	0.0009388	-0.0011822	0.0012019	-0.00027776	0.0025445	0.0012594	0.0010842	0.0023407	0.0019678	0.0027071	0.0017136	0.0015882	-0.0012084	-0.00097094	-0.0010555	0.0011604	0.00092232	0.00095667	0.0031571	-0.00010935	0.00099401	-0.00015491	0.00067942	0.00020625	0.00030079	0.00029238	0.00039997
Positive		0.001307	0.00084132	0.00052098	0.0014752	0.00063838	-0.0012457	-0.0006631	0.00061696	0.0024251	0.0014154	0.00046241	0.00022192	-0.00035146	-0.00040381	-6.6296e-05	1.0365e-05	0.00058224	0.0012576	0.0011546	0.00055685	0.0043922	0.001092	0.0016713	-1.3707e-05	0.0011944	0.0015102	0.00065461	-0.0008233	0.00058675	0.0031164	0.00047659	0.0013433	0.00047288	-0.00050068	-0.00031801	0.000609	-0.0012133	-0.0011957	-0.00058021	0.0018892	-0.00050779	-0.00080197	-4.664e-05
N.S.		-0.00015927	0.00060599	-0.00056511	0.00042374	0.00078906	7.7213e-05	0.00062958	0.0012683	0.00017248	-0.0012884	0.0011779	0.00016721	0.00052344	-0.00035514	0.0020903	0.0016566	-0.0001939	4.3385e-05	0.0012416	0.001385	-0.00028465	0.00012136	0.0017394	0.0023144	0.0035004	0.0032791	0.0014107	0.0025315	0.0013417	0.0011261	0.00023605	0.00061223	0.0026144	0.0041224	0.00075611	0.0005745	0.0014446	-0.00029206	-0.0008302	0.0015523	0.001687	0.00056876	-0.0001274
N.S.		-0.0011071	-0.00010497	-0.00095894	0.00049396	-0.00032587	-0.00010352	-0.0011622	-0.00027769	-0.0012848	-0.00028408	-0.00019479	0.00055828	-0.00096298	5.5991e-05	-0.0001725	-0.0012162	0.00063382	-0.00048549	0.0016836	0.0016895	0.0039888	0.00076924	0.00098556	0.00076817	5.8865e-05	-0.00066466	0.0013696	-0.00049357	0.0017729	0.00051068	-0.00030357	-1.0224e-05	-0.00049662	-0.0011539	-0.00060504	0.0023498	2.7153e-05	0.0017188	0.00044145	0.0011821	0.00060703	2.0287e-05	-0.0012054
N.S.		-0.00051286	-0.00019973	-0.0012215	0.0010941	-0.00062116	0.00032267	-0.0020076	-0.00029792	-0.0012779	-8.623e-05	0.00032436	-9.5145e-05	-0.0011261	0.00032907	2.027e-05	-0.0014143	0.00016906	-0.00068638	0.0014337	0.0018948	0.0031311	0.00073595	-1.8358e-05	0.0015399	0.0011109	-0.0016533	0.0012641	-0.00068653	0.0019686	0.00084613	0.00112	-0.00021682	0.00034277	-0.0010097	0.00040997	0.00011243	-0.00052665	0.0011525	-0.00038238	0.0026766	0.0012734	0.00033716	-0.00069868
N.S.		0.00093368	-0.0010615	-0.00050668	0.0027281	0.00078587	0.00094369	0.001069	0.00031559	0.00075281	0.001319	1.8507e-05	0.0021239	0.00059191	6.7679e-05	0.0027722	0.0023575	0.0020523	0.0011106	0.002009	0.0026949	0.00097957	-0.0025459	0.0025874	0.0024317	0.0015779	0.0017667	0.0041745	0.0020823	0.001775	0.0021811	0.00083656	0.0041197	0.0024195	0.0020814	0.0016849	-0.0012944	0.0025958	0.0011754	0.0019839	0.00083058	0.0028607	0.0017328	0.0017026
N.S.		-0.0029676	-0.00076606	0.0014076	-0.0011287	-0.0025196	-0.00041923	0.0020796	0.001664	0.0037877	0.00047932	0.00077026	-0.0021876	-0.00029487	0.0054547	0.00016012	0.0036453	0.0052364	0.0014871	-0.00022714	0.003212	0.0048139	0.00094729	0.0013214	0.001524	-0.0019311	-0.0025001	-0.0012719	-0.0026611	0.0010247	0.0013667	-0.0023669	0.00061097	0.0012618	-0.0026819	0.0019064	-2.6727e-05	0.004909	0.00070432	-0.000808	-0.00082797	0.00069086	0.0017216	0.00037394
N.S.		0.00060115	0.0012361	0.0004071	-0.0065996	-0.0019243	0.0027831	0.0022136	5.5826e-05	0.00051727	0.00047869	0.00061496	0.0037535	0.0042071	0.0030894	0.0026557	0.0033039	0.00020464	-0.0044877	0.0006273	0.0036419	0.0043292	0.0045156	0.0040845	-0.0035821	-0.0040221	-0.0036201	0.0019041	0.0046797	-0.00097492	-0.00070132	-0.0014881	-0.0014938	-0.003699	-0.0052543	-0.0082119	-0.0018683	-0.003502	0.0021141	0.0037453	-0.0014526	-1.0164e-05	-0.00018571	0.0028522
N.S.		-0.00057039	-0.00091541	0.00054347	0.00016227	0.0004436	0.00018194	0.00043289	0.0014311	0.0010563	-0.00033723	-0.0014384	0.00032153	0.0015015	0.0018736	0.00031988	0.00068836	0.00080991	0.0015437	-0.00030533	-0.00058489	0.002289	0.00040437	0.0019277	0.0030337	0.0027749	0.00057637	-0.00025192	-0.00073866	-0.00045217	-4.2568e-05	-0.001057	-0.0003479	0.00028539	0.00038347	-0.00070251	0.0005884	-0.0004506	0.00043186	-0.00010067	0.00060393	0.0015493	0.00051691	-0.00062149
N.S.		0.00014059	0.0015384	-1.8695e-05	-0.0017149	-1.3292e-05	-0.00071414	-0.0011445	-0.00039081	0.00014532	2.2009e-05	-0.0022964	-0.00035786	0.00026885	0.00033335	0.0020986	0.0017866	0.00040572	0.0023497	0.0016391	0.0004845	0.0014896	0.0021993	0.00019841	0.0016804	0.00096926	0.00094221	0.0014247	0.0014362	-0.00054023	0.0025838	0.0013845	0.00091711	0.0013312	0.00086101	0.0010789	0.0028475	0.0018852	0.00019991	0.00085478	0.00067011	-0.0012327	0.0017929	0.00092995
N.S.		0.0019263	-0.00094412	0.0023274	-5.6146e-05	-0.00082756	-0.0011127	0.002025	-0.0011481	-0.0012517	-0.00081958	0.0006335	0.00082495	0.00011922	-0.00012714	0.00050727	-0.0015532	-0.00011375	0.0033358	0.003383	0.0015948	0.0014756	0.0013562	-0.0010617	-0.00017298	0.0016039	0.00014105	0.00071171	-0.00088663	-0.001559	0.0008481	0.00074895	0.0015905	0.00025886	0.0027703	2.0508e-05	0.0015502	-0.0002653	-0.0019852	-0.0011022	-0.00068653	0.00011602	-0.0002314	2.4157e-05
N.S.		-0.00018647	0.00057248	-7.8966e-05	-0.00073475	0.0012225	0.00049937	-0.00015091	0.0007398	0.002473	0.0024473	0.0019509	-0.00097716	0.0005054	0.00088424	-0.00064566	9.6999e-05	0.00017103	0.0010974	-5.6981e-05	0.00133	-5.7465e-06	0.0039794	0.0016557	0.00044695	0.0007555	8.0606e-06	0.0059162	0.00041236	-0.00026729	0.00080366	0.0028495	0.0011057	0.00045285	8.7581e-05	-7.0957e-05	0.0001928	0.0011814	-0.00048344	0.00041424	0.00035238	0.0011386	0.00076402	-0.00026346
N.S.		0.0029631	0.00078283	0.00086225	-0.00020627	0.0012626	0.00028246	0.0033018	0.0021787	0.0010119	0.0019285	0.0019584	-0.00018173	0.00088262	0.00096674	0.00048791	0.0013783	0.001799	-0.00015945	0.0011795	0.0025763	0.0010921	0.0005965	0.0017745	0.0015466	-0.00095814	5.6232e-06	0.00036852	-0.00031876	0.00023778	0.00040944	0.00072815	0.0015912	-0.00078938	0.001549	0.00059401	0.00013592	-0.0001504	0.0010653	0.00082647	0.0004523	0.00022854	0.00056314	0.0019536
N.S.		0.0007611	-0.0023031	-5.8337e-05	-0.00061711	0.0010338	-0.00183	-0.002748	0.0007312	0.0011047	0.0011778	0.0013492	-0.0044085	-3.5407e-05	0.00063652	0.0023766	-0.00071584	0.0017276	0.00093367	0.0015423	8.9655e-05	0.00048211	0.0017865	0.0026055	0.0020709	-0.00080047	0.0012106	0.0022983	0.0029508	0.0065976	0.0049767	-0.00044445	0.0019368	0.00044624	-0.0012274	0.00056563	-0.0015654	0.0012096	0.00086727	0.0052677	0.0080023	0.0047816	0.0028905	0.0046952
N.S.		0.0016969	0.00078596	-0.00015716	0.0010527	0.00095746	-0.0012744	-0.00082574	0.00045055	0.0022873	0.0012261	0.00043968	0.00029764	-0.00085533	-0.0011075	-0.00090159	-0.00069974	0.00039671	0.00031865	0.00043462	0.00037992	0.0041762	0.00046635	0.0011355	-0.00024096	0.0014156	0.0023573	0.0021461	0.00065047	0.0025339	0.0028423	0.0014744	0.00062954	0.0012025	-0.00024756	-0.00075558	-0.000432	-0.0010679	2.2401e-06	4.7583e-05	-0.0002377	-0.00074109	-0.00069453	-0.00057422
N.S.		0.00051422	0.002086	-0.0014493	0.00071217	0.0013386	-0.00049385	0.00068036	8.4185e-05	0.0001029	0.0018375	0.00011158	-0.00054509	-0.00070839	-0.001712	0.00022272	0.00082047	0.0013381	0.0018202	0.0023759	0.0032111	0.00081091	-0.0023947	0.0017582	0.00096131	0.00098202	0.0026888	0.0030865	0.0015748	0.0018281	0.0011779	0.00091366	0.00093166	0.0010579	0.0027701	-0.0001469	0.0010959	0.00056196	-0.0011875	9.5783e-05	-0.00099726	0.00065606	0.0011299	0.00038866
N.S.		-0.00092955	-0.00099745	0.00044889	0.00045457	0.0001508	0.00090087	0.00051294	0.0014518	0.0019392	0.00071739	-0.00086583	-0.00050349	0.0016935	0.00026174	0.0012794	0.00014446	0.00052068	0.0014137	-0.00094	-0.0016832	0.0021962	-0.00014479	0.0029911	0.0032656	0.0019107	0.00067295	-0.0012053	-0.0017805	-0.00082653	-0.00078352	-0.00084866	-0.00048565	0.00081238	0.00051044	-0.00074918	0.00083628	-0.00069184	-0.00089896	-9.3056e-07	0.0007497	0.00026944	-0.00018185	-0.00022319
N.S.		-0.0015958	-0.0016854	-0.00091595	0.00031985	-0.0016045	-0.0013799	0.00076263	0.00052708	-0.00067394	-0.00061004	-0.0028429	-0.0017519	0.0018616	-0.00068347	0.0020983	-1.3308e-05	-0.0016218	0.0010968	0.00057905	0.0043271	0.0023555	-0.00089965	0.0012614	0.00071345	-0.00078163	0.00063536	-0.0013689	0.00017674	0.0013283	-0.00044611	0.0014743	0.00059533	-0.0019142	0.00030991	-0.0012811	-0.00083726	0.0011505	0.0016276	-0.0025486	0.00024079	-0.001886	0.00014051	-0.00081611
N.S.		3.3291e-05	-0.00072254	-0.00039016	0.0007802	8.6163e-05	-0.00033948	0.0017714	-0.00096819	0.00038894	-0.0014346	0.00021143	-0.00019812	-0.00034757	-0.00061899	-0.00016582	0.0011434	-0.00097335	-0.00019433	0.001007	0.0018812	-0.00019243	0.00042897	0.0012742	0.00076898	0.0020909	0.0013101	0.00070354	0.0014083	0.0020551	0.00012612	-0.00084366	0.00035965	0.0024292	0.0037874	0.0004694	0.0007671	0.002834	0.0002352	-0.00043517	0.0018493	0.0022283	-0.00036521	0.00057375
N.S.		-0.0022338	0.0015225	-0.00062309	-0.0012905	-0.0003769	0.00071083	-0.0008668	0.0002164	-0.00039151	-5.5933e-05	0.0029279	0.00099654	0.00023366	-0.0014379	0.00026947	-0.00038138	0.0013753	0.0015431	3.5217e-06	0.00028251	0.0023383	0.0022952	-0.00042578	0.00084531	0.0019136	0.0018349	0.0028849	0.001086	0.0016119	0.0002925	0.00030271	-9.968e-05	0.00068496	0.00041474	0.0011662	-0.00063848	0.0010524	0.0009555	0.0004984	0.0012433	0.001073	0.00023601	-0.000355
N.S.		0.001429	0.0013266	1.1205e-05	0.0011345	0.0023277	0.00040016	0.0017822	-0.00024963	0.0016457	0.00075401	0.0010609	0.0022605	0.00074512	0.0017804	0.0029653	0.00176	0.0025113	0.001805	-0.00086655	4.9669e-05	0.0021305	-0.00067045	0.0029911	0.0025044	0.00097524	0.000646	-0.00073251	0.0010655	0.0011729	0.0014167	0.00020674	-0.00073849	0.0016217	0.00057677	-0.00034459	0.0017593	-0.00053528	-0.00061613	0.00080324	0.00027112	0.0026476	0.002882	0.0014588
N.S.		-0.001091	0.0019977	0.0020809	0.0005863	-0.00046785	0.0031809	0.0020397	0.0010904	-0.0012851	-0.00045436	-3.4394e-05	0.00041104	0.0013133	0.00040232	0.0031841	0.0015904	0.00089157	-0.00013487	0.0018315	-0.00037259	0.0025793	-4.9609e-05	0.0021994	-0.00074544	0.0015938	-0.00058452	-0.002399	-0.00028834	0.000331	-0.0017733	0.00025652	0.0015171	0.00026077	-0.00052633	0.0011516	-0.0010726	-0.00057719	-0.0010643	-0.00028402	-0.0015607	-0.0010205	-0.0012712	4.8535e-05
N.S.		-0.0014664	-0.00068936	0.00038305	0.00077316	0.00047586	0.0015285	0.0002232	0.0014112	0.0019145	0.0009208	-0.00042713	-0.001282	0.0021889	-0.0011179	0.0026723	0.00015411	0.00054022	0.0010743	-0.0010068	-0.002028	0.00060353	-0.00023967	0.0030855	0.0046129	0.0017334	0.0014909	-0.00043096	-0.00090488	0.00024563	-0.00038789	3.4875e-05	-0.00021367	0.0014121	0.00011574	-0.00026883	0.00081986	-0.00044374	-0.0012395	-0.00020352	0.00067205	-0.00054355	-0.00061242	0.0011691
N.S.		-0.00046878	9.3713e-05	0.00053085	0.0017443	0.00080737	0.0025044	0.00054493	0.00025637	0.00095736	0.00079024	-0.0014018	0.00027578	3.2261e-05	-0.00026366	-6.8634e-05	0.0011625	0.001192	0.0010778	0.002192	0.0023316	0.00091726	-5.7927e-05	0.00032408	0.00061245	0.00043761	0.0022582	0.0023414	0.00022387	0.0020532	-0.00054992	0.0004616	-0.0012024	-0.001411	0.0021346	0.0011975	-0.0028797	-0.00044152	-0.00028145	6.4129e-05	0.00073316	-0.00025816	-0.0011146	0.00052924
N.S.		0.0039909	0.0018975	-0.00073496	0.0037171	0.00092467	-0.00030069	-0.0030697	0.0016934	0.0033494	0.0014855	-0.0016836	0.00068748	-0.00052217	0.0013263	-0.0017597	0.00074758	0.0070104	0.0013251	-0.0025333	0.0023793	-0.0011001	0.00021862	0.0066856	0.0015595	-0.00047788	0.0020217	0.003692	-0.0025647	0.00062456	-0.0024223	-0.00031213	-0.0024869	0.00015466	-0.0015207	0.00024887	-0.0018785	-0.0015669	0.0001689	0.0013733	-0.0021321	-0.0011428	0.00011461	-0.0021452
N.S.		-0.0013533	0.0018488	0.00036795	-0.00072498	-0.00069275	-0.00036071	-0.0012251	0.0010261	-0.00026366	-3.3625e-05	0.0015523	0.00049306	0.0007069	-0.00028973	0.00039286	0.00035137	0.0012869	0.0022841	0.0005344	0.0007173	0.0017381	0.0036439	-0.00067026	-0.00028627	0.00092449	0.0023064	0.0027575	0.00054073	0.0014173	2.3348e-05	-0.00058217	-0.00032809	-0.00039766	0.00075777	0.00036181	0.0013754	0.00062896	0.00096674	0.00018242	0.0017219	0.00098097	0.0021137	0.00016736
N.S.		0.0051376	-0.001692	-0.0039309	0.00035085	-0.00016193	-0.00037168	0.00030554	0.0016738	0.0014519	0.0035217	-0.00033968	-0.0010946	0.00099473	-0.0025815	-9.1329e-05	-0.0020304	-9.7786e-05	-0.0022808	-0.00065295	0.0023939	0.0021631	-0.0047044	0.0033713	0.0036589	0.00031728	-0.00056509	-0.00017806	0.0014841	0.0042646	-0.0019477	0.0014446	0.0037417	0.0070385	-0.00020604	0.0037752	0.0020111	0.0014226	-0.00037498	0.0060013	0.0016441	-0.0010977	0.00033019	0.0054198
N.S.		5.7297e-05	0.00044474	-0.00077632	0.00043284	0.00028418	-0.002602	0.00097646	0.00082623	0.00048312	0.00050085	0.00051464	0.00096208	-0.0015367	0.0016544	0.0027599	-0.0010021	0.00040073	0.00042936	0.0034489	0.0011595	0.0017055	-0.0018003	-0.0016528	0.0021357	0.0014662	-0.00049061	-0.0010498	0.0016949	-0.00023239	0.00065522	0.0017512	-0.0017506	0.00069416	0.00026194	-8.7371e-05	0.00036444	-0.00057769	-0.00094914	-0.00068308	-0.0008618	-0.00066819	-0.00047332	0.0013158
N.S.		0.00032451	-1.5829e-05	-0.00046583	-0.00039677	-0.00065699	-0.00025491	-0.0020479	-0.0006277	-0.00087098	0.00034559	-0.0010884	-0.00123	-0.00039539	-0.00044516	-0.00040738	-6.1522e-05	0.00025218	-7.8726e-05	0.00088299	0.0024258	0.0004055	0.0013816	0.00038157	0.00079171	0.00010883	-0.002417	0.00014594	-0.00013162	-0.001382	-0.00071979	0.0022192	0.00034654	-0.00035563	-0.0012924	-0.0010479	-0.0020739	-0.00046081	0.0017587	-0.00064991	-0.001479	-0.0002791	-0.0010024	0.001826
N.S.		-0.00011897	-0.00052955	-0.0029012	0.0023125	-0.0015929	0.00030634	-0.0041513	-0.00099836	0.00032431	-0.001101	-0.00054172	-0.0027855	0.00075362	-0.0015281	-0.0018299	0.00046199	0.00078261	0.0030723	0.0023373	0.0044627	-0.00043491	-0.0022183	-0.0024368	0.0011662	0.0034687	0.0018191	0.00071959	0.0076758	0.0044189	0.0025433	0.0057611	0.0050277	0.0049142	-0.00019425	0.0041832	0.00798	0.0073507	0.0092265	0.016998	0.0029659	0.00092947	-0.00083549	0.0018395
N.S.		0.0014791	0.00089819	-0.00092156	-0.0010151	0.0016117	-0.0006672	0.00050767	0.0012079	0.00088078	-0.00021336	-0.00021928	0.00021759	-0.0003348	0.00064527	-0.0015833	-0.00029202	-0.00034243	-0.00034195	0.00072804	0.0015268	0.0019231	-8.097e-05	0.0019119	-0.00035286	0.00054324	0.0025327	0.00083474	-0.0014443	0.0021297	0.00022822	0.00065806	0.00045385	0.0016457	-0.00064493	0.0023752	-0.0013415	-0.0018347	-0.0016951	-0.00060298	0.002279	0.0042068	0.0016599	-0.0023263
N.S.		-0.0025405	0.00072247	0.0008941	0.0012933	-0.00053362	0.0010865	0.0034876	0.0026927	0.0019598	0.00075779	-0.00073993	-0.00039322	-0.00065209	-0.00012954	-0.00044353	-0.00088994	-0.00035953	0.00018914	-1.6501e-05	-6.9308e-05	0.002023	0.00097233	0.0014717	0.0011585	0.00060859	0.0012967	-0.0009962	-0.00030755	0.00033669	0.0010217	0.00011147	0.00090873	-0.00021119	0.00041495	0.0016897	0.0010541	0.00071134	0.00014358	0.0017467	0.00011485	-0.0002441	-0.00025577	-0.0010416
N.S.		9.4725e-05	0.0015074	0.0011357	0.00015682	-0.00015219	-0.0013701	-0.0017136	0.0001227	0.0013056	0.0013016	5.0974e-05	0.0003852	-0.0006756	-0.00026766	0.0003095	0.0013657	0.00090774	0.002284	0.0017388	0.00033149	0.0016463	0.0018273	0.00052511	3.6021e-06	5.458e-05	-0.00032563	0.00064433	-0.0014273	-0.0010816	0.0026726	-1.9867e-05	0.0015183	0.00026608	0.00050856	0.00054957	0.0013517	-0.00041595	-0.001182	0.00051339	0.0030833	-0.00078992	-0.00056461	0.00020525
N.S.		-0.0021126	0.00026052	-0.0011642	-0.001742	-4.5553e-06	0.0018183	-0.0006452	-0.00028062	-0.00065679	-2.601e-05	0.0019322	0.00099593	0.00012122	-0.001929	-0.00016061	-0.00067921	0.00057272	0.00040609	-0.0001539	0.00048998	0.0019949	0.00088007	-0.00051271	0.0012308	0.002129	0.0016226	0.002715	0.0019216	0.0014662	-0.00055356	0.00095762	9.553e-05	0.0019468	-0.00025397	0.00043078	-0.00093687	0.0012242	0.0012193	0.00015149	0.0004863	0.00088871	-0.00079394	-0.00049907
N.S.		0.0026547	0.0018341	0.0021368	0.0012229	0.00030675	-0.00022573	0.00039859	0.00045094	0.0025534	0.0018924	0.0016707	0.00094806	0.00082928	0.0017972	0.0014228	0.0026845	-0.0004045	-0.00010104	9.9486e-05	-0.00019423	0.00061188	0.0012184	0.00096838	0.0022302	0.0011179	0.0016197	0.0022741	0.003635	0.0045456	0.0022091	0.0042552	0.0061862	0.0034369	0.0024746	0.00090245	0.0023196	0.0030911	0.00091862	0.00062738	0.0032403	0.0014326	-0.00023529	0.0021428
N.S.		0.00089845	-0.00037541	0.0012365	-0.00029993	0.0010868	0.00035023	0.0015985	0.00085998	0.0014839	0.0017481	0.0020254	0.00010719	0.0012983	0.0012763	0.00031283	-0.0003021	0.0015391	0.00023124	0.0010396	0.00095112	0.0015033	0.00030229	0.0017144	0.0013426	-0.0009435	-0.00035616	0.00032675	0.00015075	0.00077995	0.00013501	0.00058948	0.0022445	-0.00053779	0.0021484	0.0015571	0.0003116	0.0011924	0.00097067	0.0018139	0.00030488	0.00090741	0.0011265	0.0019195
N.S.		-0.0011243	-0.0010379	-0.00076795	-0.00032527	-0.00075666	0.00044118	-0.00021833	-0.0007983	-0.0021875	-0.00067114	0.0021009	-0.00066552	0.0012302	-0.0025306	0.00031731	-0.0004605	0.00019114	-0.00042841	0.0019737	0.001697	0.0050004	0.0015183	-0.0013992	-0.0022406	-0.00065241	-0.00041555	0.0022322	-0.0015314	-0.0011206	-0.0010582	-0.0024308	-0.0015229	-0.00043844	-0.00083045	-0.00041197	0.0018754	-5.8256e-05	-0.002519	-0.0010583	0.0012428	-0.0012537	0.0067595	-0.00061523
N.S.		-0.00086401	-0.000778	-0.00012206	-0.0002715	-0.0014485	-0.0012147	0.0010612	0.00037703	-0.00067093	-0.00041325	-0.0021096	-0.001648	0.0002984	0.00054647	0.0027722	-0.00022829	-0.0005983	0.0014205	-0.00078832	0.0035916	0.0010465	0.0011613	0.0011468	0.00035082	-0.00086404	0.00043956	-0.00070857	0.00069772	0.0010728	0.00015709	0.001365	0.0011061	-0.00035333	0.00083494	-0.0014218	-0.00042617	0.00015577	0.0024214	-0.0020542	0.00068281	-0.0016348	0.0017641	-0.00098851
N.S.		0.00099989	0.001469	0.0008908	0.0013565	0.0012596	0.004814	0.002183	0.0014897	-6.0826e-05	0.0024612	0.0013817	0.0019606	0.0013256	0.00027272	0.003514	2.0619e-06	-0.00017107	6.704e-05	0.00090794	0.00082377	0.0012902	-0.0011636	0.0026689	0.00020988	0.00082737	0.0017459	-0.00046851	-0.00071304	0.00235	-0.001301	0.001199	0.00058963	0.00099312	0.00023653	-0.00053381	-0.0017748	-4.8168e-05	0.00022772	8.5432e-05	-0.00042069	-0.00098339	0.00042094	0.0011633
N.S.		0.0019336	0.0012861	0.0049391	0.00040806	-0.00027296	0.00040235	-0.00065219	-0.0011032	0.00045039	-0.0016529	-0.0026573	-0.0012736	-0.00069396	0.0015218	-0.00040889	0.00078901	-0.00077845	-0.00028953	0.00074762	0.00011825	0.0025373	-0.00054116	0.0035307	-0.00096027	5.2554e-05	-0.00051685	-0.001552	-0.00058263	0.00015071	-0.0008352	-0.0013045	-0.00011566	-0.00076667	-0.00020865	0.0012231	-0.00077966	0.0024061	0.0006566	0.00085239	-0.00078879	-0.002192	-0.0013482	0.0016917
N.S.		0.0015733	-0.00019541	0.00054227	-5.5656e-05	0.0011907	-0.00088647	0.0013309	0.0010754	0.00048737	0.0034143	0.0016918	0.0015173	0.00059276	-0.00054757	0.00049647	0.0021968	0.0026362	0.0008293	-0.00080256	0.003024	4.4887e-05	0.00093862	0.0016413	0.00038863	0.00019349	0.0010968	9.9284e-05	-0.00030338	-3.5027e-05	0.0015216	0.0013866	0.0026569	0.0010926	0.00047337	0.00031793	-5.3938e-05	-0.00096799	0.00063011	0.00068646	0.00095601	-0.0016966	0.001877	-0.00057637
Negative		0.00079364	0.0012593	0.00097592	-0.0020057	-0.0012987	0.002167	-0.0020896	0.00067359	-0.00099159	0.0011772	0.0022456	0.0022654	0.00038851	-0.00046539	0.0048989	4.8331e-05	-0.0016261	0.00063621	8.9194e-05	-0.00074554	-0.0030174	0.007199	0.0037348	-0.0028939	0.00097918	-0.0015332	-0.0013205	0.00028777	0.0038246	0.0058676	0.0051116	-0.00094826	0.00017399	0.0043312	0.0041664	0.00057785	-0.0015326	-0.00067152	0.0096145	0.001491	-0.0019269	-0.0012935	-0.0023503
N.S.		0.00030153	0.0017859	4.3835e-05	0.0012063	0.0024037	-5.3496e-05	0.0011192	0.00010281	-0.00077546	0.0011152	0.0013966	-0.00073232	0.0021488	0.00054298	0.00010692	-0.0017852	0.0013813	-0.00053172	0.0017917	-6.9907e-06	0.00069594	0.0015163	0.00059945	0.00025491	0.00046728	-4.3465e-05	0.00071605	-0.00061396	-0.0011378	-0.0002383	0.00034429	0.00065564	0.0028741	0.001644	0.00035451	0.0011428	0.00064307	-0.00043265	0.0022915	8.4428e-05	-0.00043596	0.00059972	-0.00026814
N.S.		-0.00098117	0.0015647	0.00067751	7.7406e-05	-0.00090459	-0.00023236	-0.0016014	0.00092989	0.00035367	-0.00039733	-0.00055297	6.007e-05	0.0016638	0.00066943	0.00020281	0.0015902	0.00034682	0.0016192	0.0011359	0.0011706	0.0010625	0.002952	-0.00024717	-0.0011724	0.00041057	0.0017253	0.0016504	-0.00021211	0.0010805	-0.00055558	-0.00030694	-0.00050023	0.00060608	0.0010295	-0.00042733	0.003098	0.0014804	0.00027481	-0.00032841	0.001456	0.0011061	0.0026716	0.00036491
N.S.		0.0010994	0.0007933	0.00028462	0.00036863	0.00068967	7.9844e-05	0.0002594	-0.00073666	-0.0017791	-0.00040665	-0.0016303	-0.0010901	0.00086064	-0.00064877	0.00051506	-0.00076657	0.0023491	0.0016152	-0.00016801	0.003394	0.00098647	0.00010344	-0.00035522	0.0011124	9.0195e-05	0.0003698	3.2087e-05	-0.00056695	-0.00036376	0.00025928	0.00082444	0.001011	-0.0016344	-0.00086052	0.0016197	-0.00041567	-0.00058586	0.00067217	0.0021193	0.00065275	0.00050067	1.9856e-06	0.00088016
N.S.		-0.0016657	0.00053574	-4.5084e-05	-0.0014839	-0.0017658	-0.0015136	-0.0014572	-0.00083182	0.00025055	0.00092848	0.00011567	-0.0010377	-0.0010377	0.00028652	-0.00087141	0.0012589	0.0010961	0.00056444	0.0002309	0.00082768	0.0020131	0.0011876	0.00041694	0.0002627	0.00013928	0.0022619	-0.00010748	0.00032491	9.2613e-05	0.00047809	0.0015707	-0.00033476	0.00087308	0.00016487	0.00044585	0.0010118	0.00066564	-0.00067021	0.00042006	-0.00045314	0.00075045	0.00044661	-0.000823
N.S.		-0.00068372	0.0017487	0.00053839	0.00049714	0.00093016	0.00059119	-0.00043021	-5.6099e-05	-0.0013922	-0.0017144	-0.0022439	-0.00034243	0.00072915	-0.00046842	-0.002065	-0.0029082	0.001911	0.00028491	0.0014449	0.0009526	0.0026674	0.0008896	0.00047517	-0.00033934	-0.0011267	-0.00049173	0.00188	-0.0005266	0.0051945	0.00050437	0.0027661	0.00086176	-0.00012173	0.0021341	0.0017059	0.00045433	-0.0013595	-0.0012052	0.00026745	0.0014166	-0.00065674	-0.0013732	0.0010267
N.S.		-0.00022804	0.00080722	0.0004927	0.0014587	4.2852e-05	0.001877	0.00098126	7.0689e-05	0.00051487	0.0011281	-0.0021581	-3.9306e-05	0.00028481	0.00034145	-0.00057724	0.00038669	0.00039199	6.2375e-05	0.0018648	0.0012262	-0.00060319	0.00060771	0.00051331	0.0010433	0.00017705	0.0014497	0.0029835	3.3184e-05	0.001331	-8.0033e-05	0.0015499	-0.0018949	-0.00072299	0.0017206	0.00026971	-0.0037575	-0.00189	-0.00051241	-0.0005182	0.00035399	-0.00095752	-0.00024936	0.0015905
N.S.		0.00044932	-0.00029262	-0.00072955	0.0013105	0.0012683	0.0002835	0.00064883	0.0014412	0.0013203	0.00017927	0.0012532	0.0003211	0.00074149	-0.00010442	-0.0013023	-0.00021378	-1.1939e-05	0.0026503	0.0010128	0.0014431	0.0021656	0.00052257	0.00061539	-0.0013228	0.00038191	0.0017107	0.0011676	0.00053669	0.00084416	-0.00021706	-0.00062431	0.0021259	0.00065938	-0.0010496	5.8974e-05	0.0004864	0.0014864	0.0010282	0.0004503	-0.00052526	0.00061889	0.00018504	0.0023396
N.S.		-0.0012306	0.0012691	0.000215	0.00076711	0.00033641	-0.0018211	-0.00061037	-0.00010287	-0.0026237	-0.0021917	-0.0022568	0.00041475	-0.00027473	-0.0021153	-0.0017802	-0.0031204	0.0013637	-0.00065141	0.00020139	-0.00058982	0.0025672	0.0034264	0.001586	0.00051901	-0.002929	-0.0020992	0.00077971	-0.0023808	0.0048223	-0.00082215	0.00024742	-4.8839e-05	-0.00069282	0.0018134	0.00061993	0.00062912	-0.0013001	-0.0017568	-0.00017518	0.0010672	0.00038345	-0.00080742	0.00037126
N.S.		-0.00048658	-0.0010017	-0.00062534	0.0025763	0.00025977	0.0010658	0.0023101	-0.00017236	0.0012977	-0.0010559	-0.00081275	-0.00030355	0.00074132	0.0016273	-0.00026887	7.6595e-05	-0.0013888	-0.00023036	0.0012011	0.0017342	0.0013013	-0.0001612	0.0011544	-0.00047203	-1.7487e-05	-4.2074e-05	-0.00035034	-0.00026158	-0.0015096	-0.00062809	-0.0015663	0.00061788	0.00089579	0.00075824	-0.0012505	-5.3231e-05	-0.00033133	-0.00042388	0.001522	0.0011612	0.00014463	0.0010584	0.0019567
N.S.		0.0024773	-0.0024172	-0.0035111	0.00097079	0.0014587	0.00042734	-0.00030433	0.0011234	0.0033741	0.0030323	0.00057076	0.00038734	0.0010391	0.00023676	0.0012864	-0.00044403	0.00050402	-0.0015135	0.0027494	0.0025962	0.0019696	-0.0030551	0.001158	0.0023813	-0.003081	-0.0012273	-0.00071903	-0.00090353	0.0039032	-0.00094542	-0.00099272	0.00086217	0.0020816	-0.00082673	0.0012478	-0.00073095	-0.00029262	-0.0010101	0.00076127	-0.00033973	-0.0006934	0.0012507	0.0049704
N.S.		-0.00025673	-0.00047956	-0.00021641	0.0015481	-0.0010655	0.001382	0.0010907	0.0017154	-0.00075212	0.00031384	-0.0001691	-0.0012486	-0.00024091	-0.0013249	-0.00065824	-0.002504	-0.00019582	-0.002646	-0.00016743	0.0045425	-0.00011335	0.0011308	-0.0014453	-3.0845e-05	0.00076902	-0.00037274	-0.00023733	0.00014907	0.00032991	-0.00066974	-8.7611e-05	-0.00087551	-0.0015738	3.2305e-05	1.597e-05	0.00029195	0.001511	-0.00091227	-0.00093109	0.00079502	0.00095667	0.0016857	-0.00066167
N.S.		0.0015715	-0.00052935	-0.00014069	0.0023808	0.0015163	-0.00075338	-0.00054812	-0.00013055	0.00062379	-0.0017445	-0.00059744	0.00023741	0.00048674	-0.0031485	-0.003365	1.4044e-05	-0.00057895	0.0035939	-0.0036489	0.0016007	-0.0013148	-0.0032535	0.0028884	0.0029536	0.0054587	-3.1521e-05	0.0022718	0.0037485	-0.0013283	0.00072048	0.0031428	-0.00028491	-0.00099479	-0.0015431	0.0016794	0.00033211	0.0031824	0.0012064	0.0020282	-0.0012556	-0.00073834	-0.0040955	0.0001849
N.S.		-0.00068248	0.0020324	0.0010523	0.0013907	-0.0008189	0.001695	0.0023118	0.0013761	-9.1315e-05	-0.00095681	-0.00044277	-0.00019671	0.00026749	0.0010968	0.0011929	0.00077698	0.00012319	-0.00036196	0.00072878	-0.00020097	0.0017902	-0.00029693	0.00067836	0.00090409	0.0010227	-0.0011919	-0.0035955	0.0003268	-0.00088207	-0.0011136	0.00046924	0.0013234	-0.00020876	-0.00029858	0.0011125	-0.0017336	-0.0010384	-0.0013113	0.0005671	-0.0012832	-0.00062734	-0.00012941	0.00059183
N.S.		-0.00015048	0.00074719	-0.0015032	-9.6964e-05	2.1111e-05	0.00021297	-0.00040243	7.6187e-07	0.00021172	0.0017213	0.0020734	0.0015014	-0.0004902	-0.00050227	-0.001263	0.0018725	-0.0010332	-4.1954e-05	0.00072077	0.00054755	0.0003575	0.00033152	0.00020527	0.0006803	0.0017436	0.0010102	0.0022614	0.00088395	0.0010975	0.0015583	0.0016317	0.0030694	0.00085719	0.0004713	0.0015143	0.00036543	0.00058372	-0.00018095	-2.3611e-05	-0.00014672	0.00052358	0.0010963	-0.00019922
N.S.		-0.00038873	0.0021349	0.0007339	-0.0016426	-0.00049654	-0.0010308	-0.0023513	-0.00086295	0.00029663	0.00085398	-0.0011219	9.486e-05	-0.00058949	-0.00049026	0.00078519	0.0019452	0.00074556	0.002414	0.0020316	7.9363e-05	0.0003636	0.0020146	-0.00084931	0.00064815	0.00018258	-0.00070542	0.0015479	-0.00020413	-0.00086106	0.0027719	0.00036433	0.0011405	0.00088581	0.0010536	0.00078272	0.0019915	0.00087639	-0.00056054	0.0015816	0.0020907	-0.0012114	0.0006838	0.00060649
N.S.		-0.00015882	0.0012973	0.0030373	0.00032561	-0.00057862	-0.0012068	6.7771e-05	-0.00071123	0.0012788	0.00062144	-0.003195	-0.0012689	-0.0012265	0.0018715	-3.6822e-05	2.6913e-05	-0.00067232	-0.00086141	0.00027402	0.0011307	0.0019752	-0.00081845	0.0019427	-0.00099346	0.00092284	-0.00079427	-0.0011301	-0.0012575	-0.00035213	-8.8208e-05	-0.00052911	-0.00051733	-0.00053939	-0.00020757	0.0010379	0.0011531	0.0022319	-0.001826	0.00077679	0.00086048	-0.0027534	-0.0005787	-0.00013237
N.S.		-0.00055697	-0.00099528	0.00052639	0.00067763	-0.00049438	-0.00034343	0.0031487	-0.0012488	0.001815	-0.00071044	-4.6851e-05	-0.00052832	-0.00060828	-0.00041168	-0.0012144	0.00076802	-0.00087937	0.0003891	0.00078388	0.0014704	0.00022525	0.00036291	0.0011243	-0.00023425	0.00069039	0.00041844	0.0016856	0.00047827	0.0020712	-0.00059352	-0.0019243	0.00021686	0.00088656	0.0012813	-0.00029227	0.00063449	0.002938	0.0002131	0.00070409	0.0010513	0.0026758	-0.00074558	0.0021921
N.S.		-0.00059072	-0.00025998	0.00051248	-0.00059514	-0.00035172	0.00049359	-0.00036033	-0.00137	-0.0018392	-0.0005869	0.0012989	-0.00095547	0.0011783	-0.0018179	-0.00053105	-0.0017946	0.0016012	-2.9721e-05	0.0016467	-1.1287e-05	0.002797	0.0016457	-0.0001622	-0.0015666	1.685e-05	-0.0012509	0.0016888	-2.636e-05	-0.0015668	-0.0018514	-0.0015177	-0.0010182	-0.00075688	-0.00013373	0.001652	0.0013623	-0.00047698	-0.0016464	-0.0017056	8.6076e-05	-0.0020911	0.0033437	-0.00057035
N.S.		0.0024331	0.00026162	0.00076511	0.0011967	-0.00018605	0.0012515	-4.2129e-06	0.0017079	0.00066669	-0.0015314	-0.00056556	0.00012599	6.814e-05	0.00083516	-0.00022123	0.00064258	-0.00078276	-0.0013872	0.00030378	0.00055997	0.003025	0.0019702	0.0017582	-0.0020113	-0.0013231	-0.00050661	-1.7952e-05	-0.00065463	-0.00032442	-0.0012961	0.0010351	0.0012989	-2.079e-05	0.00035213	-0.0012445	0.0031939	-0.00048249	0.00054952	-0.00014331	-0.00028411	-0.0017853	0.00070046	-0.00024039
N.S.		0.00041236	0.0022024	-0.0015561	-0.00050834	-0.00097824	-0.00013418	7.0017e-05	-0.00074029	0.00027202	0.0014493	-0.00028927	-0.0012613	4.0785e-05	0.0001041	0.00013612	0.00071438	0.0010136	-0.001032	0.0002339	-0.00062174	0.002289	-0.00046803	0.0024266	0.0001849	0.00018461	0.0019713	0.0020161	-0.00016911	0.0013355	0.00019253	8.3118e-05	5.6023e-05	0.00084629	0.00073917	0.0022158	0.0011654	-0.00031607	0.0007984	0.0017468	0.0024364	0.0024827	0.0012274	-0.00017573
N.S.		0.00026794	0.00040516	-0.0019977	0.00013896	-0.0018374	-0.00025348	0.0012727	-9.6384e-05	0.00064382	0.00024651	0.00097173	0.00020146	-0.00012348	-0.00067681	-0.00030349	0.00061291	-0.00062994	-0.00084079	0.002771	0.00025392	-0.00026803	0.00044984	-0.0010739	0.00043652	0.0015994	0.00049152	-0.0011033	0.00051343	-0.0010197	-0.00066476	0.00024247	0.00026546	-0.00089146	-0.0012759	0.0017346	-0.0012067	0.00042177	0.00070772	-0.0005758	-0.00084069	-0.00093315	0.00037252	-0.0015221
N.S.		-0.0013789	-0.00094905	-0.00035903	-0.00027361	-0.0012805	-0.00038338	0.00020974	0.00086563	-0.0019671	1.3421e-05	0.0010469	-0.00067245	0.0010117	-0.0019366	0.0013048	0.00072394	-0.0011935	-0.00082781	0.0014794	0.0023976	0.0045318	-4.2201e-05	-0.00081421	-0.0022754	-0.0012083	0.0016431	0.0021901	-0.0034308	-0.00023536	-0.00028141	-0.0018135	-0.0024113	0.00015895	-0.00098274	-0.0029808	0.0026659	0.0011954	-0.0018356	0.00010751	0.0034725	-0.00092833	0.0044522	-0.00074828
N.S.		-0.00033215	-9.5695e-05	0.0003178	-0.00016559	-0.00070435	-0.00066997	-0.0004653	-0.00079204	0.0018487	0.0017074	-0.00013573	-0.00048265	-0.00085664	-0.00071674	0.00012671	0.0011731	0.00045726	0.00062765	0.00051587	-1.0359e-05	0.00077056	-6.9235e-05	0.00082006	0.00071125	0.0012965	0.0010501	0.00053563	0.0013867	-0.000288	0.0016239	-0.00046776	0.0004363	0.00019515	0.0010073	0.00038308	-0.00012845	6.9293e-05	3.8082e-06	0.00067569	0.00048889	0.00062379	0.0011347	-0.00016146
N.S.		0.00076916	4.185e-05	-0.00017319	-0.00037444	0.00064523	-0.00072515	-4.2178e-05	-0.00093679	-0.0016723	-0.0012707	-0.0010477	-0.00021338	0.00027764	-0.00067761	0.0004133	-0.00058813	0.0018762	0.0025042	-0.00022941	0.0031128	0.00052708	0.00040956	-0.00037175	0.00063565	-8.7426e-05	-0.00010028	0.00021485	-0.00031282	-0.00081509	0.0003944	0.0014865	0.0016488	-0.00015816	-0.00087631	0.0021619	-0.0010539	-0.0005185	-0.00055553	0.0014732	6.4966e-05	0.0015219	-0.00023269	0.00016759
N.S.		-0.0013041	0.00043391	-0.00040096	-0.0004849	-0.00077497	-2.5765e-05	3.5035e-05	0.00067447	-0.00090864	0.00014863	0.00019607	0.001405	-0.00048074	-0.00022352	-0.00050307	-0.00056609	0.0010524	0.00038005	0.00085497	5.5016e-05	0.0024453	-0.00065171	0.00172	0.00012737	-0.00057153	0.0010083	0.0022463	0.00027087	0.0020484	0.00031395	-0.0010057	0.0004922	-0.00065071	-0.00040979	-0.001356	0.0042909	0.00075	0.0020046	0.00084647	0.00017737	0.00061028	-9.5858e-05	-0.00088498
N.S.		-0.00052652	-6.7932e-05	-0.0021017	-4.0275e-05	-0.00099734	0.0026404	0.0013732	0.00027722	0.0014803	-0.0012337	0.003959	0.0016094	0.0022195	-0.0015194	0.00073858	0.00095893	-0.0036583	0.001387	-0.0013396	-0.0005773	-0.0012982	0.0029236	0.00037223	0.0022896	0.0015671	0.00077462	-0.00078622	2.7251e-05	0.0011157	-0.0015941	0.00019282	0.00020176	-0.00092396	-0.00045263	4.0375e-07	-0.0011469	0.0011708	0.00040778	0.00089097	0.0004332	0.00068563	0.0037873	0.0017772
N.S.		-0.00025006	-0.00059716	0.00049442	0.00059896	0.00051086	4.3878e-05	0.0024181	0.00019759	0.0020005	3.1058e-05	0.00075746	-0.00012953	8.3786e-05	-0.00014678	-0.0011677	0.00014759	-0.0003678	0.0017284	0.00082082	0.0015128	0.0013165	7.3001e-05	0.00083402	-0.0010328	0.00039053	0.00094534	0.0021185	0.00029005	0.0015968	-0.00061873	-0.0014993	0.0012143	0.00015951	-0.00086046	-0.00052624	0.00083285	0.0025032	0.00048743	0.0017644	-0.0002957	0.0018629	-0.00049362	0.0034902
N.S.		0.00045281	0.00080287	-0.00039752	0.00070801	-0.00078032	0.0012911	-0.0016412	0.00042664	-0.0014033	0.00061378	0.00095052	-0.00014836	0.00020737	-0.00026903	-0.00022278	-0.0015092	0.00018616	-0.00051217	0.00041544	0.00024025	0.0016401	0.00020389	-0.00077705	0.00078168	0.0013924	-0.001657	0.0013633	-0.00074458	0.00067292	0.00030728	0.0021862	-0.00066717	0.0011031	-0.00059159	0.00067096	-0.0013104	-0.00040638	0.0003746	-0.00097129	0.0030625	0.0019017	0.00018879	0.00081158
Positive		5.7848e-05	-0.0024249	0.002231	0.00018447	0.00051552	0.0015028	0.0019774	-0.00072083	0.00052244	-0.0020226	0.0015508	-0.00096095	0.0013171	0.0015372	0.0037865	0.0014182	0.0062462	0.0022303	0.0028994	0.0018892	0.00047974	-0.003398	-0.00078185	0.0013685	0.0013	-5.047e-05	0.0023974	0.00024639	-0.00033786	0.0021157	0.0017314	0.00023036	-0.0029966	-0.0013706	-0.0010358	-0.00035715	0.0010261	0.00054729	-0.00032383	-0.00060209	0.0014236	-0.00036535	-9.1302e-05
N.S.		-0.001636	0.0013559	0.00031394	-0.0019333	-0.00066704	-0.00016862	-0.00034148	0.00056148	0.002047	-0.00018453	0.00028856	0.0033829	-6.9461e-05	0.0014383	0.0010076	0.0028486	0.00017387	0.00016038	0.00063284	0.0011058	-0.0004314	-0.0017985	0.0016074	0.0013726	0.001238	0.0011456	0.00047878	0.00066316	-0.00058894	-0.001262	0.00068096	-0.00153	0.00021342	-0.0017319	-0.00062648	0.00076169	-0.00062365	0.0010172	-0.0011869	4.2695e-05	-1.6897e-05	0.00018792	0.0012473
N.S.		-0.00031618	-0.0015584	-0.00023312	-0.0023453	-0.00054594	-0.0025858	0.0020141	-0.0011708	-0.00064765	-0.0018297	0.0014412	0.0004847	-0.00026291	0.00091861	0.0025308	0.00047188	0.002227	-0.0023094	0.0043796	0.00064064	-0.00020261	-0.0012629	-0.001146	0.0018403	-0.00081629	-0.0016582	0.00034896	0.00053775	-0.00072092	0.001044	0.00081971	-0.0010004	-0.0004125	3.9189e-05	-0.0020389	0.0018215	-9.1357e-05	-4.7502e-05	-0.000801	-0.0019003	-0.00013453	-0.0023234	-0.00084331
N.S.		-0.0011094	0.0013401	0.00034881	0.0010356	-0.00065585	0.00022193	-0.00193	0.0005834	0.0014701	-0.0005423	-0.0012749	0.00070676	0.0019343	0.0012652	0.00017575	0.0026367	-0.00016567	0.00069121	0.00071179	0.00033714	0.00090434	0.0012037	0.00066441	-0.00056734	0.00016159	0.00081402	9.7243e-05	-0.00049476	0.00066866	-0.00025705	0.00033335	-2.0649e-05	0.0022828	0.0012447	-0.00041512	0.0024753	0.0024907	-0.0009848	-0.0010625	0.00034272	0.0014659	0.00089861	0.00095261
N.S.		-0.00069232	-0.0016625	-0.00037589	0.0035231	0.0028766	0.0014578	-0.00029029	0.00087479	0.0017651	0.00010246	0.00057677	-0.0016125	0.003272	0.0046725	0.0008628	0.0041347	0.00029323	0.00075451	9.3919e-05	0.000935	0.0021685	-0.0019017	-0.00069319	0.0020758	0.00070058	0.002738	0.0015236	0.0017001	0.0014438	-0.001554	-0.00052351	-0.00093393	0.0013452	0.0022162	0.0022054	0.0026548	-0.00083411	0.00075655	0.0067869	0.0047865	0.00096026	0.0006481	0.0028167
N.S.		0.00051786	0.00043119	0.00041276	0.00067791	-0.0016749	0.0022367	0.0035984	0.0013598	0.0012032	0.002089	0.00022425	0.0018766	0.0014063	0.0028449	0.00087235	0.0072559	0.000572	0.005195	0.00064869	0.0033021	0.0033112	-0.00044674	-0.0020986	0.00016696	-0.0015405	0.0012913	-0.00042435	0.00039377	0.0026484	-0.00026878	0.0015669	8.0091e-05	0.0011552	0.0018382	0.0020361	-0.0021031	0.00041398	-0.0010537	-0.00022967	0.00035621	0.00036352	0.0008866	0.0008448
N.S.		0.00086807	-0.0018514	-0.0026728	0.00089008	-0.002199	-0.00015305	-0.0030627	-0.00072191	-0.00028326	-0.00089207	-0.00071124	-0.00066213	0.0010666	-0.0021714	-0.00082778	0.00048128	0.0001631	0.00022637	0.0036837	0.0023935	-0.00067992	-0.0010647	-0.0038025	-0.00029525	0.00305	0.0021239	0.0021409	0.0060953	0.01169	0.0015877	0.0041594	0.0027854	0.0045788	0.0012823	0.0046525	0.0095377	0.0058436	0.010765	0.017671	0.0068404	0.0051125	0.0028427	0.0020237
N.S.		0.00033034	7.6012e-05	0.00030408	0.0003083	-0.0012903	0.00069242	0.00028106	0.0004174	0.002075	0.0026254	-5.5829e-05	-0.00036548	-0.00014156	-0.00065867	0.00033805	0.0012895	0.0009895	0.00028457	0.0013886	0.00034753	0.00079632	0.00039358	-0.00064418	0.0002154	0.00070489	0.00057952	0.00012624	0.0010398	1.5628e-05	0.00034625	0.00024587	-2.9507e-06	-1.5207e-05	0.0023054	0.00065847	0.0004148	-0.00067621	-0.00014289	0.00099765	0.000612	0.00048472	0.0025853	0.00089766
N.S.		-4.4379e-06	-0.00031133	-0.00043513	0.00245	-0.00085796	7.0735e-05	0.0020828	0.00034767	0.00027321	-0.0015828	-5.8235e-05	-0.00064461	0.0014051	0.0010006	-0.0003003	-0.0018356	-0.0012845	-0.00013787	0.00028558	0.0011539	0.0005498	-0.0007065	0.00069554	-0.00035835	0.0015803	0.00090325	-0.00013504	-3.496e-05	-0.00053616	0.0008132	-0.0018354	0.00097838	0.0018634	0.00020535	-0.00021606	0.00048168	8.917e-05	-0.00087084	0.0012865	0.00033938	8.9229e-05	0.00017863	0.00070864
N.S.		0.0018617	0.0035253	0.00044582	0.0014778	0.00072301	0.0056528	0.0030114	0.0014698	0.0017126	0.0020246	0.001645	-0.00051781	0.0012077	0.0019975	-0.0010951	0.0015523	0.00080991	-0.00036156	0.0017579	0.0008231	0.00034122	0.0002663	-0.00054156	-0.00082675	0.0013752	-7.1853e-05	0.00013335	0.00066807	0.00051516	-0.00056945	0.00024189	0.00045184	8.5602e-05	0.00054817	-0.00069671	0.0016893	0.00073455	-0.00072756	-0.00056202	0.00044793	-0.0012305	0.00052656	-0.0011508
N.S.		-0.00015121	0.0020235	-0.00024378	-0.00051379	-0.00092752	0.00029739	-0.0021736	-0.00049493	0.0015147	0.00071842	0.0012263	0.0022541	-0.0015949	0.000492	0.00063084	-0.00014805	9.1824e-05	-0.00024917	-0.00082771	-0.00026318	0.0012599	-0.00033845	0.0026634	0.00025642	0.0003598	-0.0014724	0.00053551	-0.00019974	0.00057647	-0.0009642	0.00109	-0.0012626	0.00055789	-0.00032629	-0.0026396	-0.0011677	-0.00021586	-0.0008579	-0.00042267	-0.00020859	-0.00068324	0.00016498	0.00092358
N.S.		0.0014923	0.0016198	0.00045356	0.0010857	-0.00099624	0.0036926	0.0014262	0.0009023	0.001809	0.0026027	0.0010843	-0.00068997	0.00073348	0.00072314	-0.00065897	0.0019325	0.00084549	8.6166e-05	0.0019032	0.00048494	0.00082507	8.7867e-05	-0.0013177	-0.00026215	0.0012366	0.00011382	-8.4119e-05	0.0010208	1.631e-05	-0.0003556	0.00034563	0.00022087	-2.9554e-05	0.0018369	-0.00031793	0.00090839	-0.00037189	-0.00026521	0.00076136	0.0004423	-7.4763e-05	0.0016787	-0.00020169
N.S.		0.00072235	-0.00033508	0.00054011	-0.0013744	-0.0001286	-0.00069896	0.0012954	0.00027045	0.00038961	0.0030095	0.0018141	-4.2096e-05	0.00090246	-0.00028914	-0.00088773	0.0026532	0.0028236	0.0010522	0.00071634	0.0020183	-0.00085802	0.0012208	0.00027759	0.00046313	-0.00090367	0.0015453	0.00014615	-0.00059603	0.00027411	0.00074338	0.0021748	0.0020101	-0.00055601	0.00062346	-0.00030727	0.00053433	-0.00065365	-0.00049783	0.00088553	-0.0009072	-0.00060839	0.001312	0.00082492
N.S.		0.0012111	0.0011903	-0.0010887	-0.00088981	0.00025628	0.00023779	-2.6004e-06	-0.00025136	0.00082103	2.2325e-05	-9.2877e-05	-0.00041626	-0.00029769	0.00056551	-0.0017526	-0.00020784	5.1189e-05	-0.00050386	0.00045589	0.00024892	0.0016419	-0.00088472	0.001828	-0.00048437	0.00011945	0.0020416	0.0017611	-0.0013801	0.0015164	0.00018879	0.00066631	0.00026756	0.00030536	-0.00011931	0.0030536	-0.00035441	-0.0021248	-0.00099594	0.00068794	0.0028884	0.0037169	0.0012836	-0.0015043
N.S.		-0.00016216	0.0016318	0.0020425	0.0009365	0.0013178	0.0001246	0.00091052	0.001625	0.0009451	0.00011464	0.0006058	0.00080426	0.002092	0.00060903	0.0011399	9.1308e-05	-0.0001853	0.0009359	0.00033332	0.00045181	0.00024433	-0.00073933	0.00093678	0.0010998	0.00057862	-0.00032978	-0.00041465	-0.00082029	0.00014822	0.0015639	1.0083e-05	0.0001226	0.00015559	0.0010424	0.0006411	-0.00065588	-0.0023905	0.00032472	0.00090765	0.00011901	0.0014284	0.0002495	0.00074126
N.S.		-0.00045066	0.0017564	0.001524	-0.00035055	8.9196e-05	0.0043398	0.00143	0.00071694	-0.0014534	0.00061894	0.00064968	0.001016	0.00073048	-0.00049165	0.0040177	0.00049101	-7.8319e-05	-0.00042471	0.0011692	-0.00052538	0.0015697	-0.0011897	0.0021523	-0.0017396	0.0014685	0.00032772	-0.0013548	-0.0012365	0.0017583	-0.002027	0.00076342	0.00059527	0.00059709	-0.00014349	3.3044e-05	-0.00087389	-2.3971e-05	-0.00057805	-0.00046313	-0.001314	-0.0013198	-0.00078572	0.00020067
N.S.		0.00067908	0.0014749	0.0009227	-0.0004081	0.00019714	0.00057546	0.00014095	0.0021424	0.0023144	-0.00029054	-0.0010545	0.00027663	0.0011695	-0.0010793	-0.0025599	0.00082763	6.4213e-05	0.0014217	-0.00025086	0.0017111	-0.00018576	-0.00054519	0.0014441	0.0017012	-0.0011458	0.00085804	-0.00067654	-0.0015045	-0.00031953	-0.0007317	0.00034403	0.00064517	-0.00042215	-0.00072051	-0.00028086	0.0021097	0.00010354	-0.00050385	0.00033927	-0.0014843	8.5388e-05	-0.00037585	0.00033643
N.S.		0.00067679	-8.6057e-05	0.0011984	-0.0004595	0.00012698	-0.00037554	0.00042116	-0.001581	0.00077434	0.0025581	-0.0010572	0.0014502	-0.00071052	0.0013349	0.0013852	0.00054643	-0.00095108	-0.00049423	2.125e-06	0.00029268	-0.0013803	0.0042914	0.00097538	-0.0013317	-0.00019027	0.0016042	-0.00041788	-0.00023721	-0.00024183	0.00057435	-0.0017918	-0.0016191	-0.00068273	-0.00077175	0.00031045	0.0010461	-0.00056186	-0.00036526	0.00076683	-0.0014748	0.0012372	-0.00016316	0.0020645
N.S.		-0.00023305	-0.0013683	6.8976e-05	0.0014415	0.00081858	0.0024861	0.001028	-0.00097513	0.0019885	0.00016713	-0.0014945	0.00030073	0.00081404	0.0013418	2.2264e-05	0.0022119	-0.0005883	-0.00021565	0.0017007	0.0015016	0.00068287	1.7831e-05	0.0004516	-0.00067677	-0.0010201	-0.00053948	-0.00037322	-0.00028769	-0.0024171	-0.0016405	-0.0009987	0.00096247	8.4237e-05	0.0016349	-0.0010238	0.00045433	1.9295e-05	0.00073989	0.0019203	0.0016798	-0.00023693	0.0014356	0.0016441
N.S.		-4.3565e-05	0.0019381	0.00092987	0.00060696	0.001033	0.00029854	0.00050576	0.0019699	0.00092322	0.001004	0.0023872	0.00081216	0.0015199	0.0010419	0.0010043	0.00022733	-0.00013773	0.00075342	-0.00074032	0.00056607	0.0014144	-0.00099887	0.00049725	0.00086011	0.0010088	-0.00028263	-0.00036222	-0.00017669	0.00064512	0.0017205	-4.4851e-05	-0.00083216	0.00099748	0.0010283	0.00050095	-0.00071454	-0.0012597	-3.4837e-05	0.00056304	0.00039483	0.00092684	-0.00038888	0.00021834
N.S.		0.0014454	-0.001125	0.00088383	0.00033416	-0.0017866	-0.0020537	0.0010078	-0.0011264	-0.00056049	-0.00099567	0.00088112	0.00067709	-0.00034137	-0.00055816	2.536e-05	-0.00093522	0.00042103	0.0016177	0.0032818	0.001457	0.00074156	0.00023422	-0.00016471	-0.0030043	2.7506e-05	0.000397	0.00075593	-0.0019488	-0.0023741	0.00033474	0.00079571	0.0014531	-5.5795e-05	0.0024027	-0.00096669	0.0020359	-0.00114	-0.0018264	-0.00067053	-0.0010008	0.00057142	-0.0001607	-0.0025235
N.S.		-0.0010229	-0.00085597	-0.00064415	-0.0012245	0.00044757	0.0010212	-0.00092212	0.00011527	-0.00089985	0.0015612	0.00049727	0.00028526	0.0018034	-0.00061418	-0.00042823	-3.5458e-05	-0.00020532	-0.00044876	-0.00057672	-0.0001511	0.00023563	0.0011651	-3.7288e-05	0.0010085	0.00089029	0.00074917	0.0023493	0.0024899	0.0014438	-0.0014338	0.00030491	0.00084604	0.0016924	-0.00054517	-0.0019188	7.2028e-05	5.6993e-05	0.001416	2.465e-06	-7.3002e-05	0.00058089	-0.00079688	-0.00077387
N.S.		0.0002481	0.00071714	-0.0015004	-0.0010504	-0.001236	0.00035519	-0.0033601	-0.00041278	0.00064995	0.00088152	0.0013691	0.00058147	-0.0016409	-7.524e-05	0.001505	0.00011838	0.0010821	0.00025824	-0.0010456	0.00044374	0.0011416	-0.0015237	0.0025751	0.0002584	0.00042911	-0.001745	0.00042541	-0.0011699	0.00058965	-0.00058082	5.9944e-05	0.00032098	-9.6996e-05	0.00029923	-0.0029676	-0.0016171	-0.00059705	-0.0015137	-0.0006874	-0.00065613	-0.00054013	-0.0012111	-0.00017647
N.S.		-0.00031223	-0.0002502	-0.00019952	9.8736e-05	-0.0004899	-0.0018187	-0.00033772	0.00027369	-0.00082739	-0.00079188	0.00087635	-0.00025616	0.001763	0.0013313	-0.00027998	0.0010818	-0.00038181	-0.0010946	-0.0011632	-0.0010478	-0.0033568	0.0026699	0.0028256	0.0021077	0.00022211	-0.0011064	-0.0020548	-0.0025184	0.00022824	-0.00079478	-0.00065082	-0.0024183	-0.0010387	-0.00087553	0.0003734	0.00056583	-0.0015446	-0.00084931	-0.00011125	-0.00032686	-0.0020966	-0.0018982	-0.00066456
N.S.		-0.00021401	0.00022453	0.00013982	-0.00054696	0.00010245	-0.00046644	0.00037144	-0.00073305	0.0031168	8.5976e-05	-0.0012026	-0.0010249	-0.00057296	0.00051167	-0.0015013	-0.00060156	-0.00010703	-0.0016955	0.0010947	0.00052282	0.00029374	0.00047463	0.00017449	0.00019916	-0.00051391	0.0015711	-0.00025322	0.00032	-0.0010766	-0.0005338	-0.00064406	-0.0003936	0.00029721	0.00073447	0.00010309	0.00022116	1.0242e-05	-0.00089977	-0.00058693	-0.0016635	-0.00071132	-0.00048462	-0.00066371
N.S.		0.0011542	0.00019197	0.0018845	0.0010495	5.4526e-05	0.0010702	0.0034008	-0.00029402	-0.0005994	0.00032696	-0.00012044	0.0010781	0.00078203	-0.00028259	-0.00074896	-0.00030966	5.1861e-06	0.0056459	0.0018028	0.0017107	0.0013805	-0.00086606	-0.0039412	0.0010982	0.00094653	0.00082177	-6.4037e-05	-0.0006398	-0.00049611	0.00036807	0.001221	0.0010934	0.0019449	0.0023516	0.0022315	-0.00016213	-0.00053938	-0.0021197	-0.00064074	0.00075987	0.00069883	0.00077542	0.0014381
N.S.		-0.00028989	0.00035737	0.00062321	-0.00079807	-0.0006256	0.0001749	0.0009913	-0.001301	0.00077091	7.356e-05	-0.0016375	-0.00011658	-0.00060488	0.00023351	-6.6064e-05	-0.00085456	-0.00023763	-0.0016814	0.001167	1.9139e-05	-0.0001817	-0.00046053	0.00092927	0.00073799	-0.0001693	0.0010737	0.00052439	0.0006532	-0.00041994	-0.00084747	1.2111e-05	-0.00070355	-0.00045581	0.00049627	0.00025541	0.00041987	6.4239e-05	-0.0012535	-7.1642e-05	-0.00080672	-9.0843e-05	-0.00095947	-0.0013525
N.S.		0.0015573	0.0020805	0.0044932	0.00032817	0.00056213	0.0014865	-0.0011776	-0.00051335	-6.4657e-05	-0.0024618	-0.00094751	-0.00091864	0.00095268	0.0024514	-0.00093036	0.0016391	-0.0010365	5.0109e-05	0.0014426	-0.0011589	0.0012643	-0.00023113	0.0022844	-0.0012196	-0.00035447	-0.00071232	-0.0016609	0.00073523	0.00086029	-0.00078554	-0.0010412	0.00051706	-0.0011478	-0.00019752	0.00020834	-0.0017628	0.0020228	0.0012872	0.00033001	-0.0011914	-0.0016389	-0.00073204	0.0021111
N.S.		0.0015531	0.00097837	-0.002562	-0.00063599	-0.00071548	0.0011181	-0.00063616	0.0013074	-0.00016913	-0.001116	0.00030063	0.00094553	0.00068997	0.00043611	0.0012091	-0.00048368	-2.3741e-05	0.002625	0.00084724	-5.3466e-05	-0.00011012	0.001015	0.00042631	0.00059349	-0.00072212	0.0010529	-0.00017571	-0.00060191	0.0021029	-4.9738e-05	6.7572e-05	-0.0013017	0.0012848	0.0013483	0.0016847	-0.00031454	-0.00089896	0.0017069	0.0026046	-0.00078352	0.00049533	-0.0015596	0.0011309
N.S.		-0.00028956	0.00095176	-0.00013049	0.00060558	1.8022e-05	-0.00080494	0.00037478	0.00043507	-0.00044894	0.0011339	0.00083948	-0.00051966	0.0013586	0.00039279	-0.00013724	-0.0011708	0.00053197	-0.00034701	0.0017331	-0.00053624	-0.00025858	0.00034489	-0.00029715	0.00064452	0.00035926	-0.00069873	0.00021186	-0.00030169	-0.00030047	-0.00085106	0.00023513	0.00090999	0.0022632	0.0013985	6.3996e-05	0.00066951	0.00048353	-4.9526e-05	0.0023781	3.3535e-05	-0.00085103	-9.9191e-05	-0.0012569
N.S.		-0.0012889	-0.00019121	-0.00048002	-0.001447	-0.0022857	-0.0014539	-0.0019647	-0.00099337	-0.0005528	0.001277	-0.00020118	-0.0014563	-0.00057126	0.00024668	-0.0012405	0.00043992	-0.00033194	0.00063621	0.00036168	0.0013705	0.00030557	0.00073104	8.9161e-06	-0.00038671	-0.0004659	0.0013388	-0.00057456	-0.00068963	-0.00074545	0.00014373	0.00069386	-0.0010407	0.00028486	-0.00071217	-0.00016927	0.0005561	0.00039145	-9.2632e-05	0.00043287	-5.8879e-05	0.0010089	0.0015774	-0.00085018
N.S.		0.00057341	-0.00071935	0.0015856	-0.00054679	0.00050552	-0.00050255	-6.5856e-06	-0.00096233	0.0005219	0.0025362	-0.00069448	0.0010662	-0.00052684	0.0010324	0.00058593	3.2753e-05	-0.0010745	-0.00022781	0.00046717	0.0021025	-0.0012634	0.0012012	-0.00026663	-0.0016211	0.00128	0.0013089	-0.00021362	3.1324e-05	0.00027461	0.00067575	-0.0019453	-0.0018021	-0.00068304	-0.00090117	-0.00034978	0.00073064	-0.001657	-3.5675e-05	-0.00018633	-0.00037045	0.0016518	7.2199e-05	0.00090095
N.S.		0.0012233	0.002688	-0.0031495	0.00079943	-0.00068075	0.00016155	-0.0002286	-0.00026173	-0.00013952	-0.00050452	-8.0123e-05	0.00054429	0.0014404	-0.00081605	0.00091406	-0.0002828	-0.00029937	0.0020004	0.00072204	-0.00037278	0.00016249	0.00046704	0.0004965	0.00038524	-5.6891e-05	0.0021491	-0.00069955	-0.00063787	0.0016148	0.00027609	-0.0018003	-0.0011899	0.0006784	0.00090429	0.0017242	0.00051915	-0.00031213	0.00063312	0.0014351	-0.000817	0.00091459	-0.0013843	0.00023414
N.S.		-4.0618e-06	0.00022651	0.0022809	2.4138e-05	-0.00060553	0.0012329	0.0013956	-0.00011675	0.0013627	-0.00019398	-0.00039817	0.0021314	-0.00017304	0.00019765	0.0010325	-0.00023	-9.8856e-05	-0.0017227	0.00047199	-9.9783e-05	0.00028283	-0.0017215	0.0022858	0.0001538	0.00041982	-0.00022164	0.00091672	0.00026784	6.5246e-05	-1.5773e-05	0.00018304	-0.00094921	-0.0002991	-4.042e-06	0.00022968	0.00080854	0.00052491	-0.0014432	0.00068311	0.0001071	0.00015104	-0.00072724	-0.0012603
N.S.		-0.0017112	-0.00056712	0.0015442	0.0028602	-0.00022015	-0.0011753	-0.00059887	0.0023479	0.0025647	0.001004	-0.00096443	-0.0020909	0.0010904	0.0025857	0.0013701	0.0053024	-0.00083923	-0.0024567	-0.0026004	0.001671	0.0034661	-0.0015752	-0.00071601	0.0009163	0.00048621	0.0011417	0.0034303	0.0032626	0.00043688	-0.0010632	-0.00087111	-0.0024319	0.0021759	-0.00033666	0.0019831	0.0036263	-0.0016256	-0.0019661	0.0033188	0.0050012	-0.0023928	0.0020645	0.00035487
N.S.		-0.00025323	0.0015342	-0.00141	0.00076069	0.00020014	-0.001297	-0.0032311	0.0021697	0.00031074	-0.00065848	0.00048156	-0.00093756	-0.00019394	0.00026784	0.001243	-0.00044332	0.00051473	0.00088858	-0.0011758	0.00063214	0.0028614	-4.2092e-05	0.00070586	-0.0018803	0.00049569	0.00025101	0.00053308	-0.00064776	0.00052312	0.00030503	-0.00033091	-0.00027628	-0.00022207	-0.00043723	0.0012504	0.00013238	0.0010029	-0.00026938	-0.0010513	0.0008356	0.00018755	0.00076539	0.00061695
N.S.		0.00023422	0.0019479	0.0028937	0.0020153	0.00055929	-0.00026763	0.00084915	0.00049441	0.00078535	-0.00041938	0.00080835	0.00080614	0.0018782	0.00095475	0.0018204	-1.8865e-05	-9.7418e-05	0.00046911	0.00061471	-6.9191e-05	-0.00050782	-0.00022268	0.00091044	0.0011587	-0.00035595	-0.0011947	0.0002162	-0.0013702	-0.00061959	0.0011143	-0.00020561	0.00055409	0.00010008	0.00047751	0.00089939	0.00065846	-0.0022864	0.00062653	0.0014945	-0.00012133	0.0020682	0.0010074	0.00029775
N.S.		0.0018557	0.0001203	0.00021123	-0.000105	0.00048024	-0.00099661	0.0035496	0.001202	-9.2987e-05	0.0015739	0.0010114	-0.00065038	0.0002672	0.00052041	0.00064273	0.0012879	0.0014647	8.1452e-05	0.00096622	0.0017109	6.2566e-05	-0.0010619	0.00064165	0.00030959	-0.0011304	-7.9907e-05	-0.0001133	-0.00084561	-0.00086348	0.0001016	0.00034938	-0.0001916	-0.0010516	0.00020732	-0.00021014	-0.00027928	-0.00056862	0.00096582	0.00062883	0.00022898	-0.00049898	0.00070569	0.0017286
N.S.		-0.00045612	0.0010643	-0.00045042	0.00038304	-0.00074671	0.00039279	9.5861e-05	-0.00023555	0.0016205	0.00046763	-0.00024944	0.0026901	-0.00079521	0.00059422	-0.00034777	-0.00047368	-0.0002389	-0.00092313	-0.00015169	-0.00095269	-8.3629e-05	0.0013076	0.0012601	0.00062785	-0.00053828	-0.00082011	0.0013542	0.00035458	0.00032172	-0.0009242	0.0013192	-0.0024649	0.0014025	-0.00064517	-0.0021225	-0.0016686	-0.00070914	-3.1659e-05	-0.00094974	-0.00022296	-0.00087575	0.00065516	0.003361
N.S.		0.002702	-0.0020616	-0.0037321	-0.00040103	-0.00033166	0.00017579	0.0016137	0.00050855	-0.00082511	-0.00084439	-0.0018974	-0.0010769	-0.00031954	0.00046312	0.00093311	-0.0016672	-0.00035279	-0.00038551	0.00013387	-0.0017705	0.00093649	0.0014559	-0.00055444	0.00060462	0.00065098	-0.00042713	-5.3127e-06	0.001962	-0.00084589	0.0010746	0.0015553	0.00035005	0.00058948	0.0018253	0.00015846	1.6082e-05	0.00021598	-0.00068589	-0.0013517	0.0002501	0.0007568	-0.00078619	-0.00081836
N.S.		0.0012936	0.00040283	-0.00036353	-0.00028222	0.00065874	-0.0012083	-0.0015153	0.00087957	0.00099436	0.00074469	7.8091e-05	0.00043281	-0.0010762	-0.00040158	-0.00067624	-0.00053546	0.00018151	-0.000492	-0.00096973	-0.00022435	0.0021798	0.00023283	0.00038771	0.0001274	-0.00033329	0.0012866	0.0022798	0.0013428	0.0017856	0.0018052	0.0020184	5.4764e-05	0.0015351	0.0010171	-0.00055376	-0.0011051	-0.0007596	0.0017002	0.00076017	-0.0014126	-0.00045241	-0.00079599	-0.00073948
N.S.		0.00042556	0.00024563	-0.0014331	-0.0020996	-0.0031654	6.1934e-05	-0.00040171	-0.00090586	-0.00049889	-0.0014094	-0.00084076	-0.000874	-0.0016298	-0.00048334	-0.00061856	0.001856	0.00062457	-0.00069418	-0.00047889	0.0014533	-0.00092393	-0.00073064	0.0017296	-0.00010693	0.0004213	-0.00052011	-0.00062387	-0.0019146	-0.00067032	-0.00046492	-0.00084198	0.00039202	-7.6941e-05	0.0013555	0.00049513	0.00078336	2.1837e-05	-0.00046299	-0.0010482	0.00020075	0.00025411	0.00018801	0.00059289
N.S.		-0.00057172	-2.8831e-05	-0.0009467	-0.00038086	0.00056835	0.00025878	0.00077029	0.00012257	-0.0003844	0.00077387	2.1608e-05	-0.00081226	2.1714e-05	0.00103	-0.0012728	0.00026463	0.0030654	0.003289	0.00055787	0.0001978	-0.00057194	-0.0047841	0.0019696	0.00328	0.00058467	-0.0014994	0.0015872	0.0010407	-0.001346	-0.0019172	0.00029504	-8.8186e-05	-0.00034366	4.8107e-05	0.00056953	0.0020475	-0.00044541	-0.0016783	6.1162e-05	-0.0011434	0.00023012	-0.001604	0.0012062
N.S.		0.00035764	0.0020471	-0.00048951	0.00061347	5.2675e-05	-0.0018085	-0.0017749	0.00012048	0.00054869	0.00056244	0.001216	-0.0013019	0.00091156	-0.00033987	0.0015004	-0.00043117	-0.0015418	0.0012266	0.00087164	-0.00091158	0.00080188	-0.00065232	-0.00047137	0.0013577	0.00017226	-0.0011606	7.1579e-05	0.00028947	-0.0010986	-0.00070994	-0.0016873	0.00065268	0.00056526	-0.00086709	0.0017457	0.0013146	0.0011167	-0.0016388	0.00025195	0.00024686	-0.00019303	-0.001399	-0.00083115
N.S.		0.0027901	0.0014259	0.00039532	0.0024012	0.0020596	0.00011613	0.0011351	-0.0017435	0.0017843	0.00242	0.0035439	0.0043778	-0.00017358	0.0032868	0.0014837	0.0057342	-0.0011849	-0.0038192	-0.003102	0.0035273	-0.00043705	0.0015234	-0.00051749	0.00010285	3.011e-05	-0.0016626	-0.00061961	-0.0048355	-0.00042699	0.0072103	-0.011722	-0.0037031	0.0015066	-0.0022636	-0.005214	7.0197e-05	-0.00059949	-0.0035771	0.0022885	0.0050954	0.0022327	0.0047318	0.0016667
N.S.		-0.00072442	-0.00095217	0.0010307	0.0023549	0.0010728	0.0018606	5.9942e-05	0.00024787	0.0025244	0.00061915	0.00085676	0.0016909	-0.00024821	-0.00083733	0.00016426	0.0013847	0.0014912	0.00076149	0.0016301	0.0012338	0.00081848	-0.001676	-0.00023253	-0.00074577	5.7118e-05	0.00084749	0.00082449	-0.00073802	0.00051476	-0.001407	-0.0010726	-0.00072782	-0.0013525	0.00071839	0.0010263	-0.0014515	0.00063883	-3.2477e-05	-7.5743e-05	-7.0333e-05	0.00026713	-0.0012646	0.0021064
N.S.		-0.00040981	0.00052119	-0.00030079	0.001128	-0.00074431	0.00084975	0.0010256	-0.00017092	0.0010577	0.00074191	-0.001437	0.0012228	-0.00010679	0.00034265	-0.00072794	-0.00032018	-0.00010662	-0.0011628	0.00085358	-0.00047687	-0.0012964	0.0013994	0.00035839	0.00082215	-0.00065312	0.00011096	0.0026184	0.00010844	0.00017031	-0.00039829	0.0015677	-0.0024671	0.00076171	0.0002626	-0.00071541	-0.0029375	-0.0018191	-0.00025005	-0.0012424	-0.00039892	-0.0012745	0.0003186	0.0048603
N.S.		0.0019586	0.00024135	-0.00035203	-0.00091843	0.00062503	-0.0019777	-0.001491	0.00034459	0.0010258	8.9609e-06	0.00061186	-0.00099714	0.0010743	0.00061627	0.0011858	-0.00047831	-0.0010859	0.00044033	0.0013029	-0.00057405	0.0012053	-0.0037386	-2.0553e-06	0.0017189	0.001093	-0.0021169	0.001073	0.0010529	-0.0013164	-0.00087714	-0.0015828	0.00091653	-0.00011483	-0.00023813	0.00060102	-0.00065745	0.00093157	-0.0013341	0.00058228	-0.00025205	-8.616e-05	-0.00094428	-0.00010393
N.S.		-5.118e-05	-0.00084819	1.576e-05	-2.924e-05	0.0012684	1.6893e-05	-0.0010797	0.00056727	-0.00063046	0.0032534	7.0872e-05	-0.00041625	0.0044414	0.00084877	-0.00025987	0.00078551	-0.00050456	-0.00093685	-0.00087648	-0.00072465	-0.000672	0.001934	0.00067553	0.00051962	8.8726e-05	-0.00084214	0.0014827	0.0010871	0.0008441	-0.00081545	-0.00010447	0.0012809	0.00077944	0.00053209	-0.0033231	0.00040951	-8.5609e-05	0.00092961	0.0008869	-0.00032145	0.00029972	-0.00025089	-0.0011087
N.S.		0.0010544	-0.00168	-0.0038055	0.00043015	-0.0012213	0.00029786	0.00048045	0.00019376	-0.00033921	-0.00010661	-0.0022039	-0.00063818	0.00075965	0.00029554	0.00093729	-0.0018046	-0.00058699	-0.0010976	0.00016451	-0.0015596	0.0007012	0.0021888	-0.0018843	0.0010668	0.00019863	-0.00070885	0.00022151	0.0016374	-0.00098918	0.00032829	0.0014235	0.00063761	0.0022666	8.3018e-05	-0.00016486	0.00031508	0.00049313	0.00022159	-0.0018873	-0.00048454	0.0013785	-0.00044911	-0.00068004
N.S.		-0.0002605	-0.00038281	0.0015051	-0.00022653	0.00074449	-5.4585e-05	-0.00042159	0.00014601	0.0059784	-3.0189e-05	0.0001482	-0.0011821	-0.00036379	0.00056022	-0.0011266	-0.00017926	-0.00057487	-0.0013304	5.6439e-05	0.00017659	0.0015065	0.00029988	-0.00014774	-0.00089232	-0.00028162	0.00055268	-0.00067655	-0.00034163	-0.00080631	8.4769e-05	7.2523e-06	-3.7381e-05	0.00099479	0.00015659	0.00017885	0.00031682	-0.00043059	-0.00064189	-0.0012152	-0.001459	-0.0019767	-0.00058484	-0.00021387
N.S.		-0.00010427	0.0003974	0.0023021	-0.0012999	0.00020623	0.00087801	-0.00094286	-0.00026448	-0.00081616	-0.00044667	7.6458e-05	-0.00097424	0.0010722	-0.00075772	0.0002545	-0.0017402	0.0024157	-0.00073142	0.00021653	-0.0013651	0.001021	6.7858e-05	0.00091974	-0.0014009	0.0011844	-0.002408	0.0010676	0.00079175	-0.0015358	-0.0020781	-0.0009258	-0.00099298	-0.00077911	-0.00021263	0.001878	0.00089556	0.00015844	-0.00093049	-0.001243	-6.7264e-05	-0.0023266	-0.00019965	-0.00024518
N.S.		-0.0012049	1.0259e-05	-0.0026195	0.00083221	0.0018784	-0.00036214	0.00028948	-0.00017472	0.00076421	2.458e-05	-0.0014271	-0.00012999	0.0010334	0.00041438	-6.8012e-05	-0.00037615	0.0020999	0.0024428	-0.00035629	-0.00010349	-0.00050095	-0.0021018	0.00091904	0.0020164	0.00073908	-0.00098543	0.00087286	-0.00044589	-0.0007967	-0.0020988	0.0014459	-0.00081708	-0.00052518	0.0006374	0.00016845	0.00081398	-0.0013947	-0.0023978	-0.00044044	7.7335e-05	-0.00098454	-0.00079755	0.0006203
N.S.		0.0016035	0.0034554	0.00026578	0.0014788	0.0016331	0.0033324	0.0035723	0.0013	0.0014893	0.001027	0.00096185	-9.8776e-05	0.0012591	0.0012072	-0.00073855	-0.0004347	0.0012192	-0.00077174	0.00094518	0.00057743	-0.00068772	0.001066	-0.00029397	-0.0014105	0.00039727	-0.00015427	0.0003349	-0.00034926	0.00050111	-0.00021968	0.00054636	0.00090628	0.00022474	0.00014477	-0.00010882	0.001773	0.0015992	-0.0010715	-0.0017147	0.00045217	-0.001684	0.0015991	-0.00076156
N.S.		0.00030009	0.001199	0.00090776	-2.22e-05	9.5045e-07	-0.00017976	-0.00078509	0.00074901	8.9643e-05	-0.0018778	-0.0010277	-0.00019966	0.00032543	-0.00096512	-0.0031406	0.00046739	-2.5261e-05	0.00099906	-0.0012114	0.00068878	-0.00068111	-0.00014115	0.00055838	0.0016377	-0.00027486	0.0011832	0.00030736	-0.0010717	-0.0015821	0.00021051	0.00054982	0.00013831	0.00010536	-7.4047e-05	-0.001063	0.00061654	-0.00028648	-0.00072175	0.00056885	-0.0020043	5.4539e-05	-0.00063824	0.00055592
N.S.		0.00087405	0.0030271	-0.0016245	0.00077679	0.00044862	-0.0017955	-0.0030527	0.0019291	0.001651	-0.00015652	0.00020219	-0.00056154	0.0011074	0.0015264	0.0012237	0.00021057	0.00062126	0.0011837	-0.00078228	-0.00053873	0.0040923	-0.00060346	0.00041634	-0.0023128	0.00025874	0.0018931	0.0010059	-0.00078962	0.00061922	0.00035893	-0.0012851	0.0008737	-0.00042776	-0.00075021	0.0034103	0.0010025	7.6916e-05	8.3971e-05	-0.0016804	-0.00013109	-0.00010135	0.00056565	0.00050732
N.S.		-0.0013895	0.0024173	0.0009302	0.00078987	0.00022483	-0.0021454	0.00044373	-0.00046296	0.0012472	0.00070828	-0.0025844	-0.0010432	-0.00028187	0.0026956	0.00072006	-0.0013695	-9.5902e-05	-0.00093606	0.00076186	0.00095089	-0.00037456	-0.0011734	5.2661e-05	-0.00074972	0.0010412	-0.00056889	-0.00071313	-0.00029545	0.00022936	0.00065477	0.00035833	0.000271	-0.00040237	-0.00032424	-0.0001599	0.00086504	0.0012216	-0.0029137	0.00014078	0.0026516	-0.0025527	0.00024467	-0.001069
N.S.		-0.00020794	0.00093047	0.00099052	-0.00085375	-0.00086326	0.0019999	-0.00059272	0.00014012	-0.00098132	-0.0015688	0.0003729	-0.0003201	0.0019712	-0.0005259	-0.00031104	0.00059522	-0.00034455	0.0012563	-0.0011349	0.00016987	0.00071693	-0.0014622	0.001213	0.00067882	0.00030501	0.00019087	0.00072707	-0.0008519	-0.0017826	-9.7591e-05	0.00080633	-0.0013391	0.0013479	0.00032706	0.0012136	-0.00071931	0.00018682	0.00027999	-0.00050769	0.0017848	0.00023978	-0.00070977	0.0012254
N.S.		-0.001384	0.0010016	0.00044847	-0.0020367	-0.00056555	0.00091215	0.00092534	0.00075493	0.00024972	-0.00021317	-0.00034969	0.0019894	-0.0011844	-0.00040563	-0.00092525	0.0011322	-0.0015288	-0.00086698	0.0004398	-0.00070907	-0.0002116	-0.0015831	0.0016237	0.00089944	-3.1831e-05	0.00024551	0.00017215	0.00012376	-0.0011778	0.00075498	-0.00040506	-0.0014475	-0.00033292	-0.0017385	-0.00086588	-0.00060868	-0.0017755	0.00066874	-0.0011432	0.00018353	-0.00062323	-0.00080483	-0.00048261
N.S.		0.0019075	0.0016346	0.00027043	0.0011278	0.00047817	-0.00014562	0.00037236	-0.0011204	-0.0015651	-0.00041452	-0.0017881	-0.001748	0.00011175	-0.00053077	-0.00038016	-0.0011963	0.00064298	-0.00082733	-0.0011456	0.001793	0.00040965	-0.00091577	-0.00066135	0.0008112	8.4718e-05	-0.00011096	-0.00076673	-0.00079322	0.0002035	-0.00047317	-0.00025948	-0.00054227	-0.0021693	-0.00088088	0.0004138	-0.00046105	-0.00091898	0.0012092	0.0013913	0.00033158	0.00033393	0.00045862	0.0016473
N.S.		-4.8419e-05	-0.00036846	0.0036137	-0.0037889	-0.00056625	0.0021338	0.0021813	0.0015488	0.0011137	0.0013699	0.0007507	0.0040821	0.0048595	0.0022641	0.0018056	0.0038446	0.0028976	-0.00056404	0.0007718	0.001502	-0.0021168	0.0013303	0.0013225	-0.0013483	-0.0010885	-0.0025214	-0.00019836	0.00064126	-7.2837e-07	-0.0034515	-0.0037775	-0.0011562	-0.0037281	-0.0051891	-0.0088844	-0.0013686	-0.0031376	0.0047146	0.0037829	0.0019426	9.0052e-05	-0.0015376	0.0015117
N.S.		-0.00046522	0.0010358	-0.00071522	0.00035337	-0.0013276	0.001882	-0.00064585	0.0012535	7.3479e-05	0.00051576	0.00053674	-0.0011437	0.00010379	-0.0012982	-0.0010886	-0.0025162	-0.00017306	-0.0012236	-0.0014296	0.0022483	-4.8095e-05	0.00044965	-0.00041872	-0.0016098	0.0011171	-0.00010881	0.00092811	0.00097681	-0.0004569	0.0011659	0.00088217	-0.00081175	-0.0014929	-0.0012299	-0.00099816	2.8336e-05	0.001448	-0.0002069	0.00028362	0.0015969	0.00185	0.0022843	-0.0026231
N.S.		-0.00045448	4.1396e-05	0.0013327	9.4977e-05	-0.00093297	-0.0011106	0.0016495	0.00074878	-0.00084716	-0.00097484	-0.0018794	-0.00066677	-0.0011645	0.0014657	0.0020346	-0.0018748	0.00017306	0.0013469	-0.0010017	0.00061119	7.3828e-05	0.0013153	-0.00027191	0.00060721	-0.0011214	0.00031426	0.0014306	0.0014242	0.00099422	0.00021547	0.00072326	0.0012576	0.0008982	0.0018065	-0.0018907	-0.0011995	-0.0016533	0.0012988	-0.0011518	0.00038456	-0.0012258	0.0026997	-0.00087839
N.S.		0.003976	-0.00066489	-0.0021853	-0.00080941	0.00018019	-0.00035302	0.0031947	0.0015366	-0.0014943	-0.0011669	-0.0015317	-0.00091014	-0.0013504	-0.00037955	0.00038667	-0.0014475	-4.5825e-05	-0.00051903	-7.1074e-05	-0.0018676	-0.00018804	0.00068365	0.00063056	0.00053422	0.0004689	-0.00039141	-0.00038552	0.0012741	-0.00050652	0.0011089	0.0011166	0.00020518	-0.00054616	0.0017327	-5.1043e-05	-0.00021521	0.00055201	-0.0011803	-0.00052574	0.00017056	0.00050205	-0.00057793	-0.0010522
N.S.		-0.00034257	0.0032331	-0.0021992	0.0014439	-0.00055219	-0.0011027	-0.0010895	-0.00075524	0.00046267	0.00039617	5.8434e-05	-0.00073781	0.0013066	-0.0017943	0.00081765	-0.00041168	-0.0014319	0.0017019	0.00063085	-0.00092021	0.00042004	-9.2703e-05	-0.00022731	0.00036973	-2.7673e-05	0.00087576	-0.0009107	-0.00040928	0.000157	-1.3232e-05	-0.0021112	0.00057524	0.0005446	-0.00021705	0.0021573	0.0020336	0.00039139	-0.00056674	0.00053037	-0.00047504	0.00021212	-0.0014887	-0.00038987
N.S.		5.3543e-05	4.7473e-05	0.00050058	-9.2332e-06	-0.0006865	-0.0013037	-0.00015128	-0.00049477	-0.00078977	-0.00082897	-0.0013697	2.5631e-06	-0.0012555	-4.7706e-05	-0.00088773	-0.0010822	-0.00034517	-0.00030597	-0.0013419	0.00010276	-0.00096964	6.156e-05	-0.0016879	0.0011234	0.0028514	-0.00084445	-0.00028366	-0.0015385	-0.00047521	0.00032786	0.00047685	0.00034549	0.00093039	-0.00081155	0.00027905	-0.00081581	-0.0015315	-0.00011708	0.00081126	-0.00035579	0.0044084	0.0011769	0.00034572
N.S.		0.0002111	-0.00018085	-0.00039168	-0.0005726	4.6655e-05	-0.0013531	-8.1183e-05	-0.0010003	-0.0012415	-0.0015798	-0.001466	-9.0069e-05	-0.00057902	-0.00037678	-0.00022433	-0.00091341	0.00019767	0.0010174	-0.0011858	0.0010664	-0.00016073	0.00032171	-0.0011969	0.00046201	0.00081477	-0.00096763	-0.00048052	-0.0012091	-0.00095621	0.00024501	0.00073652	0.00088542	0.0013055	-0.00077643	0.0011694	-0.0016162	-0.0010703	-0.0010399	0.00050086	-0.00049992	0.003534	0.00052556	0.00016539
N.S.		-0.00040748	0.0015327	0.0010868	0.00012666	0.00046657	0.00059891	-0.00013524	0.0011898	0.00092062	0.0014731	0.0035219	0.00062849	0.00028892	0.0013541	0.00097875	0.00016285	-0.00082313	-0.00060708	-0.0015853	-0.00040465	0.0014378	-0.0010508	0.00016371	0.00063413	0.00092157	-0.00019802	-1.7934e-06	0.00031625	0.00067455	0.00080031	0.0001535	-0.00075666	0.0015938	0.00013425	0.00048412	0.00020126	-0.0011317	0.00010125	0.00032495	0.00038133	0.00046237	7.0809e-05	-0.00074455
N.S.		0.0005898	0.0013871	0.00058129	-0.00034597	-0.00090725	0.0021634	-0.00069132	0.0010481	-0.0011012	0.00010981	0.000813	-4.729e-06	0.0024045	-0.0008882	9.1819e-05	-0.00061343	-6.554e-05	0.00052347	-0.00061529	-0.00012182	0.00076746	-0.0005228	-6.6399e-05	9.3034e-05	0.00054197	-0.00084509	0.0008968	-0.00095666	-0.00098794	-0.00013397	0.0022048	-0.0014556	0.0012955	-0.00013306	0.00091292	-0.0012859	-9.016e-05	-9.1207e-05	-0.00098921	0.0027229	0.0012959	-0.0002194	0.001377
N.S.		0.0016121	1.0085e-05	0.00040856	-0.00063142	-0.00056523	0.00021328	0.00088607	-0.000666	0.00045973	0.0018901	-0.001001	0.00088024	-0.00059527	0.0013021	0.0013953	0.0010988	-0.0012207	-0.00076564	-0.00079438	-0.0010838	-0.00045949	0.0035082	0.0008366	-0.00049504	-0.0014579	0.00070236	-0.00013252	2.0399e-05	-0.00099914	0.0010065	9.1243e-05	0.00099583	-0.0008399	0.00030328	0.00083699	0.0010948	-0.00049156	6.7771e-05	0.0014755	-0.0017201	0.00027695	-0.00039504	0.0019453
N.S.		0.00078324	-0.00047175	0.00051969	0.0017338	0.0013817	-0.0013846	0.00064998	0.00096951	0.00097989	0.0027729	0.00074804	0.0020559	-0.00055719	-0.0001994	0.0010498	0.00085858	0.0012397	-0.00021365	-0.0014345	0.00093245	0.00047598	-0.00063206	0.0005742	-0.00015339	0.00021607	0.00051136	-0.00056467	0.0001224	-0.00055754	0.0011293	0.00033578	0.0015635	0.0016588	-2.8642e-05	0.00023372	0.00016555	-0.00031837	0.0010658	0.00052722	0.0026336	-0.0015877	0.0016531	-0.0018159
N.S.		-0.00083331	0.0010695	-0.0013429	-0.00010101	-0.00074913	0.0006783	-0.0023307	0.0018109	-0.00050064	4.7226e-06	0.0010456	-0.00097319	-0.00018461	-0.00038055	-8.4522e-05	-0.0014923	0.00033412	0.00031884	-0.0014183	0.0010028	0.0010016	0.00026671	0.00061772	-0.0022389	0.00074087	-0.00065094	0.00089099	0.00013246	-0.00050044	0.0014688	0.00086955	-0.00087123	-0.0011502	-0.00090242	-0.00054721	-4.0893e-05	0.0015344	-0.00021718	0.0002184	0.0016816	0.0017302	0.0011146	-0.0010919
N.S.		6.7422e-05	0.0011088	-7.4413e-05	0.0012047	1.1707e-05	-0.00062612	0.0014439	0.0014317	0.00063412	-0.00057461	-0.00042076	4.7239e-05	-0.0017209	0.0013366	0.00054589	-0.0012614	-0.00086668	-0.00056696	0.00044011	-0.00015864	0.00059947	-0.0016304	-0.0018511	0.0014296	0.0010307	-0.00068222	-0.0034275	0.00038468	-0.0011481	-3.5312e-05	0.0015516	-0.00091188	9.0935e-05	-0.00015605	0.00059552	-0.0012514	-0.0010238	-0.0011421	0.00042969	-0.00093007	-0.00056349	0.00029427	0.0010088
N.S.		-0.0030463	-0.0030398	-0.0014222	-0.0011641	-0.004326	-0.0020764	-0.0038813	-0.0021371	0.00049803	0.0012838	-0.0020714	0.002615	-0.0010057	-0.0010706	-0.0012439	0.0013506	0.0011007	0.0051762	0.00076799	0.0021004	-0.0021427	-0.001182	0.0023377	-0.00056106	-0.0015327	0.0033637	-0.0030149	-0.00074405	0.0017364	0.0078622	0.010013	0.0062893	0.0053614	0.0032914	0.0037938	0.013597	0.0055753	0.012321	0.011159	0.0069911	0.0036878	0.0033171	0.0025161
N.S.		0.0023366	0.0015237	-0.00094828	-0.00022163	0.0020235	0.00014282	-0.00018341	-8.4794e-05	-0.0016596	-0.00021104	0.00022911	0.0011217	0.00035549	0.00018374	-0.00086892	6.0583e-05	-0.00022135	0.0011316	8.5876e-05	-0.001971	0.0020061	0.00050876	-0.0017603	0.00051176	0.00039297	-0.00018199	0.0012196	-0.0013069	0.0010962	-0.0026839	0.0018371	0.0010931	0.00014327	-0.0026998	0.00086769	5.5946e-05	0.0039687	0.00087589	-0.00070091	0.00021932	0.00038078	0.0019398	-3.9255e-05
N.S.		-0.00029073	0.00099822	0.0012813	-0.00023911	-0.00037582	0.00050054	-0.00093282	-0.00037844	-0.0010915	-0.0027673	-0.00041357	-0.00054527	0.00052233	-0.00033287	-0.0019405	0.00057729	-0.00024922	0.0010577	-0.0015476	0.00015637	0.00013598	-0.0013889	0.00093385	0.0012475	0.0001873	0.00072603	0.00092099	-0.00084948	-0.0021712	0.0002366	5.0523e-05	-0.00075359	0.00093355	0.00041261	-2.6575e-05	-0.00047981	4.1899e-05	0.00013674	0.00015008	-0.00058905	-0.00028583	-0.00092871	0.00083925
N.S.		-0.00077759	-0.00011528	9.1556e-05	0.000236	-0.00056388	-0.00088429	0.00075437	0.00096447	0.00028831	0.00081779	0.0013436	0.00022784	-9.261e-05	2.6083e-05	-0.00033476	-0.00019005	0.00021996	-3.5191e-05	0.00080429	-0.00054337	-0.00055601	-0.00080058	-0.0011889	0.0015816	0.00040566	-0.00071828	0.00064051	0.00058014	0.00052689	-0.0010186	3.4624e-05	0.001142	0.0024389	0.0010878	-0.00065391	0.00325	0.0011855	-0.00040377	0.00057831	-0.00090141	-0.0012323	-0.0002518	-0.0018405
N.S.		0.00012936	-0.00083483	0.00020813	0.00052146	0.0012969	-0.00050904	-0.00083462	0.00023607	8.2651e-05	0.0028255	-0.00013458	-0.00081695	0.0043683	0.00049693	-0.00080104	0.00061103	-0.00024018	-0.00070022	-0.00060815	-0.00057888	0.00049511	-0.00056844	0.00055647	-3.4605e-05	0.00041999	-0.0015257	0.00036164	-0.0011248	-0.00099338	0.00031701	9.0472e-05	0.001117	-3.9878e-05	0.0014785	-0.0030876	0.00042862	0.00029465	0.00049462	0.0013818	3.7273e-06	0.00029676	0.00054631	-0.0008753
N.S.		0.0012712	-0.00056484	0.0011441	0.00024678	0.00087046	0.0019874	-0.00050523	-4.8778e-05	0.0014504	0.00077187	-0.00097528	0.00024046	0.0015167	0.00043002	-0.00030864	0.0018681	0.0010445	-8.2355e-06	0.00069907	0.00018761	-0.00011952	-0.00053419	-0.00026907	0.0002387	-0.00057248	-0.00054892	0.00011816	-0.00019869	-0.0021261	-0.0013402	-0.00050121	0.00092432	-0.00036692	0.0010428	3.2714e-07	0.0015717	0.00014784	0.0011462	0.0016713	0.0015657	-0.00056939	0.00051761	0.00029098
N.S.		-0.0015218	-6.0235e-05	-0.00014125	-0.0008392	-0.0010114	-0.00024859	0.0011752	0.0016817	0.00034735	-5.6408e-05	0.00068596	0.0016547	-0.00012079	-0.00048087	-0.00014675	0.00052379	0.000416	0.0015777	0.00035895	-0.00043898	-4.1417e-06	-0.0018992	0.0012075	0.00068232	-0.00038264	0.001889	0.0025077	0.00094716	0.0029922	0.00026767	-0.00071267	0.0008479	0.00064975	0.00065414	-0.0015773	0.006343	0.0013476	0.0011729	-0.00033081	-0.00055633	0.00038473	0.0001361	-0.0011234
N.S.		0.00042613	-0.00037457	-0.0014792	0.0016872	0.0014736	-4.6322e-05	-0.00070797	0.00071616	0.00073519	-7.9056e-06	0.00042453	0.00017361	0.00048696	0.00029733	-0.0013878	0.00014992	-7.001e-05	0.0014717	0.00044008	0.00021986	0.00083916	-8.1403e-06	0.00013551	-0.0010375	-0.001101	0.00087732	-0.00038009	0.000466	-0.00025138	-0.00062749	-0.00039247	0.001738	0.00074054	-0.00072011	0.0008331	6.5594e-05	0.00046687	0.000412	-0.0009298	0.00062616	5.7494e-05	0.00070112	0.0014392
N.S.		-0.00016303	0.00074294	-0.0025006	-0.0015023	-0.0026751	-0.00047734	-0.00068129	-0.00077167	0.00011326	-0.0013779	-0.00090245	-0.0011262	-0.0012196	-0.0016896	-0.0011223	0.0032168	0.0017109	-0.00096951	-0.00013133	0.00020445	-0.0014358	-0.00012636	0.0010299	3.231e-05	-9.3459e-05	-0.00064916	-0.00024838	-0.0017335	-0.00058912	0.00026416	-0.0012354	-0.00024372	-0.00041491	0.00095636	-0.00013573	0.00018098	0.0013644	2.1165e-05	-0.001121	-0.00036492	0.0011353	-2.5785e-06	0.0001454
N.S.		0.0017812	0.0010997	4.3515e-05	0.00060302	0.00099451	-0.00028548	0.0014916	-0.00029981	-0.00045121	0.00065725	0.001351	0.00057964	0.0021088	0.0018268	0.0010099	0.001011	0.00046944	0.00091482	0.0013367	0.0011663	-0.00036522	-0.00050677	-0.00023534	-0.00035904	-0.001557	9.8224e-05	0.00057588	-8.428e-05	0.001501	0.0013115	0.0012629	0.00049112	0.00011756	0.00088877	-7.2815e-05	-0.00013915	-0.00055056	0.0012307	1.7782e-05	-0.0012207	0.00077585	0.001944	0.00041194
N.S.		0.00063019	0.00033538	-0.0018717	-0.001028	-0.00050348	0.0013848	0.00073579	0.00042241	-0.0016152	-0.0010475	0.0017327	0.0017598	0.0017949	-0.000806	-0.0019113	3.7535e-05	-0.0016431	0.001028	-0.0017117	-0.0011036	-0.0010173	0.0006972	-0.00023279	0.0014789	0.0013073	0.00055684	-0.00011113	0.00027367	0.00065372	-0.0015516	0.00021982	-0.00061067	-0.00082749	-0.00080931	-0.00074356	-0.0010164	0.00096661	0.0019492	-0.00085046	-5.9906e-06	0.00035319	0.0023849	0.00098307
N.S.		-0.0011032	-7.1004e-05	-1.9101e-05	-0.00061061	-0.00093952	-0.0010644	0.00055344	0.0021614	-0.0020003	0.00010338	-0.00093234	-0.00031111	9.3081e-05	-0.00036786	0.0016403	0.0018271	-0.0011129	0.00018382	0.0005365	0.0012329	0.0014015	-0.0012696	0.00079696	-0.0012815	-0.0020185	0.0025087	0.00058566	-0.0050968	0.0011644	0.00015906	-0.00026197	-0.0031045	0.00032989	-0.0010727	-0.0031898	0.0027317	0.0021281	-0.00028402	0.0016586	0.0044089	-0.00069449	0.0023346	-0.00070993
N.S.		0.00054343	-0.001059	-0.0025193	-0.00072335	-0.00095573	0.00050133	-0.001984	0.001067	0.00018193	0.0016349	3.1777e-05	-0.00019285	-0.0010053	-0.0004762	0.0018511	0.0002422	0.0020234	0.00037612	-0.0010064	0.00019691	0.00086383	-0.0015488	0.00064048	0.00044566	-0.00028983	-0.0018267	0.00050023	-0.0018429	0.00041571	0.00021889	-0.00093555	0.001332	0.00022492	-0.00011152	-0.0031873	-0.0017403	-0.00020707	-0.00070873	-0.0012332	-0.00091181	0.00010651	-0.0019574	-0.0013784
N.S.		0.00061153	0.0016463	0.0018996	0.0023097	-0.00041186	-0.00074028	0.00082774	-0.00077081	0.00072211	-0.00049416	0.0019122	0.00014618	0.0014167	0.0020566	0.001981	-0.0011033	0.00073455	0.0002796	0.00080806	0.00026556	-0.0007004	-0.00084321	0.0002336	0.00053364	-0.0010497	-0.001526	0.00082949	-0.0025545	-0.00069942	0.00097228	-0.0013132	-0.0002557	0.0015356	-0.00021629	0.00021544	0.00075752	-0.00019023	0.00034043	0.0014388	-0.00086429	0.0018861	0.00075427	-8.9976e-05
N.S.		-0.0015446	0.00019525	0.00045204	-0.00041115	-0.00099819	-0.0010761	-0.00024882	-0.0003966	0.00082204	0.00050743	-0.00015313	-0.00051061	-0.0018866	-0.00016578	-8.4008e-05	0.0010477	0.00029675	-0.00051193	-0.00034872	-0.0015866	0.0018648	-0.00058618	-0.00070252	0.00024889	0.00026645	0.0010733	-0.00069433	0.0003157	0.00034984	-1.9151e-05	0.0013148	6.5806e-05	0.00058936	0.00066873	0.00031534	0.0012261	0.00062318	-0.00077083	0.00077512	0.0003157	-0.00029242	-0.00037101	-0.0014559
N.S.		0.00022446	-9.0298e-05	0.00028778	0.0003058	-0.00013061	0.0007018	0.00070679	-0.0017543	5.547e-05	0.00010032	0.00070101	0.00061383	0.00074362	-0.001157	-0.00032947	0.00058199	0.0003459	0.00076624	3.5196e-05	0.00054928	0.00017302	-0.0012903	-0.00069776	-0.00015833	0.00045326	-0.00029139	6.1497e-05	-0.00020945	0.0002432	0.00081071	-0.0010563	-0.00011943	4.8973e-05	0.00051205	0.00020751	0.00057131	-0.0009261	-0.00053316	0.0002597	-0.00043673	-0.0010225	0.00056327	0.00021175
N.S.		0.00020068	0.00071269	0.00058227	-0.00023298	-0.0011741	-0.0015512	-0.00073325	-0.0020578	0.0021582	0.0010913	0.00050823	-0.00083527	-0.0012384	0.00010493	-0.00017371	0.00088904	5.2972e-05	0.00040167	-0.00017143	-0.00049482	-0.00035416	-0.0028737	0.001219	-4.2085e-05	0.0017448	0.00087211	0.00074887	0.0015376	-0.0011072	0.0024413	-0.00078775	0.00098539	0.00076448	0.0002776	-0.00021689	-0.00065515	0.0012301	0.00031828	0.00054809	0.00019427	0.0008146	7.6807e-05	-0.00081393
N.S.		-0.00012244	-0.00012218	-0.00055348	-0.00034081	0.00034005	-0.00018636	-0.00026846	0.00039597	0.0025871	0.0022415	0.00015058	-0.0014969	-0.00013967	0.000186	-0.00085795	-0.00031616	-0.0006637	0.00028133	-4.0515e-05	0.00045751	-0.00094458	0.0010864	-0.0007402	-0.00044835	-0.00036336	5.7e-05	0.0038943	-5.203e-05	-0.00064039	2.0549e-05	0.0012802	0.00033102	-5.3339e-05	-0.00052623	9.952e-06	-0.00019031	0.00043554	-0.00040824	-5.9111e-05	6.1545e-05	4.7001e-05	0.00010274	-0.00076652
N.S.		0.0016054	0.0025395	-7.544e-05	0.0010406	0.0016215	0.0010526	0.0018095	0.00014927	0.00029761	0.00012344	0.00028473	-0.00013694	0.00023696	-0.00019748	-0.0012583	-0.0016179	0.0011931	-0.00065667	-0.00026767	-0.00010491	-0.00017158	0.0019977	-0.00080601	-0.0010972	-0.00056958	-0.00033207	0.00020581	-0.0012598	-0.00053564	0.00015206	0.00058832	0.0010247	-0.0001482	-8.2947e-06	0.00040933	0.0010535	0.0022397	-0.00091846	-0.00161	-2.7721e-05	-0.00095369	0.002863	0.00051379
N.S.		-0.00081895	-0.0018035	0.00056665	-0.00032899	0.00018511	-0.00072874	0.00024477	0.00016595	0.00034066	0.00084653	0.0014416	0.00049456	0.00078485	0.00104	0.00033623	-0.0017436	0.0004626	-0.00037586	9.6579e-07	-0.0010614	0.00071093	-0.00051933	0.00058603	0.0005129	-0.0012666	-0.0005553	-0.0003414	-0.00024757	0.00015572	-0.00038723	-0.00014452	0.00096555	-0.00029228	0.0011865	0.0014246	-2.9375e-05	0.0011005	0.00070252	0.00173	-0.00038469	0.0010572	0.0011928	0.0013334
N.S.		0.0021121	0.00053983	0.0010076	0.00025291	0.0012652	-9.1183e-05	-0.00015137	-0.00091388	-0.00062633	0.0015723	-0.00023669	-0.00017202	0.0018974	0.00092333	0.00077	0.0012501	-2.0892e-06	0.00063125	0.00072335	0.0010384	-0.00057042	-0.00067202	-0.00025309	-0.00048186	-0.00083556	-0.00025621	-0.0002553	-0.00023843	0.00085685	0.00020683	-0.00011887	7.9994e-05	-0.00076509	8.6683e-05	-0.00055015	-8.5725e-05	-0.00071744	0.0015552	-0.00072336	-0.00078129	0.0015849	0.0021795	0.0012821
N.S.		-0.00084977	-0.0016029	0.001862	-0.00052915	0.00061841	0.00030997	-0.0008938	3.4135e-05	0.0036327	0.00015525	0.00057526	-0.0016139	0.0003255	0.00026418	-0.00026997	-0.00036916	-0.00067597	-0.00072055	-0.00088955	-0.00048071	0.0024295	-0.00044759	-0.00036148	-0.0014962	0.00016939	-0.00072818	-0.0007944	-0.00051493	-0.00050677	0.00019119	0.0010142	0.0001032	0.00071982	-0.00051983	0.00014293	0.00039265	-0.0009028	-0.0003005	-0.0015452	-0.00077519	-0.0028525	-0.00070508	-0.00063477
N.S.		-0.0013059	-0.00053261	0.00017134	-0.00024158	-0.00054627	-0.00066137	0.0016906	0.0017224	0.0010505	-2.1722e-05	0.001398	0.0011721	-0.00038851	-0.00037547	-8.6809e-05	0.00052472	3.6703e-05	0.0011801	0.00055733	-0.00046874	-0.00081188	-0.001602	-0.00068324	0.0016272	0.00029382	0.00046294	0.0016607	0.0010716	0.0021892	-0.00040109	-0.00017873	0.00091326	0.0024854	0.00094794	-0.00145	0.0069403	0.0018711	-0.00015722	-0.0011637	-0.0012283	-0.00070585	0.00011458	-0.0017831
N.S.		0.0005583	-0.00046622	-0.00016191	0.0016996	-0.00034456	-0.0011843	-1.4014e-05	-0.00034405	0.00060122	0.00017817	0.00073352	0.00034136	-0.0018945	-0.00095729	-0.0021452	-0.0012494	0.0010561	0.00015909	0.0022577	0.0014134	-0.00059321	-0.0011498	9.8608e-05	-0.0025525	-0.00066394	0.00069723	0.00052169	-0.00079869	-0.0011236	-0.0012559	-0.0011333	0.0013617	0.0011203	0.0015332	-0.00029236	0.00086805	-0.0014285	-0.0020071	-0.0006915	0.00020568	0.0002891	3.1366e-05	-0.0036255
N.S.		-0.0016443	-0.00026683	0.00037624	0.00066326	0.00053561	0.0020833	0.00023311	0.00072468	0.00077619	-0.0002535	-0.00058948	-0.0010972	0.0011135	-0.0014749	0.0027052	-0.00013751	-0.0002312	0.00069855	-0.00086102	-0.0019901	-0.0020933	-0.0017492	0.00073958	0.0030648	0.0016674	0.0012352	0.0012377	1.1882e-05	0.00099749	0.00082458	-0.00042962	-0.0010375	0.0010375	0.00029261	-0.0010855	-0.00015298	-0.00040725	-0.00060045	-0.00054209	-0.00012093	-0.00112	-0.00012691	0.0017729
N.S.		0.00058466	0.00071353	-0.00045203	0.0019239	0.00097969	0.0003378	-0.00075898	-0.00015555	0.00054174	0.00054555	0.0012049	-0.00078445	-0.003188	-0.0012355	-0.0020782	-0.0020981	0.00058871	-0.001204	0.0024356	0.0010154	-0.00090167	-0.00098744	-0.0014176	-0.00027883	-0.0010882	-0.00032098	0.0005167	0.001179	0.00025382	-0.0017092	-0.0036457	0.00069466	0.0014657	0.00094491	-0.00026742	-0.00069828	-0.0001975	-0.0018648	-0.00038306	0.00057032	-0.00073932	6.0739e-06	-0.0021335
N.S.		0.000756	-0.0001504	-0.0024687	-0.002097	-8.4e-05	0.0022244	-0.0014415	0.0022293	0.0010461	-0.0011479	0.00041581	0.00040475	-9.5771e-05	0.00082214	0.0011355	-0.0011704	-0.00070431	0.0039762	0.00088252	0.00032351	-0.00051697	0.00019448	-0.00080422	-6.35e-05	-0.0012918	-0.00035024	-0.00088501	-0.0011585	0.00044158	-0.00030918	0.0014041	0.00052469	0.0010996	0.00040088	0.0028668	2.3775e-05	-0.0010589	0.0017211	0.0025399	-0.00064292	-0.00084229	-0.0018096	0.0026442
N.S.		0.00065163	-0.00017047	-0.0027837	0.00090579	-0.0019289	-0.00030083	0.00035685	-0.00015384	-0.00032177	-0.00014086	-0.0018375	-0.00059288	0.00069477	-0.00098194	0.00035043	-0.00048414	-0.0002511	-0.0011922	0.0001046	-0.0010695	-0.00097305	0.0010346	-0.0017198	0.00090073	0.0003906	-0.00069427	0.00038509	0.00047118	-0.00091257	0.00013721	0.00083892	0.00067093	0.0025552	-0.00068175	-0.00095107	-1.5175e-05	0.0016575	5.3461e-05	-0.0010232	-0.0013086	0.0023083	0.00014073	-0.00052447
N.S.		0.0017567	0.0017913	-0.00074179	0.00069798	0.002581	0.0006994	-0.0001476	0.00050485	-0.00048481	-0.0010415	0.00073867	-0.00048126	-0.00039588	8.1694e-06	-0.0014195	-0.0022017	0.00059228	-0.00031672	-0.00085438	-0.00049759	0.00077743	0.0015492	-0.00089894	-0.00072915	-0.00068157	-0.00082467	0.00019581	-0.0016569	-0.0011304	8.6965e-05	0.0001806	0.00020692	-0.00059693	-0.00096199	0.00078516	0.00044737	0.0027519	-0.00046444	-0.00070452	-0.00011024	-0.00057828	0.0024765	0.0019347
N.S.		-0.00055266	0.0012624	-0.0017804	0.0022844	0.0027703	-0.00076964	-4.6479e-05	-1.262e-07	0.0014004	-0.0016084	-0.001897	-0.00021866	0.00087098	0.0014549	0.00080827	-0.0012892	0.0021241	0.00093296	-0.0007765	0.00021681	-0.0011035	-0.0016911	0.00021042	-0.00011678	0.0018983	-0.00096054	5.2374e-05	-0.0005632	0.00043401	-0.0015544	0.0011397	-8.884e-05	-0.00035639	0.00073715	-0.0012096	-0.00065544	-0.0012549	-0.0019801	-7.2404e-05	0.0012681	-0.0013748	1.9305e-05	-0.00060483
N.S.		0.00015797	0.00091199	0.00052179	0.0014443	0.002204	0.00049349	7.7283e-05	-0.00068325	0.00048014	0.0013001	0.00043546	0.0016289	0.0004643	0.00020642	6.9032e-06	-0.0010943	7.2952e-05	-7.0693e-05	-0.0003715	-0.00022914	-0.0006921	-0.0010939	-0.00021404	0.00061545	0.00055292	-0.00018126	0.00033154	0.0003903	0.00029197	-0.000459	0.0024348	0.0010677	-0.00011871	0.0012424	0.0011685	-0.00038931	-3.4656e-05	-0.00094476	-0.00161	-0.00099704	0.0011038	0.00096514	0.00010487
N.S.		-0.00059677	-0.00096152	-0.00082667	0.0016393	1.7047e-05	-0.00010395	0.00058071	0.0002749	0.0007552	0.00034339	0.00022626	-0.00075067	-0.001386	-0.0018821	0.00090704	-0.00085649	-0.00042397	-0.00049502	0.00018535	-0.00090261	0.00057062	-0.0018561	0.00033508	0.00063205	-0.0004137	-5.569e-05	-0.0011808	0.0013843	-0.0006547	0.0017893	-9.9605e-05	-0.0006054	0.00045032	0.0020544	-0.00056896	0.0011979	0.00033231	0.00027959	0.001533	0.00063385	0.0027868	0.0022014	2.6826e-05
N.S.		-0.00087514	0.00046517	0.00070469	0.00048449	0.00014073	0.00029158	-0.00075861	-0.0013315	-3.3427e-05	0.001498	0.00094551	0.001539	0.0015697	0.0020439	0.0015082	0.0028081	7.1802e-05	0.0010715	-6.9209e-05	0.000163	0.00037344	-0.00020384	-0.0013406	0.00075499	-0.00117	0.00071728	-0.00013473	0.00032186	-0.0014822	-0.00049782	-4.8624e-05	0.00067077	0.0025733	0.00010585	-0.00089854	-0.00081951	0.00013651	0.001234	-0.00030656	-0.0012104	0.00045581	-0.00036874	0.00070729
N.S.		0.00038538	0.0019807	-0.0013078	0.0014284	0.00029205	0.00075146	-0.0006364	-0.00064342	-0.00073229	-0.0014612	0.0018874	-0.0011033	-0.0031875	-0.0011618	-0.00085374	-0.0019273	-0.0011613	-0.00087308	0.0016017	-0.0004822	-0.00054122	-0.00095079	-0.002078	0.0018405	-0.0010181	-0.0010562	0.001317	0.0011617	0.00032601	0.00029181	-0.0032575	-0.00032137	0.0012362	0.00073513	-0.00088676	-0.00085391	0.0017231	-0.00057258	0.0010737	0.0001124	-0.0009958	0.0005659	0.00096126
N.S.		-0.00081136	0.002746	-0.00013317	0.0020766	0.0017661	-0.0015178	0.00030821	-0.00023239	0.0011718	-0.0012817	-0.0017948	-0.00073576	0.00016461	0.002488	0.0012445	-0.0019167	0.0012648	-0.00039301	0.00016351	0.00041543	-0.0016528	-0.0013556	-0.00026762	-0.00066472	0.0017275	-0.00052327	-0.00040743	0.0004242	0.001155	-5.321e-05	0.00066501	0.0011215	-0.00046711	0.0001088	-0.0012155	-0.0007651	-0.00012318	-0.0022704	-8.1711e-05	0.0025135	-0.0017373	0.00030316	-0.0010377
N.S.		-0.00061667	-0.00017455	0.00075439	0.00067911	-0.0010058	0.00074486	0.0029981	0.0025654	0.0050301	0.0023281	0.0017984	-0.00022993	-0.0021049	0.0078145	-0.00045614	0.00031418	0.0045344	0.0017432	-0.0021703	8.7179e-05	0.00047658	-0.0055285	0.005673	0.00067047	-0.00088529	-0.00055478	-0.0043824	-0.0036152	0.0025891	-0.0011822	-0.0047091	0.0020162	-0.00061624	-0.0038027	0.0018534	0.00025819	0.00036478	0.00074318	0.00026028	3.6765e-05	0.00093767	0.0013054	0.00081976
N.S.		-0.00074457	0.00031841	-0.0026145	7.9881e-05	-0.0018001	-0.00072116	0.0010306	-0.00050748	-0.00086083	-0.0015076	0.00083368	-0.00033293	-0.00088664	-0.0020944	-0.00080989	0.00040906	-0.00060979	-0.00078009	0.001417	-0.00096194	-0.00014097	-0.0010783	-0.00099125	-0.00042804	0.0004949	-3.9584e-05	-0.001163	-0.0010067	-0.00075937	-0.00014385	0.00053078	0.00047289	-2.555e-05	-0.00093712	0.0011982	-0.0015134	-0.00027436	0.00075696	-0.00017489	-0.00098141	-3.8071e-05	5.6808e-05	-0.002123
N.S.		0.001833	0.0006744	-0.0014802	-0.00082457	0.00080438	0.00022072	0.00036665	0.00020071	-0.002886	-0.00068351	0.00015066	0.0011028	0.00065539	-0.00020988	-0.0022899	-0.00057151	-0.00084179	0.0008738	-0.00072071	-0.0016923	0.00059462	0.00016527	-0.0013767	0.0007332	0.00060533	4.5915e-05	0.00016782	-6.4846e-06	0.00028151	-0.0021287	0.00079513	-0.00011285	-0.00083961	-0.0018136	0.00037217	-0.0004877	0.002359	0.002042	-0.0016969	8.277e-05	0.00049679	0.0013969	5.3268e-05
N.S.		0.0024011	0.00040465	-0.00064164	-0.00079463	0.00049997	0.00017817	0.0033767	0.0018925	-0.0015967	-0.00073198	-0.0013279	-0.00054346	-0.0018774	-0.00070021	0.00027478	-0.0014764	4.5068e-05	-0.0010056	-0.0006002	-0.0017388	-0.00070791	0.0013291	-8.5486e-05	0.00069098	-0.00058005	-0.00018007	-0.0003436	-0.00090424	1.9715e-05	0.00079943	0.00087693	0.0001027	-0.00027156	0.0013763	-5.605e-05	0.00015973	0.00043131	-0.00065785	0.00047949	0.0006107	0.00087669	5.4695e-05	-0.00072873
N.S.		-0.00011128	0.0007321	-0.0023375	6.3238e-05	-0.0021743	-0.00070794	-0.00011967	-0.00069277	6.9505e-05	-0.00071782	-0.0010627	-0.0010185	-0.00030137	-0.001878	-0.00067724	0.0024433	0.0011482	-0.00083708	0.00029026	-0.00055884	-0.0017835	4.1876e-05	-0.00040962	0.00031881	0.00029451	-0.00050533	0.00040932	-0.00095438	-0.00059834	0.00052249	-0.00033609	-0.00010076	0.00093349	0.00019443	-0.0010863	-0.00015525	0.0022992	-2.8912e-06	-0.00063926	-0.001028	0.0022332	-1.9754e-05	-0.00034473
N.S.		0.00031286	-1.8924e-05	0.00078621	0.00030501	-0.0010711	-0.0011418	-0.00065041	-0.00014028	-0.0004611	-0.0002812	-0.00017142	0.00041748	-0.0012251	-0.0002241	-0.0013749	-0.0010813	-0.00048864	-0.00077431	-0.0014	-0.00040194	-0.0016165	-0.0009524	-0.0016448	0.0012228	0.0028928	-0.0007928	5.4645e-05	-0.0011786	2.5269e-05	8.7477e-05	0.0010827	-1.5074e-05	-2.9526e-06	-0.0010929	-0.00067752	-0.00053759	-0.0020886	0.0006563	0.0012223	4.8342e-05	0.0025825	0.00026546	0.00065592
N.S.		-0.00098868	0.00051424	0.0013187	-0.00023606	0.0010453	0.00047543	-0.00056133	-0.00028386	0.0012929	0.0012316	0.002555	0.00038131	-0.00036663	0.0011254	0.00051993	-0.00021337	-0.0012175	-0.0012907	-0.0019728	-0.0010505	0.00094712	-0.0011175	0.00013006	0.00052582	0.00055343	-6.0383e-05	0.00025984	0.00018038	0.00050949	-0.00045595	0.00025983	6.5976e-05	0.0014742	-0.00021638	0.0004543	0.00022042	-0.0012785	-0.00021955	-0.00053321	-0.00051218	0.00063263	8.3495e-05	-0.0013844
N.S.		0.00080755	5.6601e-05	0.0017033	0.0037666	0.00097316	0.002824	-0.001999	-0.0038102	-0.0012052	0.0026715	0.0027928	0.0040036	0.0038037	0.0064531	0.0031657	0.0064843	0.0022457	0.00085316	-0.0041876	-0.00040708	-0.0025446	-0.0025992	0.0041191	0.002204	0.0013906	-0.0017016	-0.0028042	-0.0052168	8.9056e-05	-0.00043071	0.0015152	0.0017794	0.003014	-0.0020307	0.00025872	-0.00076941	0.0016477	0.0080174	0.0037339	0.00037003	0.0015827	-0.0015261	0.0034924
N.S.		0.0018755	0.0015764	-0.00053658	-0.00032031	0.0027336	0.00011303	-0.00081414	-0.00041799	-0.00053847	0.00032237	0.00027622	0.0016601	0.00063154	9.5153e-05	-0.00054968	7.8487e-05	0.00034421	0.00039141	3.3233e-05	-0.0016944	0.001135	-0.00011868	-0.0010546	-0.00038192	1.5723e-05	-0.00011869	0.001961	-0.0017405	0.0016392	-0.001742	0.0024532	0.0020007	0.00078072	-0.0024925	5.9205e-06	-0.00063027	0.0040953	0.0010009	0.00031596	-0.00080387	-7.5694e-05	0.0028161	-0.00069021
N.S.		0.008467	-0.0033337	-0.002224	-0.00076336	-0.0011062	0.0023355	0.0023985	0.00019772	-0.00096814	0.0008317	-0.0028155	-0.003277	0.00042187	-0.0011852	-0.0017798	0.0067003	0.0024215	0.0022509	-0.0017371	0.0022452	0.0011268	0.00070982	-0.002588	-0.001983	2.1949e-05	-0.001857	-0.0003353	0.00089524	-0.00015662	-0.00078744	-0.0017879	-0.00017927	-0.00070433	0.0033039	3.175e-05	-0.0036218	0.0014559	-0.00050535	-0.0028008	0.00032481	0.00097931	-0.0049824	-0.0015492
N.S.		0.0013382	0.0031753	-0.0012242	-0.0001345	-0.00087872	-0.0012152	-0.001001	0.0012907	0.0021959	6.2166e-05	0.00065021	-0.00035056	0.0019001	0.0023131	0.00014887	-0.00010175	0.00021602	0.00066526	-0.00043081	-0.000888	0.002792	-0.0010867	0.00030907	-0.0027962	-0.00012732	0.0016736	0.0013749	-0.00069994	0.00013647	0.0020386	-0.001391	0.0012953	-0.0010888	-0.0010801	0.0044675	0.0012588	-0.0012023	-0.00042408	-0.00083809	-0.00035298	0.001606	-0.00055426	-0.00063193
N.S.		-0.0010356	0.00032875	0.00047412	0.00068893	0.0024715	5.4961e-05	-5.8753e-05	-0.0012157	0.0011033	0.00097587	0.00082935	0.00087806	-0.00018853	0.00062724	0.00015341	-0.00058003	-0.00043292	-0.0005531	-0.0016037	-0.00053571	0.00024992	-0.0012024	-5.3624e-05	0.00032438	0.00056501	0.00021518	0.00048062	0.00026074	0.00020812	-0.0011481	0.001045	0.00036723	0.00071294	0.00081139	0.00058258	-0.00024032	-0.00060976	-0.00089403	-0.0012127	-0.0012486	0.0011006	-0.00010594	-0.0011267
N.S.		-0.00080162	-0.0022758	0.00057053	-0.00057467	-0.00031012	1.6504e-05	-0.00093981	-0.00052527	0.00057252	0.00050352	6.8665e-06	-0.0020131	0.0010293	-9.7864e-05	-0.00068325	-0.00098821	6.3975e-05	-0.0010267	-0.0010927	-0.00081157	0.0015546	-0.0007936	-0.00067833	-0.0016727	0.0008365	-0.0017336	-0.00079606	-0.00022962	-0.00015854	0.0002316	0.00033461	-0.00043183	0.0004932	0.00018877	-9.2206e-05	7.2226e-05	-0.0010347	-0.00022996	-0.0014856	-0.00073603	-0.0027379	-0.00033988	-0.0016762
N.S.		0.00072482	0.0025731	0.0010743	-0.00034188	-5.5863e-05	0.0012647	0.0012943	0.0026606	0.0023895	0.00048741	-0.00073619	0.00083369	0.0014387	-0.0012722	-0.0002824	0.0013295	-0.0005599	0.0012931	-0.0002238	0.0011878	0.0006567	-0.0050862	0.00113	0.0011729	-0.0015584	-0.00045554	-0.0010065	-0.0013762	0.00052997	-0.0015887	-0.00010713	0.00059867	6.4313e-05	-0.0006412	0.00024962	0.0019379	6.4263e-05	0.00036338	-0.00011363	-0.00096249	-0.00048995	-0.00068154	0.00050001
N.S.		0.0011088	0.00024517	-0.00087861	-0.00021179	0.00019964	0.0012563	0.00265	0.00083363	-0.0006843	-0.0001882	-0.0010216	-0.00077504	-0.0016506	-0.00061368	0.00048659	-0.0011148	-0.00050742	-0.00079868	-0.0017611	-0.00043473	-0.00015916	0.0015422	-0.00068555	0.00034809	-0.0017471	0.00080595	-0.0003555	-0.0037031	0.00029136	0.00079541	0.001636	0.00083231	0.00077313	0.0021565	0.00026918	0.00089596	0.00024	0.00021089	0.002312	0.0012366	0.0017184	0.0013655	-2.6515e-05
N.S.		0.0011814	0.0012238	1.7517e-05	0.0015724	0.00036976	-0.00054192	-2.3073e-06	-0.0013461	-0.00084455	-0.00068551	-0.0013257	-0.0015996	-0.0009299	-0.00059388	-0.0012282	-0.0009111	-0.00041968	-0.0020833	-0.0014172	0.0012583	-0.00029205	-0.0016887	-0.00086956	0.00042459	-0.00033374	-0.00051961	-0.0004779	-0.0001913	-0.00066319	-0.0020596	-0.00089383	-0.0015217	-0.0016166	-0.00088934	-0.00026171	-0.00012765	-0.00016686	0.0010627	-0.00017051	-0.00037632	7.7596e-05	0.00014861	0.00080727
N.S.		-3.6006e-05	8.5273e-05	0.00076082	-0.0010399	5.4545e-05	-0.0002672	0.00024712	-0.00081172	0.0016483	-0.00020501	0.0021122	-0.00087477	1.1143e-05	-0.000112	0.0022335	-0.00038943	-5.3318e-06	-0.0010666	-0.0010179	-0.00015494	0.00014575	-0.00068919	-0.00028521	-0.00022202	-0.00070639	-0.001372	-0.00042139	-0.00022562	-0.00064357	-0.00067664	-0.00083087	0.00045108	0.0025487	0.00036997	-0.00026335	-0.00087192	7.808e-05	0.00098445	-0.0013645	-8.3936e-05	-0.00013563	-0.00041683	-9.4937e-05
N.S.		0.00097654	0.00067522	0.00095907	0.0012962	0.00025993	0.0015065	-0.00042684	0.00012304	-0.0002451	0.001563	0.00080282	0.0018747	0.0010654	-0.0003313	-5.9552e-05	-0.0012689	-0.00033531	-0.00061024	-0.00023731	-0.00063632	-0.0012853	-0.00099169	-0.00010128	0.0011203	-0.00081006	-0.00088439	0.00066046	-2.905e-05	-9.7184e-05	0.0010774	0.0024176	0.001579	-0.0004857	0.00081245	0.0016262	-0.00034703	-0.00038822	-0.00086833	-0.0018482	-0.00037645	0.00078239	0.0015639	0.00055844
N.S.		0.00085694	0.00056801	-0.00090867	0.0012735	0.0033764	0.00063071	-0.00023168	0.0011868	-0.00084179	-0.0017055	0.00057587	-0.00091864	-0.00020007	0.00089384	-0.00049006	-0.0024028	-3.8777e-05	0.00054727	-0.00061642	-0.0011418	-0.00011814	-0.00035379	-0.00010974	-0.00029246	-0.00031186	-0.00077357	0.00056108	-0.001153	-0.00085379	0.00027372	-0.00062038	-0.00030202	-6.3407e-05	-0.0008482	0.00068201	0.00030935	0.0019932	0.00041444	-3.4759e-05	0.00041554	-0.00081155	0.0016985	0.002464
N.S.		-0.00026153	0.00090778	-0.00048436	0.00053554	0.0021137	1.7714e-06	0.00015358	-0.00032968	-0.00057322	-0.0010432	-0.00065347	0.00051155	-0.00062964	-0.0015655	-0.0014565	-0.0014294	0.00064993	-7.2219e-05	9.4686e-06	-0.00072215	-0.0015438	-0.00023016	4.9887e-06	0.0008048	-0.0012987	0.00076797	-0.0020513	-0.0020973	-0.0005933	8.3611e-05	0.0014899	-0.0012224	-0.0010034	-0.00084406	-8.038e-05	-0.00061642	-0.00012292	0.00069177	0.00078394	0.00022201	0.0011585	-0.0017178	-0.0023592
N.S.		-0.0001604	-0.00056583	-0.00041434	0.0016206	0.00154	0.00085179	0.00013204	5.4213e-05	-0.00090524	-0.0011751	0.00012112	-0.00072912	-0.00022223	0.0012009	0.00056213	-0.0015479	0.0001007	0.0010471	-0.00026469	-0.0012594	-0.0005074	-0.0016472	0.0012911	-0.00055512	-4.0793e-05	-0.00025842	0.00092228	-0.00017614	-9.6916e-06	0.0004352	-0.00089543	-0.00011125	0.00020217	0.00017911	0.00061211	0.00098592	0.00062943	0.00097778	-0.00079655	0.0006876	-0.00071428	0.0012214	0.0020612
N.S.		7.4358e-05	-0.00073513	0.0001992	0.0013008	-0.0014711	-0.00069822	0.00062855	0.00063391	-0.00032043	-0.0012434	0.00041684	-0.00018178	0.0014143	-0.00038377	1.5331e-05	-0.0021662	-0.0010787	-0.00057724	9.764e-05	0.00060247	-0.00041891	-0.0011712	-0.0010026	-0.0010905	-4.9239e-05	-1.0414e-05	-0.00026782	-0.00044033	-0.00024971	0.00019311	-0.0016282	0.00080483	0.0022815	1.7557e-05	0.00061777	0.0010591	0.0010091	-0.0008251	0.0015259	-0.00013695	-6.3673e-05	0.00031374	-7.6559e-05
N.S.		-0.00056383	0.00066824	-0.00016971	-0.00032347	0.0009582	0.0021799	0.00047219	4.0887e-05	0.00038137	2.1467e-05	0.0019341	-0.0010239	-5.062e-06	0.0030617	0.00014019	-0.0020943	-0.0016801	-0.00040394	9.8837e-05	-0.00039392	-0.00039306	-9.3115e-05	2.3786e-05	-0.0018179	-0.00053729	7.9414e-05	0.00075347	0.00092928	-0.00097481	-3.6993e-05	0.0020166	0.00064882	0.003639	0.00041446	0.0032029	0.0024774	0.0035805	0.0041647	0.0010809	0.00053083	0.00090137	0.0027228	0.0017971
N.S.		0.00046897	-0.00031279	-0.00094679	-0.00024804	-0.00077434	-4.4779e-05	-0.0010862	0.00074459	-0.00026037	-0.00035448	-0.0013118	-0.001827	-0.0013353	-0.00042375	-0.00019758	-0.00048105	-0.0008227	-0.00039751	8.5708e-06	0.001132	-0.00044626	-0.00053566	-0.0018441	1.3979e-05	-0.0014422	-0.0010944	0.00057035	-0.0017389	-0.00085536	-0.00042399	0.0024795	0.00019823	-0.00054085	-0.00069011	-3.6451e-05	-0.0016839	-0.00043401	0.001848	-0.00065316	-0.0010332	-0.00062185	-0.00085063	0.00054273
N.S.		0.0029992	0.00049777	0.001114	-0.00010194	0.0010556	0.00081702	-0.00084552	-0.00013482	0.00075955	0.00038535	-0.0002672	-9.6105e-05	0.0012903	-0.00015709	-0.0011269	0.00018975	0.0015449	-0.00034571	-0.00060871	-0.0014743	-0.00061073	-0.0010775	-0.00069271	0.0010346	0.00021787	-0.00091212	0.00070679	-0.00057788	-0.0017236	-0.0012825	-0.00039947	-0.00029741	-0.00060503	9.4749e-05	0.00065095	0.0012889	-0.00072467	0.00048711	0.0012043	0.00067303	-0.00015026	-0.00028842	-0.00012753
N.S.		0.0022116	0.0006228	-0.0003318	0.00099964	0.0019894	0.00021023	0.0020418	5.0317e-05	0.00049221	5.1085e-05	0.0021319	0.0010829	0.001382	0.0021151	0.0010927	0.0011856	0.00072867	0.0002412	0.00075422	0.00060841	-0.00052462	-0.00058224	-0.00073641	-0.00045207	-0.0022823	0.00016068	0.0003692	8.067e-05	0.00096773	0.00086675	0.0011425	0.00088396	0.0014652	0.0014725	0.00091815	0.00059862	-0.00052678	0.001904	0.00047112	-0.00028745	-6.8497e-05	0.002111	0.00012534
[truncated: 1,596 more rows]
