# Supplementary material for: De novo inter-regional coactivations of preconfigured local ensembles support memory
Source: Nat Commun. 2022 Mar 11;13:1272. doi: 10.1038/s41467-022-28929-x (PMC8917150; doi:10.1038/s41467-022-28929-x)
Supplement: Supplementary file 6 — Source Data [file 41467_2022_28929_MOESM6_ESM.zip › SourceData/supplementary_fig11_b.csv]

Supplementary Fig. 11b
HFO peak triggered average
vCA1 Pre-cond
Time (ms)	-420	-400	-380	-360	-340	-320	-300	-280	-260	-240	-220	-200	-180	-160	-140	-120	-100	-80	-60	-40	-20	0	20	40	60	80	100	120	140	160	180	200	220	240	260	280	300	320	340	360	380	400	420
	-0.22094	0.30988	0.41434	0.66101	1.0498	1.0792	0.69742	0.11275	-0.68681	-1.0697	-0.85583	-0.47779	0.034834	0.49347	0.55083	0.41766	0.49063	0.72247	1.279	2.5888	3.866	3.7386	1.8381	0.1726	-0.69974	-0.90633	-0.54276	-0.02528	0.46509	0.53383	-0.040252	-0.44265	-0.1534	0.19232	0.18605	0.074068	0.18182	0.54549	0.7636	0.75687	0.40027	-0.10767	-0.049909
	0.27393	0.11726	0.11989	0.05103	-0.02744	0.25748	0.3691	-0.24003	-0.75533	-0.78375	-0.57132	-0.35505	-0.22792	-0.21586	-0.39002	-0.55059	-0.58033	-0.37604	0.069362	0.27264	0.14333	0.48469	0.63484	0.2653	0.11885	0.12672	0.016669	0.153	0.20995	-0.13805	-0.25385	-0.22253	-0.3834	-0.31089	0.11884	0.46045	0.29039	-0.015335	-0.066687	-0.11837	-0.099756	-0.072567	-0.28922
	-0.0056065	-0.34497	-0.12283	0.069045	0.0072315	0.29812	0.8008	1.0044	0.6973	-0.0061012	-0.4434	0.1636	1.1133	1.0814	0.62152	0.24684	-0.088695	-0.0059276	0.25426	0.55949	0.53008	0.041227	0.013387	0.61214	1.1198	1.1255	0.96954	0.62908	0.21206	0.25434	0.38078	0.67717	0.98262	0.97754	0.57409	-0.057514	-0.46994	-0.37237	0.1077	0.57626	0.54554	0.40943	0.41426
	0.85945	0.83478	0.52481	0.4569	0.327	0.062419	-0.063841	-0.061049	0.023778	0.28983	0.57211	0.59033	0.32152	0.11138	-0.10694	-0.10324	0.0078543	0.12999	0.18241	-0.041335	-0.25819	-0.070022	0.18691	0.079565	-0.0090989	0.098872	0.056227	0.22943	0.95286	1.2093	0.35803	-0.30828	-0.25009	-0.04383	0.041815	0.0038544	-0.12793	-0.27445	-0.40211	-0.16098	0.22306	0.19871	-0.16206
	0.66625	0.89944	0.66573	0.72463	1.3017	1.5044	0.96653	0.32589	0.045008	0.077973	0.39638	0.92796	1.2625	1.3476	1.4097	1.1936	0.80002	0.75103	1.3959	3.02	5.3414	6.1331	4.0886	1.705	0.7583	0.74478	0.77746	0.83818	1.171	1.3719	1.2601	1.0466	1.2577	1.7388	1.4121	0.80782	0.48877	0.3622	0.34639	0.085533	-0.16599	0.023799	0.40257
	0.57667	0.7989	1.0062	0.96769	0.83789	0.80831	0.79292	0.78844	0.86135	0.94708	0.88927	0.79625	0.71768	0.71692	0.81431	1.0161	1.1939	1.2376	1.1508	1.0222	1.1087	1.3286	1.4162	1.4129	1.4472	1.4816	1.4608	1.2389	1.022	1.0589	1.1082	1.0574	0.86889	0.75115	0.7848	0.85382	0.96057	1.0722	1.0077	0.82684	0.80186	0.89436	0.88068
	0.60242	0.79621	1.0103	1.1445	1.1576	0.98818	0.8528	0.96134	1.0729	1.0567	0.94634	0.86863	0.91398	0.83766	0.57793	0.55623	0.84148	1.0927	1.0994	0.91886	0.6876	0.63669	1.0414	1.5832	1.6182	0.8973	0.29703	0.22058	0.16478	0.056995	0.06044	0.10656	0.20269	0.42788	0.54513	0.34319	0.12383	0.31417	0.66527	0.68185	0.38612	0.21097	0.22829
	0.59268	0.73503	0.8814	0.82942	0.58047	0.4442	0.60521	0.84298	0.86966	0.71831	0.57903	0.71118	0.94815	0.8754	0.60221	0.36919	0.3907	0.46962	0.46644	0.49566	0.47929	0.321	0.35767	0.64554	0.73612	0.56338	0.3744	0.25192	0.16706	0.054824	0.085151	0.41795	0.83839	0.89803	0.66056	0.72247	1.053	1.0306	0.80681	0.82148	0.78551	0.70996	0.84811
	-0.9268	-1.1399	-1.0568	-0.76385	-0.34052	-0.38974	-0.64579	-0.71243	-0.74138	-0.4844	-0.37112	-0.86702	-1.1233	-1.0845	-1.2367	-1.2021	-0.96932	-0.90513	-0.67585	-0.3276	0.010961	0.20552	0.047465	-0.29866	-0.56881	-0.83096	-0.87275	-0.53316	-0.21109	-0.1992	-0.55149	-0.99635	-0.98559	-0.54288	-0.2569	-0.1471	0.13044	0.19061	0.015011	-0.0049543	-0.3649	-0.70228	-0.41929
	0.45506	0.28516	-0.25208	-0.34291	0.29475	0.70741	0.46316	-0.048326	-0.31047	-0.27347	-0.19506	-0.38668	-0.60858	-0.64863	-0.22768	0.42077	0.39456	-0.13178	-0.23	-0.030297	0.011081	0.36312	0.68506	0.13693	-0.26955	-0.077745	0.032761	0.29736	0.8229	1.051	0.59722	-0.38631	-0.62824	-0.4473	-0.087436	0.66058	0.80641	0.031287	-0.58893	-0.67916	-0.45204	-0.31435	-0.21754
	0.85264	1.1666	0.78931	0.013922	0.17699	0.76565	0.9591	1.7804	2.7431	1.7569	0.27097	0.0029187	0.16517	0.69257	1.7984	2.5581	2.5852	2.038	1.4018	1.1069	1.5216	2.1368	1.9732	1.6654	1.2665	0.60787	0.4661	0.85945	1.2588	1.0664	0.58492	0.57216	1.1927	1.6403	1.4375	0.974	0.50476	0.08516	0.19496	0.31275	0.043908	-0.056411	0.10659
	0.38185	0.32127	0.21583	0.049765	-0.052944	-0.058845	0.05265	0.25021	0.25225	0.066261	-0.00087002	0.076627	0.20306	0.27938	0.27257	0.25994	0.2652	0.31609	0.41756	0.49777	0.43217	0.28937	0.2446	0.35373	0.24976	0.11431	0.13829	0.16267	0.13305	0.10016	0.093231	0.1494	0.13948	0.096015	0.20672	0.28754	0.25562	0.29882	0.41104	0.40423	0.20926	0.017889	0.0062976
	-0.30471	-0.57106	-0.45543	0.12137	0.56339	0.30706	-0.0019156	0.26551	0.22196	-0.48748	-1.0225	-1.0081	-0.46614	0.15305	0.53012	0.543	0.025364	-0.46567	-0.2455	0.36492	0.41047	0.22922	0.69831	1.2735	1.2889	0.56917	-0.23105	-0.20021	-0.26528	-0.87318	-0.88726	-0.31472	0.063187	-0.24031	-0.81621	-1.1391	-1.2992	-1.0864	-0.50918	0.1303	0.60975	0.66198	0.46805
	-0.36432	0.05556	0.091434	-0.29521	-0.088478	0.56224	0.71501	0.38496	-0.26177	-0.33112	0.033601	-0.17593	-0.55866	-0.61622	-0.61596	-0.78315	-0.81536	-0.52486	-0.2867	-0.1024	0.14456	0.24337	-0.14745	-0.40888	-0.163	0.33023	0.68256	0.57273	-0.091173	-0.35207	-0.036864	0.37576	0.68449	0.58293	0.37327	-0.076792	-0.2264	0.075748	0.45622	0.98078	0.72914	-0.20206	-0.57235
	0.64408	0.69912	0.55269	0.57262	0.93725	1.0414	0.69366	0.26513	-0.019955	-0.28941	-0.31134	-0.11358	0.24536	0.70396	0.82878	0.77434	0.55044	0.087464	-0.048255	0.1527	0.76846	1.3487	1.038	0.4021	-0.10901	-0.25636	-0.2906	-0.34038	-0.44262	-0.42813	-0.32911	-0.13515	0.31144	0.6901	0.78562	0.66866	0.47386	-0.013871	-0.43236	-0.45211	-0.40543	-0.42393	-0.26998
	-0.14477	-0.396	-0.40856	-0.2053	-0.16413	-0.27856	-0.3614	-0.25699	-0.011782	0.05085	-0.23759	-0.29778	-0.36454	-0.63536	-0.51067	-0.13155	0.034133	-0.19396	-0.35741	-0.066949	0.064079	0.043716	0.28282	0.48866	0.38181	0.13825	-0.066474	-0.21595	0.066302	0.46978	0.52265	0.36013	0.097203	-0.12943	-0.017357	0.29595	0.67487	0.60262	0.46979	0.50286	0.5649	0.51891	-0.03443
	0.33361	0.51663	0.12708	0.018564	0.28716	0.165	0.037367	0.47466	1.1858	1.5857	1.398	1.0401	0.80137	0.74939	0.53803	0.42664	0.4956	0.25323	0.32354	1.046	1.8598	1.8329	0.60074	-0.46786	-0.40001	0.39576	0.6631	0.27016	-0.096778	-0.10528	0.096251	0.21222	-0.11097	-0.39506	-0.32636	0.0034614	0.44721	0.67795	0.92119	1.2172	1.0385	0.53763	0.49965
	1.1197	1.4158	0.90061	-0.36519	-1.3629	-1.2173	-0.82112	-0.54459	-0.22255	0.28218	0.43436	0.19638	-0.051529	0.20881	0.6538	0.76877	0.72192	0.67833	0.088485	-0.31164	-0.24702	-0.62506	-0.96561	-1.0169	-0.84151	-0.90428	-1.3663	-1.5869	-1.1947	-0.53299	-0.2094	0.1261	0.30198	-0.067539	-0.7176	-0.98144	-0.38088	0.14998	-0.099928	-0.43728	-0.44855	-0.48608	-0.79663
	0.083476	-0.54264	-0.7506	-0.33219	0.039126	0.034736	-0.21343	-0.48618	-0.58514	-0.61648	-0.60426	-0.46118	-0.2693	-0.29244	-0.6781	-0.65018	-0.33383	-0.54194	-0.86555	-0.9111	-0.91924	-0.4903	-0.23452	-0.7527	-1.2795	-1.3409	-1.312	-1.1769	-0.8604	-0.53597	-0.40594	-0.22413	-0.35867	-0.95192	-1.4573	-1.4258	-0.95326	-0.51295	-0.28108	0.0047053	0.22868	0.24429	0.18021
	-0.27713	-0.15311	0.27084	0.77398	0.44888	-0.23103	-0.41872	-0.023801	0.65575	1.0071	0.55853	0.025582	-0.22473	-0.034365	0.42009	0.42473	0.37239	0.33892	0.29754	1.014	2.0173	1.8353	1.4327	1.3753	1.0444	0.31472	-0.085325	-0.00362	0.17676	0.94313	2.0466	2.1597	1.1652	-0.0011959	-0.58155	-0.17623	0.47636	0.16583	-0.41359	-0.60582	-0.33917	0.075875	0.20954
	-0.099058	0.35438	0.59609	0.1555	-0.22169	-0.07052	0.13794	0.19797	-0.15902	-0.28447	0.055043	0.21425	0.36954	0.5399	0.32258	-0.12232	-0.34109	-0.13407	0.084107	0.23136	0.73577	0.98736	0.36284	-0.081958	-0.040591	-0.41587	-0.85654	-0.77334	-0.11328	0.37601	-0.073547	-0.50977	-0.50843	0.10003	0.91915	0.87339	0.54539	0.26605	-0.22014	-0.55911	-0.48358	-0.21101	0.1775
	-0.078607	0.31147	0.70764	0.49748	0.060254	0.033004	0.55705	1.1523	1.2704	1.4728	1.7131	1.4104	1.0587	1.2155	2.1354	2.9943	2.529	1.3552	0.48836	0.33294	1.0942	1.9364	1.5626	0.75552	0.42043	0.19379	0.13413	-0.31223	-0.95115	-1.1391	-1.0659	-0.46314	0.1373	0.33542	0.44377	0.54769	0.32658	0.21165	0.33741	0.39008	0.18004	0.1926	0.25333
	-0.055005	0.064338	0.44012	0.68829	0.69963	0.33301	0.30934	0.25391	-0.30322	-0.37318	-0.18494	-0.26593	-0.33658	-0.11477	0.64063	1.3075	1.312	0.83192	0.32981	0.39385	0.95024	1.2036	0.26453	-0.99138	-1.6106	-1.5115	-0.96455	-0.51275	-0.4852	-0.85982	-1.0552	-0.68821	-0.27951	-0.29765	-0.57497	-0.81912	-0.68388	-0.36854	-0.16988	-0.18189	-0.44361	-0.54826	-0.43811
	-0.39986	-0.16099	0.50692	0.49775	0.0039433	-0.013032	0.29128	0.29167	0.32482	0.38578	0.55377	0.9886	1.2924	1.3646	1.3179	0.97325	0.44551	0.030606	0.044506	1.1271	3.3149	4.3324	2.4835	0.44805	-0.074251	-0.0074565	-0.0039391	0.11339	0.50899	0.39967	-0.1333	-0.11521	0.26179	0.50146	0.24749	-0.012228	0.11705	0.38002	0.63353	0.68562	0.19571	-0.18894	-0.054352
	0.30549	0.149	-0.096644	-0.073937	-0.064772	-0.45737	-0.99051	-0.89814	-0.49818	-0.53829	-0.90171	-1.1518	-1.1903	-1.3907	-1.4418	-1.1763	-0.91735	-0.76122	-0.83069	-0.81284	-0.43053	-0.16061	-0.15371	-0.14384	0.17068	0.34245	0.21227	0.23876	0.26198	0.01661	-0.28021	-0.13258	0.0441	-0.0060596	0.20625	0.3863	0.17354	-0.16983	-0.34782	-0.24442	-0.13706	-0.13009	-0.25771
	-0.33456	-0.39588	-0.48258	-0.56597	-0.75585	-0.9049	-1.0069	-1.0873	-0.99526	-0.93857	-1.0682	-0.85977	-0.43595	-0.46454	-0.90367	-1.0404	-0.72088	-0.52011	-0.5026	-0.66672	-1.1474	-1.2824	-1.0536	-1.0388	-1.028	-0.79884	-0.53312	-0.45847	-0.69787	-0.88495	-0.86198	-0.90415	-1.0725	-1.0201	-0.61733	-0.37346	-0.38997	-0.68835	-1.0377	-1.098	-0.99771	-1.002	-0.97243
	0.062206	-0.3534	-0.24189	0.10407	0.20846	-7.3e-05	-0.33333	-0.63971	-0.77111	-0.63224	-0.22057	0.13794	0.17459	-0.047035	-0.011671	0.11827	0.19369	0.26418	0.23281	0.22545	0.47337	1.0048	1.3425	1.102	0.70499	0.60948	0.63807	0.71054	0.81348	0.83267	0.60897	0.51606	0.53973	0.46804	0.44693	0.75771	1.1211	1.0722	0.80347	0.49943	-0.0086706	-0.39996	-0.094089
	0.022066	0.54098	0.29479	-0.46731	-0.58158	-0.2064	-0.1386	-0.2313	-0.19066	-0.17726	-0.39456	-0.6062	-0.4952	-0.37428	-0.63075	-0.74884	-0.7923	-1.0796	-1.0239	-0.60013	0.095052	0.84029	0.74879	-0.16001	-0.96741	-0.98992	-0.57635	-0.4419	-0.44403	-0.53122	-0.63143	-0.69562	-0.876	-1.0208	-0.96602	-0.88756	-0.96931	-0.99283	-0.81525	-0.68463	-0.7483	-0.97563	-1.1173
	-0.81432	-0.80322	-0.88088	-0.87659	-0.79738	-0.75344	-0.78388	-0.7855	-0.70015	-0.67827	-0.77013	-0.86067	-0.8025	-0.60262	-0.4458	-0.48352	-0.51699	-0.29452	0.022029	0.23374	0.37953	0.29405	0.085724	0.28172	0.42089	0.11238	-0.076429	-0.21678	-0.41996	-0.55018	-0.58263	-0.50739	-0.48747	-0.45595	-0.30121	-0.26221	-0.48664	-0.61635	-0.59871	-0.70497	-0.88707	-0.99057	-0.88757
	0.30613	0.79007	0.48171	-0.0047364	0.0023602	0.40129	0.63467	0.26315	-0.23604	-0.36979	0.096223	0.90399	1.3053	1.4148	1.4459	1.2872	1.1977	1.4082	2.0216	3.0623	3.7698	3.1629	2.6134	2.7607	2.5649	1.4839	0.29975	-0.21754	-0.1515	0.29408	0.77108	0.7138	0.45779	0.34825	0.37144	0.6169	1.1357	1.3079	0.95762	0.45712	0.34048	0.62979	0.88418
	-0.6201	-1.2638	-1.6307	-1.0077	-0.34932	-0.36551	-0.61444	-0.73183	-0.78342	-0.86369	-0.7718	-0.61299	-0.65418	-0.88879	-0.67288	-0.3177	-0.25065	-0.16314	-0.20935	0.00072413	1.337	2.7536	2.636	1.3784	0.24646	-0.24279	-0.027224	0.31558	0.32878	0.32381	0.40479	-0.0098757	-0.92778	-1.2172	-0.88863	-0.67385	-0.35511	-0.1242	-0.16432	-0.60758	-0.58013	-0.088475	-0.26578
	-0.4578	-0.92157	-0.80812	-0.58794	-0.41925	-0.19243	0.0014105	-0.12172	-0.42203	-0.59665	-0.51887	-0.33521	-0.064911	0.10774	-0.01739	0.16456	0.58016	0.54091	0.37753	0.45112	0.48618	0.26488	0.1032	0.23059	0.38648	0.40062	0.24305	0.10006	-0.042398	-0.14344	-0.2161	-0.15992	-0.034672	-0.084884	-0.34456	-0.42597	-0.3303	-0.096103	0.16227	0.25215	0.40854	0.29306	0.26898
	-0.29529	-0.44963	-0.82363	-0.93895	-0.86896	-0.793	-0.70972	-0.60988	-0.42519	-0.10484	-0.098926	-0.39637	-0.43038	-0.23562	-0.3631	-0.72731	-0.71646	-0.39994	-0.049317	0.94611	1.887	1.0931	-0.085254	0.11152	0.73638	0.5616	0.31374	0.95887	1.7782	1.6718	1.4358	1.0723	0.53191	0.026128	-0.14661	-0.19928	-0.26137	-0.19658	-0.13132	-0.57382	-0.97877	-0.6534	-0.23082
	0.41666	0.88901	1.0616	0.80986	0.58351	0.60674	0.81815	0.75971	0.41652	0.24198	0.78194	1.4431	1.6228	1.6815	1.9088	2.3014	2.2764	1.7262	1.4847	2.2795	3.7371	4.4346	3.8004	2.8792	2.3624	1.7194	1.111	1.0108	1.0581	1.144	1.3803	1.5411	1.542	1.4163	0.86015	0.26919	0.18268	0.24669	0.18007	0.11899	0.14058	-0.050414	-0.1222
	-1.076	-1.1051	-1.0546	-0.97442	-0.97944	-1.0085	-0.96308	-0.86963	-0.78374	-0.80072	-0.90066	-1.0036	-1.0926	-1.1323	-1.1033	-1.0973	-1.0637	-0.92732	-0.86795	-0.75367	-0.43316	-0.1566	-0.15881	-0.27389	-0.48027	-0.70701	-0.82739	-0.87106	-0.88545	-0.86148	-0.87591	-0.93695	-0.98074	-1.0329	-1.1245	-1.1684	-1.0881	-0.98301	-0.92615	-0.90891	-0.94575	-1.006	-1.0487
	-1.0046	-1.4382	-1.3444	-0.88401	-0.54406	-0.58631	-0.6806	-0.46749	-0.093349	-0.10254	-0.47242	-0.72882	-0.84866	-0.75093	-0.64017	-0.82116	-0.98582	-0.84343	-0.34568	0.69959	1.5943	1.5874	0.84836	-0.0066116	-0.56998	-0.54643	-0.14491	0.098611	0.011553	-0.15843	-0.27533	-0.13592	-0.051643	-0.22263	-0.42601	-0.62216	-0.76342	-0.8543	-0.94994	-0.93237	-0.78562	-0.76449	-0.89122
	-0.11467	-0.14622	-0.17916	-0.048742	-0.037342	-0.20711	-0.26288	-0.15537	-0.068125	-0.11757	-0.35498	-0.65576	-0.7512	-0.59655	-0.55943	-0.6731	-0.74713	-0.76815	-0.61025	-0.11858	0.44056	-0.080636	-1.4753	-2.1536	-2.069	-2.0086	-1.8435	-1.5308	-1.5321	-1.7084	-1.6933	-1.5642	-1.5186	-1.6283	-1.7277	-1.6262	-1.5821	-1.4897	-1.4022	-1.2385	-0.87433	-0.68616	-0.6336
	-0.029697	-0.3005	-0.38483	-0.27313	-0.20634	-0.32288	-0.42957	-0.47718	-0.41788	-0.37729	-0.47018	-0.77377	-0.83027	-0.3836	0.025584	0.27643	0.35366	0.29203	0.56136	1.1198	1.2671	1.1201	0.8813	0.42559	0.4202	0.67847	0.69858	0.69703	0.63246	0.51188	0.60704	0.85547	0.73852	0.42511	0.42543	0.44109	0.29041	0.25206	0.28129	0.28811	0.29585	0.10003	0.0055891
vCA1 Post-cond
Time (ms)	-420	-400	-380	-360	-340	-320	-300	-280	-260	-240	-220	-200	-180	-160	-140	-120	-100	-80	-60	-40	-20	0	20	40	60	80	100	120	140	160	180	200	220	240	260	280	300	320	340	360	380	400	420
	-0.61929	-0.87508	-0.75811	-0.35421	0.13552	0.25445	-0.073573	-0.5107	-0.83459	-0.73346	-0.44409	-0.31061	-0.27045	-0.10739	0.29585	0.60718	0.50844	-0.3039	-1.4504	-2.844	-3.8575	-3.3221	-1.8554	-1.0421	-0.60153	-0.14564	-0.22359	-0.61807	-0.62273	0.077876	0.35966	-0.2897	-0.6447	-0.15747	0.0030322	-0.64654	-1.1877	-0.63546	0.1903	0.21217	-0.18206	-0.3236	0.04157
	0.34542	0.62873	-0.13012	-1.3841	-1.7662	-0.98812	0.2765	0.87768	0.48814	-0.39214	-0.83058	-0.58587	-0.0087498	0.19155	0.085949	0.053783	-0.41806	-0.78624	-1.0658	-2.0785	-3.2224	-2.8097	-1.62	-1.5519	-1.4334	-0.24968	1.1803	2.1142	1.7509	0.73033	0.28035	0.39354	0.50224	0.48985	0.54164	0.5157	0.23332	-0.33166	-0.68615	-0.065826	0.79817	0.92053	0.72073
	-0.16756	-0.34142	-0.39594	-0.31234	-0.0066212	0.48664	0.29992	-0.39756	-0.73219	-0.72287	-0.70484	-0.82678	-0.99608	-0.98456	-0.90442	-1.0267	-1.0216	-1.153	-0.88555	-0.66387	-1.1508	-1.9444	-2.9332	-2.3418	-0.41468	0.21007	-0.16227	-0.45475	-0.65253	-0.36594	0.23762	0.26996	-0.56086	-1.5353	-1.65	-1.0541	-0.47201	-0.17691	-0.29866	-0.36496	-0.18183	-0.017738	-0.22315
	-1.1597	-0.7333	-0.15831	0.092104	-0.023475	-0.3558	-0.39604	-0.29082	-0.54068	-0.18884	0.81001	0.95824	0.17405	0.2372	1.018	1.1365	0.4241	-0.34139	-0.58263	-1.2149	-2.0664	-1.7965	-0.84424	0.17095	0.79364	1.0624	1.2632	1.4321	1.4742	0.94197	0.40693	0.37177	0.20341	-0.021928	0.09284	0.49898	0.74349	0.83427	0.45751	0.38146	0.6886	0.92224	0.71328
	-0.53406	-0.38877	-0.38493	-0.46066	-0.53274	-0.60363	-0.66246	-0.81162	-0.93171	-0.85809	-0.65521	-0.5933	-0.70142	-0.76281	-0.75539	-0.72344	-0.60995	-0.6338	-0.92429	-1.5053	-1.9147	-1.6107	-1.0203	-0.64201	-0.5731	-0.66558	-0.83216	-1.049	-0.9748	-0.68781	-0.23618	0.10176	-0.23159	-0.61913	-0.67594	-0.55093	-0.36695	-0.28617	-0.4358	-0.56061	-0.4637	-0.38931	-0.52466
	-0.67623	-0.23133	-0.31238	-0.70964	-0.80575	-0.75586	-0.85721	-0.92461	-0.9215	-0.81828	-0.70265	-0.77262	-1.067	-1.1929	-1.1453	-1.1317	-1.2101	-1.1007	-1.0811	-1.2176	-1.1258	-1.0133	-1.2705	-1.5905	-1.5855	-1.35	-0.91611	-0.7605	-0.96784	-1.0325	-0.88803	-0.85379	-0.98655	-1.1511	-1.2121	-1.137	-1.0175	-1.0207	-1.0109	-0.85418	-0.67808	-0.60461	-0.77756
	-0.60825	-0.53986	-0.70958	-1.0296	-1.178	-0.9517	-0.8536	-0.93158	-0.80704	-0.65055	-0.66249	-0.5971	-0.36789	-0.4862	-0.98753	-0.99459	-0.78663	-0.95124	-1.1124	-1.0726	-1.0198	-1.1505	-1.1166	-0.94924	-0.92174	-1.269	-1.6172	-1.6489	-1.5461	-1.4372	-1.1203	-0.7272	-0.55685	-0.71047	-0.74872	-0.72343	-0.92227	-0.91682	-0.82661	-0.98973	-1.1595	-1.179	-1.0711
	-0.974	-0.97823	-0.92544	-0.87075	-0.87225	-0.93139	-0.97163	-1.0031	-1.031	-1.0163	-1.0042	-0.99624	-0.94454	-0.90906	-0.92397	-0.99623	-1.0364	-0.96589	-0.85191	-0.82468	-0.91062	-1.0141	-1.1023	-1.0879	-1.0482	-1.053	-1.0416	-1.0445	-1.0534	-0.99015	-0.9238	-0.93212	-0.99363	-1.0122	-0.94405	-0.89977	-0.94267	-0.9841	-0.99739	-1.0013	-0.99053	-0.98655	-0.97869
	0.51569	0.96777	1.2028	0.92767	1.0375	1.1933	0.60143	0.18886	-0.097975	-0.16981	0.47131	0.96818	0.80256	0.83519	1.0155	1.2443	1.4477	1.1437	0.39807	-0.15759	-0.55673	-0.9467	-1.0683	-0.76943	-0.2019	0.24137	0.53069	0.86501	0.70325	0.15525	-0.42394	-0.90008	-0.90687	-0.48099	-0.20557	-0.37594	-0.35435	0.073752	0.38721	0.31771	0.10455	0.075034	-0.15357
	-0.33093	-0.5549	-0.2235	-0.11901	-0.10924	-0.23297	-0.23171	-0.024333	0.040897	-0.37092	-0.44607	-0.0045369	0.35858	0.27396	-0.18002	-0.61364	-0.70022	-0.46104	-0.34664	-0.34266	-0.64108	-0.95802	-0.63762	-0.25929	0.061012	0.21165	0.084236	0.039575	0.27217	0.32448	0.16462	0.361	0.67464	0.6428	0.47199	0.406	0.10954	-0.63562	-1.2221	-1.1425	-1.3463	-1.4566	-0.44957
	-0.032695	0.010784	-0.34389	-0.71444	-0.89229	-0.59054	0.19668	0.65276	0.59221	0.5619	0.39138	-0.056846	-0.32512	-0.10685	-0.0043328	-0.29382	-0.39006	-0.31558	-0.33541	-0.51532	-0.70895	-0.59876	-0.23299	0.096021	0.26066	0.045482	-0.40402	-0.3413	-0.067306	-0.26007	-0.42497	0.037487	0.59324	0.15215	-0.65447	-0.98655	-1.2446	-1.2316	-0.55765	0.023934	-0.2741	-0.66964	-0.60529
	-5.1648e-05	-0.064734	-0.60009	-0.92572	-0.61402	0.14714	0.42909	-0.21185	-0.45641	-0.35594	-0.64292	-1.0863	-1.0726	-0.59609	-0.089169	-0.072367	-0.8243	-1.5408	-1.4448	-1.1525	-1.0374	-0.48444	0.016721	-0.48964	-0.8238	-0.87421	-0.74518	-0.057409	0.59014	0.51592	-0.086055	-0.94112	-1.8009	-1.8996	-1.6218	-1.2711	-0.83937	-0.76057	-1.0425	-1.2137	-0.8377	-0.2361	-0.20697
	0.1361	-0.060279	-0.3511	-0.20736	-0.14596	-0.58846	-0.85629	-0.927	-0.90371	-0.54627	-0.16627	0.019947	0.13793	0.30385	0.11471	-0.151	-0.22161	-0.11682	0.2875	0.32541	-0.071207	-0.40354	-0.60897	-0.40806	0.09099	0.42917	0.51641	0.25175	0.12498	0.69929	1.1879	0.50973	-0.43665	-1.0202	-0.81514	-0.21946	0.18096	0.82105	1.1836	1.0325	1.1487	0.8378	-0.091941
	-0.0044796	0.9928	0.56007	-0.40252	-0.70029	-0.46545	-0.023305	0.23443	0.066652	-0.19381	0.010557	0.32632	0.22037	-0.13873	-0.15535	0.23622	0.58655	0.90943	0.83577	-0.0020264	-0.57753	-0.4855	-0.017267	0.3586	-0.0044325	-0.56917	-0.58961	-0.28268	-0.24045	-0.37728	-0.47757	-0.72115	-0.65233	-0.074624	0.11887	-0.0044996	0.021094	0.3056	0.8763	0.888	0.25974	-0.34316	-0.36055
	-0.29573	-0.46984	-0.314	-0.25407	-0.27972	0.14528	0.35115	-0.17781	-0.40229	-0.41012	-0.57979	-0.77309	-0.79293	-0.61627	-0.095327	0.45371	0.16449	-0.40886	-0.64973	-0.43198	0.1396	0.076399	-0.39319	-0.39096	-0.094448	-0.10457	-0.24437	0.14383	0.47479	0.074223	-0.52597	-0.57151	-0.33565	-0.43191	-0.72974	-0.60171	-0.0058377	-0.036832	-0.6037	-0.68588	-0.23341	0.059742	-0.26953
	-0.47707	-0.74502	-0.38627	0.38983	0.56132	0.60196	0.94522	0.68124	-0.43481	-0.53767	0.26091	0.50952	0.45312	0.33909	0.16009	0.56635	1.0662	0.049613	-0.69473	-0.028356	0.2444	-0.14802	-0.0033141	0.20216	-0.27862	-0.45092	-0.048214	-0.098061	-0.13071	0.30952	0.60695	0.15237	-0.073985	0.17385	0.3696	1.3708	2.4587	1.953	0.60641	-0.45262	-0.62284	-0.36992	-0.49995
	-0.79884	-0.5925	-0.27321	-0.082221	-0.044289	0.048644	-0.10214	-0.38798	-0.48429	-0.36647	-0.47598	-0.63754	-0.53099	-0.25003	-0.11682	-0.18346	-0.6359	-1.0274	-0.79091	-0.21931	0.1528	0.14012	-0.097539	-0.47314	-0.77471	-0.85006	-0.85573	-0.94914	-0.86476	-0.63843	-0.46267	-0.47624	-0.53286	-0.69037	-0.93878	-1.0294	-1.1821	-1.2978	-1.1602	-0.79908	-0.46413	-0.56984	-0.68872
	0.054414	0.14891	0.077803	0.0016098	0.49158	0.98962	0.46862	-0.15288	-0.35061	-0.29446	0.029321	-0.023525	-0.25666	0.047083	0.18011	-0.085012	-0.42978	-0.34352	0.12361	0.38971	0.23389	0.090875	0.4162	0.7874	0.64357	0.29985	0.21743	0.17543	0.020432	-0.057124	0.046178	-0.12617	0.016629	0.48272	0.50818	0.25133	0.24525	0.57563	0.62594	0.4443	0.42949	0.56636	0.46161
	-0.85659	-0.83922	-0.80632	-0.97096	-0.95168	-0.74962	-0.68855	-0.64124	-0.50135	-0.53838	-1.006	-1.3352	-1.3526	-1.4059	-1.4973	-1.1594	-0.97012	-0.94328	-0.36937	0.29814	0.30229	0.28507	0.45196	0.6799	0.42747	0.088948	-0.19163	-0.42957	-0.52862	-0.70958	-0.41064	0.07391	0.02856	0.13605	0.17803	-0.099805	-0.062249	-0.33153	-0.75204	-0.053459	0.68465	0.3078	-0.084474
	-0.57243	-0.49714	-0.68208	-0.78999	-0.46234	-0.16187	-0.29639	-0.39898	-0.37562	-0.41108	-0.28544	-0.10301	-0.10266	-0.23881	-0.41508	-0.58708	-0.31583	0.10567	0.30343	0.24822	0.24898	0.70771	1.097	1.3537	1.4669	1.0481	0.60953	0.62991	0.68981	0.44647	0.12119	-0.15325	-0.13433	0.066362	-0.16814	-0.34326	-0.25624	-0.37701	-0.56871	-0.59579	-0.83285	-1.0962	-1.0381
	-0.30507	-0.58351	-0.87978	-0.61075	-0.093374	-0.021866	0.051356	0.34475	0.76823	1.0885	0.63384	-0.21547	-0.64352	-0.65437	-0.3427	0.0352	-0.037854	-0.2741	-0.059813	0.6169	1.1739	0.82496	0.27449	-0.049617	-0.23496	-0.4121	-0.24414	-0.017158	-0.055564	0.33297	0.73751	0.24791	-0.14478	0.49324	1.2952	1.0324	0.13551	-0.27084	-0.18072	-0.13304	-0.45721	-0.69784	-0.47353
	-0.23392	-0.17289	-0.066181	0.047831	0.084012	-0.11912	-0.14062	0.041862	-0.14158	-0.36225	-0.16953	-0.038384	-0.40186	-0.54593	-0.43812	-0.41394	-0.10101	0.38986	0.47037	0.38552	0.63763	0.92824	0.9432	0.76045	0.25263	0.049964	0.20446	0.19124	0.068774	0.058261	0.026966	0.43359	0.9177	0.66756	0.49878	0.44237	0.092362	-0.021441	-0.24061	-0.34574	-0.25899	-0.096589	0.07414
	0.26387	-0.51229	-0.62707	-0.18294	-0.18248	-0.24155	0.86902	2.3774	2.161	0.92835	0.42635	0.62063	0.80613	0.61153	0.24735	-0.043127	0.055804	0.98597	1.9156	1.7031	1.359	0.98763	0.42837	0.26247	0.31619	0.20404	-0.093553	-0.4836	-0.61371	-0.28873	-0.16697	-0.52364	-0.76782	-0.90335	-0.64702	-0.089139	0.065794	0.11977	0.31162	0.45995	-0.0005861	-0.54054	-0.25234
	-1.32	-1.3486	-1.2684	-0.60768	0.041854	0.086496	0.13792	0.17167	0.16731	-0.063705	-0.36569	-0.49713	-0.52343	-0.2485	0.35702	0.82066	0.36382	-0.43244	-0.55513	0.059624	1.0766	1.4751	1.1096	0.4352	-0.31027	-0.46113	0.016057	0.56274	0.79335	0.73125	0.47312	0.144	0.039627	0.2754	0.4826	-0.070586	-0.7952	-0.76406	-0.17908	0.11688	0.17287	0.19971	0.2308
	1.3105	0.96352	0.57673	0.50316	0.66773	0.41638	-0.036178	0.062486	0.41087	0.51892	0.40406	0.31539	0.44986	0.60022	0.51249	0.25734	0.070187	0.1537	0.54814	0.98268	1.3615	1.5113	1.1602	0.6297	0.50517	0.7803	0.9788	0.85428	0.48092	0.1614	0.16686	0.28346	0.19524	0.11666	0.3894	0.59718	0.43407	0.41693	0.64646	0.79628	0.63612	0.25924	0.11541
	0.94278	1.0156	0.85182	0.54566	0.38183	0.077791	-0.23918	0.11895	0.88951	1.299	1.2655	0.93089	0.90986	1.2743	1.3948	1.1881	0.72485	0.81851	1.3292	1.6327	1.5893	1.44	1.3695	1.3351	1.5671	1.4918	0.87973	0.60462	0.96938	1.4042	1.4411	1.2654	0.98423	0.65733	0.57059	0.39065	0.44699	0.71028	0.73588	0.61948	0.39924	0.30701	0.63866
	-0.16964	0.56407	0.91339	0.49305	0.038603	0.32581	0.93109	1.4648	1.1911	0.76694	1.1471	0.79952	-0.16251	-0.26899	-0.13742	-0.073257	0.029843	0.19457	0.59092	0.83755	0.85409	1.5441	2.2122	1.3859	0.33617	0.21317	0.40029	0.34944	0.31878	0.47693	0.63437	0.38523	-0.2845	-0.56457	-0.61623	-0.75206	-0.55115	-0.36472	-0.53393	-0.57409	-0.42419	-0.39293	-0.42425
	0.57591	0.19898	0.048557	0.52952	1.0168	1.0124	0.82157	0.63291	0.60434	0.82355	1.126	1.2537	1.4992	1.762	1.451	1.2922	1.5355	1.4407	0.88123	0.56942	1.1001	1.8731	1.8248	1.5496	1.4138	1.1594	0.82938	0.49258	0.03805	-0.2327	-0.021055	0.61616	0.96316	0.65478	0.48404	0.65918	0.70664	0.44283	0.17048	0.13979	0.26688	0.53282	0.63222
	-0.037159	-0.13031	0.11927	0.40527	0.72152	0.89803	0.91559	1.0448	1.2776	1.1823	1.2801	1.8888	2.3235	1.9913	1.4916	1.4066	1.3392	0.92205	1.0594	1.5936	1.5475	1.5116	1.889	2.1743	2.6301	3.1627	3.0843	2.197	1.17	0.22719	-0.55692	-0.63106	-0.12392	0.23083	0.36952	0.44698	0.29017	0.30103	0.57253	0.48501	0.087011	0.019765	0.32587
	-0.36978	-0.486	-0.60298	-0.86022	-0.88471	-0.56638	-0.11887	0.11678	0.17382	0.17183	-0.0079555	-0.087741	-0.026065	-0.084252	-0.1521	-0.020467	0.088325	0.072014	0.037397	0.69537	1.9972	2.0363	1.0039	0.34619	0.20572	0.042854	-0.27545	-0.67606	-1.0217	-1.2025	-1.3373	-1.3117	-1.0171	-0.83034	-0.89457	-0.77522	-0.40466	0.101	0.28296	-0.2783	-0.61899	-0.27752	-0.17517
	0.3463	0.35953	-0.33643	-0.76227	-0.54066	-0.046189	0.17111	0.44664	0.92873	0.51265	-0.4158	-0.52685	-0.072069	0.19205	-0.010151	0.16424	0.77941	1.065	0.80865	0.83167	1.6067	1.999	1.5883	0.9112	0.23366	-0.49674	-0.99675	-0.65423	-7.0921e-05	0.56821	0.77768	0.48205	0.14739	0.2271	0.29411	0.071807	-0.17895	0.11978	0.7195	0.90746	0.46802	0.37113	0.39588
	-0.68363	-0.29711	0.0046543	-0.19605	-0.24343	0.18415	0.16636	-0.11088	-0.29438	-0.23964	0.14769	0.57835	0.79224	0.54181	0.038054	0.2195	1.182	1.54	0.63574	0.5164	1.8195	2.2374	1.1696	0.49551	0.38701	0.38401	0.3658	-0.0020859	-0.42225	-0.40863	0.25616	0.78533	1.1372	1.206	1.4816	2.0597	1.9578	1.4223	0.98795	1.2223	1.8059	1.5468	0.69746
	-0.38263	-0.19567	-0.089593	-0.086576	-0.21352	-0.24568	-0.13877	-0.25641	-0.31555	-0.056399	0.59366	0.76728	0.35272	0.20268	0.24081	0.11106	-0.044335	0.0086505	0.3263	1.5374	2.634	2.212	1.5358	1.1138	0.49208	0.16629	-0.13378	-0.6323	-0.82707	-0.41488	0.28535	0.70081	0.56959	0.043722	-0.17899	-0.26197	-0.15272	0.057429	-0.15927	-0.56925	-0.74685	-0.80208	-0.74739
	-0.69039	-0.41691	-0.26972	-0.13318	0.16057	0.43764	0.43893	0.48384	0.59544	0.36058	0.13165	0.012731	0.04011	0.31843	0.65288	0.89063	0.57618	-0.011986	-0.11337	0.46725	1.9471	3.3895	3.0355	1.6181	0.55392	0.23225	0.32758	0.13818	-0.19541	-0.4946	-0.63288	-0.43063	0.0061069	0.28712	0.17859	0.0026306	-0.21832	-0.36817	-0.20345	0.010888	0.21506	0.34144	0.18037
	0.62718	0.55714	0.61654	0.70397	0.72761	0.76911	0.88329	0.82355	0.62187	0.69668	0.98994	1.1118	1.0438	1.081	1.2144	1.3414	1.4144	1.4492	1.581	2.1738	3.293	3.9143	3.3856	2.2949	1.3395	0.87033	0.89416	1.0978	1.2322	1.2717	1.2913	1.3993	1.4342	1.3647	1.3319	1.244	1.0337	0.8767	0.86495	0.84305	0.78085	0.6867	0.71388
	0.48588	0.73402	0.86013	0.66843	0.55082	0.5996	0.97509	1.5539	1.6441	1.2727	0.98148	1.2927	1.7334	1.6267	1.2873	1.1282	1.1667	1.4628	1.8194	2.4985	3.2944	3.7562	3.701	2.8477	1.8107	1.3722	1.4776	1.6645	1.5535	1.2953	1.0186	0.87525	1.0232	1.2539	1.2644	1.0826	0.93652	0.64206	0.35391	0.40702	0.60522	0.67654	0.66408
	1.4375	1.3914	1.3781	1.5234	1.5067	1.1935	0.835	0.60369	0.57635	0.55876	0.39862	0.36113	0.71958	1.1587	1.4019	1.4471	0.97735	0.44914	1.032	3.0202	5.0114	4.8453	2.6032	0.85304	0.31099	0.12755	0.17022	0.41246	0.36563	0.014624	-0.23227	-0.34053	-0.44597	-0.37758	0.041497	0.52504	0.50422	0.078814	0.015397	0.33093	0.23921	-0.043294	0.23091
	-0.23193	-0.14901	0.17627	0.22204	-0.28619	-0.56988	-0.29819	-0.060575	-0.16113	-0.15103	-0.03879	0.028236	0.28084	0.57931	0.64356	0.27523	0.24745	0.68689	1.6594	4.2604	7.1008	6.6147	3.3678	0.8757	-0.21493	-0.54305	-0.19215	0.29944	0.52406	0.53239	0.33443	0.26566	0.28125	-0.1941	-0.60042	-0.61866	-0.43453	-0.076636	0.14215	-0.037851	-0.039526	0.15807	0.032437
BLA Pre-cond
Time (ms)	-420	-400	-380	-360	-340	-320	-300	-280	-260	-240	-220	-200	-180	-160	-140	-120	-100	-80	-60	-40	-20	0	20	40	60	80	100	120	140	160	180	200	220	240	260	280	300	320	340	360	380	400	420
	1.0921	0.58436	0.001288	0.030459	0.45756	0.68322	0.73689	0.90553	1.1823	1.2762	0.82054	0.15464	-0.18045	-0.12005	-0.11902	-0.086758	-0.024504	-0.28419	-0.88232	-1.6265	-2.2915	-2.8646	-3.1777	-2.65	-1.6601	-0.96778	-0.68698	-0.53153	-0.1491	0.20752	0.12805	0.0071095	0.22634	0.48965	0.79024	0.80971	0.39343	0.107	0.11081	0.29302	0.19849	-0.024157	0.1398
	-0.24574	-0.45484	-0.34641	0.39549	0.71208	0.21074	0.13699	0.46932	0.67186	0.74418	0.80331	0.57996	0.034777	-0.21416	-0.18039	-0.028315	0.13752	-0.16452	-0.66147	-0.91679	-1.3433	-1.4509	-1.1426	-0.91498	-0.89038	-0.55282	0.20989	0.59515	0.34094	0.11711	0.31294	0.6329	0.85939	1.06	0.9889	0.68058	0.41969	0.20321	-0.0072029	0.0042068	0.22746	0.3639	0.11645
	-0.067138	0.079618	0.22992	0.24736	0.25293	0.21834	-0.052541	-0.31824	-0.36549	-0.37569	-0.37761	-0.17862	-0.017042	0.054942	-0.072514	-0.33357	-0.62919	-1.037	-1.6257	-2.0301	-1.8768	-1.8463	-2.4308	-2.421	-1.4257	-0.30875	0.48033	0.99921	0.94882	0.67039	0.82004	0.89941	0.78434	0.83101	1.1368	1.5092	1.5629	1.1277	0.70695	0.56158	0.56309	0.69547	0.86759
	0.27282	0.45161	0.65639	0.62567	0.61761	0.52988	0.32191	0.35058	0.50499	0.49625	0.48912	0.37731	0.10667	-0.32355	-0.85792	-1.2048	-1.5046	-1.6298	-1.5916	-2.0905	-3.3575	-4.1797	-3.7742	-2.8514	-1.9879	-1.469	-1.4562	-1.5845	-1.369	-1.0368	-0.74004	-0.58508	-0.64361	-0.63843	-0.51048	-0.50513	-0.50569	-0.458	-0.38481	-0.32195	-0.27283	-0.10305	0.23309
	-0.66865	-0.57039	-0.55106	-0.55411	-0.51693	-0.27877	0.064044	0.25908	0.25667	-0.11408	-0.41049	-0.19599	-0.31469	-0.84122	-0.35076	0.37246	0.10297	-0.13527	-0.13765	-0.68253	-1.3112	-1.7378	-1.3664	-0.42314	-0.20426	-0.4927	-0.4517	-0.15052	0.026121	0.12465	0.43042	0.66465	0.57191	0.42567	-0.019763	-0.45043	-0.21602	0.43795	0.82104	0.45513	0.60207	1.262	0.90579
	0.024814	-0.3799	-0.40124	-0.18265	0.51719	1.3359	1.0171	0.49398	0.86887	1.3441	0.90013	0.27211	0.26968	0.68431	0.86141	0.66556	0.38235	0.081759	-0.56887	-1.3474	-2.0444	-3.1084	-3.5467	-2.9052	-1.8483	-0.77269	-0.083801	0.24193	0.44699	0.2243	-0.10828	-0.11142	-0.23081	-0.5299	-0.64956	-0.67611	-0.66413	-0.44108	-0.34968	0.1089	0.80091	0.77129	0.17641
	0.37035	0.20107	0.074706	-0.23509	-0.31495	-0.10247	-0.021303	-0.14261	-0.13441	-0.067833	0.043123	0.2415	0.44814	0.23566	-0.26904	-0.26194	0.030437	-0.028494	-0.63188	-1.6061	-2.5055	-2.5106	-1.5787	-0.51883	-0.015553	0.22922	0.3606	0.59323	0.96924	0.86656	0.67489	0.94259	1.3015	1.276	1.1561	0.97665	0.37327	-0.20041	-0.34662	0.20377	0.81289	0.79222	0.26163
	0.32123	0.63971	0.47988	0.37564	0.75981	0.85835	0.72047	0.4693	0.39252	0.69707	1.008	1.0217	1.0386	0.96455	0.8324	0.83929	1.0749	1.0644	0.23619	0.020358	0.42466	0.10921	-0.13088	-0.43044	-0.84134	-0.69073	-0.22004	0.28053	0.4807	0.22021	-0.087752	-0.32237	-0.33794	-0.033387	0.28005	0.37224	0.12437	0.31579	0.67946	0.54885	0.34793	0.21428	0.0789
	0.35765	0.26938	0.26862	0.36723	0.90549	1.8364	2.1526	1.5683	0.90385	0.75648	0.87209	0.74494	0.39381	0.053017	-0.15475	0.027321	0.31712	0.12837	0.038944	0.37261	0.77201	0.79668	0.68525	0.5271	0.13347	-0.14215	-0.10916	0.023079	0.26442	0.6831	0.90043	0.57465	0.24141	0.29635	0.54872	0.79366	1.0353	1.0731	0.68532	0.2681	0.35997	0.75734	1.0004
	0.22008	-0.20332	-0.62596	-0.62306	-0.42734	-0.27142	-0.33361	-0.25789	-0.17564	-0.38894	-0.34319	-0.1089	-0.30057	-0.54579	-0.51747	0.17776	1.121	1.2078	0.99097	1.1195	1.9793	2.6807	1.4552	0.37391	0.31613	0.025356	0.11687	0.45762	-0.081457	-0.62657	-0.60972	-0.34443	-0.054329	0.068785	-0.065179	-0.26135	-0.32283	0.15014	0.79193	0.60878	0.52239	0.89551	0.47278
	0.0030172	0.05724	0.15374	0.45125	0.62286	0.38921	0.09579	-0.22663	-0.31103	-0.17628	-0.071539	0.33674	0.96838	0.80212	0.13646	0.01403	-0.088145	-0.55198	-1.0362	-1.0792	-1.2978	-1.6298	-0.92171	-0.15333	0.028865	-0.13776	-0.28118	-0.27538	-0.17	-0.017088	0.048377	0.11529	0.088675	-0.010137	-0.025984	0.027698	-0.034165	-0.28979	-0.59182	-0.55002	-0.14737	0.087586	0.056534
	-0.66142	-0.79858	-0.25114	0.036966	-0.068176	-0.015285	0.0017596	0.16056	0.53255	0.48279	0.24743	0.46442	0.093922	-0.6179	-0.40915	0.26171	0.13179	-0.46164	-0.18524	0.52808	0.45345	0.11572	0.29763	0.44922	0.019761	-0.061275	0.060866	-0.29229	-0.73398	-0.74728	-0.59464	-0.44541	-0.31618	-0.16118	-0.079012	0.11512	0.18356	-0.23038	-0.63564	-0.79585	-0.70213	-0.48953	-0.17365
	-0.090057	-0.18978	-0.4574	-0.72792	-0.68392	-0.6513	-0.60042	-0.1245	0.49947	0.61177	0.71364	0.73613	0.18083	-0.53861	-0.94147	-1.0915	-1.1598	-1.2329	-1.3533	-1.6762	-2.2613	-3.0339	-2.6531	-1.385	-0.16806	0.84305	1.0796	0.79692	0.5854	0.20429	-0.46974	-0.8352	-0.88399	-0.66636	-0.3632	-0.18202	-0.20744	-0.055771	0.14954	0.0023742	-0.1803	-0.4812	-0.83861
	-0.040959	0.43313	1.1335	1.3572	1.316	0.86997	1.2185	1.988	1.323	0.35836	0.36216	0.67247	0.43126	-0.10127	-0.50201	-0.22305	0.26134	0.32296	1.2676	2.8519	2.9895	1.793	0.50721	0.21697	0.74117	1.5761	2.076	1.9608	0.96362	-0.043274	-0.42812	-0.34798	-0.18046	-0.17895	-0.30973	-0.45366	-0.48674	-0.41598	-0.36004	-0.39752	-0.47013	-0.38068	-0.25396
	0.14779	0.10216	0.07364	0.15097	0.15831	0.098499	-0.033764	-0.192	-0.27568	-0.28204	-0.1968	-0.16931	0.024949	0.27715	0.30251	0.16321	0.24472	0.72588	1.1659	1.2901	1.4046	1.4634	0.95365	0.35762	0.059585	0.10657	0.3163	0.40501	0.4964	0.59605	0.54522	0.54103	0.69884	0.78085	0.73535	0.68834	0.60278	0.7593	0.94385	0.53844	0.10192	0.34396	0.82848
	-0.38769	-0.71038	-0.91669	-0.85956	-0.56552	-0.33187	-0.41308	-0.53747	-0.62373	-0.28132	0.28203	0.13108	-0.36955	-0.633	-0.70848	-0.81058	-0.59372	0.054909	0.10204	-0.34456	-0.3828	-0.55795	-0.98565	-1.0827	-0.67404	-0.36135	-0.22541	-0.24265	-0.47834	-0.4584	-0.066922	0.18398	0.028398	-0.33089	-0.44698	-0.37591	-0.29017	-0.13335	0.023964	0.047429	0.096301	0.081803	0.075779
	0.55757	-0.12471	-0.40573	-0.33574	-0.22897	-0.16611	-0.51805	-0.83634	-0.78718	-0.45534	-0.22622	-0.24164	0.36582	0.97092	0.2339	-0.51441	-0.26489	0.34197	0.39604	0.01173	-0.059857	0.07704	-0.17051	-0.42025	-0.42888	-0.63855	-0.57854	-0.092331	0.4383	0.92904	0.84381	0.50391	0.49239	0.44803	0.16098	-0.015477	-0.34902	-0.73266	-0.87519	-0.78855	-0.68472	-0.78448	-0.84105
	0.57508	1.1617	0.41567	-0.11461	-0.20398	-0.085924	0.35099	0.48237	0.40356	0.32194	0.21662	0.37575	0.60469	0.67257	0.5985	0.40516	0.34263	0.43948	0.52162	0.56988	0.6621	0.63553	0.093588	-0.48169	-0.74302	-0.74672	-0.38642	-0.12063	-0.23898	-0.3846	-0.28831	-0.2266	-0.423	-0.67008	-0.80478	-0.66092	-0.45087	-0.57124	-0.74714	-0.61599	-0.40153	-0.31161	-0.054344
	-0.50802	-0.15717	-0.095858	-0.49189	-0.62839	-0.26996	-0.1389	-0.57517	-0.85695	-0.748	-0.67989	-0.67862	-0.65225	-0.21598	0.41655	0.013279	-0.44907	0.21911	0.96985	0.76886	0.25613	0.32087	0.64481	1.6364	2.9131	2.6051	1.0999	0.43704	1.2532	2.2101	2.4215	1.4341	0.41276	0.45398	0.90728	0.8857	0.47305	-0.12866	-0.47938	-0.50086	-0.39221	-0.34505	-0.42474
	-0.5742	-0.39203	0.21021	0.52497	-0.17263	-0.91112	-0.88912	-0.2582	-0.056161	-0.28845	-0.4767	-0.71196	-1.0472	-1.2003	-1.203	-1.156	-0.68473	0.11763	1.1474	2.5167	2.8248	1.4185	0.064048	-0.45961	-0.40022	-0.17908	0.25823	0.61036	0.21644	0.1369	0.51107	0.22404	-0.17681	-0.34083	-0.45819	-0.36116	-0.17444	-0.19329	-0.36224	-0.42416	-0.14094	0.24826	0.28744
	-0.12519	-0.33883	-0.33018	0.029434	0.40305	0.28576	0.38283	0.80409	0.37271	-0.44385	-0.58748	0.20815	1.2541	1.9615	2.6671	2.1506	0.61267	-0.24469	-0.12904	0.11367	0.24898	0.44063	0.44546	0.22603	-0.15658	-0.14748	0.28175	0.5609	0.41556	0.14478	-0.16501	-0.14404	0.28716	0.34786	-0.14046	-0.30743	0.057966	0.28903	-0.0023195	-0.22695	-0.20243	-0.3384	-0.63838
	-0.25548	-0.057497	-0.10976	-0.31399	-0.39406	-0.42402	-0.33438	-0.21691	-0.26832	-0.53646	-0.8219	-0.5939	-0.13541	-0.26511	-0.68455	-0.7456	-0.75198	-0.92475	-0.98109	-0.91764	-1.6212	-2.9774	-2.7734	-1.4116	-0.8293	-0.94109	-0.82543	-0.63333	-0.87345	-1.1603	-1.0139	-0.62782	-0.67637	-1.0313	-0.94375	-0.60715	-0.26593	0.013978	-0.089897	-0.17201	-0.00055098	-0.20654	-0.56901
	0.12618	-0.15805	-0.48038	-0.35483	-0.14587	-0.19669	-0.20508	0.0065881	0.13008	0.2255	0.46172	0.61198	0.64055	0.85832	1.2687	1.4604	1.3156	1.1912	1.4485	2.4466	3.5222	3.5857	2.6788	1.7181	0.99669	0.77666	0.74145	0.55267	0.30701	0.5225	0.95266	0.81297	0.4567	0.22346	0.079794	0.013006	0.11075	0.37878	0.64802	0.67393	0.34069	-0.062747	0.028153
	0.39459	0.20957	0.087866	0.44089	0.87959	0.98433	0.70306	0.27876	-0.10771	-0.53979	-0.73367	-0.4541	-0.062205	0.15544	0.079127	-0.027797	0.093536	0.34573	0.51382	0.62935	1.1255	1.9194	2.1696	2.0255	1.8458	1.4868	0.9462	0.57508	0.46803	0.33288	0.49129	0.78327	0.71159	0.55565	0.20763	-0.20492	-0.035242	0.34676	0.49843	0.66932	0.83199	0.72194	0.34618
	1.0944	1.1609	1.4922	1.3029	1.0594	1.2764	1.1287	0.7038	0.40269	-0.00099111	-0.1648	0.20049	0.53663	0.47178	0.092513	-0.0096503	-0.12387	-0.70367	-0.77222	-0.21113	0.27949	0.10398	-0.6996	-1.3471	-1.0822	-0.66884	-0.51918	-0.26997	-0.10521	-0.38821	-0.77199	-0.79224	-0.63752	-0.59255	-0.28466	0.022121	-0.058835	-0.27401	-0.28625	-0.21285	0.056482	0.26431	0.036895
	1.4197	0.69392	0.025533	-0.7476	-1.3261	-0.94964	-0.021668	0.32566	-0.17924	-0.56092	-0.37203	0.053337	0.34197	0.49736	0.26657	-0.017456	0.12979	0.31644	0.90576	2.541	3.7076	2.9652	1.1245	-0.19627	-0.42295	-0.23121	-0.13624	-0.1564	-0.052422	0.34461	0.8379	0.69883	0.18213	-0.080594	0.42083	0.79031	0.038526	-0.73034	-0.61142	-0.15491	-0.10212	-0.53218	-0.71361
	0.36356	0.36151	0.10979	-0.43848	-0.64042	-0.44494	-0.47173	-0.41674	-0.29851	-0.69576	-1.1615	-1.1446	-0.37521	0.52006	0.7001	0.74389	0.80174	0.57761	1.0972	1.7088	1.5039	1.3922	1.1515	0.64463	-0.10433	-0.81507	-1.2877	-1.4069	-1.1387	-0.81471	-0.8838	-0.91276	-0.34056	-0.02061	-0.34509	-0.39864	-0.46525	-0.56741	-0.52695	-0.42391	0.13615	0.37231	-0.18018
	0.42352	0.62531	0.45584	0.1429	0.047171	0.25411	0.31404	-0.099693	-0.42522	-0.40826	-0.038807	0.46759	0.7587	0.60538	0.34582	0.17475	0.053348	0.84522	2.2216	3.6502	5.2699	5.366	3.7328	1.744	0.67407	0.47831	0.46245	0.52063	0.69434	0.88035	0.78574	0.44404	0.43909	0.61089	0.50689	0.38634	0.18495	0.12003	0.081704	0.021877	-0.11797	-0.35963	-0.49193
	-0.22183	0.3973	0.63784	0.447	0.52621	0.83259	0.84951	0.51216	0.36216	0.26281	0.078112	-0.043965	-0.031262	-0.22229	-0.55954	-0.47659	-0.19586	-0.24161	-0.30387	-0.5273	-0.758	-0.44608	0.12124	0.28142	0.15962	-0.078024	-0.34549	-0.18316	0.21644	0.34566	0.28095	0.29467	0.23689	0.122	-0.008559	-0.22328	-0.30857	-0.24919	-0.27375	-0.07733	0.19314	0.31973	0.39024
	0.13182	-0.20294	-0.28647	-0.12367	0.02893	0.014549	0.52254	1.3059	1.2199	0.61253	0.46849	0.22738	0.38105	1.4731	1.9809	1.1752	0.20409	-0.17593	0.40855	2.2158	3.6026	3.1104	1.5617	0.507	0.022703	0.029203	0.39849	0.19026	-0.17899	-0.22179	-0.53327	-0.79276	-0.26032	0.25292	0.0015391	-0.46033	-0.90373	-1.0751	-0.93104	-0.67486	-0.18967	0.15585	-0.3124
	0.26186	-0.098953	-0.32061	-0.54674	-0.64183	-0.55574	-0.13424	0.47896	0.37012	-0.24351	-0.51842	-0.63246	-0.83249	-0.60264	0.09719	0.55341	1.0502	2.0992	2.8002	2.9204	3.0332	3.5894	3.4323	2.5302	1.8632	0.93361	0.12854	-0.017296	-0.073791	-0.10557	0.057018	0.35694	0.97355	1.3677	0.83527	0.068246	-0.040785	0.29956	0.96723	1.2176	0.50888	0.0026497	-0.21488
	0.47443	0.031236	-0.29411	-0.48686	-0.62344	-0.65975	-0.65938	-0.66883	-0.66389	-0.84461	-0.94463	-0.94736	-0.68512	0.050394	0.8531	1.0663	0.65042	0.43226	1.1219	2.5366	4.5584	5.2468	2.9783	0.82379	0.60454	1.0115	0.9671	0.53937	0.36539	0.43449	0.11293	-0.24142	-0.23751	-0.10258	0.062704	0.44416	1.0083	1.0667	0.49201	0.1803	-0.093358	-0.58865	-0.6758
	-0.86201	-0.74258	-0.67624	-0.7586	-0.91707	-0.9277	-0.56361	-0.30333	-0.37214	-0.28394	-0.075749	-0.055249	-0.055704	-0.051859	-0.19338	-0.36994	-0.45322	-0.22228	0.47823	1.4041	2.2743	2.7492	2.2278	1.3227	0.97651	0.85976	0.50409	0.15147	0.111	0.092919	0.20304	0.42858	0.31175	0.0012518	-0.26962	-0.33169	-0.24478	-0.36701	-0.62673	-0.69978	-0.62638	-0.50145	-0.24418
	-1.0212	-0.92392	-0.65984	-0.50064	-0.40416	-0.4127	-0.16864	0.3398	0.35475	0.12227	0.48207	1.0948	1.2763	0.78402	0.59155	0.96141	1.1165	1.4101	1.885	2.2686	2.9473	3.5966	3.3498	3.2001	3.1266	2.5015	1.9205	1.6808	1.0759	0.3926	0.20703	0.29571	0.045543	-0.42053	-0.82763	-1.0292	-0.95048	-0.60781	-0.29029	-0.36249	-0.35982	-0.23271	-0.16383
	-0.21101	-0.20298	-0.12283	-0.22799	-0.32728	-0.33886	-0.35098	-0.42563	-0.31515	-0.13848	-0.27199	-0.31051	-0.03547	0.17729	0.48958	0.82969	0.63483	0.59689	0.86005	1.2902	3.7059	6.1234	4.3063	1.6756	0.97103	0.80784	0.78835	1.0649	1.3224	1.3799	1.3889	1.4381	0.98884	0.50004	0.37157	0.44384	0.62786	0.57304	0.11602	-0.17893	-0.26097	-0.32034	-0.19504
	0.076883	-0.032515	-0.25588	-0.59794	-0.70024	-0.5927	-0.66928	-0.78604	-0.92265	-0.8896	-0.49528	0.097136	0.39725	0.45418	0.81764	1.253	1.5575	1.5568	1.9161	3.5906	5.2909	5.2675	3.3643	1.6351	0.96667	0.6628	0.59383	0.57472	0.31677	-0.25677	-0.552	-0.40982	-0.37652	-0.45938	0.087948	0.62207	0.72096	0.94588	0.8558	0.23504	-0.27079	-0.52277	-0.77118
	-0.095797	-0.16503	-0.12373	0.049459	0.2462	0.42556	0.78932	0.94041	0.70601	0.39344	-0.002404	-0.044067	0.20315	0.20125	0.26482	0.42903	0.5529	0.84634	1.3404	2.4744	4.9251	6.2094	3.9677	0.94236	-0.29582	-0.40821	-0.34591	-0.32353	-0.35531	-0.33161	-0.026566	0.15883	0.094606	0.083696	0.016272	-0.11881	-0.31392	-0.32033	-0.31096	-0.22738	0.074291	0.19133	-0.13441
	-0.24156	-0.075232	-0.13374	-0.37339	-0.88147	-1.098	-0.67472	-0.16392	-0.15544	-0.269	-0.1504	0.10527	0.28122	0.27747	0.022338	-0.25078	-0.26705	0.050032	0.97346	2.3484	3.3465	3.3066	2.3563	1.8248	1.7501	1.4724	0.88365	0.91718	1.4529	1.3512	0.60004	-0.039555	-0.31994	-0.01811	0.64451	0.59798	0.029694	-0.47159	-0.74605	-0.6201	-0.33892	-0.31433	-0.32676
	0.028729	-0.073326	-0.12343	-0.14358	-0.10469	-0.048585	-0.2505	-0.34764	-0.18981	-0.10817	-0.073638	0.032545	0.15056	0.1037	-0.015072	-0.038638	0.32486	1.0599	1.7452	3.0484	4.8799	4.6299	2.2184	0.3858	-0.014497	0.2092	0.51535	0.44772	0.097616	0.029157	-0.0021666	-0.22212	-0.45237	-0.58571	-0.61625	-0.46772	0.12065	0.75782	0.68365	0.35639	-0.15615	-0.55969	-0.62013
	-0.95564	-0.89205	-0.98184	-0.9086	-0.82607	-1.0049	-1.1136	-0.92194	-0.4416	0.037037	-0.17622	-0.22923	0.24524	0.25499	0.089144	0.45487	1.2423	2.1895	2.9903	3.2964	3.3769	3.7106	3.3968	1.9574	0.69974	0.55958	0.86359	0.74757	0.41833	0.2215	0.20126	0.16176	0.37142	0.39745	-0.0046819	-0.53	-0.67676	-0.5665	-0.43311	-0.33919	-0.31456	-0.68006	-0.91147
	0.038864	-0.27248	-0.58845	-0.4333	-0.39469	-0.79489	-1.0825	-1.023	-1.011	-0.83392	-0.38716	-0.17614	-0.21826	-0.047418	0.25218	0.3208	0.094517	0.42444	1.4747	2.2125	2.6783	2.7594	2.2044	1.19	0.58053	0.74537	0.84482	0.19302	-0.089308	0.25346	0.83386	1.1586	0.5318	-0.36107	-0.4728	-0.28025	-0.31032	-0.19735	0.11376	0.29333	0.31619	0.04541	-0.15173
	-0.91995	-0.92464	-0.94881	-1.153	-1.2544	-1.1827	-1.1448	-1.1828	-1.1562	-1.0568	-0.87859	-0.70335	-0.69376	-0.23771	0.37171	0.13747	-0.39969	-0.55459	0.074902	1.6357	3.0362	2.9825	2.0768	1.495	1.4031	1.2968	0.71399	0.24215	0.36812	0.83638	1.5065	1.8217	1.4111	0.75718	0.36569	0.31595	0.35899	0.14801	-0.22981	-0.29103	0.029003	0.37296	0.3051
	0.56962	0.74961	0.66327	0.29686	-0.10938	-0.42809	-0.5137	-0.44973	-0.27365	-0.34312	-0.7612	-0.90863	-0.64003	-0.28512	-0.089651	-0.30629	-0.62729	-0.3967	0.52646	1.9585	4.2278	6.3248	5.8226	4.0131	2.8905	2.2187	1.729	1.4855	1.0582	0.6954	0.75586	0.73687	0.54741	0.56523	0.82548	0.90588	0.56295	0.32392	0.29222	0.18722	0.23773	0.70413	1.1295
	-0.40246	-0.41523	-0.4649	-0.47715	-0.26291	0.21672	0.35244	-0.017267	-0.54748	-0.73773	-0.61262	-0.39825	-0.24238	-0.32581	-0.48332	-0.55966	-0.39257	-0.070353	0.0079255	-0.10047	-0.06486	0.063545	-0.11421	-0.41218	-0.47375	-0.32694	-0.23263	-0.24247	-0.2828	-0.39048	-0.33312	-0.17045	0.01843	-0.022833	-0.27749	-0.6047	-0.74834	-0.73443	-0.79443	-0.86809	-0.80298	-0.58235	-0.379
	-0.43897	-0.3855	-0.20859	-0.19267	-0.34011	-0.46906	-0.6106	-0.57577	-0.46546	-0.47364	-0.3173	-0.12355	-0.10835	0.12085	0.80563	1.6142	1.9561	1.9716	2.4666	3.6089	4.8515	5.0972	3.6586	1.7212	0.6433	0.32418	0.14761	-0.00092844	-0.31751	-0.56382	-0.81388	-0.78727	-0.15135	0.31123	-0.056682	-0.60595	-0.74739	-0.64616	-0.6415	-0.63147	-0.60712	-0.31475	0.31067
	-1.086	-0.65389	-0.20373	-0.1555	-0.50974	-0.62803	-0.3666	-0.41475	-0.65173	-0.57622	-0.31621	0.022685	-0.02411	-0.62932	-0.85686	-0.37725	0.25814	0.50533	0.12204	-0.31649	-0.29898	0.08055	-0.026134	-0.42282	-0.50502	-0.7241	-0.95759	-1.0083	-1.1385	-1.23	-1.0701	-0.90169	-0.80329	-0.71453	-0.61975	-0.54752	-0.68948	-0.94173	-1.0226	-0.95793	-0.83168	-0.7816	-0.7191
	0.1233	0.17258	0.27574	0.22554	0.23323	0.29633	0.24658	0.011223	-0.25045	-0.58215	-0.64851	-0.405	-0.53294	-1.0411	-1.4366	-1.2164	-0.56493	0.18376	1.2086	2.7031	4.3759	5.0407	3.7254	1.656	0.2571	-0.37873	-0.64472	-0.46481	-0.17301	-0.068124	-0.57148	-1.0756	-0.86373	-0.3817	-0.13045	-0.16247	-0.34427	-0.38528	-0.33662	-0.46257	-0.62205	-0.5462	-0.37373
	-0.17365	-0.25972	-0.23002	-0.11437	0.026521	0.032522	0.064639	0.3888	0.79738	0.76098	0.38779	0.37513	0.63572	0.62401	0.66795	0.83366	0.82918	0.51206	0.37665	1.4582	2.9215	2.8843	1.0843	-0.56796	-1.009	-0.88218	-0.86469	-0.89658	-0.80907	-0.64851	-0.44584	-0.24857	-0.16724	-0.24713	-0.43888	-0.58976	-0.58682	-0.70182	-0.89892	-0.99639	-0.97873	-0.83103	-0.60275
	-0.13921	-0.22465	-0.17433	-0.02299	-0.020122	-0.072311	0.021046	0.12228	0.088621	0.10542	0.15279	0.20468	0.25633	0.25739	0.21276	0.267	0.48999	0.83805	1.3278	2.4621	4.5731	6.0165	4.937	2.7299	1.2571	0.72078	0.52192	0.22333	0.018998	0.12362	0.28808	0.41748	0.49869	0.39721	0.17832	0.064283	0.026269	-0.080599	-0.031515	0.06848	0.032148	-0.15251	-0.172
	-0.80301	-0.93161	-1.0347	-0.95818	-0.88714	-0.88282	-1.0158	-1.1229	-1.1189	-1.0495	-0.98006	-0.82477	-0.44216	0.022676	0.24721	0.26849	0.19565	0.23224	0.7729	1.9694	3.001	2.6404	1.6507	1.0725	0.93684	0.89522	0.99474	1.0332	0.52145	0.089736	0.046309	-0.27206	-0.61767	-0.59226	-0.39276	-0.046022	0.066261	-0.1402	-0.15985	-0.031389	-0.037912	-0.11082	-0.024488
	-0.2617	-0.0066417	0.28652	0.25471	0.11017	-0.019947	-0.10881	-0.050526	-0.096705	-0.20362	-0.22896	-0.23675	-0.26126	-0.36169	-0.43056	-0.33228	-0.10393	0.1405	0.27414	0.33597	0.51269	0.57988	0.50563	0.32386	0.031442	-0.15505	-0.15381	-0.08787	-0.0080276	0.081796	-0.10171	-0.33532	-0.32516	-0.2513	-0.31062	-0.40465	-0.17587	0.10669	0.032213	-0.023855	0.047289	0.28727	0.60378
	-0.66584	-0.38115	-0.39967	-0.70081	-1.0115	-1.2104	-1.3822	-1.17	-0.41204	0.20255	0.17521	-0.11321	-0.34593	-0.44072	-0.31101	0.11163	0.3015	0.11156	0.10511	0.96161	2.0972	2.2809	1.0643	-0.18475	-0.64598	-0.66214	-0.48235	-0.53441	-0.6667	-0.68749	-0.52615	-0.11771	0.057455	-0.074687	-0.4223	-1.0452	-1.2453	-0.56102	0.23502	0.15703	-0.33567	-0.52593	-0.57446
	0.16692	0.46139	0.27976	-0.14084	-0.31091	-0.32012	-0.39672	-0.36521	-0.37019	-0.28714	-0.099445	0.14446	0.28661	0.30137	0.49576	0.5495	0.55262	0.69978	0.705	1.485	2.973	2.8314	1.2826	0.09765	-0.32577	-0.16795	0.33211	0.80461	0.68611	-0.065071	-0.50418	-0.39186	-0.17859	0.11996	0.37985	0.28859	0.047371	-0.24022	-0.47026	-0.29814	0.072941	0.20123	0.28948
	-0.57921	-0.7489	-0.59079	-0.23049	0.00011724	-0.30449	-0.36629	-0.029884	-0.094611	-0.35749	-0.31638	-0.1229	0.16697	0.33108	0.26781	0.41004	0.66908	0.40487	0.39914	1.3968	2.8055	3.2994	2.4442	1.1382	0.24178	0.11625	0.14192	-0.17181	-0.36223	-0.2179	0.2085	0.27787	0.091259	-0.083856	-0.4096	-0.61089	-0.60226	-0.44351	-0.29392	-0.30825	-0.5279	-0.64644	-0.49097
	-0.52173	-0.81315	-0.80791	-0.57856	-0.27989	0.032362	0.38211	0.51335	0.32558	0.32963	0.34544	0.06175	-0.27278	-0.18571	0.13505	0.42243	0.5601	0.68025	1.5214	3.4312	5.4936	5.9178	3.8454	1.3312	0.23989	0.4145	0.65655	0.63512	0.45898	0.35548	0.41802	0.43394	0.24809	-0.1031	-0.34517	-0.2347	0.014606	0.28672	0.30848	0.074382	-0.23237	-0.48322	-0.40941
	-0.48171	-0.52144	-0.45664	-0.41208	-0.40825	-0.34715	-0.20887	-0.12683	-0.18168	-0.26752	-0.27473	-0.31366	-0.46546	-0.56134	-0.49502	-0.37371	-0.25317	-0.14741	-0.29756	-0.50558	-0.60382	-0.68393	-0.6317	-0.52686	-0.50885	-0.4938	-0.40643	-0.35747	-0.42264	-0.3822	-0.24831	-0.26315	-0.35852	-0.33686	-0.28988	-0.29872	-0.36248	-0.47025	-0.56214	-0.59755	-0.68368	-0.73429	-0.55956
	-0.23714	-0.32753	-0.28636	-0.065536	0.060283	0.057082	0.090739	0.11582	0.092405	0.060227	0.045624	0.030611	0.063035	0.27895	0.59726	0.83793	1.0786	1.4868	2.192	3.4977	5.2917	6.0354	4.6392	2.6055	1.262	0.59072	0.28037	0.18313	0.16145	0.079459	-0.074549	-0.15262	-0.13356	-0.11938	-0.1195	-0.12477	-0.11446	-0.079393	-0.10613	-0.14035	-0.096634	-0.0093312	0.058722
	-0.55888	-0.42115	-0.30832	-0.36681	-0.48095	-0.47427	-0.40829	-0.40899	-0.44652	-0.41502	-0.28687	-0.076255	0.052061	-0.011407	-0.040511	0.17726	0.5435	0.82653	1.3016	2.6036	4.8004	5.8655	4.1489	1.7969	0.64053	0.3906	0.43041	0.41743	0.2641	0.07179	0.016297	-0.0389	-0.18449	-0.27505	-0.32152	-0.33474	-0.29216	-0.31331	-0.40205	-0.4083	-0.38212	-0.41908	-0.44363
	-0.25429	-0.33652	-0.27501	-0.1833	-0.19405	-0.32201	-0.46497	-0.46456	-0.34512	-0.24311	-0.18361	-0.099547	-0.0087357	-0.044968	-0.14599	-0.15718	-0.076488	0.23646	0.68997	1.0413	1.3703	1.413	0.85114	0.31182	0.17904	0.1846	0.059171	-0.12418	-0.2592	-0.29268	-0.26898	-0.29136	-0.38125	-0.43454	-0.38532	-0.38722	-0.39589	-0.3444	-0.33224	-0.38167	-0.39497	-0.37377	-0.39168
	-0.39766	-0.40738	-0.431	-0.46064	-0.45153	-0.40538	-0.36075	-0.25025	-0.19938	-0.31102	-0.39347	-0.37238	-0.2442	-0.075045	0.0040434	-0.023836	-0.045253	0.23489	0.8397	1.7139	3.0251	3.8952	3.1097	1.5753	0.57054	0.20789	0.090783	0.020807	0.010085	0.044892	0.012435	-0.18617	-0.3497	-0.34191	-0.28442	-0.26352	-0.35794	-0.51401	-0.56197	-0.48149	-0.39846	-0.38686	-0.43515
BLA Post-cond
Time (ms)	-420	-400	-380	-360	-340	-320	-300	-280	-260	-240	-220	-200	-180	-160	-140	-120	-100	-80	-60	-40	-20	0	20	40	60	80	100	120	140	160	180	200	220	240	260	280	300	320	340	360	380	400	420
	-0.073411	-0.081312	-0.065165	-0.18225	-0.35321	-0.36384	-0.29136	-0.26466	-0.26054	-0.24281	-0.18912	-0.2572	-0.39933	-0.42794	-0.91181	-1.666	-1.4505	-0.76511	-0.92653	-2.2608	-4.6607	-6.4249	-5.7843	-3.867	-2.399	-1.7789	-1.5782	-1.5292	-1.3099	-1.0638	-0.86792	-0.85239	-0.84527	-0.64212	-0.2533	-0.033107	-0.29802	-0.41972	-0.2954	-0.38453	-0.32232	-0.18042	-0.12559
	0.17619	0.088235	0.04959	-0.13464	-0.06041	0.44454	0.70196	0.34718	0.15537	0.090263	-0.16332	-0.063794	0.14135	0.0053596	-0.26197	-0.067195	0.1062	-0.17263	-0.68936	-1.87	-3.2245	-3.525	-2.4827	-1.062	-0.48111	-0.36648	0.054828	0.60761	0.65	0.46591	0.57866	0.4715	-0.0034172	-0.050068	0.55447	1.1057	0.78096	-0.042875	-0.11881	0.49473	0.86034	0.9326	0.90497
	-0.405	-0.57432	-0.57055	-0.25994	0.14762	0.16369	-0.18971	-0.71463	-0.82604	-0.46401	-0.4034	-0.61912	-0.76441	-0.85747	-1.0467	-0.98786	-0.80129	-1.1856	-2.5606	-3.7911	-3.1867	-2.4775	-3.287	-3.4628	-2.3594	-1.2812	-0.49922	0.092909	0.42519	0.71517	0.63591	0.48266	0.57318	0.76579	0.99496	1.3602	1.6804	1.7634	1.4093	0.79779	0.58349	0.77141	0.9183
	-0.12165	0.43022	1.4642	1.5773	1.0643	0.77734	0.55656	0.23037	-0.26563	-0.61115	-0.90218	-1.123	-0.98152	-0.75155	-0.71001	-0.47192	-0.24832	-0.41278	-0.98049	-2.2048	-3.4488	-3.225	-1.8631	-0.78177	-0.46285	-0.62304	-1.0051	-1.2043	-0.9973	-0.80931	-0.45259	-0.20428	-0.34481	-0.33104	-0.23711	-0.24404	-0.031042	0.14159	0.29431	0.64352	0.84364	0.48203	-0.044735
	-0.25335	-0.617	-0.90524	-0.66375	0.12578	0.57824	0.349	0.004158	-0.043916	0.21029	0.3095	0.14781	-0.047689	0.096234	0.14478	-0.15275	-0.13756	-0.31303	-0.86317	-1.4152	-1.8501	-1.6655	-1.0833	-0.74697	-0.54042	-0.39342	-0.42721	-0.58989	-0.66115	-0.4771	-0.14466	0.16647	0.27737	0.13334	-0.018101	-0.10414	-0.24316	-0.29206	-0.16279	-0.13432	-0.26257	-0.29427	-0.11973
	0.14046	0.27787	0.080186	-0.35984	-0.36383	-0.27604	-0.20326	-0.14832	-0.25868	-0.16129	-0.14102	-0.29099	-0.0078399	0.49968	0.29595	-0.15914	0.097348	0.44489	0.03968	-0.89651	-1.5718	-1.46	-1.5011	-1.3933	-0.74286	-0.19157	0.46446	1.0231	1.1025	1.2086	1.2	0.64174	0.30979	0.14858	-0.10037	-0.30573	-0.44067	-0.45109	-0.53464	-0.37318	0.26124	0.60847	0.37201
	0.11177	0.090113	-0.11545	-0.10681	-0.053294	-0.46711	-0.3609	0.21526	0.60512	0.46209	-0.093313	-0.41528	-0.75384	-1.1993	-0.94133	-0.26655	-0.020905	-0.16916	-0.77823	-1.4297	-1.6168	-1.5522	-0.92547	-0.26044	-0.078296	0.028368	0.50698	0.49674	0.018649	0.101	0.42977	0.20175	-0.25642	-0.32399	-0.1156	-0.058722	-0.34615	-0.39873	-0.3063	-0.26653	-0.40775	-0.41561	0.17044
	-0.82796	-0.77698	-0.45584	-0.40517	-0.26653	0.094623	0.40642	0.62219	0.43541	0.055006	-0.14146	-0.0091123	-0.13336	0.056196	0.34794	-0.13075	-0.071596	0.43959	0.18507	-0.63297	-1.2181	-1.1718	-0.81354	-0.80833	-0.61355	0.10904	0.055336	-0.85076	-1.32	-0.6869	0.029161	0.17091	0.23954	0.21561	-0.24057	-0.6792	-0.76881	-0.54122	-0.47788	-0.34985	-0.27517	-0.35491	-0.24249
	-0.91279	-0.88162	-0.9281	-1.0044	-1.0436	-1.0373	-1.0119	-0.93521	-0.82579	-0.78664	-0.82431	-0.90966	-0.98946	-1.0262	-0.8996	-0.68595	-0.75142	-0.9647	-1.0503	-0.98892	-0.87213	-0.91816	-1.0664	-1.0986	-1.0599	-0.95841	-0.80896	-0.77941	-0.8598	-0.8572	-0.73715	-0.59908	-0.60754	-0.69878	-0.75592	-0.76986	-0.70362	-0.64695	-0.68957	-0.81034	-0.87276	-0.88162	-0.81495
	-0.43059	-0.67472	-0.54365	-0.37619	-0.30155	-0.3271	-0.30159	-0.18356	-0.25454	-0.32493	-0.2535	-0.33421	-0.45064	-0.45543	-0.55333	-0.68445	-0.77717	-0.78187	-0.56703	-0.26573	-0.20212	-0.31617	-0.47741	-0.57582	-0.26551	0.2009	0.1184	-0.25582	-0.53593	-0.46786	-0.10926	0.078333	0.068403	0.026139	-0.16467	-0.49514	-0.70692	-0.68943	-0.4874	-0.20921	-0.21241	-0.46421	-0.64208
	-0.67872	-0.54646	-0.71537	-0.94509	-0.7954	-0.57262	-0.51982	-0.5246	-0.88412	-1.2375	-0.75679	-0.059064	-0.1289	-0.50963	-0.73932	-0.89158	-0.96223	-1.0624	-1.4067	-1.5929	-1.1091	-0.0015307	0.1959	-0.28904	-0.52819	-0.74401	-0.8214	0.17068	1.3817	0.8693	-0.2657	-0.66507	-0.50387	-0.071367	0.13768	-0.47879	-0.41021	0.65588	0.82123	0.34951	0.08457	-0.049962	-0.05053
	0.43599	0.3023	-0.1502	0.039136	0.55239	0.72765	0.65247	0.17857	-0.1188	0.13924	0.67106	1.1173	1.1368	0.75529	0.49479	0.69194	0.73651	0.18355	-0.33246	-0.50036	-0.37569	0.0076266	0.45054	0.78373	0.95889	0.6185	0.59799	1.1598	1.1533	0.44534	-0.12588	-0.33002	-0.45331	-0.76004	-0.95906	-0.66932	0.032879	0.44986	0.45551	0.45969	0.58094	0.54736	0.5562
	-0.083896	-0.1278	0.081229	0.55502	1.169	1.4041	1.2421	0.76502	0.53252	0.47524	0.36058	0.4247	0.53244	0.46459	0.30213	0.27021	0.24487	0.23205	0.33862	0.53784	0.63127	0.39495	-0.40623	-0.5652	-0.20457	-0.04703	0.18231	0.29717	0.13657	0.11771	0.15399	-0.14797	-0.44164	-0.27408	0.15036	0.26147	0.38988	0.29908	-0.11977	-0.10277	0.35336	0.67238	0.67744
	-0.11297	-0.010204	0.066031	-0.020447	-0.2153	-0.43716	-0.65874	-0.63006	-0.18317	0.12875	-0.088168	-0.47418	-0.76214	-0.89165	-0.90118	-0.80249	-0.6999	-0.59078	-0.50396	-0.45568	-0.035591	0.43244	0.29771	-0.19851	-0.53664	-0.55625	-0.42958	-0.24993	-0.10573	-0.060991	-0.040028	-0.040809	-0.053924	-0.28958	-0.52995	-0.43213	-0.15565	-0.024799	-0.14676	-0.25457	-0.12345	0.10305	0.061936
	-0.23185	-0.22433	-0.51436	-0.64648	-0.69986	-0.75025	-0.24381	0.40658	0.82672	0.4995	-0.39619	-1.0334	-1.1041	-0.72941	-0.029885	0.56549	0.89502	0.8127	-0.15195	-0.70502	-0.13975	0.58549	0.2541	-0.63474	-0.97024	-0.66721	-0.31676	-0.24558	-0.20954	-0.072034	-0.17859	-0.34562	-0.40971	-0.24913	-0.10126	-0.53143	-1.0067	-1.116	-0.60267	0.51678	0.84565	0.39362	0.14381
	0.52697	0.79565	0.60853	0.13249	0.26405	0.33077	-0.024594	0.096502	0.64361	0.60844	0.074239	-0.3931	-0.67679	-0.4755	0.027024	0.18598	0.27602	0.46202	0.10074	-0.050861	0.45169	0.52171	0.079103	-0.39151	-0.51779	-0.18763	0.15224	0.22762	0.17109	-0.045287	-0.0091058	0.60439	1.1583	1.0173	0.30024	-0.11511	0.096201	0.44923	0.49677	0.13357	-0.30218	-0.31501	0.22733
	0.45133	0.33774	0.54777	0.44554	-0.15595	-0.49919	-0.52184	-0.67284	-0.82016	-0.7704	-0.56986	-0.3219	-0.2278	-0.35438	-0.21601	0.059218	0.32799	0.95945	1.42	1.4174	0.97856	0.43883	-0.0099819	-0.20876	0.24626	0.77383	0.50735	0.10457	-0.0018126	-0.2699	-0.4892	-0.42295	-0.24609	-0.24487	-0.43263	-0.50183	-0.2382	0.18761	0.36412	0.019119	-0.26363	-0.16265	0.093229
	-0.21307	-0.15412	-0.32822	-0.20313	-0.20907	-0.57855	-0.73236	-0.50497	-0.12128	0.026758	-0.0031868	-0.080377	-0.21359	-0.4762	-0.56518	-0.19052	0.17961	0.063969	0.046043	0.66235	1.2429	0.67998	-0.23073	-0.37307	-0.15383	-0.042848	0.022268	0.10817	0.0091625	0.0011888	0.60325	0.97545	0.65383	0.29673	0.25932	0.33736	0.60961	0.51724	-0.027408	-0.27697	-0.00075292	0.17745	0.37407
	-0.24094	-0.098831	0.18792	0.54236	1.0449	1.2649	0.6971	0.1399	-0.27394	-0.61632	-0.6274	-0.37707	-0.40494	-0.42488	0.164	0.90497	0.74908	0.040395	-0.22576	0.41236	1.2086	0.9102	0.014568	-0.10412	0.63709	1.0917	0.41557	-0.26023	-0.11122	0.24141	-0.039376	-0.45517	-0.15222	0.75178	0.9744	0.46015	-0.049929	-0.27167	-0.26101	-0.18522	-0.21621	-0.32802	-0.46455
	0.21138	0.85924	1.3183	0.80967	0.24205	0.065209	0.39991	0.70865	0.099714	-0.53194	-0.52529	-0.10064	0.4997	0.77199	0.34942	-0.27464	-0.56707	-0.5632	-0.49247	-0.16626	0.71224	1.1799	0.62376	-0.33366	-0.62926	-0.51367	-0.7714	-1.1215	-0.98146	-0.42575	-0.032682	0.042333	0.052521	0.42781	1.0909	1.1463	0.36575	-0.43347	-0.96625	-0.99962	-0.668	-0.33013	0.1907
	0.59541	0.4973	0.59535	0.25584	-0.1451	-0.57578	-0.94557	-1.0639	-0.85483	-0.37426	0.0057508	0.29971	0.69543	0.76636	-0.0098123	-0.74718	-0.85242	-0.57743	0.098859	0.51049	0.67437	1.2322	1.2935	0.86848	0.1805	-0.23624	0.031547	0.21777	0.24733	0.67539	0.91737	0.95349	0.85993	0.50982	-0.074116	-0.36047	-0.14044	0.034827	-0.20263	-0.55252	-0.54155	-0.21753	-0.12731
	0.18515	0.13636	0.24918	0.44386	0.4796	0.35185	0.30278	0.45027	0.7096	1.0121	1.2248	1.12	0.7147	0.48052	0.70027	0.66232	0.14033	-0.17857	0.35305	1.826	2.957	1.7068	-0.37483	-0.46539	0.41751	0.96172	1.1876	1.0049	0.60507	0.5778	0.69901	0.50354	0.07237	-0.088388	0.074141	0.2498	0.18546	0.45193	0.93428	1.0474	0.80063	0.41108	0.094177
	0.28793	-0.051142	-0.24219	-0.36769	-0.52755	-0.48689	-0.37751	-0.15729	0.47874	1.0943	1.0467	0.48048	-0.14297	-0.27938	-0.033822	0.048882	0.10205	0.30702	-0.02054	-0.43197	0.7097	2.294	1.4947	0.44846	0.23053	-0.22172	-0.50772	-0.54543	-0.54192	-0.2016	0.07116	-0.4026	-1.0977	-1.0237	-0.70667	-0.87542	-1.2899	-1.3379	-0.95578	-0.77666	-0.65419	-0.1692	0.38166
	-0.7268	-0.5414	-0.34486	-0.37869	-0.74567	-0.99869	-0.88758	-0.61708	-0.50139	-0.60671	-0.69243	-0.5603	-0.33737	0.15453	0.98823	1.3813	1.045	1.0735	1.5419	1.1806	1.1207	1.8057	1.6124	1.2626	0.97885	0.53548	0.39519	0.28858	0.33189	0.58446	0.71985	0.8833	0.95734	1.1743	0.94792	0.37884	0.24433	0.37715	0.15358	0.18844	0.46513	0.36148	0.44673
	-0.6572	-0.14874	0.0048506	-0.12834	0.1755	0.60586	0.71778	0.91036	1.0491	0.89042	0.61511	0.57631	0.2505	-0.05025	0.14149	0.45531	0.39401	0.33354	0.49098	1.1279	2.0358	1.9904	0.64043	-0.15022	-0.3655	-0.3704	-0.13947	0.088459	-0.032899	-0.47312	-0.65361	-0.62206	-0.45019	-0.20829	-0.18297	-0.0013314	0.22518	0.0064134	-0.42981	-0.26073	0.020823	-0.11668	-0.36732
	-0.43572	-0.15111	-0.23331	-0.54058	-0.31966	-0.10009	0.068615	0.17161	-0.02356	-0.034719	0.065607	0.31754	0.7317	0.99417	1.0014	0.98442	1.1137	1.3651	1.56	2.012	2.2921	1.5731	0.92238	0.6868	0.80322	1.067	0.86259	0.63415	0.59774	0.45179	0.43794	0.83286	1.302	1.0039	0.13718	-0.53753	-0.4911	-0.064874	0.025721	0.03935	0.47321	0.62794	0.095114
	0.009563	-0.059009	-0.36039	-0.45723	-0.33669	-0.36464	-0.35659	-0.14133	0.017322	-0.2366	-0.14751	0.15656	-0.1573	-0.12388	0.69875	1.3379	1.5169	1.3687	0.93542	0.93098	1.6144	1.9914	1.3927	0.68423	0.30351	0.01151	-0.075005	-0.26895	-0.4856	-0.56157	-0.41884	-0.0073821	0.39182	0.45877	0.16213	-0.046342	-0.37134	-0.49899	-0.29721	-0.27893	-0.22799	-0.0099155	0.10625
	-0.57365	0.0022092	0.66518	0.65014	0.4573	0.54281	0.6782	0.31361	-0.056893	0.07135	0.019492	-0.36662	-0.40495	-0.30457	-0.22823	0.077127	0.35887	0.22089	0.2327	1.1252	2.005	1.866	1.2809	0.55862	-0.3249	-0.96662	-1.0792	-0.67447	-0.21604	0.092576	0.39677	-0.1081	-0.9097	-0.93798	-0.59142	-0.44556	-0.23892	0.05903	-0.16781	-0.6904	-0.86731	-0.68733	-0.4157
	-1.6905	-1.7504	-0.94386	-0.43809	-0.024923	0.56636	0.96789	1.23	1.0788	0.826	0.80298	0.55558	0.26466	0.44986	1.032	1.7833	2.0672	2.1993	2.1932	1.7994	2.0677	2.2054	1.443	1.3127	1.5631	1.3581	0.95739	0.45156	0.29888	0.60533	0.76949	0.6705	1.1727	1.6272	0.77151	-0.13579	-0.21329	-0.19604	-0.40868	-0.33055	-0.32519	-0.45564	-0.39867
	0.099211	-0.25065	-0.11779	0.28109	0.064033	-0.17544	-0.22523	-0.26132	-0.24488	-0.18331	0.0083788	0.20209	-0.037124	-0.073663	0.23778	0.01014	0.021589	0.6446	0.57577	1.0378	2.2922	2.8216	2.3973	1.8733	1.579	1.4865	1.3192	0.62899	0.03859	0.028102	0.11663	-0.16939	-0.45969	-0.444	-0.58933	-0.35503	-0.083297	-0.32838	-0.63233	-0.57721	-0.10708	0.32023	0.28131
	0.15351	-0.40451	-0.48013	0.0067872	0.27458	0.024393	-0.21948	-0.22043	-0.22391	-0.24918	-0.29435	-0.30169	-0.34007	-0.26729	0.013479	0.028969	-0.33631	-0.46315	-0.22244	0.64657	2.2492	3.1971	2.5566	1.5093	1.0181	0.87277	0.93111	1.0299	0.92814	0.48279	0.22058	0.23626	0.1391	-0.02964	0.30258	0.90457	0.86747	0.038409	-0.64723	-0.52143	-0.027034	0.40414	0.75719
	-0.61553	-0.82183	-0.78991	-0.81419	-0.92315	-1.0533	-1.0849	-0.81617	-0.37625	-0.0089458	-0.013613	-0.23953	-0.33426	-0.12653	0.061078	0.18779	0.35214	0.83043	1.5395	2.1084	2.8512	3.1235	2.1532	1.3984	1.2995	1.1633	0.83532	0.34438	0.012087	0.094487	0.23605	0.19707	0.25732	0.20722	0.067306	0.19	0.43719	0.79614	0.83935	0.25347	-0.41931	-0.59946	0.022377
	-0.94096	-0.99826	-0.82995	-0.71995	-0.67264	-0.48852	-0.20719	-0.16905	-0.53896	-0.55576	-0.052093	0.17215	0.16402	0.39315	0.61582	0.40442	0.060461	0.11488	0.70211	2.1581	3.5492	3.1085	1.5067	0.59286	0.66205	0.8555	1.1203	1.547	1.303	0.62088	0.23584	0.073795	0.023767	0.29718	0.50177	0.4987	0.91668	1.284	0.94036	0.51567	0.40785	0.50679	0.90276
	-0.24461	-0.28615	-0.025596	0.03973	0.072657	-0.084283	-0.24233	-0.15549	0.26535	0.67595	0.57687	0.17035	-0.02167	0.14295	-0.018568	-0.28847	0.06503	1.1782	2.1495	2.3997	2.6331	2.9112	2.7967	2.553	2.4133	1.6479	0.68993	0.27763	0.15943	0.0094444	-0.11364	-0.20057	-0.12045	0.21491	0.40793	0.33909	0.16718	0.092612	-0.081762	-0.037157	0.34899	0.36674	0.074462
	-0.2656	-0.36214	-0.36314	-0.18334	-0.012709	0.048295	0.064626	-0.0099753	-0.19692	-0.30307	-0.30921	-0.17595	-0.064926	-0.061605	-0.17715	-0.31248	-0.3265	-0.039414	0.57456	1.6418	2.9962	3.2476	2.1571	0.85216	0.085691	-0.16061	-0.1111	0.0093109	0.09056	0.094375	-0.087503	-0.28294	-0.25429	-0.17019	-0.22565	-0.34508	-0.32203	-0.10552	0.072831	0.20404	0.24347	0.16759	0.11668
	-0.80721	-0.74903	-0.60508	-0.46993	-0.21434	-0.098716	-0.40102	-0.77312	-0.61044	-0.41042	-0.42142	-0.17564	0.27048	0.4889	0.50788	0.61193	0.91416	1.3494	1.6361	1.8679	2.6591	3.2829	2.4863	1.4385	0.88849	0.61002	0.47744	0.3797	0.5753	1.0264	1.0617	0.69256	0.32341	-0.0032052	-0.3286	-0.76365	-1.0185	-0.93233	-0.4637	0.014907	-0.052831	-0.42037	-0.86924
	-0.65356	-0.55171	-0.5485	-0.80528	-0.93592	-0.61052	-0.22392	-0.12693	-0.16858	-0.38911	-0.72417	-1.0132	-1.1123	-0.98614	-0.93047	-1.1795	-1.1123	-0.82631	-0.71507	0.29692	2.7251	3.9506	2.2129	0.067835	-0.88476	-1.0682	-0.92652	-0.7245	-0.65275	-0.86037	-1.0261	-0.79663	-0.48725	-0.45999	-0.66228	-0.67767	-0.51242	-0.32682	-0.44442	-0.64777	-0.60258	-0.43419	-0.42946
	-0.62417	-0.61274	-0.33667	-0.22927	-0.47398	-0.39058	0.20627	0.40513	0.066979	-0.13972	-0.21049	-0.2808	-0.27701	-0.13298	0.23133	0.83522	1.6558	2.5654	2.6808	2.6151	3.3226	3.4744	2.3331	1.4574	1.3154	0.99129	0.71983	0.6052	0.28293	-0.0006827	-0.10695	-0.089788	0.01057	0.017233	0.053635	-0.080018	-0.32405	-0.15072	0.35484	0.64894	0.21721	-0.079096	-0.020753
	-0.043017	-0.23048	-0.4058	-0.44906	-0.42586	-0.092631	0.34505	0.4285	0.32404	0.28018	0.61751	1.0454	0.63756	-0.10482	-0.19706	0.10411	0.14537	0.22711	0.6923	1.5021	2.915	3.8191	2.4261	0.84563	0.30427	0.35888	0.62685	0.593	0.1029	-0.19422	0.076574	0.41359	0.36423	0.20624	0.16589	0.29184	0.49633	0.5819	0.53989	0.16511	-0.28486	-0.48051	-0.41146
	-0.43618	-0.33203	-0.085015	0.2031	0.32579	0.27406	-0.14366	-0.38359	-0.30038	0.012634	0.30869	0.023522	-0.43629	-0.3741	-0.13363	-0.2972	-0.26453	0.43364	1.4741	2.7557	3.7578	3.364	2.2137	1.383	1.0217	1.0176	1.0611	0.91906	0.57434	0.07311	-0.04673	0.29773	0.75812	0.85917	0.78319	0.62137	0.40943	0.019503	-0.399	-0.42103	-0.22202	-0.26476	-0.40719
	0.6336	0.49317	0.10601	-0.018597	0.13334	0.40118	0.64252	0.61989	0.18949	-0.12542	0.0089193	0.32195	0.76418	1.1545	1.3695	1.402	1.7168	2.3321	2.5493	2.8212	3.5599	3.8789	2.8675	1.4996	0.5036	0.35467	0.6454	0.52087	0.42113	0.64847	1.0494	0.95751	0.50374	0.41431	0.56332	0.40048	0.10081	-0.36732	-0.52175	-0.24457	-0.20409	-0.42725	-0.62217
	0.17838	-0.11285	0.01364	0.31034	0.17849	-0.43726	-0.85757	-0.81924	-0.70865	-0.51303	-0.27656	-0.28937	-0.24656	-0.12059	0.048404	0.18262	0.091935	0.38314	1.4611	3.0905	4.38	4.2646	2.8385	1.5115	1.1192	1.1726	1.0138	0.82518	0.79803	0.77495	0.83097	1.2494	1.8464	1.7974	1.4042	1.4195	1.4581	1.6002	2.2708	2.3132	1.3175	0.4672	0.076264
	-0.30054	0.13873	0.25248	0.069893	0.2842	0.86862	0.859	0.24021	-0.14683	-0.13097	-0.17554	-0.08388	0.17253	0.39218	0.39537	0.44354	0.7846	1.1852	1.4539	2.1493	3.6744	4.6066	3.6978	2.2201	1.3172	0.7151	0.28483	0.24115	0.27991	0.19655	0.062769	-0.12096	-0.14673	-0.02881	0.0509	-0.023042	-0.26191	-0.44179	-0.35687	-0.12767	-0.065218	-0.38983	-0.80782
	0.31966	0.86824	0.96654	0.85838	0.86823	0.50337	0.46954	0.75199	0.4711	-0.078521	-0.0594	0.28084	0.98138	1.6831	1.2801	0.85352	1.4338	1.905	1.6175	2.3673	4.5658	4.9895	2.5543	0.26115	-0.242	0.17163	0.70412	0.90751	0.43377	0.037516	0.35745	0.85271	0.77182	0.68592	0.5921	0.33328	-0.0025408	-0.32601	-0.15471	0.45874	0.62905	0.32148	0.35278
	-0.49781	-0.37359	-0.002229	0.22915	0.41907	0.36631	0.037655	-0.25389	-0.1945	-0.12199	-0.31666	-0.50387	-0.36918	-0.057887	0.33508	0.51561	0.78531	1.3535	1.9243	3.1474	4.8937	5.1134	2.9868	1.0848	0.66837	0.70181	0.49935	0.27718	0.41349	0.38199	0.27275	0.36032	0.26269	0.11852	0.19008	0.49706	0.77769	0.73047	0.30687	0.019814	0.2278	0.47528	0.31534
	1.1151	1.0367	0.8903	0.53583	0.38112	0.67684	0.99422	1.1641	1.019	0.77631	0.81199	1.0238	0.97168	0.66959	0.5383	0.75143	1.1628	1.4699	2.2233	3.581	4.8416	4.8954	3.4935	2.2812	2.1104	2.3177	2.3576	2.1036	1.9477	1.5015	1.0583	0.97896	0.68444	0.60004	1.2262	1.8474	1.789	1.3617	0.86554	0.78916	0.97402	0.81924	0.66175
	-0.0085722	-0.39385	-0.4415	-0.35049	-0.27341	-0.15185	-0.060313	0.17132	0.37418	0.51996	0.57933	0.30841	-0.23622	-0.74401	-0.93536	-0.73375	-0.67025	-0.71178	-0.01606	1.8886	4.2997	5.1589	3.791	1.7345	0.48852	0.013917	-0.31631	-0.36461	-0.30018	-0.45984	-0.40329	-0.090696	-0.2501	-0.5359	-0.43249	-0.19254	0.099943	0.40952	0.42216	0.49187	0.51315	0.18698	-0.22893
	0.72886	0.54895	0.45574	0.29445	0.065099	0.10377	0.44885	0.87906	0.93772	0.77315	0.78218	0.8136	0.6984	0.86122	1.149	1.2402	1.3743	1.7141	2.3243	3.851	5.6143	5.2562	2.4823	0.56071	0.26633	0.32272	0.17441	-0.2043	-0.34917	-0.49228	-0.68546	-0.61379	-0.12585	0.17793	-0.3064	-1.0271	-1.1207	-0.63642	-0.26479	-0.20255	-0.12114	0.077631	0.070593
	-0.12395	-0.11712	-0.42838	-0.68744	-0.75367	-0.59547	-0.3349	-0.18121	-0.42343	-0.65237	-0.4334	0.044074	0.37266	0.41017	0.14344	-0.16162	-0.27663	0.33126	1.2499	1.931	3.6885	5.5963	4.7607	2.4711	0.83892	-0.13225	-0.25986	0.015362	0.22191	0.29191	0.36151	0.70255	0.94901	0.51756	-0.015957	0.005706	-0.078081	-0.49887	-0.56539	-0.45829	-0.5316	-0.40451	-0.19446
	-0.44495	-0.12061	-0.043671	-0.31112	-0.67927	-0.94812	-1.0384	-0.90043	-0.47172	-0.01821	0.15096	0.097885	0.20292	0.32436	0.42386	0.7464	1.1822	1.7788	2.6578	3.9354	5.2319	5.0809	3.77	2.9183	3.1119	2.8969	1.875	1.4066	1.6914	1.8632	1.7125	1.4092	1.158	0.92522	0.95797	1.2359	1.0581	0.94003	0.92514	0.41847	0.0086506	0.16065	0.57577
	-0.14981	-0.42866	-0.67957	-0.61029	-0.41691	-0.47578	-0.65262	-0.74486	-0.52083	0.14577	0.77548	0.74444	0.56061	0.45033	0.21724	0.31372	0.76583	1.1543	1.7423	3.9655	6.6997	6.1398	2.9971	0.93883	0.56289	0.94993	1.2028	1.0322	0.82686	1.2222	1.7149	1.3051	0.8136	0.61881	0.51133	0.80554	1.2292	1.2802	1.2346	1.0451	0.857	0.3318	-0.1941
	0.16492	0.11398	0.16942	0.46654	0.42883	0.097969	0.10275	0.45118	0.63477	0.67275	0.80964	0.91724	1.0152	1.0711	0.75043	0.44001	0.772	1.1073	1.6289	3.1633	5.3899	6.3231	4.341	1.5507	0.19646	-0.15538	-0.23711	-0.13701	0.14315	0.2461	0.41883	0.57285	0.2283	-0.27282	-0.34793	-0.040738	0.27796	0.54617	1.0542	1.2232	0.91628	0.75635	0.67782
	1.0453	0.3512	-0.091397	0.20162	0.17987	-0.12666	-0.18938	0.12375	0.59151	0.84149	1.0218	1.0589	1.0436	0.85123	0.35615	0.16352	0.6845	1.26	1.9759	3.8608	6.1786	6.3934	3.7278	1.4985	0.73112	0.28675	0.0038523	0.076604	0.63908	1.3308	1.4936	1.0201	0.51994	0.22505	-0.060548	-0.0064991	0.17772	0.23857	0.23091	0.21777	-0.043399	-0.48578	-0.72153
	0.37421	0.17187	0.28909	0.422	0.29857	0.084066	-0.030875	0.11585	0.50291	1.0196	1.1735	1.0032	1.02	0.9402	1.2521	2.294	2.9067	2.4944	1.9622	2.7864	5.4222	6.8175	4.513	1.7648	0.90259	0.85124	0.45146	0.29102	0.37841	0.39665	0.45338	0.6437	0.71619	0.29567	0.053095	0.52465	0.81713	0.39405	-0.028526	-0.16212	-0.083206	0.092895	0.085769
	-0.18329	-0.22158	-0.25682	-0.25591	-0.084906	0.18435	0.3995	0.41955	0.27406	0.20732	0.23872	0.19923	0.21758	0.48019	0.70503	0.90835	1.1095	1.1078	1.4323	3.0734	5.5546	6.5936	5.0196	2.708	1.4062	1.1545	1.1599	0.86455	0.67218	0.75468	0.64854	0.505	0.70686	0.91611	0.77273	0.41677	0.071704	-0.061825	-0.061274	-0.0415	-0.0068511	0.094766	0.063998
	0.50057	0.49518	-0.019371	-0.53283	-0.57005	-0.22753	-0.15213	-0.38543	-0.43615	-0.01191	0.58888	0.72685	0.47583	0.41532	0.37513	0.48563	0.95466	1.3266	1.8786	3.8283	6.6639	7.0805	4.5194	2.3445	1.5829	1.1252	0.70063	0.54327	1.0766	2.1381	2.4914	2.1105	1.4881	1.1052	0.77318	0.46337	0.42386	0.38898	0.32043	0.25923	0.40273	0.44895	0.26914
	-0.12878	-0.16135	-0.11461	0.09252	0.27945	0.30534	0.19217	0.14525	0.29062	0.61366	0.94516	1.2002	1.3826	1.5291	1.6965	1.7342	1.694	1.8233	2.4365	3.7849	5.8415	6.9462	5.4859	3.1807	1.9144	1.5282	1.4697	1.1974	0.79964	0.60249	0.48042	0.30547	0.12091	-0.0078756	0.026924	0.0851	0.02835	0.017027	0.016267	-0.066424	0.0015612	0.052202	0.017282
	0.023525	0.17264	0.34716	0.46666	0.47614	0.37992	0.22496	0.20735	0.37364	0.51628	0.50642	0.38327	0.32247	0.49608	0.74844	0.9908	1.2269	1.2577	1.5304	3.0407	5.853	7.4314	5.4947	2.6934	1.5421	1.4815	1.3815	0.99866	0.62093	0.53113	0.57847	0.49733	0.32417	0.23333	0.22295	0.20768	0.24321	0.36164	0.51469	0.54463	0.48296	0.42775	0.32675
	0.3254	0.36171	0.16864	-0.017969	0.03149	0.14596	0.17673	0.48493	1.069	1.2694	1.2517	1.383	1.4452	1.4336	1.4329	1.8043	2.5082	3.0828	4.0726	5.9782	8.2536	8.5246	6.1815	3.6444	1.8498	0.87017	0.63731	0.7274	0.79053	0.61561	0.4246	0.25311	-0.023766	-0.20655	-0.15676	-0.10627	-0.24137	-0.21098	0.066769	0.2057	0.13464	0.096506	0.21918
	0.059827	0.069804	0.10149	0.14151	0.092349	0.051958	0.13793	0.23656	0.3027	0.5282	0.87349	0.90963	0.64661	0.61507	0.87768	1.1293	1.4104	1.6299	1.9913	3.8396	7.2581	9.011	6.7415	3.2322	1.4215	1.1395	1.2347	1.0982	0.76017	0.47367	0.37666	0.42947	0.37495	0.21327	0.13912	0.067423	-0.012116	-0.05314	-0.019321	0.071588	0.16057	0.22037	0.16825
PL5 Pre-cond
Time (ms)	-420	-400	-380	-360	-340	-320	-300	-280	-260	-240	-220	-200	-180	-160	-140	-120	-100	-80	-60	-40	-20	0	20	40	60	80	100	120	140	160	180	200	220	240	260	280	300	320	340	360	380	400	420
	0.93091	0.82934	0.7134	0.37167	-0.059799	-0.20152	0.04283	0.57739	0.7313	0.44885	0.21165	0.34425	0.29032	-0.030587	0.1632	0.68419	0.79441	0.69445	0.65316	0.11358	-0.46755	-0.65745	-1.0344	-1.2024	-0.93086	-0.55868	-0.49009	-0.54534	-0.41359	0.023788	0.01524	-0.55178	-0.37524	0.30029	0.25568	-0.16874	-0.47883	-0.35307	0.10081	-0.09107	-0.31792	-0.39211	-0.62737
	0.51491	0.32845	0.22585	0.40823	0.41242	-0.043782	-0.18505	0.075099	0.29674	0.31572	0.1646	-0.057142	-0.25665	-0.26609	-0.16749	0.016701	0.27282	0.42911	0.38922	0.66521	1.6821	2.2516	1.7035	0.75329	0.28392	0.34925	0.090517	-0.44193	-0.51718	-0.2139	0.017126	0.37129	0.6568	0.45113	0.39527	0.57846	0.24009	-0.30308	-0.30655	0.17813	0.41301	0.22097	0.39405
	0.54199	0.18909	0.085161	0.13957	0.36793	0.44999	0.19064	0.083132	0.057535	-0.13377	-0.38458	-0.56501	-0.81312	-1.4771	-1.7875	-1.3194	-1.0485	-1.2289	-1.507	-1.5485	-1.5114	-1.4349	-1.2388	-0.62636	0.039977	0.063099	-0.36439	-0.77382	-1.2656	-1.4179	-1.0274	-0.4964	-0.23883	-0.2507	-0.34179	-0.36922	-0.058794	0.29867	0.047859	-0.12112	0.21391	0.37585	0.427
	0.1166	0.30852	0.29554	-0.22609	-0.60285	-0.32841	0.32482	0.42982	-0.043095	-0.43317	-0.36866	-0.16936	-0.035716	-0.029534	-0.048277	-0.15632	-0.51471	-0.67997	-0.55598	-0.34403	0.11047	0.44902	0.41432	0.59901	0.63288	0.33609	0.27314	0.29764	0.017169	-0.36072	-0.57446	-0.50609	-0.22663	-0.0019736	-0.022541	0.033284	0.22643	0.417	0.3838	0.070032	-0.16426	-0.083844	0.042207
	0.99906	1.0934	0.98144	0.94534	1.0297	0.95661	0.76825	0.19038	-0.5115	-0.44752	0.22622	0.41062	0.1382	-0.1305	-0.2	0.19898	0.71404	0.47988	-0.14709	-0.56691	-0.70546	-0.57609	-0.44399	-0.49574	-0.36939	-0.13686	-0.17161	-0.35945	-0.21317	0.13226	0.6558	0.91469	0.67546	0.7715	1.1272	1.4216	1.5091	1.2368	1.1876	1.4034	1.2422	0.86593	0.54166
	0.1197	-0.14019	0.12957	0.46075	0.45703	0.011533	-0.33564	0.25981	0.9748	0.74743	0.39353	0.50052	0.45591	0.30025	0.28488	0.0017644	0.089369	0.50969	0.86561	1.0638	0.9143	0.69741	0.6963	0.77831	0.87617	0.86656	0.60449	0.37917	0.27849	0.24429	0.19428	-0.28669	-0.62234	-0.22374	0.25645	0.60587	0.91659	0.93753	0.57347	0.37674	0.64127	1.0057	0.54519
	-0.14899	-0.91252	-1.4494	-1.5245	-1.1235	-0.69188	-0.33247	-0.30927	-0.69761	-0.34931	0.45421	0.60758	0.14668	-0.68513	-1.3469	-1.5739	-1.6711	-1.6875	-1.2002	-0.27005	0.15981	-0.36096	-1.0651	-0.93647	-0.29009	-0.09233	-0.39954	-0.31	0.24959	0.30646	-0.25674	-0.48593	-0.27416	-0.26469	-0.37449	-0.33938	-0.45166	-0.42787	-0.0024282	0.36962	0.60805	0.63868	0.52548
	0.051538	0.061519	-0.067009	-0.078383	0.16524	0.40261	0.35075	0.064458	-0.21169	-0.38717	-0.34163	-0.051267	0.20333	0.36594	0.40483	0.09482	-0.43886	-0.90818	-0.93457	-0.31129	0.10447	-0.70765	-1.64	-1.8582	-1.4735	-1.0056	-0.70606	-0.25693	0.16663	0.11033	-0.13875	0.010608	0.16628	-0.21236	-0.50146	-0.20613	0.28813	0.38429	0.11603	-0.17942	-0.11003	0.11049	0.20136
	0.67932	0.45823	0.36703	0.50657	0.70956	0.77621	0.71066	0.60729	0.63365	0.80663	0.93532	0.93393	0.73705	0.58511	0.65704	0.71616	0.55801	0.38682	0.50767	0.77532	0.85903	0.79238	0.62301	0.71331	0.97857	0.66495	0.24807	0.47896	1.0494	1.3326	1.239	0.97753	0.55324	0.35738	0.52685	0.74751	0.92978	0.92639	0.80627	0.90971	1.0744	1.0643	1.052
	0.83505	0.82484	0.95454	1.0011	0.91521	0.83454	0.88053	1.0031	1.006	0.97751	1.0105	1.016	1.0323	1.0689	1.104	1.159	1.2536	1.3015	1.306	1.3913	1.5545	1.6449	1.6222	1.5378	1.4402	1.4015	1.313	1.2298	1.283	1.3357	1.2922	1.2564	1.2234	1.184	1.204	1.21	1.1434	1.1304	1.101	1.0481	1.0221	1.0173	1.0214
	0.61977	0.35251	-0.020934	0.032492	0.53163	0.59546	0.25996	0.43599	0.92867	1.3779	1.4421	1.117	1.0214	0.87679	0.65661	1.0534	1.4621	0.98517	0.15998	0.22924	1.0381	1.385	0.83153	0.21796	0.2281	0.58906	0.90681	0.90187	0.76024	0.92273	1.1275	0.83307	0.47173	0.43139	0.56583	0.89624	1.1097	1.1088	1.0255	1.0329	1.013	0.69888	0.36094
	-0.22069	0.20905	0.26723	-0.051226	-0.43737	-0.72689	-0.72351	-0.34027	-0.34873	-0.70434	-0.8243	-0.6966	-0.74657	-0.73339	-0.49569	-0.53329	-0.57418	-0.59983	-0.80147	-1.006	-1.2976	-1.5562	-1.6458	-1.2959	-0.72295	-0.64754	-0.551	-0.2203	0.12591	0.32569	0.15116	0.098629	0.28355	0.42632	0.5564	0.88382	0.79736	0.052904	-0.15249	0.11023	0.30836	0.2975	0.13701
	-0.30922	-0.70842	-1.2215	-1.2181	-0.5715	-0.034324	0.23699	0.75992	1.4471	1.6358	1.077	0.37155	0.063967	0.14464	0.037545	-0.17446	-0.26835	-0.20137	-0.070301	0.28184	0.79459	0.89916	0.68025	0.85549	1.291	1.3819	1.1042	0.60599	0.58846	0.74881	0.4183	0.11023	0.18374	0.53284	0.96722	1.0866	1.2287	1.3178	0.73593	0.3621	1.0703	1.604	0.9806
	-0.94454	-0.43933	0.47312	0.493	-0.15084	-0.83333	-1.4712	-1.2302	-0.59642	-0.31446	0.027613	0.50464	0.68877	0.44243	0.12137	-0.061263	0.038967	0.21006	0.10503	-0.45869	-0.84882	-0.62084	-0.35072	-0.29946	-0.77961	-1.2021	-0.9341	-0.55391	-0.66159	-0.54655	-0.17698	0.09631	0.34483	0.38228	0.10456	-0.2754	-0.58825	-0.63568	-0.40155	-0.31159	-0.55155	-0.4291	0.1767
	0.17338	0.09594	-0.66565	-1.5144	-1.1825	-0.39265	-0.29884	-0.29	0.029999	0.37637	0.58363	0.35573	0.047944	-0.10155	-0.054172	0.34182	0.69111	0.40871	-0.060209	0.10417	0.45258	0.11429	-0.25425	-0.14513	-0.26607	-0.75788	-0.95988	-0.49332	-0.056168	-0.061943	-0.071729	-0.26137	-0.28712	0.024938	-0.10864	-0.69804	-0.28466	0.6054	0.87921	1.2203	1.3403	0.75262	0.42338
	0.88561	0.95757	0.34322	-0.46422	-0.39644	0.18539	0.17837	-0.14941	0.22732	0.94047	0.96494	0.59252	0.61839	1.1029	1.2178	1.0531	1.4837	2.1908	1.9958	1.1511	0.66338	0.93891	1.1314	0.66807	0.75146	1.3066	1.3497	1.0275	0.51325	-0.28173	-0.504	0.03952	0.54027	0.58726	0.0043153	-0.24796	0.017919	0.18694	0.2214	0.33751	0.65062	0.70459	0.76092
	-0.056242	0.41354	0.61041	0.5118	0.49598	0.2497	-0.26191	-0.49152	-0.32607	0.10517	0.27889	0.29434	0.6131	1.1788	1.2569	0.70382	0.77871	1.4945	1.7181	1.8318	2.4247	2.9325	2.5767	2.1135	2.3666	2.9281	2.4017	1.1256	0.74126	1.1827	1.0557	0.74324	0.80576	1.1276	1.6784	1.6616	1.3169	1.0348	1.0622	1.2365	1.0407	0.73992	0.55851
	1.2457	1.4538	1.4468	1.1694	1.0302	1.3618	1.5442	1.3042	0.93134	0.80149	0.67031	0.87535	1.4809	1.7769	1.2792	0.52196	0.081061	-0.13323	-0.26882	-0.26445	-0.23513	-0.27198	-0.14711	0.027093	0.010879	0.044707	0.071487	-0.07583	0.021353	0.092477	-0.26209	-0.56499	-0.33766	0.22838	0.37689	0.39349	0.2328	0.0087776	-0.01865	-0.072765	-0.028631	0.32083	0.4046
	0.30697	0.42834	0.47816	0.35295	0.26284	0.26326	0.26076	0.1818	0.0065746	0.033561	0.20947	0.31375	0.31129	0.21673	0.055981	0.1507	0.45005	0.76007	1.1619	1.7434	2.3858	2.8714	3.1587	2.9675	2.3674	1.6155	1.0603	0.52592	0.21016	0.37543	0.52547	0.35631	0.17607	0.31247	0.74899	1.2983	1.3751	0.97245	0.67964	0.72116	0.87859	0.78271	0.42452
	-0.41473	-0.59018	-0.5828	-0.50559	-0.54269	-0.56957	-0.73369	-1.027	-1.0595	-0.84787	-0.64574	-0.36641	-0.020978	0.070031	-0.17869	-0.63255	-0.94982	-0.91186	-0.89625	-0.86964	-0.47895	-0.22926	-0.37962	-0.25622	-0.24189	-0.57112	-0.76365	-0.72158	-0.57289	-0.6364	-0.66478	-0.44933	-0.23811	-0.15176	-0.33582	-0.83468	-0.93414	-0.572	-0.1518	-0.1576	-0.47772	-0.6614	-0.72308
	0.28554	0.23219	-0.093622	-0.0088348	0.25935	0.23139	-0.10056	-0.45145	-0.31797	0.027975	0.35156	0.56971	0.77476	1.1151	0.9585	0.21226	-0.082128	-0.072778	-0.52156	-0.8867	-0.46066	-0.17077	-0.19538	-0.092603	-0.044897	0.38302	0.85728	0.6216	-0.046284	-0.35044	-9.2365e-05	0.25856	0.25747	-0.016749	-0.30968	-0.25367	-0.40434	-0.61539	-0.2479	0.13289	0.034703	-0.17208	0.03639
	0.20806	0.35069	0.65673	0.79404	0.92529	0.94412	0.83735	0.63681	0.48573	0.50905	0.61222	0.79678	0.95415	0.95004	1.3015	1.8836	2.0089	1.5692	1.1661	1.3669	2.2201	2.9857	2.7793	2.138	2.0186	2.3147	2.4017	1.9641	1.4918	1.3211	1.1776	0.6709	0.15744	-0.035603	-0.11087	0.1546	0.44112	0.33832	0.32782	0.37433	0.021138	-0.25696	-0.10044
	1.8314	1.2939	0.58847	0.47032	0.60059	0.64888	0.90511	1.1979	1.2539	1.1587	1.027	0.75998	0.46123	0.55665	1.1892	1.8757	1.8761	1.1921	0.73629	1.1784	2.1739	2.5498	1.7465	0.72468	0.48128	0.8643	1.3897	1.6014	1.4942	1.4993	1.7945	2.1506	2.3271	2.3249	2.2096	2.0422	1.6352	1.253	1.1506	0.91132	0.39794	0.095401	0.15472
	-0.53623	0.25851	0.42474	0.47476	0.75136	0.72771	0.66468	0.60487	0.82478	0.88226	0.4381	0.22834	0.53016	0.43239	0.019943	-0.11877	-0.013005	-0.17163	0.040638	0.17012	-0.37448	-0.58603	-0.27181	0.084925	0.18284	0.054025	0.099982	0.58314	0.83773	0.92274	0.67559	-0.069267	-0.25676	0.35818	0.69381	0.55849	0.075144	-0.024349	0.47874	0.90254	0.69538	0.23168	-0.15609
	-0.18037	-0.1862	-0.15613	-0.11137	-0.10999	-0.11249	-0.083661	-0.12236	-0.19687	-0.15493	0.021947	0.13189	0.041484	-0.0441	-0.04918	-0.04279	-0.085256	-0.17609	-0.1917	-0.13562	-0.072692	-0.0092407	0.018401	4.9264e-05	-0.05178	-0.073098	-0.035662	0.0024331	0.0077994	-0.031578	-0.092157	-0.127	-0.13942	-0.15528	-0.13868	-0.11921	-0.13203	-0.14242	-0.15585	-0.20356	-0.20377	-0.055833	0.047423
	-0.22117	-0.052628	-0.21831	-0.15933	-0.034572	-0.42419	-0.60972	-0.2521	0.041354	0.057062	0.078392	0.38435	0.50267	0.3664	0.5738	0.78298	0.57578	0.44846	0.44051	0.072417	-0.45426	-0.574	-0.38588	-0.12475	-0.065075	-0.26639	-0.41274	-0.30118	-0.16643	-0.28137	-0.46856	-0.42737	-0.059058	0.34429	0.48588	0.44075	0.28359	0.039725	-0.018383	-0.043307	-0.051591	-0.16739	-0.28768
	0.71895	0.58392	0.2562	-0.29638	-0.54511	-0.50666	-0.42388	-0.18697	-0.12109	-0.15239	-0.22746	-0.24911	-0.20819	-0.30881	0.0067151	0.96284	1.5685	0.91213	0.12947	0.11427	0.21085	-0.059362	-0.0018828	0.37935	0.35205	0.30665	0.4832	0.29867	-0.11796	-0.01553	0.50141	0.42351	-0.026472	-0.0771	0.064377	-0.0098067	0.50253	1.4265	1.7413	1.5969	1.0259	0.60099	0.71931
	-0.18904	-0.123	-0.23041	-0.43141	-0.48183	-0.39643	-0.45155	-0.57045	-0.58228	-0.42747	-0.41589	-0.3985	-0.24592	-0.22477	-0.18576	-0.36168	-0.56702	-0.15878	-0.03235	-0.5233	-0.38857	-0.11753	-0.46674	-0.76373	-0.85205	-0.95589	-0.77172	-0.41074	-0.057052	0.29955	0.49516	0.57753	0.35224	-0.25143	-0.71878	-0.86525	-0.71733	-0.56351	-0.54766	-0.34226	-0.019833	-0.17464	-0.54732
	0.72423	0.63208	0.25165	-0.022565	-0.076378	-0.0056638	0.10498	0.14101	0.20683	0.31956	0.34229	0.27115	0.1745	0.10739	0.12552	0.24897	0.47676	0.63582	0.85874	1.5817	2.5103	2.8921	2.1538	0.41312	-0.73462	-0.52548	-0.032462	0.049714	-0.061584	0.33486	1.0348	1.0902	0.52274	0.20199	0.61875	0.91443	0.31986	-0.4072	-0.33828	0.23682	0.19416	-0.30906	-0.51795
	0.46968	0.025727	-0.30937	-0.41654	0.0012528	0.13394	-0.1364	-0.24294	-0.22822	-0.28879	-0.2616	-0.39928	-0.55586	-0.17817	0.26094	0.24468	-0.18437	-0.79226	-0.98565	-0.88196	-0.93831	-1.1849	-1.4375	-1.5906	-1.5662	-1.2809	-1.1892	-1.5684	-1.8626	-1.6808	-1.517	-1.6068	-1.2335	-0.60203	-0.3807	-0.23451	0.11918	0.24745	0.0125	0.049089	0.31599	0.50207	0.57919
	-0.51871	-0.49283	-0.18918	0.12675	0.082111	-0.16868	-0.1309	-0.14888	-0.23397	-0.10264	-0.065089	-0.077637	0.044375	0.26829	0.22191	0.11591	0.066328	-0.41846	-0.88919	-0.86602	-0.86013	-0.9769	-0.81016	-0.40162	-0.39725	-0.78137	-0.87226	-0.33602	0.18392	0.0014751	-0.56037	-0.62269	-0.32507	-0.28849	-0.3449	-0.2238	-0.050876	0.21573	0.53022	0.4903	0.13046	-0.12192	-0.17785
	-0.24991	-0.15371	-0.16676	-0.4368	-0.63378	-0.58001	-0.55628	-0.44001	-0.17502	0.040613	-0.12535	-0.57113	-0.82163	-0.75442	-0.63978	-0.63054	-0.5044	-0.33747	-0.19745	0.16583	0.18902	-0.069609	-0.25574	-0.40611	-0.44516	-0.13975	0.014318	-0.11171	-0.24553	-0.23125	-0.1842	-0.27596	-0.30906	-0.42167	-0.23595	0.19157	0.14612	-0.21296	-0.54231	-0.76298	-0.66503	-0.41177	-0.52978
	0.77188	0.99158	0.90766	0.63855	0.52188	0.66974	0.85328	0.95376	1.1307	1.2267	1.1713	1.3122	1.3829	1.3613	1.4526	1.6147	1.7638	1.8503	2.1063	2.9352	4.0997	4.6612	4.2644	3.2572	2.4305	2.444	2.8843	3.0954	3.0271	2.6491	1.9423	1.2564	0.7691	0.37893	0.17091	0.42755	0.9257	1.1138	1.074	0.73166	0.21781	0.0040193	0.40651
	-0.072075	-0.22261	-0.36624	-0.62353	-0.77608	-0.65764	0.029747	0.54045	0.28057	-0.14956	-0.24152	-0.2865	-0.46866	-0.66666	-0.85355	-0.81658	-0.63525	-0.51825	-0.38659	-0.52559	-1.1057	-1.3855	-1.0289	-0.45912	-0.19238	-0.45407	-0.92417	-1.0561	-0.91148	-0.77263	-0.65637	-0.57762	-0.67534	-0.63594	-0.16785	0.30338	0.14857	-0.060175	0.11008	0.045113	-0.28561	-0.56318	-0.37884
	0.10018	0.26016	0.47162	0.70394	0.5418	0.25839	0.31714	0.18426	-0.10948	-0.12172	0.017987	0.15676	0.25302	0.0048253	-0.33436	-0.35845	-0.3312	-0.48583	-0.56004	-0.26057	0.040552	-0.34419	-0.75749	-0.76362	-0.45448	-0.47335	-0.453	-0.22145	-0.35221	-0.69714	-0.35612	0.21891	0.1677	-0.07673	-0.24595	-0.29521	0.045622	0.46829	0.3102	0.051469	0.037996	0.12333	0.2042
	0.47491	0.30594	0.49115	0.55095	0.010823	-0.24191	-0.067966	0.08442	0.3512	0.65163	1.0584	1.0825	0.47113	-0.16005	-0.40758	-0.46567	-0.083154	0.96122	1.4584	1.4215	2.2489	3.176	2.7815	1.6052	0.56026	0.030838	0.4218	1.147	1.0319	0.1406	-0.38523	-0.44601	-0.25549	0.36919	1.0948	1.0622	0.51432	0.0088864	0.069754	0.42415	0.59594	0.64016	0.49715
	0.24033	0.074747	0.2121	0.62961	0.56555	0.24645	0.091022	-0.24912	-0.2601	0.22737	0.55931	0.53822	0.14536	-0.11126	-0.03268	0.24036	0.5218	0.50085	0.31011	0.25114	0.1784	0.019911	-0.029032	0.17185	0.36608	0.35307	0.32358	0.21553	-0.043443	-0.20781	-0.16464	0.098764	0.39868	0.5315	0.71284	0.80361	0.61729	0.30042	0.27763	0.56265	0.47031	-0.010245	-0.35675
	-0.57888	-0.75479	-1.0553	-0.94221	-0.89573	-1.0704	-1.0067	-0.62296	-0.43069	-0.67327	-1.0771	-1.2334	-0.88022	-0.69846	-0.6214	-0.5275	-0.6675	-0.58985	-0.42501	-0.2712	-0.011772	0.0030835	-0.68985	-1.0701	-0.70677	-0.53992	-0.42407	-0.35818	-0.5149	-0.74722	-1.0149	-0.97535	-0.75436	-0.4837	-0.54099	-0.74982	-0.70137	-0.53944	-0.44214	-0.4002	-0.21366	-0.20483	-0.45949
	-0.49289	-0.44345	-0.29297	-0.45004	-0.012911	0.88928	0.9751	0.4624	0.11006	-0.10685	-0.19237	-0.36446	-0.9944	-1.3888	-1.3957	-1.2814	-1.0583	-1.0641	-1.1856	-0.95014	-0.63684	-0.45706	-0.21742	-0.39589	-0.90917	-0.75327	-0.24258	-0.64659	-1.4048	-1.5331	-1.2136	-0.83591	-0.67199	-0.5442	-0.44355	-0.64891	-0.67685	-0.35405	-0.018967	-0.37713	-0.97222	-0.96927	-0.9193
	-0.92877	-0.67086	-0.33439	-0.3148	-0.24876	-0.1015	-0.040311	-0.0043186	0.16822	0.069202	-0.22169	-0.1083	-0.10122	-0.44875	-0.60416	-0.31517	0.15969	0.21809	-0.08232	-0.24784	-0.38336	-0.6346	-0.69209	-0.69722	-0.68042	-0.87528	-0.94116	-0.55063	-0.17708	0.14756	0.53133	0.71092	0.494	0.25213	-0.010459	-0.18946	-0.24663	-0.32517	-0.47442	-0.34319	-0.26634	-0.29805	-0.24619
	-0.15323	-0.38541	-0.64591	-0.43488	0.019137	-0.070153	-0.38176	-0.1816	0.28999	0.3101	-0.062637	-0.23906	-0.11754	-0.027832	-0.43509	-0.7082	-0.31727	-0.12877	-0.4098	-0.21279	0.5522	0.84044	0.47396	0.36871	0.071195	-0.29403	-0.67107	-0.87323	-0.5349	-0.085504	0.02142	-0.25172	-0.56482	-0.91357	-1.1628	-0.91648	-0.27817	0.26637	0.34494	0.26988	0.065388	-0.15003	-0.12452
	-0.41294	-0.17505	-0.12012	-0.2788	-0.25981	0.33328	0.68412	0.22612	-0.60955	-0.97819	-0.70242	-0.36295	-0.34003	-0.43795	-0.48776	-0.17234	0.36368	0.60767	0.62518	1.0449	1.5252	1.1054	0.079973	-0.52567	-0.7098	-0.68413	-0.41699	-0.052296	0.52544	1.1237	1.159	0.70565	0.55089	0.80556	0.86511	0.53151	0.29706	0.45402	0.48665	0.18424	-0.034906	0.047409	0.30217
	-0.46775	-0.40787	-0.65109	-0.98233	-0.84161	-0.5843	-0.50877	-0.26431	0.2813	0.83469	0.98618	0.46747	0.03523	-0.16464	-0.12639	0.44328	0.67358	0.091948	-0.029582	0.64562	0.69481	-0.051214	-0.08543	0.033497	0.025722	0.14342	0.25828	0.25479	-0.068239	-0.0090526	0.36394	0.41185	0.38004	0.50971	0.23299	-0.041922	0.27724	0.32041	-0.10336	-0.2555	-0.27915	-0.51882	-0.65328
	-1.1182	-0.71774	-0.58368	-0.86331	-1.2599	-1.0475	-0.13951	0.63016	0.81165	0.33444	-0.37284	-0.63343	-0.63524	-0.35972	-0.0095783	0.27408	0.55971	0.58122	0.44513	0.44931	0.57709	0.30982	-0.32719	-0.74048	-0.42056	0.61038	1.4129	1.5239	1.0915	0.48231	-0.24578	-0.79009	-0.70163	0.049267	0.87151	1.0603	0.76926	0.43087	0.5415	0.73371	0.52291	0.39614	0.16625
	0.23489	0.27711	0.14544	-0.3049	-0.32842	0.35923	0.61327	0.78558	0.92254	0.3975	-0.181	-0.32372	-0.49461	-0.51082	-0.010456	0.72424	0.84006	0.41059	0.21052	0.063089	-0.43544	-0.90955	-1.1365	-1.1137	-0.68128	-0.2656	0.072233	0.6741	0.89417	0.39117	-0.097933	-0.39948	-0.45296	-0.26821	-0.13871	-0.0095981	0.19165	0.066886	-0.26308	-0.67072	-0.58443	0.086058	0.58277
	-0.85104	-0.90505	-0.90518	-0.94835	-0.99184	-0.94336	-0.85171	-0.85504	-0.95303	-0.99882	-1.0215	-0.93239	-0.80644	-0.77823	-0.6904	-0.59908	-0.65392	-0.87315	-0.94996	-0.85983	-0.84769	-1.0136	-1.1138	-1.0817	-0.99627	-0.8919	-0.80064	-0.81868	-0.83939	-0.7995	-0.84236	-0.88506	-0.71853	-0.5558	-0.50693	-0.49887	-0.48191	-0.47885	-0.60118	-0.75328	-0.73995	-0.62387	-0.71613
	-0.82654	-1.0617	-1.2629	-1.271	-1.0918	-0.79543	-0.53034	-0.37074	-0.35966	-0.5581	-0.71981	-0.83111	-1.0736	-1.1643	-0.95186	-0.77589	-0.77846	-0.81788	-0.74827	-0.74905	-0.88083	-1.0555	-1.036	-0.93783	-1.0832	-1.2468	-1.1937	-0.94889	-0.82528	-0.90205	-0.89242	-0.75519	-0.65022	-0.4906	-0.31185	-0.13622	0.04533	0.13562	-0.11252	-0.58613	-0.81266	-0.75973	-0.6707
	-1.2879	-1.1689	-0.60964	0.17364	0.12253	-0.4454	-0.66326	-0.40429	-0.10716	0.13293	0.1701	0.0085838	0.24815	0.3851	0.17992	0.32739	0.88545	1.0892	1.0354	0.90491	0.27584	-0.24042	0.037032	0.3976	0.20334	-0.39268	-0.73955	-0.61334	-0.59287	-0.83246	-0.93367	-0.71944	-0.55145	-0.70415	-0.56736	-0.27761	-0.40782	-0.4193	-0.35623	-0.098334	0.018534	-0.10275	-0.4245
	0.076084	-0.082621	-0.40956	-0.52853	-0.62872	-0.94234	-1.1688	-0.71638	-0.12804	-0.012809	0.082541	0.43435	0.44884	-0.31654	-0.77269	-0.62026	-0.61653	-0.56771	-0.1467	-0.063523	0.014789	0.43367	0.86216	0.75208	0.7726	1.0608	0.75397	0.35108	0.15332	-0.046063	-0.10319	0.094023	0.4265	0.67698	0.86733	0.91599	0.61567	-0.032144	-0.20096	0.15346	0.26893	-0.0080246	-0.14336
	-0.10588	-0.030697	0.088231	0.26459	0.14762	-0.10009	-0.16326	-0.54297	-0.86267	-0.82484	-0.80331	-0.75173	-0.61567	-0.62013	-0.66752	-0.7454	-0.78222	-0.48384	0.23785	0.80464	0.78785	0.48145	0.10379	-0.17423	-0.33984	-0.40641	-0.26777	0.07749	0.27248	0.019651	-0.333	-0.47683	-0.37289	-0.18052	-0.17487	-0.27411	-0.12741	0.24391	0.42806	0.32514	0.041134	-0.23272	-0.06717
	0.20424	0.11699	0.022679	0.12957	0.085288	-0.48986	-1.0264	-0.9287	-0.44658	-0.024049	0.282	0.23079	0.12371	0.18411	0.3016	0.38906	0.1563	0.46116	1.3889	2.1625	2.0846	1.4652	1.4421	1.0739	0.57931	0.58041	0.62377	0.030324	-0.62323	-0.87415	-0.69043	-0.139	0.3375	0.50656	0.46897	0.10225	-0.18162	0.30627	1.1871	1.7132	1.1557	0.08486	-0.77631
	-0.0046471	0.083008	0.079365	-0.046602	-0.11077	-0.15199	-0.28349	-0.37247	-0.35022	-0.35662	-0.40118	-0.37774	-0.36224	-0.39064	-0.40969	-0.37079	-0.32282	-0.31514	-0.38041	-0.45616	-0.4226	-0.39027	-0.41028	-0.44507	-0.56821	-0.66537	-0.71564	-0.74913	-0.76942	-0.73638	-0.69379	-0.72107	-0.74384	-0.64981	-0.52859	-0.49618	-0.44828	-0.36625	-0.31501	-0.2418	-0.14446	-0.14398	-0.22552
	1.0348	0.98922	0.79351	0.37213	-0.11163	-0.25415	-0.25363	-0.24503	-0.24625	-0.094294	-0.031074	0.1724	0.6524	0.9201	0.38056	0.01301	0.30679	0.51817	0.6395	1.0343	1.0885	0.86607	0.88198	0.71727	0.058482	-0.53706	-1.0005	-1.0501	-0.53347	-0.20679	0.12819	0.343	0.45232	0.8024	0.71178	0.19124	0.14741	0.46813	0.39724	0.23134	0.39251	0.56236	0.53187
	-0.62437	-0.76824	-0.70623	-0.60767	-0.57396	-0.44908	-0.60961	-1.0229	-1.1428	-0.77614	-0.33863	-0.31059	-0.39493	-0.3109	-0.47836	-0.92702	-1.309	-1.4657	-1.4126	-1.2502	-1.2183	-1.4817	-1.557	-1.0407	-0.63348	-0.56752	-0.54954	-0.60188	-0.33879	0.15667	0.32715	0.14215	-0.14376	-0.40669	-0.50613	-0.32798	-0.17559	-0.34224	-0.62907	-0.85771	-1.0848	-1.1646	-1.041
	-1.0082	-0.9348	-0.91887	-0.89872	-0.96457	-1.1816	-1.3006	-1.2609	-1.1185	-0.90327	-0.81955	-0.98311	-1.119	-1.0688	-0.9428	-0.89567	-0.89862	-0.89327	-0.89831	-0.87719	-0.74306	-0.60872	-0.56817	-0.60841	-0.6631	-0.7019	-0.69455	-0.64909	-0.67747	-0.8362	-1.0557	-1.1074	-1.0377	-0.93865	-0.86446	-0.84536	-0.7642	-0.66727	-0.74213	-0.83449	-0.80996	-0.84558	-0.95688
	-0.50978	-0.13052	-0.18256	-0.4654	-0.54238	-0.23392	0.21912	0.14241	0.012352	0.19767	-0.1102	-0.56915	-0.13317	0.56287	0.7049	0.50708	0.25532	-0.092434	-0.20419	0.35659	0.75914	0.37081	-0.17235	-0.74522	-0.92395	-0.75981	-0.35631	-0.01749	-0.19697	-0.43629	-0.47263	-0.16584	0.2127	0.27874	0.5521	0.4075	-0.55043	-0.90299	-0.45439	-0.35341	-0.36018	-0.081774	0.042941
	-0.28418	-0.53381	-1.0127	-1.1357	-0.6836	-0.20921	-0.17013	-0.13436	0.15852	-0.16329	-0.59398	-0.77511	-0.47947	-0.26903	-0.54528	-0.97775	-1.1926	-0.80352	-0.037086	0.46256	0.337	-0.0022742	0.084283	0.31246	0.72007	1.0887	0.55502	-0.58394	-1.0764	-0.48041	0.20327	0.4436	0.62931	0.46469	-0.08115	-0.38978	-0.25371	0.3272	1.2942	1.2986	0.052365	-0.66132	-0.17846
	-0.015592	0.11706	0.20524	0.11582	0.012004	-0.026751	-0.038281	-0.050393	-0.096184	-0.11345	-0.063806	-0.003964	0.060241	0.092403	0.15591	0.11204	-0.065811	-0.054222	0.052477	0.082349	0.005344	-0.087275	-0.1185	-0.28449	-0.30437	-0.22268	-0.33905	-0.34705	-0.041641	0.22149	0.23971	0.12112	0.072615	0.095741	0.089647	-0.10244	-0.23826	-0.17107	-0.067265	-0.021843	-0.03704	0.061027	0.31757
	-0.20327	-0.358	-0.39832	-0.081138	0.49197	0.99161	1.4429	1.8059	1	0.011798	-0.17939	-0.16826	-0.29702	0.0153	0.40588	-0.12048	-0.46905	-0.21089	-0.52139	-1.0473	-1.2664	-1.2203	-1.2847	-1.1865	-1.0814	-1.274	-1.0878	-0.68686	-0.67126	-0.54026	-0.59117	-0.73003	-0.3733	0.13363	0.13151	-0.22762	-0.58247	-0.61231	-0.69382	-1.1566	-1.228	-0.87633	-0.81922
	0.060133	0.43307	0.41104	-0.076392	-0.39945	0.14947	0.93405	1.1724	0.80468	0.37353	0.43426	0.48959	0.047393	-0.080474	0.29246	0.3622	0.31981	0.55787	0.83899	0.92082	1.0006	0.87417	0.62409	0.060833	-0.68439	-0.7854	0.13101	0.71672	0.61183	0.28541	-0.060542	-0.068653	-0.048245	-0.075195	0.18718	0.51739	0.79224	0.81466	0.40787	0.034812	-0.39154	-0.57454	0.026113
	-0.35034	-0.9519	-1.23	-0.65248	0.14858	0.42536	0.10529	-0.12151	0.16937	0.7725	0.9054	0.50646	0.13024	-0.13518	-0.41924	-0.45623	-0.087936	-0.065191	-0.15675	0.16953	0.40723	0.54924	0.90816	0.89006	0.75483	0.67776	0.19598	-0.65975	-0.93343	-0.47895	-0.11672	-0.13224	-0.10644	-0.18672	-0.083304	0.14329	0.21119	0.31926	0.21578	-0.43377	-0.73827	-0.57342	-0.27788
	0.077653	0.29469	0.58961	0.59299	0.55935	0.57969	0.57347	0.48291	0.6646	1.0946	1.3487	1.2976	1.2275	1.3413	1.4587	1.3333	1.1881	1.4969	1.7804	1.7953	1.9527	2.1516	1.977	1.7677	1.9643	1.9086	1.0964	0.33551	0.088334	-0.023985	-0.18927	0.0090756	0.44163	0.63452	0.63572	0.73293	1.1543	1.3491	0.99644	0.60552	0.3804	0.30678	0.50394
	-0.67333	-0.76766	-0.68111	-0.52089	-0.18025	0.056539	-0.17285	-0.41447	-0.40136	-0.49062	-0.68257	-0.77189	-0.72885	-0.65288	-0.61686	-0.52769	-0.46648	-0.44185	-0.47437	-0.28626	0.19005	0.45646	-0.14458	-0.99362	-1.5575	-1.6605	-1.1779	-0.66869	-0.56662	-0.79983	-1.0555	-1.1178	-0.87762	-0.94273	-1.1329	-0.9293	-0.95488	-1.2976	-1.4712	-1.3991	-1.2029	-0.89295	-0.4426
	0.73026	0.76557	1.1499	1.4737	1.4425	1.5384	1.0067	0.093083	-0.052692	0.3621	1.0445	1.732	1.7751	1.5717	1.7251	2.1155	2.1906	2.2576	2.6815	3.2195	3.6351	3.1863	1.6522	0.55186	0.48595	0.75362	0.88033	0.80732	0.56964	0.39168	0.53143	0.72671	0.79692	0.83915	0.75825	0.96508	1.4446	1.7702	1.907	1.8135	1.3788	0.8752	0.54639
	-0.92627	-1.2713	-1.3068	-1.1347	-1.0206	-1.0255	-1.0964	-1.043	-0.83921	-0.74233	-0.83226	-0.93787	-1.0786	-1.1103	-1.0054	-1.0005	-0.9388	-0.76416	-0.67258	-0.51103	-0.3699	-0.26438	-0.054098	0.10562	-0.053744	-0.19471	-0.31159	-0.44382	-0.44698	-0.38415	-0.2957	-0.39207	-0.57219	-0.62699	-0.69227	-0.81071	-0.81685	-0.66042	-0.54843	-0.65756	-0.8505	-0.89415	-0.8576
	0.46933	0.39438	0.48134	0.29212	0.12675	0.24054	-0.27384	-0.9235	-0.70986	-0.30738	-0.0011771	0.082202	-0.0082655	-0.094753	-0.12121	-0.39569	-0.64302	-0.082279	0.78779	1.4356	1.9627	1.9306	0.96966	0.10448	-0.074294	0.091187	0.29579	0.79378	1.1171	1.0497	1.2126	1.1831	0.64196	0.19657	0.022756	-0.027375	-0.17817	-0.62391	-0.75774	-0.40043	-0.37882	-0.49238	-0.31992
	-0.58597	-0.61917	-0.41188	-0.24863	-0.25078	-0.21538	-0.066815	-0.1951	-0.57575	-0.75249	-0.63174	-0.49701	-0.60353	-0.68059	-0.65113	-0.61048	-0.011473	0.66064	1.0719	1.9395	2.7926	3.0689	3.2969	3.0857	2.4565	1.685	0.86245	0.4008	0.65064	1.0368	0.65674	0.12895	0.30708	0.67192	0.63772	0.63514	0.79467	0.94319	0.93488	0.98868	1.0782	0.9669	0.68424
	0.27558	0.37907	0.063691	0.067438	0.51285	0.81015	1.056	0.98979	0.59903	0.39308	0.35894	0.3238	0.23204	0.32985	0.72069	0.98645	0.70011	0.30962	0.15233	-0.021804	-0.040281	0.15196	-0.064962	-0.77553	-1.1613	-0.94902	-0.62727	-0.33843	-0.30149	-0.50697	-0.57019	-0.48826	-0.35371	-0.24347	-0.085472	0.22604	0.30988	0.21083	0.24496	0.20403	-0.0089646	-0.35433	-0.58987
	-0.26829	0.12202	0.57291	0.047494	-0.4813	-0.54137	-0.55255	-0.37824	-0.013764	0.034219	-0.20819	-0.32109	-0.3858	-0.2412	0.030947	-0.12155	-0.32371	-0.23439	-0.028287	0.026364	0.31004	0.49361	0.59938	0.6627	0.53369	0.56796	0.35865	-0.1495	-0.069155	0.39881	0.33917	0.16618	0.15594	-0.063056	0.039367	0.25718	0.15696	-0.26749	-0.49653	-0.67518	-0.4244	0.33177	0.62784
	-0.015322	-0.23322	-0.3842	-0.19538	-0.22155	-0.37237	-0.24628	-0.16774	-0.089554	0.17676	0.1169	-0.27252	-0.38973	-0.4311	-0.427	-0.19701	0.28198	0.53471	0.5013	0.46792	0.51274	0.62885	0.99923	1.6857	1.7716	0.96587	0.085747	-0.037333	0.76328	1.4881	1.3522	0.87423	0.5058	0.38653	0.033642	-0.32453	-0.27524	-0.018224	-0.11846	-0.38786	-0.51834	-0.19842	0.32714
	-0.91382	-0.99677	-1.0372	-1.147	-1.1186	-0.9648	-0.92916	-0.96669	-0.82879	-0.72281	-0.79214	-0.85278	-0.98838	-1.0913	-1.0838	-0.98014	-0.90496	-0.91242	-1.0193	-1.3187	-1.4381	-1.229	-1.0218	-0.87701	-0.78264	-0.71172	-0.76052	-0.95567	-1.0206	-0.94063	-0.98933	-1.1433	-1.2277	-1.1758	-1.0765	-1.1452	-1.062	-0.7013	-0.59807	-0.61527	-0.49382	-0.52249	-0.78655
	0.10902	0.2722	0.19377	0.18711	0.50252	0.67757	0.44709	0.25499	0.41824	0.64437	0.50931	0.30896	0.32889	0.57257	0.91423	1.079	1.1807	1.6982	2.7347	4.3975	5.8294	5.9737	5.5753	5.1391	4.3669	3.5324	2.91	2.4724	2.0862	1.6595	1.2606	1.0077	0.92807	0.8522	0.62162	0.43825	0.39329	0.49405	0.5426	0.47802	0.40837	0.45656	0.60186
	-0.8558	-1.087	-1.2388	-1.1759	-0.97361	-0.68522	-0.53452	-0.668	-0.91583	-0.96826	-0.71397	-0.59285	-0.66128	-0.67859	-0.45896	-0.24899	-0.22646	-0.1642	0.083137	0.49254	0.83259	0.62144	-0.10703	-0.61264	-0.48713	-0.18515	-0.12543	-0.13662	-0.031427	-0.00036504	-0.13617	-0.31802	-0.59439	-0.77201	-0.76815	-0.79295	-0.62513	-0.48063	-0.61637	-0.67839	-0.64761	-0.66265	-0.59363
	-0.37469	-0.022768	-0.00055248	0.40133	0.55008	0.049918	-0.30091	-0.16118	0.035098	-0.0016886	-0.22543	-0.35294	-0.1504	0.63293	1.3417	1.2225	0.92108	0.4264	-0.12465	-0.24151	0.038549	0.33143	0.17569	0.0083607	-0.14055	-0.12241	0.20694	-0.018375	-0.53877	-0.64305	-0.42283	0.047783	0.52844	0.68562	0.39034	-0.20586	-0.4132	-0.49148	-0.21286	0.021556	-0.22027	-0.20036	-0.29686
	-0.20932	-0.40683	-0.61206	-0.62105	-0.87501	-1.1779	-1.1285	-0.95539	-0.82265	-0.80456	-0.71112	-0.67628	-0.66103	-0.53255	-0.82963	-1.3376	-1.5022	-1.4519	-0.96974	-0.24867	0.3301	0.49229	0.053266	-0.21565	-0.042008	-0.11298	-0.39851	-0.50594	-0.63538	-0.65697	-0.62921	-0.84053	-0.90785	-0.88685	-0.99106	-0.90147	-0.7286	-0.49845	-0.18412	-0.041847	-0.28998	-0.7231	-1.032
	-0.74821	-0.66211	-0.77264	-0.698	-0.25994	-0.010408	-0.17731	-0.26836	-0.29786	-0.47005	-0.53389	-0.32056	-0.16537	-0.38608	-0.53366	-0.20861	0.27804	0.26531	-0.16453	-0.1385	0.34252	0.39928	-0.061008	-0.59833	-0.79927	-0.68388	-0.30205	0.079613	0.083876	-0.10623	0.082487	0.3098	0.11806	0.061245	0.1508	0.090062	-0.16349	-0.39765	-0.60102	-0.68409	-0.54544	-0.074002	-0.12742
	0.11453	0.25898	0.34103	0.59064	0.59348	0.40114	0.19535	0.12732	0.18993	0.31666	0.35817	0.29817	0.34042	1.0027	1.9146	2.1111	1.9553	2.0897	2.7164	3.3834	3.3279	2.7305	2.4188	2.4818	2.9728	3.2732	3.0292	2.7338	2.1365	1.5695	1.7614	1.8263	1.8445	1.9882	1.7494	1.277	1.0789	1.1998	1.0596	0.72761	0.66028	0.47414	0.2535
	-0.5708	-0.20431	0.34726	0.42302	0.33005	0.41204	0.29446	0.2222	0.23902	-0.043964	-0.58337	-0.66301	-0.32639	0.021606	0.2366	0.19615	0.032507	0.47103	1.314	1.7289	1.7224	1.2287	0.74855	0.47466	0.15418	0.052566	0.24465	0.4049	0.58947	0.72828	0.44565	0.085301	0.1491	0.11247	-0.26965	-0.57641	-0.69808	-0.73705	-0.53731	0.007945	0.39195	0.20886	-0.36181
	-0.1832	-0.086476	-0.089904	-0.125	-0.24057	-0.51643	-0.58624	-0.48154	-0.28209	-0.089733	-0.047023	0.066386	-0.062789	-0.39156	-0.22232	0.27705	0.27327	-0.26986	-0.64237	-0.38858	-0.061579	-0.34627	-1.1067	-1.5174	-1.26	-0.83361	-0.68175	-0.70897	-0.73516	-0.66796	-0.5337	-0.32428	-0.13076	0.010885	0.056545	0.052731	-0.09308	-0.34719	-0.4916	-0.52845	-0.38635	-0.28829	-0.48288
	-0.72779	-0.35774	-0.18073	-0.27937	-0.080968	0.18757	-0.022781	-0.41343	-0.48838	-0.42439	-0.35416	-0.16089	-0.25313	-0.5571	-0.55664	-0.16132	0.20044	0.37961	0.82379	1.5419	2.0214	2.1697	1.7077	0.87407	0.23481	-0.16904	-0.30522	-0.3596	-0.40346	-0.25966	-0.1807	-0.20616	-0.012842	0.21445	0.17253	-0.14565	-0.5146	-0.73534	-0.66456	-0.41917	-0.39408	-0.55836	-0.35198
	-0.38968	-0.50207	-0.37068	-0.11003	-0.04021	-0.10901	-0.15319	-0.24828	-0.52388	-0.78636	-0.70647	-0.19436	0.033491	-0.1358	-0.13745	-0.14073	-0.35884	-0.42979	-0.13369	0.27852	0.57271	0.90371	1.2024	1.2368	0.68136	0.091988	-0.079715	-0.11409	-0.0093175	0.10239	-0.049215	-0.33348	-0.61861	-0.73878	-0.67893	-0.68468	-0.81662	-0.60596	-0.14536	-0.051778	-0.41088	-0.80786	-0.74932
	-0.2668	-0.27869	-0.15213	-0.31383	-0.62246	-0.65313	-0.53418	-0.2642	-0.035394	-0.091171	-0.58047	-0.93593	-0.54499	0.19387	0.93725	1.732	2.1078	2.0817	2.335	2.7143	2.412	1.716	1.041	0.48516	0.24811	0.19131	0.021817	-0.27009	-0.50085	-0.27723	0.0015223	-0.36976	-0.78706	-0.50314	0.03411	0.26909	0.088734	-0.16665	-0.1993	-0.17507	-0.21083	-0.28175	-0.52391
	-0.37653	-0.6795	-0.70141	-0.95344	-1.3242	-1.2908	-1.1513	-1.2747	-1.0116	-0.25271	0.32635	0.19877	-0.3038	-0.61704	-0.46954	-0.25867	-0.34739	-0.44319	-0.1228	0.12346	-0.052625	-0.2649	-0.28983	0.034949	0.22628	0.11895	0.037559	-0.11377	-0.034798	0.36748	0.66419	0.9412	1.0187	0.70184	0.31179	0.0052774	-0.15793	-0.0016897	0.13771	-0.0097541	-0.27154	-0.49589	-0.60812
	-0.60519	-0.66056	-0.6652	-0.6004	-0.49612	-0.51152	-0.56437	-0.60226	-0.57838	-0.62226	-0.7706	-0.68349	-0.51881	-0.59473	-0.65235	-0.50067	-0.29339	-0.24481	-0.13502	0.007085	-0.086475	-0.26795	-0.31559	-0.12526	0.1153	0.12599	-0.04226	-0.13157	-0.1292	-0.20925	-0.16631	-0.0050943	-0.063194	-0.099521	-0.051697	-0.21196	-0.54475	-0.70176	-0.69318	-0.65009	-0.39546	-0.19071	-0.24828
	0.59994	2.1171	2.8394	1.7914	0.16882	-0.63027	-0.63045	-0.36878	0.052818	0.1432	-0.31178	-0.53246	-0.14057	0.14639	0.1459	0.071015	-0.35876	-0.75592	-0.93167	-0.44192	0.35618	0.30237	-0.079534	-0.43254	-0.78505	-1.0486	-1.1479	-0.95987	-0.57608	-0.21416	-0.11138	-0.27031	-0.30285	-0.19421	-0.15947	-0.27102	-0.25469	-0.090744	-0.10534	-0.39638	-0.61551	-0.49685	-0.14158
	-0.67427	-0.55191	-0.66298	-0.67259	-0.37185	-0.29924	-0.46939	-0.24982	-0.084012	-0.16174	0.27938	0.70845	0.28512	-0.26745	-0.34684	-0.24513	-0.16396	0.25082	0.7	0.83803	0.86733	0.95708	0.81236	0.41704	0.14587	-0.080234	-0.44298	-0.67699	-0.50728	-0.26345	-0.17117	-0.20185	-0.32138	-0.23955	-0.050539	-0.23241	-0.49057	-0.37212	-0.27908	-0.28716	-0.076256	-0.1005	-0.29088
	-0.16052	-0.4839	-0.65453	-0.69821	-0.8231	-0.98285	-0.89654	-0.94373	-0.8335	-0.24485	0.19449	-0.034798	-0.3167	-0.17125	0.010586	-0.041703	0.16151	0.21998	-0.12506	-0.11401	0.57719	1.2062	1.1557	0.61426	0.13684	0.060275	0.25362	0.4172	0.34363	-0.026055	-0.28722	0.11434	0.64674	0.45897	-0.14181	-0.45902	-0.53012	-0.55287	-0.62283	-0.73419	-0.67127	-0.29399	0.083038
	-0.72376	-0.74967	-0.79276	-0.82705	-0.81108	-0.75617	-0.73034	-0.72608	-0.72854	-0.73803	-0.76466	-0.81844	-0.78676	-0.76915	-0.78724	-0.74171	-0.64015	-0.59751	-0.57971	-0.49883	-0.46095	-0.55176	-0.62831	-0.72111	-0.8335	-0.82308	-0.80603	-0.84507	-0.86584	-0.86265	-0.83684	-0.81498	-0.85008	-0.86388	-0.80861	-0.76773	-0.74624	-0.72411	-0.7213	-0.6796	-0.59351	-0.56282	-0.56941
	-0.38242	-0.61026	-0.67186	-0.55177	-0.32052	-0.21116	-0.42235	-0.57018	-0.24577	0.069949	-0.20385	-0.62106	-0.73727	-0.60001	-0.49634	-0.64348	-0.79925	-0.59027	-0.20288	0.12148	0.37957	0.30768	-0.010355	-0.25111	-0.5004	-0.67354	-0.70226	-0.47317	-0.35011	-0.5217	-0.74971	-0.78539	-0.59373	-0.33125	-0.071337	-0.036665	-0.16195	-0.29845	-0.34122	-0.23165	-0.2668	-0.51775	-0.68
	-0.2686	-0.24161	-0.28827	-0.28827	-0.27913	-0.32592	-0.44328	-0.49251	-0.45269	-0.36546	-0.22242	-0.15891	-0.13648	0.095861	0.34319	0.3958	0.42173	0.50895	0.79192	1.4745	2.2373	2.4701	2.0769	1.4537	0.86986	0.58783	0.51065	0.49269	0.40509	0.21256	0.1335	0.10152	0.1181	0.23016	0.32263	0.15089	-0.082781	-0.063996	0.0914	0.24224	0.22546	0.088356	0.060135
	-0.40435	-0.43025	-0.48571	-0.49575	-0.4313	-0.4401	-0.53609	-0.58144	-0.63965	-0.73443	-0.67554	-0.6138	-0.66503	-0.67374	-0.63636	-0.65041	-0.73208	-0.70765	-0.57472	-0.36764	-0.034271	0.18899	0.22197	0.17351	0.010564	-0.23909	-0.43313	-0.61031	-0.67118	-0.66083	-0.63352	-0.51852	-0.44637	-0.509	-0.63281	-0.63935	-0.56473	-0.58721	-0.6216	-0.64096	-0.73635	-0.74771	-0.68511
	-0.54858	-0.27014	0.148	0.13676	-0.15843	-0.082722	0.23294	0.27622	0.11217	0.012527	0.022879	0.038023	0.13127	0.4025	0.57186	0.60437	0.82025	1.2488	1.6424	2.356	3.4783	3.7863	2.7797	1.3021	0.40966	0.11118	0.058812	0.025569	0.040826	0.15644	0.055826	-0.27454	-0.45874	-0.34115	-0.16441	-0.14569	-0.18448	-0.33923	-0.51438	-0.48803	-0.42106	-0.4009	-0.55138
	-0.62463	-0.61423	-0.574	-0.56258	-0.57365	-0.56802	-0.5498	-0.54885	-0.5494	-0.52187	-0.51462	-0.52647	-0.51525	-0.50499	-0.5353	-0.55312	-0.54112	-0.50806	-0.46387	-0.43407	-0.40726	-0.39414	-0.4417	-0.52695	-0.5666	-0.57236	-0.60377	-0.6158	-0.58218	-0.53905	-0.53047	-0.54608	-0.56749	-0.56223	-0.53182	-0.50665	-0.5162	-0.5644	-0.60177	-0.59766	-0.56912	-0.54495	-0.55218
PL5 Post-cond
Time (ms)	-420	-400	-380	-360	-340	-320	-300	-280	-260	-240	-220	-200	-180	-160	-140	-120	-100	-80	-60	-40	-20	0	20	40	60	80	100	120	140	160	180	200	220	240	260	280	300	320	340	360	380	400	420
	0.6842	0.23667	0.13889	0.18042	0.093805	0.054506	0.056178	0.36336	0.87598	0.56046	-0.29106	-0.74758	-0.95725	-1.1295	-1.2221	-0.87485	-0.22497	-0.21805	-0.95496	-1.5472	-2.3902	-3.066	-2.8193	-2.7664	-2.6262	-2.0621	-1.7277	-1.5122	-0.94569	-0.20663	0.12628	0.14278	0.20629	0.54974	0.74431	0.38044	0.099097	0.22822	0.63425	0.81798	0.64907	0.61752	0.59652
	-0.54608	0.10372	0.4555	0.1807	-0.17502	-0.52221	-0.85001	-1.0268	-0.8217	-0.65489	-0.86132	-0.73981	-0.48303	-1.1927	-2.2026	-2.2759	-1.735	-1.5771	-1.6638	-1.909	-2.532	-2.7617	-2.3429	-1.865	-1.8477	-1.8391	-1.2635	-0.64059	-0.57657	-0.68266	-0.73496	-0.41293	-0.42837	-0.69662	-0.44845	-0.018396	0.23824	0.2631	0.26441	0.086246	-0.015388	-0.027175	-0.13636
	-0.83437	-0.62241	-0.44393	-0.68764	-1.1375	-1.2099	-0.93939	-0.57467	-0.77203	-1.0807	-0.45085	0.27344	0.063774	-0.88054	-1.3506	-1.2501	-1.382	-1.6765	-2.1229	-2.2224	-1.9885	-1.8933	-1.77	-1.5212	-1.4048	-1.0506	-0.62528	-0.46474	-0.6113	-0.92612	-1.1564	-1.2919	-1.1692	-0.74628	-0.084943	0.45961	0.47013	0.12991	0.035643	0.18144	-0.045515	-0.39969	-0.26186
	-0.95412	-1.1028	-0.44286	-0.23742	-0.075676	0.040134	-0.34712	-0.5582	-0.47044	-0.60484	-0.42271	-0.024138	0.037153	0.11859	-0.22959	-0.42973	0.051437	0.48748	0.13398	-0.3288	-1.0228	-1.895	-1.7652	-1.1434	-0.41089	0.095491	0.31141	0.01104	-0.95971	-1.3313	-1.1189	-0.6173	-0.0092424	-0.34984	-0.78249	-0.4575	-0.66014	-1.2534	-1.0856	-0.86096	-0.59155	-0.39808	0.024372
	-0.35769	0.10213	0.69499	0.34628	-0.24756	-0.31162	-0.43705	-0.60852	-0.72418	-0.76531	-0.33801	0.11346	0.061288	-0.32496	-0.579	-0.23308	0.23622	0.39685	-0.17987	-0.74489	-0.72098	-0.97325	-1.4046	-1.5045	-1.3219	-0.94029	-0.40879	-0.24101	-0.44685	-0.17884	0.34374	0.26991	0.020657	0.37981	1.0683	0.89581	-0.090858	-0.43295	-0.24121	-0.26764	-0.58635	-0.86859	-0.82856
	-0.34008	-0.96852	-1.2437	-1.3347	-1.302	-1.123	-1.027	-1.006	-0.89445	-0.52199	-0.38844	-0.61943	-0.90613	-1.0391	-0.72544	-0.38654	-0.22763	-0.67199	-1.3536	-1.3231	-0.92907	-0.90575	-1.0297	-0.94224	-0.91808	-1.0224	-1.2126	-1.3886	-1.2613	-0.56024	0.076801	0.31279	0.46902	0.32642	-0.026928	-0.30557	-0.35557	-0.3116	-0.38765	-0.69403	-0.99906	-0.95712	-0.76712
	0.50844	0.30637	0.65434	0.72483	0.48225	0.15489	-0.13907	-0.33043	-0.23438	-0.044959	0.13646	0.11704	-0.39667	-1.0909	-1.1992	-1.0895	-1.1766	-1.3937	-1.5781	-1.6942	-1.3927	-0.78098	-0.66011	-0.72159	-0.57953	-0.41755	-0.29493	-0.28668	-0.38108	-0.38088	-0.20868	-0.03366	0.043778	0.14439	-0.009882	-0.079113	0.04491	-0.27413	-0.45609	-0.11147	0.14158	0.040813	-0.040378
	-0.11275	-0.33529	-0.21272	-0.40129	-0.87664	-0.89944	-0.81406	-0.89627	-1.0593	-0.91255	-0.026827	0.61693	0.89926	0.63528	-0.47971	-0.88844	-0.37204	-0.33242	-0.84621	-1.1193	-0.93454	-0.7737	-1.1171	-1.3261	-1.072	-0.63066	-0.57945	-0.8794	-1.0576	-0.77873	-0.54784	-0.021462	0.31519	0.1337	-0.017626	0.12277	0.81024	1.3416	1.2391	0.81534	0.39475	-0.013255	-0.26798
	-0.93977	-0.9851	-0.97765	-0.91143	-0.89652	-0.88864	-0.91412	-0.96396	-0.90563	-0.75411	-0.6709	-0.72896	-0.80083	-0.79052	-0.75417	-0.72229	-0.78486	-0.7613	-0.63668	-0.67588	-0.82242	-0.94686	-0.97034	-0.93761	-0.91425	-0.85881	-0.85456	-0.94473	-1.0077	-1.0223	-1.0196	-1.0054	-0.97332	-0.93375	-0.95044	-0.96837	-0.96419	-0.9767	-0.98559	-0.991	-0.95968	-0.90102	-0.92013
	-0.68569	-0.8535	-0.90081	-0.82253	-0.98102	-1.233	-1.2249	-1.0572	-0.97333	-0.86891	-0.80087	-1.0223	-1.2957	-1.1721	-0.94042	-0.99872	-0.97652	-0.69248	-0.47946	-0.62347	-0.92824	-0.98102	-0.76828	-0.64068	-0.75177	-0.89293	-0.90627	-0.94939	-1.0334	-0.92652	-0.65746	-0.55876	-0.76435	-1.0044	-0.99754	-0.8425	-0.67462	-0.45291	-0.29699	-0.46053	-0.76552	-0.93239	-1.0051
	-0.38885	-0.23631	-0.117	-0.37621	-0.79181	-0.87822	-0.93296	-0.9244	-0.6694	-0.52802	-0.66667	-0.85766	-0.91616	-0.73147	-0.62227	-0.66709	-0.71318	-0.727	-0.71646	-0.9093	-0.92677	-0.70002	-0.72952	-1.0553	-1.1692	-0.67796	0.048271	0.0075982	-0.58114	-0.90445	-0.84393	-0.69022	-0.45784	-0.27025	-0.26909	-0.55403	-0.89062	-1.0141	-0.93343	-0.62861	-0.53958	-0.80671	-0.94997
	-0.5378	0.18627	0.32231	0.012456	-0.44282	-0.98374	-0.79633	-0.0011373	0.74164	0.48499	-0.59592	-0.8956	-0.64749	-0.5214	-0.47821	-0.30998	0.04708	0.23167	0.19421	-0.22255	-0.9197	-0.96933	-0.46702	-0.18294	0.16762	0.21561	-0.18217	-0.2581	0.046869	0.093574	0.31182	1.2449	1.615	1.0957	0.53629	0.54275	1.0233	1.3394	0.9712	0.28251	-0.017039	0.53041	1.1416
	-1.1676	-1.1451	-1.0231	-0.53646	-0.22442	-0.19441	-0.35986	-0.59609	-0.42468	0.16343	0.38939	-0.10071	-0.72556	-0.88384	-0.46828	0.0063879	-0.028958	-0.35074	-0.40213	-0.28171	-0.2155	-0.35172	-0.71367	-0.58783	-0.072731	0.17054	-0.15098	-0.83752	-0.90718	-0.25984	0.52042	0.81279	0.62506	0.29382	-0.041012	-0.37554	-0.3993	-0.12393	0.23095	0.30462	0.070457	-0.38506	-0.63502
	-0.050468	-0.12381	0.077956	0.35775	0.45659	0.15243	-0.21129	0.03703	0.56239	0.68349	0.66111	0.63431	0.54714	0.7142	0.53641	0.00066645	-0.28846	0.023236	0.47342	0.38432	0.082459	-0.33592	-0.81705	-0.93315	-0.58477	0.11101	0.2576	0.0073651	0.33096	0.26853	0.17182	0.50545	0.52712	0.31705	0.70832	0.90852	0.413	-0.062356	0.092301	-0.18214	-0.9021	-0.8266	-0.21945
	-0.92522	-0.49258	-0.63206	-0.3504	0.43492	0.60355	0.36159	0.062356	0.10956	0.37181	0.25811	-0.071335	-0.019497	0.36402	0.20305	-0.2626	-0.27793	-0.059271	-0.13861	-0.1958	-0.081562	-0.43846	-0.45327	0.12511	0.16571	-0.25347	-0.33734	0.10149	0.12992	-0.63364	-1.1654	-1.1243	-1.1913	-0.86875	-0.19505	-0.046722	0.31363	0.80396	0.58839	0.33048	0.37894	0.61833	0.62106
	-0.70271	-0.69061	-0.63208	-0.46697	-0.36827	-0.53709	-0.52677	-0.60724	-0.80652	-0.66428	-0.50568	-0.52674	-0.23497	-0.077798	-0.10398	-0.21968	-0.33433	-0.32506	-0.016875	0.10819	-0.080513	-0.35928	-0.49793	-0.47021	-0.52907	-0.85993	-1.4089	-1.48	-0.90802	-0.43494	-0.49475	-0.81681	-0.87741	-0.83027	-0.85864	-0.90152	-0.72339	-0.21361	0.13932	-0.047428	-0.33152	-0.45549	-0.64425
	-0.80028	-0.54972	-0.34332	-0.26658	-0.38685	-0.41253	-0.54008	-0.74205	-0.80465	-0.67738	-0.45656	-0.41249	-0.57717	-0.52026	-0.10778	0.26671	0.23953	0.071976	0.24592	0.35218	0.063576	-0.36206	-0.63104	-0.80539	-0.96523	-0.71589	-0.228	-0.13032	-0.54281	-0.79027	-0.83534	-0.88216	-0.99612	-0.79794	-0.23724	-0.15516	-0.60281	-1.0805	-1.095	-0.58101	-0.24783	-0.41132	-0.76623
	0.70251	0.60546	0.11944	-0.51851	-0.69919	-0.47701	-0.096829	-0.19206	-0.56398	-0.41838	0.020347	-0.16523	-0.97181	-1.3412	-0.96044	-0.49865	-0.11865	-0.17849	-0.51559	-0.48311	-0.0054042	0.083662	-0.54073	-1.2866	-1.4363	-0.77028	-0.13433	-0.32717	-0.79384	-0.6047	-0.16867	-0.24562	-0.53667	-0.6317	-0.57962	-0.65464	-0.52528	-0.35541	-0.51375	-0.71617	-0.76837	-0.69769	-0.42863
	-1.0991	-0.43069	-0.66045	-1.3457	-1.4899	-0.94558	-0.28701	-0.16261	-0.56939	-0.6758	-0.33882	-0.13749	-0.43329	-0.94783	-1.0196	-1.045	-0.97944	-0.69819	-0.66906	-0.56071	-0.11771	0.064859	-0.25198	-0.62568	-0.9524	-0.98237	-0.56179	-0.14601	-0.20666	-0.23671	0.17631	0.25416	-0.34698	-1.0138	-1.2863	-1.1583	-0.95424	-0.66177	-0.38402	-0.58668	-0.76278	-0.47561	-0.10188
	-0.022849	0.15616	0.1069	0.051518	0.28667	0.53704	0.47073	0.24644	-0.043578	-0.36356	-0.53169	-0.003093	0.81258	0.96463	0.79972	0.91056	0.91491	0.49445	0.35129	0.47383	0.13461	-0.2609	-0.15364	-0.13915	-0.37699	-0.3877	0.056321	0.44482	0.16	-0.33396	-0.23143	0.12089	0.1192	-0.036319	-0.064293	0.054738	0.17369	0.53949	0.99443	0.91277	0.46236	0.12812	0.023511
	0.77922	0.46693	0.25319	0.36742	0.53835	0.48006	0.17662	0.01978	-0.17029	-0.12688	0.40196	0.45687	-0.16098	-0.36274	0.27008	0.81517	0.78245	0.3764	-0.199	-0.37644	-0.11389	0.06239	-0.14542	-0.11138	-0.019652	-0.26515	-0.41369	-0.46736	-0.27992	0.083489	0.26479	0.51973	0.57986	0.30499	0.15282	0.031632	-0.15847	-0.088935	0.16015	0.15816	-0.13647	-0.18514	0.14355
	-1.0294	-1.0491	-1.1239	-1.2533	-1.3112	-1.2215	-1.0943	-0.96859	-0.76335	-0.63098	-0.56837	-0.52253	-0.41111	-0.29552	-0.26046	-0.44259	-0.6712	-0.58098	-0.47668	-0.70863	-0.58961	0.051237	0.37775	0.15974	-0.22531	-0.52261	-0.63257	-0.8398	-1.0262	-1.0259	-0.89371	-0.90905	-0.9289	-0.74831	-0.6292	-0.70887	-0.78685	-0.69598	-0.59924	-0.68158	-0.75348	-0.84694	-1.0804
	-0.80157	-0.77836	-0.9389	-1.081	-1.0674	-0.95688	-0.71726	-0.56078	-0.3919	-0.2223	-0.28164	-0.51156	-0.6643	-0.65392	-0.39819	-0.059134	0.078447	-0.010276	-0.15389	-0.10501	0.13588	0.14581	-0.42029	-0.92138	-1.1199	-1.0443	-0.5289	-0.079408	-0.026174	-0.15377	-0.43119	-0.64159	-0.56977	-0.30413	-0.038162	-0.043261	-0.43671	-0.59389	-0.51037	-0.57455	-0.63421	-0.61608	-0.70461
	-0.96969	-1.2281	-1.2511	-0.6955	-0.3741	-0.42913	-0.61364	-0.88829	-0.74803	-0.35809	-0.11525	-0.36258	-0.51481	-0.20776	0.1798	-0.21165	-0.78774	-0.78557	-0.47298	0.11159	0.10882	-0.18325	-0.014712	0.45285	0.66615	0.41715	-0.040886	-0.75914	-0.85134	-0.095042	0.40445	0.56272	0.59864	0.43844	0.48018	0.46375	0.22999	0.17787	0.33775	0.6506	0.43567	-0.23282	-0.6574
	0.66527	0.70263	-0.26312	-1.0846	-1.1345	-0.56878	0.027449	-0.37123	-0.86749	-0.54259	-0.017282	0.15282	0.13364	-0.20657	-0.29843	0.66642	1.5011	1.4496	1.3271	1.4787	0.89799	-0.156	-0.7861	-0.8083	-0.55762	-0.44101	-0.41396	-0.32022	-0.78244	-1.2521	-1.2381	-1.1448	-1.1718	-1.3859	-1.5298	-1.4313	-1.1446	-0.64787	0.27949	1.3089	1.7649	2.2763	1.8877
	0.45417	-0.046347	-0.50242	-0.61949	-0.50226	-0.58269	-0.84516	-0.80953	-0.69731	-0.52421	-0.25817	-0.20922	-0.28832	-0.38814	-0.262	0.15934	0.63654	0.75187	0.3649	0.026623	0.05222	-0.075543	0.033601	0.12455	-0.03923	0.38453	0.63447	0.72941	0.86722	0.51667	0.16068	-0.021726	-0.25203	-0.55213	-0.72626	-0.048826	0.77679	0.3354	-0.52943	-0.76192	-0.66975	-0.57209	-0.13174
	0.53455	-0.18075	-0.43955	-0.4745	-0.61359	-0.70993	-0.49018	0.28289	0.5586	0.19607	0.11299	0.014137	-0.44016	-0.74854	-0.63413	-0.25116	0.076987	-0.03997	-0.47854	-0.50337	-0.21452	0.12682	0.25512	0.31188	0.38766	0.1042	-0.28065	-0.35428	-0.37584	-0.4797	-0.45807	-0.35604	-0.51643	-0.60648	-0.5385	-0.66291	-0.72773	-0.44672	-0.58182	-0.85685	-0.53232	-0.34023	-0.39254
	0.27523	0.63546	0.94415	0.52955	0.14387	0.33022	0.45556	0.27525	0.43064	0.78497	0.42754	-0.083118	-0.42437	-0.83496	-0.72286	-0.12748	0.33328	0.69936	1.0295	0.34651	-0.45351	0.031433	0.73192	0.75274	0.38726	0.061575	0.11626	0.59838	0.858	0.42967	0.11718	0.35489	0.86904	1.6905	2.1551	1.3295	0.26902	0.57166	1.1085	0.87815	0.76444	0.5735	0.18771
	-0.26706	-0.44117	-0.16757	-0.29873	-0.59638	-0.59081	-0.72486	-1.1885	-0.83157	0.31947	0.87419	0.67632	0.32908	0.19594	0.16648	0.23236	0.35743	-0.15458	-0.51989	0.050897	0.15749	0.033012	0.15282	0.050597	0.31067	0.95589	1.8585	2.0422	1.0377	0.27987	0.11741	0.075829	-0.11413	-0.40355	-0.42422	-0.40191	-0.26794	0.13985	0.18032	-0.11384	-0.49134	-0.57135	0.10763
	0.21929	0.52314	1.1286	1.3849	1.0519	0.60317	0.42455	0.33105	0.56386	1.0508	0.69826	0.27465	0.36801	0.29294	0.53056	1.2141	1.3933	0.76417	0.14201	0.057408	0.24781	0.14453	0.032546	0.57089	0.72638	0.038341	-0.39874	-0.1076	-0.056522	-0.066546	0.16334	0.39316	0.28974	0.31444	0.65663	0.50234	-0.10853	-0.24479	0.092021	0.21324	-0.096613	-0.36342	-0.19711
	0.084451	0.47654	0.79593	1.2557	1.0091	0.95362	0.98102	0.5007	0.3777	0.96867	1.1727	0.94326	1.3849	1.9595	1.5661	0.69086	-0.12936	-0.43731	-0.051826	0.4457	0.68056	0.17641	-0.3868	-0.04601	0.7668	1.1536	0.77443	-0.16143	-0.4256	0.054017	0.6719	0.79655	0.53966	0.42354	0.6871	1.0592	0.88287	0.83882	1.5159	1.8959	1.2542	0.67391	0.28478
	0.48992	0.37093	-0.1004	-0.24254	0.0026277	0.27062	0.26685	0.11727	0.14001	0.2699	0.075178	-0.28763	-0.43197	-0.51332	-0.68549	-0.60545	-0.14541	0.2013	0.45492	0.54137	0.30466	0.19748	0.1133	0.35538	1.2272	1.9733	2.247	2.725	3.0481	2.8158	2.1751	1.5066	1.2581	1.0197	0.4168	-0.010438	-0.00055904	-0.0019881	-0.033644	-0.23183	-0.24207	0.42572	1.3008
	-1.1104	-0.4119	-0.018796	-0.12889	-0.41518	-0.43676	-0.30727	-0.37459	-0.26185	0.071646	-0.011303	-0.41393	-0.55725	-0.38431	-0.13075	-0.1168	-0.36038	-0.41153	-0.20168	-0.071231	0.0064521	0.27979	0.60529	0.61329	0.1794	-0.33943	-0.51491	-0.46874	-0.55249	-0.73897	-0.92134	-0.83351	-0.60746	-0.61994	-0.82191	-0.91345	-0.80883	-0.66214	-0.53459	-0.39132	-0.53663	-1.1046	-1.4871
	0.36658	0.93407	1.146	0.84458	0.49864	0.33805	0.63524	0.54979	-0.2976	-0.68663	-0.35273	0.10927	0.31398	0.094643	-0.34225	-0.62239	-0.70224	-0.8111	-0.67057	-0.16278	0.24698	0.36542	0.28138	0.049943	-0.14258	-0.3118	-0.95623	-1.5309	-1.9362	-1.8239	-1.2481	-1.0477	-1.1602	-1.1643	-1.0772	-0.87408	-0.57547	-0.36807	-0.33346	-0.34891	-0.55107	-0.35495	0.53827
	0.019882	0.038706	0.36912	-0.096796	-0.96907	-1.3024	-0.50696	0.21346	-0.069574	-0.38947	-0.27253	-0.14022	0.17788	0.33342	-0.0041799	-0.071789	-0.07296	-0.34424	-0.22359	0.38305	0.50469	0.36588	0.14355	0.012847	0.45326	0.76655	0.38324	-0.16242	0.09985	0.27525	-0.31174	-0.548	-0.51732	-0.20022	0.051853	0.11331	0.043169	-0.65839	-1.2371	-0.70142	0.037474	0.17544	0.38903
	-1.1697	-0.99111	-0.54505	-0.061385	-0.018797	-0.21089	-0.28299	-0.12476	0.1451	0.18426	-0.13482	-0.39526	-0.38154	-0.45056	-0.55999	-0.40926	0.031026	0.40132	0.65363	0.89973	1.0221	0.54517	-0.30044	-0.93552	-1.2699	-1.1803	-0.56773	-0.028065	-0.043376	-0.23439	-0.21316	-0.02947	0.58461	1.3908	1.5601	0.86942	0.64476	1.3013	1.8171	1.5106	0.56427	-0.072194	-0.42055
	-2.0584	-1.0521	-0.14501	-0.0037109	-0.47141	-0.72388	-0.82311	-0.95899	-0.92773	-0.65062	-0.32389	-0.57789	-0.69304	-0.36174	-0.10934	-0.23401	-0.73109	-1.3064	-1.223	-0.28976	0.53268	0.34525	0.482	1.0918	0.91802	-0.49654	-1.6711	-1.0339	0.23398	1.1421	1.1512	0.62997	0.27757	-0.08272	-0.21256	-0.19511	-0.36633	-0.60443	-0.36612	0.16576	-0.013763	-0.91545	-0.92802
	0.27927	0.29347	0.28063	0.62413	0.91776	0.75833	0.19737	-0.5904	-0.81211	-0.55198	-0.3421	-0.05588	0.24804	0.45721	0.25897	-0.21771	-0.38611	-0.11022	0.15031	0.26843	0.49268	0.46411	0.41336	0.90538	1.4461	0.90578	-0.19357	-0.69468	-0.71485	-0.40377	-0.1583	-0.033022	0.082308	0.12155	0.14728	-0.047193	-0.12383	0.30341	0.60514	0.46744	0.42696	0.32436	0.14058
	0.67717	0.45852	0.43311	0.60894	0.67131	0.59129	0.6505	0.92266	1.0356	0.73972	0.60172	0.72055	0.65121	0.26833	-0.25024	-0.53796	0.12215	0.82278	0.77933	0.5051	-0.0097888	0.21791	1.2453	1.481	0.83325	0.24592	0.28292	0.79105	1.3142	1.2622	0.63668	-0.033278	-0.12916	0.25863	0.24194	0.25453	0.67603	0.67876	0.55887	0.91497	0.94127	0.45962	0.28769
	0.3313	0.5259	0.8411	1.5565	1.6107	0.76641	-0.12335	-0.37171	-0.085815	0.081019	0.19158	0.44776	0.78893	0.79727	0.73516	1.1112	1.6012	1.7409	1.6254	1.2141	0.71631	0.52668	0.33899	-0.45242	-0.77457	-0.54152	-0.77852	-0.89735	-0.44537	0.50978	1.5529	1.2775	0.049338	-0.71857	-0.45164	0.24828	0.39949	0.23494	-0.047418	-0.51097	-0.63544	-0.21792	0.068287
	-0.1334	0.17795	0.26114	0.35944	0.054153	-0.30366	-0.46633	-0.47243	-0.2709	-0.022246	-0.13202	-0.63832	-0.80843	-0.4268	-0.1351	-0.23917	-0.36411	-0.27741	0.26381	0.68203	0.59422	0.60793	0.42544	-0.10033	-0.22826	-0.08535	-0.037508	-0.42505	-0.79216	-0.75116	-0.67349	-0.60579	-0.63537	-0.8415	-0.89754	-0.75361	-0.56584	0.31514	0.88023	0.4862	0.088157	0.03484	-0.011475
	0.1985	0.75496	0.33908	-0.55004	-0.62243	0.1225	0.61837	0.32803	-0.17898	-0.0052941	0.65611	0.99083	1.1352	0.73369	0.30331	0.53983	0.28183	-0.19704	-0.028629	0.56069	1.0767	0.84973	-0.064924	-1.2207	-1.7356	-1.4661	-1.0819	-0.61299	0.12469	0.46885	0.59922	1.0161	1.0887	0.86678	1.0753	1.2749	0.5333	-6.4083e-06	0.37864	1.1028	1.1461	0.79531	0.73304
	0.11515	0.51582	0.90765	0.67767	0.71144	1.1376	1.4006	1.2712	1.0939	0.82767	0.4909	0.89298	1.3098	0.94979	0.84523	1.6337	2.2841	2.161	1.5645	1.0925	0.96449	0.60284	0.31902	0.36043	0.27706	-0.014602	-0.2193	0.12011	0.44114	0.3061	0.29047	0.65243	1.0712	0.87576	0.47085	0.28754	0.21449	0.33667	0.56038	0.43737	-0.2377	-0.55879	-0.022465
	-0.63723	-0.56616	-0.40537	-0.12719	-0.059695	-0.15433	-0.16123	0.37823	0.84336	0.62719	0.39184	0.27184	0.077795	0.16162	0.68457	0.88068	0.77631	0.96224	0.97288	0.71523	0.57195	0.72941	0.71961	0.30845	0.044535	0.20909	0.28163	0.39157	0.58535	0.27173	-0.18042	-0.079368	0.25548	0.086767	-0.14002	-0.063998	-0.48816	-0.97005	-0.90612	-0.69437	-0.47199	-0.058162	0.31646
	0.17871	0.066525	-0.065266	-0.2292	-0.38828	-0.47181	-0.33843	-0.15839	0.011774	-0.017534	-0.20067	-0.27216	-0.20979	0.048073	0.082022	0.0050583	0.14586	0.41845	0.67275	1.0641	1.1968	0.78597	0.19754	0.22916	0.68779	0.61009	0.31266	0.11205	-0.040103	-0.19041	-0.42114	-0.37138	-0.16059	-0.18089	-0.35064	-0.35507	-0.51111	-0.89093	-0.77859	-0.23497	-0.065622	-0.56092	-0.89391
	0.84837	0.94823	0.70539	0.47629	0.1356	-0.20892	-0.028733	0.37711	0.73843	0.79043	0.28673	0.21424	0.59604	0.59728	0.20821	0.092034	0.30426	0.73348	1.1939	1.2671	0.76902	0.395	1.0661	1.7861	1.6225	1.5121	1.3865	0.99966	0.79999	1.1499	1.5858	1.5853	1.396	1.4329	1.3017	0.63329	0.023172	-0.1264	-0.12464	-0.11397	0.22572	0.65363	0.72285
	2.096	1.9032	0.71048	0.0073169	0.30198	1.0646	1.7352	2.0795	1.6007	0.83514	0.46749	0.2361	0.16137	0.2	0.1259	0.059108	0.29144	0.52392	0.32642	0.14929	0.26646	0.78277	1.2649	1.0275	0.45019	0.26538	0.80258	1.4824	1.296	0.5857	0.27653	0.48829	0.63249	0.43093	0.74172	1.2201	1.2217	1.1949	1.1953	0.92196	0.742	0.82793	0.87705
	0.27675	0.16495	0.049075	0.17572	0.20706	0.064682	0.095787	0.012945	0.15038	0.72854	1.3241	1.7365	1.6597	1.6283	1.4921	0.96375	0.6805	0.55776	0.17634	0.074852	0.43372	0.84716	1.1914	1.4242	1.4895	1.5047	1.0061	-0.054306	-0.65571	-0.57904	-0.14564	-0.062532	-0.18806	-0.10654	-0.12113	-0.36446	-0.26248	0.36757	0.41732	0.10802	0.22262	0.42467	0.19233
	-0.59905	-0.29845	0.15382	0.53386	0.7528	0.6269	-0.0083694	-0.37461	-0.033027	0.22035	-0.15429	-0.34706	-0.21802	-0.1944	0.05973	0.1533	-0.087487	-0.20711	0.239	0.86129	0.97076	0.85514	0.73487	0.34645	-0.27181	-0.85884	-0.89671	-0.35714	-0.20633	-0.55613	-0.16425	0.4236	0.23672	-0.35847	-0.75852	-0.45254	0.011014	-0.025789	0.29339	0.80721	1.0795	1.0502	0.64044
	0.35656	0.16322	0.20561	0.025129	-0.23164	-0.15618	0.48045	1.9393	2.7508	1.5158	0.16283	-0.41475	-0.53241	-0.37624	0.2406	0.70844	0.64059	0.87392	1.0115	0.93565	1.0009	0.81397	0.88439	1.5686	1.7277	1.3492	1.4851	1.3508	0.52668	-0.10253	-0.019768	0.42833	0.42033	0.015723	0.14941	0.97954	1.2516	1.0101	0.6845	0.33878	-0.095591	-0.15265	0.013701
	-0.78715	-1.043	-1.0915	-0.70226	-0.35888	-0.4756	-0.55665	-0.42046	-0.31128	-0.25904	-0.30872	-0.42492	-0.67111	-0.90602	-0.5985	-0.23291	-0.43972	-0.73304	-0.46699	-0.069972	0.55462	1.0808	1.1024	0.66103	-0.077767	-0.48379	-0.68582	-0.8523	-0.73338	-0.35425	-0.46341	-1.0935	-1.3676	-1.1785	-0.82474	-0.08764	0.49569	0.47697	-0.14383	-0.98688	-1.147	-0.51985	0.18096
	0.88572	1.3374	1.1935	0.39695	-0.48062	-0.60528	-0.098979	-0.023495	-0.21019	-0.16697	-0.20424	0.3098	0.6334	-0.22038	-1.3963	-1.3783	-0.060418	0.97037	0.87523	0.50166	0.60103	0.97206	1.1926	1.4056	1.6819	1.4122	0.6704	0.27026	0.10301	0.044685	0.14543	-0.35918	-0.82549	-1.2198	-1.2221	0.22175	1.294	0.87589	0.26942	0.3179	0.47196	0.28543	0.27372
	-0.080924	-0.23073	-0.37241	-0.3341	-0.31585	-0.4777	-0.6205	-0.78079	-1.0088	-1.1019	-0.69947	-0.31896	-0.3764	0.16397	0.93069	0.74076	0.32334	0.521	0.72478	1.3199	1.9365	1.1114	0.067191	-0.020882	0.25851	0.44832	0.38247	0.22808	0.033244	-0.26179	-0.20336	0.38852	0.71648	0.18267	-0.11493	0.099982	0.22613	0.38567	0.28137	0.27617	0.19025	-0.48927	-0.83111
	0.89089	1.2184	1.0393	0.77246	0.77282	0.8448	0.93676	1.2934	1.4739	1.0525	0.69422	0.74213	0.64613	0.56005	1.0049	1.5129	1.349	0.80211	0.65742	1.0714	1.4075	1.271	0.4889	-0.17125	-0.28519	-0.058845	0.096312	-0.06038	0.025844	0.43327	0.6252	0.5522	0.34707	0.076957	-0.050554	-0.16513	-0.15885	-0.004593	0.40268	0.7886	0.83464	0.64081	0.2018
	1.2187	1.1174	1.0916	1.0324	0.85255	0.78126	1.0139	1.2658	1.128	0.91149	0.94811	1.0703	1.0731	1.0186	0.9401	0.88701	0.83003	0.7908	0.74607	0.84797	1.0469	1.1149	1.0432	0.80544	0.67756	0.81597	0.95966	0.9034	0.84051	0.94109	1.1043	1.1516	1.134	1.2846	1.5911	1.6809	1.6243	1.5943	1.5649	1.6929	1.8407	1.7566	1.6236
	0.11836	-0.25416	-0.10345	0.42237	1.0086	1.093	0.75805	1.0698	1.5213	1.6511	1.7792	1.7814	1.9844	2.4345	2.3367	1.5359	0.83769	1.1961	2.021	2.15	1.8632	1.0792	0.27337	-0.3223	-0.43197	0.20271	1.3264	1.786	1.0615	0.58969	0.76156	0.87515	0.51453	-0.052618	-0.28349	-0.29506	-0.35411	-0.27129	-0.22752	0.06096	0.76796	0.97122	0.26109
	0.21653	-0.072487	-0.15193	0.10286	0.53187	0.74871	0.6615	0.58979	0.80101	0.74514	0.13346	-0.029086	0.2534	-0.037217	-0.24609	0.080523	0.44371	0.79002	1.3099	1.7355	1.3772	0.97785	1.0692	1.4336	1.6771	1.6272	1.2763	0.84928	0.74055	0.90155	1.06	0.91351	0.57504	0.46118	0.76007	1.2956	1.6284	1.3138	0.85132	0.85215	0.67064	0.33221	0.39851
	0.051653	-0.40889	-0.97351	-1.0116	-0.47571	-0.082861	-0.022909	0.10669	0.23582	0.47218	0.29385	-0.49371	-0.21839	0.56005	0.78379	0.96405	0.83224	0.80256	1.172	0.94624	0.56529	0.92826	2.0484	3.0613	3.3177	3.1586	2.8507	1.8073	0.46617	-0.48753	0.1001	1.2798	1.0321	-0.047128	-0.9076	-1.0376	-0.59492	0.096437	0.29676	0.20352	0.18567	0.40932	0.4759
	0.039674	-0.027665	0.072573	0.64103	1.0963	0.99941	1.0252	1.2702	1.2589	1.4889	1.994	1.5934	0.81028	0.49519	0.39227	0.36814	0.44826	0.70792	0.88634	0.70602	0.66931	1.287	1.6335	0.91832	0.36046	0.34755	0.2845	-0.090163	-0.38157	-0.26269	-0.044455	0.10276	-0.063369	-0.3167	-0.37604	-0.47592	-0.67471	-0.80485	-0.71594	-0.46946	-0.30408	-0.028191	0.076904
	-0.081052	0.31653	0.91099	0.66687	0.08299	-0.12499	0.26979	0.65476	0.20705	-0.33602	-0.24472	-0.083122	0.23723	0.70334	0.55637	0.17989	0.13244	-0.13651	-0.29399	0.56711	1.6013	1.5637	0.8704	0.5445	0.54321	0.70414	1.306	1.4112	0.59852	0.095815	0.49271	1.0236	0.97136	0.53827	0.41492	0.56849	0.71879	0.51784	0.43892	0.26178	0.09291	0.23599	0.73726
	-0.39532	-0.46206	-0.45127	-0.15892	0.38913	0.94869	1.1436	0.59465	0.10608	-0.074191	-0.092278	0.2931	0.71466	0.96584	1.3455	1.2426	0.65472	0.72021	1.1655	1.5589	1.7995	1.5239	1.1584	0.46712	0.12476	0.63142	0.90947	0.5039	0.6068	0.95894	0.92994	0.92725	1.2053	1.4545	1.2904	0.59333	-0.0015166	-0.054981	0.14453	0.094459	-0.071679	0.085917	0.5898
	-0.88646	-0.85033	-0.77479	-0.78346	-0.56314	-0.2754	-0.060465	0.4895	0.82255	0.7863	0.88244	0.97124	0.53429	0.16153	0.22779	0.11463	-0.20867	-0.12643	0.5676	1.2469	1.4893	1.6596	1.4064	0.86188	1.0373	1.4847	1.4177	1.1535	0.82296	0.43124	0.27856	-0.052459	-0.60554	-0.96383	-1.0821	-0.98007	-0.65016	-0.18692	0.1821	0.31107	-0.11545	-0.56592	-0.18427
	1.1663	1.4868	1.5806	1.1689	0.50205	0.023146	-0.33154	-0.52536	-0.4993	0.00071014	0.98792	1.7776	1.8621	1.3521	1.0705	1.0917	0.88366	0.96964	1.2959	1.39	1.4111	1.6387	1.578	0.50042	-0.31528	-0.091716	0.65962	1.3567	1.4961	1.129	0.51672	0.13372	0.18638	0.16665	0.067074	0.19033	0.46875	0.57405	0.60744	0.28905	-0.21038	-0.42392	-0.26757
	0.39105	0.29254	-0.22264	-0.57326	-0.5653	-0.44194	-0.28418	-0.34968	-0.74748	-0.87428	-0.59373	-0.2909	-0.31534	-0.348	-0.041724	0.48392	0.57593	0.30883	0.20032	0.56016	1.4521	1.9749	1.5433	0.67665	0.26508	0.20959	0.5116	0.76651	0.27505	0.062743	0.41746	0.14395	-0.13404	0.1173	0.17705	-0.17255	-0.50053	-0.86776	-1.0785	-0.75596	-0.23608	-0.28147	-0.77515
	-0.23016	-0.2863	-0.35742	-0.27724	-0.016801	0.33311	0.78793	1.1679	1.0274	0.50928	0.079328	-0.036753	-0.020083	-0.13645	0.07947	0.56798	0.59206	0.42202	0.61485	0.83392	1.1236	1.7854	2.2442	1.9779	1.2771	0.96257	1.4134	1.713	1.3389	0.9546	0.77412	0.72102	0.88082	0.90649	0.81113	0.67601	0.43575	0.35675	0.49446	0.66234	0.9374	1.1131	1.0347
	0.56583	0.45923	0.37872	0.25042	0.2274	0.91306	1.3008	0.886	0.49974	0.39528	0.27173	0.081169	0.36167	0.87952	1.1766	1.2698	1.4981	1.646	1.4742	1.2074	1.0597	1.5846	2.6606	3.0478	1.8537	0.46353	0.0049207	0.23762	0.31128	0.080124	0.11975	0.35593	0.32632	-0.10493	-0.64276	-0.87938	-0.61957	0.037129	0.29957	0.13156	0.091567	-0.051933	-0.043736
	-0.39313	-0.36789	-0.2223	-0.05513	0.082839	-0.26729	-0.37476	0.037879	0.19059	0.12954	-0.19538	-0.32707	-0.20493	-0.10483	0.0043715	-0.26285	-0.49157	-0.033609	0.81244	1.4086	1.7286	2.0016	1.5834	1.1996	1.377	1.2063	0.77126	0.44113	0.37489	1.1117	1.8916	1.7893	1.1171	0.61107	0.22414	-0.090704	-0.3826	-0.7713	-1.1097	-0.84112	-0.18876	0.071216	-0.13199
	0.79026	0.53137	0.16949	0.053821	0.38142	0.7548	1.0531	1.1153	0.8009	0.83013	0.85004	0.44393	0.14476	0.2888	0.88649	1.5281	1.6332	1.6511	1.5128	1.0581	1.6342	2.3784	1.4972	0.4993	0.078455	0.10107	0.050668	-0.71213	-1.1796	-0.51453	0.27555	0.46592	0.30375	0.18379	-0.12113	-0.068662	0.47368	1.0317	1.1131	0.46906	0.061566	-0.26379	-0.52312
	-0.39991	-0.35648	-0.25073	-0.42614	-0.43685	-0.18763	0.30315	0.7287	0.52167	0.17627	0.051153	-0.32226	-0.4706	-0.046427	0.35369	0.54802	0.56804	0.4976	0.52847	0.74104	1.1478	1.8031	2.9063	3.8216	3.9373	2.7412	1.0702	0.33546	0.54386	0.89357	0.62054	0.49597	0.95129	1.2659	0.98992	0.88394	0.92548	0.7381	0.37751	0.12926	0.24931	0.36843	0.20233
	-1.1636	-1.3794	-1.0827	-0.5823	-0.50731	-0.52857	-0.56103	-0.82346	-0.75873	-0.26201	-0.059557	0.08402	0.84329	1.0806	0.55	0.13099	0.24873	0.31205	0.097482	0.56408	1.7679	2.264	1.8458	1.5499	1.2065	1.0886	1.0014	0.88579	1.0689	1.1144	0.99566	0.87812	0.47198	-0.14311	-0.63487	-0.82761	-0.4396	0.027836	0.29136	0.86469	0.97519	0.61501	0.52639
	0.63675	0.46861	0.50429	0.56455	0.73479	0.94185	0.88467	0.90697	1.217	1.5481	1.4838	1.1905	1.1091	1.1104	1.4058	1.7662	1.5719	1.3546	1.4178	1.6111	1.9207	2.1426	1.8213	1.2592	1.0917	1.3078	1.6183	1.7679	1.6456	1.2717	0.99474	1.0587	1.1246	1.0749	1.0431	1.0212	0.92785	0.93327	1.0931	1.0512	0.9999	1.2525	1.4146
	-0.31903	-0.44931	-0.62741	-0.77426	-0.65148	-0.38204	-0.18691	-0.01947	0.040887	-0.061424	-0.36062	-0.50048	-0.39505	-0.34707	-0.36228	0.05672	0.68393	0.81912	0.80798	1.1718	1.775	2.2475	2.3864	2.3864	2.1912	1.6247	1.0663	0.64173	0.36241	0.45329	0.68838	0.68601	0.38552	-0.010735	-0.26355	-0.20649	-0.054079	0.12912	0.31184	0.13107	-0.18633	-0.31393	-0.44459
	0.99359	0.93153	1.0047	1.2423	1.4194	1.4726	1.4814	1.5483	1.6547	1.7113	1.609	1.5586	1.6005	1.5805	1.715	1.8766	1.9756	2.2834	2.6797	2.6816	2.3495	2.0908	2.1671	2.2847	2.169	1.702	1.4087	1.5188	1.6373	1.5472	1.2118	0.79137	0.65174	0.85065	0.91902	0.6039	0.29979	0.38926	0.64106	0.78142	0.96327	1.1734	1.3116
	0.46365	0.34989	0.43288	0.20508	-0.076427	0.21257	0.42221	0.080885	-0.35294	-0.28797	0.020865	0.16547	0.50791	0.93033	1.4025	1.939	1.8533	1.4641	1.7045	2.1681	2.2089	2.4125	2.2539	1.555	1.4416	1.7831	1.7678	1.1468	0.61343	0.4251	0.39657	0.67309	1.088	0.9463	0.56847	0.10221	-0.0068869	-0.1432	-0.41353	-0.1039	0.51167	0.73925	0.44756
	0.91758	0.88525	0.75604	0.73919	0.91494	0.9802	0.80077	0.77836	1.1291	1.2767	1.2055	1.0004	0.84899	1.0449	1.4574	1.8395	1.9574	1.5689	1.3965	1.8612	2.4186	2.419	2.0679	2.0719	2.5043	2.328	1.6173	1.6199	1.9943	1.6114	0.94349	0.88104	0.78772	0.32158	0.28368	0.75359	1.14	1.0327	0.56193	0.074075	-0.085003	0.16504	0.38089
	0.17642	-0.37087	-0.90737	-1.1953	-1.1051	-0.98495	-0.66338	0.085218	0.78609	1.0145	0.55965	-0.13618	-0.33821	-0.11432	0.086113	0.12178	0.1771	0.37629	0.87124	1.3908	1.9673	2.6044	2.4249	1.4536	0.83379	0.60893	0.7372	0.93241	1.3375	1.8565	1.8127	1.3597	0.92661	0.73548	1.2396	1.8109	1.4383	0.29885	-0.19993	0.38619	0.89289	0.36882	-0.34026
	-0.31718	-0.24979	0.13217	0.33547	0.22835	0.032186	0.080918	0.16879	0.19959	0.39466	0.46933	0.36835	0.085839	-0.35195	-0.1983	0.54032	0.92714	0.82786	1.1183	2.0309	2.4597	2.3114	2.2778	1.6116	0.74247	0.74774	1.3244	1.7068	1.236	0.42002	0.088854	0.058114	0.24936	0.37182	0.3916	0.30958	0.21499	0.26258	0.03492	-0.25043	-0.4534	-0.42014	-0.3051
	-0.068855	0.43226	0.95245	0.83893	0.43823	0.17409	0.025131	-0.016761	0.05264	0.53395	0.84876	0.90161	0.55935	0.17577	-0.023323	-0.040223	0.62754	1.6831	2.4919	3.0456	3.0692	2.688	2.1917	1.1535	1.1104	1.772	1.2247	0.36305	0.53763	1.2976	1.7268	1.7002	1.8609	1.6539	1.0279	0.74522	0.96041	1.2415	1.2068	0.86393	0.5311	0.61835	0.72736
	1.7291	1.7542	1.9442	2.2739	2.4308	2.2567	2.0317	1.8942	1.7194	2.0634	2.7087	2.6733	2.1476	1.8668	1.9493	2.3271	2.4899	2.0822	1.7565	2.2311	3.136	3.0774	1.7796	0.54916	0.6185	1.5286	1.8316	1.3392	0.88435	0.76707	0.821	1.0944	1.5211	1.5432	1.1564	0.95483	0.93634	0.77119	0.54796	0.58268	0.88257	0.98239	0.64623
	-0.63654	-0.70746	-0.30639	0.46065	0.49152	-0.2906	-0.85642	-0.82405	-0.39297	0.25876	0.73398	0.63095	0.4065	0.55481	0.89733	1.1338	1.2266	0.94694	1.1285	1.995	2.7654	3.1	2.6176	1.5331	1.1271	1.567	1.7082	0.98315	0.37007	0.093273	0.057766	-0.071034	-0.65752	-1.0851	-0.71865	0.033948	0.11316	-0.24491	0.12574	0.9424	0.92483	0.46569	0.52999
	0.32665	0.25957	0.23249	0.098055	0.21362	0.53309	0.56725	0.45742	0.27521	0.42211	0.94164	1.4299	1.4365	1.4435	1.724	1.9202	1.6994	1.8353	2.6532	3.4215	3.4728	2.9409	2.422	2.3615	2.5492	2.4004	2.236	2.5263	2.9255	2.4937	1.6691	1.5615	2.0373	2.1858	1.8032	1.3038	1.2018	1.285	1.2444	1.1091	1.1367	1.4601	1.3357
	0.3951	0.14973	0.24161	0.69494	0.87964	0.76543	0.28278	-0.33297	-0.25361	0.17028	0.44386	0.70573	0.972	1.1157	1.3243	1.5828	2.0307	2.7999	3.4772	3.6681	3.6447	3.3582	2.4121	1.4744	0.88083	0.8382	1.186	1.4694	1.3866	1.3329	1.4805	1.4266	1.0278	0.43438	0.20666	-0.030666	-0.1594	0.18874	0.51089	0.52672	0.52514	0.82778	1.04
	0.034758	-0.037124	0.089394	0.33608	0.3731	0.18823	0.17955	0.64648	1.015	0.93621	0.55547	0.068456	-0.021793	0.50709	0.93142	0.79084	0.72616	1.1025	2.0128	2.8558	2.7211	3.0239	3.9086	3.4186	1.8001	1.6003	2.1579	2.0118	1.8045	1.7654	1.506	0.99343	0.70943	0.92431	1.1942	1.2827	1.4233	1.099	0.848	0.90618	0.85772	0.61359	0.90262
	0.73847	0.79664	0.32798	-0.15559	-0.095157	0.22332	0.44852	0.44493	0.65765	1.0682	1.0031	1.0399	1.4443	1.8791	2.2086	2.0151	1.5322	1.7647	2.9864	3.9323	3.7856	3.384	2.7519	3.0312	4.1354	4.302	3.3022	2.5452	2.3449	2.088	1.7281	1.1349	0.28414	0.001666	0.66313	1.2213	1.0373	0.68832	0.34926	-0.31182	-0.60627	-0.18586	0.25751
	0.65793	0.57302	0.46915	0.19968	-0.085055	0.05184	0.4821	1.2809	1.8909	1.409	0.6439	0.48775	0.70747	0.87436	0.88279	0.80374	0.61493	0.73637	1.3557	2.0881	2.9005	3.6129	3.5632	2.6796	1.733	1.3192	1.2691	1.5488	1.6225	1.2943	1.096	1.1294	0.67972	0.20882	0.12803	0.10306	-0.0041495	-0.28779	-0.4963	-0.089848	0.25049	-0.013821	-0.43144
	-0.79916	-0.38187	0.30611	0.53775	0.51564	0.55891	0.34484	0.028664	-0.059168	0.11635	0.27601	0.34442	0.40384	0.56075	0.54258	0.73972	0.99094	1.3652	2.1248	2.8823	3.4099	3.717	3.2494	2.3134	1.5706	1.2961	1.0304	0.26716	-0.0014422	0.73946	1.4558	1.1964	0.55377	0.59392	0.75508	0.71306	0.89864	0.76348	0.74069	1.0599	1.3513	1.206	0.75363
	-0.37885	-0.092118	0.17581	0.028268	-0.15139	0.12084	0.59583	1.0803	1.0919	0.62077	0.58336	0.96687	1.3731	1.6161	1.8247	2.351	2.973	3.4892	3.6477	3.6473	3.8622	4.1885	3.6291	2.3724	1.6723	1.6374	1.5437	1.3182	0.8207	0.45601	0.40429	0.57607	0.83393	0.62699	0.35331	0.40497	-0.093066	-0.71972	-0.60345	0.15653	0.6614	0.71476	0.64519
	0.12122	0.21159	0.53703	0.72732	0.5996	0.51816	0.65789	0.74697	0.73036	0.81221	0.98037	1.2947	1.5365	1.5976	1.464	1.2776	1.2528	1.446	2.0603	3.2071	4.3334	4.9135	4.9397	4.364	3.4058	2.6868	2.3426	2.0828	1.9672	1.9211	1.8879	1.9836	1.9275	1.7181	1.3851	1.0942	1.0523	1.1373	1.1431	0.94347	0.81588	0.80021	0.78335
	0.28367	0.36369	0.37174	0.33852	0.24983	0.27478	0.4343	0.82309	1.4727	1.493	0.99486	1.028	1.5054	1.4685	0.8684	0.76099	1.3653	2.1384	2.8515	3.4616	4.4238	6.1039	6.414	4.6972	3.2172	2.6549	2.1937	1.5211	1.0708	1.0124	0.90843	0.62776	0.5434	0.66058	0.74616	0.7184	0.47835	0.17473	0.0093017	-0.027452	0.046532	0.24214	0.49159
	-0.51488	-0.50857	-0.074275	0.37326	0.33076	0.1776	0.15132	0.20273	0.26082	0.24754	0.70755	1.5204	2.2277	2.5572	2.2721	2.023	1.836	1.4365	1.2447	2.2799	4.4381	6.2823	6.3295	5.0156	4.048	3.5758	3.1199	2.6279	2.5114	2.3217	1.8168	1.4814	1.4729	1.6299	1.4771	0.91258	0.53871	0.78284	0.87887	0.35103	0.1718	0.47354	0.56805
	0.18832	0.049973	-0.0026819	-0.0098835	-0.10463	-0.076802	0.070748	-0.083631	-0.11269	0.21102	0.52059	0.68094	0.85196	1.0978	1.2806	1.237	0.8541	0.54077	1.0157	2.5758	4.6323	6.1531	6.354	5.2241	3.8617	3.0077	2.4959	2.0173	1.628	1.7405	2.0945	2.1928	1.9196	1.6495	1.2523	0.70516	0.20744	0.2055	0.49603	0.60401	0.5192	0.15577	-0.17682
	-0.033537	-0.047939	0.086323	0.34371	0.36868	0.23183	0.43687	0.98114	1.1882	1.0712	1.1632	1.4692	1.4484	1.299	1.6982	2.4132	2.6391	2.7758	3.5383	4.667	5.6609	6.2282	5.5823	3.5629	1.7146	0.90226	0.71191	0.60751	0.80105	1.2957	1.3951	1.0181	0.91797	0.90076	0.6408	0.31933	0.19463	0.37219	0.56102	0.50275	0.20713	-0.027231	-0.057063
	0.17059	0.23908	0.25877	0.13764	0.029474	0.083924	0.30201	0.46442	0.47304	0.35171	0.28979	0.37451	0.66606	1.027	1.1666	0.98023	0.74222	0.97351	1.8682	3.2249	4.9761	6.9291	7.5963	5.6214	2.8728	1.347	0.98743	1.2005	1.5602	1.8134	2.0683	2.51	2.6472	2.0404	1.2704	0.95509	1.0816	1.1985	1.0266	0.73245	0.61033	0.73604	0.75893
SWR peak triggered average
vCA1 Pre-cond
Time (ms)	-420	-400	-380	-360	-340	-320	-300	-280	-260	-240	-220	-200	-180	-160	-140	-120	-100	-80	-60	-40	-20	0	20	40	60	80	100	120	140	160	180	200	220	240	260	280	300	320	340	360	380	400	420
	0.27334	0.50396	0.76502	0.85843	0.7104	0.52015	0.33191	0.15745	0.099191	-0.068692	-0.32818	-0.36288	-0.28072	-0.37173	-0.34074	-0.057592	0.29371	0.4614	0.30237	-0.3761	-1.4888	-2.2055	-1.9114	-0.99912	-0.16527	0.18425	0.21475	0.25139	0.31181	0.33454	0.40454	0.40103	0.26114	0.269	0.47382	0.46875	0.17905	0.0064186	0.074657	0.11338	0.18404	0.28434	0.2879
	-0.67451	-0.48852	-0.40918	-0.39682	-0.23784	-0.16075	-0.2789	-0.27419	-0.15582	-0.26787	-0.49975	-0.57678	-0.24207	-0.0082677	-0.22741	-0.4532	-0.3344	-0.051675	0.14692	0.26103	0.42917	0.77396	1.1073	0.84587	0.18879	-0.30296	-0.54604	-0.57196	-0.43924	-0.15065	-0.097531	-0.23131	-0.19874	-0.13751	-0.010737	0.17243	0.22421	0.088183	-0.14632	-0.293	-0.39063	-0.46087	-0.60598
	0.24819	0.75798	1.0189	0.78216	0.23843	-0.40741	-0.601	0.056618	0.5588	0.22353	0.055378	0.44154	0.56825	0.14307	-0.071179	-0.029611	0.039029	0.025478	-0.18474	-0.60885	-1.1078	-1.3279	-0.91221	0.12709	0.54238	0.13975	-0.31931	-0.36	0.09775	0.20672	-0.094496	-0.20662	-0.29945	-0.28531	-0.31251	-0.79299	-1.1977	-1.071	-0.61487	-0.14043	-0.054016	-0.03078	0.10371
	-0.26109	0.01752	-0.033776	-0.24413	-0.17934	0.089531	0.12498	-0.030967	0.012204	0.30419	0.35306	0.31573	0.4948	0.53777	0.31348	0.25037	0.099145	-0.14799	0.34647	1.7618	2.6689	2.2567	1.302	0.51794	0.57749	0.89288	0.64001	0.44345	0.55963	0.84591	0.9436	0.52544	0.10606	0.073125	0.064278	-0.24905	-0.40534	0.068387	0.61556	0.737	0.48915	0.35945	0.34099
	0.30832	0.6922	0.94505	0.58472	0.3354	0.49129	0.65162	0.61658	0.48599	0.43225	0.53966	0.69191	0.78075	0.80958	0.74371	0.74156	0.64059	0.32517	0.57392	2.1626	4.659	6.2331	5.1019	2.2164	0.45002	0.17394	0.45745	0.99922	1.4702	1.6557	1.4875	1.4696	1.6159	1.3503	1.0491	1.0904	1.2754	1.0369	0.67128	0.67426	0.71056	0.56009	0.55641
	-0.11591	-0.18642	-0.10216	0.19865	0.48283	0.38739	0.30255	0.30407	0.32711	0.4843	0.51598	0.10602	-0.39114	-0.43042	-0.21991	-0.12197	-0.064578	0.30561	1.7045	4.573	6.4805	4.4489	0.87494	-0.63898	-0.6067	-0.46834	-0.20159	0.14101	0.30479	0.30784	-0.0053324	-0.34477	-0.28594	-0.019129	0.26321	0.41113	0.29524	0.024509	-0.17399	-0.1997	-0.11099	0.052484	0.46525
	-0.016645	-0.13698	-0.011595	0.25805	0.31641	0.1614	0.060925	0.011495	0.13285	0.40701	0.53254	0.42044	0.33773	0.40725	0.42601	0.45348	0.5148	0.3667	-0.075136	-1.1472	-3.0869	-4.4193	-3.7907	-1.9721	-0.65214	-0.18564	-0.11039	-0.15838	-0.1659	0.057632	0.3838	0.32858	0.14961	0.011951	-0.13061	-0.15499	-0.22029	-0.066983	0.11303	0.093328	0.15455	0.31382	0.36847
	0.14276	0.18846	0.32454	0.30189	0.17021	0.12278	0.078339	-0.0262	-0.18298	-0.076453	0.1612	0.18576	-0.09929	-0.32091	-0.095787	0.15498	0.0032848	-0.17914	-0.058105	0.63736	2.3202	3.9169	3.5554	1.8995	0.70481	0.27963	0.17534	0.16014	0.15412	0.15465	0.24547	0.23439	0.25165	0.28179	0.22839	0.24347	0.27202	0.28062	0.46165	0.59186	0.44037	0.23833	0.080827
	0.61956	0.50126	0.36779	0.33823	0.38701	0.42805	0.42919	0.46225	0.56347	0.63502	0.58951	0.422	0.28321	0.22394	0.25633	0.18805	-0.0029735	-0.10314	0.51325	2.8993	6.8034	8.6343	5.9521	2.2185	0.5235	0.28191	0.452	0.60052	0.49273	0.3801	0.38644	0.37009	0.36602	0.33169	0.31265	0.3954	0.50393	0.51812	0.38936	0.37442	0.43135	0.47728	0.55589
	0.19658	-0.15847	-0.043668	0.2606	0.29543	0.12477	0.11774	0.2289	0.1143	0.0018982	0.2655	0.32383	0.044774	-0.028944	0.055877	-0.10408	-0.41424	-0.18685	0.95742	2.5351	3.884	4.1216	2.5671	0.99835	0.57575	0.6046	0.53974	0.28458	-0.073697	-0.22496	-0.15146	0.051739	-0.0034975	-0.16903	0.041456	0.71212	1.0458	0.46559	0.15355	0.30391	0.34878	0.10129	-0.037705
	-0.31662	-0.19647	0.027532	0.39716	0.56501	0.55235	0.42953	0.22264	-0.27618	-0.84432	-0.74823	-0.26608	-0.41132	-0.50767	-0.4401	-0.38817	-0.63485	-0.72989	-0.3296	0.089343	-0.28934	-1.4925	-2.1742	-1.8068	-1.0936	-0.63842	-0.42007	-0.2716	0.22248	0.60743	0.31664	0.07962	0.29861	0.21199	-0.029131	-0.089434	-0.28052	-0.53816	-0.3619	-0.2886	-0.12768	0.36995	0.52191
	-0.098692	-0.22259	-0.31395	-0.40467	-0.26787	0.02908	0.25329	0.29906	0.24145	0.071875	0.033225	0.31223	0.57498	0.54637	0.35491	0.2738	0.55562	0.82342	0.81211	1.3066	3.5739	5.7287	4.0968	1.5864	0.70875	0.45056	0.62111	0.75865	0.40247	0.11833	0.28997	0.77106	0.96477	0.61252	0.37821	0.30059	0.28011	0.34577	0.39425	0.20588	-0.14157	-0.17332	0.056709
	0.18209	0.50459	0.50412	0.23523	-0.15164	-0.61028	-0.90426	-0.88148	-0.5599	-0.31071	-0.15397	0.24622	0.4776	0.13934	-0.14469	-0.16425	-0.36113	-0.58464	-0.27736	1.722	4.3163	4.2136	1.6246	-0.062331	-0.13954	-0.11088	-0.42814	-0.46001	-0.15257	-0.074219	-0.32317	-0.074304	0.38841	0.24907	-0.097664	-0.31282	-0.11282	0.32959	0.38271	0.074844	-0.37576	-0.55468	-0.47084
	0.016676	-0.23147	-0.49593	-0.33008	0.1355	0.31989	0.18417	0.046287	-0.11628	-0.23615	-0.21321	-0.11496	-0.099999	0.018132	0.14665	0.029793	-0.36001	-0.46406	0.18826	2.3307	6.1424	8.3995	6.089	2.2144	0.27732	-0.12178	-0.1165	-0.12422	-0.11427	-0.09597	-0.18632	-0.42167	-0.52146	-0.36987	-0.14388	0.067811	0.28985	0.51798	0.41472	0.046662	-0.24206	-0.38571	-0.47512
	0.41883	0.095484	-0.20577	-0.37712	-0.45369	-0.85462	-0.99834	-0.38778	0.5186	1.4795	1.8596	1.6684	1.5937	1.4121	1.1033	1.1651	0.81299	0.29999	0.78482	1.5576	1.6912	1.5642	0.91772	0.35826	0.37215	0.40239	0.34282	0.36031	0.65446	1.135	1.3268	0.80566	0.0055899	-0.20392	-0.1768	-0.37066	-0.87767	-1.1753	-0.62946	0.40339	1.1338	0.86562	0.20262
	-0.024329	-0.5292	-0.67706	-0.53838	-0.41289	-0.24617	0.38305	0.68503	0.22465	-0.2091	-0.54319	-0.86718	-0.61056	-0.15468	-0.21871	-0.35245	-0.19318	-0.10329	-0.067794	0.48316	2.0963	3.0854	2.0354	0.65651	-0.057997	-0.23785	-0.099665	-0.067504	-0.25833	-0.49955	-0.7094	-0.83495	-0.57619	-0.29535	-0.27504	-0.20778	-0.17049	-0.48889	-0.44856	0.012714	0.076058	-0.091381	-0.17592
	0.64744	0.13736	0.11044	0.54081	0.45851	0.37429	0.4336	-0.114	-0.59966	-0.30855	0.25779	0.81414	1.3121	1.37	1.1128	0.95889	1.1514	1.235	0.68613	-0.60814	-2.5638	-2.8584	-0.64266	0.70946	0.69071	0.78868	1.1758	0.95715	0.54908	0.49553	0.5288	0.42368	0.56424	0.68905	0.44081	-0.12516	-0.56087	-0.56825	0.010783	0.48311	0.51542	0.27974	0.079035
	0.11918	0.22236	0.29825	0.27052	0.23109	0.19758	0.23028	0.33815	0.37949	0.22327	0.072313	0.053837	0.015155	-0.072025	-0.17729	-0.35605	-0.55047	-0.51358	0.18421	2.3305	6.1766	8.7441	6.8484	3.0672	0.82771	0.24895	0.27106	0.40614	0.60824	0.6791	0.51471	0.33888	0.35211	0.41119	0.3847	0.38233	0.35982	0.28607	0.27413	0.24935	0.21617	0.30795	0.45636
	0.04003	0.17062	0.12961	-0.15238	-0.38935	-0.3438	-0.13914	0.18819	0.44886	0.83314	1.2259	1.2935	1.0492	0.76482	0.55758	0.51268	0.65411	0.5006	0.57989	2.5495	6.376	8.2051	5.5567	1.9531	0.50345	0.55134	0.43628	0.088787	0.13023	0.41028	0.45952	0.23584	-0.085955	-0.21133	-0.026946	0.29003	0.4796	0.42609	0.19472	-0.042202	-0.10943	-0.11296	-0.044675
	-0.60067	-0.81191	-0.41728	0.7061	1.2021	0.85924	0.77972	0.50196	-0.29854	-0.86932	-0.39137	0.46616	0.7006	0.53875	0.36098	-0.05072	-0.42873	-0.42002	-0.22583	0.43309	2.7712	5.4299	4.4683	1.7588	0.55212	0.54725	0.50915	-0.0098501	-0.31186	-0.40006	-0.46732	-0.43312	-0.20751	-0.053112	0.12139	0.67462	1.1379	0.56602	-0.19657	-0.28417	-0.16556	-0.1819	-0.2413
	-0.73953	-0.7773	-0.80839	-0.82757	-0.77115	-0.74088	-0.73742	-0.51216	-0.17287	-0.15826	-0.49523	-0.64652	-0.42033	-0.0054974	0.15187	-0.21837	-0.35145	-0.34241	-0.12227	0.85471	2.754	3.7344	1.9552	-0.092712	-0.56099	-0.20431	-0.029456	-0.22729	-0.34667	-0.28079	-0.14612	0.065475	0.29154	0.5398	0.86112	0.53789	0.076943	-0.22968	-0.25192	-0.040032	0.18139	0.33416	0.50673
	-0.51938	-0.35301	0.045875	0.37178	0.34773	0.27707	0.21768	0.26151	0.5519	0.54569	0.11266	-0.066424	0.24645	0.74543	1.117	1.0043	0.46523	0.03503	0.035609	1.2978	4.4442	6.889	5.4563	2.1521	0.11997	-0.30796	-0.16513	-0.062022	0.19253	0.51796	0.61777	0.69263	0.68127	0.38908	0.18664	0.31975	0.44038	0.49326	0.42719	0.13835	-0.013835	-0.041298	0.011519
	-0.23937	-0.1626	-0.16826	-0.33728	-0.39554	-0.2713	-0.10786	-0.065401	-0.044192	-0.21102	-0.40769	-0.2727	0.0077849	0.097047	0.063179	0.29858	0.4366	0.060367	-0.16504	0.79892	3.2481	4.7573	3.4338	1.636	0.74274	0.64817	0.76148	0.69521	0.47003	-0.070446	-0.62905	-0.91599	-0.85685	-0.32269	0.30464	0.18198	-0.10989	0.13128	0.26279	0.052107	-0.017592	-0.25016	-0.51438
	0.018009	0.16836	0.09667	0.00020604	-0.10082	-0.027133	0.24647	0.31478	0.28325	0.085274	-0.12983	-0.080887	0.19877	0.64756	0.97088	0.71632	0.075144	-0.31349	-0.5787	-1.186	-1.8872	-1.8851	-0.73323	0.077012	-0.048267	-0.35216	-0.49364	-0.18013	0.26245	0.32489	0.091661	-0.061305	0.077511	-0.051269	-0.47931	-0.70617	-0.31337	0.25404	0.50058	0.56523	0.53541	0.57515	0.38245
	-0.36234	-0.28363	-0.30243	-0.21834	-0.040946	0.31723	0.4373	0.23016	0.084531	0.13251	0.31752	0.36953	0.48056	0.39369	0.19191	0.058022	-0.27342	-0.26135	0.31196	1.7495	4.1079	4.9656	3.1147	0.67547	-0.61443	-0.74037	-0.53247	-0.4449	-0.56456	-0.50065	-0.19419	-0.10116	-0.23201	-0.23541	-0.17544	-0.15157	-0.19777	-0.3533	-0.40998	-0.35454	-0.26142	-0.2315	-0.37375
	0.074931	-0.26132	-0.73151	-0.66663	-0.28552	-0.023184	-0.13414	-0.47051	-0.65237	-0.39571	-0.11224	0.009916	0.080306	-0.18212	-0.35137	-0.18032	-0.028363	-0.061432	0.060854	0.87657	2.883	4.8261	4.139	1.6657	-0.16806	-0.66297	-0.49145	-0.39105	-0.37021	-0.19591	0.0063687	0.09514	-0.15412	-0.62454	-0.9588	-0.98773	-0.59779	-0.23049	-0.27254	-0.174	-0.14939	-0.4471	-0.59479
	0.41136	0.62428	0.39797	-0.049341	-0.087135	0.42022	0.85848	0.72747	0.37593	0.08829	0.14964	0.52514	0.67322	0.39177	0.072341	-0.035885	0.059768	0.19514	0.64269	2.2979	5.2306	6.8015	4.7652	1.6625	0.15313	-0.057629	0.0086224	-0.08703	-0.22388	-0.30352	-0.27136	-0.23238	-0.23435	-0.32505	-0.40661	-0.363	-0.2048	-0.14553	-0.25756	-0.39951	-0.47925	-0.41491	-0.29628
	-0.15137	-0.11527	-0.057039	0.018558	0.13159	0.22341	0.19826	0.091661	0.046418	0.12435	0.28842	0.4702	0.50345	0.38984	0.28408	0.22578	0.12428	-0.031299	0.27875	2.2883	6.116	8.1382	5.6665	2.106	0.37569	0.070924	0.211	0.25664	0.15675	0.1021	0.15799	0.21562	0.15375	0.039405	0.046403	0.16404	0.23845	0.14627	-0.016112	-0.14577	-0.23132	-0.27954	-0.28229
	0.051099	-0.015201	-0.11558	-0.15437	-0.15157	-0.0039755	0.25273	0.17946	-0.13599	-0.11123	0.21093	0.2725	0.055551	-0.11319	-0.17666	7.7768e-05	0.30612	0.61568	1.2739	3.1422	5.4103	5.0229	2.3744	0.53647	0.11863	0.17605	0.35087	0.45876	0.18814	-0.13251	-0.096107	-0.046349	-0.13845	0.013736	0.28732	0.31305	0.28004	0.21282	0.12686	0.048232	-0.05063	-0.19283	-0.18706
	-0.18412	-0.25984	-0.33824	-0.36405	-0.38523	-0.41786	-0.51655	-0.54665	-0.3506	-0.076028	-0.048634	-0.19693	-0.34094	-0.40858	-0.39394	-0.38069	-0.31571	-0.29115	-0.11012	0.67516	2.658	4.489	3.3693	1.1889	0.046737	-0.13766	0.17899	0.38794	0.23876	-0.060267	-0.24799	-0.27	-0.26957	-0.37112	-0.52474	-0.46421	-0.16667	0.084758	0.030589	-0.037236	0.10765	0.185	0.17737
	0.024734	0.051323	0.00092218	-0.02656	-0.11699	-0.14266	-0.016652	0.069933	0.038719	-0.088731	-0.18139	-0.15905	-0.08538	0.064631	0.11136	0.10262	0.043315	-0.16892	-0.14606	0.86195	3.0817	4.1961	2.2535	0.09133	-0.4296	-0.43399	-0.50705	-0.52622	-0.65101	-0.66076	-0.5189	-0.5928	-0.69225	-0.56531	-0.37609	-0.25547	-0.26945	-0.36315	-0.40763	-0.51087	-0.57415	-0.50574	-0.31609
	-0.46259	-0.2854	-0.10093	-0.1571	-0.28375	-0.33337	-0.4038	-0.4331	-0.26364	0.0013141	0.073183	-0.096492	-0.13244	-0.08811	-0.1363	-0.12519	-0.13567	-0.16691	0.42697	1.919	3.7691	4.5764	2.9967	0.37315	-1.0681	-1.1905	-0.82397	-0.48282	-0.32803	-0.31823	-0.32611	-0.21975	-0.14949	-0.24378	-0.34051	-0.42252	-0.5703	-0.65862	-0.63492	-0.62961	-0.57488	-0.49274	-0.39327
	-0.15199	-0.2217	-0.26187	-0.26546	-0.28345	-0.2985	-0.27489	-0.21613	-0.19968	-0.17741	-0.12826	-0.088762	-0.048501	0.02546	0.094618	0.065628	-0.064594	-0.16259	0.20702	1.7645	4.4284	5.6167	3.6084	1.187	0.21421	-0.010368	-0.052123	-0.070533	-0.16088	-0.18028	-0.11713	-0.1548	-0.23918	-0.27607	-0.29529	-0.28344	-0.24088	-0.23376	-0.27312	-0.3762	-0.42643	-0.32158	-0.16824
	-0.088576	-0.071073	-0.15665	-0.21634	-0.13874	-0.12645	-0.14898	-0.059794	-0.084402	-0.22877	-0.31797	-0.18904	0.046057	-0.030273	-0.16637	-0.25251	-0.29747	-0.29977	-0.081634	0.6925	1.576	1.5643	0.7679	0.1693	-0.039838	-0.22725	-0.45617	-0.67061	-0.58782	-0.32308	-0.33638	-0.43967	-0.40509	-0.44578	-0.46053	-0.37215	-0.17971	0.059775	0.066524	-0.13798	-0.34703	-0.4936	-0.58896
	-0.36674	-0.25048	-0.28297	-0.55799	-0.75078	-0.64688	-0.34713	-0.10892	0.047552	0.066371	-0.20264	-0.45745	-0.47743	-0.53291	-0.72152	-0.73419	-0.58861	-0.512	-0.48892	0.079461	1.7783	3.4561	3.2023	1.6777	0.47126	-0.11935	-0.34717	-0.31242	-0.23448	-0.23109	-0.27041	-0.30397	-0.33193	-0.40893	-0.55052	-0.57732	-0.49957	-0.44018	-0.42098	-0.42742	-0.40885	-0.3478	-0.28531
	-0.40506	-0.36969	-0.34423	-0.29813	-0.2408	-0.24595	-0.36939	-0.52947	-0.57354	-0.47735	-0.3162	-0.18469	-0.20816	-0.3743	-0.45493	-0.36522	-0.31716	-0.4011	-0.37465	0.40917	2.3023	3.6791	2.7177	0.96904	0.071563	-0.13242	-0.15115	-0.22807	-0.30139	-0.24056	-0.19412	-0.24169	-0.26663	-0.2634	-0.24409	-0.19094	-0.12195	-0.13666	-0.22127	-0.29106	-0.32845	-0.37025	-0.37104
	-0.14883	-0.12568	-0.15913	-0.21786	-0.15551	0.014761	0.050998	-0.017323	0.10242	0.2602	0.17639	-0.059343	-0.16911	-0.08707	-0.026218	-0.089862	-0.14975	0.053947	0.49597	0.77	0.5232	-0.14542	-0.5235	-0.46821	-0.40277	-0.34573	-0.18271	0.038534	0.18683	0.18033	0.15459	0.18544	0.25709	0.2515	0.1835	0.050044	-0.04199	-0.11419	-0.32739	-0.4291	-0.31022	-0.18754	-0.076224
	-0.35524	-0.39961	-0.42655	-0.44266	-0.44228	-0.43579	-0.43597	-0.43156	-0.42597	-0.41704	-0.40357	-0.38098	-0.37364	-0.32874	-0.29115	-0.33709	-0.42144	-0.4757	-0.36606	0.18219	1.1291	1.5238	0.8423	0.002211	-0.37029	-0.42412	-0.38997	-0.3899	-0.44401	-0.49529	-0.49	-0.45983	-0.4793	-0.51656	-0.53295	-0.53726	-0.50748	-0.44911	-0.39207	-0.37218	-0.41058	-0.43355	-0.41538
vCA1 Post-cond
Time (ms)	-420	-400	-380	-360	-340	-320	-300	-280	-260	-240	-220	-200	-180	-160	-140	-120	-100	-80	-60	-40	-20	0	20	40	60	80	100	120	140	160	180	200	220	240	260	280	300	320	340	360	380	400	420
	0.097226	0.3373	0.43713	0.34684	0.11817	-0.12058	-0.13669	0.084773	0.1472	-0.13137	-0.4647	-0.74553	-0.81104	-0.62809	-0.42015	-0.19828	0.19723	0.58671	0.26103	-2.0412	-6.2696	-8.6359	-6.279	-2.3682	-0.6348	-0.52605	-0.63291	-0.6719	-0.69899	-0.78706	-1.0264	-1.0759	-0.82078	-0.54844	-0.38623	-0.32937	-0.21788	-0.35898	-0.36633	-0.038732	0.14201	0.10222	0.18693
	1.1257	1.3289	0.78409	0.10377	-0.18252	-0.077165	0.47739	0.82153	0.42077	0.022509	-0.0021606	0.10171	0.15704	-0.25689	-0.89383	-1.2591	-1.1234	-0.76136	-1.5145	-4.243	-6.7117	-5.6172	-1.8141	0.57215	0.70206	0.30139	0.31139	0.5101	0.56077	0.82469	0.99978	0.67531	0.42076	0.53983	0.62081	0.6326	0.81756	1.0925	0.95884	0.85196	0.91992	0.89268	0.61551
	-0.56281	-0.91525	-0.77059	-0.44122	-0.42869	-0.38931	-0.15587	0.26159	0.48299	0.18522	-0.18794	-0.40936	-0.20712	0.17605	0.82755	0.9314	0.3101	-0.33696	-0.89869	-1.5588	-2.6886	-4.1996	-3.6268	-1.0136	0.83438	1.0243	0.9696	1.6435	1.9902	0.96087	-0.0012811	-0.088239	0.1643	0.20611	0.053864	-0.059869	-0.2934	-0.36245	-0.070438	0.4159	0.99216	1.1957	0.55976
	0.14016	0.19722	-0.23751	-0.65843	-0.71049	-0.30977	-0.054451	-0.33506	-0.63135	-0.75632	-0.89294	-0.66213	-0.0082601	0.60194	0.98565	0.97334	0.51305	-0.13738	-0.54573	-0.99103	-2.7964	-4.4065	-2.9306	-1.241	-1.1145	-0.5214	0.094303	-0.012503	0.0046614	0.35166	0.3846	-0.097018	-0.5725	-0.76222	-0.54855	0.057204	0.2285	-0.28641	-0.45668	0.34751	0.83818	0.3182	-0.395
	-0.37307	-0.34196	-0.33036	-0.36434	-0.44186	-0.50938	-0.57494	-0.64619	-0.75764	-0.82296	-0.77045	-0.68687	-0.65025	-0.57047	-0.45477	-0.48636	-0.53957	-0.6036	-1.0592	-2.1209	-3.2499	-3.0946	-1.9094	-0.89226	-0.47482	-0.49504	-0.60784	-0.53719	-0.42867	-0.51738	-0.53061	-0.43211	-0.50565	-0.54426	-0.47756	-0.47007	-0.50685	-0.52338	-0.55794	-0.55226	-0.36199	-0.30779	-0.60768
	-0.56305	-0.51985	-0.44027	-0.42997	-0.47547	-0.56862	-0.67991	-0.74856	-0.82676	-0.85849	-0.84652	-0.85217	-0.8285	-0.79113	-0.802	-0.83836	-0.8244	-0.79706	-0.8791	-1.1099	-1.815	-2.5505	-2.138	-1.1958	-0.67993	-0.59136	-0.69118	-0.8011	-0.83473	-0.79367	-0.69023	-0.59842	-0.59235	-0.61193	-0.61991	-0.64615	-0.67023	-0.66448	-0.66183	-0.64681	-0.56703	-0.46099	-0.39687
	0.56699	0.40601	0.12677	0.075797	0.13107	-0.0063672	0.17057	0.58535	0.23199	0.027474	0.62599	0.98078	0.50699	0.083112	0.075239	-0.04397	-0.095971	0.46335	0.89391	0.33893	-1.1931	-2.6652	-2.0335	-0.89501	-0.24856	0.58024	1.1017	0.82209	0.37612	0.19412	0.096718	0.080466	-0.097442	-0.41607	-0.69616	-0.55658	-0.2478	0.086877	0.10514	-0.050721	-0.15372	-0.1538	0.072666
	-0.54525	-0.64019	-0.88381	-0.80181	-0.35123	-0.030677	0.0091733	0.035763	-0.22485	-0.78713	-0.25529	0.67324	0.39205	-0.40954	-0.71586	-0.71936	-1.0042	-0.58737	0.41503	0.32038	-1.2944	-1.9874	-0.90727	-0.38168	-0.56607	-0.92145	-1.3625	-1.5745	-1.8994	-1.9208	-1.517	-1.3481	-1.0772	-0.61888	-0.58063	-0.89274	-0.83611	-0.4993	-0.27094	-0.42301	-0.82356	-1.0646	-1.0614
	-0.72816	-0.65564	-0.54936	-0.51546	-0.45211	-0.32268	-0.31863	-0.42572	-0.50638	-0.5132	-0.55804	-0.68609	-0.79145	-0.82006	-0.74711	-0.58397	-0.51367	-0.57601	-0.54395	-0.34775	-0.54092	-1.1045	-1.2031	-0.87022	-0.56204	-0.46452	-0.57656	-0.71491	-0.85784	-0.9417	-0.84162	-0.74863	-0.78712	-0.88874	-0.85428	-0.73324	-0.6795	-0.664	-0.67409	-0.79735	-0.87906	-0.91369	-0.9567
	-0.24867	-0.76273	-1.0519	-0.85982	-0.45793	-0.36006	-0.59708	-0.62968	-0.16936	0.24155	0.18458	0.094039	0.013183	-0.20413	-0.4952	-0.58122	-0.59944	-0.54009	-0.50966	-0.97014	-0.88414	0.21134	0.45074	0.11606	-0.035397	-0.40373	-0.61744	-0.3921	-0.17206	-0.38	-0.61523	-0.32923	0.14574	0.31074	0.13902	-0.024934	0.12755	0.1066	-0.52112	-0.99396	-1.0115	-0.58188	0.62257
	-0.092681	0.0090914	0.0071706	-0.0023894	0.24383	0.83706	1.0487	0.82512	0.97116	1.4461	1.3518	0.52104	-0.1309	-0.38001	-0.30334	-0.23083	-0.21717	-0.029199	0.052533	0.22871	0.47669	0.054824	-0.32524	-0.36605	-0.32023	-0.33657	-0.32908	0.035945	0.42794	0.43465	0.11171	-0.040009	0.12073	0.35823	0.41159	0.46224	0.73535	0.99583	0.77581	0.33563	0.30088	0.50058	0.42493
	0.22371	0.52442	0.12393	-0.38298	-0.47419	-0.65913	-1.0836	-1.3103	-1.1496	-0.66607	-0.083188	0.099303	-0.12479	-0.23699	-0.31709	-0.59904	-0.52842	0.052963	0.57659	0.92856	1.4534	1.0769	-0.62038	-0.81551	0.11065	0.17502	-0.27517	-0.47528	-0.29814	0.072868	0.38946	0.17315	-0.32503	-0.66212	-0.73804	-0.57333	-0.22241	0.34274	0.49632	-0.08411	-0.4478	-0.45199	-0.4123
	-0.33008	-0.4139	-0.61624	-0.37483	0.058357	0.14216	-0.056032	-0.082532	-0.041048	-0.22208	-0.53252	-0.61372	-0.70794	-0.74777	-0.3049	0.16771	0.069243	-0.07274	0.011185	0.27337	0.94803	1.1818	0.082964	-0.78398	-0.71889	-0.064727	0.54308	0.34318	0.31846	0.48257	0.12662	0.00164	0.11738	0.18604	0.50267	0.3095	-0.37302	-0.72541	-0.66083	-0.17993	0.26821	0.025836	-0.3341
	0.083181	-0.21544	-0.28779	-0.12475	0.22496	0.34913	0.22907	0.37038	0.73009	0.85305	0.77925	0.7916	0.90782	0.91428	0.65887	0.38934	0.18752	0.072836	-0.10529	-0.040576	0.51942	1.0305	1.3327	0.91567	0.75601	0.99966	0.77965	0.4531	0.31516	0.48226	0.62368	0.38081	0.20919	0.27924	0.55394	0.40246	-0.28523	-0.52708	-0.28327	0.12594	0.51176	0.6861	0.83122
	-0.77328	-0.9188	-0.76195	-0.51203	-0.30036	-0.015315	0.14793	0.1412	0.14899	0.19599	0.56006	0.79737	0.66944	0.52047	0.17237	0.20524	0.54705	0.47713	0.49246	1.4758	2.1763	1.0854	-0.2876	-0.62483	-0.33564	0.0016696	0.20347	-0.13861	-0.58049	-0.27273	0.10364	-0.027146	-0.62185	-1.113	-0.94035	-0.40586	-0.10109	-0.38715	-0.63897	-0.54297	-0.47269	-0.60383	-0.6823
	0.41351	0.77619	1.0834	1.0279	0.88507	0.84062	0.96217	1.0676	0.6953	0.30338	0.56403	1.1203	0.76342	0.062381	-0.0064856	0.0047109	-0.37291	-0.47088	-0.18681	0.023738	1.2351	2.5437	1.4587	-0.22178	-0.30896	0.48253	0.82686	0.77425	0.71242	0.15219	-0.027664	0.63168	0.94515	0.74134	0.54912	0.56342	0.50193	0.40565	0.5093	0.31171	0.049079	0.31019	0.4933
	-0.57361	-0.28777	0.12506	0.31407	0.058531	-0.15886	-0.082355	-0.1548	-0.31285	-0.2685	-0.13604	0.075557	0.45169	0.50048	0.17427	0.13431	0.21641	0.38972	0.98293	2.0133	2.8979	2.5254	1.2719	0.16634	-0.48815	-0.47739	0.1822	0.59509	0.27677	-0.11207	-0.21151	-0.27679	-0.2504	-0.12181	-0.17058	-0.41331	-0.67793	-0.74791	-0.48693	-0.40904	-0.5913	-0.48013	-0.36662
	-0.38896	-0.33256	-0.24298	-0.31575	-0.48685	-0.56017	-0.44988	-0.31484	-0.1932	-0.16036	-0.33313	-0.41952	-0.28974	-0.18372	-0.28459	-0.54691	-0.8552	-1.0211	-0.86801	-0.0095279	1.7935	3.0851	2.294	0.6653	-0.34212	-0.61648	-0.41153	-0.052623	0.049053	-0.16393	-0.44589	-0.56882	-0.51536	-0.45582	-0.40832	-0.35484	-0.34561	-0.45535	-0.52171	-0.55126	-0.51456	-0.36187	-0.3309
	0.087686	0.19592	0.25303	0.1132	-0.076706	-0.11199	-0.067249	0.0074098	-0.00064076	-0.041834	0.073976	0.3559	0.39055	0.26447	0.19347	0.20161	0.064944	-0.18189	-0.13309	0.69205	2.3962	3.4095	2.4001	0.86957	0.070086	-0.017303	0.13952	0.308	0.44548	0.27404	0.20322	0.3896	0.34628	-0.0020059	-0.24109	-0.21731	-0.25528	-0.28014	-0.097401	0.045043	-0.02552	-0.095531	-0.070098
	0.21238	0.14609	-0.13209	-0.16329	-0.14007	-0.29581	-0.34885	-0.34128	-0.35271	-0.27602	-0.14246	-0.0905	-0.20812	-0.41585	-0.47102	-0.25135	0.25726	0.51535	0.33135	0.50221	1.9938	3.5855	2.8649	1.0451	0.16272	-0.12714	-0.36395	-0.35235	-0.32805	-0.37246	-0.27702	-0.2448	-0.1454	0.075276	0.048206	-0.21068	-0.29764	-0.11749	-0.078355	-0.12639	-0.060913	-0.020859	-0.13794
	0.28515	0.50561	0.42709	0.16666	0.031216	-0.042144	0.18223	0.62298	0.86477	0.92741	0.58773	0.13047	-0.0026092	0.1422	0.27601	0.34065	0.2713	0.20747	0.36125	1.3366	3.2469	3.8269	2.1364	0.80842	0.7361	1.1652	1.68	1.3616	0.66851	0.79513	1.3163	0.87461	-0.0039013	-0.32963	-0.20589	-0.075568	0.033607	0.32598	0.35302	0.18653	0.56071	1.2249	0.95335
	-0.24659	-0.4979	-0.70625	-0.59574	-0.34845	-0.22933	-0.12015	0.11808	0.19071	-0.0019162	-0.0047564	0.21186	0.16775	0.10805	0.34946	0.62539	0.71018	0.23626	-0.21746	0.61932	2.8566	4.2125	2.8895	0.89617	-0.078576	-0.3653	-0.5143	-0.50653	-0.35275	-0.23774	-0.24036	-0.29714	-0.45099	-0.4927	-0.43984	-0.5217	-0.66575	-0.78409	-0.76275	-0.48575	-0.19658	-0.13717	-0.046134
	0.51149	0.85926	1.361	1.4969	0.71599	0.04165	0.072324	0.11967	-0.091695	-0.18684	-0.13378	-0.24023	-0.43218	-0.6205	-0.6934	-0.58357	-0.26672	-0.066577	-0.088161	0.84667	3.3165	4.5649	2.4841	0.20982	-0.35289	-0.26105	-0.18354	-0.00014787	0.11939	-0.015436	-0.19049	-0.37685	-0.50314	-0.50977	-0.41908	-0.27698	-0.20391	-0.17636	-0.18668	-0.045189	0.11981	0.10115	-0.0009546
	1.0167	0.95047	0.076709	-0.68175	-0.99089	-0.99002	-0.66596	-0.32445	0.043914	0.38693	0.18049	-0.33526	-0.82955	-0.98672	-0.69629	-0.50373	-0.36718	-0.14359	-0.26654	0.23505	2.5415	4.8391	4.4599	2.2172	0.55668	-0.39031	-0.9573	-0.92499	-0.45314	-0.31194	-0.25284	0.41288	0.58084	0.1287	-0.36501	-0.68034	-0.87901	-1.0258	-0.66032	-0.11889	-0.0085609	0.13448	0.071082
	0.48093	0.044703	-0.54525	-1.0677	-1.0358	-0.48162	-0.22164	-0.56095	-0.89643	-0.63758	-0.016481	0.33554	0.41817	-0.078575	-0.90871	-1.2447	-0.96722	-0.25151	0.70493	2.432	4.4776	5.0979	3.5142	0.84909	-0.77718	-0.99826	-0.92851	-1.0927	-0.83921	-0.41454	-0.33039	-0.40953	-0.5095	-0.52427	-0.587	-0.69268	-0.7584	-0.67289	-0.51082	-0.0049646	0.24908	-0.23681	-0.66279
	-0.57425	-0.34359	-0.16185	-0.22624	-0.16988	0.10156	0.43342	0.62264	0.28954	-0.28021	-0.19303	0.50949	0.87846	0.44841	-0.14392	-0.29497	-0.27823	-0.32144	-0.23214	0.68257	3.2053	5.5831	4.7129	1.7978	-0.18897	-0.73946	-0.73731	-0.46381	-0.18197	0.079044	0.23611	-0.047223	-0.20306	0.10092	0.6877	0.94105	0.70406	0.37287	0.12065	0.15855	0.40261	0.50169	0.28247
	-0.3149	-0.30389	-0.28235	-0.23116	-0.10639	0.017994	0.041556	-0.03848	0.032346	0.2174	0.25073	0.18826	0.027268	-0.036318	0.017763	-0.063951	-0.19321	-0.29016	-0.16798	0.95666	3.9744	6.0597	3.6517	0.69236	-0.25663	-0.34217	-0.30389	-0.25792	-0.15886	-0.076558	-0.10303	-0.26802	-0.33797	-0.26512	-0.19287	-0.22647	-0.27873	-0.30242	-0.21679	-0.019092	0.11728	0.16094	0.074986
	-0.22686	-0.21188	-0.1956	-0.17078	-0.11692	-0.042321	0.011388	0.022899	0.038089	0.086432	0.15463	0.24923	0.30395	0.27952	0.22068	0.19736	0.17631	0.10162	0.32554	1.7898	4.5969	6.1499	4.3653	1.5983	0.18393	-0.051612	0.11195	0.25218	0.25348	0.17226	0.076904	0.0035427	-0.041096	-0.067998	-0.072086	-0.052195	-0.049482	-0.088916	-0.10194	-0.060769	-0.026273	-0.059846	-0.1284
	-0.2873	-0.39472	-0.45893	-0.41374	-0.34242	-0.30653	-0.16941	0.033111	0.043072	-0.050004	-0.035465	0.17867	0.4856	0.56777	0.3153	0.017429	-0.18565	-0.18501	0.50594	3.0031	6.5048	7.091	4.0451	1.2031	0.22688	0.054338	0.021838	0.086474	0.085844	-0.16419	-0.33637	-0.18963	-0.18382	-0.44872	-0.48776	-0.33297	-0.37317	-0.50412	-0.34674	-0.10034	-0.19323	-0.35615	-0.44001
	0.11206	0.35713	0.14262	-0.18766	-0.24988	-0.28012	-0.39233	-0.33505	-0.26332	-0.31296	-0.20605	0.0070831	0.079466	0.066552	0.048389	-0.06712	-0.13005	-0.077225	-0.036086	0.76062	3.8087	7.4281	6.894	3.2043	0.79004	0.20313	0.25334	0.27651	-0.0067433	-0.20615	-0.19745	-0.12199	-0.1089	-0.20391	-0.24893	-0.20723	-0.25459	-0.22828	0.04185	0.14097	-0.14452	-0.40637	-0.39233
	0.44058	0.23098	0.12772	0.05582	-0.01128	0.088489	0.27012	0.39214	0.37537	0.36731	0.40161	0.4463	0.59693	0.97098	1.2468	0.96903	0.43715	0.17619	0.5423	2.3865	5.985	7.6882	4.5316	0.89075	-0.23972	-0.030262	0.2799	0.1723	-0.11954	-0.32696	-0.31527	-0.2147	-0.29238	-0.33625	-0.26904	-0.087031	0.20363	0.22258	-0.046845	-0.13414	-0.075264	-0.097079	0.048355
	0.61264	0.73677	0.70433	0.60193	0.44159	0.35162	0.26615	0.3371	0.5606	0.63046	0.71144	0.96603	1.3178	1.3688	0.96246	0.4324	0.11016	0.20459	1.0992	3.0276	5.6383	7.3139	5.888	2.2981	-0.20558	-0.73977	-0.21259	0.48779	0.82911	0.82142	0.60958	0.41928	0.46805	0.41531	0.13799	0.12589	0.38899	0.45955	0.36904	0.22151	-7.1112e-05	-0.16293	-0.06904
	-0.074422	-0.1512	-0.28991	-0.2789	-0.21008	-0.13018	0.017193	0.16915	0.2663	0.32745	0.44749	0.55097	0.55767	0.49015	0.31744	0.090178	-0.12158	-0.11502	0.6005	2.9446	6.6311	7.8455	4.6909	1.352	0.090107	-0.10482	-0.01808	0.020257	0.025893	0.067219	0.19795	0.22724	0.090201	-0.017441	-0.0021389	0.012882	-0.10702	-0.27384	-0.42362	-0.55802	-0.54138	-0.35595	-0.16946
	0.018823	-0.20209	-0.34436	-0.3778	-0.15264	0.24068	0.32883	0.011754	-0.10462	0.14262	0.30459	0.22817	0.33348	0.62691	0.4891	5.099e-05	-0.22576	-0.2045	0.56015	3.676	7.9905	8.3479	4.5582	1.4285	0.3652	0.35437	0.81144	1.1527	1.0696	0.81393	0.38605	0.19163	0.27604	0.35022	0.40621	0.2599	0.03709	-0.1046	-0.16034	-0.099789	-0.063784	-0.092245	-0.15802
	0.090252	0.13852	0.21001	0.25917	0.10684	-0.017725	-0.031022	-0.082377	0.12548	0.37777	0.39735	0.3055	0.22858	0.11157	-0.036475	-0.072883	-0.012448	-0.014467	0.18194	1.9197	5.8382	8.5188	6.6941	3.0257	0.78444	0.00015392	-0.18343	-0.1269	-0.0087149	0.11456	0.23063	0.30331	0.18618	0.032592	0.15346	0.33108	0.17107	-0.15166	-0.28008	-0.2594	-0.20213	-0.17317	-0.24751
	-0.24674	-0.30797	-0.3746	-0.32291	-0.21916	-0.067494	0.12265	0.27245	0.36241	0.38838	0.36581	0.42231	0.43874	0.19885	0.034802	0.10518	0.22269	0.25884	0.59802	2.393	6.225	8.985	6.8146	2.783	0.63095	0.025572	-0.061917	0.010955	0.10139	0.22668	0.35725	0.41366	0.30103	0.16327	0.13101	0.061746	0.04132	0.01536	-0.044794	-0.058086	-0.1372	-0.17151	-0.08328
	0.33673	0.60591	0.48706	0.1204	-0.26417	-0.34964	-0.15369	0.014594	-0.090947	-0.27404	0.012783	0.44931	0.60778	0.28411	-0.22281	-0.44369	-0.35724	-0.17325	0.52274	2.8843	7.0724	9.1236	5.9065	1.6301	-0.086284	-0.036106	0.29673	0.20942	-0.043154	-0.055097	0.088764	0.0057516	-0.16265	-0.30598	-0.51238	-0.49164	0.0053355	0.42762	0.2374	-0.055612	-0.23252	-0.35668	-0.40359
	0.199	0.18705	0.19877	0.24602	0.25753	0.24646	0.26558	0.29681	0.32337	0.41861	0.54043	0.59671	0.57488	0.5367	0.47253	0.38126	0.31916	0.32476	1.028	3.6303	7.7538	9.5465	6.5595	2.4709	0.51116	0.1072	0.13683	0.2323	0.26779	0.30885	0.40792	0.40316	0.29654	0.21952	0.24849	0.28471	0.24586	0.22775	0.22817	0.20301	0.21204	0.21126	0.19972
BLA Pre-cond
Time (ms)	-420	-400	-380	-360	-340	-320	-300	-280	-260	-240	-220	-200	-180	-160	-140	-120	-100	-80	-60	-40	-20	0	20	40	60	80	100	120	140	160	180	200	220	240	260	280	300	320	340	360	380	400	420
	1.0447	1.0022	0.4769	-0.16209	-0.18817	0.31763	0.71151	0.83275	0.97	1.245	1.0549	0.49217	0.24536	0.032459	-0.25087	-0.43911	-0.2656	0.49873	1.0135	0.49134	-0.57559	-1.431	-1.5638	-0.61331	0.35236	0.48318	0.18726	-0.17952	-0.19805	0.41108	1.016	0.95688	0.82341	1.1162	1.4234	1.0926	0.61409	0.45132	0.50412	0.54163	0.31854	-0.12527	-0.15051
	-0.24135	0.24138	-0.030658	-0.20181	-0.24117	-0.55711	-0.52859	0.16928	0.61689	0.12976	-0.32873	-0.51553	-0.51144	0.18782	0.816	0.74344	0.4893	0.61807	0.80579	0.51142	-0.016837	-0.12628	-0.18569	-0.34927	-0.15544	0.33544	0.75497	1.0534	0.90836	0.55093	0.40598	0.46779	0.633	0.85737	1.0449	1.263	1.3465	1.0762	0.60541	0.16198	0.12752	0.40766	0.46007
	-0.21845	-0.33094	-0.17005	-0.0097125	0.14028	0.33133	0.1293	-0.1169	-0.2339	-0.40268	-0.26566	0.20519	0.65886	1.0821	1.1665	1.0392	1.0421	0.6185	0.023754	-0.23609	0.090009	0.59599	0.78111	0.39057	-0.16094	-0.5328	-0.17534	0.57709	0.26854	-0.24774	-0.13463	-0.0059509	-0.21269	-0.42488	-0.34662	-0.13851	-0.20449	-0.027801	0.30186	0.12819	0.046489	0.30432	0.29923
	0.49398	0.80401	1.0947	1.1836	1.0748	0.74341	0.59118	0.85818	1.2872	1.2367	0.66065	0.18342	-0.044118	0.33353	1.2536	1.6409	1.0899	0.14582	-0.53828	-0.81351	-0.63785	-0.38402	-0.49405	-0.92725	-1.2736	-0.93584	-0.18748	-0.1887	-0.68478	-0.45564	0.031794	-0.032789	0.041959	0.31805	0.15904	-0.047932	-0.030445	0.19452	0.47722	0.48618	0.0065051	0.1048	0.87704
	1.282	0.87278	0.40518	0.115	-0.088607	-0.25112	-0.33166	-0.18742	-0.32251	-0.59175	-0.61786	-0.32528	0.43163	0.50468	-0.018114	-0.082196	0.039206	0.20459	0.20235	0.10496	0.18017	-0.21854	-0.63449	-0.52706	-0.3409	-0.1386	0.33898	1.0222	0.91773	0.35226	-0.42718	-0.97643	-0.73601	-0.57814	-0.60116	-0.3479	0.58385	1.4138	1.4129	0.88871	0.21614	-0.18818	0.0072245
	0.61568	0.93684	0.83614	0.83237	0.62359	0.19124	0.11985	0.23739	0.21253	0.0099464	-0.016892	0.24661	0.62175	0.8836	0.89365	0.98892	1.2578	1.2016	1.3622	2.0866	2.6925	2.6541	2	1.4522	1.1967	1.2134	1.4899	1.6584	1.5387	1.3708	1.2745	1.059	0.89016	0.89869	1.1128	1.5078	1.7621	1.6112	1.1875	1.0627	1.3104	1.518	1.5709
	0.7439	0.25202	0.35795	0.50781	0.49928	0.83252	1.1825	0.83701	0.31157	-0.11433	-0.57528	-0.59499	-0.39868	-0.54431	-0.78553	-0.60776	-0.1122	0.19962	0.065525	-0.11608	-0.021276	0.27547	0.18982	-0.067895	-0.22287	-0.12377	-0.31225	-0.80415	-0.93417	-0.55431	-0.026904	-0.015466	-0.56301	-0.69761	-0.31023	0.13385	0.57402	0.47183	-0.17755	-0.45575	-0.14806	0.045397	-0.2346
	-0.33227	-0.2976	0.096205	0.50793	0.38895	-0.046237	-0.38503	-0.33743	-0.20075	-0.43235	-0.57998	-0.50733	-0.41219	-0.59744	-0.66382	-0.24577	-0.1368	-0.31463	-0.24955	-0.18133	-0.56542	-0.74315	-0.62022	-0.53958	-0.26715	0.0062863	-0.27088	-0.85058	-0.95179	-0.3762	0.12755	0.14183	0.047536	0.35243	0.42767	-0.081656	-0.56858	-0.69259	-0.51478	-0.35398	-0.30436	-0.22646	0.050129
	-0.77988	-1.0544	-1.1402	-0.75209	-0.36361	-0.35539	-0.37654	-0.35158	-0.15504	0.037793	-0.030078	-0.35991	-0.78781	-0.97038	-1.0705	-1.0363	-0.9266	-1.4039	-2.0703	-2.5841	-2.8458	-2.4922	-1.6193	-0.76162	-0.10116	-0.19258	-0.65443	-0.57018	-0.36058	-0.28019	-0.23576	-0.28568	-0.52659	-0.47078	0.069397	0.44109	0.17268	-0.44676	-0.96082	-0.82822	-0.26566	-0.094301	-0.26248
	0.51835	0.38683	0.33528	0.24534	0.048919	-0.063242	0.043637	0.093473	0.17283	0.26118	0.20276	0.32735	0.57551	0.59337	0.3129	0.21348	0.20465	-0.057954	-0.014302	0.39647	0.76216	1.0154	0.745	0.015523	-0.28518	-0.076679	0.20348	0.57778	0.8339	0.70916	0.67031	0.87348	1.0456	1.3487	1.4206	1.2263	1.2817	0.97991	0.5986	0.68068	0.79125	0.78502	0.51824
	0.13669	0.39406	0.50861	0.16749	-0.39708	-0.7905	-0.53534	-0.012496	-0.067059	-0.41817	-0.85858	-1.2531	-1.0792	-0.42845	-0.21834	-0.4408	-0.76327	-0.86914	-0.89298	-0.70373	-0.11643	0.05605	-0.12713	0.06125	0.4574	0.12439	-0.40238	-0.29492	-0.13653	-0.36742	-0.53582	-0.46967	-0.19481	0.35048	0.60358	0.47037	0.25309	-0.045476	0.064796	0.60329	1.2274	1.291	0.78
	-0.81303	-0.6039	-0.076442	0.34879	0.20427	-0.19834	-0.62738	-0.87046	-0.75165	-0.57822	-0.60137	-0.46024	-0.31517	-0.52157	-0.72118	-0.59119	-0.10718	0.51518	0.4057	-0.47349	-0.78777	-0.43027	-0.17802	-0.15054	0.23669	0.74325	0.69018	0.72392	0.67022	0.26017	-0.16894	-0.47346	-0.48372	-0.25404	0.017025	0.14513	-0.16188	-0.50725	-0.64304	-0.6791	-0.52357	-0.098962	0.00073303
	-0.13388	0.23217	0.30553	0.23551	0.39112	0.76734	0.97575	0.6766	0.11062	0.05926	0.43089	0.43619	0.1904	0.053556	-0.17256	-0.26533	-0.27251	-0.41854	-0.54738	-0.56668	-0.51014	-0.55134	-0.60974	-0.49581	-0.26617	-0.20874	-0.23529	-0.15313	-0.043546	-0.075078	-0.13443	0.19713	0.65406	0.5697	-0.049271	-0.37229	-0.17727	0.12425	0.26705	0.24648	0.11347	-0.26386	-0.53121
	0.88801	0.86159	0.63761	0.52292	0.46278	0.43715	0.24866	0.14846	0.1163	-0.027156	-0.14984	-0.45582	-0.54455	-0.17079	0.11064	-0.21193	-0.36846	-0.27989	-0.16185	-0.068275	-0.18698	-0.66331	-0.98952	-0.40035	0.49191	0.47394	-0.19214	-0.29659	-0.038973	0.045612	0.19504	0.32843	0.49452	0.7545	0.82735	-0.31605	-1.4264	-1.0898	-1.0434	-1.3481	-1.3431	-0.85841	-0.072049
	-0.07349	0.085512	0.44038	0.35409	0.13889	0.16259	-0.30523	-0.74141	-0.55211	-0.012803	0.586	0.75793	0.65255	0.25102	0.051275	0.44259	1.0117	1.4281	1.3302	1.0911	0.81815	0.14273	-0.2353	-0.2127	-0.204	-0.33273	-0.52862	-0.5816	-0.3602	0.25046	0.7217	0.33466	-0.28935	-0.45437	0.31644	1.8218	2.5883	1.7052	0.77227	0.68258	0.92908	0.64739	-0.025488
	-0.031525	-0.50525	-0.54259	-0.3237	-0.20967	-0.43523	-0.31777	-0.13287	-0.53613	-0.53082	-0.041193	0.039016	-0.43352	-0.44794	-0.058633	-0.48654	-0.98303	-0.90725	-1.0791	-1.3994	-0.84423	-0.20083	-0.93484	-1.6482	-1.4217	-1.523	-1.608	-0.92924	-0.54946	-0.95226	-1.3071	-1.0345	-0.42376	0.57846	0.89489	0.54154	0.25887	-0.085093	0.017718	0.47533	0.55476	0.12172	-0.02569
	-0.3068	-0.10713	0.5935	2.3325	3.5849	2.4935	1.5559	1.3542	0.43262	-0.13081	0.24207	0.97078	1.3178	0.5019	-0.43694	-0.49069	0.59141	1.7173	1.5385	1.6929	2.1675	0.83319	-0.39393	-0.40061	-0.26151	-0.30866	-0.33844	-0.41293	-0.51369	-0.48218	-0.33552	-0.052569	0.19411	0.14066	-0.1162	-0.30762	-0.43949	-0.4573	-0.38612	-0.3053	-0.27135	-0.38467	-0.49788
	0.493	0.1123	-0.18177	-0.095828	-0.25114	-0.47939	-0.61912	-0.75562	-0.81449	-0.64521	-0.49643	-0.68429	-0.79249	-0.46144	-0.25547	-0.21996	0.0013387	0.98499	2.4482	2.344	1.0308	0.042015	-0.13697	-0.041247	-0.05147	-0.00048325	0.28788	0.9918	1.7831	2.084	1.5187	1.3426	2.6213	3.7438	2.9235	1.7217	1.2983	0.62349	-0.12577	-0.63664	-0.65594	0.31022	1.4621
	-0.12059	-0.11496	-0.38013	-0.61213	-0.42492	-0.21402	-0.24199	-0.39843	-0.57539	-1.0316	-1.5233	-1.3764	-0.68575	-0.11225	0.076294	0.094157	0.11729	0.03067	-0.1286	-0.17651	-0.22532	-0.48961	-0.66419	-0.46037	-0.2051	-0.023621	0.10925	0.11447	0.051961	-0.02456	-0.1659	-0.30686	-0.26996	-0.20136	-0.24414	-0.23164	-0.22851	-0.21474	0.03279	0.21933	0.27732	0.51133	0.68516
	0.33749	0.37073	0.19738	0.13729	0.54072	0.75826	0.7425	0.24671	-0.42311	-0.97397	-1.0148	-0.76	-0.76476	-1.0082	-1.3754	-1.9316	-1.9451	-1.3305	-1.1989	-1.7296	-1.6773	-0.97858	-0.70588	-0.9032	-1.251	-1.2986	-1.018	-0.74449	-0.52708	-0.13726	0.61009	1.0534	0.55998	0.22223	0.22457	0.21835	0.41609	0.33522	-0.14931	-0.47327	-0.53988	-0.36525	-0.13466
	-0.41418	-0.65435	-0.57687	-0.38976	-0.14728	-0.089786	-0.56166	-0.9343	-0.74619	-0.39363	0.073295	0.27745	0.11882	-0.17414	-0.22824	0.07623	-0.12177	-0.84278	-1.0304	-0.61127	0.047443	0.66224	0.68317	0.078834	-0.49489	-0.50983	-0.11965	0.19386	0.055913	-0.17911	0.16992	0.56627	0.036407	-0.50756	-0.63755	-0.90336	-0.82588	-0.31299	0.0445	0.21515	0.19117	-0.20848	-0.53508
	-0.5882	-0.50557	-0.32709	-0.30795	-0.57017	-0.6621	-0.49273	-0.50202	-0.57372	-0.52735	-0.45955	-0.40889	-0.55517	-0.82624	-0.68336	-0.27839	-0.29636	-0.34828	-0.045408	0.057723	-0.074039	-0.16339	-0.41029	-0.72161	-0.61987	-0.24643	-0.17447	-0.22241	-0.22158	-0.36686	-0.59946	-0.588	-0.30328	-0.017842	-0.21181	-0.49907	-0.5595	-0.46974	-0.46345	-0.67273	-0.84592	-0.92274	-1.0692
	0.15994	0.51281	0.4962	0.3169	0.053439	-0.19645	-0.15299	-0.15204	-0.28048	-0.18852	0.018519	0.11055	0.04895	0.19601	0.49584	0.63784	0.68192	0.51067	-0.1602	-0.69221	-0.71728	-0.485	-0.36976	-0.42593	-0.4295	-0.26865	0.07201	0.30521	0.30344	0.32782	0.23239	0.078003	0.28388	0.67964	0.65094	0.30428	0.13994	0.14587	0.15859	-0.07333	-0.26057	-0.13755	-0.027419
	-0.46792	-0.54774	-0.50707	-0.46973	-0.74047	-0.95463	-0.85391	-0.69726	-0.32501	-0.1368	-0.43982	-0.51974	-0.28933	0.19134	0.98648	1.0668	0.95404	1.281	1.0545	0.83479	0.80987	0.88639	0.31652	-0.3812	-0.0076366	1.2622	2.1028	1.7186	1.1829	1.3001	0.96225	0.35302	0.14702	-0.02135	0.16251	0.35224	0.24237	0.055192	-0.049017	-0.26776	-0.45823	-0.41463	-0.39923
	0.34312	0.43591	0.723	0.76415	0.37332	0.17058	0.40226	0.3032	-0.073661	-0.15601	0.015535	0.28538	0.44858	0.14352	-0.38034	-0.71654	-0.87493	-0.37822	0.40805	0.65658	0.60259	0.42042	0.12827	0.17202	0.54755	0.69741	0.53261	0.20919	-0.0057758	0.025719	0.094273	-0.006846	-0.063358	-0.15228	-0.067264	0.3218	0.64283	0.79246	0.92599	0.89236	0.51324	0.0060404	-0.247
	0.71298	0.17868	0.66862	1.0626	1.1394	1.1114	0.67718	0.52293	0.73019	0.31439	-0.089894	-0.20573	-0.50579	-0.89741	-0.96281	-0.96873	-0.93437	-0.59791	0.29709	1.0429	0.67748	0.13829	-0.24409	-0.39284	-0.38605	-0.34112	-0.50169	-0.92162	-1.0258	-0.69438	-0.27651	-0.25066	-0.39787	-0.20726	0.48735	0.89149	0.5624	0.29014	-0.085706	-0.70761	-0.96599	-0.845	-0.59748
	-0.68144	-0.63895	-0.55108	0.07276	1.6672	2.8736	2.0088	0.75183	0.10864	-0.088884	-0.31055	-0.5775	-0.47409	-0.081842	0.071978	0.011246	0.23737	0.49117	0.94023	1.6936	1.8202	1.0282	0.72433	0.78349	0.41367	-0.10865	-0.18996	0.40275	0.94195	0.54111	-0.25201	-0.61155	-0.6826	-0.55288	-0.26094	-0.11452	-0.16908	-0.22987	0.078562	0.40758	0.019666	-0.14548	0.041204
	0.065589	-0.58223	-0.41364	0.11962	0.28763	0.11917	0.17098	0.22093	0.32776	0.68288	0.67637	0.039503	-0.027856	0.49149	0.74749	0.57976	0.083272	-0.45571	-0.61275	-0.20164	0.39364	0.47459	0.18717	0.086034	0.22987	0.18769	0.13249	0.20503	0.16444	-0.097115	0.36779	1.5177	1.6792	0.44401	-0.08943	0.51243	0.84738	0.68034	0.12316	-0.38345	-0.38152	-0.095028	0.16356
	-0.64914	0.0044104	0.57099	0.3025	-0.024601	-0.58587	-1.1913	-1.3248	-1.0005	-0.53084	-0.45152	-0.9336	-0.95154	-0.43552	-0.55571	-0.86233	-0.80974	-0.89676	-0.87455	-0.19805	0.4184	-0.065044	-0.48881	-0.26502	-0.19895	-0.55173	-0.90812	-1.1161	-1.3959	-1.544	-1.3311	-0.90788	-0.72933	-0.53691	-0.21318	-0.04941	0.10221	0.56449	0.60725	0.081113	-0.284	-0.42241	-0.59705
	0.95906	0.44629	0.24454	0.45115	0.22241	-0.17616	0.012005	0.23239	0.098149	0.012722	0.22102	0.2311	-0.052071	0.028563	0.2746	-0.082854	-0.33451	-0.19382	0.14774	0.53021	0.50811	0.10138	-0.2565	-0.58933	-0.7028	-0.52615	-0.1256	0.40541	0.72769	0.27218	-0.40356	-0.62385	-0.5013	0.078438	0.65528	0.31832	-0.33406	-0.53197	-0.34793	0.18326	0.35774	-0.24761	-0.57175
	-0.50237	-0.52365	-0.69575	-0.72349	-0.39376	-0.041856	0.16769	-0.0093143	-0.43492	-0.72908	-0.88999	-0.75319	-0.35195	0.23241	0.60543	0.40728	0.078792	-0.042892	-0.10421	-0.52679	-0.79176	-0.94269	-0.94627	-0.21274	0.52323	0.39373	0.31571	0.23199	-0.20853	-0.32749	0.086445	0.20324	-0.30847	-0.81103	-0.94298	-0.55486	-0.3724	-0.83489	-1.1998	-0.98127	-0.58194	-0.27831	0.097033
	0.52508	0.29756	-0.092899	-0.44299	-0.63939	-0.38797	0.3272	0.73381	0.38451	0.04567	0.041328	0.18683	0.80753	1.5724	1.321	0.83331	0.59032	0.78985	1.0579	1.0797	0.84306	0.69029	0.79124	0.38558	-0.12584	-0.051242	0.46456	0.81483	0.66044	0.16643	0.092263	0.32036	0.13054	0.065297	0.39341	0.75689	0.78502	0.79624	1.1271	1.6251	1.1651	0.43394	0.27426
	0.094337	0.11033	-0.025794	-0.32159	-0.54416	-0.60102	-0.46293	-0.45793	-0.46326	-0.060896	0.0221	-0.14744	-0.1663	-0.0065803	0.0445	-0.10866	0.22655	0.72567	0.81048	0.52703	0.60442	0.8466	0.5915	0.25314	-0.21478	-0.24104	-0.01917	-0.016622	0.19249	0.34302	0.1602	-0.078479	-0.12307	-0.21748	-0.53815	-0.62098	-0.38297	0.039934	0.41942	0.35911	0.12796	-0.025253	-0.33738
	-0.28789	-0.20929	-0.22214	-0.17004	0.0037712	0.27304	0.44617	0.39783	-0.0070606	-0.07547	0.55776	1.4602	1.4997	0.31174	-0.47155	-0.41584	-0.2988	-0.40357	-0.41164	-0.13344	0.13647	0.045763	-0.23157	-0.32532	-0.048775	0.13418	-0.12164	-0.3354	-0.06426	0.50587	0.77527	0.33485	-0.27166	-0.6344	-0.66167	-0.29288	0.70588	1.8735	1.8034	0.99479	1.0011	1.6432	1.5004
	-0.81718	-0.57774	-0.41732	0.29517	0.82456	0.17068	-0.20526	-0.050528	-0.067246	0.14283	0.40567	0.22739	0.24307	0.71133	0.81538	0.67638	0.48506	0.32782	0.44042	0.7294	1.2513	1.1308	0.31489	-0.11358	-0.45611	-1.0045	-0.64986	0.45565	0.80795	0.39287	0.12883	0.13699	-0.04299	-0.51035	-0.59166	-0.28295	-0.084635	-0.039926	-0.099481	-0.017514	0.41117	0.76532	0.32751
	-0.37631	-0.45581	-0.40245	-0.35177	-0.2165	-0.023985	-0.10812	-0.50767	-0.88498	-0.97033	-0.95823	-0.78638	-0.44143	-0.38814	-0.61186	-0.7084	-0.70043	-0.64879	-0.25403	0.29504	0.34669	0.1674	0.092579	-0.060172	-0.049217	0.073612	0.048272	-0.10819	-0.29726	-0.4416	-0.46441	-0.33602	-0.16211	0.12373	0.3372	0.22721	-0.078818	-0.27414	-0.22678	-0.0048151	-0.078524	-0.33582	-0.41133
	-0.53327	-0.3617	-0.084961	0.23822	1.0123	1.1979	0.20655	-0.596	-0.35864	0.19742	0.29358	0.41214	0.53157	0.30535	0.15571	0.24064	-0.072923	-0.39061	-0.086173	0.37362	-0.11276	-0.65954	-0.35557	0.573	1.141	0.50986	0.022334	0.35801	0.83018	0.65708	0.24809	0.14778	-0.036892	0.075725	0.62275	0.9262	0.46815	-0.0010286	-0.16866	0.081499	0.36001	0.37684	0.089927
	0.16782	0.401	0.14954	-0.25541	-0.43951	-0.418	-0.07911	0.16257	0.057317	-0.37911	-0.48387	-0.17489	-0.22606	-0.2946	-0.018096	0.26712	0.32816	0.0442	-0.18206	0.36122	1.0755	0.89329	0.18485	0.11239	0.54566	0.72397	0.76578	0.81175	0.43667	0.029592	-0.013171	0.26072	0.42317	0.4908	0.39275	0.26176	0.1626	0.061558	0.12873	0.48885	0.45822	0.013432	-0.20304
	-0.59176	-0.79353	-0.63014	-0.33553	-0.24979	-0.24169	-0.31499	-0.3639	-0.33731	-0.25478	-0.33659	-0.52912	-0.55178	-0.54035	-0.39742	-0.16764	-0.16124	-0.54329	-0.8726	-1.337	-1.7236	-1.5511	-1.4828	-1.6693	-1.5141	-0.91585	-0.18434	0.31213	0.30872	-0.12232	-0.12722	0.038509	-0.017085	-0.10889	-0.068563	0.23451	0.47031	0.19148	0.060176	0.10726	0.21659	0.24197	0.40089
	-0.11168	0.097895	0.17354	-0.015839	0.0025229	0.13086	0.14555	-0.10122	-0.18586	-0.040395	-0.020536	0.050038	0.2013	0.15954	-0.17549	-0.37423	-0.29389	-0.015349	0.26669	0.34695	0.34055	0.26748	0.061396	-0.035173	0.03262	0.024538	0.1196	0.25455	0.34579	0.4239	0.3515	0.30232	0.33031	0.12527	-0.39128	-0.74305	-0.59543	-0.36842	-0.16832	0.072122	0.31871	0.48568	0.64914
	-0.1012	0.014684	0.16381	-0.14425	-0.218	-0.057963	-0.3825	-0.72361	-0.79775	-0.78047	-0.53098	-0.070382	0.058309	-0.20537	-0.084041	0.29062	0.29841	0.28994	0.5203	1.2789	1.5637	0.92172	-0.14677	-0.55668	0.13696	0.82243	0.3356	-0.3533	-0.7467	-0.82036	-0.66646	-0.40624	-0.033021	0.47551	1.1252	1.2329	0.61634	0.11971	-0.2872	-0.51134	-0.16841	0.24318	-0.0625
	0.96012	0.75315	0.65887	0.79022	1.0156	1.1034	1.0389	0.71312	0.37912	0.50337	0.87124	1.0435	0.98622	0.6149	0.8701	1.5093	1.6556	1.0135	-0.15634	-1.0333	-1.0599	-1.0067	-1.3156	-1.7109	-1.7548	-1.4949	-1.1466	-0.86696	-0.67775	-0.78962	-1.1844	-1.4253	-1.3986	-1.1278	-1.0058	-0.94945	-0.805	-0.98447	-1.0031	-0.51183	0.069959	0.4028	0.013954
	0.1438	0.23143	0.26095	0.36683	0.54091	0.28592	-0.2022	-0.38536	-0.22326	-0.1302	-0.22349	-0.42908	-0.47382	-0.39657	-0.48402	-0.55571	-0.45969	-0.44677	-0.5206	-0.13724	0.43699	0.44407	0.098745	-0.074549	0.062438	0.25432	0.36897	0.033747	-0.53987	-0.32273	0.19583	0.39002	0.31512	0.038118	0.018059	0.33014	0.50388	0.37914	-0.0018222	-0.21873	-0.25135	-0.34237	-0.21252
	-0.174	-0.55145	-0.60201	-0.54529	-0.46879	-0.13121	0.31112	0.50132	0.39208	0.17389	0.18645	0.45459	0.4394	-0.068504	-0.4145	-0.37058	-0.23168	-0.1975	-0.29465	-0.41093	-0.34992	-0.22256	-0.16062	0.086577	0.1335	-0.21183	-0.42566	-0.3328	-0.26497	-0.21281	-0.12847	-0.19846	-0.20491	-0.2741	-0.57876	-0.59386	-0.13032	0.24617	0.093323	-0.03131	0.077488	-0.08048	-0.1987
	0.99199	0.61037	-0.53963	-0.98434	-0.158	0.46339	-0.0072495	-0.39552	-0.34539	-0.48607	-0.89517	-0.80137	-0.65956	-0.70222	-0.58957	-0.79975	-1.0746	-0.70228	-0.31398	-0.16511	0.38277	0.76812	0.34422	-0.4459	-0.65946	-0.070485	0.50154	0.66778	0.59072	0.52517	0.28257	-0.34406	-0.86137	-0.45592	0.17477	0.19241	-0.27751	-0.75126	-0.74329	-0.60202	-0.20587	0.4686	0.8821
	-0.22188	0.077587	0.010895	0.09758	0.47799	0.47693	0.45068	0.64119	0.62407	0.47335	0.36631	0.18419	0.26986	0.37738	0.31176	0.60886	1.0592	1.232	1.5466	2.5758	3.6281	3.4236	1.7408	0.028735	-0.47599	-0.37943	-0.59632	-0.76884	-0.73551	-0.65703	-0.20824	0.42191	0.85554	0.86442	0.91505	0.62501	0.39169	0.10922	-0.38371	-0.53074	-0.32492	-0.21047	-0.42706
	-0.64287	-0.26614	0.11965	-0.018928	-0.13949	-0.0168	-0.42839	-0.99213	-1.0563	-0.67715	-0.33256	-0.12163	0.011867	-0.16233	-0.26859	-0.27039	-0.51998	-0.88761	-0.6899	-0.22292	-0.18205	0.17825	0.92012	1.6171	2.091	1.8507	1.1195	0.71923	0.62214	0.66539	1.0162	0.9097	0.5036	0.44648	0.66147	0.75272	0.63483	0.63032	0.33268	-0.28269	-0.5303	-0.3042	-0.43881
	-0.50296	-0.14401	0.24055	0.17039	-0.26119	-0.71005	-0.61606	-0.18021	-0.35134	-1.3223	-1.6253	-0.99693	-0.51751	-0.42361	-0.17625	-0.059423	-0.44936	-0.84552	-1.0476	-0.85994	-0.52605	-0.33696	-0.42662	-0.56188	-0.60543	-0.32189	0.1091	-0.12976	-0.70424	-1.1252	-0.89202	-0.10305	0.26233	0.19786	0.46959	1.0238	0.89366	0.074825	-0.65611	-1.0813	-0.82257	0.19089	0.72373
	0.24588	0.20865	0.23552	0.054049	-0.38066	-0.75356	-0.57535	-0.081906	0.11793	-0.16296	-0.55656	-0.46381	-0.26141	-0.35799	0.0063458	0.46555	0.22014	0.055005	0.33613	0.89484	1.8584	2.4556	1.4842	0.25623	-0.16502	-0.20652	-0.090241	0.15778	0.88002	1.4355	0.8732	0.20925	0.16973	0.081336	-0.041782	0.12211	0.34882	0.60737	0.80816	0.7145	0.75653	0.62416	0.17651
	-0.19392	-0.43576	-0.15437	0.067273	-0.20838	-0.23999	-0.074211	-0.35493	-0.85459	-0.78025	-0.35641	-0.29388	-0.15086	0.40119	0.63981	0.50298	0.56466	1.111	1.922	2.539	2.9607	2.538	1.3212	0.30727	-0.13028	-0.25398	0.11511	0.53414	-0.081877	-0.80089	-0.84588	-0.7937	-0.87627	-0.75226	-0.5667	-0.6066	-0.76616	-0.79859	-0.74434	-0.72303	-0.62846	-0.51619	-0.11807
	-0.10304	-0.374	-0.39116	-0.34488	-0.6217	-0.88591	-0.87055	-0.71041	-0.5181	-0.4534	-0.45128	-0.57535	-0.62572	-0.52129	-0.64188	-0.81147	-0.81028	-0.8002	-0.87112	-0.81637	-0.23803	0.35015	0.17181	-0.1742	-0.36695	-0.53299	-0.66203	-0.58897	-0.42258	-0.34434	-0.44714	-0.78625	-0.97477	-0.75425	-0.46243	-0.45875	-0.59972	-0.69145	-0.73089	-0.61567	-0.30593	-0.24233	-0.45626
	0.1269	0.25612	0.015559	-0.14397	0.052379	0.25554	0.0017341	-0.43447	-0.21513	0.21758	0.17477	0.18203	0.33201	0.38954	0.35122	0.38382	0.45355	0.71609	0.89137	0.77781	1.44	2.0081	1.2093	0.18741	-0.22169	0.023242	0.92354	1.0876	0.22349	-0.31344	-0.11383	0.46033	0.79077	0.54721	0.10978	-0.048407	-0.10075	-0.35138	-0.8032	-0.97269	-0.79081	-0.14586	0.72939
	-0.46157	-0.41963	-0.53768	-0.66471	-0.811	-0.95944	-0.91758	-0.72428	-0.5884	-0.53144	-0.28361	-0.096794	0.011653	0.23376	0.34943	0.46172	1.0475	1.8038	2.1241	2.4161	2.8355	2.5646	1.371	0.18758	-0.31608	-0.42875	-0.59751	-0.6979	-0.72453	-0.60128	-0.32269	-0.42118	-0.73617	-0.88554	-0.99767	-1.1428	-1.265	-1.1915	-1.0376	-1.0066	-0.90423	-0.7939	-0.8179
	-0.78404	-0.45366	-0.1105	-0.082929	-0.13896	-0.26706	-0.56445	-0.8361	-0.83679	-0.52683	-0.366	-0.58828	-0.53266	-0.070104	0.32992	0.46707	0.17119	-0.26933	-0.38422	0.047716	0.84841	1.2034	0.75663	0.058365	-0.42288	-0.42898	-0.30801	-0.23938	0.038138	0.16009	-0.14081	-0.42522	-0.59057	-0.76193	-0.71396	-0.52552	-0.41549	-0.56123	-0.78918	-0.86356	-0.81752	-0.72402	-0.47977
	NaN	NaN	NaN	NaN	NaN	NaN	NaN	NaN	NaN	NaN	NaN	NaN	NaN	NaN	NaN	NaN	NaN	NaN	NaN	NaN	NaN	NaN	NaN	NaN	NaN	NaN	NaN	NaN	NaN	NaN	NaN	NaN	NaN	NaN	NaN	NaN	NaN	NaN	NaN	NaN	NaN	NaN	NaN
	NaN	NaN	NaN	NaN	NaN	NaN	NaN	NaN	NaN	NaN	NaN	NaN	NaN	NaN	NaN	NaN	NaN	NaN	NaN	NaN	NaN	NaN	NaN	NaN	NaN	NaN	NaN	NaN	NaN	NaN	NaN	NaN	NaN	NaN	NaN	NaN	NaN	NaN	NaN	NaN	NaN	NaN	NaN
	NaN	NaN	NaN	NaN	NaN	NaN	NaN	NaN	NaN	NaN	NaN	NaN	NaN	NaN	NaN	NaN	NaN	NaN	NaN	NaN	NaN	NaN	NaN	NaN	NaN	NaN	NaN	NaN	NaN	NaN	NaN	NaN	NaN	NaN	NaN	NaN	NaN	NaN	NaN	NaN	NaN	NaN	NaN
	NaN	NaN	NaN	NaN	NaN	NaN	NaN	NaN	NaN	NaN	NaN	NaN	NaN	NaN	NaN	NaN	NaN	NaN	NaN	NaN	NaN	NaN	NaN	NaN	NaN	NaN	NaN	NaN	NaN	NaN	NaN	NaN	NaN	NaN	NaN	NaN	NaN	NaN	NaN	NaN	NaN	NaN	NaN
	NaN	NaN	NaN	NaN	NaN	NaN	NaN	NaN	NaN	NaN	NaN	NaN	NaN	NaN	NaN	NaN	NaN	NaN	NaN	NaN	NaN	NaN	NaN	NaN	NaN	NaN	NaN	NaN	NaN	NaN	NaN	NaN	NaN	NaN	NaN	NaN	NaN	NaN	NaN	NaN	NaN	NaN	NaN
	NaN	NaN	NaN	NaN	NaN	NaN	NaN	NaN	NaN	NaN	NaN	NaN	NaN	NaN	NaN	NaN	NaN	NaN	NaN	NaN	NaN	NaN	NaN	NaN	NaN	NaN	NaN	NaN	NaN	NaN	NaN	NaN	NaN	NaN	NaN	NaN	NaN	NaN	NaN	NaN	NaN	NaN	NaN
BLA Post-cond
Time (ms)	-420	-400	-380	-360	-340	-320	-300	-280	-260	-240	-220	-200	-180	-160	-140	-120	-100	-80	-60	-40	-20	0	20	40	60	80	100	120	140	160	180	200	220	240	260	280	300	320	340	360	380	400	420
	-0.063897	-0.46627	-0.78396	-0.73635	-0.5058	-0.17081	-0.13976	-0.46443	-0.60951	-0.74527	-0.76971	-0.44576	-0.25768	-0.53848	-1.1925	-1.7241	-1.8588	-1.4817	-0.90619	-1.3008	-2.7279	-3.2701	-1.9743	-0.28264	0.28919	-0.10716	-0.53995	-0.57191	-0.49023	-0.33335	-0.21717	-0.56813	-0.83241	-0.64858	-0.52795	-0.64186	-0.54275	-0.23139	-0.14678	-0.26284	-0.33786	-0.19998	-0.28165
	-0.36112	-1.0988	-1.4732	-1.8861	-1.8748	-1.3581	-0.84964	-1.0754	-1.716	-1.5349	-1.308	-1.1725	-1.0948	-1.1928	-1.0741	-0.87588	-0.72082	-0.61047	-1.1586	-1.6069	-1.5672	-1.6843	-1.4608	-0.53253	0.33212	0.68864	0.95269	1.2906	1.3035	0.93435	0.81589	1.1071	1.1359	0.68368	0.17758	0.19699	0.30959	0.41041	0.67716	0.97085	1.1369	1.1836	0.80117
	0.92414	1.2326	0.92771	0.32255	0.088742	0.12866	0.6017	0.79283	-0.27713	-1.2742	-1.3039	-0.85224	-0.55865	-0.70903	-0.65858	0.093369	0.6911	0.95237	0.51234	-0.84768	-1.7255	-1.5934	-0.54879	0.241	0.37647	0.51748	0.394	0.047069	-0.22065	-0.10165	0.24342	0.28799	0.068335	-0.21155	-0.63746	-0.79863	-0.54906	-0.76198	-1.0883	-0.83422	-0.36291	-0.38627	-0.60743
	0.3237	-0.77972	-1.132	-1.226	-1.0686	-0.79552	-0.64729	-0.47765	-0.11952	0.078199	-0.41203	-1.0443	-1.1333	-0.80333	-0.7426	-1.0263	-1.2516	-1.3195	-1.2872	-1.1929	-1.1047	-1.1026	-1.3024	-1.4471	-1.4353	-1.4274	-1.2574	-1.0985	-1.2648	-1.2851	-0.95228	-0.53966	-0.32933	-0.5024	-0.60128	-0.39626	0.033766	0.23787	-0.36423	-0.84894	-0.72861	-0.47486	-0.40147
	-0.35455	-0.43652	0.026619	0.30792	0.14611	0.20204	0.31114	-0.11867	-0.48115	-0.21114	0.30325	0.44475	0.12911	-0.35108	-0.69515	-0.46707	-0.18071	-0.53594	-0.81412	-0.84753	-0.89672	-1.1053	-1.1175	-0.49009	-0.15811	-0.46665	-0.67271	-0.60106	-0.65034	-0.46054	-0.076461	-0.17358	-0.51157	-0.5838	-0.45966	-0.40843	-0.43487	-0.46177	-0.55325	-0.25853	0.52158	0.9432	0.78107
	-0.751	-0.83847	-0.91794	-0.87267	-0.8365	-0.8166	-0.78197	-0.81708	-0.89983	-0.92523	-0.91902	-0.91564	-0.91276	-0.91937	-0.95427	-1.0091	-1.0283	-1.0088	-1.0156	-1.0447	-1.0501	-1.0236	-0.99691	-1.0372	-1.0785	-1.0185	-0.92993	-0.9093	-0.92261	-0.90577	-0.86365	-0.85469	-0.87071	-0.90653	-0.94102	-0.96432	-0.99871	-0.9997	-0.92308	-0.90434	-0.96038	-0.9327	-0.78311
	0.20772	-0.030524	-0.10305	-0.27807	-0.47826	-0.46623	-0.3524	-0.34809	-0.26694	0.11799	0.35843	0.2345	-0.19576	-0.75396	-0.90573	-0.89296	-0.80884	-0.54157	-0.53002	-0.77469	-0.91028	-1.0524	-1.0898	-0.9053	-0.81534	-0.97925	-0.85999	-0.33229	-0.16538	-0.48064	-0.70261	-0.54676	-0.26259	0.15226	0.54902	0.60434	0.54758	0.40323	0.35308	0.66221	0.79871	0.43949	0.049876
	0.43927	0.19083	-0.12501	0.14975	0.9498	1.8887	2.5044	2.4477	1.6929	0.82421	0.23248	-0.12965	-0.37611	-0.40106	-0.12603	0.43172	0.53704	0.051562	-0.62597	-0.98773	-1.0263	-0.8752	-0.67184	-0.49415	-0.47555	-0.3903	-0.27326	-0.44748	-0.56582	-0.5491	-0.63596	-0.50385	-0.078367	-0.1396	-0.45237	-0.58206	-0.81425	-0.71947	-0.22061	-0.38852	-0.79123	-0.83836	-0.70218
	0.48136	0.75215	1.0043	0.88726	0.82826	0.85678	0.62747	0.23366	0.014779	0.076723	0.25368	0.73332	0.98013	0.78963	0.7993	0.89339	0.68513	0.16042	-0.37624	-0.70681	-0.92123	-0.91804	-0.69073	-0.31226	0.25924	0.86882	1.0952	0.68999	0.34291	0.45394	0.8761	1.0738	0.97113	0.63811	0.4613	0.38431	0.41389	0.51431	0.24063	0.036087	0.20102	0.24645	0.086986
	-0.66631	-0.34725	-0.078545	-0.4117	-0.2186	0.90175	1.4688	0.92274	0.29353	-0.010032	-0.20375	-0.15607	-0.331	-0.48299	-0.44822	-0.79328	-1.1435	-1.1901	-1.0147	-0.81988	-0.8063	-0.80501	-0.72778	-0.26252	0.45289	0.68098	0.22362	-0.12929	-0.012596	0.27513	0.26157	-0.00075914	-0.035146	0.085473	0.036666	-0.15468	-0.37372	-0.062974	0.24466	-0.035994	-0.32432	-0.72522	-0.86636
	-0.78645	-0.70061	-0.31032	0.23682	0.17874	-0.11956	-0.11643	0.054395	0.071877	0.029099	-0.20968	-0.70274	-0.82381	-0.44183	-0.019844	-0.04622	-0.25688	-0.4377	-0.59399	-0.78698	-0.95864	-0.81329	-0.53447	-0.3186	-0.13096	0.05772	-0.023469	-0.046244	0.27428	0.52576	0.43994	0.12414	-0.24292	-0.26464	-0.086604	-0.1197	-0.0035696	0.094842	-0.14819	-0.30775	-0.28423	-0.15942	-0.24176
	-0.65524	-0.90314	-1.047	-0.79135	-0.31811	-0.10327	0.37434	1.1767	1.3938	0.40015	-0.64232	-0.66227	0.038804	0.57506	0.78833	0.60201	-0.09167	-0.45352	-0.23513	-0.2141	-0.60791	-0.93492	-0.54478	-0.035676	-0.2331	-0.58216	-0.59014	-0.3516	0.011017	0.20026	-0.083746	0.14469	0.57797	0.53929	0.78114	1.4944	1.7787	1.2282	0.42333	0.23979	0.42338	0.82007	1.1082
	-0.028465	-0.19139	-0.26028	-0.29856	0.36366	0.59446	0.078982	-0.053983	-0.14571	-0.46175	-0.21011	-0.012771	-0.086297	-0.15377	-0.16491	-0.15984	-0.046034	-0.17807	-0.29188	-0.55739	-0.89748	-0.66937	-0.47984	-0.31143	0.13183	-0.065942	-0.99556	-1.5431	-1.2466	-1.1145	-1.4483	-1.4971	-1.3605	-1.0038	-0.64841	-0.73525	-0.91085	-0.53946	-0.23267	-0.16278	0.28865	0.37127	-0.05576
	0.012876	-0.22147	-0.34341	-0.39486	-0.21319	0.15532	0.075998	-0.20166	-0.052858	0.24605	-0.01421	-0.1693	-0.17019	-0.30623	-0.14647	0.06159	-0.14297	-0.4823	-0.53424	-0.50129	-0.44808	-0.47823	-0.61739	-0.69515	-0.57027	-0.41816	-0.54661	-0.82294	-0.52194	0.33875	0.67808	-0.041582	-0.76768	-0.58009	-0.13425	-0.096295	-0.10587	-0.029418	0.0041714	0.11363	0.40976	0.58973	0.098315
	-0.32479	-0.11803	0.15212	0.29428	0.18516	-0.28304	-0.53665	-0.25189	0.21697	0.46957	0.45267	0.1997	0.11606	0.42222	0.41756	0.038632	0.08484	0.19333	0.00090663	-0.073211	-0.19554	-0.56328	-0.71076	-0.45499	-0.16144	-0.32062	-0.58048	-0.30032	0.17043	0.11883	-0.18737	-0.16098	-0.013947	-0.061336	-0.13538	-0.27407	-0.41856	-0.60057	-0.58794	-0.32034	-0.18866	-0.25638	-0.34157
	0.25	0.080945	0.14015	0.32688	0.38363	0.19255	-0.1322	-0.3334	-0.36734	-0.45725	-0.47787	-0.40015	-0.57271	-0.82607	-0.83351	-0.75854	-0.59951	-0.46008	-0.42462	-0.25768	-0.072243	-0.46697	-0.92782	-1.1806	-1.2606	-1.4679	-1.4624	-0.95337	-0.51486	-0.22547	-0.055264	0.0068189	0.16683	0.32665	0.42143	0.22745	-0.040229	-0.074718	0.23537	0.42532	0.44112	0.46888	0.0063975
	-0.0054699	0.14049	0.20723	0.31834	0.28191	0.061135	-0.25499	-0.41994	-0.35986	-0.12582	0.0045767	-0.20371	-0.42495	-0.47531	-0.29039	-0.015659	-0.012081	-0.24915	-0.41451	-0.47517	-0.44008	-0.47919	-0.49405	-0.3451	-0.33888	-0.5063	-0.65478	-0.71222	-0.59863	-0.40702	-0.32521	-0.35601	-0.35065	-0.229	-0.13583	-0.029281	0.07605	-0.0074049	-0.15406	-0.22818	-0.10509	0.0061478	0.19238
	-0.19801	0.52739	1.1243	0.59601	0.012706	-0.26676	-0.4768	-0.43335	-0.24279	-0.033764	0.10661	0.081742	0.0024253	0.065828	-0.016447	-0.19207	-0.11642	0.11602	-0.1702	-0.73867	-0.85979	-0.4394	0.02165	0.11372	0.0098548	-0.0028839	-0.0996	-0.3393	-0.68891	-0.89497	-0.80192	-0.56697	-0.2681	0.28779	1.0693	1.3178	0.9191	0.37314	-0.13307	-0.38777	-0.26544	-0.12014	-0.02883
	-1.5327	-1.7008	-1.3381	-1.0082	-1.1672	-1.3056	-1.2442	-1.114	-0.55907	0.1582	0.47707	0.81154	0.91486	0.41059	0.22324	0.24996	-0.19105	-0.27828	0.0031575	0.0057515	-0.23579	-0.41422	-0.52582	-0.41411	0.46506	1.206	1.1914	0.77266	-0.037446	-0.92589	-1.3023	-0.94907	-0.22736	0.11004	0.22847	0.37045	0.10847	-0.3691	-0.45045	-0.3876	-0.38179	0.19536	1.1431
	-0.34338	-0.17022	0.036285	0.37474	0.59845	0.77615	1.3748	1.8651	1.4993	0.74074	0.081009	-0.2043	-0.2541	-0.050008	0.35251	0.098773	-0.24452	-0.13384	-0.29315	-0.34265	-0.089903	-0.2734	-0.7911	-1.0143	-0.81753	-0.33276	-0.16121	-0.14726	-0.079597	-0.10711	0.0014674	0.32356	0.65948	0.56194	0.1489	-0.44921	-0.88418	-0.89954	-0.4559	0.19748	0.88867	0.98934	0.82279
	0.64426	0.8463	0.57705	0.60351	1.125	1.7616	2.0731	1.3646	0.75775	0.88318	1.0773	0.81265	0.36277	0.2125	0.23613	0.69762	1.2235	0.99087	0.49999	0.29537	-0.0031052	-0.36869	-0.40713	-0.3519	-0.36078	-0.19243	0.16814	0.39303	0.31999	0.5222	0.96862	0.88167	0.68369	1.018	1.1304	0.97927	0.55463	-0.14834	-0.69945	-0.84269	-0.58894	0.1499	1.0048
	0.55106	0.54935	0.27348	0.0062512	-0.23774	-0.25003	-0.052804	-0.072942	-0.18949	-0.23395	-0.29332	-0.19549	0.010356	-0.052551	-0.21835	-0.14187	0.16349	0.31489	0.028073	-0.21562	-0.17447	-0.081312	-0.23759	-0.38459	-0.37074	0.056866	0.88744	1.1854	1.1667	1.26	1.5708	1.6926	0.9362	0.66189	0.92004	0.62854	0.41145	0.78598	1.2721	1.0498	0.25835	0.14682	1.4025
	0.69344	0.15597	-0.52684	-0.67445	-0.1512	0.52015	0.35158	-0.11647	-0.081252	0.38758	0.44324	0.51362	1.5007	2.58	2.2887	1.2498	0.52896	0.059686	-0.22608	-0.16524	-0.052278	-0.16431	-0.27126	-0.48939	-0.51885	-0.48322	-0.52987	-0.25344	0.67689	1.5567	1.4711	0.61616	-0.14508	-0.49528	-0.33272	-0.19624	-0.12057	0.27398	0.66085	0.30492	-0.46718	-0.95912	-0.72979
	0.7409	0.527	0.15255	-0.20729	-0.27059	-0.1291	-0.17864	-0.35929	-0.54008	-0.7075	-0.81675	-0.83511	-0.78193	-0.60357	-0.44258	-0.45257	-0.64931	-0.7589	-0.75958	-0.55034	-0.21942	-0.052748	-0.18061	-0.39103	-0.58896	-0.62387	-0.45601	0.17008	1.0943	1.1335	0.40456	0.056376	0.073148	0.24743	0.13273	-0.30568	-0.53705	-0.29499	-0.0521	-0.24706	-0.51756	-0.65817	-0.8539
	-0.75806	-0.95267	-1.0071	-0.6773	-0.51316	-0.8834	-1.116	-0.26887	0.74957	0.51996	0.0045401	-0.53248	-0.986	-0.57702	0.19557	-0.16286	-0.8096	-0.75571	-0.32463	0.28738	0.11206	-0.35511	-0.059709	0.69121	1.0865	0.49255	0.086068	0.72409	0.7677	0.23852	0.44728	0.53628	-0.12133	-0.40765	0.040592	-0.15393	-0.84353	-1.2147	-1.3261	-1.2835	-0.89629	-0.6452	-0.4867
	0.0015731	0.12703	-0.27603	-0.64984	-0.48775	-0.15696	-0.072212	-0.17939	-0.24093	-0.068724	0.401	0.86825	0.50167	-0.083372	-0.2931	-0.49669	-0.74932	-0.62919	-0.33944	-0.068399	0.09161	-0.057662	-0.33453	-0.69613	-0.83864	-0.65458	-0.26822	0.33941	0.66709	0.34817	-0.18689	-0.53506	-0.62189	-0.51249	-0.26922	0.12156	0.30544	0.16242	0.45231	1.1221	1.3266	0.92851	0.69955
	0.47281	0.1656	0.1281	0.069093	0.14348	0.19509	0.097108	0.0064899	-0.26742	-0.3585	-0.21442	-0.16286	0.15888	1.0011	1.4346	1.023	0.85432	1.1739	1.2255	0.75811	0.2099	-0.14167	-0.28653	-0.1997	0.042844	0.50299	0.8893	0.6561	0.28398	0.12273	0.011455	-0.084749	-0.16212	-0.2148	-0.245	-0.053306	0.72096	1.2467	0.55938	-0.12328	-0.18121	0.30904	0.64336
	-0.54563	0.050736	0.47468	0.31863	0.29476	0.2068	-0.13044	-0.22357	0.024336	0.20215	0.29096	0.46742	0.39699	-0.18899	-0.65533	-0.64593	-0.39907	-0.12251	0.3395	0.77421	0.52594	-0.17712	-0.51649	-0.45904	0.0023384	0.42874	0.30745	0.24145	0.8417	1.3878	1.1006	0.76786	0.32248	0.035384	0.060644	0.28825	0.65582	0.89738	0.94259	0.78438	0.20571	-0.47323	-0.46828
	0.27794	0.40973	0.51038	0.56365	0.85247	1.0524	0.95623	0.85802	0.70101	0.60917	0.634	0.87895	1.4585	1.9458	1.496	0.71616	0.31427	-0.039472	-0.1723	0.29394	0.53749	0.063176	-0.46209	-0.84708	-1.0274	-0.9099	-0.72139	-0.62977	-0.57307	-0.68331	-0.63208	-0.26029	-0.16305	-0.1941	-0.19683	-0.54126	-0.69092	-0.28954	0.39183	1.12	1.2697	0.95126	0.52214
	-0.16298	-0.11626	-0.13511	-0.027066	-0.077774	-0.48857	-0.80582	-0.8601	-0.70612	-0.43566	-0.25189	-0.23904	-0.17418	0.078393	0.17591	0.35713	0.72268	0.54414	0.096504	-0.23015	-0.010907	0.4178	-0.019935	-0.66464	-0.67166	-0.34335	-0.27803	-0.24002	0.065173	0.13714	-0.12443	-0.38524	-0.26518	0.20198	0.28204	-0.058935	-0.35061	-0.30137	-0.27182	-0.43944	-0.36729	-0.023946	-0.087135
	-0.66681	-0.16226	0.063627	-0.14196	-0.23007	-0.049536	0.092246	0.30034	0.48228	0.43814	0.28767	0.019102	-0.24596	-0.39687	-0.28558	-0.017752	0.12212	-0.15391	-0.25639	0.12815	0.31234	0.1166	0.040328	0.24869	0.58511	0.86293	0.89524	0.88497	0.93886	0.84405	0.64895	0.84431	1.0109	0.58104	0.18324	0.16492	0.20015	-0.063577	-0.38928	-0.091874	0.60543	0.70992	0.3456
	-0.83765	-0.89162	-0.67485	-0.30928	-0.14184	-0.077971	-0.079127	0.14477	0.56016	0.36967	-0.41337	-0.71379	-0.26418	0.44712	0.76075	0.090292	-0.74682	-0.90549	-0.8488	-0.83467	-0.29029	0.31755	0.56179	0.44986	-0.096565	-0.72873	-0.84884	-0.61121	-0.33293	-0.45857	-0.79149	-0.80974	-0.6137	-0.22608	-0.12442	-0.45339	-0.48632	-0.27932	-0.33072	-0.52204	-0.36828	0.14224	0.56074
	-0.21521	-0.54657	-0.42824	0.13689	0.26728	0.26939	0.17413	-0.15303	-0.49006	-0.52355	-0.34452	-0.011316	0.42545	0.34662	0.11464	-0.054111	-0.18052	-0.19508	-0.10077	0.22711	0.52778	0.26087	-0.15129	0.14624	0.50129	0.53244	0.83942	0.71791	0.37362	-0.2569	-0.64921	-0.37012	-0.025336	0.27328	0.30844	0.43651	0.63589	1.1821	1.4463	1.0744	0.34365	-0.33803	-0.10616
	-0.38226	-0.45581	-0.51925	-0.46555	-0.42825	-0.4156	-0.37557	-0.41237	-0.45134	-0.41303	-0.31954	-0.2172	-0.25328	-0.23341	-0.18301	-0.33967	-0.37003	-0.068638	0.29949	0.40537	0.3989	0.30043	0.094532	0.029627	0.26023	0.57275	0.39231	0.21388	0.33979	0.3797	0.34052	0.38438	0.43265	0.17128	0.042637	0.26966	0.29744	-0.066772	-0.48128	-0.61286	-0.46654	-0.30759	-0.34424
	0.75922	0.7586	0.71649	0.78181	0.17265	-0.52011	-0.46406	0.047934	0.21852	0.16536	0.14949	0.28992	0.26098	-0.093932	-0.22784	0.10291	0.79741	1.3713	1.2186	0.60424	0.43213	0.38003	0.173	0.068873	0.33522	0.79856	0.88603	0.65607	1.0582	1.6027	1.4061	0.5179	-0.17056	-0.18939	0.20917	0.24139	-0.11636	-0.18261	0.11419	0.65042	1.1023	1.1367	1.1043
	-0.73902	-0.46171	-0.39233	-0.16126	0.41732	0.65485	0.91985	1.6789	1.8219	0.99835	0.098728	-0.4428	-0.2493	0.70097	1.7463	1.6137	0.44749	-0.28084	-0.48094	-0.19842	0.23854	0.34757	0.47778	0.67599	0.36528	-0.0026388	0.20704	0.69493	0.60674	0.31501	0.31364	0.38916	0.19118	-0.52714	-0.72403	-0.16728	0.23141	0.29774	0.12087	-0.1159	-0.24665	0.2374	0.81134
	-0.13477	-0.075897	-0.16548	-0.22109	-0.42913	-0.63421	-0.65966	-0.63448	-0.66504	-0.83891	-0.88721	-0.76488	-0.69862	-0.50128	0.037075	0.36951	0.023105	-0.38187	-0.17264	0.53857	0.73611	0.39228	0.26333	0.22043	0.20758	0.39924	0.42564	0.27912	0.038262	-0.039293	-0.18401	-0.53095	-0.74917	-0.75022	-0.78064	-0.85188	-0.92563	-0.96214	-0.8673	-0.57143	-0.29595	-0.53811	-0.92007
	0.0077625	-0.05309	-0.022279	0.17974	0.0025473	-0.2137	-0.383	-0.45538	-0.49153	-0.41213	-0.27068	-0.19967	-0.22996	-0.16048	0.13146	0.39728	0.37442	0.12789	0.26831	0.65244	0.82001	0.52993	0.18914	-0.035987	0.016557	-0.12231	-0.17502	0.038697	-0.049179	-0.1066	0.50855	0.98053	0.5102	0.016995	-0.10643	0.2447	0.39588	0.2408	0.18824	-0.0028951	0.18547	0.81607	0.7068
	0.35349	0.37692	0.29292	0.43758	0.58322	0.57205	0.29937	0.22285	0.62657	0.62835	-0.080941	-0.73428	-0.72586	-0.26763	-0.1468	-0.049082	0.31502	0.43455	0.14812	0.25188	0.50383	0.57383	0.60032	0.3414	0.12243	0.16661	0.15123	-0.082652	-0.43458	-0.68915	-0.49112	0.094133	0.47309	0.70418	0.64452	0.53051	0.61668	0.47719	0.58638	0.85988	1.0151	1.1247	0.96185
	0.7577	-0.027573	-0.669	-0.5782	-0.23589	-0.063542	0.069146	0.21836	-0.15145	-0.81821	-0.88999	-0.4089	-0.12833	-0.0068114	0.42951	1.0542	0.92489	0.23139	-0.18077	-0.15065	0.40228	0.7594	0.56929	-0.1006	-0.42991	-0.52408	-0.78953	-0.70827	-0.41964	-0.38324	-0.64264	-0.77619	-0.67494	-0.3445	0.1008	0.12129	-0.48559	-0.81159	-0.64869	-0.51421	-0.35039	-0.056687	0.027634
	0.55388	0.97902	1.2159	0.95576	0.56489	0.30784	-0.22028	-0.52534	-0.47879	-0.55906	-0.66761	-0.12128	0.73674	1.2966	1.8803	1.6645	0.61994	-0.11433	-0.22241	-0.030296	0.17836	0.79847	1.3335	0.55788	-0.19987	-0.3105	-0.36109	-0.30639	0.67073	2.0143	1.7255	0.68534	0.19494	-0.14809	-0.47988	-0.59702	-0.63853	-0.69969	-0.70863	-0.5463	-0.3617	-0.19668	0.24134
	0.85496	1.0249	1.4651	1.541	0.93505	0.41354	0.26255	0.44234	0.95855	1.4965	1.6926	1.4798	1.0713	0.99911	1.2096	1.2002	0.49478	-0.1139	0.44745	1.7149	2.2058	0.87824	-0.73579	-0.96606	-0.51918	-0.42873	-0.66191	-0.87176	-0.83351	-1.1509	-1.1315	-0.34263	0.31207	0.45152	0.1563	-0.35869	-0.58178	-0.15364	0.38172	0.74667	0.75937	0.32749	-0.3408
	-0.9134	-0.36988	-0.18435	-0.18153	0.1387	0.18503	-0.32354	-0.55219	-0.31807	-0.33236	-0.72748	-0.96432	-1.1913	-1.5579	-1.7012	-1.0106	-0.25149	-0.39448	-1.1389	-1.5679	-0.37555	1.4046	1.436	0.77053	0.33788	0.23323	0.28119	0.029611	-0.14071	0.092385	0.41692	0.20814	0.12551	0.18025	-0.58085	-1.2453	-0.93648	-0.074274	0.43826	0.4771	0.12235	-0.39914	-0.41611
	-0.60731	-0.82643	-0.34942	0.39581	1.1349	1.3993	0.90878	0.048501	-0.70511	-1.0295	-0.41505	0.67507	1.2252	0.71926	-0.044808	0.49381	1.1113	0.66811	0.40731	0.4818	0.37537	0.70522	1.5964	1.4263	0.65636	0.56021	0.72095	0.97969	2.2285	3.0854	1.9072	0.22691	-0.31178	0.1936	0.4875	0.56991	0.5311	0.23264	0.33024	1.046	1.0032	-0.11018	-0.78183
	-0.27965	-0.22748	0.064062	0.13856	0.079429	0.11734	0.0017773	-0.19912	-0.23009	-0.16581	-0.16762	0.012002	0.21044	0.23787	0.35098	0.26656	-0.083284	-0.076373	0.26788	0.62192	1.0251	1.3494	1.1621	0.61639	0.31181	0.41239	0.40134	0.37127	0.32548	0.18416	0.18438	0.018564	-0.016325	-0.017059	0.0043393	0.1693	0.19449	0.067898	-0.23215	-0.52871	-0.31957	0.10721	0.30353
	-0.081041	0.073706	0.63437	0.79708	0.11114	-0.62915	-0.66573	-0.0034108	0.52608	0.57794	0.73861	0.84645	0.62581	0.32798	0.49022	0.78534	0.95936	1.408	1.5581	1.4428	1.4119	1.3302	0.81514	0.041927	0.20975	0.61963	0.16085	-0.19405	0.11663	0.44575	0.42924	0.36131	0.47156	0.40331	0.24474	0.23538	0.25058	0.078185	-0.41711	-0.85669	-1.0794	-0.91433	-0.34139
	0.7857	0.69037	0.73179	0.75252	0.20198	-0.16982	-0.051961	0.3019	0.43412	0.36482	0.52521	0.96859	1.0794	0.87727	0.90297	0.90524	0.85587	0.97737	1.4733	2.4526	2.7642	1.8559	0.85552	0.77585	1.51	1.7134	0.73055	0.37391	1.0791	1.5849	1.535	1.1112	0.5282	0.20224	0.04952	0.27746	0.86057	1.5499	1.9307	1.7559	1.0886	0.58546	0.36406
	-0.13715	-0.43948	-0.24654	0.20427	0.37544	0.29173	0.14837	0.017921	-0.10601	-0.048133	-0.029905	-0.5412	-0.89486	-0.49574	-0.1551	-0.50763	-0.60433	-0.22197	-0.22219	-0.090849	1.1476	2.4786	2.2594	1.0326	0.16312	-0.093326	-0.15051	-0.35804	-0.64272	-0.6221	-0.32515	-0.085389	-0.0056268	0.1078	0.41801	0.52838	0.47769	0.23234	0.067994	0.45483	0.89897	0.90142	0.80414
	-0.12474	0.54566	0.61272	-0.26351	-0.71226	0.30066	1.3759	0.93725	0.07558	-0.39223	-0.70976	-0.92453	-0.87208	-0.50454	-0.40121	-0.61842	-0.66521	-0.74019	-0.53884	0.88189	2.8757	2.9383	1.2577	-0.10183	-0.43212	-0.30757	-0.1743	-0.073099	-0.34103	-0.63076	-0.42422	-0.028126	-0.0024105	-0.22628	-0.32152	-0.48782	-0.82107	-1.0273	-0.83401	-0.50929	-0.56279	-0.87921	-1.0901
	-0.52392	-0.12022	0.31045	0.41796	0.16423	0.30409	0.80496	0.86433	0.50262	-0.15262	-0.46226	-0.1903	0.19112	0.16787	0.28124	0.63334	0.33907	-0.031213	0.57267	2.1099	3.5773	3.3387	1.4749	0.24321	0.065076	-0.20079	-0.56104	-0.60988	-0.27985	0.20884	0.57763	0.96489	0.9689	0.49332	0.18143	0.55423	1.0495	1.0012	0.75714	0.72479	0.40216	0.31277	0.65518
	0.88202	0.57808	-0.08337	-0.2135	0.32354	0.8191	0.71363	0.75718	0.85291	0.98673	1.6864	1.8761	1.6994	2.0596	1.8157	1.1688	1.2104	1.56	1.7666	2.2698	3.5284	3.3357	1.5686	0.70126	0.91649	0.78088	0.50203	0.54828	0.66953	0.37766	0.070848	0.032501	0.2877	0.64808	0.9171	0.99392	0.71608	0.20592	-0.36922	-0.81392	-0.72387	-0.30577	-0.073674
	-0.17418	-0.22612	-0.44681	-0.034077	0.64851	0.78753	0.48041	0.22195	0.5562	0.74507	0.45987	0.44083	0.82745	0.96284	0.63826	0.32988	0.35029	0.47997	0.69708	1.3445	2.8982	4.2799	3.454	1.5679	0.56393	0.65887	1.2909	1.3566	0.86086	0.40934	0.25836	0.30062	0.63551	0.96349	0.86833	0.87266	1.0134	0.84033	0.48854	0.21112	-0.17491	-0.061158	0.52281
	0.11572	-0.038468	-0.036061	0.2055	0.42545	0.6156	0.81793	0.88539	0.72789	0.68987	1.1067	1.4273	1.2032	1.0212	1.6042	2.5592	2.9767	2.9154	2.9445	3.517	4.4347	4.3789	2.6915	0.90889	0.44366	0.96258	1.2025	0.71457	0.046466	-0.19863	-0.11617	0.0017565	0.09204	0.13644	0.30879	0.72599	1.0656	1.1581	0.9466	0.84041	1.0801	1.3375	1.2745
	-0.69626	-0.82746	-0.81988	-0.46151	0.15147	0.60117	0.66006	0.82337	0.93595	0.68549	0.31028	-0.028066	-0.010729	0.43768	1.0325	0.97385	0.092404	-0.3677	0.21995	2.2264	4.8517	5.5492	3.8301	1.5172	0.30917	-0.047997	0.31495	0.91527	1.1249	1.3571	1.2085	0.57625	0.23411	0.082722	-0.096045	-0.13471	-0.032181	-0.18266	0.067776	0.59959	0.48282	-0.018862	-0.0061264
	NaN	NaN	NaN	NaN	NaN	NaN	NaN	NaN	NaN	NaN	NaN	NaN	NaN	NaN	NaN	NaN	NaN	NaN	NaN	NaN	NaN	NaN	NaN	NaN	NaN	NaN	NaN	NaN	NaN	NaN	NaN	NaN	NaN	NaN	NaN	NaN	NaN	NaN	NaN	NaN	NaN	NaN	NaN
	NaN	NaN	NaN	NaN	NaN	NaN	NaN	NaN	NaN	NaN	NaN	NaN	NaN	NaN	NaN	NaN	NaN	NaN	NaN	NaN	NaN	NaN	NaN	NaN	NaN	NaN	NaN	NaN	NaN	NaN	NaN	NaN	NaN	NaN	NaN	NaN	NaN	NaN	NaN	NaN	NaN	NaN	NaN
	NaN	NaN	NaN	NaN	NaN	NaN	NaN	NaN	NaN	NaN	NaN	NaN	NaN	NaN	NaN	NaN	NaN	NaN	NaN	NaN	NaN	NaN	NaN	NaN	NaN	NaN	NaN	NaN	NaN	NaN	NaN	NaN	NaN	NaN	NaN	NaN	NaN	NaN	NaN	NaN	NaN	NaN	NaN
	NaN	NaN	NaN	NaN	NaN	NaN	NaN	NaN	NaN	NaN	NaN	NaN	NaN	NaN	NaN	NaN	NaN	NaN	NaN	NaN	NaN	NaN	NaN	NaN	NaN	NaN	NaN	NaN	NaN	NaN	NaN	NaN	NaN	NaN	NaN	NaN	NaN	NaN	NaN	NaN	NaN	NaN	NaN
	NaN	NaN	NaN	NaN	NaN	NaN	NaN	NaN	NaN	NaN	NaN	NaN	NaN	NaN	NaN	NaN	NaN	NaN	NaN	NaN	NaN	NaN	NaN	NaN	NaN	NaN	NaN	NaN	NaN	NaN	NaN	NaN	NaN	NaN	NaN	NaN	NaN	NaN	NaN	NaN	NaN	NaN	NaN
	NaN	NaN	NaN	NaN	NaN	NaN	NaN	NaN	NaN	NaN	NaN	NaN	NaN	NaN	NaN	NaN	NaN	NaN	NaN	NaN	NaN	NaN	NaN	NaN	NaN	NaN	NaN	NaN	NaN	NaN	NaN	NaN	NaN	NaN	NaN	NaN	NaN	NaN	NaN	NaN	NaN	NaN	NaN
PL5 Pre-cond
Time (ms)	-420	-400	-380	-360	-340	-320	-300	-280	-260	-240	-220	-200	-180	-160	-140	-120	-100	-80	-60	-40	-20	0	20	40	60	80	100	120	140	160	180	200	220	240	260	280	300	320	340	360	380	400	420
	0.84651	0.63259	0.54354	0.5277	0.43738	0.27361	0.021878	0.075047	0.28877	0.13193	0.033878	0.018453	0.1078	-0.040499	-0.053815	0.2474	0.01257	-0.26196	-0.32345	-0.20106	0.18739	0.30363	0.25733	0.51551	0.64135	0.4618	0.65272	0.66524	0.22634	-0.025333	-0.079366	0.067798	0.59866	0.96262	0.40105	-0.16501	0.082568	0.3008	0.11412	0.12853	0.36295	0.5926	0.49686
	0.75945	0.68223	0.13699	-0.47683	-0.69229	-0.60607	-0.79079	-1.1221	-1.0639	-0.84064	-0.81664	-0.87576	-0.95256	-1.2818	-1.3297	-1.0279	-0.65094	-0.91474	-1.3313	-0.74809	-0.35884	-0.99005	-1.3075	-0.76331	-0.087914	0.38899	0.32485	-0.15099	-0.47835	-0.40921	-0.24163	-0.22791	-0.20523	-0.31068	-0.40228	-0.41318	-0.38208	-0.3966	-0.29946	-0.053879	0.26418	0.74048	0.81755
	0.13302	0.21157	0.12467	0.0018955	0.12606	0.49727	0.70842	0.54587	0.41335	0.35052	-0.19231	-0.50667	-0.27676	-0.088066	0.088397	0.36227	0.40769	0.289	0.22227	0.27852	-0.012219	-0.52608	-0.76146	-0.67353	-0.37933	0.085382	0.34127	0.21631	0.094979	-0.041468	-0.17939	-0.25937	-0.23415	-0.062315	0.030297	-0.13174	-0.46873	-0.65616	-0.52529	-0.14302	0.0046104	-0.040999	0.24541
	-0.24036	-0.10338	0.20668	0.39625	0.30711	0.20036	0.20958	-0.048784	-0.3548	-0.29041	0.052653	0.21985	-0.024053	-0.21075	-0.14405	-0.3721	-0.73152	-0.40082	0.30501	0.56067	0.28467	-0.024844	0.10571	0.54806	0.91489	0.90236	0.44399	0.18559	0.24525	0.19233	0.30483	0.33275	0.39982	0.80152	0.80403	0.6469	0.98734	1.138	0.68653	0.54127	0.75919	0.88454	1.0164
	1.339	1.3248	1.5251	1.7317	1.3854	1.0152	0.72447	0.44587	0.4397	0.66468	0.73847	0.64036	0.62495	0.66208	0.67615	0.7949	0.84918	0.68397	0.60221	0.80982	1.0635	0.97058	0.77841	0.77536	0.66729	0.45284	0.52569	0.63302	0.5114	0.61194	0.89906	0.77491	0.47263	0.63618	1.1098	1.3127	1.2592	0.89039	0.47164	0.43416	0.49218	0.44185	0.39556
	0.47034	0.81054	0.5906	0.28894	0.34731	0.032688	-0.31363	0.06783	1.1239	1.5847	1.1353	0.47918	0.1554	0.34349	0.75379	0.38601	-0.2076	0.25246	1.1118	0.85431	-0.033886	-0.67567	-0.98439	-0.85089	-0.25116	0.70718	1.5076	1.6084	1.0116	0.16226	-0.30694	-0.27595	0.23901	0.62089	0.55055	0.30552	-0.16428	-0.31624	0.14782	0.82546	1.0889	0.71991	0.34208
	0.89336	1.0404	1.1759	1.1411	1.2323	1.5485	1.2196	0.59669	0.83028	1.4346	1.3303	0.6402	0.28345	0.55837	1.3257	1.6222	1.236	0.97808	0.83753	0.5215	0.26497	0.20871	0.42956	0.81217	1.6074	2.1221	2.0484	1.7109	1.1037	0.88306	1.0727	1.0314	0.6534	0.49408	0.43982	0.25086	0.13873	0.31881	0.4514	0.28268	0.46213	0.8417	1.13
	1.0164	1.2519	1.6128	1.3703	0.84945	0.83581	1.3284	1.6493	1.322	0.592	0.18315	0.13147	0.0045731	0.19195	0.61836	0.5468	0.044793	-0.3736	-0.56394	-0.6227	-0.51503	-0.1328	0.033409	-0.14543	-0.38904	-0.63738	-0.61517	-0.43907	-0.58548	-0.82867	-0.7785	-0.48473	-0.15486	0.001933	-0.027156	-0.090959	-0.093623	-0.10875	0.010619	0.52522	1.2892	1.4218	0.91555
	-0.32401	0.25546	0.30796	-0.20543	-0.43175	0.21018	0.70269	0.24971	-0.4025	-0.97847	-1.7124	-1.8913	-1.5419	-1.4731	-1.4872	-0.79433	0.029547	0.2175	0.23781	0.4954	0.43675	0.43966	0.52002	0.18587	-0.74809	-1.1485	-0.45985	-0.11747	-0.36596	-0.66729	-1.0163	-0.9821	-0.40321	-0.28148	-0.67439	-0.82749	-0.56993	-0.2662	-0.13379	-0.22534	-0.39091	-0.21582	-0.095715
	0.34782	0.52593	0.38607	0.13134	-0.054531	0.024664	0.40788	0.83572	0.96937	0.68481	0.59194	0.90385	1.2708	1.601	1.6815	1.4908	1.3248	1.6036	2.2156	2.451	2.1447	1.6469	1.5026	1.4413	1.4038	1.5217	1.3537	1.0101	0.83152	0.64444	0.50471	0.61417	0.45552	0.11051	0.15457	0.3031	0.28041	0.30908	0.4055	0.22247	-0.081492	0.034591	0.30521
	-0.30595	0.1084	0.058433	-0.27074	-0.52919	-0.76811	-0.79682	-0.60355	-0.63376	-0.56042	0.13082	0.91053	0.70088	-0.087998	-0.57389	-0.5388	-0.48389	-0.80362	-0.98273	-0.82232	-0.66125	-0.35038	0.13201	0.12205	0.13049	0.40931	0.53575	0.42111	0.32423	0.61921	0.96079	1.2812	1.3638	0.75858	0.074573	-0.36093	-0.3866	-0.14808	-0.35157	-0.64259	-0.79291	-1.0682	-1.1068
	-0.88642	-0.85075	-0.72077	-0.84867	-1.0334	-0.62923	-0.27368	-0.60091	-1.0632	-0.67698	0.023085	-0.027955	-0.42475	-0.43046	-0.34586	-0.37147	-0.41433	-0.22729	0.051646	0.17473	0.32647	0.13541	-0.54198	-0.98642	-1.0047	-0.56721	0.13623	0.5671	0.54183	-0.06582	-0.52174	-0.84011	-1.0164	-0.79884	-0.81347	-0.71312	-0.094362	0.016504	-0.095529	0.24259	0.1548	-0.10768	0.024759
	-0.42047	-0.78773	-0.98551	-1.2286	-1.4979	-1.8747	-1.9548	-1.4818	-1.1879	-0.97989	-0.65951	-0.88361	-1.1889	-1.0021	-0.58906	-0.41195	-0.70298	-0.9379	-1.2196	-1.2655	-0.84499	-0.62579	-0.58682	-0.41823	0.074751	0.77557	1.0969	0.93172	0.48804	0.20085	0.13211	0.20209	0.72562	1.1142	1.1578	0.69213	-0.28884	-0.82209	-0.59043	-0.31255	-0.096232	0.17737	0.2053
	0.029601	0.50497	0.84269	0.6242	0.79456	1.0165	1.0766	1.4906	1.4138	0.44967	-0.49172	-0.96025	-0.9408	-0.59912	-0.37621	-0.47882	-0.44294	-0.20215	0.071321	-0.013389	-0.16334	-0.033154	-0.14404	-0.19024	0.073799	0.20329	0.18162	-0.09044	-0.37414	-0.28134	-0.061769	0.17937	0.30267	0.58029	0.81888	0.81008	1.0831	1.116	0.95379	1.1994	1.0483	0.42819	0.099981
	0.13534	0.22164	0.27565	0.21109	0.18608	0.1138	0.02554	0.088336	0.20672	0.17711	0.049246	-0.056017	-0.10406	-0.035291	0.048665	-0.0084605	-0.078375	-0.027448	0.028422	0.045051	0.054083	-0.011045	-0.10638	-0.081004	-0.082141	-0.082539	-0.013496	-0.0038811	-0.17522	-0.36644	-0.29094	-0.094276	-0.102	-0.15891	-0.20474	-0.28336	-0.27878	-0.26347	-0.070088	0.19483	0.27108	0.11106	-0.074834
	-0.22995	-0.21803	-0.13724	0.056293	0.21072	0.57427	0.72803	0.35502	-0.083316	-0.59045	-0.67193	-0.036739	0.098538	-0.45228	-0.5333	-0.17798	0.075462	0.0021821	-0.2897	-0.38067	-0.54087	-0.61571	-0.63965	-0.5842	-0.21368	0.33742	0.76844	0.93092	0.67491	0.07518	-0.23588	0.10325	0.19376	-0.36246	-0.63796	-0.25729	0.093185	-0.047393	-0.14516	-0.047055	-0.14293	-0.27573	-0.44676
	-0.07308	0.22062	-0.10088	-0.48137	-0.34217	-0.15496	0.050009	0.76256	1.1212	0.37778	-0.52401	-0.80399	-0.81212	-0.84269	-0.65095	-0.37655	-0.44618	-0.6912	-0.80317	-0.72415	-0.71679	0.075338	1.5093	1.5397	0.17277	-0.83909	-0.66536	-0.1805	-0.060663	-0.095508	0.16577	0.47465	0.69441	0.73837	0.45709	0.15995	-0.42755	-0.80631	-0.36799	-0.060525	-0.17817	-0.30122	-0.50496
	0.13157	0.38116	0.26615	-0.18631	-0.51044	-0.4196	-0.31237	-0.3518	-0.34293	-0.4252	-0.64072	-0.67562	-0.6692	-0.80225	-0.77314	-0.5566	-0.39414	-0.45267	-0.39218	0.0082401	0.24713	-0.011936	-0.092357	0.19755	0.3148	-0.0039258	-0.17524	0.11345	0.45815	0.31449	-0.11028	-0.16695	-0.02861	-0.44192	-0.75241	-0.43046	-0.017371	-0.10845	-0.3431	-0.30325	-0.10546	-0.068397	-0.019493
	0.78328	0.72751	0.67666	0.71597	0.83421	0.95089	1.0023	0.97617	0.93761	0.9431	0.88872	0.75734	0.74209	0.83954	0.84881	0.76084	0.73455	0.73342	0.68388	0.68115	0.76129	0.85169	0.918	0.89685	0.80405	0.72462	0.64827	0.59897	0.64214	0.72945	0.77178	0.79164	0.79259	0.77982	0.75268	0.76579	0.84268	0.88587	0.92764	0.99077	0.92965	0.75549	0.66071
	1.0676	0.9326	1.1374	1.3034	1.1935	0.98829	0.8391	1.0653	1.2139	0.81	0.38778	0.35078	0.55587	0.61236	0.42181	0.309	0.48021	0.45777	0.39194	0.51445	0.50902	0.5711	0.79301	0.70145	0.4362	0.3859	0.14479	0.11201	0.23765	0.10747	-0.18397	-0.33655	-0.17251	0.003588	0.12593	0.33123	0.35804	0.18504	0.19965	0.35193	0.24002	0.055474	0.072992
	0.31768	0.32273	0.57282	0.927	1.3153	1.3739	1.0743	0.43581	0.20706	0.52845	0.67059	0.52724	0.51554	0.5003	0.26461	0.034871	-0.17065	-0.068788	0.21049	0.15494	-0.14252	-0.27762	-0.29756	-0.51016	-0.64193	-0.25124	0.20598	0.36443	0.40049	0.35644	0.49223	0.91426	1.1504	0.97965	0.72099	0.59216	0.28704	0.031206	-0.010682	0.15759	0.41919	0.52719	0.47265
	0.91268	0.61038	0.73141	0.99007	0.81489	0.98102	1.2359	0.99332	0.69783	0.52035	0.40574	0.70866	0.46058	-0.29363	-0.36263	-0.053448	-0.13786	-0.23648	0.20444	0.59603	0.61883	0.62099	0.27483	-0.38383	-0.58395	-0.048668	0.68386	0.65553	0.38352	0.61785	0.97422	0.97678	0.62687	0.28967	0.55855	0.93673	0.78832	0.52697	0.36267	0.51227	0.71744	0.26946	-0.26556
	0.84566	1.1038	0.72971	0.23077	0.061314	0.044997	0.28686	0.72664	0.86821	0.34554	-0.52242	-0.887	-0.61036	-0.23199	0.050667	0.3986	0.55231	0.10157	-0.6675	-1.0225	-0.80133	-0.33865	-0.081804	0.046247	0.3076	0.36951	0.21327	0.65117	1.1648	0.80222	0.41821	0.70125	1.0854	1.003	0.78198	0.43548	-0.33612	-0.42365	0.10185	0.28183	0.39835	0.35869	0.12518
	0.53668	0.75458	0.80735	0.83699	0.71947	0.60803	0.50912	0.42504	0.65391	0.99773	0.89568	0.49039	0.34634	0.34265	-0.020164	-0.36635	-0.17794	0.12505	0.27885	0.20194	0.024581	-0.21172	-0.29547	-0.33185	-0.25344	0.28169	0.96412	1.1716	1.0949	1.2118	1.1899	0.63063	-0.10446	-0.47555	-0.54073	-0.6555	-0.35309	0.18701	0.11725	-0.32933	-0.21705	0.16781	0.13254
	0.78989	0.053228	-0.46945	-0.46219	-0.017894	0.38734	0.80219	1.0992	0.89765	0.61266	0.47277	0.19597	-0.18175	-0.034136	0.60639	0.71744	0.30919	0.030149	-0.018128	0.26632	0.69802	1.039	1.4125	1.2808	0.71893	0.41938	0.28583	0.19727	0.2355	0.43521	0.75916	1.0356	1.0695	0.81914	0.4768	0.70292	1.0755	1.0308	0.7839	0.77371	0.95715	1.0815	1.2692
	0.36767	0.15115	0.15923	-0.099064	-0.18275	0.136	0.39219	0.28484	-0.08114	-0.058741	0.12258	0.02865	0.13587	0.53109	0.83514	0.94747	0.76497	0.47773	0.32394	0.32437	0.47792	0.64945	0.53782	0.37607	0.52462	0.89545	0.92901	0.62027	0.68713	0.71002	0.53035	0.47789	0.53762	0.48832	0.59924	0.87291	0.82735	0.56044	0.40962	0.566	0.60993	0.14187	-0.087811
	-0.78754	-0.51894	-0.31551	-0.15284	-0.22061	-0.46668	-0.3392	-0.30232	-0.58586	-0.63835	-0.58409	-0.9156	-1.1315	-1.0934	-1.2104	-1.1483	-0.71229	-0.43711	-0.74142	-1.246	-1.2374	-0.82623	-0.65032	-0.83294	-0.71057	-0.37093	-0.42984	-0.44904	0.0038509	0.20223	-0.29059	-0.63359	-0.82209	-0.91882	-0.8358	-0.56791	0.019549	0.54465	0.17562	-0.51891	-0.77861	-0.58734	-0.38401
	-0.5162	-0.60647	-0.50356	-0.29812	-0.15891	-0.21703	-0.41424	-0.29981	0.15318	0.35635	0.077511	-0.19445	-0.25493	-0.12733	0.2929	0.73022	0.68242	0.64028	0.67352	0.60219	0.38429	0.042794	-0.37298	-0.40795	-0.057927	0.29443	0.75043	1.2547	1.407	1.0796	0.81203	0.85736	0.81253	0.30769	0.077521	0.32648	0.60224	0.64067	0.47324	0.33664	0.12532	0.0052661	-0.0029765
	0.25198	0.36187	0.56803	0.57131	0.50786	0.4159	0.062515	-0.041767	-0.058939	-0.33152	0.015577	0.8781	1.183	1.1007	0.80761	0.75141	0.92811	0.9986	0.77755	0.35281	-0.010008	-0.14	-0.37976	-0.46148	0.062159	0.60133	0.5849	0.3252	0.16363	0.19726	0.41522	0.65608	0.31522	-0.10017	-0.036729	-0.04973	-0.25041	-0.19152	0.12694	0.20064	0.089581	0.14619	0.19196
	-1.1285	-0.78028	0.23561	0.73502	0.53325	0.39559	0.48232	0.67699	0.038365	-0.82387	-0.9159	-0.3147	0.32656	0.36715	0.13781	0.3178	0.48643	0.21807	-0.015044	0.1741	0.17143	-0.22431	-0.68989	-0.97065	-0.82953	-0.21535	-0.082022	-0.018728	0.051756	-0.49049	-0.94663	-0.72587	-0.48427	-0.54749	-0.52601	-0.12725	0.21036	0.049622	0.060741	0.27414	0.23403	-0.42496	-1.1044
	-0.39083	-0.46151	-0.22987	0.50263	1.0939	0.77152	0.22562	0.12047	0.30156	0.13208	-0.3552	-0.24512	0.24362	0.34459	-0.11877	-0.30482	0.023958	0.22489	0.11335	-0.057974	-0.34823	-0.61022	-0.55891	-0.31423	-0.23227	-0.1093	0.1059	-0.067476	-0.43952	-0.37728	-0.33103	-0.32508	-0.21767	-0.14812	-0.071177	0.11844	0.11358	-0.4144	-0.81784	-0.49368	-0.12786	-0.11762	-0.15518
	0.068532	0.015893	-0.30692	-0.10039	0.24475	0.14087	-0.15879	-0.65608	-0.96207	-0.75074	-0.37023	-0.15567	-0.3685	-0.85866	-1.1091	-0.53703	0.16081	0.066382	-0.2786	-0.098267	0.28469	0.55087	0.67188	0.43103	0.064997	0.073601	0.18952	0.38961	0.52822	0.88691	1.0546	0.41879	-0.54688	-1.5664	-1.7806	-1.0721	-0.38923	-0.47801	-0.59632	-0.65377	-0.88201	-1.0058	-0.48503
	-0.66508	-0.66538	-0.69878	-0.78399	-0.81407	-0.73962	-0.65579	-0.64728	-0.67024	-0.67931	-0.67553	-0.66527	-0.6251	-0.59243	-0.6239	-0.66883	-0.65909	-0.64473	-0.64083	-0.63063	-0.64855	-0.7237	-0.7401	-0.64652	-0.5623	-0.51524	-0.55051	-0.5547	-0.50257	-0.52129	-0.57406	-0.63546	-0.65738	-0.64448	-0.61109	-0.62353	-0.67696	-0.68582	-0.62788	-0.60242	-0.64548	-0.72081	-0.76393
	0.053517	-0.28726	-0.68539	-0.78207	-0.36249	-0.20309	-0.45473	-0.60826	-0.50651	-0.067401	0.38243	-0.022003	-0.47118	-0.22357	0.0036317	0.089944	0.096395	0.089784	-0.012141	-0.51707	-0.78261	-0.55994	-0.088248	0.23859	0.21348	-0.031505	-0.3051	-0.27545	-0.22403	-0.31292	-0.48863	-0.88177	-0.49139	0.54689	0.59571	-0.0084165	-0.54606	-0.39787	0.30132	0.80365	1.1706	1.2626	0.55833
	0.28841	0.51255	0.38444	-0.084152	-0.47019	-0.69588	-0.83744	-0.76574	-0.36523	-0.0406	0.31468	0.59334	0.24198	-0.21301	-0.21165	0.033247	0.34435	0.68061	0.86317	0.82078	0.73184	0.7246	0.26667	-0.19207	-0.16179	0.10386	0.23996	0.12202	0.16498	0.21928	-0.16348	-0.51487	-0.57887	-0.1676	0.39303	0.36001	0.15658	-0.057362	-0.29241	-0.19409	0.092853	0.24242	-0.0030869
	-0.28852	-0.34627	-0.11675	0.12198	0.44093	0.25866	-0.087244	0.084103	0.69189	1.0386	0.63024	0.22492	0.59468	0.88304	0.53364	0.23047	0.3509	0.44619	0.3741	0.91609	2.1405	2.8236	2.2977	1.2186	0.65861	0.9864	1.3506	1.2664	0.88626	1.2064	1.9176	1.882	1.8605	2.1094	2.1406	1.9738	2.0335	1.926	1.248	0.80296	0.91875	1.3653	1.5253
	0.38034	0.61656	0.36337	0.1584	0.42918	0.72677	0.74382	0.54237	0.1526	-0.017103	0.056585	0.032241	0.075868	0.28924	0.55001	0.50644	0.37156	0.26933	0.49906	1.0788	1.7288	2.1062	2.0844	1.766	1.5613	1.9998	2.9506	3.2728	2.8003	2.1782	1.5413	1.2755	1.465	1.5573	1.2054	0.62458	0.093409	-0.26988	-0.27803	0.032376	0.17764	0.091858	0.088125
	-0.57323	-0.61358	-0.78532	-0.90436	-0.95775	-0.98981	-0.95388	-0.87568	-0.88236	-0.70294	-0.30318	-0.32968	-0.61201	-0.81897	-0.94206	-0.87774	-0.92612	-1.0338	-1.0317	-1.0415	-0.84454	-0.60244	-0.59732	-0.66886	-0.79788	-0.79634	-0.76762	-0.9549	-1.0541	-0.92158	-0.71134	-0.60943	-0.6595	-0.61708	-0.43834	-0.39125	-0.44485	-0.53346	-0.73539	-0.84218	-0.84439	-0.79839	-0.75252
	-0.34279	-0.11366	0.24809	0.059834	-0.33659	-0.10387	0.46041	0.12246	-0.45385	-0.33495	0.38355	0.6769	0.12808	0.036974	0.35073	0.13794	-0.42614	-0.53179	-0.35302	-0.24778	-0.2091	0.039253	0.14981	-0.070822	-0.25607	-0.4941	-0.78804	-0.63547	0.014838	0.30978	0.4161	0.63598	0.5509	0.1911	-0.12725	-0.32749	-0.14788	-0.041838	-0.27341	-0.50771	-0.4687	-0.34954	-0.15325
	-0.69775	-1.1019	-0.91003	-0.43554	-0.077639	0.22926	0.36787	-0.23834	-0.81517	-0.30934	0.13915	-0.32867	-0.94187	-0.92925	-0.34612	0.014273	-0.0086458	0.16675	0.1894	-0.18278	-0.25076	0.071327	0.080147	0.036654	0.073405	0.03988	-0.026262	-0.26205	-0.45785	-0.33314	0.26477	0.64202	0.3202	-0.2831	-0.5809	-0.16604	0.38417	0.61097	0.41822	-0.29273	-0.58276	-0.24509	-0.061175
	-0.11899	-0.21377	-0.16042	-0.31354	-0.69062	-0.93765	-0.78791	-0.55074	-0.44513	-0.42501	-0.43868	-0.39465	-0.24083	-0.12646	-0.037195	0.1047	0.22825	0.062465	0.11486	0.43362	0.68749	0.56265	0.15675	-0.19874	-0.44633	-0.57124	-0.26311	0.19472	0.11848	-0.29444	-0.38741	-0.17457	-0.17087	-0.24244	-0.24725	-0.20196	-0.22689	-0.43249	-0.66056	-0.57174	-0.39379	-0.42811	-0.3829
	0.65048	0.20221	-0.088322	-0.049644	0.084868	-0.25225	-0.80939	-0.87146	-0.69172	-0.34665	0.014309	-0.23626	-0.79398	-1.1371	-0.86567	-0.32336	-0.52272	-1.0544	-0.8746	-0.30574	-0.082758	-0.21719	-0.41183	-0.29704	0.082987	0.036561	-0.78003	-1.2749	-1.1372	-1.0892	-1.3184	-1.2171	-0.54273	-0.32094	-0.64702	-0.75385	-0.78405	-0.78263	-0.31357	0.37833	0.71217	0.70637	0.20021
	-0.044925	-0.23771	-0.26295	-0.11432	0.13036	-0.05205	-0.34056	-0.4615	-0.5695	-0.40904	-0.19949	0.013046	0.11648	0.021823	0.010148	0.20279	0.42314	0.4669	0.1396	-0.1206	-0.11388	-0.4086	-0.77037	-0.71992	-0.44968	-0.28481	-0.080213	0.33759	0.58038	0.54442	0.24299	-0.3369	-0.5099	-0.16845	0.26628	0.38447	0.35372	0.38462	0.24922	0.073026	-0.0089074	-0.22075	-0.056389
	0.30441	0.40048	0.25662	0.17686	0.23799	0.28081	0.26029	0.22821	0.37991	0.75688	1.1147	1.0127	0.68563	0.63484	0.74176	0.70297	0.61942	0.5958	0.46225	0.38465	0.51701	0.69587	0.72336	0.71069	0.74721	0.68882	0.59833	0.48432	0.43223	0.43433	0.37462	0.32538	0.33468	0.53481	0.76695	0.71997	0.5206	0.41098	0.32472	0.27308	0.39951	0.51231	0.45637
	-0.31781	-0.20407	-0.16724	-0.2079	0.11856	0.36031	0.21137	-0.17523	-0.40617	-0.38881	-0.57729	-0.8171	-0.72712	-0.49634	-0.2669	-0.13494	-0.24756	-0.42333	-0.42087	-0.33016	-0.33765	-0.40556	-0.58302	-0.58244	-0.47824	-0.79174	-1.0284	-0.7585	-0.45132	-0.44989	-0.22256	0.15026	0.0018588	-0.21737	-0.21013	0.074623	-0.079784	-0.54238	-0.43529	0.14031	0.54868	0.46753	0.084735
	-0.42297	-0.80118	-0.86222	-0.54526	-0.4245	-0.65308	-0.9111	-1.1579	-1.2783	-1.0478	-0.70002	-0.65401	-0.76083	-0.78356	-0.73848	-0.86634	-1.2115	-1.5169	-1.6196	-1.3843	-1.0822	-0.99943	-0.98868	-1.0115	-0.93414	-0.57558	-0.40063	-0.53525	-0.75851	-0.78895	-0.7707	-0.94991	-1.1944	-1.3018	-0.98748	-0.32422	0.35489	0.57987	0.36769	-0.21646	-0.99604	-1.3911	-1.1936
	0.12253	-0.10613	-0.47349	-0.594	-0.5647	-0.67609	-0.42428	0.09825	0.094084	-0.18821	0.017741	0.53653	0.47807	0.13896	-0.12014	-0.30568	-0.3204	-0.39119	-0.2061	0.028048	0.17996	0.29328	0.37517	0.26101	0.068616	0.1958	0.26973	-0.050094	-0.1385	-0.11496	-0.14756	0.070409	0.21028	-0.070075	-0.37547	-0.46849	-0.49579	-0.31422	-0.078153	-0.36863	-0.91711	-0.94923	-0.42815
	-0.026983	-0.65143	-0.67374	-0.65805	-0.49419	-0.1861	-0.18015	-0.26963	-0.3589	-0.37395	-0.58744	-0.83395	-0.51094	0.32695	1.0086	0.96519	0.5654	0.35096	0.28055	-0.075545	-0.56959	-0.65325	-0.4262	-0.35139	-0.31769	0.261	0.80161	0.37676	-0.23071	-0.33661	-0.63951	-0.87803	-0.80701	-1.0108	-1.1207	-0.51248	0.10554	-0.109	-0.26979	-0.18108	-0.081409	0.20764	0.13745
	-0.45179	-0.10474	-0.28836	-0.69427	-0.8078	-0.61736	-0.46803	-0.52093	-0.69547	-0.62736	-0.42403	-0.7941	-1.4115	-1.3939	-1.115	-1.029	-0.64172	-0.17047	0.031884	0.067724	0.049147	-0.16482	-0.19885	0.23959	0.67414	1.0944	1.0809	0.47991	-0.071916	-0.39615	-0.20037	0.087161	-0.14804	-0.57571	-0.65499	-0.51375	-0.549	-0.67365	-0.54893	-0.33892	-0.18057	-0.10074	-0.19745
	0.785	0.74144	0.76989	0.47046	-0.21862	-0.57517	-0.59551	-0.28988	0.052617	-0.078262	-0.176	0.021615	-0.11842	-0.16571	0.49176	1.0494	0.70785	-0.070667	-0.41219	0.10756	0.46692	0.069849	-0.45516	-0.46638	-0.099758	0.39913	0.73253	0.62794	0.2382	-0.18612	-0.33132	-0.12175	0.10862	-0.07046	0.0076031	0.22296	0.26963	0.18485	-0.4691	-1.0805	-0.82421	-0.14397	0.25427
	-0.20536	-0.094989	0.33063	0.49086	0.14936	-0.02132	0.064526	0.012065	-0.086675	-0.3304	-0.79698	-1.1673	-1.0229	-0.56848	-0.2228	-0.1579	-0.47088	-0.71566	-0.77753	-0.62429	-0.24574	0.11477	0.32111	0.097629	-0.22444	-0.4496	-0.56666	-0.5103	-0.58324	-0.8141	-0.79069	-0.41324	-0.22157	-0.17548	0.0286	0.23836	0.37853	0.12761	-0.067897	-0.045754	0.021064	0.22208	0.22905
	-0.25014	-0.57729	-0.54111	-0.07405	0.38496	0.342	0.2374	0.47076	0.22607	-0.28825	-0.49273	-0.60957	-0.62991	-0.70074	-0.46475	0.1057	0.17569	-0.38026	-0.76934	-0.9637	-1.1311	-0.99409	-0.8616	-0.85429	-0.6181	-0.63259	-1.0909	-1.2268	-0.85282	-0.40722	-0.24391	-0.58061	-0.92565	-0.54225	0.32977	0.73576	0.66318	0.49601	0.26588	-0.11762	-0.2727	-0.30024	-0.42791
	-0.34878	0.48299	0.88778	0.59555	0.2314	-0.19308	-0.37329	-0.25392	-0.19014	0.075983	0.50368	0.63475	0.17885	-0.46962	-0.78361	-0.55862	-0.24899	-0.14972	-0.072676	-0.12099	-0.096684	0.12771	0.31847	0.20668	-0.34011	-0.92004	-0.99811	-0.76451	-0.63935	-0.62661	-0.68108	-0.5082	-0.18474	-0.16136	-0.21013	-0.02556	0.20248	0.24527	-0.071438	-0.34248	-0.17391	-0.047516	0.033307
	0.37816	0.44373	0.27622	0.031246	-0.28121	-0.37363	-0.31997	-0.28318	-0.21631	-0.29373	-0.34257	-0.26592	-0.34248	-0.57922	-0.53121	-0.364	-0.41129	-0.35389	-0.17304	-0.3287	-0.75894	-1.0033	-0.75356	-0.25516	-0.15213	-0.1571	-0.25046	-0.55687	-1.0772	-1.2461	-0.65075	-0.12491	-0.3127	-0.6276	-0.73379	-0.49627	-0.42292	-0.64566	-0.65383	-0.35698	-0.17481	-0.21739	-0.218
	0.56737	0.4701	0.017799	-0.14264	0.086612	-0.057537	-0.1055	0.19134	0.347	0.19845	-0.42291	-0.57742	0.31092	1.2158	1.3498	0.96478	0.7437	0.74502	0.95106	1.3899	1.7685	1.5692	0.96015	0.61924	0.61475	0.64678	0.59401	0.94449	1.3525	1.452	1.8063	2.2198	2.2206	1.8509	0.90487	0.38581	0.9851	1.657	1.1609	0.20162	-0.50834	-1.0946	-1.5901
	-0.2352	-0.082929	0.18522	0.61937	0.55895	0.17068	0.17707	0.25669	0.2386	0.018534	-0.20183	-0.15603	0.39523	0.82855	0.18604	-0.42998	-0.56271	-0.42779	0.16638	1.3253	1.9582	1.2965	0.64383	0.14434	-0.25358	-0.40456	-0.36802	-0.089389	0.12524	0.32952	0.79492	0.90642	0.2751	-0.18523	-0.19696	-0.046156	0.14797	0.27681	0.25003	0.14883	-0.0094332	-0.3194	-0.46584
	-0.20423	-0.057064	-0.16406	-0.21958	-0.14804	-0.29393	-0.47914	-0.46649	-0.49568	-0.69178	-0.79882	-1.0492	-1.4073	-1.2702	-0.77957	-0.50546	-0.64521	-0.70296	-0.4232	-0.30938	-0.38245	-0.53834	-0.4199	-0.10496	-0.077532	-0.21202	-0.041151	0.011483	-0.13628	-0.10467	-0.10831	-0.10444	-0.086191	-0.16486	-0.46271	-0.92222	-0.99914	-0.69599	-0.53968	-0.78732	-1.0797	-0.92429	-0.5158
	-0.59873	-0.85797	-0.98514	-0.9451	-0.66945	-0.32925	-0.35611	-0.52343	-0.5614	-0.68276	-0.78534	-0.72149	-0.50399	-0.38252	-0.46769	-0.42405	-0.2852	-0.37771	-0.53309	-0.62054	-0.79114	-0.88675	-0.78379	-0.62027	-0.38949	-0.26284	-0.23634	-0.18304	-0.17373	-0.34993	-0.56648	-0.45935	-0.27326	-0.14915	-0.029215	-0.10518	-0.22617	-0.25958	-0.25041	-0.10894	0.20364	0.35099	0.12864
	-0.0040421	-0.069582	-0.15509	-0.014403	0.039277	-0.2053	-0.56004	-0.8096	-0.77103	-0.37188	0.10817	0.49555	0.62954	0.56148	0.34187	0.25861	0.42852	0.68818	0.83808	0.63091	0.10813	0.0082434	0.39004	0.39142	0.050041	-0.1931	-0.19576	0.022855	0.25479	0.25027	0.17447	-0.0092855	-0.037537	0.24084	0.61524	0.95798	0.92636	0.69589	0.4547	0.30667	0.3208	0.29699	0.16575
	0.37	0.47852	0.43336	0.50297	0.48292	0.31302	0.078371	-0.13889	-0.21679	0.01764	0.103	-0.10161	-0.28577	-0.18452	0.17491	0.75525	1.3243	1.4668	1.0497	0.61535	0.32724	-0.05273	-0.4233	-0.4843	-0.3985	-0.37288	-0.55759	-0.6047	-0.39203	-0.40706	-0.51912	-0.3889	-0.0863	0.19296	0.37542	0.44872	0.3392	0.21287	0.20036	0.49899	0.73358	0.20323	-0.11389
	-0.23901	-0.26097	-0.19003	-0.12063	-0.13777	-0.19908	-0.24668	-0.27058	-0.3074	-0.36846	-0.3889	-0.33802	-0.26854	-0.22685	-0.20988	-0.23234	-0.30478	-0.35545	-0.36783	-0.36715	-0.30016	-0.19708	-0.19759	-0.29662	-0.35685	-0.32985	-0.24474	-0.20407	-0.25266	-0.27494	-0.26434	-0.26609	-0.28378	-0.27235	-0.27279	-0.342	-0.43199	-0.42183	-0.33819	-0.29972	-0.29664	-0.28191	-0.279
	-1.3596	-1.2059	-1.0952	-1.124	-1.243	-1.3427	-1.3263	-1.1881	-1.1439	-1.2388	-1.1905	-0.78775	-0.61365	-0.86615	-0.88078	-0.95294	-1.2966	-1.5096	-1.5016	-1.4297	-1.59	-1.8	-1.6624	-1.3403	-0.9525	-0.80838	-0.96774	-1.1342	-1.2968	-1.4177	-1.2667	-0.88062	-0.7652	-0.9608	-0.98034	-0.94015	-1.0462	-1.1137	-1.2346	-1.6762	-2.0078	-1.7083	-1.1771
	-1.0546	-0.63536	-0.53947	-0.36893	0.022461	-0.060683	-0.28324	-0.16762	-0.34074	-0.49335	-0.3471	-0.18656	-0.24209	-0.5053	-0.73243	-0.50971	0.33733	0.78829	0.23218	-0.33601	-0.28367	-0.15873	-0.16575	-0.15438	0.14043	0.3258	-0.28785	-0.54786	0.11317	-0.032351	-0.76803	-0.93925	-1.1172	-1.1257	-1.0458	-0.87354	-0.55022	-0.59716	-0.76063	-0.8572	-1.1483	-1.2413	-0.65111
	-0.40636	-0.74109	-0.98291	-0.83628	-0.67871	-0.83499	-1.1354	-1.2388	-1.1254	-1.0716	-0.69866	-0.18528	-0.086302	-0.2136	-0.50971	-0.56964	-0.36572	-0.074807	0.10482	0.15614	0.2784	0.096369	-0.64262	-1.4312	-1.6861	-1.2259	-0.41474	-0.0851	-0.30336	-0.39432	-0.026871	0.12959	-0.16057	-0.26804	-0.13526	-0.18145	-0.29378	-0.28726	-0.27706	-0.5351	-0.81413	-0.81851	-0.67929
	-0.74572	-0.82042	-0.81438	-0.6964	-0.3377	-0.34741	-0.47543	-0.47283	-0.52421	-0.7147	-0.87768	-1.0768	-1.264	-1.1594	-0.76408	-0.30358	-0.1716	-0.31846	-0.44645	-0.4357	-0.42803	-0.55574	-0.69012	-0.75733	-0.80275	-0.79827	-0.59814	-0.36106	-0.4304	-0.74296	-0.84007	-0.68324	-0.67687	-0.83407	-0.90552	-0.85698	-0.77108	-0.70797	-0.8054	-0.86694	-0.93717	-1.0296	-1.0541
	-0.57616	-0.51397	-0.58522	0.048936	0.77995	0.776	0.2898	-0.48332	-0.76071	-0.75705	-0.95495	-0.96578	-0.91349	-0.74	-0.67091	-0.61217	-0.40359	-0.19459	0.061552	0.041409	0.45361	1.0934	0.74058	0.23847	0.74434	1.3741	1.4328	0.73831	-0.091896	-0.43578	-0.42616	0.15584	0.99374	1.2034	0.53314	-0.30578	-0.68699	-0.37147	0.2624	0.5896	0.45917	-0.12372	-0.77758
	-0.42899	0.0070594	0.25916	0.073354	-0.043668	-0.21718	-0.38291	-0.25866	-0.0319	-0.0010851	-0.26462	-0.23139	0.101	-0.048639	-0.40269	-0.31128	-0.51604	-0.6282	-0.54104	-0.61473	-0.12604	0.3284	0.070643	-0.17619	-0.1675	0.22071	0.44123	0.018822	-0.10416	0.48149	0.84369	0.9267	0.95905	0.89612	0.81085	0.4715	0.37346	0.80318	1.0068	0.57984	-0.077275	-0.42174	-0.41139
	-0.24465	0.98616	1.5137	1.1346	0.24508	-0.44142	-0.59261	-0.3934	-0.0020588	0.48978	0.43611	-0.15955	-0.25761	0.2816	0.72613	0.76204	0.4287	-0.026293	-0.35632	-0.6919	-0.79372	-0.66392	-0.62021	-1.0698	-1.1169	-0.48212	-0.24805	-0.58706	-0.58676	-0.1878	0.085441	0.31138	0.33421	-0.13116	-0.60851	-0.68178	-0.33742	0.019544	0.17331	0.48675	0.68066	0.64975	0.55295
	0.44258	-0.067485	-0.37566	-0.25773	-0.18939	-0.31411	-0.14148	0.25382	0.25151	-0.043883	-0.24782	-0.50156	-0.63744	-0.63624	-0.67961	-0.52615	-0.23569	-0.21092	-0.26781	-0.38602	-0.62552	-0.6198	-0.29527	-0.040214	-0.18843	-0.31613	-0.23481	-0.11603	-0.062882	0.25625	0.65163	0.56366	0.60369	0.58933	0.14509	-0.40494	-0.7435	-0.64314	-0.17554	0.15858	0.041177	-0.34155	-0.54224
	-0.33613	-0.91125	-0.8675	-0.50936	-0.35707	-0.23712	-0.21565	-0.47638	-0.839	-0.92725	-0.6335	-0.25201	-0.17353	-0.42746	-0.59814	-0.2518	0.24813	0.14095	-0.16866	0.022723	0.29239	0.27027	0.3905	0.45102	0.17531	0.090642	0.3823	0.58132	0.36352	0.031106	-0.032908	0.025001	0.14704	0.41918	0.27485	-0.11897	-0.21524	-0.057545	0.00046537	-0.12503	-0.10591	0.0065986	-0.021224
	-0.89481	-0.66225	-0.42711	-0.32346	-0.015453	-0.025071	-0.6078	-1.2643	-1.4421	-1.0811	-0.96933	-1.0018	-0.77282	-0.51131	-0.43332	-0.59774	-0.80756	-1.1703	-1.2122	-0.70286	-0.093077	-0.24713	-0.8735	-1.1157	-1.2513	-1.1911	-0.85066	-0.28223	0.085058	-0.20212	-0.70201	-0.83847	-0.69946	-0.95581	-1.231	-1.3116	-1.1932	-1.0147	-1.0015	-1.2308	-1.4036	-1.2004	-0.8098
	-0.47637	-0.46576	-0.58217	-0.78777	-0.76445	-0.51128	-0.42377	-0.67363	-0.78018	-0.6219	-0.65092	-0.9698	-1.2662	-1.1172	-0.71097	-0.50194	-0.51583	-0.43961	-0.33478	-0.26738	-0.39326	-0.65107	-0.57482	-0.3017	-0.43694	-0.60924	-0.59353	-0.69091	-0.69405	-0.43504	-0.29131	-0.32543	-0.32016	-0.25337	-0.23867	-0.33394	-0.49697	-0.48462	-0.44915	-0.50725	-0.48798	-0.42898	-0.48039
	0.17036	0.54385	0.6141	0.51435	0.65852	1.0744	0.82581	0.29418	0.15319	0.4791	0.90193	0.73851	0.31333	0.031216	-0.21883	-0.43978	-0.69579	-0.68529	-0.19418	0.58933	0.80548	0.35398	0.071777	0.11319	0.26408	0.49116	0.57586	0.17405	-0.068556	0.30194	1.0569	1.2253	0.76638	0.443	0.25224	0.13483	0.36912	0.53182	0.3591	0.17975	0.045573	-0.13999	-0.082652
	-0.73329	-0.88451	-0.63985	-0.38587	-0.32474	-0.50241	-0.53549	-0.18717	-0.21183	-0.50822	-0.29686	0.4918	0.70523	-0.18281	-1.0511	-1.0425	-0.043187	0.69479	0.46126	0.32933	0.18385	-0.083542	-0.18962	-0.65881	-1.2	-1.1299	-0.3601	0.17332	-0.0021476	-0.50251	-0.79427	-0.99632	-0.95925	-0.34641	0.42038	0.19882	-0.74837	-0.87813	-0.3839	-0.1908	0.023638	0.23566	-0.11495
	0.21351	-0.068918	-0.51754	-0.63519	-0.59761	-0.44939	-0.29936	-0.31198	-0.27303	-0.11562	-0.44964	-0.96304	-0.68248	0.017878	0.46647	0.96488	1.299	0.80458	0.27898	0.69854	1.532	1.5501	0.72225	-0.074856	-0.061354	0.27362	0.63522	0.70864	0.28861	-0.13816	-0.35191	-0.43871	-0.5359	-0.55789	-0.61002	-0.56575	-0.66211	-0.87094	-0.83426	-0.52432	-0.60655	-0.78057	-0.81025
	-0.32407	-0.47119	-0.48184	-0.45264	-0.47999	-0.52887	-0.54782	-0.73217	-0.96228	-1.1175	-1.1647	-0.92739	-0.6743	-0.66492	-0.86142	-1.075	-1.1065	-1.1028	-0.86962	-0.47109	-0.35167	-0.47047	-0.47293	-0.59405	-0.94298	-1.1193	-1.0248	-0.99001	-1.032	-0.85117	-0.62364	-0.38215	-0.1422	-0.065078	-0.11432	-0.46074	-0.8629	-0.91926	-0.85497	-0.72674	-0.58829	-0.42126	-0.16019
	-1.2111	-1.0779	-0.90296	-0.89082	-1.003	-0.9604	-0.79402	-0.83223	-0.87695	-0.78009	-0.64485	-0.60422	-0.64133	-0.64783	-0.76917	-0.95948	-1.0657	-1.0907	-1.0383	-0.83447	-0.69277	-0.77922	-0.8395	-0.73294	-0.58776	-0.58319	-0.66639	-0.91798	-1.0715	-1.0618	-0.94396	-0.71219	-0.50184	-0.65248	-0.93921	-1.0466	-1.0041	-0.86343	-0.8139	-0.96698	-1.155	-1.2048	-1.3682
	0.54464	0.32629	0.23085	0.63665	0.83244	0.18253	-0.17196	0.43695	0.90603	0.5172	0.23759	0.29802	0.34587	0.22073	0.15157	0.11382	0.14868	0.25998	0.36684	0.69596	0.86752	0.63289	0.29575	0.28505	0.44212	0.25436	-0.049889	0.076869	0.40909	0.5349	0.6283	0.60538	0.41964	0.28465	0.20554	0.41886	0.56106	0.45937	0.52975	0.37457	0.41107	0.87501	0.91728
	-0.64074	-0.92502	-1.1222	-1.0811	-0.74326	-0.45637	-0.36332	-0.5753	-0.9357	-1.0774	-0.74148	-0.36406	-0.30793	-0.51464	-0.75388	-0.88698	-0.93022	-0.88939	-0.83231	-1.0262	-1.2741	-1.3398	-1.2599	-1.1809	-1.1385	-0.97836	-0.84011	-0.95002	-1.0491	-1.0912	-1.2352	-1.1727	-0.75602	-0.531	-0.62854	-0.95828	-1.3159	-1.3061	-0.8882	-0.58055	-0.68096	-0.74376	-0.76186
	-0.31385	-0.26101	-0.14949	-0.11161	0.14775	0.52431	0.39958	0.27823	0.29848	0.1643	0.081869	0.38903	0.75022	0.88734	0.65404	0.3135	0.035694	-0.10568	-0.1522	-0.11477	-0.11123	-0.1407	-0.39732	-0.51581	-0.44377	-0.41605	-0.35161	-0.30194	-0.10928	0.11185	0.40123	0.68047	0.60657	0.12746	0.0049239	0.28853	0.10901	-0.40783	-0.58393	-0.34783	-0.12419	-0.061913	-0.12345
	-0.88213	-1.0349	-0.6242	-0.44618	-0.78496	-1.0589	-0.69763	-0.054855	0.34518	-0.10009	-0.41625	0.098305	0.50446	0.49193	0.33081	0.037832	-0.2214	-0.41142	0.13152	1.1501	1.5888	1.3275	0.49743	-0.19693	-0.26105	-0.13687	-0.008615	-0.056394	-0.05872	0.062972	-0.25027	-0.57529	-0.39896	-0.11551	-0.12983	-0.17668	-0.084711	-0.2238	-0.31844	-0.33785	-0.6152	-0.73887	-0.44202
	-0.72899	-0.73347	-0.61821	-0.41429	-0.35409	-0.34833	-0.32873	-0.25632	-0.26097	-0.3412	-0.48154	-0.72446	-0.98787	-1.0476	-0.81929	-0.75797	-0.86931	-0.67202	-0.54569	-0.64445	-0.61841	-0.38419	-0.1888	-0.21653	-0.3993	-0.67899	-0.78775	-0.63022	-0.54723	-0.52346	-0.57263	-0.74823	-0.8062	-0.77629	-0.70129	-0.63103	-0.53248	-0.27915	-0.23322	-0.49686	-0.70997	-0.74255	-0.59879
	-0.56794	-0.32052	0.015886	-0.15524	-0.70073	-0.59043	-0.066615	0.060288	-0.0081752	-0.21085	-0.32964	-0.29124	0.13575	0.61503	0.61589	0.65563	0.68572	0.37101	0.068795	0.15354	0.82849	0.75008	-0.37579	-1.0446	-0.65866	-0.11784	0.062298	0.099269	-0.10885	-0.0937	0.20806	0.15634	0.41603	0.6725	0.2565	-0.080052	-0.50536	-0.66413	-0.22438	0.087185	-0.075561	-0.49649	-0.50186
	-0.8623	-1.1073	-1.3934	-1.3662	-1.1528	-1.0635	-1.1931	-1.4301	-1.4519	-1.1523	-0.78893	-0.5739	-0.66022	-1.0083	-1.0265	-0.77585	-0.70772	-0.59858	-0.5714	-0.48904	-0.32237	-0.49593	-0.54383	-0.24062	-0.17777	-0.49285	-0.79581	-0.9782	-0.92075	-0.52633	-0.17444	-0.18115	-0.15681	-0.24912	-0.52516	-0.56512	-0.40949	-0.31871	-0.31885	-0.50002	-0.8446	-1.132	-1.1087
	-0.57541	-0.52684	-0.43068	-0.34332	-0.46969	-0.70697	-0.73748	-0.68305	-0.67197	-0.56068	-0.5554	-0.77721	-0.79805	-0.55798	-0.4826	-0.62257	-0.72679	-0.67472	-0.56628	-0.49609	-0.39708	-0.43026	-0.717	-0.83294	-0.68722	-0.53105	-0.51521	-0.64258	-0.73103	-0.82541	-0.95614	-0.89883	-0.82691	-0.88012	-0.83211	-0.72869	-0.69	-0.61502	-0.57982	-0.64597	-0.75759	-0.8486	-0.91142
	-0.22249	0.11088	0.16572	-0.21856	-0.038829	0.53376	0.18393	-0.64192	-0.99803	-0.89284	-0.69053	-0.53633	-0.65556	-0.75598	-0.18802	0.57336	0.33905	-0.50862	-1.0705	-0.85957	-0.046479	0.7168	0.4035	-0.5356	-0.86809	-0.4477	-0.33685	-0.93887	-1.1486	-0.96506	-0.94451	-0.96637	-0.68615	-0.18525	0.14319	-0.27965	-0.75739	-0.56343	-0.089875	0.016686	-0.30411	-0.56807	-0.58501
	0.24497	0.41907	0.14466	-0.088808	-0.35646	-0.60545	-0.38022	0.045336	-0.045339	-0.62655	-0.93458	-0.72008	-0.16729	0.10439	-0.045202	-0.15594	-0.15798	-0.18576	-0.22109	-0.15917	0.29883	0.50409	0.073633	-0.4465	-0.50153	-0.26729	-0.065405	0.11615	0.23734	0.17189	0.3309	0.4266	0.20598	0.18283	0.30619	0.50564	0.53605	0.46391	0.13389	-0.47409	-0.67757	-0.19055	0.095107
	-0.64712	-0.96395	-1.0011	-0.7361	-0.61017	-0.71053	-0.71447	-0.57612	-0.59361	-0.76945	-0.86675	-0.92863	-0.94939	-0.91828	-1.0071	-1.1473	-1.099	-1.054	-1.1186	-1.1003	-0.91719	-0.75126	-0.83709	-1.1396	-1.3758	-1.4116	-1.335	-1.2106	-0.98914	-0.92229	-0.99979	-0.9622	-0.91052	-0.94015	-1.0096	-1.0722	-1.0725	-0.86002	-0.59218	-0.53277	-0.64627	-0.7667	-0.71395
	-0.84681	-0.67118	-0.33616	-0.20237	-0.34516	-0.51995	-0.38488	-0.11265	-0.15157	-0.53204	-0.59989	-0.42169	-0.30263	-0.27048	-0.44947	-0.84335	-0.95363	-0.44071	0.18362	0.55522	0.66339	0.09826	-0.63154	-0.93381	-1.0828	-1.0678	-0.73818	-0.34611	-0.088156	0.13102	0.1852	0.13886	0.088575	-0.07166	-0.024591	0.37313	0.37141	-0.0047808	-0.14498	-0.078809	0.3182	0.99009	1.0848
	-1.0245	-0.62143	-0.23896	-0.15011	-0.23845	-0.21256	-0.21922	-0.6482	-1.1717	-1.2198	-0.84565	-0.45142	-0.28772	-0.32424	-0.041254	0.67608	0.93989	0.40679	-0.044939	0.72344	2.2154	2.4123	1.2856	0.35207	0.49062	0.83748	0.21009	-0.34586	-0.076981	0.37423	0.50878	0.40243	0.24437	-0.15376	-0.66415	-0.76149	-0.55143	-0.41952	-0.25916	0.19709	0.5631	0.22497	-0.42991
	-0.277	-0.31211	-0.48261	-0.55141	-0.50783	-0.42078	-0.23442	0.015898	-0.13264	-0.34334	-0.22424	-0.06285	-0.106	-0.17081	-0.22669	-0.18075	-0.12738	-0.17765	-0.59942	-1.0113	-0.97472	-0.56734	-0.18897	-0.12194	-0.092353	0.078602	0.026551	-0.10974	0.10968	0.25673	0.19099	0.34018	0.49244	0.17656	-0.14788	-0.047359	-0.087995	-0.3997	-0.43222	-0.34357	-0.28897	-0.18805	-0.38124
	-0.47044	-0.21903	0.16059	0.26702	0.18627	0.024066	-0.39811	-0.67571	-0.6832	-0.50508	-0.080579	0.25961	0.10446	-0.078598	0.10125	0.49934	0.95145	1.0788	0.99703	1.0879	1.6499	2.6455	2.8663	1.7336	0.6452	0.54217	0.91271	1.0678	0.64007	0.081622	-0.13033	-0.14994	-0.061	-0.0013132	0.066909	0.34586	0.45275	0.28778	0.018056	-0.21737	-0.42593	-0.55178	-0.5762
	-0.52235	-0.50651	-0.44911	-0.34211	-0.25485	-0.1437	-0.19488	-0.45281	-0.79357	-1.003	-0.75933	-0.40175	-0.14489	0.10444	0.26013	0.21427	0.25092	0.40026	0.69598	0.90748	0.78771	0.48747	0.37781	0.32178	-0.1055	-0.56025	-0.43577	-0.16073	-0.26276	-0.47099	-0.47301	-0.33153	-0.2157	-0.28928	-0.64793	-1.0416	-1.0498	-0.57161	-0.053779	-0.0027611	-0.24407	-0.16096	0.30885
PL5 Post-cond
Time (ms)	-420	-400	-380	-360	-340	-320	-300	-280	-260	-240	-220	-200	-180	-160	-140	-120	-100	-80	-60	-40	-20	0	20	40	60	80	100	120	140	160	180	200	220	240	260	280	300	320	340	360	380	400	420
	0.36926	-0.42654	-0.68631	-0.61588	-0.86999	-1.158	-0.91327	-0.33601	0.11188	-0.023391	-0.90917	-1.3294	-0.92986	-0.77266	-0.88408	-0.75952	-0.47948	-0.38894	-0.63147	-1.007	-1.4495	-1.7354	-1.7262	-1.314	-0.72487	-0.58444	-0.45644	-0.22794	-0.46927	-0.96074	-0.93083	-0.58833	-0.48985	-0.70846	-0.94799	-0.90522	-0.36675	0.26168	0.11193	0.32343	0.97268	0.70211	-0.28542
	0.78636	0.62991	0.11741	-0.0022751	-0.13846	-0.77064	-1.092	-0.79083	-0.23633	-0.068461	-0.17678	-0.28508	-0.090392	0.23736	0.21916	0.13077	0.19383	0.50728	0.26043	-0.30045	-0.86512	-1.2883	-1.6159	-1.8345	-1.6357	-1.2939	-0.97799	-0.65055	-0.56833	-0.66352	-0.58991	-0.65358	-0.75666	-0.57138	-0.44122	-0.59139	-0.50509	-0.4141	-0.58074	-0.65872	-0.43023	-0.42337	-0.74116
	-0.091666	0.080819	0.057492	0.0022799	-0.18659	-0.21627	-0.069297	-0.041783	-0.2234	-0.35886	-0.30498	-0.23141	-0.60689	-1.1522	-1.2498	-1.0236	-0.87818	-0.65635	-0.73128	-1.1421	-1.2687	-1.0031	-0.87367	-0.83193	-0.67229	-0.80297	-0.81091	-0.25842	0.21079	0.62477	1.0259	0.89516	0.32073	-0.013194	0.18729	0.46908	0.23387	0.10218	0.079412	-0.10573	-0.22089	-0.1082	0.0014367
	-1.2717	-0.80139	-0.092854	0.23354	0.3832	0.058988	-0.56369	-0.6804	-0.16271	0.1211	-0.15341	-0.46438	-0.18185	-0.19358	-0.56219	-0.00507	0.65247	0.075318	-0.56817	-0.40078	-0.19243	-0.82961	-1.7329	-1.764	-0.83547	-0.11391	0.22308	0.32862	-0.20759	-1.0271	-1.3756	-0.85687	-0.13634	0.015124	-0.26407	-0.62887	-0.68063	-0.33507	0.013592	-0.05177	-0.3851	-0.39905	-0.44527
	-0.98061	-0.95578	-0.90683	-0.96115	-1.0218	-1.0272	-1.0092	-0.97671	-0.95356	-0.93068	-0.91162	-0.95316	-0.96714	-0.89985	-0.83527	-0.909	-0.97198	-0.94247	-0.86389	-0.80334	-0.77938	-0.80563	-0.88285	-0.94566	-0.9726	-0.96988	-0.97689	-0.99618	-1.0208	-1.0064	-0.95492	-0.90047	-0.83609	-0.81542	-0.85157	-0.92276	-0.89873	-0.75527	-0.72301	-0.84089	-0.90064	-0.93131	-0.97209
	-0.21838	-0.33946	-0.54601	-0.72544	-0.54163	-0.12771	-0.30048	-0.8487	-1.0294	-0.28906	0.62211	0.62415	0.17306	0.080749	0.13215	0.1829	0.44916	0.32988	-0.43145	-0.87054	-0.88812	-0.69949	-0.67935	-0.84575	-0.70429	-0.60048	-0.58642	-0.7257	-0.67578	-0.15755	-0.039918	-0.68218	-0.95388	-0.69224	-0.49091	-0.47009	-0.74921	-0.86863	-0.52661	-0.38613	-0.33866	-0.16309	0.084781
	0.22	-0.0068349	-0.03742	-0.071726	-0.45361	-0.65332	-0.61066	-0.51312	-0.36081	-0.32429	-0.6974	-1.0459	-0.81721	-0.41692	-0.42601	-0.7479	-1.0075	-1.0372	-1.03	-1.0803	-1.0482	-0.64011	-0.48097	-0.89238	-1.3947	-1.4643	-1.1902	-1.0922	-1.2364	-1.3646	-1.2584	-1.21	-1.0936	-0.79956	-0.77003	-0.99151	-0.86025	-0.35752	-0.18486	-0.3141	-0.55214	-0.75175	-0.78354
	0.3778	-0.16292	-0.42718	-0.76335	-1.2145	-1.1049	-0.52655	-0.48044	-0.59765	-0.49411	-0.29313	-0.06534	0.020987	-0.34334	-0.49982	-0.39945	-0.58474	-0.99723	-1.1576	-0.85439	-0.59493	-0.60034	-0.69867	-1.0574	-1.4018	-1.3639	-1.1423	-0.99613	-0.9296	-0.76876	-0.42977	-0.11537	0.34208	0.72402	0.35605	0.075592	0.11751	0.39698	0.88879	0.58391	-0.36418	-0.83662	-0.90325
	-0.36697	-0.17517	0.087897	0.31499	0.15092	-0.63249	-1.4875	-1.6276	-1.2432	-1.0952	-0.95735	-0.32563	0.12549	0.15881	-0.14033	-0.7155	-0.86483	-0.46112	-0.29445	-0.52854	-0.61437	-0.73202	-0.5373	-0.15889	-0.36036	-0.85992	-0.97255	-0.71631	-0.45056	-0.17247	0.37537	0.53085	0.13324	-0.22799	-0.32845	-0.011182	0.57126	0.73934	0.43225	0.099779	-0.1731	-0.3929	-0.45125
	-0.52816	-0.37016	-0.3174	-0.13194	-0.10407	-0.57701	-0.81372	-0.72795	-0.8018	-0.91727	-0.68645	-0.47732	-0.63622	-0.78537	-0.95532	-1.2435	-1.044	-0.37011	-0.12017	-0.44817	-0.75135	-0.74112	-0.3506	0.38689	1.0543	0.99194	0.24442	-0.38853	-0.75393	-1.0829	-1.3361	-1.4	-1.3039	-0.97385	-0.56752	-0.63506	-1.0919	-1.2897	-1.2096	-1.199	-1.2041	-0.82922	-0.02604
	0.33735	1.0336	1.116	0.62839	0.39681	0.32646	-0.072006	-0.54987	-0.60985	0.060675	0.49294	0.56794	0.61283	0.76665	0.56639	-0.018115	0.010997	0.24513	0.44353	0.45597	-0.21604	-0.83141	-0.75305	-0.25673	-0.26565	-0.5219	-0.66745	-0.44366	0.52615	1.1357	0.81382	0.47086	0.2391	-0.073432	-0.39836	-0.25157	0.16034	0.060944	-0.26409	-0.30859	-0.1435	0.3355	0.83976
	0.36456	0.32106	0.38142	0.43419	0.45686	0.43319	0.37527	0.34941	0.44438	0.43756	0.2137	0.29229	0.44655	0.36616	0.74823	1.171	0.60686	0.23121	0.5934	0.52528	-0.18058	-0.69564	-0.84028	-0.82196	-0.50425	-0.50117	-1.0088	-1.5027	-1.5079	-1.0573	-0.50102	-0.11616	-0.19278	-0.27802	-0.16612	-0.13043	0.13994	0.47244	0.24364	-0.091129	-0.23689	-0.10518	0.35259
	-0.098548	-0.24972	-0.11855	-0.2062	-0.39538	-0.39608	-0.40302	-0.50347	-0.71559	-1.0576	-1.2834	-0.92175	-0.31372	-0.43812	-1.178	-1.3347	-1.0925	-0.95555	-0.98414	-1.0524	-0.89481	-0.5244	-0.25192	-0.020937	0.32621	0.6417	0.7409	0.49004	0.23596	0.40863	0.74094	1.1097	1.6863	1.8029	1.0706	0.58542	0.7238	1.0483	1.3609	1.4006	1.075	0.5063	0.42346
	-0.11921	0.13061	0.37896	0.39069	0.26665	-0.15632	-0.3314	-0.17506	-0.36772	-0.44328	-0.12785	-0.10224	-0.16562	-0.11041	-0.29504	-0.1949	0.17306	-0.10739	-0.6053	-0.67832	-0.66577	-0.48018	-0.34104	-0.53059	-0.78802	-0.95734	-0.66227	-0.22645	0.2262	0.50257	0.14973	-0.55546	-1.0262	-0.79178	-0.3363	-0.48825	-0.85854	-0.65004	-0.0040543	0.32534	0.24907	0.27994	0.27068
	0.043826	0.17854	0.13568	0.44987	0.9555	0.83948	-0.085768	-0.13644	0.74877	0.55841	0.055852	0.12367	0.28406	0.50115	0.80993	1.0067	1.4241	1.4447	0.16154	-0.98447	-1.1255	-0.56751	0.21725	0.44491	0.6718	0.44934	-0.26542	-0.26849	0.02884	-0.1956	-0.33726	0.041875	0.12654	-0.21141	-0.11377	0.49171	1.0406	0.45524	-0.80496	-1.2418	-0.80535	-0.29154	0.2327
	0.23865	0.51548	0.19126	-0.25392	-0.42049	-0.29979	0.11296	0.39076	0.30513	0.43844	1.0603	1.0211	0.32125	0.092632	0.22099	0.37871	0.21769	0.098464	0.31679	0.015252	-0.50273	-0.48614	-0.38891	-0.1643	0.38431	0.48624	-0.033083	-0.262	0.16981	0.89281	1.4814	1.6113	1.3024	0.85349	0.55013	0.38614	0.42976	0.56435	0.48756	0.32577	0.37276	0.20184	-0.042091
	-1.278	-1.1247	-1.0933	-1.1159	-1.0448	-0.65787	-0.32607	-0.30819	-0.44065	-0.31738	0.024275	-0.23594	-0.5834	-0.71682	-0.39558	0.61548	1.4913	1.4333	0.3361	-0.58621	-0.59005	-0.44232	-0.26221	-0.077068	-0.34196	-0.93353	-1.341	-1.0289	-0.82432	-0.77718	-0.31967	0.066435	0.19448	-0.071989	-0.2851	-0.37105	-0.38267	-0.0981	0.047567	-0.026029	0.35525	0.079931	-0.49639
	-0.31541	0.61558	1.1409	0.706	0.089505	0.057202	-0.0049399	-0.44173	-0.26709	0.45719	0.97375	0.63129	-0.30718	-0.92121	-0.93598	-0.27486	0.1712	-0.035998	-0.39551	-0.80249	-0.78949	-0.35448	-0.035102	-0.12022	-0.41149	-0.2153	0.58243	1.2781	1.1791	0.68523	0.41608	0.37369	0.49251	0.42574	0.10762	0.2537	0.41636	0.23094	0.43647	0.80852	0.2343	-0.4837	-0.25743
	-0.26963	-0.58371	-1.0148	-1.3968	-1.5782	-1.4381	-1.269	-1.1924	-1.0016	-0.73646	-0.72525	-0.7552	-0.56791	-0.61683	-0.9019	-1.0702	-1.0845	-0.98984	-0.90602	-0.78401	-0.44714	-0.29139	-0.42383	-0.37343	-0.34553	-0.3609	-0.26792	-0.25648	-0.26231	-0.28061	-0.47661	-0.65162	-0.82487	-1.0086	-1.1578	-1.2552	-1.3432	-1.3279	-1.1585	-1.065	-1.131	-1.0237	-0.87481
	-0.54084	-0.38394	-0.50861	-0.66708	-0.63277	-0.59418	-0.83642	-1.107	-1.159	-0.94195	-0.84219	-0.93873	-0.88042	-0.69571	-0.56392	-0.63303	-0.89968	-0.87241	-0.53051	-0.45922	-0.4979	-0.41856	-0.13008	-0.15858	-0.6413	-0.91716	-1.0265	-0.89518	-0.74124	-0.91172	-1.0835	-0.98483	-0.94118	-1.0285	-0.7786	-0.46101	-0.56262	-0.84391	-0.89797	-0.94198	-1.1073	-1.1825	-1.0533
	-0.66757	-0.60081	0.22867	1.0576	0.35648	-0.4768	-0.57815	-0.60347	-0.84192	-1.1795	-0.95303	-0.021308	0.46555	-0.11531	-0.78464	-1.058	-0.99957	-0.83844	-0.46397	0.097431	0.1223	-0.21362	-0.7631	-1.4049	-1.5392	-1.3394	-1.0755	-0.80122	-0.91083	-1.1118	-1.0891	-1.0689	-1.007	-0.32456	0.39198	0.12951	-0.42499	-0.9665	-1.2178	-1.2104	-1.3087	-1.2578	-0.9227
	-0.99177	-0.57025	-0.88002	-0.93787	-0.447	-0.38886	-0.8802	-1.1235	-1.0069	-0.71885	-0.47079	-0.16386	-0.06985	-0.52562	-0.60389	-0.17884	-0.18363	-0.39046	-0.60608	-0.74728	-0.50398	-0.15211	-0.14502	-0.2812	-0.745	-1.1264	-0.91938	-0.77965	-0.97555	-0.78635	-0.20511	-0.0072869	-0.23559	-0.48696	-0.26965	-0.25015	-0.37794	-0.21477	0.011532	0.19823	0.35108	0.19672	-0.14971
	-0.35325	-0.019514	0.28119	0.39885	0.080474	-0.32014	-0.27602	-0.022998	0.27136	0.1675	-0.20968	-0.58192	-0.80564	-0.90032	-0.81145	-0.79078	-0.75543	-0.55983	-0.62163	-0.47823	-0.35635	-0.43128	0.043908	0.68184	0.45931	-0.18738	-0.4757	-0.35057	0.080893	0.21248	-0.07818	-0.10242	0.39304	0.6701	0.28464	-0.11717	-0.062372	0.34414	0.43277	0.16983	0.16565	-0.30664	-0.98832
	0.92856	0.10215	-0.26899	0.083303	0.072687	-0.53108	-1.0423	-1.0572	-0.59612	-0.36604	-0.60781	-0.75025	-0.84707	-0.80219	-0.32492	-0.050405	-0.055618	-0.12833	-0.28803	-0.49407	-0.42201	-0.054105	-0.19666	-0.38336	-0.31908	-0.20053	0.21948	0.35616	-0.33861	-0.93197	-0.88784	-0.44377	-0.13321	-0.31283	-0.42682	-0.24623	0.25152	0.52098	0.11702	-0.30965	-0.16632	0.23655	0.50539
	-0.2004	0.089397	-0.3707	-0.83736	-0.93525	-0.99506	-1.0319	-1.1219	-1.2093	-1.2932	-1.1577	-1.1106	-0.94791	-0.65437	-0.23434	0.015387	-0.30301	-0.67904	-0.6526	-0.051191	0.21108	-0.24855	-0.63485	-0.76484	-0.83245	-0.28407	0.73573	0.93971	0.56607	0.29861	0.37736	0.10583	-0.3103	-0.38968	-0.079159	0.4464	0.53189	0.11838	-0.25471	-0.31264	-0.15932	-0.43426	-0.8577
	0.039147	-0.28109	-0.31059	0.26455	0.76143	0.21266	-0.51034	-0.031702	0.73013	0.54349	0.046261	-0.065235	0.36918	0.3806	-0.10499	-0.69822	-1.4806	-1.5874	-0.83466	0.28521	0.7568	-0.32314	-1.0427	-0.32093	0.44095	0.52104	0.52535	0.75772	0.85168	0.47759	-0.11113	-0.44722	-0.15323	0.216	0.39693	0.24109	-0.22454	-0.3905	-0.076294	-0.18181	-0.46557	-0.35685	-0.5558
	-0.11355	0.20035	0.30645	0.12139	0.1106	0.16575	0.60263	1.046	0.73647	0.4189	0.5223	0.61437	0.64689	0.6054	0.59355	0.58022	0.69649	1.2103	1.5048	0.69016	-0.048397	-0.27763	-0.22748	0.48588	1.4643	1.7002	1.1503	0.75615	0.80725	1.0602	1.0765	1.093	1.6062	2.0444	1.9022	1.4389	1.2882	1.2179	0.95529	0.75957	0.55695	0.30583	0.20273
	-0.59688	-0.36103	0.25613	0.3814	-0.1121	-0.74231	-0.80064	-0.11899	0.37905	-0.12388	-0.64249	-0.47961	-0.20514	0.18364	0.59897	0.57684	0.21768	-0.031329	-0.081614	0.38417	0.64822	-0.23037	-0.95479	-1.1876	-0.70123	-0.14276	-0.40175	-0.47787	0.21723	1.1414	0.98951	0.36863	0.099125	-0.11339	-0.13585	-0.011172	0.099064	0.032355	0.028261	0.043788	0.011347	0.057814	0.043462
	-0.39459	-0.13046	0.11328	0.17829	0.052578	-0.014614	-0.10965	-0.1521	-0.34182	-0.77283	-0.79369	-0.53478	-0.47415	-0.47562	-0.27523	0.013766	0.022296	-0.10366	-0.27576	-0.45342	-0.49827	-0.27455	0.23785	0.36383	0.05453	-0.41736	-0.59121	-0.61693	-0.90021	-1.1812	-1.0059	-0.89149	-1.0713	-0.77975	-0.28761	-0.2892	-0.47749	-0.67999	-0.94214	-1.1613	-1.1131	-0.58006	0.083637
	-0.10649	-0.078732	0.52909	0.99366	0.71279	0.47039	0.18131	-0.15201	0.01141	0.3463	0.60888	0.64482	0.51728	0.53968	0.46569	0.31695	0.12142	-0.12519	-0.26451	0.021248	0.26073	-0.11378	-0.55991	-0.71949	-0.71099	-0.57431	-0.51473	-0.72607	-0.74688	-0.58214	-0.68842	-0.5368	-0.12526	-0.35375	-0.61972	-0.096482	0.61443	0.39582	-0.075733	-0.40143	-0.56425	-0.46247	-0.18634
	-0.67037	-0.81144	-0.53409	-0.085429	0.076406	0.27859	0.26827	-0.0061868	-0.17893	-0.23412	0.27218	0.90137	0.56455	-0.26855	-0.74583	-0.83674	-0.49962	-0.43453	-0.84851	-0.74963	-0.21835	-0.019323	-0.14403	-0.16351	-0.0017693	0.30269	0.88014	1.2579	0.86545	0.52338	0.8402	1.5058	1.7893	1.2259	0.43978	-0.27754	-0.50118	-0.11442	-0.021752	-0.070552	0.45291	1.1937	1.8699
	0.66126	0.68396	0.64916	0.53934	0.50853	0.52868	0.38887	0.14985	0.28279	0.43753	0.55631	0.48456	0.16891	0.010753	0.15503	-0.0045259	-0.36433	-0.26329	0.23716	0.16045	-0.20367	-0.14762	0.039271	-0.19992	-0.49165	-0.53112	-0.056384	0.44493	0.21973	0.016576	0.32976	0.63471	0.47191	0.045584	-0.016714	0.21686	0.32041	0.45883	0.70117	0.73282	0.63051	0.68158	0.80352
	-0.38445	-0.3706	-0.21435	-0.21728	-0.40759	-0.49006	-0.22023	0.58866	1.7024	2.155	1.5635	0.85848	0.48882	0.64929	2.0176	3.6099	3.2375	1.5662	0.32663	-0.091136	-0.12693	-0.083343	-0.067376	-0.0038209	0.13093	0.27483	0.49058	1.0551	1.6211	1.6103	1.3374	1.1238	0.79905	0.6461	1.0346	1.6815	2.1012	2.0532	1.9823	1.7904	0.88065	0.16784	0.38477
	0.17338	0.032633	-0.10019	0.041885	0.066582	-0.29199	-0.49714	-0.36647	0.028689	0.53755	0.79265	0.9769	1.0832	0.92523	0.84068	1.1527	1.2372	0.65459	-0.03608	-0.11854	0.22778	0.06316	-0.30133	-0.34027	-0.25775	0.29658	0.79713	0.77129	0.60314	0.74017	0.56761	-0.11753	-0.3648	-0.071888	0.061676	-0.079018	0.088522	0.21507	0.066181	-0.025288	0.193	0.3249	0.058564
	-0.26702	-0.013127	0.4916	0.46427	-0.01445	-0.31294	-0.62214	-0.53677	0.35121	1.3608	1.4011	0.81046	0.24371	-0.024279	0.2228	0.1572	-0.38789	-0.27186	0.18487	0.048538	-0.20217	0.12175	0.077695	-0.13568	0.17055	0.89918	1.2583	1.6209	1.8098	1.37	0.94638	0.20846	-0.49399	-0.063477	0.6145	0.41472	-0.45458	-0.87489	-0.41237	0.046888	0.35622	0.57819	0.75401
	-0.84888	-0.83165	-0.85328	-0.99037	-1.0343	-1.0522	-0.98084	-0.80113	-0.63492	-0.48299	-0.50312	-0.74257	-0.96889	-1.0661	-1.065	-0.89247	-0.71808	-0.61256	-0.36468	-0.11712	0.12393	0.15935	-0.18509	-0.46113	-0.53851	-0.38054	-0.10171	0.0302	0.026435	-0.061487	-0.21327	-0.38073	-0.21335	0.023321	-0.20508	-0.52836	-0.69544	-0.67807	-0.56788	-0.59754	-0.63236	-0.52481	-0.46817
	-0.23215	0.088819	0.080421	-0.37895	-0.7021	-0.52412	-0.24104	-0.33945	-0.44615	-0.35463	-0.55977	-0.83407	-0.68082	-0.40673	-0.34829	-0.33024	-0.1626	-0.17861	-0.36954	-0.65383	-0.45831	0.25183	0.31239	-0.0019967	-0.25822	-0.47897	-0.4495	-0.29651	-0.28138	-0.35555	-0.48885	-0.18783	0.20677	-0.25245	-1.0566	-1.179	-0.71449	-0.42584	-0.42063	-0.24129	-0.084017	-0.31911	-0.5101
	0.94524	0.94981	1.0034	1.1069	0.92739	0.56724	0.46638	0.66489	0.65243	0.38728	0.094367	0.065013	0.37585	0.89966	1.185	0.74114	0.23407	7.3382e-05	-0.10966	-0.014209	-0.030054	0.026958	0.15687	0.19421	0.015441	-0.13592	-0.13921	0.13114	0.73172	1.3267	1.5644	1.4272	1.1307	0.7992	0.34055	0.29756	1.0644	1.8432	1.9705	1.6729	0.84268	0.46984	0.90841
	0.071145	-0.1639	-0.71013	-0.72791	-0.11207	0.12631	-0.29995	-0.027804	1.0296	1.3026	0.46339	-0.57142	-0.77999	-0.15108	0.50366	0.34813	-0.43555	-1.1007	-1.0094	-0.5472	-0.17382	0.19412	0.28204	0.078488	-0.20301	-0.36277	-0.14955	-0.046094	-0.016948	0.27801	-0.017807	-1.0504	-1.5383	-0.93438	-0.042725	0.68671	1.2583	0.85615	0.38213	0.53114	0.27086	-0.023573	0.28792
	0.49391	0.71661	0.91179	0.23315	-0.93183	-1.5532	-1.2879	-0.73132	-0.50876	-0.25089	-0.27648	-0.48502	-0.27891	0.16609	0.2634	-0.22198	-0.58342	-0.4208	-0.12949	-0.091723	-0.16059	0.28627	0.40128	0.2185	-0.26136	-0.6843	-0.72725	-0.75242	-0.90846	-0.66317	-0.095436	0.21743	0.34395	0.21347	-0.025873	-0.047335	-0.20858	-0.69755	-0.78745	-0.024427	0.78104	0.81397	0.29137
	0.19533	-0.10129	-0.41037	-1.0334	-1.4067	-0.86568	0.13972	0.51785	0.3519	0.33541	0.49261	0.40112	-0.03061	0.066386	0.98586	1.1399	0.44812	-0.0816	-0.30357	-0.12551	0.20233	0.04022	0.37042	1.008	0.62754	0.23168	0.05346	-0.58492	-1.3028	-1.471	-1.1732	-0.87116	-0.68747	-0.45032	0.25348	1.1624	0.87612	0.1659	0.13462	0.46938	0.75384	0.84662	0.46455
	0.44996	0.60104	0.74893	0.70287	0.48228	-0.16656	-0.39755	-0.07993	0.093137	0.21624	0.69796	1.0214	0.56011	0.041594	0.22117	0.42382	0.036268	-0.40983	-0.64829	-0.51493	0.051298	0.29923	0.27255	0.64418	1.2523	1.307	0.51392	-0.3391	-0.3668	0.28618	0.88866	0.64656	-0.10225	-0.2774	0.038527	0.33027	0.28288	-0.1419	-0.45436	-0.044553	0.13587	-0.4033	-0.81967
	0.23446	-0.2614	-0.21609	0.17554	-0.12236	-0.68646	-1.318	-1.3115	-0.69377	-0.49062	-0.43062	0.062389	0.78469	1.3683	1.5485	1.4221	1.3075	1.1533	0.64242	0.16674	0.029281	0.22117	0.43296	0.41592	0.31947	0.061722	-0.51348	-1.2405	-1.4623	-1.3639	-1.1419	-0.67891	-0.32917	-0.051511	0.32904	0.70801	0.82827	1.0664	1.4492	1.3751	0.81391	0.20678	-0.535
	-0.73443	-0.72004	-0.52742	-0.39696	-0.014314	0.32057	0.27138	-0.07303	0.1339	1.2625	1.8924	1.2768	0.76338	0.64251	0.35971	0.12221	0.56536	0.95337	0.22824	-1.0224	-1.0895	0.48597	1.3134	0.34875	0.083574	0.57784	0.47542	-0.37937	-0.72873	-0.56444	-0.47853	-0.46597	-0.65376	-1.2189	-1.2758	-0.88143	-0.74186	-0.5292	-0.17309	-0.19548	-0.26873	-0.2472	-0.42453
	0.76981	0.057717	-0.5386	-0.40526	0.35595	0.67615	0.39232	0.39831	0.68987	1.2445	2.0921	2.3671	2.0109	1.4449	1.2295	1.3198	1.281	0.7626	0.55201	0.62316	0.23174	0.069567	0.48583	0.50193	-0.12547	-0.55816	-0.39036	-0.25884	-0.28276	0.041105	0.47445	0.24073	-0.19933	-0.24788	-0.045947	0.41245	1.0951	1.4801	1.0561	0.25145	-0.31046	-0.47051	-0.48467
	0.8818	1.3373	1.3515	1.145	1.0594	1.2567	1.3451	0.86687	0.68573	1.1636	1.5788	1.3734	1.0813	0.89257	0.5934	0.60176	0.85488	0.72514	0.3163	0.31969	0.55806	0.38608	0.013734	-0.11071	-0.044936	0.20431	0.50747	0.48787	0.3957	0.37399	0.47365	0.81531	1.0467	0.95297	0.64461	0.2089	0.090638	0.42852	0.72615	0.75009	0.65098	0.60304	0.76753
	-0.34726	-0.30285	-0.23146	-0.27584	-0.45698	-0.25574	0.025459	-0.24024	-0.47971	-0.34501	0.39597	1.1553	1.5781	1.4299	1.1283	0.87417	0.487	0.012967	-0.3146	-0.54967	-0.39972	0.37421	0.99485	1.3525	1.8285	2.1033	1.7804	1.1317	0.97463	1.1554	0.86073	0.32968	0.030585	0.046083	0.47828	0.67381	0.68877	0.82356	0.83889	0.51909	0.00089418	-0.17646	0.13698
	0.8089	0.99779	0.58701	-0.0043958	-0.24319	-0.22213	-0.41324	-0.54841	-0.15389	0.38944	0.44013	0.624	1.0755	1.2376	1.1706	1.1616	1.1944	0.77401	0.278	0.53594	0.81885	0.30486	-0.022191	0.51791	0.83049	0.68395	0.53831	0.27536	-0.18563	-0.65067	-0.79349	-0.62144	-0.47916	-0.61995	-0.6412	-0.26439	-0.16822	-0.73383	-0.98192	-0.54	-0.18429	0.054839	-0.2288
	-0.23165	0.24503	0.04369	-0.4759	-0.66164	-0.65889	-0.71136	-0.73855	-0.50566	-0.16917	0.31289	0.40436	-0.5418	-1.3663	-1.3451	-1.1892	-1.0518	-0.89901	-0.65631	-0.070759	0.40719	0.53679	0.19602	-0.16026	0.0065946	-0.14486	-0.2243	0.49055	1.0259	0.53002	-0.39292	-0.66486	-0.065409	0.53317	0.32745	-0.0077848	-0.16359	-0.39155	-0.38496	-0.28379	-0.27895	-0.10516	0.13988
	-0.40919	-0.74038	-0.2326	0.38876	0.44376	0.16981	-0.028115	0.2178	0.49967	0.17376	-0.056769	-0.027374	-0.22208	-0.14785	0.28058	0.3912	0.11413	-0.16707	-0.19009	-0.078103	0.0040902	0.44317	0.70682	0.63973	0.92816	0.98934	0.39744	-0.2567	-0.27102	0.076783	0.25865	0.13876	0.38852	0.50783	0.089849	-0.22946	-0.17395	0.02651	0.30211	0.41168	0.49535	0.38426	-0.084114
	-0.86938	-0.7843	0.03521	1.4213	1.9936	1.1565	0.36696	0.10461	-0.051054	0.14942	0.093001	-0.40816	-0.65157	-0.41537	-0.0086892	0.31878	0.44548	0.38305	0.54817	0.59873	0.33843	0.11575	0.70726	1.9854	2.8053	2.6435	1.6882	0.67415	0.087624	-0.26736	-0.61419	-0.78034	-0.41441	0.17694	-0.038365	-0.47495	-0.5393	0.20234	0.81935	0.62135	0.050243	-0.19919	0.39444
	0.77625	0.18063	-0.030177	0.40059	0.81519	1.1724	0.98847	0.038308	-0.709	-0.41687	0.4421	1.2538	1.4174	0.89734	0.50862	0.53325	0.31476	-0.13163	0.18919	0.98051	1.1242	0.52803	-0.46522	-0.7722	-0.062744	0.39161	0.13315	0.023562	0.32676	0.35495	0.12246	0.63479	1.1726	0.99606	0.55559	0.7708	1.4975	1.4189	0.85142	0.7476	0.85363	0.81757	0.47317
	1.8417	0.64791	0.22602	1.0172	1.5758	1.0468	0.47844	0.29248	-0.050057	-0.18588	-0.14207	-0.012843	0.035435	-0.25443	-0.69526	-0.65066	-0.71665	-0.84869	-0.43569	-0.054314	0.086789	0.36411	0.83329	0.87076	0.76324	1.0874	0.987	0.2883	-0.26811	-0.4072	-0.25884	0.030439	0.10444	-0.057004	-0.22981	-0.55367	-0.69171	-0.30731	0.045533	0.34615	0.6451	0.46139	0.031418
	-0.33957	-0.083105	-0.31807	-0.078547	0.40375	0.3348	0.11227	0.62601	1.103	1.1358	0.98188	0.79239	0.74479	0.80661	1.0392	1.0286	0.59915	0.047372	0.18076	0.83081	0.77619	0.40908	0.30753	-0.038138	-0.46444	-0.53176	-0.70808	-1.224	-1.1469	-0.42352	0.26672	0.16196	-0.47376	-1.0827	-1.0183	0.0047698	0.55674	0.45657	0.70363	0.97231	0.60018	0.34874	0.44853
	-0.47547	-0.48574	-0.81175	-0.8516	-0.53803	-0.21625	-0.083913	-0.019385	-0.028186	-0.25883	-0.20074	0.20455	0.40953	0.45036	0.5186	0.70147	0.9409	1.0155	0.95326	0.73859	0.62781	0.54362	0.32261	0.28638	0.57771	1.0801	1.4132	1.0033	0.33179	0.23269	0.33722	0.28626	0.094672	-0.30203	-0.45824	-0.092641	0.33116	0.38539	0.38671	0.39533	0.2676	0.15577	-0.39851
	0.31917	0.14702	-0.20811	-0.51323	-0.61367	-0.33217	-0.26665	-0.69303	-0.94015	-0.58947	-0.11317	-0.4443	-1.272	-1.1897	-0.46279	-0.13641	0.019091	0.081602	0.16888	0.44589	0.28261	0.32721	0.88586	0.99178	0.41689	-0.1851	-0.42205	-0.18773	0.07395	0.43763	0.24337	-0.75616	-1.6285	-1.6882	-0.97273	-0.0084504	0.53398	0.97205	1.0221	0.43337	-0.43957	-0.77606	-0.39124
	0.029261	-0.0057864	-0.19705	-0.54653	-0.58744	0.065692	0.7939	0.85984	0.15174	-0.12347	0.13198	0.17156	-0.17728	-0.77975	-1.1536	-1.2531	-1.0281	-0.47909	-0.14852	-0.23963	0.025862	0.6679	0.88411	0.50145	0.1584	0.25199	0.27751	0.45324	0.95824	1.2954	1.162	0.77116	0.62514	0.41676	-0.024024	-0.23499	-0.092438	0.11207	0.07758	-0.12961	-0.32663	-0.69051	-0.97783
	-0.79153	-1.0699	-1.2078	-1.1035	-0.86798	-0.83821	-0.91743	-0.56925	0.082049	-0.099754	-0.81608	-1.0287	-0.50844	0.57607	1.86	2.7722	2.558	1.4858	0.78246	0.50339	0.28542	0.42317	0.91358	1.8813	2.7356	2.3556	1.309	0.38147	-0.091462	-0.63059	-1.1716	-1.2531	-0.83255	-0.15523	0.50149	0.83358	0.76198	0.4909	-0.10138	-0.67058	-0.82225	-0.73753	-0.44205
	-0.39007	0.83882	1.572	1.6313	0.76	-0.049539	-0.16979	0.041458	0.083861	0.025526	0.18177	0.39385	0.45675	0.18095	0.26624	0.47733	0.29944	-0.069209	-0.23668	-0.023651	0.4987	0.92644	0.32359	-0.70252	-1.0136	-0.6807	-0.59886	-0.75912	-0.45288	-0.15393	-0.56233	-0.92206	-0.99465	-0.81779	-0.50599	-0.19678	0.17856	0.4153	0.42292	0.24521	0.26497	0.71585	0.85535
	0.29907	1.5366	1.6022	0.35681	-0.77066	-1.2222	-1.1132	-0.57988	-0.08736	-0.17505	-0.69652	-0.99573	-1.0289	-1.1402	-1.0009	-0.31763	0.18376	0.33755	0.76217	1.3814	1.2336	0.46912	0.051475	0.33601	0.5292	0.33325	0.51661	0.40416	-0.18242	-0.49708	-0.58151	-0.59708	-0.64174	0.010145	0.60448	0.059675	-0.73061	-0.70369	-0.40327	-0.05725	0.5842	0.7408	0.086467
	1.0085	0.054888	-1.2945	-1.2653	-0.54807	-0.078583	-0.32065	-0.70276	-0.37455	-0.36772	-0.61365	-0.69318	-0.62807	0.2164	1.0101	0.76126	0.32001	0.3391	0.14725	-0.40985	-0.15859	0.78636	1.2438	0.43882	-0.89142	-1.5031	-1.5591	-1.1443	-0.80658	-0.69369	-0.31613	-0.32547	-0.090368	0.3546	0.31378	-0.2576	-0.46952	0.085037	0.04316	-0.28758	-0.28342	0.11742	0.53468
	0.66023	1.1012	1.4465	1.2901	1.1842	1.2706	1.0835	0.74725	0.48972	0.39405	0.46909	0.61233	0.70141	0.76792	0.92328	1.145	1.2255	1.0994	0.69768	0.45285	0.55744	0.64346	0.73084	0.99069	1.4127	1.455	0.75805	0.042618	-0.33572	-0.46657	-0.34336	0.04652	0.33448	0.54684	0.72966	0.46571	0.10656	0.12817	0.14331	0.27232	0.58821	0.68524	0.78081
	-0.34186	-0.12826	0.2922	0.14501	-0.24053	-0.20384	0.30762	0.64305	0.23268	-0.31975	-0.76885	-1.0757	-0.74245	-0.43034	-0.61077	-0.59316	-0.27183	0.04302	0.22823	0.40671	0.69581	0.7131	0.54217	0.56654	0.24832	-0.43133	-0.75382	-0.65078	-0.32965	0.043832	0.2329	0.22018	0.12917	0.16554	0.36796	0.42691	0.46983	0.48442	0.16937	0.15154	0.24093	0.44771	1.1022
	1.5696	1.4324	1.3498	1.4255	1.4769	1.4678	1.5338	1.4986	1.2355	1.4557	2.0188	1.8992	1.3473	1.0544	0.86653	0.79761	1.1841	1.5716	1.4254	0.95798	0.66406	0.75686	0.77837	0.36909	0.17086	0.70926	1.5406	1.8472	1.4615	0.99438	0.90804	1.0564	1.1401	1.1971	1.3389	1.2841	0.88011	0.80279	1.1889	1.3131	1.2022	1.1158	1.2365
	0.36889	0.3476	0.62567	0.99208	1.1308	1.0525	1.3751	1.6413	1.3238	0.83153	0.69319	0.85355	1.0174	1.0474	0.92702	0.81296	1.0756	1.3748	1.0088	0.76849	0.85018	0.82291	0.56867	0.49794	0.48174	0.13506	-0.10681	0.38457	0.90411	0.58018	0.15332	0.20853	0.6123	1.1426	1.1607	0.91537	0.60634	0.34925	0.20696	0.055405	0.31963	0.53832	0.49927
	0.62776	1.0529	0.85808	0.25331	-0.047551	0.20682	0.72343	1.1474	1.0922	0.6172	0.40791	0.70727	1.0328	0.96826	0.67974	0.80506	1.5176	1.7146	0.97309	0.49118	0.59346	0.72918	0.9381	1.2987	1.7419	1.9602	1.7503	1.2462	1.3464	1.6304	1.4439	1.2368	1.1344	1.1784	1.0612	1.0011	1.0965	0.90053	0.51948	0.32301	0.47709	0.56148	0.41052
	-0.32408	0.19324	0.81243	1.2155	1.4717	1.2095	0.92573	0.79063	0.35935	-0.19942	-0.20175	0.039365	0.073094	0.53067	0.98555	0.45459	-0.05241	0.048011	0.52363	0.80105	0.69103	0.64663	0.92529	1.025	0.69746	0.39735	-0.11481	-0.24555	0.2536	0.63873	0.4584	0.28875	0.46484	0.62886	0.36946	0.031982	0.033523	0.37865	0.67886	0.60508	0.5155	0.58034	0.51254
	0.82196	0.42686	0.1276	-0.32812	-0.39367	0.48039	1.2261	1.5696	1.434	0.76593	0.40292	0.18452	-0.13524	-0.19529	-0.12124	0.27279	0.83838	0.60072	0.043979	-0.090784	0.1779	0.80569	1.3881	1.1529	1.013	1.0443	0.55823	-0.11342	-0.57906	-0.80371	-0.72308	0.015146	0.52499	0.14092	-0.0018935	0.17196	-0.010208	-0.18282	0.23055	1.0584	1.1323	-0.1869	-1.1019
	-0.20887	-0.23683	-0.81268	-1.1947	-1.0504	-0.46225	0.27809	0.33068	-0.0014473	0.00047635	-0.013299	-0.19114	-0.37699	-0.013642	0.63896	0.46507	0.094101	-0.074261	-0.43638	-0.47904	0.13221	0.96937	1.3011	0.71471	-0.18155	-0.38993	-0.026355	-0.033296	-0.13604	0.18187	0.65162	0.58877	0.31512	0.71404	1.1436	0.95618	0.22864	0.14887	0.37894	-0.34142	-1.0621	-1.112	-0.8093
	0.42342	-0.046665	0.025599	0.34722	0.42627	0.52806	0.8357	0.87594	0.81941	0.8371	0.89027	0.58087	0.033229	-0.37058	-0.19675	0.28215	0.28442	0.29672	0.58127	0.64628	0.65011	0.98365	1.0127	0.62537	0.4842	0.59235	0.95648	0.95984	1.0254	1.4261	1.8833	2.239	1.9967	1.603	1.1363	0.98821	1.3095	1.2088	0.37135	-0.46728	-0.56927	-0.31193	-0.34132
	0.90747	0.45399	0.41981	0.78617	1.2015	1.4072	1.0502	0.31393	0.31013	0.62646	0.41189	0.22908	0.67714	1.3903	1.326	0.54302	0.2739	0.42851	0.419	0.44614	0.81182	1.1417	0.86598	0.14813	-0.36656	-0.36848	0.0077094	0.30804	0.33119	0.42142	0.79234	0.84663	0.45544	-0.10959	-0.28945	0.032418	0.66515	0.92951	0.50139	-0.048302	-0.08121	0.24787	0.3518
	0.58285	0.805	0.71361	0.77355	1.0472	1.0156	1.0022	1.8877	2.6398	2.1882	1.5658	1.2736	0.92548	0.1461	-0.48521	-0.57808	-0.58816	-0.28319	0.033848	-0.05787	0.19012	1.0148	1.8752	1.9978	1.0739	0.50962	1.1403	1.5956	1.0648	0.050264	-0.75696	-0.62535	-0.11168	0.00020757	-0.1332	0.029646	0.44352	0.65374	0.3322	0.24192	0.38416	0.16004	0.054853
	-0.11496	0.63495	1.1735	0.82515	-0.079723	-0.41825	-0.28993	-0.32169	-0.59443	-1.0698	-1.2066	-1.2685	-1.4809	-1.2053	-0.69327	-0.69902	-1.0621	-1.1901	-0.87932	-0.16151	0.61362	1.0385	1.5087	1.8819	1.3904	0.53546	-0.20286	-0.21867	0.057218	-0.075179	-0.14794	0.0019475	0.088019	0.23264	0.38132	0.74868	0.618	0.10749	0.12338	0.51524	0.44106	-0.16179	-1.1496
	-0.039202	0.28981	0.27668	-0.19684	-0.23117	0.15845	0.3193	0.35099	0.52765	0.80912	0.53069	0.011991	-0.11721	-0.10057	-0.35164	-0.44467	-0.22374	0.064161	0.23372	0.41506	0.9069	1.3969	0.86268	0.01818	-0.36402	-0.12846	0.24151	0.47875	0.83102	0.82527	0.43649	0.030762	-0.46148	-0.44441	-0.071052	0.14345	0.10032	0.42659	0.88583	0.49819	-0.067091	-0.087268	0.15313
	0.45647	0.48154	0.52492	0.23203	0.054924	0.21061	0.13816	0.33889	0.83234	1.025	1.25	1.1362	0.81239	0.82131	0.84953	0.6139	0.26604	0.36162	0.57975	0.5575	0.60431	1.1372	1.6217	1.5366	0.66202	0.27304	0.83264	0.83563	0.35953	0.35353	0.54309	0.66576	0.61058	0.63497	0.74582	0.40016	-0.11707	-0.1463	0.0015246	0.20707	0.61706	0.87467	0.6683
	-0.65434	-0.57178	-0.23608	-0.030122	-0.063656	-0.33509	-0.59057	-0.9149	-1.0154	-0.43661	0.066961	0.36572	0.71775	1.205	1.3615	1.3018	1.4486	1.6504	1.6517	1.8174	1.8219	1.0892	0.85508	1.5746	1.9555	1.4859	0.97272	0.67646	0.65918	0.89541	0.70173	0.31602	0.087859	-0.096264	0.27297	0.94719	0.98123	0.9819	0.86623	0.27127	-0.17955	-0.44591	-0.39874
	0.79721	0.94331	1.1426	1.0796	0.84606	0.89558	1.1705	1.3486	1.1247	0.93967	1.1366	1.1916	1.167	1.2999	1.3776	1.3021	1.2129	1.1571	1.2078	1.2826	1.2961	1.3197	1.2242	0.78674	0.56848	0.69131	0.84618	1.0525	1.1131	0.9541	0.93102	1.0098	0.96563	0.9877	1.1218	1.1335	1.0912	1.1233	1.095	1.032	1.1581	1.3361	1.2337
	-0.60891	-0.2678	-1.0342	-1.5218	-1.321	-1.13	-0.72908	-0.41777	-0.59665	-0.33378	0.16963	-0.11438	-0.53249	-0.61128	-0.76425	-0.84083	-0.76556	-0.53271	-0.15982	0.19028	0.74572	1.3486	1.7772	1.7969	1.1305	0.29536	0.2796	0.58554	0.4024	0.12054	0.35538	0.5631	0.6044	0.63759	0.60342	-0.053256	-0.66961	-0.54665	-0.0025923	0.13774	-0.064788	-0.083856	0.083632
	-0.1156	-0.018031	0.39256	0.48441	0.3366	0.27282	0.34506	0.76295	1.5849	2.3492	2.1963	1.5965	1.3328	1.3466	1.4948	1.7477	1.8268	1.579	1.3494	1.3761	1.4055	1.3096	1.5318	1.8605	1.8792	1.6409	1.4234	0.94363	0.54952	0.54602	0.55442	0.74226	1.0463	1.1757	1.2425	1.2977	1.2596	1.0492	0.77825	0.84407	1.0701	1.0381	0.77674
	1.1225	1.1522	0.046733	-0.61885	-0.22563	0.25719	-0.040299	-0.63431	-0.78461	-0.49607	-0.27983	0.076899	0.63265	0.75477	0.59939	0.43917	-0.37846	-0.88214	-0.60705	-0.16774	0.75625	1.8204	1.9099	0.69621	-0.16438	-0.43124	-0.37859	-0.23966	-0.66026	-0.84232	-0.25233	0.2571	0.31797	0.5682	1.0974	1.1027	0.57801	0.27531	0.13807	-0.256	-0.43602	-0.46262	-0.43115
	0.12225	0.27529	0.87213	1.1584	0.81484	0.70219	1.3376	1.6923	0.98218	0.30545	0.57105	1.2642	1.6186	1.3507	1.0748	1.1313	0.76422	0.52143	0.8953	1.4165	1.7058	1.6099	1.4122	1.1511	1.0432	1.1964	1.1138	0.6458	0.4366	0.57722	0.66824	0.43952	0.080844	0.11052	0.2806	0.33081	0.22071	0.34447	0.6331	0.30018	-0.30876	-0.36048	-0.0087859
	-0.68651	-0.062761	0.59186	1.0902	1.0901	1.0855	1.2587	1.6242	1.9616	1.4545	0.98107	1.1418	1.1737	0.81987	0.69478	0.94206	1.2131	1.6879	2.366	2.4715	2.0219	1.7757	1.3535	0.55431	-0.21958	-0.58612	-0.5567	-0.25192	-0.068545	-0.032843	-0.095036	-0.18618	-0.030175	0.18532	0.26668	0.51601	0.86709	0.85894	0.4941	0.038694	-0.26726	-0.15867	0.099211
	-0.31887	-0.50571	-0.59924	-0.51147	-0.12293	0.2666	0.36139	-0.11827	-0.37342	-0.22483	-0.20558	-0.061586	0.22217	0.44738	0.54531	0.27021	-0.64474	-1.0398	-0.028785	1.6794	2.4849	1.9805	0.93722	0.27249	0.23761	0.35917	0.22028	-0.12025	0.020347	0.40439	0.010058	-0.71254	-0.77277	-0.44313	-0.35699	-0.21323	-0.29102	-0.52693	-0.71786	-0.91898	-1.0253	-0.6308	-0.10771
	0.72053	0.84606	0.992	1.0407	0.7608	0.2803	0.31792	0.91366	0.87868	0.58548	0.63674	0.57706	0.52716	0.81086	1.1708	1.4089	1.5047	1.204	0.81881	1.121	1.7273	2.0268	1.7997	1.3919	1.258	1.6891	1.8034	1.2626	1.0711	1.2531	1.3519	1.3441	1.3282	1.1703	0.99802	1.1375	1.2149	1.0531	0.97992	1.159	1.056	0.6273	0.34522
	-0.29838	-0.49969	-0.31753	-0.33311	-0.50545	-0.33136	-0.16899	-0.055665	0.51135	1.0601	1.086	0.96739	0.96143	1.293	1.6683	1.7255	1.725	1.7362	1.5492	1.4759	1.5435	1.7679	2.3293	2.7376	2.9357	2.9021	2.3311	1.7632	1.5139	1.2059	0.66631	0.47898	0.696	0.85633	0.95046	1.3001	1.7321	1.5924	1.2259	0.89733	0.36396	-0.026399	-0.13574
	-1.0122	-0.74224	0.087088	0.75912	1.0976	1.1545	1.0936	0.88044	0.60842	0.42899	0.29258	0.32447	0.90639	1.2745	1.0504	1.2054	1.4942	1.0643	0.5252	0.55397	1.5864	2.4839	1.6271	-0.19953	-0.7025	-0.052792	0.53839	0.5188	0.099964	-0.4543	-0.64738	-0.38541	0.18294	0.56566	0.84488	1.1838	1.4209	1.3529	1.1583	1.2393	1.2167	1.0273	0.97628
	0.090901	-0.1532	0.26005	0.47087	0.10235	-0.59364	-0.71854	-0.018734	0.40721	0.24462	-0.2237	-0.63477	-0.60504	-0.55067	-0.57888	-0.36559	-0.29293	-0.64035	-0.67389	0.55323	2.277	2.4107	1.1497	-0.044718	-0.62673	-0.789	-0.18394	0.49729	0.27527	-0.055584	-0.29658	-0.7813	-0.88117	-0.58067	-0.56659	-0.8844	-0.75086	-0.23389	0.31642	0.29079	-0.0074321	0.33906	0.95154
	-0.31961	-0.32414	-0.30233	-0.21399	-0.12489	0.15962	0.73245	1.0125	0.7176	0.44369	0.45247	0.31777	-0.017633	0.0043044	0.1022	-0.13858	-0.40509	-0.35222	0.0044222	0.69403	1.6541	2.2845	1.9078	0.73837	-0.14106	-0.42511	-0.24552	0.035821	0.030213	-0.064687	0.053936	0.26191	0.23861	0.09908	0.14245	0.26468	0.25007	0.31091	0.67915	1.1435	1.1031	0.71679	0.52658
	-0.53302	-0.20479	0.13553	0.41482	0.39803	0.13007	-0.051207	-0.098361	-0.30041	-0.47033	-0.56762	-0.39123	-0.28561	-0.35475	-0.23808	0.52019	0.7932	0.67903	0.8441	0.9293	1.2191	2.1446	2.7255	1.9438	0.7729	0.11068	0.5337	1.2915	1.2275	0.84731	0.64858	0.39132	0.0068031	-0.35259	-0.59229	-0.80187	-0.80944	-0.33453	0.2047	0.48232	0.36061	0.20631	0.24807
	0.68269	1.2948	1.6768	1.3268	1.0013	0.9175	0.51237	0.0043	-0.39229	-0.32586	0.054762	0.26348	0.2313	0.087304	-0.055829	0.29901	1.1598	1.7132	1.8538	2.3452	2.5765	2.1821	1.3673	0.1803	-0.50469	-0.47467	0.035549	0.60704	0.61815	0.22341	0.17335	0.46042	0.50635	0.66532	0.76257	0.29211	-0.36417	-0.65102	-0.48408	-0.14802	0.15063	0.31551	0.070613
	0.10496	-0.29423	-0.18156	0.39509	0.77973	0.93635	1.1793	1.1318	0.76136	0.3821	-0.15132	-0.67124	-0.5462	0.2202	0.82215	0.73532	0.097174	-0.26473	-0.042335	0.51368	1.3424	2.3715	2.7609	1.9766	1.6411	1.8113	1.1418	0.35827	-0.21564	-0.58085	-0.65048	-0.65805	-0.49775	-0.42939	-0.72851	-0.9931	-0.94195	-0.57862	0.26929	0.93982	0.42521	-0.15731	0.18635
	1.315	1.0642	0.96905	1.0449	1.0203	0.95468	0.88798	1.1095	1.2834	1.0564	0.91776	0.83803	0.6886	0.76188	1.058	1.3811	1.5311	1.6119	1.5614	1.8	3.1	4.8669	4.8682	2.7639	1.034	1.0819	1.7842	1.8439	1.2883	0.89192	0.83023	0.72685	0.39007	0.46011	1.056	1.4728	1.2249	0.70723	0.38051	0.29083	0.074289	-0.15487	-0.14831
	0.58747	0.50228	0.51197	0.65068	0.65387	0.57428	0.52671	0.75355	1.3991	1.6475	1.2584	1.0027	1.0462	1.3089	1.4695	1.538	1.6495	1.355	0.96751	1.6683	3.7301	5.3976	4.9255	2.9347	1.0611	0.2701	0.32601	0.55445	0.56595	0.30549	0.3657	0.54844	0.50465	0.3253	0.24728	0.46614	0.54989	0.47623	0.35346	0.36249	0.4778	0.56603	0.50533
cRipple peak triggered average
vCA1 Pre-cond
Time (ms)	-420	-400	-380	-360	-340	-320	-300	-280	-260	-240	-220	-200	-180	-160	-140	-120	-100	-80	-60	-40	-20	0	20	40	60	80	100	120	140	160	180	200	220	240	260	280	300	320	340	360	380	400	420
	0.1594	0.13151	0.28468	0.76488	0.87751	0.47409	0.14887	-0.0026258	0.050254	0.30222	0.42849	0.23174	0.058319	-0.048489	-0.1783	-0.15013	0.053838	0.12226	0.018391	-0.12309	-0.2189	-0.17868	-0.03679	-0.05609	-0.3717	-0.45335	-0.064643	0.17674	0.12592	-0.0009272	-0.041082	-0.00975	-0.26554	-0.59576	-0.58826	-0.34985	-0.2001	-0.16187	0.060743	0.2021	0.1034	0.12781	0.081909
	0.2917	0.39749	0.78801	1.0582	1.0712	0.96419	0.6801	0.38084	0.34408	0.32548	-0.0081638	-0.33677	-0.41144	-0.15078	0.48742	0.9998	0.86613	0.56744	0.75175	0.87501	0.42179	-0.1641	-0.62133	-0.65412	-0.22254	0.021863	-0.1229	-0.33765	-0.23168	0.19315	0.61708	0.77423	0.58389	0.073607	-0.10303	0.33453	0.82261	0.8889	0.79904	0.84322	0.66454	0.29656	0.32454
	0.25714	0.41409	0.38831	0.29857	0.27468	0.38603	0.94371	1.2069	0.65765	0.30933	0.60582	0.85703	0.48731	-0.00044188	-0.28697	-0.24809	0.25127	0.78034	0.85882	0.67065	0.73563	1.0885	1.4126	1.3798	1.3847	1.4941	1.1829	0.7926	0.44849	0.26534	0.61625	0.91842	0.55096	0.19626	0.22405	0.40271	0.7393	0.82129	0.77154	0.90249	1.0013	0.84017	0.47595
	1.1768	0.94087	0.81625	0.76564	0.66989	0.5336	0.39866	0.36649	0.53512	0.48725	0.43816	0.37682	0.2137	-0.0016852	-0.29935	-0.22712	0.12971	0.32338	0.37114	0.41061	0.60172	1.6955	3.101	2.5007	1.1553	0.70817	0.7311	0.66546	0.35194	0.021663	-0.24101	-0.091436	0.2571	0.27748	0.17298	0.23332	0.63396	0.75842	0.39043	0.15866	-0.038178	-0.18729	-0.23397
	1.8894	1.3881	1.2335	1.317	1.3864	1.1447	1.1635	1.4753	1.36	0.89194	0.75603	1.2823	1.8813	1.8372	1.6267	1.5716	1.2353	0.97423	1.3301	2.0603	2.4172	2.0334	1.4553	1.2575	1.4428	2.1737	2.565	1.7956	0.7126	0.40263	0.60788	0.9844	1.3205	1.5368	1.8524	1.4987	0.70038	0.39447	0.53037	0.65269	0.69701	0.53518	0.49777
	-0.22296	0.1517	0.091035	-0.11575	-0.15997	-0.22965	-0.13775	-0.14509	-0.51023	-0.72324	-0.6422	-0.64991	-0.69668	-0.49538	-0.21405	-0.14412	0.18529	0.38416	0.10798	0.020907	0.56885	1.2144	1.0225	0.30321	-0.073847	-0.047641	0.27533	0.94928	1.2544	0.68621	0.090124	-0.42958	-0.87076	-0.9487	-0.97996	-0.84047	-0.67696	-0.52435	-0.2836	0.22279	0.58895	0.1242	-0.33895
	-0.013466	-0.68171	-0.99553	-0.63066	-0.15265	-0.064484	-0.13322	-0.19151	-0.34304	-0.54336	-0.55772	-0.4571	-0.43153	-0.34568	-0.1828	0.18942	0.67685	0.94731	1.1644	1.0691	0.40039	-0.034171	0.0046054	0.39326	0.42437	0.01525	-0.22291	-0.48312	-0.53116	-0.40229	-0.38363	-0.16604	0.33681	0.40412	-0.01044	0.098049	0.48829	0.39028	-0.11031	-0.82142	-1.0981	-0.67564	0.020731
	-0.081922	-0.14961	-0.25304	-0.32954	-0.43178	-0.4518	-0.34264	-0.2271	-0.13543	-0.18497	-0.27723	-0.28844	-0.28973	-0.40203	-0.5654	-0.65414	-0.59121	-0.34841	0.11075	0.43217	0.072439	-0.413	-0.61989	-0.7459	-0.75212	-0.58013	-0.45512	-0.52395	-0.64702	-0.67039	-0.60378	-0.538	-0.19988	0.52936	0.80503	0.45558	0.31976	0.42835	0.58624	0.31275	0.09899	0.078804	0.03437
	-0.43034	0.11041	0.96315	1.2473	1.0262	0.9369	0.35974	-0.16725	0.051918	1.103	1.932	1.1768	0.12411	-0.18099	-0.19048	-0.3003	-0.34664	-0.21311	-0.22919	-0.35629	-0.39711	-0.35963	-0.30708	-0.26016	-0.23308	-0.21873	-0.15785	-0.185	-0.44024	-0.36665	0.67116	1.6819	1.1401	0.34915	-0.043524	-0.29267	-0.42861	-0.52007	-0.58966	-0.53965	-0.44337	-0.37416	-0.14066
	-0.30878	-0.48428	-0.31471	0.12615	0.44525	0.47279	0.32748	0.24283	0.039207	-0.15848	-0.030737	0.043516	0.14357	0.24966	0.0091495	-0.10826	0.28146	0.44944	0.29043	0.11731	-0.095554	-0.52141	-0.82194	-0.42697	0.24744	0.43655	0.074437	-0.066252	-0.16592	-0.64634	-1.0369	-1.1738	-0.93836	-0.68835	-0.68276	-0.82302	-0.56904	0.3101	0.8531	0.66889	0.64459	0.77316	0.75537
	0.74855	1.5612	1.7998	1.0132	0.15964	-0.31513	-0.31556	-0.22578	-0.23933	-0.29859	-0.2321	-0.05169	-0.15353	-0.51183	-0.80771	-0.9158	-0.46458	0.13671	0.36024	0.2557	0.16486	0.31596	0.30056	0.14168	0.20734	0.6545	0.90482	0.81091	0.84092	0.78973	0.054475	-0.3004	0.084017	0.12559	-0.26921	-0.60803	-0.59396	-0.34074	0.038822	0.56703	0.67012	0.27406	0.50616
	0.35192	0.66263	0.73452	0.30297	-0.11014	-0.10581	0.12058	0.22	0.016763	-0.33614	-0.61681	-0.80894	-0.73439	-0.45413	-0.1183	0.20699	0.098864	-0.12485	0.17694	0.76404	0.92873	0.62305	0.31578	0.15559	-0.25288	-0.62064	-0.31757	0.37619	0.55559	0.14425	-0.28287	-0.48844	-0.62196	-0.6812	-0.60628	-0.52146	-0.4719	-0.37079	0.013532	0.62184	0.92483	0.67557	0.093892
	-0.32285	-0.42148	-0.3788	-0.02844	0.42049	0.31669	0.37947	0.88477	0.77204	0.29465	0.39437	0.67767	0.34507	-0.12782	-0.37545	-0.42302	-0.2344	0.10916	0.37093	0.21419	0.023742	-0.1309	-0.41959	-0.51036	-0.2403	0.038817	0.45144	0.89592	0.62372	-0.035588	-0.74399	-1.021	-0.52637	-0.034771	-0.1589	-0.16869	0.28761	0.61703	0.64343	0.36946	-0.03429	-0.0036787	0.26326
	-0.35086	-0.36813	-0.24108	-0.2794	-0.28106	-0.16542	-0.41353	-0.68343	-0.5679	-0.33134	-0.25565	-0.088559	-0.26694	-0.49325	-0.5656	-0.68994	-0.50115	0.48729	1.3624	0.85771	0.39583	0.55926	0.17962	0.25683	1.1835	1.3347	0.7053	0.2049	-0.071324	-0.2338	-0.40252	-0.73343	-0.6876	-0.079666	0.53253	0.62171	0.49839	0.84559	1.217	1.0435	0.68565	0.16509	-0.25956
	0.041884	-0.12383	-0.25975	0.076267	0.32674	0.085582	-0.28709	-0.62738	-0.89488	-0.90312	-0.73427	-0.44836	0.067322	0.41688	0.022338	-0.66858	-0.82359	-0.31992	-0.034029	0.37584	1.5777	2.1348	1.323	0.17107	-0.06505	0.35677	0.42563	0.2552	-0.045222	-0.21696	-0.19752	-0.17891	-0.25446	-0.2877	-0.23747	-0.28607	-0.17763	-0.22928	-0.45155	-0.39083	-0.22028	-0.19491	-0.28238
	-0.34322	-0.19091	0.28944	0.78514	1.5833	2.5725	2.5325	0.91185	-0.40105	-0.52654	-0.1096	0.098876	0.11709	0.25856	0.29172	-0.14488	-0.30766	0.20588	0.32562	-0.061213	-0.27633	-0.082846	-0.032378	0.11183	0.066167	-0.059736	0.18134	0.61711	0.87963	0.44913	0.098687	0.68132	1.4977	1.2571	0.18361	-0.45889	-0.31135	0.062893	0.35951	0.33216	0.10622	-0.15358	-0.32371
	-0.33744	-0.473	-0.65456	-0.76982	-1.0326	-1.0413	-0.84948	-0.62164	-0.38901	0.087823	0.452	0.038875	-0.40061	-0.3767	0.1187	0.62989	0.52312	0.23876	0.36606	1.0622	1.5401	0.71874	-0.18663	-0.18776	0.30617	0.69901	0.49219	0.21529	0.20087	0.12493	-0.031214	0.061864	0.19474	0.017566	-0.29611	-0.48495	-0.63344	-0.61057	-0.28526	0.020317	0.1528	0.12276	-0.035158
	0.12323	0.2537	0.19961	0.11117	0.17989	0.23492	-0.040784	-0.3231	-0.088506	0.14057	-0.21903	-0.75204	-0.80578	-0.63727	-0.49892	-0.18466	0.13335	0.32655	0.67467	0.79314	0.073034	-0.4119	-0.10467	0.59473	0.79273	0.48355	0.084937	-0.28608	-0.58514	-0.67233	-0.69763	-0.59172	-0.36969	0.15347	0.87229	1.0121	0.60752	0.26149	0.22034	-0.012988	-0.38076	-0.45735	-0.5107
	0.19866	0.032616	0.4738	0.57752	-0.22782	-0.86528	-0.56133	-0.11463	0.141	0.16202	0.049832	-0.10925	-0.13068	0.15443	0.40791	0.62626	1.042	1.2096	0.80656	0.52973	1.5151	2.5835	2.2068	1.4633	1.9154	2.9013	2.5682	1.2308	0.61216	0.73758	0.35816	-0.11253	-0.027703	0.92289	1.7655	1.2556	0.49896	0.80285	1.7838	2.0668	1.047	0.01718	-0.14091
	0.021141	-0.18492	-0.29439	0.18676	0.92388	1.4844	1.6754	1.2706	0.49042	0.28929	0.62449	0.81123	0.90112	0.82729	0.39784	0.1764	-0.074877	-0.34235	-0.11663	0.27457	0.016384	-0.50854	-0.62455	-0.37225	-0.00092028	0.041401	-0.42971	-0.71233	-0.48403	-0.40686	-0.51466	-0.60817	-0.74987	-0.72629	-0.2256	0.28216	0.347	0.2	0.19696	0.36909	0.3319	0.1916	-0.014322
	0.20602	0.23085	-0.41341	-0.73168	-0.39946	-0.031179	-0.25093	-0.60019	-0.66129	-0.56777	-0.45813	-0.12235	0.30354	0.80904	0.90155	0.80961	0.7438	0.443	-0.19756	-0.50653	-0.48719	-0.51507	-0.67971	-0.75581	-0.85975	-0.91633	-1.0116	-1.339	-1.3097	-0.89149	-0.76309	-0.549	-0.053003	0.07592	-0.093946	-0.14666	-0.42181	-0.79828	-0.89862	-0.44023	0.25725	0.59127	0.66553
	-1.2284	-0.70227	-0.0072538	0.33729	0.39294	0.58005	0.53725	-0.16025	-0.80171	-0.56573	-0.24127	-0.76203	-1.2414	-0.63905	-0.089427	-0.046474	-0.02776	-0.095896	-0.40279	-0.52389	-0.27645	0.084189	0.5519	0.46903	0.025821	-0.052731	0.070036	0.26903	0.44925	0.21266	-0.14286	-0.12896	0.26513	0.92947	1.03	0.42129	-0.19236	-0.27112	0.22582	0.0049542	-0.60755	-0.46571	-0.10535
	-0.086735	-0.38025	-0.58793	-0.7305	-0.66265	-0.54143	-0.50284	-0.47305	-0.39977	-0.13103	0.088369	0.065741	-0.18807	-0.43115	-0.40661	-0.45546	-0.68812	-0.6776	-0.41054	-0.34718	-0.51393	-0.4936	-0.22865	-0.27037	-0.65072	-0.62857	-0.30597	-0.19484	-0.17792	0.080155	0.065626	-0.38039	-0.67593	-0.56195	-0.60957	-0.91036	-1.0883	-0.99317	-0.67948	-0.37965	-0.43867	-0.74871	-0.91465
	0.46238	0.45171	0.22312	0.4878	0.9858	1.3985	1.4066	0.76703	-0.013568	-0.12088	0.23545	0.40234	0.28857	-0.27036	0.042211	0.77543	0.49828	0.11673	0.18903	0.43273	0.11248	-0.053186	0.36127	0.80142	0.96257	0.73372	0.63703	0.45488	0.20106	-0.098301	-0.20671	0.14606	0.88454	1.1805	0.95071	0.69101	0.35966	0.10116	0.042429	0.043705	0.3504	0.71713	0.49124
	0.35294	0.14817	-0.12736	-0.47543	-0.64202	-0.57624	-0.24109	0.17229	0.075991	-0.36174	-0.33852	0.019803	0.36719	0.40665	-0.049824	-0.39991	-0.47642	-0.70319	-0.79837	-0.57784	-0.15372	0.14507	0.33144	0.3473	0.33499	0.45788	0.59061	0.58844	0.39915	0.10374	0.034423	0.27015	0.34526	0.37154	0.45313	0.20002	-0.49829	-0.89982	-0.40159	0.12556	0.18174	0.26294	0.2416
	-1.3292	-1.0307	-0.43638	-0.1226	0.55007	1.2674	0.6383	-0.028646	-0.12579	-0.47604	-0.80478	-0.35232	0.27687	0.40029	0.37971	0.30135	-0.020014	-0.51605	-0.58781	-0.2517	0.13265	-0.07073	-0.44822	-0.1833	0.3999	0.32221	-0.12159	-0.57238	-0.59965	-0.61718	-0.92848	-1.0345	-0.86426	-0.074083	0.81071	1.0211	0.8993	0.25271	-0.15133	0.074698	0.23649	0.64718	1.4761
	-0.12641	0.034423	-0.3417	-0.31534	-0.095554	-0.27996	-0.26141	-0.072537	0.0094565	0.19413	0.56694	0.7322	0.87235	0.65804	-0.072616	-0.03058	0.62273	0.33447	0.0084652	0.36463	0.31933	0.23613	0.33255	0.14065	-0.086811	0.30055	0.6863	0.70326	0.75699	0.66335	0.20757	-0.33236	-0.8152	-1.2956	-1.3755	-0.8458	-0.34018	-0.36003	0.012342	0.73583	0.98736	0.7775	0.6408
	0.14623	0.069982	-0.27801	-0.4232	-0.35739	-0.20473	-0.26576	-0.40691	-0.5475	-0.68619	-0.49466	-0.14276	-0.32926	-0.69709	-0.54513	-0.12652	-0.22572	-0.91244	-1.2633	-1.144	-0.97618	-0.8054	-0.59239	-0.40952	-0.19829	-0.10303	-0.26293	-0.36069	-0.36393	-0.50796	-0.42642	-0.17104	-0.23766	-0.58649	-0.71365	-0.47357	-0.42958	-0.33586	-0.15754	-0.064057	-0.10964	-0.33955	-0.36037
	-0.54385	-0.095268	0.13984	0.12792	0.24831	0.43414	0.28923	-0.01717	-0.085242	0.17975	0.42436	0.36271	0.2535	0.31277	0.47336	0.58016	0.47752	0.38805	0.31816	0.087859	-0.10645	-0.14322	-0.085301	-0.11622	-0.37556	-0.78988	-0.69645	-0.057528	0.32235	0.75079	0.81483	0.26798	-0.39059	-0.59879	-0.31787	-0.28219	-0.50009	-0.57625	-0.51833	-0.26791	0.15758	0.4143	0.18242
	0.071741	-0.10783	-0.26152	-0.19572	-0.020668	0.025421	-0.026891	-0.10335	-0.15718	-0.23037	-0.39267	-0.56917	-0.64849	-0.58927	-0.45656	-0.40218	-0.25942	-0.14294	0.029303	0.11468	-0.081896	-0.28974	-0.30927	-0.14206	0.011551	-0.23223	-0.51208	-0.55999	-0.50217	-0.1192	0.33185	0.41249	0.089038	-0.32714	-0.34482	-0.14875	-0.14539	-0.24695	-0.37179	-0.26125	-0.14349	-0.30968	-0.54554
	0.41663	0.16012	-0.072158	-0.0056503	0.17996	0.17687	0.085663	0.032203	-0.018528	-0.070429	-0.047818	-0.02287	-0.12225	-0.17763	-0.10398	0.0012145	-0.020082	-0.043329	0.081247	0.024158	-0.18227	-0.15141	-0.088599	-0.26458	-0.45835	-0.4604	-0.2942	-0.081444	0.047137	0.16871	0.25819	0.2019	0.11524	0.046049	-0.0039751	-0.00098392	0.017397	-0.10784	-0.28413	-0.15008	0.088992	0.09591	-0.022396
	0.51211	0.36154	-0.22188	-0.21477	0.34486	0.59639	0.25458	0.5059	0.87346	0.29319	-0.055341	0.41426	1.0222	0.97246	0.28882	-0.22321	-0.44754	-0.58983	-0.25786	0.43264	0.99428	1.2456	0.96118	0.45223	-0.098797	-0.48138	0.13231	0.74506	0.24121	-0.3497	-0.3561	0.1875	0.73855	0.7161	0.23998	-0.077889	-0.33105	-0.26971	-0.072552	-0.0184	0.079734	0.08228	-0.16879
	-0.45281	-0.56449	-0.70577	-0.62941	-0.14977	0.58891	0.81615	0.088799	-0.78501	-0.88256	-0.1949	0.65572	0.89201	-0.11279	-1.0431	-0.9694	-0.28997	-0.11851	-0.76493	-1.0832	-0.5609	0.24492	0.31356	-0.022226	-0.079223	0.28138	0.87751	0.80034	-0.0025883	-0.34475	-0.12893	0.10067	0.53505	0.91319	0.98795	0.38432	-0.3163	-0.48959	-0.57426	-0.4943	-0.054463	0.32813	0.40771
	0.10263	-0.021406	-0.14864	-0.16277	-0.058215	-0.020257	-0.075574	-0.17455	-0.30902	-0.41429	-0.38141	-0.065273	0.23	0.054424	-0.28853	-0.29644	-0.025561	0.46809	1.8089	2.8614	1.501	-0.0068719	-0.20624	-0.099882	0.048952	0.33215	0.44325	0.041603	-0.33004	-0.41021	-0.29224	-0.058318	0.32747	0.6639	0.67865	1.7225	2.8117	1.578	0.063989	-0.31003	-0.41523	-0.49177	-0.39076
	-0.63588	-0.70862	-0.79722	-0.85571	-0.68981	-0.52159	-0.82108	-1.0289	-0.81366	-0.60196	-0.60669	-0.59344	-0.48114	-0.27374	-0.086981	-0.26218	-0.40657	-0.37038	-0.20961	-0.03412	0.20611	0.41395	0.01719	-0.40916	-0.43257	-0.34298	-0.16816	-0.43492	-0.81671	-0.57092	-0.149	-0.12831	-0.27279	-0.090012	0.19356	0.023005	-0.30484	-0.31579	-0.014775	0.17556	-0.13055	-0.5363	-0.53398
	0.0098483	-0.12122	-0.3757	-0.59956	-0.70909	-0.48482	-0.039099	0.18919	-0.046798	-0.57175	-0.7339	-0.66159	-0.6546	-0.59891	-0.40542	-0.27186	-0.015611	0.063234	-0.27622	-0.55115	-0.3569	-0.033885	-0.27198	-0.37291	0.049298	0.18793	-0.068566	-0.34761	-0.27007	-0.019258	-0.40692	-1.1578	-1.3429	-0.67167	-0.041708	-0.03717	-0.37718	-0.56939	-0.45053	-0.35577	-0.13533	0.014995	-0.30043
	-0.70317	-0.63608	-0.70709	-0.84976	-0.92853	-0.92032	-0.76505	-0.58287	-0.4164	-0.30802	-0.46475	-0.85054	-1.0524	-1.0423	-0.83476	-0.54621	-0.44259	-0.61715	-0.7984	-0.77734	-0.58339	-0.47484	-0.72816	-0.92581	-0.87856	-0.79404	-0.87998	-1.125	-1.2952	-1.2873	-1.1188	-0.89498	-0.80633	-0.83051	-0.86449	-0.77499	-0.57487	-0.59009	-0.73884	-0.83645	-0.94279	-1.0554	-1.0843
	-0.42399	-0.19842	-0.18934	-0.093678	-0.12959	-0.28777	-0.37559	-0.4519	-0.39697	-0.24129	-0.2194	-0.19854	-0.20512	-0.28666	-0.37694	-0.50322	-0.62476	-0.49318	-0.1535	0.036811	-0.1682	-0.75572	-1.0757	-0.75608	0.0028803	0.49749	0.34233	-0.023185	-0.30432	-0.4616	-0.32014	-0.081663	0.17119	0.13674	-0.13371	-0.24617	0.060987	0.44834	0.2565	-0.17519	-0.084726	0.23308	0.20525
vCA1 Post-cond
Time (ms)	-420	-400	-380	-360	-340	-320	-300	-280	-260	-240	-220	-200	-180	-160	-140	-120	-100	-80	-60	-40	-20	0	20	40	60	80	100	120	140	160	180	200	220	240	260	280	300	320	340	360	380	400	420
	0.082694	-0.21365	-0.28457	-0.28263	-0.18269	0.54046	1.1342	0.51328	-0.32422	-0.52404	0.45447	1.3901	0.50155	-0.53585	-0.57324	-0.43341	-0.26519	0.040149	-0.072006	-0.96442	-2.2929	-2.913	-2.1568	-1.4477	-1.1908	-0.81311	-0.5688	-0.45091	-0.45102	-0.61454	-0.66635	-0.60615	-0.59181	-0.27154	0.53595	1.2576	1.0479	0.32835	-0.15861	0.44248	1.2948	1.0357	0.32119
	-0.68267	-1.0494	-1.2623	-1.4769	-1.095	-0.40399	-0.46821	-0.93918	-1.3019	-1.2941	-1.1505	-1.2318	-1.3138	-1.1402	-0.94703	-1.1214	-1.5058	-1.5441	-1.2844	-1.2833	-1.9342	-2.2863	-1.9019	-1.575	-1.2728	-0.97029	-1.0167	-1.1053	-1.1024	-0.87991	-0.4127	-0.46471	-0.95139	-1.2176	-0.77629	-0.20876	-0.24009	-0.48187	-0.48572	-0.57649	-0.71623	-0.63986	-0.65344
	-0.6165	-0.67462	-0.44359	-0.35027	-0.5569	-0.53432	-0.39986	-0.51668	-0.68253	-0.7566	-0.83864	-0.88275	-0.87209	-1.0011	-1.285	-1.4153	-1.0926	-0.92171	-1.1714	-1.1713	-0.99601	-0.93564	-1.1076	-1.2762	-0.97327	-0.80995	-1.1442	-1.5345	-1.377	-0.81526	-0.73845	-1.0979	-1.1956	-1.198	-1.336	-1.3622	-1.2323	-0.88778	-0.56571	-0.46	-0.53743	-0.68295	-0.68572
	-0.21186	-0.21449	-0.062952	0.094816	0.13174	0.080661	-0.033849	-0.18033	-0.2181	-0.28693	-0.38925	-0.46207	-0.6332	-0.50849	-0.047239	0.23414	0.1548	-0.16685	-0.61839	-1.0312	-1.1892	-0.95675	-0.36661	-0.070215	-0.12151	-0.13375	0.026424	0.027071	-0.14452	-0.3385	-0.5165	-0.38216	0.56422	3.2337	5.1018	2.9419	0.61898	0.1752	0.28346	0.22571	-0.016428	-0.3169	-0.57444
	-0.76306	-0.66901	-0.61294	-0.61871	-0.64082	-0.659	-0.66617	-0.66519	-0.74621	-0.86179	-0.90589	-0.85299	-0.80484	-0.81461	-0.82888	-0.7951	-0.72158	-0.62546	-0.60389	-0.69255	-0.78743	-0.83205	-0.8687	-0.91975	-0.96261	-0.93277	-0.9022	-0.86044	-0.87062	-0.94607	-1.0099	-0.99778	-0.93449	-0.88967	-0.87885	-0.90995	-0.9338	-0.92364	-0.90273	-0.8523	-0.86871	-0.95646	-0.97213
	-0.27031	-0.56426	-0.48687	0.19466	0.54189	-0.10252	-0.62928	-0.47164	-0.12257	0.18022	0.18559	0.13354	-0.12874	-0.42543	-0.45133	-0.34799	-0.35613	-0.53689	-0.28284	-0.034234	-0.34861	-0.725	-0.73293	-0.41239	0.074231	0.098306	-0.31489	-0.79781	-0.75759	-0.23557	0.24581	0.59461	0.46493	0.3125	0.2652	0.23524	0.021182	-0.352	-0.54877	-0.13994	0.25006	-0.066667	-0.27501
	0.047439	0.34353	0.4884	0.16353	-0.32865	-0.53913	-0.16644	0.041951	-0.39334	-0.84729	-0.97667	-0.9777	-1.1717	-1.0975	-0.62725	0.16985	0.74704	0.43772	0.04534	-0.044555	-0.39625	-0.66755	-0.59684	-0.36401	-0.20534	-0.092091	-0.13658	-0.2374	-0.18263	0.1323	0.29537	-0.10735	-0.20627	-0.18621	-0.31325	-0.59359	-0.72542	-0.6589	-0.83984	-0.76775	-0.37966	-0.20593	0.10323
	-0.32495	-0.32909	-0.15297	-0.027792	-0.17499	-0.022131	0.64308	0.92833	0.38567	-0.12015	-0.27336	-0.27038	-0.20744	-0.25162	-0.27375	-0.11428	0.017544	-0.13522	-0.25742	-0.31964	-0.50626	-0.607	-0.40827	0.13103	0.58386	0.24803	-0.27991	-0.46464	-0.39249	-0.27907	-0.12623	-0.10123	-0.44753	-0.6816	-0.46643	-0.11706	-0.1621	-0.31678	-0.12275	0.057136	-0.16638	-0.34561	-0.37375
	1.2117	0.63634	0.29573	0.65998	0.50492	-0.045728	-0.30202	-0.17209	0.39277	0.92513	0.50394	-0.06967	-0.084757	0.10961	0.12685	-0.10973	-0.22674	-0.19878	-0.34108	-0.5737	-0.66923	-0.46923	-0.34097	-0.46465	-0.47393	-0.31265	-0.20751	-0.19659	-0.40343	-0.42449	-0.26385	-0.17842	-0.097937	-0.08506	0.22349	0.54128	0.061165	-0.47409	-0.58432	-0.4722	-0.12077	0.11533	-0.14952
	0.475	0.58759	0.22909	-0.055698	0.17871	0.629	0.65753	0.19702	-0.49766	-0.47138	0.11254	0.42816	0.29849	-0.2656	-0.30036	0.39055	0.5063	-0.22692	-0.75357	-1.8066	-1.7705	-0.2253	0.74624	0.63433	0.38228	0.53359	0.70213	1.021	0.72533	-0.068881	-0.22509	0.068501	-0.004279	-0.0030304	0.51218	0.37626	-0.17139	0.10508	0.54791	0.58467	0.59949	0.57742	0.42368
	-0.30266	-0.079495	-0.026628	-0.13104	0.13774	0.53726	0.29046	-0.060134	-0.14525	-0.39967	-0.6407	-0.41606	0.15091	0.3657	0.050455	-0.18026	0.055041	0.27036	-0.065562	-0.33737	-0.32901	-0.41118	-0.40827	-0.28873	-0.20307	0.086925	0.29132	0.22628	0.055028	-0.23047	-0.2312	-0.028297	-0.088946	-0.22322	-0.25011	-0.35913	-0.35926	0.025995	0.24859	-0.21378	-0.19817	0.013633	-0.30027
	-0.16213	0.72284	1.2162	1.4918	1.3844	0.83738	0.41133	0.21033	-0.10451	-0.3875	0.016549	0.8205	1.1938	0.73698	0.63814	1.0033	0.85037	0.39482	0.04837	-0.21192	-0.77504	-0.45679	0.24172	-0.0076458	0.14572	0.32825	-0.23766	-0.19277	0.94658	2.1728	2.3047	1.3004	0.33883	-0.28433	-0.32485	0.12446	0.33564	0.29934	0.65496	1.4269	1.6298	0.98412	0.57853
	-0.15435	0.16846	0.50472	0.14067	-0.37532	-0.60385	-0.45115	-0.11317	-0.18093	-0.48514	-0.60222	-0.53818	-0.48904	-0.46161	-0.40348	-0.3566	-0.2476	-0.12024	-0.25213	-0.48253	-0.32018	-0.2702	-0.29316	0.019236	0.15843	-0.12383	-0.11988	0.16067	0.24057	0.18117	-0.054086	-0.2873	-0.28436	-0.12944	-0.25244	-0.427	-0.5467	-0.62047	-0.71246	-0.81835	-0.79793	-0.52723	-0.31784
	-0.64787	-0.27608	-0.067488	-0.1858	-0.22387	-0.32335	-0.32611	0.030626	0.28225	0.052881	-0.30122	-0.51645	-0.5298	-0.36283	-0.40118	-0.61648	-0.73532	-0.63837	-0.42635	0.014818	0.28794	-0.056042	-0.60498	-0.72897	-0.081169	0.42115	0.20796	0.029266	0.59549	1.2068	1.0684	1.0727	1.2233	0.93089	0.87767	1.1782	1.4951	0.96096	0.10236	-0.068615	0.070612	0.043864	-0.18869
	-0.55349	-0.079153	0.41368	0.23498	-0.11542	-0.13793	-0.37528	-0.74079	-0.77319	-0.38242	-0.027356	0.49518	1.197	1.1391	0.45764	0.43814	1.2032	1.3585	0.75356	-0.062818	-0.88809	-0.56668	1.1983	1.9599	1.5268	0.74314	0.44903	0.90762	1.6419	1.9008	0.92384	0.17937	0.27073	0.45982	0.50377	0.8352	0.87815	0.3456	0.070097	-0.031585	-0.18594	-0.15915	-0.040637
	-0.74971	-0.68666	-0.68831	-0.64067	-0.66308	-0.40356	0.62415	1.4741	0.86063	0.30733	0.64631	0.59496	-0.042199	-0.44941	-0.4654	-0.064565	0.4345	0.43662	0.42133	0.6839	0.59012	-0.00088565	-0.46667	-0.61498	-0.45855	-0.23233	-0.16524	-0.13386	-0.032053	-0.15584	-0.45888	-0.61879	-0.58691	-0.37781	-0.32488	-0.49094	-0.41161	-0.18893	-0.12954	-0.15215	-0.16603	-0.21403	-0.49028
	-0.97752	-0.50314	0.13379	0.37825	0.19897	0.10164	-0.013319	-0.32269	-0.55209	-0.34049	0.091979	0.28395	0.3444	0.33434	0.20674	-0.32948	-0.86549	-1.0043	-0.96732	-0.63145	-0.046559	0.16269	0.15157	0.33572	0.48415	0.46161	0.18957	-0.12888	0.090497	0.78047	0.77093	-0.094018	-0.73029	-0.81779	-0.56342	-0.53491	-0.25721	0.86562	1.5748	1.1669	0.5875	0.20084	0.035989
	-0.48133	0.041893	0.87315	1.3571	0.78941	0.075152	-0.30122	-0.27808	-0.2097	-0.36451	-0.41124	-0.18038	0.15364	0.67655	1.1566	0.86579	0.90011	1.7863	1.827	1.1043	0.56591	0.15538	-0.38382	-0.39263	-0.28454	-0.90466	-1.378	-1.0098	-0.25912	0.12622	-0.033066	-0.16048	-0.37534	-0.089529	0.81966	1.155	0.83421	0.5198	0.48019	0.67803	0.64125	0.32595	0.064985
	0.15464	0.69457	0.44136	-0.34087	-0.79524	-0.59181	0.047822	0.24132	-0.15124	-0.41464	-0.41473	-0.3848	-0.20615	0.19069	0.3239	0.1549	0.1166	0.42078	0.58132	0.19405	-0.025425	0.28213	0.44866	0.38752	-0.029402	-0.5373	-0.7484	-0.43731	0.32915	0.58932	-0.041544	-0.45564	-0.36984	-0.6407	-0.85903	-0.64917	-0.63149	-0.99655	-1.3626	-1.2687	-0.86762	-0.59571	-0.096139
	-0.69103	-0.67988	-0.93939	-1.0926	-1.0586	-0.76315	-0.64075	-0.62527	-0.2222	0.42677	0.37838	-0.025823	0.014128	0.49594	0.89159	0.70982	0.35411	0.03549	-0.072081	0.017635	0.10729	0.40309	0.34309	-0.47012	-0.57873	0.066007	0.37941	0.27546	0.17324	0.28308	0.061199	-0.081421	0.28758	0.53399	0.57701	0.93368	1.037	0.21712	-0.30887	0.10076	0.6388	0.93961	0.83123
	-0.38573	-0.8286	-1.3167	-1.0142	-0.4892	-0.60566	-0.90597	-0.83163	-0.74105	-0.59436	-0.51461	-0.56167	-0.752	-0.52042	0.12913	0.79213	1.2114	1.5069	1.519	1.099	0.63838	0.16753	0.048956	0.41038	0.27868	-0.19082	-0.59569	-1.1697	-1.3778	-1.0613	-0.36094	0.43163	0.41413	-0.070494	0.063153	0.34371	0.63267	1.1301	1.0315	0.20084	-0.56906	-0.58407	-0.39917
	0.58618	0.48498	0.30356	0.086726	-0.17818	-0.15802	0.18986	0.15521	-0.44945	-0.82283	-0.69581	-0.11425	0.61271	0.84775	0.6932	0.36323	0.10555	-0.029805	-0.24728	-0.14912	0.16328	0.38732	0.47808	0.71945	0.73858	0.52533	0.40948	0.29122	-0.0057148	-0.14498	0.32764	0.7769	0.45109	0.078771	0.46953	0.82391	0.34128	-0.56004	-1.1899	-0.53841	0.5696	0.66249	0.27078
	0.36234	1.0606	0.84089	0.4762	0.5559	0.4854	0.25802	0.1902	0.22718	0.29217	0.17009	0.071588	0.44889	1.0419	1.4151	1.5302	1.3807	1.0564	1.321	1.6682	1.2739	0.24523	-0.38764	-0.025723	0.62479	0.83959	0.7854	1.0038	0.79333	0.064621	-0.14637	0.10268	-0.097006	-0.48487	-0.94094	-0.65395	-0.27569	-0.57831	-0.85877	-0.49175	0.17554	0.25685	-0.2092
	-0.55618	-0.29071	-0.19863	-0.54206	-0.77729	-0.8033	-0.96391	-1.0216	-0.54945	-0.10527	-0.25181	-0.53016	-0.50698	-0.053925	0.21709	-0.071144	-0.36608	-0.64012	-0.47159	0.12676	0.40873	0.40286	0.4099	0.21752	0.084087	0.3244	0.4194	-0.16177	-0.56223	-0.2279	0.28279	0.20836	0.19163	0.91293	1.8249	1.6131	0.74024	0.10025	-0.0074594	-0.0094073	-0.12584	-0.10062	-0.075154
	0.44783	0.56013	0.75241	1.2662	1.2528	1.0639	1.2644	0.91788	0.35846	0.39262	0.19614	-0.51636	-0.6418	0.25006	0.79472	0.43414	0.34794	0.50063	-0.10395	-0.50016	-0.16933	0.59933	0.93178	0.64874	0.52871	0.45696	0.22155	-0.40947	-0.81079	-0.67886	-0.30145	0.18857	0.59508	1.0997	1.467	1.5312	1.384	0.65653	-0.34631	-1.0007	-1.1402	-0.77017	-0.37704
	-0.24314	-0.12259	0.22777	0.44195	0.34087	0.074825	-0.19768	-0.14919	0.033801	-0.10056	-0.024784	0.47998	0.65786	0.27392	0.16821	0.42037	0.39708	0.18377	-0.20012	-0.32562	0.20099	0.83073	0.83921	0.45121	0.088082	0.15734	0.2375	0.28869	0.57209	0.29436	-0.3427	-0.38364	0.029008	0.28274	0.30412	0.31815	0.52886	0.87973	0.50651	-0.13836	-0.40405	-0.4135	-0.17019
	-0.43225	-0.37558	0.11376	0.59727	0.54096	0.28577	0.14088	-0.054698	-0.12936	0.14558	0.23998	0.097423	0.20899	0.095188	-0.022015	0.044316	-0.30533	-0.47964	-0.09291	0.069107	0.047773	0.64801	1.3531	1.5714	1.2886	0.66812	0.30883	0.47938	0.52188	-0.12464	-0.56382	-0.26958	0.28696	0.55231	0.23488	-0.25033	-0.52418	-0.47418	-0.39134	-0.26036	-0.059018	0.077772	-0.0045421
	0.36059	0.82642	0.83653	0.56976	0.069414	-0.22758	-0.048507	0.060338	-0.089622	-0.040598	0.11712	0.16842	0.36661	0.70211	0.82329	0.61226	0.45483	0.72635	1.3305	1.726	1.4983	0.6989	0.10907	0.12727	-0.086022	-0.52927	-0.41597	0.3768	1.2279	1.2469	0.7828	0.7962	0.56069	-0.0066103	-0.27793	-0.32178	-0.20717	0.1426	0.59747	0.79118	0.99562	0.92654	0.56879
	-0.0958	0.78538	1.6835	1.5691	1.5398	1.6465	1.193	0.75508	0.68915	0.96192	1.0002	1.1728	1.5914	1.4401	1.0319	0.62761	0.15315	0.017529	0.84339	1.8011	1.5297	0.94577	0.64359	0.17422	0.066442	0.17983	0.16023	0.73571	1.5313	1.6301	1.5048	1.5424	1.8103	1.8599	1.1466	0.59052	0.59399	0.59444	0.35971	0.50585	0.95982	1.0486	0.73359
	-0.066583	-0.36377	-0.83551	-0.58957	0.15299	0.27492	-0.21053	-0.42466	-0.38492	0.02847	1.0147	1.7366	1.4691	0.53264	0.17155	0.54009	1.5794	2.9363	3.2994	2.3145	1.2009	0.82525	1.1236	2.069	2.6751	1.8664	0.24033	-0.4348	-0.084423	0.14434	0.58026	1.2013	1.0881	1.1571	1.4964	1.063	0.72665	0.89254	0.87711	0.57669	0.16303	-0.22763	-0.40454
	0.69112	0.61216	-0.058776	-0.29563	-0.034899	0.24309	0.82996	1.083	0.75217	0.32019	0.011182	-0.45511	-0.89093	-0.4644	0.70119	1.3154	0.89447	0.74348	1.4498	2.0577	1.7174	1.3504	0.46295	-1.0962	-1.6001	-0.79608	0.38354	0.97092	0.88785	0.6903	0.76613	0.47746	0.46232	0.81779	0.43352	-0.27826	-0.42823	0.066838	0.29119	0.19299	0.036461	-0.2389	0.24887
	-0.51486	-0.64903	-0.64856	-0.52821	-0.38494	-0.22243	0.14691	0.77938	1.1791	0.85192	0.45451	0.40377	0.44315	0.55094	0.31306	0.24192	0.91771	1.5437	2.1897	2.3905	1.431	0.98897	1.3856	1.3772	0.46917	-0.035615	0.32414	0.58995	0.35728	-0.16664	-0.36024	-0.28569	-0.189	-0.33443	-0.62993	-0.63594	-0.54433	-0.72818	-1.0383	-1.2961	-1.5092	-1.2461	-0.61243
	0.27924	0.36174	0.61435	0.46245	0.02016	0.1096	0.77284	1.2466	1.3257	1.2508	1.2463	0.83495	-0.054975	-0.3366	0.091392	0.28439	0.1958	0.18095	0.39145	0.91338	1.4711	1.6613	1.3903	0.79	0.2333	0.28521	0.81245	1.2226	1.1338	0.79618	0.73469	0.67909	0.3223	0.086641	0.012739	-0.05584	-0.063548	-0.074207	-0.20378	-0.54052	-0.6453	-0.55428	-0.37907
	-0.40276	-0.42061	-0.20453	0.029108	-0.30172	-0.66685	-0.67881	-0.52404	-0.42838	-0.3843	-0.23047	-0.18574	-0.35157	-0.40203	-0.32148	-0.29891	-0.04043	1.0547	2.0918	1.9636	1.656	1.5372	1.5245	0.89677	0.13762	-0.24014	-0.19398	0.41942	1.0167	0.87695	0.42242	-0.027627	-0.12813	0.24871	0.4159	-0.033543	-0.35848	-0.323	-0.21837	-0.35501	-0.58645	-0.65072	-0.50169
	1.5016	1.4118	0.4462	-0.28283	-0.26502	0.018942	-0.12774	-0.31041	-0.11318	-0.10276	-0.32053	-0.18823	0.30397	1.0596	1.4378	1.2508	0.99484	0.77409	0.76123	1.3995	2.3286	2.5117	2.2676	2.6092	2.5164	1.8254	0.82775	0.11996	0.14998	0.5336	0.61545	0.35526	0.68035	1.2248	1.278	1.0115	0.60372	0.21656	0.10109	0.25443	0.61258	0.96729	0.74121
	1.501	0.95664	0.58639	0.97335	0.91406	0.097196	-0.3817	-0.34749	-0.20565	-0.15364	0.26242	0.6599	0.37218	0.12308	0.14192	0.35897	1.4874	3.3633	4.311	3.9531	3.2542	2.7798	2.6471	1.8877	0.89336	0.5595	0.51744	0.028706	-0.33014	0.11975	0.92011	1.2019	0.99267	0.89095	1.4873	1.4726	1.039	1.03	0.8833	0.49519	0.28456	0.10749	-0.10186
	0.94784	0.71602	0.70622	0.64973	0.57994	0.62171	0.67538	0.82165	0.971	1.0288	0.95135	0.96588	0.8901	0.74127	0.63235	0.84745	1.8069	3.367	4.3372	4.3904	4.005	2.9493	1.732	1.0906	0.99126	0.91163	0.71779	0.46937	0.32263	0.4746	0.76995	0.86418	1.0369	1.3199	1.1443	0.9596	1.0525	1.1589	1.0879	0.82558	0.49711	0.28276	0.40119
	-0.037069	-0.17953	-0.25045	-0.24476	-0.11077	0.054594	-0.031144	0.0011129	0.31834	0.34002	-0.00802	-0.14478	0.5436	1.4782	1.1626	0.0056096	-0.7168	-0.56005	0.48958	1.9257	3.7759	4.4395	2.6354	0.91939	0.83721	1.0982	0.78624	0.30442	0.013885	0.057658	-0.10159	-0.47112	-0.60764	-0.94315	-1.158	-0.88503	-0.49325	0.0044147	0.349	-0.077055	-0.68758	-0.84098	-0.45353
BLA Pre-cond
Time (ms)	-420	-400	-380	-360	-340	-320	-300	-280	-260	-240	-220	-200	-180	-160	-140	-120	-100	-80	-60	-40	-20	0	20	40	60	80	100	120	140	160	180	200	220	240	260	280	300	320	340	360	380	400	420
	0.69637	0.38487	0.32318	0.7114	0.81939	0.56077	0.63244	1.1025	1.3117	1.2345	0.92317	0.74246	0.78835	0.85898	0.78944	0.18924	-0.65895	-0.97192	-0.53811	-0.58334	-1.0943	-0.97399	-0.80461	-0.68547	-0.6047	-0.6026	-0.91748	-0.90336	-0.20952	0.46994	0.89351	0.78098	0.4465	0.062802	-0.28793	-0.12161	0.44799	0.58793	0.25491	0.088469	0.31812	0.45385	0.51799
	0.59106	0.39387	0.16661	-0.01752	-0.10716	-0.052728	-0.039498	-0.11081	0.012096	0.28413	0.39596	0.27115	0.2562	0.20019	0.10271	0.18109	0.24423	-0.026441	-0.74934	-1.4172	-1.8261	-2.0814	-1.8705	-1.4779	-1.0712	-0.4445	-0.08979	-0.07168	-0.049398	-0.11833	0.051504	0.327	0.36071	0.47368	0.63555	0.6688	0.56206	0.60377	0.49958	0.22934	0.30161	0.65916	0.82673
	-0.28202	-0.26411	-0.17495	-0.17352	-0.05531	0.0060337	-0.050473	-0.24196	-0.49311	-0.63036	-0.61185	-0.53608	-0.61497	-0.9317	-1.2647	-1.3507	-1.1779	-1.1336	-1.5091	-2.3904	-3.158	-3.3075	-2.999	-2.6209	-2.3551	-2.1709	-1.9444	-1.4982	-1.2376	-1.2283	-1.1379	-0.71742	-0.32355	-0.40249	-0.69007	-0.54495	-0.3768	-0.41737	-0.47415	-0.55151	-0.3872	-0.37375	-0.46367
	0.16484	0.14961	0.21541	0.26404	0.14871	0.079385	0.075472	-0.022215	-0.0021778	0.16394	0.3884	0.6515	0.7062	0.46481	0.034088	-0.37036	-0.58089	-0.83566	-0.92305	-0.64747	-0.099648	0.41918	0.33603	0.12489	0.087381	0.31236	0.42363	0.30847	0.16449	0.16476	0.40954	0.51715	0.33986	0.42425	0.95753	1.2758	0.59966	-0.34214	-0.6967	-0.61908	-0.42798	-0.24929	-0.4474
	0.66785	0.97285	0.64429	0.1488	-0.2007	-0.40626	-0.41235	-0.68868	-1.0631	-0.77777	-0.34191	-0.51519	-0.66006	-0.48175	-0.45015	-0.54367	0.17141	1.358	1.9963	2.3759	2.5103	1.5471	0.60954	0.72848	0.62108	0.15012	0.068365	0.3529	0.35221	0.13038	-0.19019	-0.38066	-0.36244	-0.33684	-0.35084	-0.26733	-0.26505	-0.10023	0.35925	0.33502	-0.087035	-0.34178	-0.22016
	-0.35622	-0.29556	-0.16209	-0.04942	0.042955	0.46673	0.73125	0.18943	-0.34149	-0.46007	-0.38262	-0.12991	0.13744	0.0038229	-0.030648	0.62933	1.514	1.6609	1.8187	2.5316	3.0606	2.5229	1.4724	1.0874	1.2134	1.5354	1.5934	1.4312	1.2411	0.89312	0.75247	0.82928	1.053	1.138	0.8681	1.1291	1.5004	0.88738	0.074991	-0.049791	0.38701	0.8757	0.72982
	-0.4	-0.50477	-0.46902	-0.54222	-0.65542	-0.67685	-0.68343	-0.62653	-0.44218	-0.40349	-0.48786	-0.51508	-0.61832	-0.8148	-0.84172	-0.67918	-0.54936	-0.38403	-0.23701	-0.3911	-0.55739	-0.56692	-0.54828	-0.55089	-0.58896	-0.61015	-0.60333	-0.64181	-0.51315	0.18493	0.5009	-0.20512	-0.36339	-0.083768	-0.28762	-0.54076	-0.67535	-0.74975	-0.71057	-0.73554	-0.67967	-0.56278	-0.55527
	-0.14521	-0.37914	-0.57845	-0.46913	-0.35757	-0.51489	-0.48547	-0.24294	-0.21815	-0.27359	-0.25523	-0.27865	-0.094998	0.4623	0.89627	0.53885	0.0378	-0.034684	-0.12173	-0.48748	-0.95223	-1.0356	-0.81551	-0.59941	-0.36748	-0.18405	-0.19971	-0.54455	-0.62691	-0.16523	0.3402	0.34893	0.096493	-0.13632	-0.26548	-0.29231	-0.5552	-0.48605	-0.045385	0.43744	0.85358	0.42971	-0.18981
	0.73088	0.91049	0.52732	0.43202	0.76523	0.62779	-0.0071733	-0.48887	-0.29993	0.20963	0.19288	-0.066211	-0.014394	0.29188	0.098094	-0.73388	-1.2905	-0.63392	0.64676	1.4179	0.86226	0.12132	-0.18449	-0.38629	-0.36132	-0.14242	-0.2389	-0.48424	-0.41302	-0.26754	-0.31943	-0.31958	-0.29594	-0.39966	-0.63889	-0.77091	-0.26433	1.1295	1.9826	1.3317	0.43876	0.12414	0.036349
	-0.34053	-0.020634	-0.3499	-0.80161	-0.61596	-0.092728	0.010495	0.042978	0.17191	-0.13332	-0.34175	0.19242	0.72684	0.39599	0.093749	0.22479	0.21461	0.081199	0.016831	-0.013826	-0.27447	-0.44693	-0.56746	-0.73773	-0.79199	-0.76698	-0.764	-0.71553	-0.63511	-0.641	-0.59476	-0.23702	0.21065	0.0786	-0.30416	-0.11465	0.43256	1.2017	1.7955	1.1285	0.42509	0.41174	0.64118
	-0.39157	-0.37164	-0.37804	-0.36341	-0.45386	-0.47892	-0.35899	-0.33711	-0.28808	0.039735	0.21405	-0.16767	-0.50729	-0.33065	0.23998	0.62405	0.45825	0.15951	0.12848	0.12516	-0.068619	-0.1682	-0.11678	-0.22035	-0.51567	-0.64335	-0.46282	-0.15017	-0.086737	-0.34744	-0.62312	-0.68689	-0.54537	-0.49678	-0.52981	-0.5088	-0.45578	-0.50475	-0.6815	-0.62803	-0.20611	0.059448	0.026167
	-0.87001	-0.77034	-0.48349	-0.31321	-0.33817	-0.48254	-0.39641	-0.25171	-0.46404	-0.64244	-0.6624	-0.23916	0.018569	-0.48488	-0.74316	-0.3454	-0.095224	-0.39026	-0.65079	-0.41348	-0.14205	-0.15942	-0.16291	-0.25802	-0.44593	-0.40111	-0.21245	-0.45906	-0.68853	-0.72136	-0.6499	-0.50007	-0.25867	-0.033453	0.22636	0.20916	-0.0035977	0.002916	-0.060887	-0.2432	-0.62278	-1.0072	-1.0545
	-0.55326	-0.62429	-0.68839	-0.76306	-0.79102	-0.67482	-0.47452	-0.41595	-0.40167	-0.36594	-0.54158	-0.71236	-0.73496	-0.70223	-0.61424	-0.48122	-0.43963	-0.43719	-0.41359	-0.48213	-0.51285	-0.53927	-0.51807	-0.57251	-0.69987	-0.41668	0.71543	1.5249	0.68645	-0.18813	-0.2793	-0.074567	-0.076355	-0.27526	-0.25053	-0.10192	0.13594	0.7952	1.5083	1.3863	0.67837	0.35591	0.30293
	-0.43966	-0.17169	0.035085	0.15702	-0.074526	-0.28334	0.16525	0.86651	0.55728	-0.16579	-0.6129	-0.63438	-0.38849	-0.31964	-0.4635	-0.56043	-0.60846	-0.62302	-0.74314	-0.78967	-0.41033	-0.018548	0.1269	0.31858	0.24819	0.051023	-0.21918	-0.53532	-0.65244	-0.62904	-0.47759	0.15119	0.86255	0.77177	0.32072	0.15177	0.2147	0.060515	0.42253	0.91194	0.38469	0.15622	0.70226
	0.43609	0.49657	0.068629	-0.32573	-0.42157	-0.3367	-0.13026	-0.063523	-0.15917	-0.15015	-0.043238	0.14993	0.29819	0.070225	-0.12561	-0.22591	-0.17539	0.076011	0.21478	0.077941	0.14633	0.28988	0.22114	0.1686	-0.023637	0.01626	0.13344	-0.16737	-0.42581	-0.1934	0.49746	0.84612	0.28985	-0.22862	-0.18285	0.37393	1.4945	2.18	1.1523	0.15203	-0.24766	-0.41673	-0.46287
	-0.093542	-0.098745	-0.37068	-0.5941	-0.59777	-0.40195	-0.19048	-0.20463	-0.26796	-0.31013	-0.41416	-0.37267	-0.21924	-0.14608	-0.087426	0.3193	1.0863	1.3572	0.96628	0.467	-0.046145	-0.30104	-0.32805	-0.25498	-0.13033	-0.10415	-0.1427	0.024779	0.20734	0.083643	0.085981	0.36516	0.28429	0.031	-0.093144	-0.065609	0.0089299	0.007563	0.17684	0.39366	0.31513	0.082025	0.012996
	0.68195	0.60769	0.52669	0.6729	0.84236	0.72074	1.1753	1.9516	1.7373	1.1975	0.6103	-0.11788	-0.3734	-0.38667	-0.76685	-1.237	-1.2504	-0.79491	-0.34398	-0.43994	-0.98785	-1.5545	-1.0565	-0.81894	-1.5943	-1.6727	-1.1118	-0.70548	-0.11153	0.96458	1.6253	1.248	1.1348	1.402	1.0824	0.83598	0.85005	0.51181	0.14416	0.039843	-0.016289	0.043898	0.41564
	0.19091	-0.088497	0.12121	0.2012	-0.041438	-0.23926	-0.13493	-0.15477	-0.27391	-0.31489	-0.20086	0.09801	0.17882	-0.090811	-0.24135	0.031971	0.24711	0.093714	-0.071825	-0.096841	0.10184	0.46402	0.46359	0.20464	-0.016184	0.0087084	0.11495	0.0039153	-0.061786	-0.081004	-0.096999	-0.051349	-0.061888	-0.13206	-0.055847	0.093674	0.1322	-0.24745	-0.60122	-0.52002	-0.29283	-0.098683	0.23183
	-0.31328	-0.26891	-0.16367	0.023191	0.24124	0.35007	0.073213	-0.089284	0.90305	1.9322	0.96326	-0.22339	-0.48155	-0.34374	0.0062984	0.75657	1.2365	0.43291	-0.39118	-0.48217	-0.31069	-0.2424	-0.39878	-0.53578	-0.56608	-0.42689	-0.11576	0.059441	-0.16706	-0.39491	-0.4007	-0.33952	-0.37119	-0.40277	-0.32599	-0.29621	-0.22036	0.36628	1.5988	2.2348	1.0034	-0.17271	-0.15012
	-0.088871	-0.38999	-0.64491	-0.63802	-0.093275	0.46156	0.21518	-0.16977	-0.33935	-0.46072	-0.51547	-0.48046	-0.472	-0.5237	-0.49345	-0.37506	-0.3661	-0.71951	-1.1093	-1.1393	-0.89214	-1.0283	-1.6083	-1.7277	-1.3843	-1.1724	-1.0921	-0.92551	-0.87439	-0.92048	-0.78249	-0.54023	-0.43062	-0.1984	0.49345	1.1231	1.4107	1.7601	1.6137	0.70902	0.44608	0.85202	1.1244
	-0.58321	-0.56511	-0.54922	-0.52559	-0.42977	-0.46277	-0.66222	-0.63424	-0.029264	0.60851	0.35094	-0.13753	-0.42721	-0.68593	-0.82489	-0.84937	-0.81896	-0.69706	-0.59407	-0.69291	-0.78869	-0.70521	-0.60191	-0.69752	-0.82139	-0.85253	-0.81649	-0.63316	-0.26692	-0.045965	-0.17597	0.00072708	1.2263	2.2346	1.6692	0.99178	0.46431	-0.16575	-0.58093	-0.52824	0.010987	0.37007	0.12513
	-0.0052691	0.0054586	-0.010822	-0.027558	0.071618	0.27219	0.38408	0.26246	0.020329	-0.12515	-0.098375	0.090287	0.24514	0.27086	0.77873	1.4151	0.96075	0.21103	-0.1049	-0.20462	-0.15388	-0.063295	0.047381	0.25586	0.33474	0.2348	0.062278	-0.22701	-0.36386	-0.15534	0.32884	0.70383	0.47707	0.33505	0.59716	0.7336	0.5595	0.22683	-0.014556	-0.036168	0.025104	0.046132	-0.065468
	0.18048	0.2447	0.083403	0.030167	0.30873	0.52584	0.23071	-0.060733	-0.13143	-0.41715	-0.8012	-0.75062	-0.46801	-0.22911	0.00087925	0.066083	-0.090647	-0.41848	-0.52397	-0.22235	0.11007	-0.091896	-0.43209	-0.0014577	0.89943	1.218	0.85281	0.081307	-0.20287	-0.051899	0.11333	0.59714	1.3312	1.3437	0.44956	-0.27118	-0.41462	-0.56677	-0.85157	-0.33637	0.23471	-0.17104	-0.59275
	0.00047939	-0.15265	-0.20285	-0.1465	-0.20814	-0.48105	-0.47353	-0.4653	-0.4263	-0.036915	0.21289	-0.044623	-0.39381	-0.55342	-0.56933	-0.36664	-0.10838	0.045592	0.09955	0.21398	0.29755	0.032018	-0.15385	-0.17174	-0.29705	-0.54769	-0.69032	-0.48596	0.24864	0.80783	0.12695	-0.80093	-0.7663	0.010173	0.67776	1.0674	0.77054	0.4621	0.37213	-0.10953	-0.45226	-0.15676	0.099428
	-0.20453	-0.38543	-0.35724	-0.35909	-0.45495	-0.46616	-0.35128	-0.096846	0.36887	0.62154	0.1827	-0.17456	-0.019411	0.19645	0.13868	0.14574	0.2088	-0.097896	-0.43733	-0.45224	-0.25548	-0.065314	-0.12348	-0.31172	-0.44966	-0.44562	-0.46042	-0.50903	-0.46413	-0.20035	0.0065639	-0.32819	-0.63917	-0.47604	-0.18601	0.18424	0.35196	0.021684	-0.30532	-0.47826	-0.15553	1.6758	3.2332
	-0.23237	-0.21835	-0.11379	0.007764	-0.035093	-0.28869	-0.46166	-0.32735	-0.017337	0.6539	1.1487	0.55581	-0.07211	-0.20616	-0.207	-0.21354	-0.21667	-0.24515	-0.26658	-0.23317	-0.16589	0.035227	0.59655	1.0417	0.53044	-0.1128	-0.29406	-0.25405	-0.20542	-0.17186	-0.20364	-0.38398	-0.51021	-0.37266	-0.28817	-0.34744	-0.27377	-0.086822	-0.02468	-6.73e-05	0.0051247	-0.048316	-0.027224
	-0.15235	-0.06908	0.02145	-0.15164	-0.20677	-0.194	-0.020095	0.67478	0.96319	0.15591	-0.51388	-0.60868	-0.57033	-0.31056	0.11249	0.16499	0.034362	-0.034593	-0.073363	-0.32132	-0.52283	-0.38831	-0.32808	-0.7682	-1.0896	-0.87505	-0.44765	-0.25016	-0.50613	-0.83681	-0.6702	0.04961	1.2764	2.4609	2.0622	0.66276	-0.027087	-0.097689	-0.27098	-0.64334	-0.73998	-0.38331	0.15521
	0.25133	-0.061864	0.35585	0.66631	0.35985	0.25506	0.98793	1.9743	1.7297	0.60912	-0.13848	-0.60362	-0.83929	-0.57816	-0.44631	-0.46763	0.026483	0.37899	0.055881	-0.13868	-0.02376	0.0043507	0.13939	0.3859	0.12156	-0.30885	-0.31211	-0.075359	-0.10972	-0.22532	-0.21027	-0.10352	-0.070901	-0.045692	-0.35787	-0.45551	-0.0081379	-0.051442	0.023378	0.21946	-0.23944	-0.40723	-0.34009
	-0.11242	-0.11614	-0.076459	-0.01692	0.15328	0.35334	0.26309	0.068061	-0.036582	-0.13335	-0.29878	-0.46434	-0.28916	0.37074	0.81272	0.43007	-0.063836	-0.021874	0.2685	0.15131	-0.13791	-0.27785	-0.31488	-0.28945	-0.20318	0.026782	0.13144	-0.1673	-0.37752	-0.33892	-0.31444	-0.35049	-0.39806	-0.43235	-0.3944	-0.28582	-0.21579	-0.2882	-0.30042	-0.10078	0.11644	0.17024	0.18469
	0.39028	0.13561	-0.33257	-0.547	-0.33027	-0.085647	-0.3936	-0.73504	-0.72032	-0.50565	-0.33002	-0.41452	-0.52342	-0.71217	-1.1007	-1.1672	-0.7689	-0.53404	-0.78535	-0.89958	-0.92418	-1.0151	-0.90889	-0.86671	-0.74521	-0.49027	-0.16666	0.59758	0.8968	0.56351	0.54004	0.51854	0.20272	-0.08783	-0.36647	-0.64491	-0.81484	-0.73974	-0.76898	-0.74766	-0.37583	0.12732	0.26872
	-0.44138	-0.4441	-0.32721	0.24712	0.90575	0.64647	-0.045	-0.38253	-0.45148	-0.38707	0.09699	1.0133	1.4972	1.3744	1.0457	0.37372	0.36068	1.0102	1.1571	0.79042	0.22086	0.12979	0.32216	0.028785	-0.34542	-0.39509	-0.046988	0.26337	-0.047197	-0.41931	-0.49836	-0.48146	-0.41836	-0.19775	0.084819	0.29184	0.4984	0.25264	-0.26478	-0.48864	-0.35545	0.21616	0.74657
	-0.12429	0.22274	0.26083	-0.043165	-0.26951	-0.32477	-0.3442	-0.2587	-0.12051	-0.099492	0.05832	0.20161	0.031781	-0.2044	-0.38552	-0.45504	-0.29161	-0.13717	-0.25406	-0.34418	-0.34648	-0.41936	-0.46509	-0.42085	-0.38587	-0.36762	-0.31533	-0.24771	-0.1184	0.059761	0.30748	0.75507	0.85585	0.63433	0.20838	-0.17076	-0.39563	-0.66094	-0.85274	-0.61803	-0.32419	-0.22821	-0.21206
	-0.61038	-1.025	-0.7356	-0.31657	-0.19482	-0.14098	-0.16896	-0.22647	-0.21829	-0.34617	-0.41987	-0.11358	0.10737	0.012154	-0.086005	-0.014368	0.13943	0.17632	0.071834	-0.16001	-0.35413	-0.28909	-0.082844	-0.027545	0.02205	0.045421	-0.048735	-0.088602	0.0057373	0.075001	0.071538	-0.028146	-0.077387	0.088647	-0.011548	-0.35398	-0.30377	0.077965	0.33236	0.2426	0.12609	0.08944	0.012377
	1.1397	0.48853	0.0714	0.11078	0.41572	0.51929	0.60221	0.66995	0.22246	-0.24567	-0.23747	-0.18311	-0.014501	0.3798	0.99158	1.0734	0.98171	0.86884	0.31394	-0.014441	0.022297	-0.081882	-0.061367	0.011356	0.11088	0.13212	-0.024086	-0.19446	-0.28349	-0.25771	-0.36106	-0.5776	-0.54602	-0.48429	-0.73762	-0.46371	0.055425	-0.16559	-0.69169	-1.1177	-1.1541	-0.46631	0.12497
	0.11491	-0.016023	-0.13702	-0.04983	-0.096804	-0.040078	0.58234	0.86862	0.21989	-0.32011	-0.50907	-0.65898	-0.68523	-0.54398	-0.25636	0.046279	0.11058	0.12504	0.12749	0.18206	0.32274	0.18245	-0.17292	-0.2969	-0.1994	-0.35703	-0.61964	-0.89126	-1.0143	-0.73118	-0.27175	-0.18926	-0.50499	-0.60201	-0.21829	0.31821	0.36832	-0.084928	-0.52222	-0.37554	0.44498	0.84529	0.064674
	-0.16884	-0.171	-0.19045	-0.25025	-0.44876	-0.68528	-0.60752	-0.34848	-0.21047	-0.17241	-0.043358	0.38925	0.65108	0.15819	-0.25454	-0.13525	0.72607	1.5378	0.9065	0.10205	0.72187	2.4116	2.939	1.7499	0.75547	0.11029	0.58233	1.9881	2.0753	2.0252	2.3797	1.4542	0.56197	0.4732	1.7343	3.3094	2.471	0.71123	-0.079736	-0.35282	-0.55911	-0.60445	-0.59826
	-0.023155	-0.31335	-0.1174	0.2248	0.26704	-0.065807	-0.40331	-0.13498	0.39748	0.74653	0.59841	0.35382	0.31587	0.61088	0.88156	0.39655	-0.26633	-0.58069	-0.50318	-0.47023	-0.47791	-0.75923	-0.96056	-0.52592	-0.039215	-0.090875	-0.31319	-0.44233	-0.5605	-0.58288	-0.23684	0.23261	0.58262	0.71199	0.49295	0.14353	-0.063226	-0.57445	-0.99151	-0.87198	-0.12531	0.71385	0.95867
	-0.45751	-0.35605	-0.32084	-0.28241	-0.13703	-0.052437	-0.1118	-0.14314	0.2295	0.64572	0.37057	-0.018847	-0.052353	-0.076442	-0.08367	0.015255	0.17118	0.37498	0.48201	0.56891	0.24118	-0.15685	-0.28904	-0.2519	-0.15238	-0.13073	-0.20795	-0.23312	-0.32107	-0.4836	-0.44926	-0.068009	0.19256	-0.044689	-0.35335	-0.44197	-0.36618	-0.41897	-0.54484	-0.51815	-0.36798	-0.28743	-0.39023
	-0.046809	0.15599	0.73371	1.0227	0.38226	-0.26517	-0.40719	-0.403	-0.2918	-0.1924	-0.13428	0.055693	0.66068	1.0588	0.46262	0.2372	1.0263	1.519	0.62917	-0.36998	-0.59911	-0.16165	0.61395	1.1285	1.692	1.9783	0.91093	-0.11553	-0.2149	0.0281	0.30332	0.42258	0.16638	-0.32894	-0.48598	-0.15918	0.50966	1.0669	0.99711	0.64511	-0.038605	-0.42775	-0.29957
	-0.18605	-0.06352	-0.33741	-0.45348	-0.19542	0.090456	0.13503	0.43838	0.76858	0.42951	-0.031347	0.15663	0.37221	0.04478	0.018396	0.41355	0.32401	-0.21658	-0.31114	-0.051672	-0.020953	-0.039892	-0.073032	-0.34398	-0.33658	0.015357	0.52647	0.65435	-0.10533	-0.40197	-0.2611	-0.46106	-0.53679	-0.30202	-0.26803	-0.57747	-0.77878	-0.32965	0.26708	0.18026	0.20758	0.64998	0.5764
	0.81516	0.14347	-0.45625	-0.37591	-0.000535	0.38685	0.61645	0.63734	0.63801	0.60564	0.35141	-0.041324	-0.10574	0.29117	0.62785	0.2394	-0.28118	-0.26159	-0.16539	0.14097	0.52081	0.29838	-0.44436	-0.89728	-0.53371	-0.15572	-0.051391	0.1143	-0.10909	-0.56965	-0.84414	-0.8395	-0.5204	-0.092485	-0.16702	-0.24044	0.095605	0.15165	-0.1126	-0.42949	-1.0208	-1.2183	-0.51634
	0.57586	0.28311	0.039779	0.018031	0.0032974	-0.0029132	-0.045045	-0.1344	-0.4506	-0.872	-0.95317	-0.70944	-0.52531	-0.29308	-0.18549	0.073203	0.28494	0.06819	-0.24896	-0.51385	-0.89176	-1.4141	-1.1127	-0.36577	-0.26582	-0.57314	-0.61394	-0.26908	0.01579	0.21745	0.25761	0.088424	-0.10454	-0.14554	-0.004789	0.00093724	-0.13449	-0.019642	0.22001	0.30473	0.23868	-0.08327	-0.52147
	-0.29912	-0.31005	-0.3131	-0.20334	0.27659	1.2003	2.2117	2.3913	1.1059	-0.0018544	-0.22052	0.071591	0.40071	0.40556	0.61933	1.6047	2.4302	1.4364	0.97865	1.7008	1.427	0.32744	-0.40767	-0.53848	-0.42207	-0.28826	-0.11812	0.19764	0.42904	0.082702	-0.20515	0.11305	0.53245	0.45621	0.2426	-0.062101	-0.29924	-0.32161	-0.25846	-0.15249	-0.097261	-0.13478	0.18315
	-0.27192	-0.31244	-0.22035	-0.086224	-0.099244	-0.27604	-0.28384	-0.20349	-0.24255	0.3915	1.2066	0.98691	0.36221	-0.041938	-0.041584	0.12968	0.11103	0.31811	0.76113	0.80823	0.8197	0.81479	0.82073	0.87825	0.71652	0.55127	0.75877	0.71446	0.40616	0.37342	0.44044	0.28409	-0.033632	0.22301	0.81703	0.71489	0.49666	0.62716	0.27405	-0.33616	-0.46658	-0.16539	0.22003
	0.3984	0.13625	0.17743	0.85896	0.99826	0.63814	0.42	-0.022812	-0.58992	-1.1796	-1.2418	-0.56321	-0.33996	-0.40708	-0.15104	0.21502	0.49565	0.81987	1.045	1.3899	1.6549	1.2452	0.22038	-0.27229	0.23428	0.3811	0.067699	0.062063	0.025032	0.078027	0.25587	0.43073	0.46701	0.091938	-0.3151	-0.077239	0.49828	0.54661	0.16851	0.030874	0.34849	0.42066	-0.014228
	-0.22799	0.34916	1.1997	1.0529	0.18432	-0.19249	-0.56624	-1.1139	-1.3261	-1.0319	-0.60002	-0.26126	0.0029964	-0.034763	0.032883	0.69581	0.96645	0.37706	0.23638	0.56109	0.65074	0.93712	1.4012	1.3972	1.1039	0.93682	1.0169	0.8971	0.74707	0.67943	0.37228	0.092388	-0.16374	-0.36536	-0.26008	0.001064	0.15275	0.22997	0.092885	-0.18609	-0.34231	-0.18802	0.026692
	-0.096329	-0.078651	0.12569	0.21361	-0.04052	0.0085557	0.3585	0.28474	-0.095094	-0.2083	-0.2259	-0.39705	-0.48935	-0.40669	-0.099138	0.36696	0.50689	0.30379	0.22288	0.046175	0.27499	0.78043	0.5376	0.045654	-0.22023	-0.49131	-0.57839	-0.45162	-0.38369	-0.15959	0.18401	0.14459	-0.044826	0.15563	0.93951	1.3344	0.66079	0.070029	-0.26032	-0.43035	-0.33891	0.18477	0.7354
	0.050841	-0.57128	-0.79646	-0.75781	-0.73479	-0.40659	-0.052581	0.23042	0.47138	0.27553	0.1124	0.19043	0.1481	0.16678	0.22562	0.16689	0.27233	-0.019967	-0.87609	-1.4383	-1.2019	-0.24739	0.89924	1.0142	0.47508	0.43121	0.24206	-0.21296	-0.40418	-0.15468	0.16496	-0.12425	-0.48613	-0.36784	-0.28453	-0.2334	0.08338	0.024423	-0.041074	-0.13656	-0.68558	-1.0239	-0.33337
	0.089065	0.1442	-0.13207	-0.38139	-0.35785	-0.22475	-0.058887	0.35124	0.61453	0.39068	0.3349	0.54066	0.63726	1.141	1.7581	1.343	0.72326	0.16887	-0.26249	-0.37378	-0.16472	0.2876	0.47955	0.22764	0.0030374	-0.089334	-0.13687	-0.21275	-0.36997	-0.41255	-0.25099	0.011367	0.10188	-0.04129	-0.16768	-0.23319	-0.39497	-0.54073	-0.48809	-0.43718	-0.39194	-0.34777	-0.38982
	0.15195	0.70745	0.79422	0.32405	-0.20513	-0.26723	0.27402	0.76674	0.53143	0.17109	0.40614	0.79886	0.8563	0.9463	1.2169	0.70273	0.28682	0.27766	0.14146	-0.52084	-1.1615	-1.1268	-0.33034	0.49942	0.97949	1.372	1.4343	0.71896	-0.12008	-0.48407	-0.64819	-0.91236	-1.0561	-0.68863	-0.13002	-0.076007	-0.19993	0.0029482	0.30975	0.13127	-0.40928	-0.33203	0.28371
	-0.14484	-0.10574	-0.10529	-0.049271	0.066807	-0.22838	-0.46793	-0.23372	0.11698	0.67887	1.2136	0.85368	0.47347	0.23213	0.096373	0.27439	0.38425	0.13741	-0.23144	-0.15792	0.083368	0.28454	0.29657	0.10401	0.18339	0.39661	0.25373	0.30784	0.47838	0.35576	-0.018626	-0.52419	-0.74974	-0.68143	-0.80941	-0.97095	-1.0554	-0.93792	-0.60231	-0.23047	-0.093321	-0.12674	0.028491
	-0.38003	-0.54188	-0.46911	-0.2056	-0.059353	-0.26519	-0.50503	-0.62346	-0.69018	-0.62049	-0.50143	-0.37639	-0.13229	0.042433	0.07658	0.061995	-0.1929	-0.38534	-0.30326	-0.056099	-0.015605	-0.24897	-0.41077	-0.44356	-0.38852	-0.2098	0.018503	-0.13059	-0.33534	-0.4366	-0.51539	-0.48845	-0.30561	-0.2986	-0.50006	-0.60541	-0.46118	-0.27981	-0.38036	-0.50972	-0.533	-0.44042	-0.31665
	-0.5312	-0.58937	-0.37206	0.006518	0.27648	0.70616	1.0652	1.0078	0.37214	-0.34639	-0.69558	-0.89488	-0.73616	-0.086089	0.35283	0.35444	0.18007	0.21813	0.5527	0.87563	1.2921	1.155	1.1894	1.1738	0.5775	0.021741	-0.22649	-0.38999	-0.47859	-0.45442	-0.45588	-0.31333	-0.16979	-0.22311	-0.24454	-0.10391	0.047487	-0.037928	-0.36329	-0.47448	-0.43678	-0.37802	0.10406
	-0.37765	-0.26255	-0.22885	-0.36974	-0.43084	-0.25895	-0.049396	-0.032685	-0.19927	-0.319	-0.42661	-0.36605	-0.20707	-0.29748	-0.35293	-0.15809	-0.026517	0.21649	0.48013	0.41201	0.058945	-0.52512	-0.96709	-0.69307	-0.64267	-0.72461	-0.46609	-0.26151	-0.43853	-0.73785	-0.91772	-0.982	-0.6987	-0.22679	0.14831	0.61604	0.26781	-0.51409	-0.43579	0.28947	0.54126	-0.047055	-0.66205
	-0.51355	-0.54413	-0.72874	-0.71551	-0.54588	-0.53651	-0.57824	-0.50687	-0.3435	-0.045897	0.349	0.79368	1.244	1.3407	1.368	0.98618	0.40757	0.16613	0.20913	0.55203	1.6121	2.9836	3.6006	2.9945	1.7211	1.1248	1.1742	1.8307	2.5348	2.7415	2.3429	1.4239	0.53448	0.12782	0.1709	0.096033	-0.21863	-0.41646	-0.24931	-0.21988	-0.41313	-0.31271	-0.093283
	-0.40179	-0.27578	-0.090852	0.0064146	0.12585	0.21893	0.11685	0.078444	0.12455	0.031254	-0.097122	0.018809	0.31328	0.55588	0.67548	0.78138	1.1399	2.1481	3.5789	4.9618	5.9701	6.0819	5.3586	4.2113	3.0087	1.8887	1.0928	0.6978	0.54646	0.46586	0.28189	0.018674	-0.18363	-0.25659	-0.24543	-0.3068	-0.38592	-0.35436	-0.18728	-0.005633	0.17602	0.32743	0.37704
	0.085229	0.23756	0.26533	0.33792	0.24952	-0.10238	-0.17592	0.18211	0.50655	0.34449	-0.089867	-0.19559	-0.061473	0.1964	0.53672	0.61764	0.56304	0.75039	0.97458	0.97225	0.73835	0.65472	0.98528	1.1596	1.0358	0.90053	0.78811	0.9841	0.93862	0.39707	-0.0082687	0.050492	0.39464	0.39865	0.16479	0.0087662	-0.064377	-0.23032	-0.51612	-0.62225	-0.60999	-0.58551	-0.31838
	-0.32381	-0.35659	-0.23985	-0.13301	-0.13657	-0.22244	-0.31643	-0.2504	0.16541	0.49735	0.30715	0.061423	-0.028903	-0.0022208	0.075761	0.10674	-0.11834	-0.15679	0.10371	0.41634	0.70313	0.83978	0.74663	0.47633	0.43805	0.84054	0.72845	-0.038732	-0.42059	-0.3785	-0.47709	-0.62073	-0.6697	-0.69642	-0.54411	-0.22268	-0.029278	-0.2277	-0.3603	-0.13737	0.36152	0.99143	0.86375
	-0.18033	-0.27113	-0.24547	-0.26047	-0.34891	-0.46671	-0.43058	-0.37163	-0.34259	-0.24634	-0.26226	-0.32858	-0.44554	-0.5901	-0.54716	-0.43368	-0.39981	-0.3479	-0.216	-0.096672	-0.156	-0.15613	-0.056194	0.022244	0.093368	-0.11757	-0.53818	-0.65071	-0.51005	-0.38335	-0.24749	-0.112	-0.099866	-0.24261	-0.28059	-0.32312	-0.405	-0.30972	-0.23204	-0.27747	-0.35871	-0.31616	-0.213
	-0.75705	-0.87025	-0.91973	-0.92688	-0.98799	-1.0889	-1.1521	-1.1962	-1.2314	-1.2733	-1.2925	-1.2954	-1.2203	-1.0422	-0.67328	0.1283	1.025	1.7394	2.3467	2.9236	3.4744	3.7895	3.75	3.3644	2.6479	1.8254	1.3569	1.2741	1.1931	0.96639	0.83901	0.70944	0.44166	0.1403	0.078024	0.23419	0.57378	0.62719	0.23333	0.020803	0.13719	0.35158	0.39926
BLA Post-cond
Time (ms)	-420	-400	-380	-360	-340	-320	-300	-280	-260	-240	-220	-200	-180	-160	-140	-120	-100	-80	-60	-40	-20	0	20	40	60	80	100	120	140	160	180	200	220	240	260	280	300	320	340	360	380	400	420
	-0.59281	-0.54127	-0.23147	0.17316	0.23936	0.15272	0.46869	1.0433	1.3257	1.1996	0.82605	0.48863	0.32487	0.17045	-0.054063	-0.30054	-0.4188	-0.49562	-0.78286	-1.3258	-2.7619	-4.5197	-4.97	-3.9699	-2.5032	-1.3502	-1.0815	-0.92096	-0.6134	-0.74483	-0.96959	-0.81624	-0.67829	-0.82376	-0.90429	-0.43909	-0.17396	-0.33056	-0.24034	0.020893	0.082058	0.16697	0.2039
	0.75104	0.51892	0.31778	-0.0060166	-0.031762	0.15152	0.2247	0.19407	0.32537	0.43358	0.28793	0.040732	-0.048132	0.0025298	0.063171	0.18262	-0.19442	-1.0555	-2.104	-3.1303	-3.36	-3.1964	-2.9348	-2.515	-2.7438	-2.8577	-2.2824	-1.5216	-1.4305	-1.2854	-0.29023	0.66399	0.89986	0.80369	0.67229	0.32827	-0.02099	0.22356	0.63546	-0.06305	-0.80029	-0.65523	-0.3463
	0.51915	1.4052	1.2057	0.40426	0.066115	0.076811	0.10977	-0.069032	-0.32137	-0.32295	0.21623	0.94122	1.2724	1.4862	1.5103	0.79632	-0.090385	-0.010351	0.22199	-0.40793	-1.4422	-1.9017	-1.4786	-1.0784	-1.1273	-1.2175	-1.0357	-0.96651	-1.1742	-1.3781	-1.4597	-1.3115	-0.80236	-0.062547	0.52891	0.66674	0.52855	0.66363	1.0686	0.89032	0.10914	-0.49247	-0.57263
	0.14534	0.088596	-0.21604	-0.30509	-0.37001	-0.44592	-0.49568	-0.36497	-0.0025239	0.096275	0.12202	0.20346	0.038748	-0.29524	-0.50596	-0.48145	-0.36194	-0.21614	-0.24284	-0.63575	-0.93782	-1.1628	-1.3034	-1.1707	-0.50575	0.20197	0.18248	-0.080261	0.019948	-0.021276	-0.00060961	0.41337	0.50643	0.50447	0.75023	0.46076	-0.19826	-0.3149	-0.18926	-0.33175	-0.26212	-0.15256	-0.30416
	-0.64142	-0.1048	-0.11598	-0.18696	0.033832	0.15014	0.17805	0.050338	-0.041792	-0.053755	-0.41026	-0.63236	-0.44032	-0.349	-0.10762	0.37008	0.50184	0.60691	0.47516	0.10298	-0.25106	-0.93276	-1.6179	-1.3563	-0.64005	-0.36209	-0.48834	-0.52405	-0.45211	-0.4674	-0.31549	0.086429	0.26223	-0.19328	-0.81643	-0.41966	0.49999	0.74408	0.61607	0.36393	-0.00052579	-0.26171	-0.54486
	-0.69362	-0.57466	-0.516	-0.57923	-0.64914	-0.58857	-0.4251	-0.37724	-0.46602	-0.53176	-0.44272	-0.26484	-0.10534	-0.19475	-0.47744	-0.64694	-0.70849	-0.71282	-0.68981	-0.73097	-0.82158	-0.88673	-0.87767	-0.81225	-0.75779	-0.77174	-0.84142	-0.86605	-0.83802	-0.81011	-0.7718	-0.73383	-0.6524	-0.47942	-0.32038	-0.24764	-0.24505	-0.20503	-0.28091	-0.37995	-0.32608	-0.1789	-0.21316
	-0.15301	0.13137	0.29311	0.044062	-0.10435	0.25085	0.28887	-0.22958	-0.32174	-0.02274	0.075462	0.0087501	-0.081951	-0.29203	-0.48681	-0.58177	-0.73456	-0.69265	-0.36839	-0.26847	-0.53181	-0.68367	-0.52879	-0.39193	-0.45227	-0.56826	-0.61902	-0.52093	-0.38244	-0.45871	-0.36478	-0.062097	-0.041836	0.30994	1.1055	1.1036	0.29618	-0.3545	-0.61283	-0.61681	-0.11489	0.83203	1.0009
	1.0943	0.92722	0.58665	0.012243	-0.38035	-0.49151	-0.41469	0.044083	0.75674	1.1021	1.6337	2.6433	2.5512	1.2426	-0.1229	-0.67064	-0.70376	-0.64468	-0.65388	-0.77766	-0.75206	-0.48409	-0.32642	-0.41874	-0.29685	-0.067288	-0.060504	-0.011706	0.16741	0.079701	-0.28705	-0.394	0.064079	0.77782	0.96924	0.79119	0.42462	0.065253	0.063643	0.18389	-0.0022869	0.18015	0.62637
	-0.50046	0.11805	0.47693	0.18289	0.047	0.25693	0.083739	-0.20535	-0.23504	-0.10366	0.012214	-0.043643	-0.13997	-0.14751	0.025019	0.46745	0.79101	0.37856	-0.058466	-0.36254	-0.6713	-0.56264	-0.24322	-0.11931	-0.17075	-0.3228	-0.46344	-0.44194	-0.32592	-0.1648	0.031821	0.066756	-0.15813	-0.3418	-0.44706	-0.50479	-0.38663	-0.31011	-0.29939	-0.16073	0.14454	0.31168	0.17223
	-0.33369	-0.58415	-0.61492	-0.45563	-0.30191	-0.13141	-0.068867	-0.19092	0.055618	0.87093	1.1069	0.22646	-0.50383	-0.61611	-0.38608	-0.14435	-0.16638	-0.16706	-0.078734	-0.027105	-0.2756	-0.52777	-0.65834	-0.74289	-0.84504	-0.95309	-0.87873	-0.65089	-0.57809	-0.52784	-0.3208	-0.22752	-0.37821	-0.47395	-0.33639	-0.29135	-0.36382	-0.21752	-0.051133	-0.13264	-0.30034	0.036775	0.7966
	-0.39549	-0.42788	-0.36295	-0.13014	0.02331	-0.097931	-0.097167	-0.0028713	-0.20787	-0.4512	-0.54127	-0.60529	-0.64263	-0.67653	-0.60009	-0.38892	-0.29626	-0.32145	-0.28167	-0.26549	-0.42092	-0.54684	-0.46993	-0.36509	-0.022011	0.46423	0.39532	-0.17531	-0.63389	-0.76697	-0.72578	-0.70135	-0.68072	-0.63087	-0.44274	0.13158	0.77412	0.54473	-0.15948	-0.53188	-0.47342	0.0012174	0.4868
	-0.22199	0.011485	0.25898	0.32558	0.19614	-0.10924	-0.21543	0.093307	0.20394	-0.23783	-0.58766	-0.40915	-0.27244	-0.17806	0.12844	0.21506	0.25391	0.21055	-0.3643	-0.71541	-0.55403	-0.40337	-0.41669	-0.50848	-0.42241	-0.40501	-0.48253	-0.40954	-0.27998	-0.086454	0.44093	1.2246	1.3393	0.22655	-0.47676	-0.22282	0.25073	0.69574	0.63111	0.21701	0.49414	1.08	1.0186
	-0.018963	0.15163	0.32914	0.22885	0.34409	0.53216	0.063188	-0.43877	-0.44862	-0.2475	-0.19992	-0.45148	-0.59211	-0.57969	-0.71159	-0.8585	-0.87206	-0.81114	-0.7334	-0.60919	-0.40913	-0.41109	-0.524	-0.57816	-0.65807	-0.72428	-0.84669	-0.93762	-0.82918	-0.64888	-0.60196	-0.57738	-0.46561	-0.29208	-0.33389	-0.38274	-0.27914	-0.28774	-0.36976	-0.62407	-0.74227	-0.55598	-0.37095
	0.034394	0.38232	0.26176	-0.34997	-0.61111	-0.58766	-0.56268	-0.015895	0.83197	0.76564	0.22123	0.48144	1.1148	1.0805	0.66327	0.52836	1.0014	0.92009	0.079827	-0.38132	-0.47858	-0.42599	-0.26423	-0.15666	0.06628	0.44824	0.65512	0.14123	-0.31559	-0.33448	-0.35437	-0.52348	-0.70116	-0.62942	-0.053615	0.47584	0.3164	0.084436	0.32054	1.3187	2.0035	1.0842	-0.16631
	0.80192	0.76365	0.85229	0.42444	-0.071333	-0.2133	-0.20687	-0.3028	-0.39376	-0.19563	0.55329	1.3137	1.0187	0.26615	-0.10662	-0.29897	-0.34416	-0.023448	0.29629	0.059133	-0.24708	-0.39116	-0.50195	-0.51683	-0.42687	-0.27482	-0.23214	-0.33762	-0.45011	-0.49102	-0.42358	-0.36398	-0.33068	-0.23813	-0.209	-0.29845	-0.42515	-0.4811	-0.49473	-0.46739	-0.20704	0.06789	0.096127
	-0.07705	-0.10934	-0.18514	-0.34104	-0.55024	-0.45931	-0.19859	-0.024765	0.081566	0.19556	0.12226	-0.038028	-0.11529	-0.25505	-0.35491	-0.37423	-0.34545	-0.22002	-0.056638	0.0023283	-0.18587	-0.41922	-0.37642	-0.23448	-0.17845	-0.21745	-0.31729	-0.30024	-0.091489	0.36392	1.2802	1.8337	1.1661	1.0214	1.4569	0.80684	-0.074371	-0.35791	-0.28871	-0.13317	-0.06751	-0.1575	-0.28881
	-0.034719	-0.020827	0.27053	0.33717	0.34536	0.53885	0.61631	0.53392	0.55898	0.40424	0.12468	0.13958	0.22739	0.28556	0.36354	0.49868	0.46855	0.24757	-0.078947	-0.43636	-0.40531	-0.094892	-0.40805	-1.1541	-1.4323	-1.452	-1.2507	-0.76819	-0.60751	-0.49077	-0.30509	-0.51226	-0.35817	0.54533	0.52415	-0.29437	-0.36526	0.15044	0.42589	0.37766	0.20191	0.077523	-0.16767
	1.8702	1.1671	0.02809	-0.30647	-0.2866	-0.24417	-0.22253	-0.44189	-0.74707	-0.80933	-0.67362	-0.65256	-0.53549	-0.33099	-0.35904	-0.52053	-0.41172	0.30329	0.86832	0.35293	-0.23456	-0.36861	-0.27593	-0.2337	-0.15819	0.1916	0.77019	1.0709	0.6472	0.072081	-0.30529	-0.25803	-0.13178	-0.5263	-0.82499	-0.43476	0.12755	0.5369	1.0132	1.1657	1.7264	2.3848	1.0966
	-0.067033	-0.30533	-0.41658	-0.29879	-0.062719	0.20432	0.31707	-0.022395	-0.20185	0.11915	0.29663	0.0054131	-0.26992	-0.45453	-0.53206	-0.43048	-0.35002	-0.38761	-0.38021	-0.16331	0.0032461	-0.26753	-0.5424	-0.57458	-0.49091	-0.30954	-0.23436	-0.41059	-0.55447	-0.53159	-0.4074	-0.050811	0.30777	0.28937	0.32669	0.23072	-0.073038	0.012441	0.26027	0.11817	0.093342	0.24593	0.034487
	0.076549	-0.015693	-0.34194	-0.60296	-0.76445	-0.81784	-0.60728	-0.28357	-0.29776	-0.35182	-0.36928	-0.171	0.29576	0.35247	-0.1594	-0.6773	-0.80409	-0.91487	-1.114	-0.9694	-0.39663	-0.15627	-0.14875	0.18131	0.17507	-0.15605	-0.40342	-0.68186	-0.70918	-0.51425	-0.41945	-0.22656	-0.016868	-0.080599	-0.31826	-0.56196	-0.64229	-0.47449	-0.345	-0.0148	0.24935	-0.11612	-0.34132
	0.076926	0.31288	0.657	0.66905	0.32374	0.10962	0.2212	0.3681	0.1148	-0.33815	-0.50619	-0.45361	-0.133	0.16269	-0.21963	-0.60096	-0.63313	-0.58854	-0.42805	-0.2989	-0.35752	-0.27473	-0.0097416	0.22696	0.63452	0.97215	1.0971	0.70203	0.35929	0.24091	0.074413	-0.11639	-0.28191	-0.3274	-0.34257	-0.36169	-0.10164	0.50555	1.1834	1.4252	1.3085	0.82892	0.38179
	-0.18095	-0.17808	-0.12453	-0.10133	-0.098417	-0.039606	-0.022499	-0.072331	-0.13661	-0.14916	-0.11818	-0.10497	-0.18332	-0.27004	-0.2209	-0.18676	-0.28056	-0.76646	-1.2104	-0.83988	-0.37212	-0.23182	-0.034522	0.20799	0.34333	0.17111	-0.11058	-0.047564	-0.019156	-0.18171	-0.1751	-0.19682	-0.25326	-0.20118	0.019236	0.39712	0.50487	0.46459	0.34532	0.43083	0.23198	-0.3491	-0.59082
	0.69681	0.018453	-0.24573	-0.23212	0.017576	0.24704	0.20355	-0.14857	-0.48676	-0.56817	-0.24091	0.088573	0.11605	0.04863	0.010515	0.056517	0.2895	0.59157	0.5352	0.15638	-0.16186	-0.22558	-0.16497	-0.055142	0.033226	0.10182	0.096739	-0.053083	-0.12479	-0.14044	-0.17974	-0.18881	-0.34527	-0.60028	-0.66275	-0.53101	-0.42812	-0.4548	-0.3543	0.014712	0.29842	-0.02483	-0.68354
	-0.18528	-0.062769	-0.064593	-0.30997	-0.61148	-0.59665	-0.54764	-0.30312	0.092164	0.31429	-0.050025	-0.93441	-1.2014	-0.77961	-0.37351	-0.20172	-0.25513	-0.31886	-0.26767	-0.37069	-0.23284	-0.095996	-0.11925	0.089686	0.45371	0.62944	0.44626	0.20114	0.012984	-0.11545	-0.049303	0.18883	0.37308	0.36495	0.3248	0.30717	0.33912	0.36072	0.33734	0.61762	0.90222	0.61112	0.18268
	-0.24172	-0.021572	0.51745	0.77116	0.3453	0.13148	0.1815	-0.031518	-0.13871	0.011945	0.023983	-0.18107	-0.37953	-0.43946	-0.35512	-0.27988	-0.2918	-0.28285	-0.30607	-0.33602	-0.25846	-0.080321	-0.021015	-0.18087	-0.31126	-0.33004	-0.38478	-0.43895	-0.31711	-0.0406	0.13467	0.052092	-0.054754	-0.20553	-0.28593	-0.033331	0.16854	0.0038966	0.11777	0.41023	0.10177	-0.32216	-0.40119
	-0.18453	-0.22564	-0.21922	-0.21709	-0.24123	-0.23199	-0.19216	-0.16965	-0.19652	-0.33243	-0.4608	-0.37215	-0.28256	-0.2987	-0.31576	-0.36999	-0.37355	-0.21158	-0.042569	-0.03941	-0.04219	-0.057192	-0.18478	-0.20792	-0.11545	-0.071027	-0.1847	-0.28237	-0.1621	-0.029138	-0.15911	-0.38227	-0.38841	-0.32898	-0.31908	-0.26445	-0.19547	-0.18703	-0.27162	-0.3446	-0.27554	-0.20265	-0.15026
	-0.11874	-0.21559	-0.11028	0.73437	1.3654	0.53911	-0.30927	-0.55266	-0.45097	-0.30198	-0.23024	0.069619	0.1287	-0.24388	-0.50065	-0.17346	0.29721	0.29231	-0.04567	-0.32565	-0.22397	0.034236	-0.03802	-0.30685	-0.5711	-0.36081	0.16152	0.0065011	-0.47832	-0.56266	-0.5491	-0.70503	-0.71287	-0.62181	-0.67306	-0.60444	-0.52115	-0.60211	-0.71371	-0.81224	-0.93949	-0.96806	-0.77953
	0.48726	0.17153	-0.12088	0.21258	0.61706	0.57234	0.33019	0.30932	0.34105	-0.073486	-0.17935	0.16968	0.30225	-0.2525	-0.71273	-0.56788	-0.15689	0.17991	-0.13376	-0.4034	-0.17008	0.11155	-0.049646	-0.31016	-0.088749	0.1922	-0.082458	-0.55573	-0.74881	-0.7184	-0.82728	-0.94126	-0.51691	0.1308	0.5083	0.49131	0.36669	0.12555	-0.17523	-0.27871	-0.33695	-0.58617	-0.36691
	-0.10326	-0.11765	-0.060419	-0.025675	-0.070039	-0.087395	-0.006268	0.071242	0.01233	-0.080084	-0.14837	-0.25042	-0.43344	-0.47201	-0.30505	-0.16866	-0.062052	0.051717	-0.059849	-0.20046	-0.12287	-0.019389	0.042869	0.022485	0.0068012	0.24702	0.56512	0.33432	-0.10124	-0.24355	-0.23095	-0.17237	-0.21583	-0.28061	-0.094812	0.063069	-0.016248	0.0079749	0.33818	0.63001	0.36633	0.026959	-0.064394
	1.6596	1.4226	0.93443	0.15188	-0.19348	-0.25522	-0.36531	-0.10677	0.47788	0.95036	1.0888	0.81246	0.6256	0.51546	-0.17067	-0.7321	-0.70715	-0.33237	0.17027	0.4364	0.27553	0.0018121	-0.35618	-0.51189	-0.49425	-0.43386	-0.16707	0.11412	0.08214	-0.12915	-0.34497	-0.49628	-0.25526	0.25431	0.49451	0.47337	-0.00090291	-0.47907	-0.17599	0.34849	0.27691	-0.15348	-0.39521
	0.18111	0.66691	0.96736	0.63426	0.014774	-0.20031	-0.12461	-0.13022	-0.17538	-0.31503	-0.44793	-0.49327	-0.44165	-0.17843	0.048239	-0.14401	-0.36618	-0.31386	0.099103	0.49219	0.28265	-0.014685	-0.20652	-0.33049	-0.36411	-0.31928	-0.091218	0.10097	-0.10776	-0.32143	-0.23399	0.061412	0.6491	1.1337	0.66016	0.18189	0.020775	-0.2246	-0.41593	-0.46189	-0.43721	-0.40757	-0.3939
	0.64732	0.14095	-0.077654	-0.0217	-0.25939	-0.55338	-0.62832	-0.43815	-0.31738	-0.38463	-0.36226	-0.33098	-0.49019	-0.61458	-0.48423	-0.27476	-0.10455	0.060588	0.18725	0.080176	0.0010217	0.023544	0.12449	0.086868	-0.12307	-0.21439	-0.18243	-0.22653	-0.27066	-0.22347	-0.074193	0.11526	0.078791	-0.14709	-0.20927	0.030988	0.35814	0.4404	0.35086	0.28299	0.041339	-0.19594	-0.13524
	0.0066692	0.15815	0.14911	-0.02807	-0.11739	-0.068398	-0.0128	-0.065012	-0.26707	-0.22638	0.087266	0.22888	0.21017	0.040354	-0.065555	-0.0056111	-0.008261	-0.12282	-0.23158	-0.13227	0.059022	0.096609	0.060028	0.17448	0.36485	0.40105	0.20623	-0.02057	-0.18877	-0.23906	0.013225	0.17326	-0.34841	-1.0643	-0.90949	-0.3425	-0.076025	0.16672	0.45919	0.13788	-0.79687	-1.3845	-1.0888
	0.70747	0.82246	0.18203	-0.43766	-0.47402	-0.39356	-0.2136	-0.33062	-0.73241	-0.89686	-0.94956	-0.9595	-0.9247	-0.6576	-0.23197	-0.086229	-0.0052719	0.32028	0.55218	0.58137	0.28433	0.027562	0.19425	0.19662	-0.33307	-0.54379	0.11107	0.78244	0.77656	0.26276	0.13472	0.68533	1.1353	0.57561	-0.63216	-1.2257	-0.92734	-0.47545	-0.57286	-0.6694	-0.75117	-0.54823	-0.13984
	0.16687	-0.42438	-0.79147	-0.48731	0.38577	0.9556	1.1556	1.2178	0.92944	0.49343	0.10096	-0.13383	-0.32941	-0.24678	0.33314	1.0444	1.6713	1.8955	0.96938	-0.078944	-0.12719	0.3466	0.43614	0.42757	0.58706	0.56129	0.30412	-0.14133	-0.41171	-0.0094031	0.67031	0.91692	0.76038	0.308	0.26197	0.54016	0.49649	0.42004	0.081381	-0.43725	-0.72978	-0.52316	-0.015163
	-0.20556	-0.22088	-0.30844	-0.3725	-0.28286	-0.20641	-0.26919	-0.34628	-0.27726	-0.19392	-0.17969	-0.19351	-0.20311	-0.2093	-0.22651	-0.26043	-0.37628	-0.59422	-0.74166	-0.45537	0.086505	0.18418	0.66142	1.3407	0.82873	0.43178	0.79069	0.77341	0.19874	-0.13553	0.073893	0.32124	0.11179	-0.072727	0.18162	0.45053	0.18657	-0.10178	-0.063174	0.03834	-0.04612	-0.15309	-0.18868
	-0.41989	-0.063267	0.59445	1.0616	0.77134	0.11415	-0.3036	-0.046578	0.28359	-0.17884	-0.48472	-0.017227	0.60606	0.37547	-0.23439	-0.41555	-0.19116	0.13338	0.30417	0.23376	0.22007	0.39428	0.5838	0.53352	0.40845	0.17454	-0.25833	-0.38914	-0.38235	-0.34642	-0.10343	0.11684	-0.042433	-0.36761	-0.71152	-1.1397	-1.151	-0.74322	-0.15676	0.17036	0.27084	0.090749	-0.43225
	-0.017662	-0.20388	-0.20565	-0.01392	0.029895	-0.25011	-0.19655	0.184	0.019617	-0.19748	0.15665	0.64692	0.71834	0.56283	0.027451	-0.16276	0.53738	1.1557	0.43119	-0.31782	-0.15678	0.5732	1.0221	0.38981	-0.29997	-0.50394	-0.50426	-0.35325	-0.012581	0.25932	0.037365	-0.027976	1.1414	2.236	1.14	-0.034487	-0.13718	-0.10227	-0.15327	0.10502	1.3594	2.4391	1.4518
	-0.28069	0.28033	0.27351	-0.29461	-0.68447	-0.77186	-0.77087	-0.68801	-0.3734	-0.1105	-0.37645	-0.70816	-0.84626	-0.8976	-0.85077	-0.79612	-0.78092	-0.76042	-0.59016	0.039014	0.64563	0.52311	0.56034	0.80399	0.96845	1.3905	2.0788	2.4191	2.0208	1.029	0.3354	0.41088	0.40672	0.30464	0.80937	1.1459	1.0122	1.2349	1.233	0.94301	0.60847	0.54907	0.73712
	1.4212	0.25446	-0.15604	0.62727	1.4778	1.0748	0.74278	0.84652	0.96309	0.91975	0.58561	-0.011032	-0.29335	-0.08951	0.037298	0.05506	0.36904	1.1377	1.7777	1.474	0.75247	0.483	0.78084	1.0459	0.86582	0.64672	0.45241	0.599	0.97012	0.72685	0.2569	-0.048162	-0.31634	-0.36673	-0.17448	-0.13326	-0.45331	-0.57581	-0.25129	-0.049914	-0.25266	-0.47402	-0.53798
	0.60045	0.71597	0.54121	-0.23676	-0.7659	-0.33839	0.0086912	-0.31091	-0.63525	-0.81914	-0.61809	-0.31225	-0.041554	0.063905	0.062269	0.22452	0.37561	0.61081	0.76692	0.67705	0.58771	0.75922	0.83021	0.65918	0.64764	0.60787	0.60154	0.87236	0.88108	0.64902	0.51815	0.54115	0.53484	0.23125	0.018466	-0.08242	-0.3604	-0.49943	-0.45613	-0.4462	-0.66182	-0.41488	0.074642
	0.56729	0.46257	0.29832	0.2758	0.39527	0.39462	0.21254	0.060003	0.29416	0.90827	1.0645	0.75801	0.61412	0.53509	0.49778	0.053899	-0.46133	0.14848	0.89957	0.35331	0.40921	1.2387	0.69828	-0.060746	-0.43664	-0.56377	-0.34683	-0.15939	-0.55852	-0.63674	0.13344	0.52039	0.32568	0.13947	0.12468	0.057084	-0.013075	0.050191	0.11944	0.14016	0.030506	-0.15253	0.058986
	0.37044	-0.020544	0.006305	-0.038595	-0.20688	-0.29657	-0.32704	-0.3954	-0.4364	-0.36809	-0.034237	0.50749	1.3502	1.9658	1.0054	-0.095678	-0.33333	-0.19925	-0.096345	-0.13524	0.14959	0.97493	1.2933	0.49498	-0.22207	-0.36162	-0.10635	0.2047	0.10047	-0.1691	-0.29088	-0.30156	-0.35371	-0.42451	-0.4275	-0.384	-0.36506	-0.36496	-0.35659	-0.35374	-0.35544	-0.33977	-0.32814
	-0.018909	-0.11431	-0.58683	-0.68708	-0.49324	-0.48587	-0.58385	-0.643	-0.81644	-0.97609	-0.96355	-0.79273	-0.70316	-0.7594	-0.82429	-0.31911	0.43505	0.32195	-0.01849	0.15329	0.49641	0.99536	1.5695	1.2544	0.30858	-0.16638	-5.8478e-05	0.49114	0.97432	1.0171	0.77254	0.6912	1.0402	1.1026	1.0998	1.142	1.0089	1.1896	2.0956	2.5148	1.6709	0.47504	0.045222
	-0.3206	-0.68908	-0.60927	-0.31899	-0.13215	-0.0058015	-0.071948	-0.13632	-0.18934	-0.30834	-0.20656	0.046327	-0.058567	-0.2713	-0.20891	-0.057863	0.31699	0.91715	0.7467	0.67245	1.2434	1.1832	0.75101	0.25701	-0.30889	-0.54251	-0.37006	-0.37334	-0.45127	-0.56822	-0.95509	-1.0506	-1.5004	-1.9316	-1.8518	-1.3022	-0.65374	-0.46304	-0.5109	-0.68256	-1.0698	-0.78055	-0.36329
	0.15469	0.2095	0.067818	0.037923	-0.26846	-0.59525	-0.49389	-0.10632	0.32758	0.13773	-0.51128	-0.85151	-0.47209	0.28411	0.51062	0.18998	-0.15848	-0.24196	0.59143	1.471	1.0354	0.71031	1.4432	2.2846	2.1951	1.2062	0.42934	0.41452	0.55268	0.53872	0.78268	0.87104	0.52691	0.5716	1.0331	1.1024	0.8984	0.49829	0.1775	0.143	0.4382	0.7113	0.62044
	0.10372	-0.080241	0.31765	0.80377	0.4174	0.08087	0.030546	0.053133	0.5326	0.78856	0.58794	0.43979	0.136	0.15937	0.41703	0.14771	-0.0743	0.38664	1.1878	1.3215	1.3534	1.397	0.71373	-0.14507	-0.23893	0.21956	0.246	0.12552	0.34815	0.38641	0.10649	-0.35258	-0.40188	0.1629	0.48462	-0.086968	-0.61976	-0.52346	-0.29536	-0.24495	-0.23457	-0.21407	-0.074266
	1.322	0.91524	0.30214	-0.28635	-0.46864	-0.26012	0.23286	0.67279	0.43802	-0.10852	-0.057654	-0.013613	-0.071866	-0.09667	-0.37118	-0.84025	-1.0295	-0.75562	-0.42175	-0.036592	0.76892	1.4308	1.367	1.1146	0.62089	-0.0071587	-0.18415	0.18841	0.3148	-0.033126	-0.41933	-0.58565	-0.45372	0.040698	0.59174	0.92442	0.78366	0.5694	0.42368	-0.093029	-0.52989	-0.24747	0.049371
	-0.036129	-0.16575	-0.37915	-0.55329	-0.5283	-0.44785	-0.40772	-0.3046	-0.16229	-0.12215	-0.1425	-0.18973	-0.22239	-0.27365	-0.046272	1.2053	2.7496	3.463	4.7916	5.6767	3.6991	1.2993	0.29046	0.20999	0.68098	1.122	0.94929	0.73683	0.80489	1.0909	1.397	1.9058	2.889	2.6391	1.3315	0.35402	-0.012456	-0.06415	0.21054	0.56008	0.41768	-0.021294	-0.32845
	0.4819	0.43616	-0.004023	-0.29479	-0.28303	-0.041321	0.29315	0.17136	-0.56823	-0.78723	-0.064309	0.3063	-0.097236	-0.65565	-0.53195	0.020829	0.19758	-0.1321	-0.75691	-0.60879	1.0525	2.3204	1.9964	1.3325	1.0009	1.03	0.84544	0.78365	1.1156	0.69684	-0.31068	-0.83048	-0.58549	-0.34334	-0.55063	-0.84416	-1.0639	-1.1966	-0.73351	-0.16232	-0.66501	-1.2717	-1.1577
	-0.57465	-0.31264	0.014538	0.25254	0.11345	-0.40905	-0.67573	-0.45377	0.014857	0.2389	-0.031851	-0.20405	-0.18466	-0.17199	-0.064962	0.15697	-0.041698	-0.26354	-0.13579	0.14444	1.0259	2.3157	2.7356	2.5078	1.7149	0.56585	0.097287	0.38316	0.91071	1.2997	1.0077	0.2606	0.053009	0.27067	0.19309	0.014286	-0.10564	-0.014726	0.1134	-0.063062	-0.19555	-0.16546	-0.1197
	0.76676	-0.041629	-0.63082	-0.52816	-0.20746	0.14945	0.44614	0.22036	-0.22241	-0.40017	-0.27405	0.01725	0.46833	0.59376	0.2631	-0.13924	-0.021755	0.48195	1.5785	3.38	3.9751	2.9596	2.3907	2.5361	1.7066	0.82332	1.0869	1.9159	2.445	2.1794	1.2275	0.55655	0.34282	0.2095	-0.061981	-0.14263	-0.15558	-0.13735	0.13474	0.37616	0.51338	0.4236	0.28651
	0.35438	-0.064546	-0.078046	0.10673	-0.34533	-0.78426	-0.71469	-0.35787	-0.017886	0.22863	0.31236	0.15094	-0.095339	-0.090149	-0.01325	0.15118	0.49616	0.92079	1.7333	2.2983	2.64	3.2909	3.6081	3.2231	2.6663	2.2809	1.8345	1.4349	1.36	1.3345	1.1372	1.2824	1.8989	2.0557	1.8744	1.6508	1.4238	1.0515	0.65044	0.23445	0.0071218	0.2812	0.95607
	0.28597	-0.040102	-0.22144	-0.20079	-0.20008	-0.25049	-0.10787	-0.022714	-0.17649	-0.31161	-0.3277	-0.17018	0.13854	0.52169	1.0296	1.2568	1.4603	1.7439	2.0746	2.9127	3.7884	3.732	3.0919	2.6063	2.4264	1.7204	0.68023	0.4444	0.64163	0.77085	0.70111	0.16445	-0.42802	-0.27028	-0.061224	-0.24238	-0.12728	0.21649	0.26122	0.019699	-0.35098	-0.31829	0.32216
	-0.37585	-0.45617	-0.48259	-0.36646	0.12457	0.77199	1.1956	1.3946	0.9615	0.47769	0.14288	-0.068741	-0.12797	-0.25543	-0.34266	-0.26785	0.020413	0.62173	1.4892	2.0691	2.9322	3.9624	3.8162	3.4729	3.425	3.0022	2.0812	1.1972	0.83986	1.3053	1.7788	1.5255	1.2634	1.1196	0.80224	0.62922	0.61685	0.46858	0.09258	0.0034	-0.041453	-0.38269	-0.43411
	-0.86062	-0.88823	-0.88498	-0.84473	-0.82397	-0.87392	-0.82704	-0.59964	-0.25161	0.064268	0.34676	0.67508	0.82639	0.74537	1.0051	1.7122	2.4032	2.8218	3.09	3.4567	4.14	4.8166	4.4179	3.062	1.9173	1.2766	0.76642	0.43178	0.24988	0.10054	0.059523	0.16202	0.1585	0.021736	0.040999	0.11893	0.084384	0.096311	0.062768	0.073418	0.20109	0.19662	0.033806
	-0.21658	-0.119	-0.04477	-0.33116	-0.70962	-0.88583	-0.95119	-0.97971	-0.77776	-0.44466	-0.31352	-0.43493	-0.60671	-0.28395	0.44863	0.69389	1.1855	2.4474	4.2793	6.0233	6.023	4.7853	2.891	1.3641	1.2083	1.4265	1.3292	1.6964	2.189	1.9558	1.2679	0.76626	0.75349	1.0192	1.1125	0.49542	0.19943	0.28302	0.25716	0.80498	1.4214	0.58916	-0.57725
	0.4543	0.30897	0.20445	0.26328	0.45249	0.31603	-0.048748	-0.18082	-0.05679	0.41646	1.0057	0.84237	0.74852	1.2735	1.7531	1.6151	1.6481	2.4726	3.8687	5.6185	6.4073	4.7647	2.5861	1.7982	1.9272	2.2243	2.1384	1.8668	1.4842	0.67417	0.011575	0.026103	0.33956	0.27317	0.15414	0.12683	0.23349	0.43054	0.18406	-0.27167	-0.26323	0.0021183	0.046641
	0.41595	0.12703	-0.085208	-0.30667	-0.34013	-0.27752	-0.37031	-0.47432	-0.44082	-0.38244	-0.18922	0.030722	-0.0039203	-0.012039	0.015054	0.36985	1.7094	3.6817	5.7035	7.086	6.5383	4.7688	3.2845	2.4052	1.9848	1.683	1.6993	2.0808	2.5244	3.1668	3.4049	2.2249	0.87906	0.53817	0.85707	1.0037	0.80892	0.40027	-0.027627	-0.1027	0.12761	0.47289	0.51408
	-0.2766	-0.069986	0.077753	-0.1286	-0.42848	-0.58672	-0.65893	-0.68275	-0.79709	-0.88975	-0.84324	-0.80514	-0.7692	-0.52467	-0.028131	0.5741	1.2807	2.1339	3.0999	3.8749	4.3696	5.033	5.4617	5.1231	4.0045	2.7071	1.9155	1.7188	1.6379	1.4702	1.3605	1.321	1.1299	0.99022	1.1153	1.0325	0.63597	0.40988	0.38346	0.43783	0.45374	0.3192	0.1557
PL5 Pre-cond
Time (ms)	-420	-400	-380	-360	-340	-320	-300	-280	-260	-240	-220	-200	-180	-160	-140	-120	-100	-80	-60	-40	-20	0	20	40	60	80	100	120	140	160	180	200	220	240	260	280	300	320	340	360	380	400	420
	0.45164	0.044462	-0.3091	-0.30054	-0.13787	0.10287	0.16068	-0.035208	0.014936	0.35833	0.25117	-0.19829	-0.035422	0.55442	0.77247	0.32242	-0.65102	-1.1093	-0.36682	1.3968	3.4428	3.9058	1.9281	0.065573	-0.39523	-0.30267	-0.30672	-0.02248	0.31119	0.24839	-0.019682	-0.084759	0.18428	0.35572	-0.0049659	-0.43584	-0.34455	-0.058647	0.047051	0.084915	0.17733	0.23144	0.37042
	-0.76266	-0.83374	-0.81657	-0.45056	-0.23146	-0.2886	-0.20555	-0.30624	-0.75186	-1.0327	-1.1331	-0.85671	-0.44037	2.0508e-05	0.21283	0.068575	0.032424	0.43172	0.62005	0.58204	0.77317	1.0743	0.83073	0.038254	-0.27252	-0.14469	-0.6125	-1.2842	-1.2834	-0.45351	0.11135	-0.27602	-0.90178	-1.0845	-0.73814	-0.18274	-0.12344	-0.58197	-0.69177	-0.11245	0.44259	0.3429	0.082614
	1.2978	0.64972	0.36904	0.43721	0.7329	0.92016	0.78905	0.32533	-0.11295	-0.11353	0.079739	0.41799	0.5387	-0.11491	-0.8196	-0.63648	0.0070735	0.72133	1.355	2.2442	2.969	2.7158	1.7057	0.69201	0.3722	0.54712	0.5883	0.38688	0.3489	0.52371	0.13772	-0.39382	-0.32629	0.28968	0.79451	0.67506	0.36552	0.38998	0.33651	-0.1707	-0.72665	-0.72046	-0.60325
	-0.19857	-0.46136	-0.25135	-0.1156	-0.22931	-0.56654	-0.52425	-0.0044453	0.51472	0.642	0.5213	0.58564	0.48539	-0.025862	-0.37477	-0.047047	0.41016	0.15769	-0.10438	0.13318	0.19845	-0.05264	-0.39237	-0.50914	-0.29896	-0.27929	-0.40515	-0.39262	-0.36915	-0.4011	-0.4025	-0.60309	-0.72733	-0.72233	-0.58427	-0.095598	-0.14953	-0.67635	-0.80972	-0.76326	-0.58121	-0.097858	0.25811
	-0.36386	-0.74976	-0.5384	-0.19918	0.2058	0.57842	0.44924	0.11947	-0.1754	-0.34514	-0.26966	-0.06324	0.3484	0.55273	0.26052	-0.23792	-0.54301	-0.58117	-0.76136	-0.88487	-0.69861	-0.64326	-0.66622	-1.0642	-1.1873	-0.699	-0.59217	-0.63151	-0.45244	-0.25921	-0.17834	-0.048871	0.056486	-0.0045268	-0.25942	-0.35916	-0.22131	-0.195	-0.33929	-0.37541	-0.52659	-0.91474	-0.8745
	-0.03308	-0.16926	-0.6887	-0.82465	-0.45355	-0.12854	-0.29199	-0.86057	-0.93724	-0.73597	-0.89301	-1.0599	-1.2268	-1.309	-1.0465	-0.83447	-0.86088	-0.96535	-1.1182	-1.2817	-1.4687	-1.5032	-1.3963	-0.92027	-0.42375	-0.49599	-0.484	-0.28118	-0.15637	0.04039	-0.009124	-0.16628	-0.22399	-0.26825	-0.30163	-0.31355	-0.34194	-0.38003	-0.10544	0.30999	0.26421	0.085981	-0.029629
	0.26277	0.59498	0.70766	0.6428	0.36415	0.026799	-0.012082	0.11051	-0.068806	-0.47512	-0.65882	-0.60854	-0.58358	-0.46768	-0.08066	0.25736	0.19299	0.0071729	0.16263	0.51939	1.082	1.4734	1.4334	0.83612	0.33376	0.14465	0.018157	0.0084998	0.12623	0.16402	0.3396	0.67669	0.55567	-0.048019	-0.54629	-0.41196	0.28877	0.58171	0.088179	-0.10503	0.15148	0.201	0.23076
	0.50093	0.50755	0.51083	0.36633	0.19276	0.12775	0.12806	0.20312	0.34979	0.57074	0.69044	0.55976	0.44899	0.49702	0.49778	0.4513	0.4871	0.51999	0.3871	0.38965	0.82063	1.1976	1.0402	0.77502	0.93149	1.1474	1.0615	1.0212	1.0496	0.91607	0.70311	0.71791	0.84915	0.70086	0.52324	0.51518	0.41131	0.5678	0.96062	0.83028	0.39413	0.32841	0.47318
	-0.1535	-0.097072	-0.24272	-0.40481	-0.31614	-0.17882	-0.099507	0.12251	0.30494	0.119	-0.06603	-0.31385	-0.40783	0.31426	1.2649	1.4791	1.3705	1.1218	1.5457	3.2409	4.2645	3.5118	2.5337	2.0662	1.6228	0.91874	0.51138	0.45939	0.5871	0.39838	-0.19372	-0.29896	0.27688	0.67888	0.27709	-0.0017077	0.20359	0.27183	0.23539	0.21812	0.1726	-0.12164	-0.3425
	-0.25201	-0.29808	-0.18821	0.067054	0.23515	0.08551	0.10693	0.24046	0.12672	0.16302	0.31997	0.30708	0.51855	0.97981	1.5121	2.0431	1.8246	1.283	1.2551	1.6627	2.4246	3.0609	2.561	1.7684	1.9965	2.6301	2.6837	2.8108	2.5995	1.9518	1.5532	0.93139	0.23086	0.040687	0.27476	0.60076	0.78133	0.62258	0.35777	-0.0091827	-0.10459	0.16218	0.46332
	0.16184	0.12371	-0.03758	-0.013171	0.2318	0.55535	0.70389	0.59765	0.20548	-0.29035	-0.14282	0.22387	0.37866	0.30159	-0.25647	-0.58591	-0.39858	-0.11652	0.23577	0.16266	-0.66373	-1.3776	-1.3897	-0.76623	-0.29496	-0.37371	-0.67968	-0.7777	-0.5843	-0.40136	-0.10218	0.0049943	-0.03871	-0.25102	-0.52402	-0.68548	-0.37619	0.55195	0.98227	0.2642	-0.20208	0.38764	1.078
	0.54145	0.58743	0.23241	-0.081894	-0.13496	-0.39417	-0.53522	-0.28634	0.0098907	0.075722	-0.2716	-0.83162	-0.8742	-0.11576	0.663	0.54071	-0.14627	-0.3134	-0.15688	-0.26059	-0.82746	-1.3473	-0.64685	0.96865	1.8282	1.2405	0.60174	0.60159	0.93099	1.0007	0.6304	0.18395	0.19617	0.29236	0.34237	0.32286	0.50656	0.60697	0.23409	-0.15208	0.10669	0.63137	0.26497
	-0.60728	-0.36625	-0.055136	0.023515	-0.083177	-0.086663	0.18215	0.25048	0.12785	0.15209	0.18897	0.21682	0.54778	0.75661	0.43578	-0.027531	-0.47723	-0.99616	-1.3741	-1.2087	-0.55851	0.17049	0.34182	0.053903	-0.088111	-0.064459	-0.41075	-0.72167	-0.73819	-0.56481	-0.24132	0.30545	0.82036	0.73925	0.51341	0.43497	0.5052	0.62967	0.36601	-0.36362	-0.53649	0.093727	0.56431
	0.41382	0.3231	0.48033	0.81604	1.1204	1.1446	0.87326	0.86224	0.87944	0.52738	0.15362	0.47634	1.2968	1.3829	0.54176	-0.17791	-0.089115	0.86775	1.6809	1.838	2.5162	2.7471	1.0868	-0.66649	-1.0807	-0.61538	-0.72424	-0.89924	-0.12662	0.63845	0.45551	-0.10622	-0.38151	-0.90768	-1.3213	-1.0386	-0.62122	-0.8487	-1.1712	-1.0788	-0.7452	-0.44407	-0.38501
	-0.70963	-0.75671	-0.47128	-0.12075	-0.21341	-0.55557	-0.60517	-0.29803	-0.11862	0.17155	0.33706	-0.17559	-0.56415	-0.4648	-0.15884	0.22409	0.16005	-0.2877	-0.049673	0.82204	0.15877	-1.1835	-1.5514	-1.5052	-1.4908	-1.3457	-0.89433	-0.72685	-1.0304	-0.99206	-0.86625	-0.84637	-0.46084	-0.15782	-0.023662	0.29883	0.57828	0.77557	0.93506	0.66528	0.10051	-0.13683	-0.068814
	-0.12458	-0.23204	-0.056782	0.35767	0.56173	0.24208	0.25895	0.5646	0.67852	0.88404	0.84767	0.45117	0.38615	0.98768	1.6326	1.2815	0.43988	0.92814	2.7088	3.3655	2.5131	1.7535	1.1796	1.2157	1.3283	0.79375	0.25317	0.031047	0.084752	-0.046783	-0.31671	-0.21674	0.17629	0.48767	0.66622	0.44167	0.17872	0.23815	0.31249	0.58996	0.85381	0.99979	0.93394
	0.58677	0.73268	0.56369	0.54167	0.59438	0.70043	0.99512	1.2493	0.95886	0.63117	0.41878	-0.16918	-0.35672	0.14658	0.54765	0.17082	-0.41334	-0.25564	0.2952	0.55331	0.42716	0.0025904	0.049903	0.31415	-0.33313	-0.74655	-0.43964	-0.17983	0.18442	0.005714	-0.39207	-0.21105	-0.088657	-0.87434	-1.8429	-1.9955	-1.4533	-0.72355	-0.011621	0.21391	0.10101	-0.04928	0.14119
	-0.024488	-0.20207	-0.065546	-0.16035	-0.13226	0.0094362	-0.22959	-0.16752	0.098022	0.20208	0.017865	-0.22807	-0.28474	-0.14983	0.022696	-0.0081123	0.49546	1.1067	0.91019	1.0114	1.3414	1.5275	0.97592	-0.050842	-0.485	-0.82438	-0.99937	-0.80008	-0.56868	-0.55803	-1.0724	-1.5412	-1.6176	-1.5355	-1.1383	-0.70558	-0.45791	-0.32715	-0.17052	-0.14402	-0.0080108	0.12246	-0.028303
	0.33337	0.59266	0.61714	0.31606	0.029798	-0.20547	-0.36529	-0.22647	-0.11676	-0.34493	-0.35912	0.48625	1.4856	1.5657	0.65292	-0.11702	-0.16917	0.0010249	-0.15672	-0.23734	-0.24838	-0.69487	-0.50147	0.19836	0.53794	0.13495	-0.50535	-0.67714	-0.49006	-0.043466	0.29902	-0.083534	-0.28172	-0.12282	0.13747	0.39218	-0.14098	-0.49984	0.28416	0.88284	0.52884	0.17047	0.34452
	0.32387	0.20109	0.065901	0.15828	0.37945	0.28931	0.21695	0.2454	0.2705	0.27898	0.10017	-0.019873	-0.016723	-0.10453	-0.082048	-0.090616	0.065502	0.42238	1.1261	3.0431	5.3429	5.0194	2.4213	0.53945	-0.22289	-0.53616	-0.43675	-0.052804	0.48891	0.85482	0.44093	-0.12134	-0.24479	-0.34276	-0.60534	-0.64638	-0.40221	-0.15501	-0.19094	-0.4306	-0.65045	-0.67042	-0.38544
	-0.17194	-0.41213	-0.81397	-0.84648	-0.53073	-0.2813	0.064071	0.32708	0.090092	-0.2741	-0.55453	-0.56759	-0.37062	-0.38429	-0.55752	-0.65501	-0.75313	-0.83017	-0.69137	-0.35778	-0.053252	-0.01723	-0.097251	-0.12937	-0.071542	-0.046729	-0.56491	-1.0293	-0.81141	-0.39566	-0.48212	-0.42338	-0.11363	-0.32821	-0.71409	-0.81773	-0.62279	-0.41134	-0.33359	-0.33152	-0.34632	-0.44015	-0.55423
	0.30137	-0.15849	0.0039363	0.37068	0.3559	0.17569	-0.090704	-0.13624	-0.024136	0.075873	0.28786	0.46527	0.11509	-0.092453	-0.045366	0.00096449	0.35917	0.46458	-0.025654	-0.31806	-0.34634	-0.34877	-0.10768	0.08436	-0.084482	-0.40878	-0.54828	-0.38839	-0.25994	-0.27945	-0.12455	0.012086	-0.30625	-0.4194	-0.17297	-0.16648	-0.22273	-0.28085	-0.35684	-0.14671	0.12693	0.18567	0.10951
	0.33152	-0.032362	-0.19418	-0.30566	-0.3319	0.37786	0.8976	1.0265	1.2151	1.1826	1.081	0.8616	0.33771	0.18769	0.55175	0.90849	0.91867	0.93261	1.8885	3.3747	4.0161	3.4824	2.8191	3.0237	2.9935	2.1616	0.95128	0.60233	1.5277	2.3117	2.0461	1.1139	0.43687	0.29991	0.65814	0.67225	0.20997	-0.18019	-0.050957	0.39534	0.53233	0.53117	0.37901
	-0.047121	0.2072	0.40257	0.18507	-0.0037374	0.02415	-0.044341	-0.16969	-0.037305	0.22498	0.40135	0.78707	1.1313	1.1338	1.5297	2.3833	2.8519	2.5784	2.5119	2.9677	3.3196	3.8245	4.0698	3.5057	3.0903	2.6368	1.8364	1.5927	1.8063	1.4012	0.54158	0.33307	0.70763	0.86671	0.81187	0.64071	0.64626	0.67629	0.42948	0.32579	0.29795	0.041038	0.079668
	-0.18612	0.082452	0.0087349	0.074969	0.33806	0.30638	0.21423	-0.28906	-0.72336	-0.45662	0.19712	0.75324	0.79751	0.26075	-0.44328	-0.51352	-0.20551	0.21558	0.41303	0.20607	0.28776	1.1163	1.2164	0.64314	0.20154	0.24956	0.56979	0.48403	0.19983	-0.4747	-0.83862	-0.13201	0.638	0.61802	0.62929	1.0766	1.0351	0.43911	0.039563	-0.22445	-0.10191	0.23629	0.62641
	0.047703	-0.07482	-0.073234	-0.12474	0.15167	0.46986	0.28938	0.16409	0.27853	0.47729	0.4816	0.40718	0.59407	0.66523	0.56284	0.49977	0.79304	1.2319	0.84679	0.32023	0.97789	1.7915	1.2975	0.48104	-0.069608	-0.31047	-0.015673	0.056478	0.24584	0.76184	0.86855	0.47238	0.20673	0.53269	0.80822	0.6931	0.64953	0.56844	0.44734	0.64249	1.1931	1.2645	0.53967
	-0.12328	-0.49582	-0.33457	-0.13461	-0.27283	-0.22704	-0.20115	-0.31667	-0.44983	-0.43539	-0.21462	0.42783	1.0285	0.74548	0.1766	-0.096951	-0.03664	0.38521	0.49993	-0.04186	-0.31394	-0.26102	-0.087763	-0.15098	-0.37933	-0.38592	0.044118	0.48035	0.25638	0.011303	0.25973	0.36248	0.018571	-0.18019	-0.34813	-1.0038	-0.92592	-0.22623	-0.15238	-0.5881	-0.81323	-0.56432	-0.26679
	0.37838	0.48476	0.49832	0.060624	-0.15129	0.037158	-0.06847	-0.23362	-0.13576	0.2807	0.76544	0.72573	0.37675	0.40673	0.35276	-0.23822	-0.60669	-0.41011	0.36957	1.5563	2.6515	3.5918	3.76	2.1328	0.16984	-0.6843	-1.1306	-1.1396	-0.57979	0.089292	0.23258	0.20446	0.36377	0.69263	0.64429	0.42954	0.2733	0.13873	0.246	0.52299	0.27392	-0.41636	-0.64067
	-0.66503	-0.27794	0.088203	0.10442	-0.37194	-0.8717	-0.98246	-0.44173	0.32175	0.43607	0.43794	0.9504	1.2745	0.72066	0.67092	1.2994	1.3131	1.1817	1.4922	1.647	1.9806	2.3469	1.3401	0.20172	-0.15546	-0.34948	-0.27909	0.067557	0.1936	0.17332	0.2703	0.71687	1.1457	1.0596	0.35358	-0.48884	-0.7139	-0.49453	-0.56102	-0.76504	-0.8166	-0.66016	-0.13546
	0.23638	0.24075	0.20774	0.34216	0.49413	0.48223	0.12767	-0.23599	-0.32762	-0.41565	-0.52502	-0.34905	-0.031604	-0.075086	-0.44721	-0.55793	-0.18997	0.10759	0.38376	1.5301	3.0975	3.9327	3.7189	2.4996	1.5392	1.173	0.79635	0.2856	0.013506	0.039123	0.26329	0.29018	0.30572	0.80822	1.2033	1.0534	0.73841	0.46321	0.014616	-0.27072	-0.37899	-0.47466	-0.53242
	-0.59206	-0.67685	-0.53935	-0.41203	-0.34704	-0.4639	-0.68132	-0.31961	0.45274	0.70746	0.52234	0.34027	0.044452	0.072707	0.6102	1.4188	1.8058	1.2261	0.048967	-0.35335	0.16758	0.79838	1.2159	1.3017	0.95399	0.53064	0.24549	0.27036	0.6804	1.011	1.1423	1.2581	1.1974	0.98249	0.89731	0.82908	0.84221	0.75167	0.57698	0.40664	0.51996	0.82658	0.88192
	-0.56688	-0.46904	-0.28375	-0.24583	-0.41515	-0.49327	-0.58795	-0.70584	-0.76337	-0.87128	-0.7276	-0.2305	0.037489	-0.060805	-0.41726	-0.66578	-0.46589	-0.13509	-0.09445	-0.45021	-1.0335	-1.583	-1.5678	-1.1631	-0.73489	-0.54104	-0.76702	-0.93525	-0.57746	0.51308	1.1906	0.37507	-0.45316	-0.67494	-0.69883	-0.76071	-0.58171	-0.30434	-0.40506	-0.52408	-0.38907	-0.19962	-0.02997
	0.21311	0.33427	0.14779	-0.0013358	0.11221	0.17291	0.19549	0.17483	0.061169	0.0080692	0.014934	-0.022877	-0.06755	-0.061798	0.054788	0.4077	0.75421	0.543	0.3119	0.3762	0.50485	0.46487	0.39182	0.46398	0.54712	0.51625	0.24101	0.03973	0.010954	-0.046909	-0.094857	-0.089243	-0.10963	-0.1222	-0.10797	-0.042747	0.013826	-0.13383	-0.36765	-0.41522	-0.38589	-0.38487	-0.30683
	-0.20598	-0.29837	-0.13499	-0.22968	-0.68619	-1.1347	-1.2078	-0.99328	-0.83306	-0.93693	-0.82896	-0.39382	-0.081079	-0.081646	-0.011101	0.021145	0.23463	0.9827	1.9148	2.6383	3.3349	3.5765	2.8459	2.1511	1.6156	0.94369	0.83648	1.0687	0.52835	-0.043685	0.054574	0.39264	0.76649	0.82771	0.47585	-0.12159	-0.4487	-0.20343	0.31542	0.40582	0.36686	0.59061	0.49747
	-0.10972	-0.11542	-0.10321	-0.093494	-0.12949	-0.15983	-0.13443	-0.097492	-0.085935	-0.10348	-0.12386	-0.11735	-0.10191	-0.10916	-0.075023	0.053024	0.19321	0.21805	0.1496	0.2002	0.35028	0.4583	0.3977	0.26302	0.21033	0.2073	0.19157	0.16553	0.14895	0.12741	0.092097	0.05844	0.033574	0.013515	0.032639	0.067377	0.040785	-0.023751	-0.074056	-0.10377	-0.094272	-0.057357	0.0015835
	-0.29943	-0.44395	-0.33874	-0.32749	-0.43152	-0.25398	0.1432	0.012252	-0.56917	-0.9197	-0.59715	0.18357	0.67612	0.89724	1.1835	1.1471	0.6054	0.37869	0.85288	1.5033	1.6693	1.979	1.8205	1.7575	2.293	1.9981	1.0479	0.64356	0.89751	0.84158	0.30194	0.17088	0.24979	-0.32064	-0.67361	0.048064	0.8812	0.87771	0.32886	-0.27968	-0.65466	-0.6008	-0.13943
	-0.97314	-0.75491	-0.71531	-0.41782	-0.036547	-0.19018	-0.49801	-0.57542	-0.75573	-1.0504	-1.0592	-0.96658	-0.79128	-0.26393	0.34284	0.74532	0.78336	0.26924	-0.45113	-1.2422	-1.4894	-0.86337	-0.39642	-0.17057	0.2528	0.61383	0.65078	0.18791	0.098055	0.45013	0.32746	0.20653	0.31639	-0.067864	-0.093612	0.54641	0.62023	0.35457	0.092968	0.1926	0.25626	0.14242	0.33861
	-0.23204	-0.33135	-0.46541	-0.20475	0.66149	1.0359	0.72872	0.74385	0.94179	0.65866	0.12763	-0.11677	-0.41805	-0.6641	-0.73635	-0.59724	-0.34614	0.16277	0.82429	1.5417	2.0538	1.8509	1.0154	0.36027	0.23199	0.076058	-0.2991	-0.11183	0.36737	0.39232	0.23242	0.032385	-0.081777	-0.2022	-0.3455	-0.44741	-0.37018	-0.12947	-0.049267	-0.29267	-0.56451	-0.21539	0.65371
	-0.61628	-0.49236	-0.37504	-0.50689	-0.39437	0.018234	0.22382	-0.003346	-0.070018	0.30004	0.583	0.54148	0.49643	0.67833	-0.066673	-0.64762	-0.083315	0.7575	0.82047	0.19537	-0.017979	0.35471	0.92995	0.55433	0.23779	0.37817	0.008236	-0.28409	-0.044502	-0.043681	-0.33859	-0.39516	-0.51194	-0.51629	-0.30403	-0.3346	-0.28506	-0.029658	0.10793	0.094099	-0.23008	-0.46538	-0.58877
	-0.18818	-0.43756	-0.44497	-0.11363	0.32434	0.40268	0.33113	0.18038	-0.092605	-0.48766	-0.82207	-0.46191	0.34766	0.73617	0.33164	-0.25306	-0.1112	0.83972	1.6535	1.7333	1.2736	0.30548	-0.28122	-0.20523	-0.61123	-0.89162	-0.34991	-0.15154	-0.50071	-0.56812	-0.25891	-0.13347	-0.11634	0.4157	1.1798	1.1798	0.6281	0.19603	-0.49423	-0.91417	-0.24966	0.69401	0.80714
	0.19856	0.466	0.27098	-0.26598	-0.49285	-0.19155	0.12717	0.38878	0.68463	0.75311	0.25827	-0.13808	0.28516	1.2856	2.2445	2.6851	2.1129	1.1559	0.58393	0.91252	2.2902	2.8899	1.479	-0.089583	-0.45571	0.009284	0.62872	1.546	2.2128	2.05	1.8367	1.6876	1.7607	1.6704	1.534	1.0531	0.46481	0.20708	0.064316	0.035722	0.5146	0.79953	0.26575
	0.29383	0.069564	-0.019763	0.076243	0.16931	0.08008	-0.11286	-0.32592	-0.67163	-0.7602	-0.60901	-0.5441	-0.49609	-0.16564	0.21724	-0.2747	-0.99217	-0.96713	-0.28883	0.4439	0.61883	0.41889	0.22089	-0.24093	-0.62872	-0.45828	-0.11693	0.39847	0.765	0.41666	0.022777	0.20538	0.35737	0.35889	0.11453	-0.16634	-0.40974	-0.80865	-0.98535	-0.77845	-0.51499	-0.17979	0.14373
	-1.0284	-1.184	-0.95646	-0.65983	-0.52119	-0.373	-0.31583	-0.50029	-0.5062	-0.18351	-0.066945	-0.044129	-0.23379	-0.72766	-0.88605	-0.80783	-0.81408	-0.52963	-0.23423	-0.36129	-0.53638	-0.40375	0.07769	0.31611	0.10187	-0.063439	-0.081015	-0.18271	-0.24782	-0.15539	-0.13928	-0.27289	-0.19064	0.1078	0.12633	0.14936	0.18829	0.12808	0.051322	-0.109	-0.065736	0.21306	0.33175
	-0.013729	-0.34493	-0.55565	-0.50638	-0.45194	-0.47444	-0.69749	-0.85516	-0.96884	-1.0544	-0.78334	-0.39864	-0.24254	-0.11316	-0.30386	-0.55291	-0.53244	-0.50987	-0.47312	-0.14486	0.12847	0.22508	0.15753	-0.3271	-0.79454	-1.0147	-1.0869	-1.0011	-0.58654	0.0017087	0.31689	0.37022	-0.042321	-0.6123	-0.81851	-0.80879	-0.79087	-0.71316	-0.41255	-0.10665	-0.12591	-0.2203	-0.41705
	0.73171	0.19095	-0.053112	0.1707	0.25911	0.18645	0.2192	0.37012	0.24912	-0.026401	-0.037672	0.20229	0.37052	0.74256	1.118	0.83655	-0.11186	-0.49459	-0.29853	-0.41953	-0.22654	0.44248	0.2862	-0.22154	-0.13855	-0.028859	-0.59092	-1.0537	-0.5434	0.20152	0.56695	0.50951	0.26456	0.081423	0.3468	0.79571	0.90246	0.36959	-0.23124	-0.055436	0.37459	0.20509	-0.15923
	0.26593	0.43304	0.64624	0.59006	0.36731	0.49843	0.73541	0.81225	0.791	0.58125	0.57091	0.81246	0.8184	0.55388	0.49394	0.43723	0.32153	0.37391	0.95664	2.5002	4.0383	3.6219	2.1283	1.3589	1.0598	1.0791	1.1377	0.40167	-0.3173	-0.35266	-0.1688	-0.0074412	-0.039793	-0.26536	-0.041829	0.39917	0.067233	-0.48875	-0.66716	-0.59429	-0.21278	-0.16431	-0.34152
	-0.15781	0.081054	0.36284	0.43997	0.45976	0.54639	0.8968	1.2903	1.392	1.8698	2.0267	1.3079	0.73486	0.57751	0.68323	1.1072	1.2281	0.97453	1.1726	2.2441	3.0572	2.7821	2.44	2.6368	2.765	2.4527	2.5144	3.0888	3.1342	2.235	1.3083	0.99837	1.1016	0.85533	0.12513	-0.21886	0.070366	0.53651	0.63665	0.21277	0.077692	0.35529	0.65418
	0.076167	0.50335	0.66362	0.66459	0.69062	0.62033	0.84366	1.148	1.0862	0.83147	0.46152	0.42328	0.73082	1.174	1.5067	1.4605	1.5661	1.2283	0.83946	1.0869	1.3351	1.3246	0.32061	-1.1517	-1.7716	-1.6161	-0.85654	-0.12342	0.12648	0.27041	0.40805	0.16728	-0.0059577	-0.16234	-0.78673	-1.0628	-0.75072	-0.79084	-1.2381	-1.368	-0.92549	-0.39646	-0.3029
	-0.56207	-0.73141	-0.75229	-0.69136	-0.56714	-0.46306	-0.58126	-0.76019	-0.82116	-0.67008	-0.30912	-0.12063	-0.086553	0.06903	0.21282	0.40602	0.99884	1.6552	2.0399	2.8109	4.3	5.721	6.207	4.9254	3.1915	2.8645	3.0836	2.9888	2.467	1.7765	1.7183	1.6746	1.1455	0.66062	0.83974	1.0069	0.62195	0.40863	0.60014	0.64646	0.4787	0.5156	0.62972
	0.46158	0.44699	0.14501	0.19266	0.5511	0.57767	0.31009	-0.13128	-0.42518	-0.25338	0.045766	0.24831	0.66413	0.97743	0.81254	0.44835	-0.18187	-0.64577	-0.26378	0.96138	1.9686	1.484	0.43928	0.16616	0.59364	1.0346	0.95599	0.60015	0.40296	0.5709	0.89498	0.98877	0.71258	0.22167	-0.066766	-0.1236	-0.16193	-0.33634	-0.36182	-0.16653	0.040417	0.093253	-0.13242
	0.070296	0.20725	0.17306	0.066989	-0.1238	-0.17331	0.011054	0.089601	-0.054465	-0.24982	-0.36129	-0.35516	-0.26369	-0.15759	-0.13659	-0.25848	-0.40551	-0.49852	-0.60846	-0.57289	-0.45978	-0.28368	-0.16405	-0.35061	-0.13969	0.10359	-0.052349	-0.31799	-0.50164	-0.57236	-0.5078	-0.38789	-0.30563	-0.087703	0.18931	0.28671	0.16151	0.091534	0.1015	-0.035619	-0.042251	0.030826	0.064068
	-0.61501	-0.58287	-0.5468	-0.55386	-0.66901	-0.65459	-0.37584	-0.042344	-0.17943	-0.51615	-0.45774	-0.2498	-0.27845	-0.10518	0.3884	0.9592	1.3859	1.3139	1.2045	1.3938	1.3888	1.2045	1.4843	1.9718	1.9816	1.7009	0.92936	0.16444	-0.26549	-0.65234	-0.5804	-0.11866	0.32986	0.78777	0.95465	0.51037	-0.13441	-0.26363	-0.12287	-0.39995	-0.54727	-0.13091	0.22329
	-0.51408	-0.88109	-1.1053	-0.96845	-0.74186	-0.65336	-0.68442	-0.67155	-0.62975	-0.6567	-0.51978	-0.11298	0.29173	0.65948	0.9546	1.4832	1.9744	2.0279	1.6975	1.3064	0.77471	-0.38814	-0.98278	-0.41937	0.24519	0.48246	0.42942	0.23503	0.26852	0.733	0.73747	0.54197	0.58658	0.55655	0.14232	-0.059688	0.25138	0.50776	0.3718	0.063903	0.063346	0.33768	0.75665
	0.12281	0.77856	0.75035	0.23709	-0.30429	-0.38868	-0.11369	0.046791	0.23546	0.36411	0.18784	0.15688	0.20733	0.1265	0.11706	0.43095	0.94377	1.2445	1.8821	2.7034	2.6988	1.7961	0.63631	0.61418	1.341	1.1087	0.39772	-0.26936	-0.67704	-0.51104	-0.0020272	0.17245	0.042342	-0.088562	0.020058	-0.14082	-0.53414	-0.6944	-0.85701	-1.1637	-1.156	-0.57847	-0.29745
	0.27578	0.030966	-0.33704	-0.51354	-0.37215	-0.22648	-0.36882	-0.3926	-0.0020688	0.18347	-0.12624	-0.29312	-0.096191	0.059706	0.038401	0.26182	0.83995	1.9429	3.8216	5.2078	4.9693	3.75	2.6728	1.8996	1.345	0.86598	0.69793	1.087	1.2525	0.62892	-0.23389	-0.32064	0.14431	0.30445	0.67568	1.34	1.5143	1.0922	0.63028	0.70673	0.85154	0.78751	0.57621
	-0.93452	-0.47954	-0.10154	0.16784	0.40303	-0.0054902	-0.22957	-0.0050254	0.13497	0.04038	-0.074564	-0.42243	-0.72245	-0.6988	-0.73816	-0.80523	-0.66624	-0.63163	-0.79966	-0.37254	0.50874	0.99391	1.5102	1.413	0.97817	0.90198	0.61155	0.24673	0.033892	-0.50266	-0.9059	-0.78125	-0.60164	-0.31888	-0.26313	-0.50061	-0.33787	-0.06322	-0.10291	-0.28147	-0.45642	-0.69708	-0.58901
	-0.70283	-0.36785	-0.054521	-0.53701	-1.0813	-0.94202	-0.35516	0.01783	0.034233	-0.074157	-0.20964	-0.44063	-0.73612	-0.5843	-0.18285	-0.083619	0.06377	0.56216	1.2332	1.4544	0.56243	-0.57986	-0.94147	-0.52205	0.25085	1.0434	1.5529	1.8358	1.9572	1.5308	0.5817	-0.10983	-0.14309	0.10312	-0.08906	-0.68849	-1.0797	-1.2515	-1.1934	-0.5329	0.47745	0.96943	0.95442
	-0.36469	-0.21058	0.14899	0.17144	-0.25649	-0.441	-0.3435	-0.51245	-0.67557	-0.44284	-0.20429	-0.13609	-0.27904	-0.51972	-0.51757	-0.24373	0.042097	0.024981	-0.49036	-0.69244	-0.43945	-0.55781	-0.93785	-1.0817	-1.1781	-1.3021	-1.3006	-1.1953	-0.98178	-0.79621	-0.86365	-1.0334	-0.95431	-0.59529	-0.17288	-0.000673	-0.066216	-0.29467	-0.42255	-0.21181	-0.15689	-0.33711	-0.49793
	-0.2466	0.31824	0.66792	0.67669	0.56589	0.35214	0.26539	0.4143	0.76065	0.98307	0.69403	0.35496	0.2435	0.12469	-0.092197	-0.46262	-0.31602	0.37862	1.1604	2.2359	3.4248	4.4415	4.8406	4.4978	3.4946	1.9874	1.0367	0.84689	0.92032	1.1007	1.5091	1.6561	1.2601	0.90035	0.61944	0.5531	0.86349	0.86247	0.70998	0.83864	0.86811	0.89164	0.99609
	-0.1748	-0.13487	-0.15124	-0.099755	0.073019	0.21414	-0.026459	-0.37032	-0.46002	-0.26544	-0.060332	0.10004	-0.011071	-0.45011	-0.7967	-0.70147	-0.27648	-0.026714	0.074521	0.21457	0.64194	1.1737	1.1691	0.76485	0.38735	-0.050105	-0.22404	0.13565	0.58304	0.69903	0.38513	0.057202	-0.16731	-0.26959	-0.039124	0.4013	0.56322	0.37456	0.10772	0.47834	0.88508	0.85665	1.2438
	-0.078549	0.23075	0.27658	0.15834	0.0022896	-0.17661	-0.096014	0.27455	0.58683	0.55745	0.24512	0.081795	0.3738	0.723	0.48413	-0.21087	-0.75963	-0.72835	-0.31296	-0.15126	-0.40511	-0.47413	-0.29795	-0.32161	-0.36864	-0.12435	0.11752	0.11404	-0.14177	-0.17399	0.067074	0.29894	0.57032	0.44475	0.039849	-0.20787	-0.35127	-0.3617	-0.38349	-0.12299	0.19978	0.045832	-0.184
	0.55528	0.31228	0.20864	0.20277	0.0096179	-0.24662	-0.3559	-0.18643	0.066667	0.02976	-0.19731	-0.39322	-0.34965	-0.18033	0.028015	-0.0042582	-0.35405	-0.39555	-0.072738	0.095444	0.12465	0.24088	0.41933	0.5426	0.63942	0.53991	0.42631	0.22841	0.34832	0.83259	0.85147	0.28631	-0.24665	-0.42274	-0.39703	-0.26721	-0.16603	-0.19359	-0.068971	0.00099965	-0.084401	-0.083383	-0.11317
	-0.4657	-0.44909	-0.44022	-0.38197	-0.22124	-0.030086	-0.1205	-0.21471	-0.07024	0.31833	0.52107	0.39638	0.39265	0.3542	-0.056471	-0.097012	0.079125	0.082963	0.46296	0.93302	0.84658	0.84561	1.3215	1.3197	0.68355	0.13821	-0.0085871	-0.11723	0.19574	0.85872	0.64608	-0.18472	-0.53659	-0.016804	0.18174	-0.046892	-0.0052804	-0.057848	-0.12913	-0.032298	-0.082337	-0.2243	-0.20867
	-0.68124	-0.4817	-0.2588	-0.22868	-0.47147	-0.81063	-0.83969	-0.78062	-0.71797	-0.65131	-0.58509	-0.42012	-0.60314	-0.91567	-0.95362	-0.75761	-0.5013	0.084654	1.0294	1.5897	2.1033	2.5736	2.1649	1.3826	0.5559	-0.13476	-0.6138	-0.56215	-0.26617	-0.40219	-0.54863	-0.52485	-0.32821	-0.010459	-0.12697	-0.23932	0.016823	0.14533	0.032083	0.075798	-0.020895	-0.60002	-0.58447
	-0.97167	-0.8475	-0.75683	-0.70852	-0.56494	-0.65255	-0.72452	-0.29231	-0.053022	-0.47665	-0.78348	-0.93145	-1.2007	-1.0772	-0.38992	0.23134	0.69762	1.0265	0.85822	1.0066	1.5485	0.93412	0.26271	0.39981	0.3686	0.16707	0.084301	0.041947	-0.35984	-0.4823	-0.21429	-0.069724	0.050909	0.46026	0.59669	0.06823	-0.29576	-0.34133	-0.28612	-0.010953	-0.044657	-0.59699	-0.83242
	-0.39369	-0.53224	-0.20436	0.15124	0.056959	-0.45851	-0.6002	-0.195	0.24681	0.15703	-0.27332	-0.35169	0.091872	0.31826	0.41809	0.26171	-0.20998	-0.36865	0.11096	0.88194	1.17	0.77363	0.53924	0.17164	-0.095494	0.056423	-0.24365	-1.0867	-1.2452	-0.76408	-0.21368	-0.27876	-0.7868	-0.93949	-0.42095	0.73728	1.2763	0.16951	-0.58803	-0.41919	-0.14791	0.042552	0.18155
	0.61152	0.77783	0.84766	0.63326	0.46578	0.53216	0.59173	0.61626	0.70594	0.50313	-0.12084	-0.61313	-0.59376	0.061008	1.0941	1.3942	0.29484	-0.63511	-0.5789	-0.30243	-0.4871	-0.63993	-0.38622	-0.012378	0.40061	0.48394	0.36319	0.12952	-0.21275	-0.56977	-0.75698	-0.6443	-0.50261	-0.51637	-0.53641	-0.5773	-0.36641	-0.14346	-0.11515	0.067901	0.26142	0.14279	-0.13652
	-0.45099	-0.2529	-0.0079691	-0.11864	-0.48002	-0.68434	-0.70305	-0.6378	-0.50862	-0.27742	0.043859	0.29394	0.73364	1.2349	1.3837	1.8289	2.3635	2.6711	2.8425	3.8805	5.451	5.4895	4.0545	2.4575	1.3599	0.75595	0.26735	-0.044452	-0.17889	-0.29347	-0.22593	0.13061	0.45766	0.66041	0.55439	0.29745	0.35562	0.49875	0.67291	0.6478	0.19478	-0.19118	-0.44239
	-0.25938	-0.23442	-0.1992	-0.12544	-0.10795	-0.21572	-0.27027	-0.078907	0.17601	0.1743	0.00072823	-0.0006954	0.34997	0.60472	0.43456	0.25924	0.39298	0.80908	1.651	3.4332	5.0236	4.9625	3.9744	2.8544	2.0457	1.4892	0.81066	0.16818	-0.17066	-0.26469	-0.25349	-0.20948	-0.12039	-0.096003	-0.16338	-0.34014	-0.47959	-0.45805	-0.41473	-0.32579	-0.29653	-0.33878	-0.31246
	0.36978	0.44156	0.52579	0.64289	0.59591	0.4166	0.44122	0.54476	0.55025	0.53155	0.6002	0.63767	0.66675	0.69005	0.63237	0.60696	0.60779	0.93188	2.145	4.3745	6.8022	7.563	6.1935	4.2376	2.5633	1.7479	1.9407	2.4987	2.4981	1.7111	0.94194	0.53462	0.35318	0.28385	0.37377	0.41717	0.3737	0.32058	0.16506	-0.027928	0.1087	0.55853	0.88723
	-0.88054	-0.81614	-0.69337	-0.69004	-0.7656	-0.85982	-1.0629	-1.1161	-0.91718	-0.74307	-0.70604	-0.70325	-0.6148	-0.5959	-0.51618	-0.45049	-0.52506	-0.54865	-0.33949	-0.069943	0.29488	0.38018	-0.11319	-0.58915	-0.70371	-0.63512	-0.52101	-0.50927	-0.57589	-0.4213	-0.30345	-0.51721	-0.85864	-1.0677	-1.1747	-1.247	-1.3613	-1.408	-1.2337	-0.89889	-0.77044	-0.7186	-0.61149
	-0.27046	-0.14089	-0.26889	-0.39171	-0.29702	-0.20781	-0.26331	-0.41622	-0.55492	-0.46203	-0.26649	-0.22652	-0.26607	-0.11494	0.19773	0.33735	0.68161	0.94315	0.8213	0.83559	0.73057	0.59144	0.21006	-0.2726	-0.60125	-0.62895	-0.35595	-0.23767	-0.41827	-0.28942	0.22023	0.55003	0.50189	-0.026076	-0.46068	-0.51759	-0.21885	0.01657	-0.082272	-0.20806	-0.15961	0.018405	0.089646
	-0.35872	-0.51602	-0.61067	-0.54734	-0.47565	-0.43753	-0.41998	-0.34439	-0.17916	-0.26512	-0.32806	-0.0012352	0.30551	0.17777	-0.24648	-0.59829	-0.57103	-0.19154	-0.094453	-0.54832	-1.092	-1.2446	-1.2583	-1.3967	-1.3589	-1.083	-0.76072	-0.45379	-0.12579	0.067195	-0.025238	-0.29542	-0.55948	-0.66216	-0.38776	-0.20794	-0.07701	0.045095	-0.21862	-0.55517	-0.77508	-0.83604	-0.64447
	-0.79306	-0.76679	-0.87938	-0.98249	-0.82389	-0.49266	-0.40838	-0.45404	-0.47884	-0.80104	-1.2342	-1.2597	-0.9028	-0.60892	-0.69842	-0.75644	-0.66294	-0.86817	-1.2907	-1.5974	-1.7493	-1.7312	-1.3644	-0.81164	-0.54278	-0.53473	-0.4997	-0.35677	-0.52625	-0.99275	-1.0488	-0.54372	-0.21898	-0.29924	-0.37683	-0.58189	-0.72956	-0.53922	-0.3737	-0.5188	-0.6055	-0.38719	-0.29657
	0.16186	0.34322	0.20392	-0.096379	-0.26337	-0.19454	-0.0042613	0.038424	-0.081377	-0.15667	-0.066866	0.32535	0.88571	1.0035	0.65571	0.64029	1.069	1.6848	2.5327	4.1496	5.6906	5.2429	3.4106	2.2074	1.7646	1.5645	1.1582	0.95256	0.9818	0.97183	1.1817	1.2568	0.92988	0.60999	0.74863	1.163	1.3402	1.0683	0.77627	0.92357	1.1225	0.87927	0.58833
	-0.11622	-0.32075	-0.4155	-0.5879	-0.83846	-0.8575	-0.77673	-0.71762	-0.61049	-0.52614	-0.67664	-0.7077	-0.38187	0.035154	0.136	-0.19706	-0.7934	-1.2225	-1.4293	-1.0617	0.053051	1.3159	2.0654	1.6421	0.45904	-0.23339	-0.068413	0.32206	0.42363	0.37508	0.5816	0.6855	0.46291	0.16499	-0.064031	-0.083315	0.33324	0.83885	0.65897	0.36663	0.22938	0.039131	-0.38468
	0.26213	-0.044353	-0.27798	-0.01655	0.13306	-0.18329	-0.47962	-0.65933	-0.84319	-0.7058	-0.46601	-0.35666	-0.11965	0.16964	0.2115	0.046649	-0.10113	-0.11788	0.0005197	0.78378	1.9887	2.3623	1.6824	0.94292	0.64098	0.45669	0.27131	0.11421	0.052391	-0.10312	-0.17742	-0.23461	-0.45337	-0.4939	-0.29421	-0.12197	0.067335	0.15172	-0.023757	0.0091259	0.16371	0.0065496	-0.27692
	-0.91989	-0.90632	-0.86533	-0.73486	-0.62025	-0.76073	-0.80738	-0.7046	-0.63738	-0.60665	-0.69854	-0.71819	-0.51287	-0.37419	-0.31329	-0.096884	0.073218	0.42478	1.4494	2.1433	1.8916	1.6728	1.8856	1.5003	0.81857	0.4193	0.079764	-0.10761	-0.29972	-0.77316	-0.79943	-0.41636	-0.23945	-0.42896	-0.66082	-0.72288	-0.57538	-0.44854	-0.52939	-0.55508	-0.40633	-0.38154	-0.52593
	-0.15885	-0.24777	-0.021058	0.14191	-0.32553	-0.72143	-0.70415	-0.67193	-0.73925	-0.571	-0.38947	-0.41466	-0.65233	-0.66766	-0.24774	-0.14089	-0.60299	-0.89056	-0.38976	0.97775	2.1788	2.2538	1.247	0.20822	-0.12824	-0.30792	-0.36828	-0.43796	-0.66331	-0.56662	-0.11097	0.13092	-0.0074775	-0.27775	-0.63115	-0.90257	-1.07	-0.94237	-0.70242	-0.7317	-0.85447	-0.72894	-0.50899
	0.23133	0.22459	-0.023978	-0.13372	-0.04894	-0.14423	-0.21013	-0.07654	-0.0044571	0.20741	0.39792	0.53646	0.80797	0.85083	0.36582	0.0093948	0.13284	0.2831	0.36209	0.86254	1.7502	2.2277	2.058	1.2892	0.49699	-0.14623	-0.39255	-0.18998	0.28622	0.80801	1.0615	0.99221	1.066	1.1198	0.74604	0.49139	0.36417	0.3576	0.47211	0.53934	0.55169	0.50166	0.31206
	-0.33039	-0.54586	-0.35454	0.18605	0.5283	0.28916	-0.33287	-0.70428	-0.68301	-0.50804	-0.27628	-0.16742	-0.37819	-0.43399	-0.098152	0.089471	0.16219	0.53551	1.1526	2.4092	3.8034	3.4016	2.058	1.4988	1.434	1.1914	0.59226	0.06573	-0.27843	-0.078814	0.5714	1.0399	1.0108	0.32646	0.10712	0.28118	0.0065806	-0.30488	-0.3818	-0.33303	-0.34547	-0.26415	-0.15002
	-0.16935	-0.29299	-0.34489	-0.23252	-0.010461	-0.051917	-0.16392	-0.2897	-0.39274	-0.32196	-0.091373	0.26538	0.65297	1.0297	1.4145	1.6275	1.7372	1.7218	2.0362	3.3838	4.7951	4.2099	2.0102	0.58502	0.32925	0.45814	0.52081	0.39668	0.37149	0.55834	0.69126	0.63352	0.49918	0.28511	-0.08019	-0.30812	-0.18012	0.062981	0.021211	-0.16255	-0.13049	0.13179	0.17629
	-0.48588	-0.29762	-0.28998	-0.24526	-0.06135	0.0088818	-0.18376	-0.3962	-0.64508	-0.66503	-0.31079	-0.24201	-0.50455	-0.88312	-0.97605	-0.53759	0.049156	0.23686	0.28265	0.54121	0.69341	0.53103	0.41918	0.50619	0.32155	-0.032992	-0.30086	-0.096775	0.27763	0.069524	-0.68642	-0.93499	-0.67055	-0.73235	-0.93948	-0.87065	-0.5805	-0.22059	-0.017549	-0.0032391	-0.069833	0.3646	0.90351
	-0.20008	-0.46102	-0.3764	-0.08793	0.048772	0.41095	0.80274	0.88296	1.2165	1.5164	1.0501	0.098949	-0.33675	-0.12759	0.2387	0.26995	0.088207	0.14521	0.41429	0.77595	1.2464	1.2001	0.449	-0.15724	-0.3535	-0.25434	-0.17379	-0.2932	0.23012	1.1885	1.1251	0.40957	-0.19716	-0.47584	-0.43279	-0.26006	0.052471	0.37509	0.13521	-0.38017	-0.55522	-0.3075	0.013202
	-0.7063	-0.72846	-0.67484	-0.51198	-0.37142	-0.43584	-0.5644	-0.61335	-0.66425	-0.68871	-0.74293	-0.79989	-0.76069	-0.68981	-0.59293	-0.53898	-0.42619	-0.06171	0.78347	2.0889	3.157	3.2579	2.1629	0.83668	0.062165	-0.26774	-0.38793	-0.46004	-0.60201	-0.7085	-0.79538	-0.84961	-0.78344	-0.67132	-0.66761	-0.73693	-0.77363	-0.80231	-0.83575	-0.75882	-0.66708	-0.69129	-0.60536
	-0.47126	-0.45734	-0.3732	-0.34155	-0.28479	-0.23277	-0.30705	-0.38736	-0.30878	-0.28471	-0.34271	-0.33305	-0.28558	-0.20032	-0.1359	-0.11783	-0.083968	-0.14412	-0.33373	-0.33735	0.20999	0.65829	0.25276	-0.11045	0.17581	0.78198	1.0244	0.65044	0.15861	-0.07234	-0.071247	0.034436	0.05651	0.077475	0.012559	-0.068032	-0.0041225	0.097503	0.13315	-0.040449	-0.27981	-0.2589	-0.18402
	-0.0034004	0.15836	0.19805	0.19872	0.3421	0.42682	0.41215	0.57301	0.79224	0.74424	0.68376	0.65306	0.51156	0.45502	0.45315	0.48699	0.70047	0.85959	0.9078	1.5539	3.0452	3.6229	2.2021	0.49477	-0.027935	0.19082	-0.010906	-0.39366	-0.48212	-0.39043	-0.31108	-0.18679	-0.14873	-0.22768	-0.20008	-0.052574	0.05918	0.13637	0.030024	-0.25246	-0.41692	-0.52071	-0.51644
	-0.44653	-0.60236	-0.79968	-0.76496	-0.45002	-0.14704	-0.084853	-0.22215	-0.46786	-0.58972	-0.48737	-0.37993	-0.44027	-0.527	-0.41204	-0.16804	-0.19392	-0.45798	-0.67131	-0.80064	-0.76032	-0.56352	-0.53803	-0.74905	-0.73133	-0.6102	-0.51498	-0.45714	-0.3537	-0.33113	-0.34253	-0.33945	-0.5211	-0.65568	-0.5301	-0.34295	-0.22556	-0.05401	0.027909	-0.14844	-0.35631	-0.30143	-0.15998
	-0.25492	-0.17142	-0.10963	-0.014481	-0.026712	-0.068105	-0.053642	-0.097213	-0.18345	-0.20363	-0.10095	0.04222	0.076832	0.024183	0.064971	0.25065	0.51468	0.95475	1.7307	2.8669	4.118	4.6783	4.1527	3.1058	2.0791	1.23	0.65374	0.45685	0.55282	0.56621	0.5071	0.46869	0.31656	0.012038	-0.10875	0.038251	0.15464	0.10834	0.10409	0.19378	0.24553	0.21787	0.22334
	-0.066837	0.15363	0.18133	-0.16941	-0.36391	-0.24858	0.099208	0.38337	0.12216	-0.3259	-0.43207	-0.3814	-0.41247	-0.47219	-0.45553	-0.41549	-0.39443	-0.14387	0.26145	0.2668	-0.10812	-0.18747	0.16077	0.31361	0.069581	-0.1353	-0.28528	-0.2884	-0.11597	0.014664	0.099375	0.21201	0.00022818	-0.31775	-0.39826	-0.39701	-0.47758	-0.41753	-0.3068	-0.34567	-0.39963	-0.3449	-0.20442
	-0.25276	-0.24498	-0.27557	-0.3032	-0.27971	-0.22752	-0.20635	-0.22508	-0.24872	-0.24804	-0.23385	-0.24883	-0.2666	-0.25543	-0.24429	-0.24923	-0.25236	-0.24324	-0.20395	-0.10312	0.037987	0.06431	-0.066557	-0.17446	-0.20438	-0.22007	-0.26115	-0.30932	-0.32322	-0.31872	-0.3062	-0.28622	-0.27759	-0.27867	-0.27534	-0.2702	-0.28422	-0.28231	-0.26597	-0.26726	-0.26562	-0.26588	-0.29273
	-0.60038	-0.55653	-0.522	-0.55865	-0.61371	-0.60782	-0.53545	-0.50868	-0.54082	-0.53189	-0.4831	-0.47674	-0.51703	-0.45842	-0.26948	-0.1669	-0.24324	-0.39438	-0.46561	-0.42599	-0.39909	-0.50881	-0.48295	-0.30159	-0.15059	-0.18376	-0.23782	-0.19273	-0.24973	-0.37796	-0.42302	-0.36636	-0.30761	-0.39135	-0.47614	-0.46756	-0.41714	-0.32039	-0.27158	-0.26947	-0.3275	-0.40527	-0.42158
	-0.28655	-0.17216	-0.11664	-0.19146	-0.29457	-0.28835	-0.157	-0.090217	-0.12296	-0.18562	-0.2772	-0.36613	-0.38916	-0.3904	-0.41516	-0.39805	-0.3077	-0.17223	-0.20305	-0.37738	-0.47182	-0.50411	-0.4707	-0.30946	-0.27458	-0.31412	-0.32365	-0.28709	-0.31191	-0.2887	-0.17478	-0.20682	-0.26231	-0.13373	-0.055373	-0.15678	-0.23299	-0.20571	-0.21588	-0.4043	-0.56475	-0.54141	-0.45163
PL5 Post-cond
Time (ms)	-420	-400	-380	-360	-340	-320	-300	-280	-260	-240	-220	-200	-180	-160	-140	-120	-100	-80	-60	-40	-20	0	20	40	60	80	100	120	140	160	180	200	220	240	260	280	300	320	340	360	380	400	420
	-0.24857	-0.069423	-0.29692	-0.055771	0.64912	0.6312	-0.17374	-0.78572	-0.92621	-0.81673	-0.71309	-0.49826	-0.24743	-0.67242	-1.2858	-1.3039	-1.1341	-1.0697	-1.078	-1.9138	-2.9546	-3.0346	-2.487	-1.7359	-1.2479	-1.2211	-1.1798	-0.48708	0.35962	0.19291	-0.31334	-0.35746	-0.19848	-0.14209	-0.049563	-0.1139	-0.51538	-0.85842	-0.53453	-0.29701	-0.37806	-0.19311	-0.1857
	-0.029678	-0.21214	-0.24497	-0.057711	0.097182	-0.014382	0.16753	0.24835	0.11551	0.31284	0.21693	-0.23821	-0.222	0.087552	0.36592	0.45723	0.46324	-0.1926	-1.3195	-1.9887	-2.4596	-2.6164	-2.0235	-1.2315	-0.98255	-1.07	-1.162	-0.94891	-0.74673	-0.46279	0.53718	1.6473	1.8845	1.1694	1.0884	1.7277	1.5102	0.62278	0.22893	0.3417	0.42975	0.32416	0.14425
	-0.66134	-0.66002	-0.70331	-0.73583	-0.50872	-0.21472	-0.057315	0.081507	0.23964	-0.080599	-0.55639	-0.52124	-0.49087	-0.79156	-0.92445	-0.81708	-1.0229	-1.4482	-1.1712	-1.1178	-1.7951	-1.7908	-1.3853	-0.93064	-0.47344	-0.22569	-0.37836	-0.48966	-0.11759	-0.12071	-0.63043	-0.80765	-0.55336	-0.46971	-0.65959	-0.20385	0.3063	0.057151	-0.12462	-0.2213	-0.61338	-0.84371	-0.4184
	-0.20191	0.033641	0.12968	0.22396	0.50696	0.49167	0.23989	-0.15908	-0.77049	-1.1672	-0.98874	-0.61037	-0.025721	0.10614	-0.2281	-0.16389	0.031062	0.37983	1.0855	0.651	-0.79873	-1.7655	-1.9928	-1.3074	-0.28846	-0.14254	-0.81553	-1.3777	-1.0603	-0.35754	-0.21579	-0.23219	-0.21845	-0.20257	-0.30495	-0.83734	-0.71053	-0.10739	0.21755	0.50007	0.52056	0.49963	0.56657
	0.6386	0.37683	0.37907	0.4654	0.10008	-0.43549	-0.58113	-0.31217	0.089285	0.30371	0.48244	0.75335	0.5156	-0.20272	-0.72738	-0.83373	-0.77385	-0.55713	-0.5588	-1.5331	-2.1899	-1.6739	-0.62978	0.16897	0.030047	-0.68187	-0.7372	-0.44368	-0.30435	-0.32714	-0.42946	-0.16243	0.068683	-0.20812	-0.80832	-1.1073	-0.71295	-0.089792	0.19109	0.33474	0.39746	0.17013	-0.092373
	-0.50058	-0.72447	-0.54459	-0.23397	-0.021169	0.038445	-0.046041	-0.27176	-0.45823	-0.31804	0.088058	0.21655	-0.045588	-0.079763	0.25575	0.2771	0.17587	0.25939	-0.13325	-1.407	-2.4276	-1.4667	-0.19736	-0.73489	-1.5628	-1.5791	-1.313	-0.86616	-0.79072	-1.0706	-0.42312	0.41599	-0.1298	-0.58928	-0.68578	-0.94009	-0.42277	0.15317	-0.027172	-0.37534	-0.2445	0.31227	0.84941
	0.65395	-0.053204	-0.99827	-0.92424	0.48055	2.3621	2.6916	1.1173	-0.42841	-0.89684	-0.99518	-1.2279	-1.0732	-0.34824	0.39423	0.63729	0.41642	-0.28926	-0.76089	-0.7755	-0.82566	-1.2732	-1.7981	-1.9043	-1.5054	-0.61363	0.4804	0.99376	0.48749	0.046564	0.024111	0.022067	0.2893	0.47487	0.4935	0.45707	0.62392	0.823	0.77938	0.63922	0.72038	0.65966	0.062182
	-0.24444	-0.87767	-1.4794	-1.0551	-0.5105	-0.40069	-0.66716	-1.0793	-1.2033	-1.0937	-0.96443	-1.1314	-1.1078	-0.74599	0.33435	1.2192	0.65873	-0.27883	-0.98499	-1.3425	-1.1112	-1.0743	-1.3404	-1.7995	-1.7926	-1.2329	-0.95818	-0.82008	-0.85855	-1.0121	-0.9634	-0.24707	0.83095	1.0144	0.43878	-0.0059421	0.0096286	0.2311	0.29061	-0.036628	-0.31403	-0.42335	-0.40149
	-0.60892	-0.50037	-0.40593	-0.38275	-0.53512	-0.62227	-0.41866	-0.2333	-0.32975	-0.42299	-0.44369	-0.35112	-0.27864	-0.49632	-0.57009	-0.30277	0.0054419	0.46607	0.9535	0.67429	-0.33927	-1.349	-1.7946	-1.2106	-0.33697	-0.047761	0.057487	-0.054837	-0.64143	-0.87642	-0.6588	-0.57604	-0.4747	-0.18247	0.14344	0.15792	0.16699	0.26416	0.31297	-0.24507	-0.63819	-0.12137	0.42303
	0.0069358	0.011697	-0.27945	-0.44661	-0.26069	-0.15109	-0.26765	-0.3238	-0.32814	-0.40157	-0.56631	-0.30434	0.26429	0.35298	-0.050203	-0.56035	-0.80191	-0.91758	-1.3083	-1.5062	-1.0827	-0.98999	-1.2386	-0.92408	-0.28878	-0.20451	-0.32245	-0.61608	-1.1122	-1.4976	-1.5068	-1.1204	-0.83593	-0.73562	-0.68065	-0.46532	-0.02473	0.36117	0.43554	0.038795	-0.55775	-0.83233	-0.56476
	0.090011	-0.0049438	0.28444	0.68439	0.91933	0.7673	0.453	0.19532	0.35802	0.59021	0.47378	0.14702	-0.17496	-0.18969	0.15685	0.47214	0.34546	0.16828	-0.0084717	-0.37058	-0.69412	-1.0025	-1.0004	-0.68048	-0.45264	-0.32302	-0.0035548	0.29182	0.10384	-0.19783	0.035757	0.30129	0.3587	0.30531	0.20718	0.22214	0.24744	0.33592	0.62822	0.60274	0.34226	0.57442	0.50527
	-0.23461	0.17586	0.34342	0.020318	-0.0021103	0.54456	0.73856	0.33147	-0.035023	-0.3622	-0.72614	-0.59408	-0.050154	0.11551	-0.18683	-0.71379	-1.1796	-1.1698	-0.72093	-0.60594	-0.60213	-0.73141	-0.75369	-0.32726	0.4107	0.83179	0.76414	0.28445	-0.28455	-0.31949	-0.012465	0.17649	0.38568	0.46803	0.27569	0.19318	0.42311	0.26582	0.22219	0.46807	0.28311	0.066372	0.065719
	1.5831	1.8433	1.3032	-0.11071	-0.87081	-0.6828	-0.52078	-0.25491	-0.034836	-0.2575	-0.66837	-0.38533	0.01824	-0.086464	-0.16961	0.094952	0.25107	0.22063	0.028298	-0.24011	-0.64562	-0.6823	-0.459	-0.47249	-0.63575	-0.16543	0.85355	1.9419	2.3556	1.5838	0.65856	0.58982	0.32713	-0.33904	-0.69096	-0.74952	-0.5412	-0.51651	-0.3863	-0.22216	-0.48016	-0.71214	-0.66835
	0.83303	0.76175	0.69975	0.64584	0.50194	0.20876	0.23108	0.62047	0.8917	0.87255	0.61478	0.3847	0.45024	0.47373	0.33721	0.28567	0.093125	-0.37182	-0.51702	-0.010235	0.30692	-0.49819	-0.83941	-0.38065	-0.51358	-1.2019	-1.5266	-1.5625	-1.447	-1.1922	-0.81561	-0.71744	-1.2369	-1.5241	-1.257	-1.0067	-0.59943	-0.28954	-0.37637	-0.48528	-0.47111	-0.3295	-0.25732
	0.213	0.16039	0.35017	0.56433	0.62071	0.51397	0.19092	0.064769	0.12821	-0.00072855	-0.10701	0.11545	0.36183	0.33398	-0.11741	-0.37842	-0.17345	-0.17021	-0.20334	-0.1348	0.086478	-0.17565	-0.9049	-1.0835	-0.42202	-0.11576	-0.53797	-0.77938	-0.23164	0.27918	0.49057	0.6064	0.34293	-0.017748	0.14864	0.29227	0.66029	1.3066	1.2811	0.45002	0.17535	0.73643	0.94359
	-0.58124	-0.48886	-0.53524	-0.62315	-0.67772	-0.69077	-0.67117	-0.63	-0.609	-0.61279	-0.60445	-0.483	-0.352	-0.48685	-0.66023	-0.69909	-0.66967	-0.58918	-0.54746	-0.5915	-0.46033	-0.22077	-0.27982	-0.52543	-0.6506	-0.65557	-0.64398	-0.63047	-0.6037	-0.6153	-0.65676	-0.68958	-0.70454	-0.66755	-0.56488	-0.50411	-0.59609	-0.70362	-0.71118	-0.61339	-0.53587	-0.60072	-0.67977
	0.20048	0.12202	0.576	1.0236	1.1523	1.1983	1.1788	1.0098	0.85963	0.73273	0.56877	0.52402	0.75689	1.1113	0.88959	-0.0092765	-0.60743	-1.0646	-1.4758	-1.1859	-0.40225	-0.072373	-0.37901	-0.80429	-0.68238	-0.64504	-0.90832	-0.56066	0.15922	0.27998	0.10633	0.14727	0.30939	0.48984	0.30881	-0.0059859	-0.016802	-0.35933	-0.65427	-0.50361	-0.65179	-0.93089	-0.46624
	-0.10054	0.063634	0.33082	0.58078	0.68632	0.67291	0.60011	0.50262	0.34735	0.1388	-0.058766	0.051791	0.13916	0.10838	0.4925	1.3448	1.998	1.6933	0.87734	0.44663	0.23395	-0.10948	-0.95711	-1.6138	-1.6499	-1.0335	-0.57161	-0.69186	-0.90526	-0.65884	-0.38446	-0.33007	-0.44577	-0.57089	-0.4714	-0.18359	0.88299	1.6659	1.2255	0.72595	0.79745	0.59117	-0.0033678
	0.387	0.42298	-0.22329	-0.83339	-0.48984	0.41904	1.069	0.65227	0.11266	0.14541	0.47668	0.29404	-0.13156	-0.23537	-0.17118	-0.3897	-0.99191	-0.96748	-0.059247	0.36884	-0.013012	-0.26539	0.0076797	0.43521	0.64684	0.71194	0.83175	0.62653	0.48895	0.32674	0.05445	-0.025048	0.056708	0.0075198	-0.15454	-0.6535	-0.86869	-0.37727	0.0039557	0.03154	-0.0039886	-0.073761	0.036843
	0.093463	0.46215	0.28273	-0.68927	-1.1831	-1.0964	-1.0097	-0.69236	-0.22922	-0.042683	-0.14419	-0.10884	-0.11169	0.066303	0.298	0.20062	0.28378	0.25413	-0.24507	-0.65119	-0.35245	0.20722	0.075472	-0.050111	0.057929	-0.025763	-0.16079	-0.29765	-0.60675	-0.73103	-0.68646	-0.57472	-0.10988	0.90278	1.8828	1.8612	0.95942	0.119	-0.09965	-0.22983	-0.31984	-0.1616	-0.18122
	-0.18875	-0.016916	0.24236	-0.19519	-0.65097	-0.86417	-1.0071	-0.89122	-0.82692	-0.86778	-0.4993	-0.19512	-0.50025	-0.99799	-1.193	-0.74898	-0.14784	0.37584	0.51478	0.36115	0.29186	0.033866	0.083351	0.45469	0.68137	0.65853	0.39567	-0.15302	-0.55348	-0.56313	-0.32352	-0.12714	-0.0023273	-0.034523	-0.23855	-0.41413	-0.43077	-0.3869	-0.32687	-0.38657	-0.28845	0.013156	-0.24242
	0.25139	-1.2376	-2.8224	-3.3381	-2.4726	-0.42488	1.531	2.2256	1.1938	-0.32917	-0.9575	-0.90221	-0.74782	-0.62102	-0.36423	0.038224	-0.26337	-0.7806	-0.29755	0.1451	-0.24425	-0.073028	0.80033	0.93794	-0.044998	-0.68141	-0.68678	-0.73423	-0.79318	-0.75975	-0.48825	-0.44527	-0.57784	-0.15397	0.6362	1.2772	1.0719	0.29059	0.083125	0.44611	0.7126	0.29643	0.1139
	-0.48332	-0.71497	-0.80848	-0.7058	-0.60938	-0.28721	0.10028	0.15049	-0.18336	-0.57087	-0.49038	-0.43871	-0.60633	-0.69678	-0.76403	-0.81841	-0.99246	-1.0946	-0.75193	-0.17864	0.28655	0.25659	-0.022838	-0.2452	-0.30311	-0.3432	-0.46867	-0.46857	-0.3456	-0.20299	-0.24461	-0.5088	-0.81771	-0.70133	-0.42661	-0.33563	-0.41227	-0.74087	-0.9733	-0.72383	-0.359	-0.31704	-0.28028
	-0.51403	-0.69195	-0.53318	-0.40741	-0.32512	-0.24423	-0.36028	-0.58748	-0.67063	-0.59105	-0.47215	-0.49376	-0.40883	-0.088034	0.36837	0.91424	0.91171	0.76286	0.79679	0.23906	-0.32237	0.14538	0.76547	0.99833	0.91218	0.60612	0.86533	1.1455	0.98385	1.0367	1.2143	1.1809	0.65007	0.19475	0.47069	0.88757	0.49431	-0.1011	-0.31139	-0.14308	0.21639	0.1234	-0.43741
	0.69911	0.34042	-0.21219	-0.13606	0.58029	0.80071	0.28577	-0.13296	-0.54778	-0.73435	-0.38501	0.13829	0.38552	0.24801	-0.099685	-0.093425	0.18801	0.57815	0.93128	1.1492	1.0715	0.25228	-0.6668	-1.0424	-1.0871	-0.90463	-0.90369	-0.97469	-0.95692	-0.87611	-0.52527	-0.019121	-0.049735	-0.29802	-0.11395	-0.0033728	-0.31017	-0.42909	-0.015236	0.4176	0.61181	0.62336	0.68751
	-0.35414	-0.17106	-0.11435	0.15515	0.30252	-0.049563	-0.68259	-1.1145	-1.1812	-0.46769	0.49073	0.74496	0.25728	-0.43515	-0.53239	-0.18558	0.12144	0.46765	0.24304	-0.60674	-0.48028	0.66693	0.5979	-0.55975	-1.3569	-1.4082	-1.0184	-0.94171	-1.1179	-0.98756	-0.18319	0.75617	1.2987	1.2085	0.69913	0.011239	-0.11717	-0.19893	-0.35463	-0.27094	-0.028642	0.10912	-0.50778
	0.10526	0.22561	0.11788	0.082355	0.34322	0.51307	0.46295	0.43755	0.16182	0.017314	0.34494	0.59826	0.30531	0.22085	0.22803	0.036238	-0.13476	-0.30693	-0.1502	0.10034	0.079096	0.20876	0.53786	0.48746	0.21167	-0.14615	-0.10436	0.47041	1.1152	1.1282	0.46881	0.27243	0.4448	0.36176	0.28017	0.34862	0.2074	0.042231	0.1402	0.52211	0.80993	0.64015	0.31256
	-0.28528	-0.12396	-0.046092	-0.077166	-0.13683	-0.0063064	0.17765	0.62271	1.2027	0.73047	-0.1714	-0.40052	-0.045292	0.28871	0.024001	-0.64661	-1.172	-0.92593	-0.23321	0.16008	0.24187	0.29468	0.35408	0.3541	0.18839	0.094737	0.0037943	-0.45608	-0.74639	-0.78933	-0.75597	-0.75293	-0.42469	-0.11136	-0.12698	-0.050248	-0.052021	-0.14618	-0.37262	-0.69168	-0.68325	-0.056795	0.44434
	-0.7043	-0.24182	0.46015	0.88391	1.0354	0.92659	0.32303	-0.35616	0.071939	1.005	1.2363	1.1383	0.72091	0.31334	-0.087351	-0.2128	0.4908	1.2331	1.0898	0.35343	-0.15033	0.28421	0.89265	1.4883	2.1458	2.2658	1.7107	1.3014	1.2353	1.2336	1.3592	1.4751	1.2203	0.73938	0.30219	0.079881	0.039978	0.10321	0.020583	-0.19708	-0.19502	-0.17419	0.078758
	-0.49987	-0.78945	-1.0106	-0.93551	-0.48084	0.0623	0.25629	0.31433	0.42837	0.40908	0.18671	0.0073244	-0.089548	-0.1724	-0.48829	-0.9567	-1.4373	-1.898	-1.9478	-1.413	-0.40944	0.64913	0.833	0.24163	-0.064699	-0.0015033	-0.2595	-0.93762	-1.2194	-1.1461	-0.95218	-0.84862	-0.68503	-0.15643	0.57652	0.66212	-0.061682	-0.33003	-0.13108	-0.19953	-0.3862	-0.43483	-0.24354
	0.30746	-0.073893	-0.27211	-0.1625	-0.11883	-0.18648	-0.14065	-0.25738	-0.76215	-0.75273	-0.030328	0.46101	0.51938	0.30602	0.023657	-0.14266	-0.59163	-0.92436	-0.74626	-0.36494	0.061071	0.21779	0.80368	1.0869	0.50434	0.43272	0.50617	-0.14613	-0.24664	0.082458	-0.064141	0.10777	0.47832	0.36454	0.34804	0.84052	1.0576	0.85576	0.72123	0.56545	0.21503	-0.46126	-0.71975
	-0.025969	0.54986	0.44786	-0.052084	-0.11465	0.14108	0.057691	-0.39996	-0.56853	-0.12299	0.21819	-0.19757	-0.39674	0.054473	0.32477	0.41257	0.73386	1.6931	2.3911	1.6061	0.51138	0.2261	0.40842	0.19862	-0.12785	-0.069655	0.5442	1.1831	0.48312	-0.95619	-2.0117	-2.1043	-1.1937	-0.35374	-0.22782	-0.055486	0.47792	0.68229	0.29761	0.092973	0.18708	0.1014	-0.053513
	0.37325	0.46157	0.0079516	-0.19668	0.0027359	0.48655	0.78085	0.21091	-0.097045	0.15171	0.24106	-0.070081	-0.38461	-0.33631	-0.23457	-0.96666	-1.6134	-1.1983	-0.22816	0.43942	0.92071	0.69107	-0.04489	-0.69795	-0.8717	-0.59839	-0.72777	-1.2028	-1.159	-0.18972	0.55606	0.55484	0.94763	1.1844	0.52675	-0.44395	-0.8301	-0.38279	0.10914	0.083923	-0.026283	-0.0017095	0.26451
	-0.33649	-0.50228	-0.58873	-0.54292	-0.49072	-0.47439	-0.45026	-0.45938	-0.47773	-0.25523	0.51112	0.99733	0.2445	-0.18032	0.093033	0.041651	-0.1008	0.066744	0.40137	0.76043	0.61226	0.29992	0.6758	1.2816	1.3376	0.91088	0.87808	0.73981	0.33369	0.28451	0.092637	0.12149	1.1169	1.6751	1.0381	0.28062	0.1987	0.40048	0.29649	0.073601	-0.055774	-0.12229	-0.17794
	-0.57769	-0.53579	-0.32224	-0.17154	0.20119	0.60694	0.3182	-0.13277	-0.16417	0.18291	0.48027	0.23363	-0.14767	-0.22103	0.097723	0.47091	0.48963	0.66501	0.55518	-0.0052838	0.2777	0.75384	1.329	2.9953	3.8975	2.4468	0.98091	-0.092391	-0.73531	-0.27491	0.017793	-0.70482	-1.2769	-1.2387	-1.017	-0.91202	-0.88499	-0.78808	-0.65589	-0.75077	-0.96848	-0.74659	0.13449
	-0.1906	-0.18713	0.16148	0.51917	0.4731	-0.0058738	-0.08671	0.43859	0.85992	0.34633	-0.31524	-0.18261	0.16544	-0.064161	-0.51171	-0.82427	-0.28388	0.51546	0.7572	0.46236	0.17429	0.85014	1.6148	1.2506	0.56986	-0.13281	-0.52225	0.088545	0.46706	-0.024658	-0.272	0.22157	0.35404	-0.17486	-0.014388	0.43594	0.1827	0.21688	0.41653	0.56736	0.63015	0.67707	1.4445
	0.38802	0.12944	0.15316	0.076112	-0.21491	-0.46309	-0.41437	0.10465	0.45357	0.074576	-0.32893	-0.5223	-0.61901	-0.6034	-0.6334	-0.53755	-0.60672	-0.68656	-0.36864	-0.051946	0.48099	1.0592	1.2142	1.1517	1.1801	0.86656	0.82955	0.8722	0.98541	1.4947	1.808	1.1427	0.3197	-0.053404	-0.41138	-0.63171	-0.30878	0.19751	0.2276	-0.14056	-0.20395	0.42655	1.0461
	-0.28296	0.063862	0.068211	-0.05851	0.0734	0.17323	0.055713	0.0015513	0.17738	0.55766	0.99746	0.71459	-0.016369	-0.28653	-0.010856	0.37051	0.93214	1.4611	1.5111	1.1313	1.403	1.5812	0.53329	0.048419	-0.0077668	-0.30366	-0.098853	0.33061	0.53002	0.33514	0.23371	0.45413	0.54606	0.31639	-0.17089	-0.46917	0.14382	0.75667	0.47221	-0.047174	-0.52885	-0.85405	-0.95538
	0.17812	-0.40148	-0.75912	-0.7321	-0.50951	-0.48897	-0.47654	-0.42561	-0.012162	0.74992	0.76238	0.051031	-0.59476	-0.55698	0.048105	0.72162	1.0073	0.7019	0.67487	0.87694	1.0501	1.3506	1.1558	0.77439	0.18107	-0.06381	0.15685	-0.15594	-0.91863	-1.3532	-1.2591	-0.90786	-0.49362	-0.26399	-0.45861	-0.316	0.16857	0.06052	-0.25902	-0.5299	-0.64049	-0.25115	0.49644
[truncated: 54 more rows]
