# Supplementary material for: De novo inter-regional coactivations of preconfigured local ensembles support memory
Source: Nat Commun. 2022 Mar 11;13:1272. doi: 10.1038/s41467-022-28929-x (PMC8917150; doi:10.1038/s41467-022-28929-x)
Supplement: Supplementary file 6 — Source Data [file 41467_2022_28929_MOESM6_ESM.zip › SourceData/supplementary_fig19_k.csv]

Supplementary Fig. 19k
Left panel
Coupled
Time (s)	-1	-0.98	-0.96	-0.94	-0.92	-0.9	-0.88	-0.86	-0.84	-0.82	-0.8	-0.78	-0.76	-0.74	-0.72	-0.7	-0.68	-0.66	-0.64	-0.62	-0.6	-0.58	-0.56	-0.54	-0.52	-0.5	-0.48	-0.46	-0.44	-0.42	-0.4	-0.38	-0.36	-0.34	-0.32	-0.3	-0.28	-0.26	-0.24	-0.22	-0.2	-0.18	-0.16	-0.14	-0.12	-0.1	-0.08	-0.06	-0.04
	0	0	0	0	0	0	0	0	0	0	0	0	0	0	0	0	0	0	0	0	0	0	0	0	0	0	0	0	0	0	0	0	0	0	0	0	0	0	0	0	0	0	0	0	0	0	0	0	0
	0	0	0	0	0	0	0	0	0	0	0	0	0	0	0	0	0	0	0	0	0	0	0	0	0	0	0	0	0	0	0	0	0	0	0	0	0	0	0	0	0	0	0	0	0	0	0	0	0
	7.1186e-05	0.00046419	0.0023574	0.0093236	0.028719	0.068892	0.12871	0.18727	0.2122	0.18727	0.12871	0.068892	0.028719	0.0093236	0.0023574	0.00046419	7.1186e-05	8.502e-06	8.502e-06	7.1186e-05	0.00046419	0.0023574	0.0093236	0.028719	0.068892	0.12871	0.18727	0.2122	0.18727	0.12871	0.068892	0.028719	0.0093236	0.0023574	0.00046419	7.1186e-05	8.502e-06	0	0	0	0	0	0	0	0	0	0	0	0
	0	0	0	0	0	0	0	0	0	0	0	0	0	0	0	0	0	0	0	0	0	0	0	0	0	0	0	0	0	0	0	0	0	0	0	0	0	0	0	0	0	0	0	0	0	0	0	0	0
	0.85606	0.67383	0.5012	0.37894	0.30635	0.27199	0.25954	0.24161	0.19715	0.13343	0.078689	0.05758	0.078689	0.13342	0.19706	0.24099	0.25617	0.25742	0.25623	0.24139	0.19896	0.14046	0.098539	0.10004	0.14738	0.21849	0.28249	0.32076	0.33463	0.33853	0.35378	0.39552	0.44625	0.45596	0.3934	0.28943	0.21186	0.20494	0.2639	0.35752	0.45729	0.54145	0.59107	0.60179	0.58743	0.55826	0.51481	0.47249	0.45981
	0.2122	0.18727	0.12871	0.068892	0.028719	0.0093236	0.0023574	0.00046419	7.1186e-05	8.502e-06	0	0	0	0	0	0	0	0	0	0	0	0	0	0	0	0	0	0	0	0	0	0	0	0	0	0	0	0	0	0	0	0	0	0	0	0	0	0	0
	0.18734	0.21267	0.18963	0.13803	0.097611	0.097611	0.13803	0.18963	0.21267	0.18734	0.12872	0.068892	0.028719	0.0093236	0.0023659	0.00053538	0.00053538	0.0023744	0.0093948	0.029183	0.07125	0.13803	0.21599	0.2811	0.31598	0.31599	0.28117	0.21645	0.14039	0.080573	0.057901	0.078287	0.13107	0.18773	0.21227	0.18728	0.12871	0.068892	0.028719	0.0093236	0.0023574	0.00046419	7.1186e-05	8.502e-06	0	0	0	0	0
	0	0	0	0	0	0	0	0	0	0	0	0	0	0	0	0	0	0	0	0	0	0	0	0	0	0	0	0	0	0	0	0	0	0	0	0	0	0	0	0	0	0	0	0	0	0	0	0	0
	0	0	0	0	0	0	0	0	0	0	0	0	0	0	0	0	0	0	0	0	0	0	0	0	0	0	0	0	0	0	0	0	0	0	0	0	0	0	0	0	0	0	0	0	0	0	0	0	0
	0	0	0	0	0	0	0	0	0	0	0	0	0	0	0	0	0	0	0	0	0	0	0	0	0	0	0	0	0	0	0	0	0	0	0	0	0	0	0	0	0	0	0	0	0	0	0	0	0
	0	0	0	0	0	0	0	0	0	0	0	0	0	0	0	0	0	0	0	0	0	0	0	0	0	0	0	0	0	0	0	0	0	0	0	0	0	0	0	0	0	0	0	0	0	0	0	0	0
	0	0	0	0	0	0	0	0	0	0	0	0	0	0	0	0	0	0	0	0	0	0	0	0	0	0	0	0	0	0	0	0	0	0	0	0	0	0	0	0	0	0	0	0	0	0	0	0	0
Non-coupled
Time (s)	-1	-0.98	-0.96	-0.94	-0.92	-0.9	-0.88	-0.86	-0.84	-0.82	-0.8	-0.78	-0.76	-0.74	-0.72	-0.7	-0.68	-0.66	-0.64	-0.62	-0.6	-0.58	-0.56	-0.54	-0.52	-0.5	-0.48	-0.46	-0.44	-0.42	-0.4	-0.38	-0.36	-0.34	-0.32	-0.3	-0.28	-0.26	-0.24	-0.22	-0.2	-0.18	-0.16	-0.14	-0.12	-0.1	-0.08	-0.06	-0.04
	0	0	0	0	0	0	0	0	0	0	0	0	0	0	0	0	0	0	0	0	0	0	0	0	0	0	0	0	0	0	0	0	0	0	0	0	0	0	0	0	0	0	0	0	0	0	0	0	0
	0	0	0	0	0	0	0	0	0	0	0	0	0	0	0	0	0	0	0	0	0	0	0	0	0	0	0	0	0	0	0	0	0	0	0	0	0	0	0	0	0	0	0	0	0	0	0	0	0
	0	0	0	0	0	0	0	0	0	0	0	0	0	0	0	0	0	0	0	0	0	0	0	0	0	0	0	0	0	0	0	0	0	0	0	0	0	0	0	0	0	0	0	0	0	0	0	0	0
	0	0	0	0	0	0	0	0	0	0	0	0	0	0	0	0	0	0	0	0	0	0	0	0	0	0	0	0	0	0	0	0	0	0	0	0	0	0	0	0	0	0	0	0	0	0	0	0	0
	0	0	0	0	0	0	0	0	0	0	0	0	0	0	0	0	0	0	0	0	0	0	0	0	0	0	0	0	0	0	0	0	0	0	0	0	0	0	0	0	0	0	0	0	0	0	0	0	0
	0	0	0	0	0	0	0	0	0	0	0	0	0	0	0	0	0	0	0	0	0	0	0	0	0	0	0	0	0	0	0	0	0	0	0	0	0	0	0	0	0	0	0	0	0	0	0	0	0
	0	0	0	0	0	0	0	0	0	0	0	0	0	0	0	0	0	0	0	0	0	0	0	0	0	0	0	0	0	0	0	0	0	0	0	0	0	0	0	0	0	0	0	0	0	0	0	0	0
	0	0	0	0	0	0	0	0	0	0	0	0	0	0	0	0	0	0	0	0	0	0	0	0	0	0	0	0	0	0	0	0	0	0	0	0	0	0	0	0	0	0	0	0	0	0	0	0	0
	0	0	0	0	0	0	0	0	0	0	0	0	0	0	0	0	0	0	0	0	0	0	0	0	0	0	0	0	0	0	0	0	0	0	0	0	0	0	0	0	0	0	0	0	0	0	0	0	0
	0	0	0	0	0	0	0	0	0	0	0	0	0	0	0	0	0	0	0	0	0	0	0	0	0	0	0	0	0	0	0	0	0	0	0	0	0	0	0	0	0	0	0	0	0	0	0	0	0
	0	0	0	0	0	0	0	0	0	0	0	0	0	0	0	0	0	0	0	0	0	0	0	0	0	0	0	0	0	0	0	0	0	0	0	0	0	0	0	0	0	0	0	0	0	0	0	0	0
	0	0	0	0	0	0	0	0	0	0	0	0	0	0	0	0	0	0	0	0	0	0	0	0	0	0	0	0	0	0	0	0	0	0	0	0	0	0	0	0	0	0	0	0	0	0	0	0	0
	0	0	0	0	0	0	0	0	0	0	0	0	0	0	0	0	0	0	0	0	0	0	0	0	0	0	0	0	0	0	0	0	0	0	0	0	0	0	0	0	0	0	0	0	0	0	0	0	0
	0	0	0	0	0	0	0	0	0	0	0	0	0	0	0	0	0	0	0	0	0	0	0	0	0	0	0	0	0	0	0	0	0	0	0	0	0	0	0	0	0	0	0	0	0	0	0	0	0
	0	0	0	0	0	0	0	0	0	0	0	0	0	0	0	0	0	0	0	0	0	0	0	0	0	0	0	0	0	0	0	0	0	0	0	0	0	0	0	0	0	0	0	0	0	0	0	0	0
	0	0	0	0	0	0	0	0	0	0	0	0	0	0	0	0	0	0	0	0	0	0	0	0	0	0	0	0	0	0	0	0	0	0	0	0	0	0	0	0	0	0	0	0	0	0	0	0	0
	0	0	0	0	0	0	0	0	0	0	0	0	0	0	0	0	0	0	0	0	0	0	0	0	0	0	0	0	0	0	0	0	0	0	0	0	0	0	0	0	0	0	0	0	0	0	0	0	0
	0	0	0	0	0	0	0	0	0	0	0	0	0	0	0	0	0	0	0	0	0	0	0	0	0	0	0	0	0	0	0	0	0	0	0	0	0	0	0	0	0	0	0	0	0	0	0	0	0
	0	0	0	0	0	0	0	0	0	0	0	0	0	0	0	0	0	0	0	0	0	0	0	0	0	0	0	0	0	0	0	0	0	0	0	0	0	0	0	0	0	0	0	0	0	0	0	0	0
	0	0	0	0	0	0	0	0	0	0	0	0	0	0	0	0	0	0	0	0	0	0	0	0	0	0	0	0	0	0	0	0	0	0	0	0	0	0	0	0	0	0	0	0	0	0	0	0	0
	0	0	0	0	0	0	0	0	0	0	0	0	0	0	0	0	0	0	0	0	0	0	0	0	0	0	0	0	0	0	0	0	0	0	0	0	0	0	0	0	0	0	0	0	0	0	0	0	0
	0	0	0	0	0	0	0	0	0	0	0	0	0	0	0	0	0	0	0	0	0	0	0	0	0	0	0	0	0	0	0	0	0	0	0	0	0	0	0	0	0	0	0	0	0	0	0	0	0
	0	0	0	0	0	0	0	0	0	0	0	0	0	0	0	0	0	0	0	0	0	0	0	0	0	0	0	0	0	0	0	0	0	0	0	0	0	0	0	0	0	0	0	0	0	0	0	0	0
	0	0	0	0	0	0	0	0	0	0	0	0	0	0	0	0	0	0	0	0	0	0	0	0	0	0	0	0	0	0	0	0	0	0	0	0	0	0	0	0	0	0	0	0	0	0	0	0	0
	0	0	0	0	0	0	0	0	0	0	0	0	0	0	0	0	0	0	0	0	0	0	0	0	0	0	0	0	0	0	0	0	0	0	0	0	0	0	0	0	0	0	0	0	0	0	0	0	0
	0	0	0	0	0	0	0	0	0	0	0	0	0	0	0	0	0	0	0	0	0	0	0	0	0	0	0	0	0	0	0	0	0	0	0	0	0	0	0	0	0	0	0	0	0	0	0	0	0
	0	0	0	0	0	0	0	0	0	0	0	0	0	0	0	0	0.00039959	0.0033458	0.021817	0.1108	0.43821	1.3498	3.2379	6.0493	8.8016	9.9736	8.8016	6.0493	3.2379	1.3498	0.43821	0.1108	0.021817	0.0033458	0.00039959	0	0	0	0	0	0	0	0	0	0	0	0	0	0
	0	0	0	0	0	0	0	0	0	0	0	0	0	0	0	0	0	0	0	0	0	0	0	0	0	0	0	0	0	0	0	0	0	0	0	0	0	0	0	0	0	0	0	0	0	0	0	0	0
	0	0	0	0	0	0	0	0	0	0	0	0	0	0	0	0	0	0	0	0	0	0	0	0	0	0	0	0	0	0	0	0	0	0	0	0	0	0	0	0	0	0	0	0	0	0	0	0	0
	0	0	0	0	0	0	0	0	0	0	0	0	0	0	0	0	0	0	0	0	0	0	0	0	0	0	0	0	0	0	0	0	0	0	0	0	0	0	0	0	0	0	0	0	0	0	0	0	0
	0	0	0	0	0	0	0	0	0	0	0	0	0	0	0	0	0	0	0	0	0	0	0	0	0	0	0	0	0	0	0	0	0	0	0	0	0	0	0	0	0	0	0	0	0	0	0	0	0
	0	0	0	0	0	0	0	0	0	0	0	0	0	0	0	0	0	0	0	0	0	0	0	0	0	0	0	0	0	0	0	0	0	0	0	0	0	0	0	0	0	0	0	0	0	0	0	0	0
	0	0	0	0	0	0	0	0	0	0	0	0	0	0	0	0	0	0	0	0	0	0	0	0	0	0	0	0	0	0	0	0	0	0	0	0	0	0	0	0	0	0	0	0	0	0	0	0	0
	0	0	0	0	0	0	0	0	0	0	0	0	0	0	0	0	0	0	0	0	0	0	0	0	0	0	0	0	0	0	0	0	0	0	0	0	0	0	0	0	0	0	0	0	0	0	0	0	0
	0	0	0	0	0	0	0	0	0	0	0	0	0	0	0	0	0	0	0	0	0	0	0	0	0	0	0	0	0	0	0	0	0	0	0	0	0	0	0	0	0	0	0	0	0	0	0	0	0
	0	0	0	0	0	0	0	0	0	0	0	0	0	0	0	0	0	0	0	0	0	0	0	0	0	0	0	0	0	0	0	0	0	0	0	0	0	0	0	0	0	0	0	0	0	0	0	0	0
	0	0	0	0	0	0	0	0	0	0	0	0	0	0	0	0	0	0	0	0	0	0	0	0	0	0	0	0	0	0	0	0	0	0	0	0	0	0	0	0	0	0	0	0	0	0	0	0	0
	0	0	0	0	0	0	0	0	0	0	0	0	0	0	0	0	0	0	0	0	0	0	0	0	0	0	0	0	0	0	0	0	0	0	0	0	0	0	0	0	0	0	0	0	0	0	0	0	0
	0	0	0	0	0	0	0	0	0	0	0	0	0	0	0	0	0	0	0	0	0	0	0	0	0	0	0	0	0	0	0	0	0	0	0	0	0	0	0	0	0	0	0	0	0	0	0	0	0
	0	0	0	0	0	0	0	0	0	0	0	0	0	0	0	0	0	0	0	0	0	0	0	0	0	0	0	0	0	0	0	0	0	0	0	0	0	0	0	0	0	0	0	0	0	0	0	0	0
	0	0	0	0	0	0	0	0	0	0	0	0	0	0	0	0	0	0	0	0	0	0	0	0	0	0	0	0	0	0	0	0	0	0	0	0	0	0	0	0	0	0	0	0	0	0	0	0	0
	0	0	0	0	0	0	0	0	0	0	0	0	0	0	0	0	0	0	0	0	0	0	0	0	0	0	0	0	0	0	0	0	0	0	0	0	0	0	0	0	0	0	0	0	0	0	0	0	0
	0	0	0	0	0	0	0	0	0	0	0	0	0	0	0	0	0	0	0	0	0	0	0	0	0	0	0	0	0	0	0	0	0	0	0	0	0	0	0	0	0	0	0	0	0	0	0	0	0
	0	0	0	0	0	0	0	0	0	0	0	0	0	0	0	0	0	0	0	0	0	0	0	0	0	0	0	0	0	0	0	0	0	0	0	0	0	0	0	0	0	0	0	0	0	0	0	0	0
	0	0	0	0	0	0	0	0	0	0	0	0	0	0	0	0	0	0	0	0	0	0	0	0	0	0	0	0	0	0	0	0	0	0	0	0	0	0	0	0	0	0	0	0	0	0	0	0	0
	0	0	0	0	0	0	0	0	0	0	0	0	0	0	0	0	0	0	0	0	0	0	0	0	0	0	0	0	0	0	0	0	0	0	0	0	0	0	0	0	0	0	0	0	0	0	0	0	0
	0	0	0	0	0	0	0	0	0	0	0	0	0	0	0	0	0	0	0	0	0	0	0	0	0	0	0	0	0	0	0	0	0	0	0	0	0	0	0	0	0	0	0	0	0	0	0	0	0
	0	0	0	0	0	0	0	0	0	0	0	0	0	0	0	0	0	0	0	0	0	0	0	0	0	0	0	0	0	0	0	0	0	0	0	0	0	0	0	0	0	0	0	0	0	0	0	0	0
	0	0	0	0	0	0	0	0	0	0	0	0	0	0	0	0	0	0	0	0	0	0	0	0	0	0	0	0	0	0	0	0	0	0	0	0	0	0	0	0	0	0	0	0	0	0	0	0	0
	0	0	0	0	0	0	0	0	0	0	0	0	0	0	0	0	0	0	0	0	0	0	0	0	0	0	0	0	0	0	0	0	0	0	0	0	0	0	0	0	0	0	0	0	0	0	0	0	0
	0	0	0	0	0	0	0	0	0	0	0	0	0	0	0	0	0	0	0	0	0	0	0	0	0	0	0	0	0	0	0	0	0	0	0	0	0	0	0	0	0	0	0	0	0	0	0	0	0
	0	0	0	0	0	0	0	0	0	0	0	0	0	0	0	0	0	0	0	0	0	0	0	0	0	0	0	0	0	0	0	0	0	0	0	0	0	0	0	0	0	0	0	0	0	0	0	0	0
	0	0	0	0	0	0	0	0	0	0	0	0	0	0	0	0	0	0	0	0	0	0	0	0	0	0	0	0	0	0	0	0	0	0	0	0	0	0	0	0	0	0	0	0	0	0	0	0	0
	0	0	0	0	0	0	0	0	0	0	0	0	0	0	0	0	0	0	0	0	0	0	0	0	0	0	0	0	0	0	0	0	0	0	0	0	0	0	0	0	0	0	0	0	0	0	0	0	0
	0	0	0	0	0	0	0	0	0	0	0	0	0	0	0	0	0	0	0	0	0	0	0	0	0	0	0	0	0	0	0	0	0	0	0	0	0	0	0	0	0	0	0	0	0	0	0	0	0
	0	0	0	0	0	0	0	0	0	0	0	0	0	0	0	0	0	0	0	0	0	0	0	0	0	0	0	0	0	0	0	0	0	0	0	0	0	0	0	0	0	0	0	0	0	0	0	0	0
	0	0	0	0	0	0	0	0	0	0	0	0	0	0	0	0	0	0	0	0	0	0	0	0	0	0	0	0	0	0	0	0	0	0	0	0	0	0	0	0	0	0	0	0	0	0	0	0	0
	0	0	0	0	0	0	0	0	0	0	0	0	0	0	0	0	0	0	0	0	0	0	0	0	0	0	0	0	0	0	0	0	0	0	0	0	0	0	0	0	0	0	0	0	0	0	0	0	0
	0	0	0	0	0	0	0	0	0	0	0	0	0	0	0	0	0	0	0	0	0	0	0	0	0	0	0	0	0	0	0	0	0	0	0	0	0	0	0	0	0	0	0	0	0	0	0	0	0
	0	0	0	0	0	0	0	0	0	0	0	0	0	0	0	0	0	0	0	0	0	0	0	0	0	0	0	0	0	0	0	0	0	0	0	0	0	0	0	0	0	0	0	0	0	0	0	0	0
	0	0	0	0	0	0	0	0	0	0	0	0	0	0	0	0	0	0	0	0	0	0	0	0	0	0	0	0	0	0	0	0	0	0	0	0	0	0	0	0	0	0	0	0	0	0	0	0	0
	0	0	0	0	0	0	0	0	0	0	0	0	0	0	0	0	0	0	0	0	0	0	0	0	0	0	0	0	0	0	0	0	0	0	0	0	0	0	0	0	0	0	0	0	0	0	0	0	0
	0	0	0	0	0	0	0	0	0	0	0	0	0	0	0	0	0	0	0	0	0	0	0	0	0	0	0	0	0	0	0	0	0	0	0	0	0	0	0	0	0	0	0	0	0	0	0	0	0
	0	0	0	0	0	0	0	0	0	0	0	0	0	0	0	0	0	0	0	0	0	0	0	0	0	0	0	0	0	0	0	0	0	0	0	0	0	0	0	0	0	0	0	0	0	0	0	0	0
	0	0	0	0	0	0	0	0	0	0	0	0	0	0	0	0	0	0	0	0	0	0	0	0	0	0	0	0	0	0	0	0	0	0	0	0	0	0	0	0	0	0	0	0	0	0	0	0	0
	0	0	0	0	0	0	0	0	0	0	0	0	0	0	0	0	0	0	0	0	0	0	0	0	0	0	0	0	0	0	0	0	0	0	0	0	0	0	0	0	0	0	0	0	0	0	0	0	0
	0	0	0	0	0	0	0	0	0	0	0	0	0	0	0	0	0	0	0	0	0	0	0	0	0	0	0	0	0	0	0	0	0	0	0	0	0	0	0	0	0	0	0	0	0	0	0	0	0
	0	0	0	0	0	0	0	0	0	0	0	0	0	0	0	0	0	0	0	0	0	0	0	0	0	0	0	0	0	0	0	0	0	0	0	0	0	0	0	0	0	0	0	0	0	0	0	0	0
	0	0	0	0	0	0	0	0	0	0	0	0	0	0	0	0	0	0	0	0	0	0	0	0	0	0	0	0	0	0	0	0	0	0	0	0	0	0	0	0	0	0	0	0	0	0	0	0	0
	0	0	0	0	0	0	0	0	0	0	0	0	0	0	0	0	0	0	0	0	0	0	0	0	0	0	0	0	0	0	0	0	0	0	0	0	0	0	0	0	0	0	0	0	0	0	0	0	0
	0	0	0	0	0	0	0	0	0	0	0	0	0	0	0	0	0	0	0	0	0	0	0	0	0	0	0	0	0	0	0	0	0	0	0	0	0	0	0	0	0	0	0	0	0	0	0	0	0
	0	0	0	0	0	0	0	0	0	0	0	0	0	0	0	0	0	0	0	0	0	0	0	0	0	0	0	0	0	0	0	0	0	0	0	0	0	0	0	0	0	0	0	0	0	0	0	0	0
	0	0	0	0	0	0	0	0	0	0	0	0	0	0	0	0	0	0	0	0	0	0	0	0	0	0	0	0	0	0	0	0	0	0	0	0	0	0	0	0	0	0	0	0	0	0	0	0	0
	0	0	0	0	0	0	0	0	0	0	0	0	0	0	0	0	0	0	0	0	0	0	0	0	0	0	0	0	0	0	0	0	0	0	0	0	0	0	0	0	0	0	0	0	0	0	0	0	0
	0	0	0	0	0	0	0	0	0	0	0	0	0	0	0	0	0	0	0	0	0	0	0	0	0	0	0	0	0	0	0	0	0	0	0	0	0	0	0	0	0	0	0	0	0	0	0	0	0
	0	0	0	0	0	0	0	0	0	0	0	0	0	0	0	0	0	0	0	0	0	0	0	0	0	0	0	0	0	0	0	0	0	0	0	0	0	0	0	0	0	0	0	0	0	0	0	0	0
	0	0	0	0	0	0	0	0	0	0	0	0	0	0	0	0	0	0	0	0	0	0	0	0	0	0	0	0	0	0	0	0	0	0	0	0	0	0	0	0	0	0	0	0	0	0	0	0	0
	0	0	0	0	0	0	0	0	0	0	0	0	0	0	0	0	0	0	0	0	0	0	0	0	0	0	0	0	0	0	0	0	0	0	0	0	0	0	0	0	0	0	0	0	0	0	0	0	0
	0	0	0	0	0	0	0	0	0	0	0	0	0	0	0	0	0	0	0	0	0	0	0	0	0	0	0	0	0	0	0	0	0	0	0	0	0	0	0	0	0	0	0	0	0	0	0	0	0
	0	0	0	0	0	0	0	0	0	0	0	0	0	0	0	0	0	0	0	0	0	0	0	0	0	0	0	0	0	0	0	0	0	0	0	0	0	0	0	0	0	0	0	0	0	0	0	0	0
	0	0	0	0	0	0	0	0	0	0	0	0	0	0	0	0	0	0	0	0	0	0	0	0	0	0	0	0	0	0	0	0	0	0	0	0	0	0	0	0	0	0	0	0	0	0	0	0	0
	0	0	0	0	0	0	0	0	0	0	0	0	0	0	0	0	0	0	0	0	0	0	0	0	0	0	0	0	0	0	0	0	0	0	0	0	0	0	0	0	0	0	0	0	0	0	0	0	0
	0	0	0	0	0	0	0	0	0	0	0	0	0	0	0	0	0	0	0	0	0	0	0	0	0	0	0	0	0	0	0	0	0	0	0	0	0	0	0	0	0	0	0	0	0	0	0	0	0
	0	0	0	0	0	0	0	0	0	0	0	0	0	0	0	0	0	0	0	0	0	0	0	0	0	0	0	0	0	0	0	0	0	0	0	0	0	0	0	0	0	0	0	0	0	0	0	0	0
	0	0	0	0	0	0	0	0	0	0	0	0	0	0	0	0	0	0	0	0	0	0	0	0	0	0	0	0	0	0	0	0	0	0	0	0	0	0	0	0	0	0	0	0	0	0	0	0	0
	7.1186e-05	0.00046419	0.0023574	0.0093236	0.028719	0.068892	0.12871	0.18727	0.2122	0.18727	0.12871	0.068892	0.028719	0.0093236	0.0023574	0.00046419	7.1186e-05	8.502e-06	0	0	0	0	0	0	0	0	0	0	0	0	0	0	0	0	0	0	0	0	0	0	0	0	0	0	0	0	0	0	0
	0	0	0	0	0	0	0	0	0	0	0	0	0	0	0	0	0	0	0	0	0	0	0	0	0	0	0	0	0	0	0	0	0	0	0	0	0	0	0	0	0	0	0	0	0	0	0	0	0
	0	0	0	0	0	0	0	0	0	0	0	0	0	0	0	0	0	0	0	0	0	0	0	0	0	0	0	0	0	0	0	0	0	0	0	0	0	0	0	0	0	0	0	0	0	0	0	0	0
	0	0	0	0	0	0	0	0	0	0	0	0	0	0	0	0	0	0	0	0	0	0	0	0	0	0	0	0	0	0	0	0	0	0	0	0	0	0	0	0	0	0	0	0	0	0	0	0	0
	0	0	0	0	0	0	0	0	0	0	0	0	0	0	0	0	0	0	0	0	0	0	0	0	0	0	0	0	0	0	0	0	0	0	0	0	0	0	0	0	0	0	0	0	0	0	0	0	0
	0	0	0	0	0	0	0	0	0	0	0	0	0	0	0	0	0	0	0	0	0	0	0	0	0	0	0	0	0	0	0	0	0	0	0	0	0	0	0	0	0	0	0	0	0	0	0	0	0
	0	0	0	0	0	0	0	0	0	0	0	0	0	0	0	0	0	0	0	0	0	0	0	0	0	0	0	0	0	0	0	0	0	0	0	0	0	0	0	0	0	0	0	0	0	0	0	0	0
	0	0	0	0	0	0	0	0	0	0	0	0	0	0	0	0	0	0	0	0	0	0	0	0	0	0	0	0	0	0	0	0	0	0	0	0	0	0	0	0	0	0	0	0	0	0	0	0	0
	0	0	0	0	0	0	0	0	0	0	0	0	0	0	0	0	0	0	0	0	0	0	0	0	0	0	0	0	0	0	0	0	0	0	0	0	0	0	0	0	0	0	0	0	0	0	0	0	0
	0	0	0	0	0	0	0	0	0	0	0	0	0	0	0	0	0	0	0	0	0	0	0	0	0	0	0	0	0	0	0	0	0	0	0	0	0	0	0	0	0	0	0	0	0	0	0	0	0
	0	0	0	0	0	0	0	0	0	0	0	0	0	0	0	0	0	0	0	0	0	0	0	0	0	0	0	0	0	0	0	0	0	0	0	0	0	0	0	0	0	0	0	0	0	0	0	0	0
	0	0	0	0	0	0	0	0	0	0	0	0	0	0	0	0	0	0	0	0	0	0	0	0	0	0	0	0	0	0	0	0	0	0	0	0	0	0	0	0	0	0	0	0	0	0	0	0	0
	0.00046419	0.0023574	0.0093236	0.028719	0.068892	0.12871	0.18727	0.2122	0.18727	0.12871	0.068892	0.028719	0.0093236	0.0023574	0.00046419	7.1186e-05	8.502e-06	0	0	0	0	0	0	0	0	0	0	0	0	0	0	8.502e-06	7.1186e-05	0.00046419	0.0023574	0.0093236	0.028719	0.068892	0.12871	0.18728	0.21227	0.18773	0.13107	0.078216	0.057437	0.078216	0.13107	0.18773	0.21227
	0	0	0	0	0	0	0	0	0	0	0	0	0	0	0	0	0	0	0	0	0	0	0	0	0	0	0	0	0	0	0	0	0	0	0	0	0	0	0	0	0	0	0	0	0	0	0	0	0
	0	0	0	0	0	0	0	0	0	0	0	0	0	0	0	0	0	0	0	0	0	0	0	0	0	0	0	0	0	0	0	0	0	0	0	0	0	0	0	0	0	0	0	0	0	0	0	0	0
	0	0	0	0	0	0	0	0	0	0	0	0	0	0	0	0	0	0	0	0	0	0	0	0	0	0	0	0	0	0	0	0	0	0	0	0	0	0	0	0	0	0	0	0	0	0	0	0	0
	0	0	0	0	0	0	0	0	0	0	0	0	0	0	0	0	0	0	0	0	0	0	0	0	0	0	0	0	0	0	0	0	0	0	0	0	0	0	0	0	0	0	0	0	0	0	0	0	0
	0	0	0	0	0	0	0	0	0	0	0	0	0	0	0	0	0	0	0	0	0	0	0	0	0	0	0	0	0	0	0	0	0	0	0	0	0	0	0	0	0	0	0	0	0	0	0	0	0
	0	0	0	0	0	0	0	0	0	0	0	0	0	0	0	0	0	0	0	0	0	0	0	0	0	0	0	0	0	0	0	0	0	0	0	0	0	0	0	0	0	0	0	0	0	0	0	0	0
	0	0	0	0	0	0	0	0	0	0	0	0	0	0	0	0	0	0	0	0	0	0	0	0	0	0	0	0	0	0	0	0	0	0	0	0	0	0	0	0	0	0	0	0	0	0	0	0	0
	0	0	0	0	0	0	0	0	0	0	0	0	0	0	0	0	0	0	0	0	0	0	0	0	0	0	0	0	0	0	0	0	0	0	0	0	0	0	0	0	0	0	0	0	0	0	0	0	0
	0	0	0	0	0	0	0	0	0	0	0	0	0	0	0	0	0	0	0	0	0	0	0	0	0	0	0	0	0	0	0	0	0	0	0	0	0	0	0	0	0	0	0	0	0	0	0	0	0
	0	0	0	0	0	0	0	0	0	0	0	0	0	0	0	0	0	0	0	0	0	0	0	0	0	0	0	0	0	0	0	0	0	0	0	0	0	0	0	0	0	0	0	0	0	0	0	8.502e-06	7.1186e-05
	0	0	0	0	0	0	0	0	0	0	0	0	0	0	0	0	0	0	0	0	0	0	0	0	0	0	0	0	0	0	0	0	0	0	0	0	0	0	0	0	0	0	0	0	0	0	0	0	0
	0	0	0	0	0	0	0	0	0	0	0	0	0	0	0	0	0	0	0	0	0	0	0	0	0	0	0	0	0	0	0	0	0	0	0	0	0	0	0	0	0	0	0	0	0	0	0	0	0
	0	0	0	0	0	0	0	0	0	0	0	0	0	0	0	0	0	0	0	0	0	0	0	0	0	0	0	0	0	0	0	0	0	0	0	8.502e-06	7.1186e-05	0.00046419	0.0023574	0.0093236	0.028719	0.068892	0.12871	0.18727	0.2122	0.18727	0.12871	0.068892	0.028719
	0	0	0	0	0	0	0	0	0	0	0	0	0	0	0	0	0	0	0	0	0	0	0	0	0	0	0	0	0	0	0	0	0	0	0	0	0	0	0	0	0	0	0	0	0	0	0	0	8.502e-06
	0	0	0	0	0	0	0	0	0	0	0	0	0	0	0	0	0	0	0	0	0	0	0	0	0	0	0	0	0	0	0	0	0	0	0	0	0	0	0	0	0	0	0	0	0	0	0	0	0
	0	0	0	0	0	0	0	0	0	0	0	0	0	0	0	0	0	0	0	0	0	0	0	0	0	8.502e-06	7.1186e-05	0.0004727	0.0024286	0.0097878	0.031076	0.078216	0.15743	0.25616	0.34091	0.37454	0.34091	0.25616	0.15743	0.078216	0.031076	0.0097878	0.0024286	0.0004727	7.1186e-05	8.502e-06	0	0	0
	0.068892	0.12871	0.18727	0.2122	0.18727	0.12871	0.068892	0.028719	0.0093236	0.0023574	0.00046419	7.1186e-05	8.502e-06	0	0	0	0	0	0	0	0	0	0	0	0	0	0	0	0	0	0	0	0	0	0	0	0	0	0	0	0	0	0	0	0	0	0	0	0
	0.0023659	0.00046419	7.1186e-05	8.502e-06	0	0	0	0	0	0	0	0	0	0	0	0	0	0	0	0	0	0	0	0	0	0	0	0	0	0	0	8.502e-06	7.1186e-05	0.00046419	0.0023574	0.0093236	0.028719	0.068892	0.12871	0.18727	0.2122	0.18727	0.12871	0.068892	0.028719	0.0093236	0.0023574	0.00046419	7.1186e-05
	0.0047147	0.00092839	0.00014237	1.7004e-05	0	0	0	0	0	0	0	0	0	0	0	0	0	0	0	0	0	0	0	0	0	0	0	0	0	0	0	0	8.502e-06	7.1186e-05	0.00046419	0.0023574	0.0093236	0.028719	0.068892	0.12871	0.18727	0.2122	0.18727	0.12871	0.068892	0.028719	0.0093236	0.0023574	0.00046419
	0	0	0	0	0	0	0	0	0	0	0	0	0	0	0	0	0	0	0	0	0	0	0	0	0	0	0	0	0	0	0	0	0	0	0	0	0	0	0	0	0	0	0	0	0	0	0	0	0
	0.18727	0.2122	0.18727	0.12871	0.068892	0.028719	0.0093236	0.0023574	0.00046419	7.1186e-05	8.502e-06	0	0	0	0	0	0	0	0	0	0	0	0	0	0	0	0	0	0	0	0	0	0	0	0	0	0	0	0	8.502e-06	7.1186e-05	0.00046419	0.0023574	0.0093236	0.028719	0.068892	0.12871	0.18727	0.2122
	0.0093236	0.028719	0.068892	0.12871	0.18727	0.21221	0.18734	0.12917	0.07125	0.038042	0.038042	0.07125	0.12917	0.18734	0.21221	0.18727	0.12871	0.068892	0.028719	0.0093236	0.0023574	0.00046419	7.9688e-05	7.9688e-05	0.00046419	0.0023574	0.0093236	0.028719	0.068892	0.12871	0.18728	0.21227	0.18773	0.13107	0.078216	0.057437	0.078216	0.13107	0.18773	0.21228	0.18735	0.12917	0.07125	0.038042	0.038042	0.07125	0.12917	0.18734	0.21221
	7.1186e-05	8.502e-06	0	0	0	0	0	0	0	0	0	0	0	0	0	0	0	0	0	0	0	0	0	0	0	0	0	0	0	0	0	0	0	0	0	0	0	8.502e-06	7.1186e-05	0.0004727	0.0024286	0.0097878	0.031076	0.078216	0.15743	0.25616	0.34091	0.37454	0.34091
	0.33563	0.28724	0.25071	0.19902	0.13154	0.069428	0.028798	0.0093321	0.0023574	0.00046419	7.1186e-05	8.502e-06	0	0	0	0	0	0	0	0	0	8.502e-06	7.1186e-05	0.00046419	0.0023574	0.0093236	0.028719	0.068892	0.12871	0.18727	0.2122	0.18727	0.12871	0.068892	0.028719	0.0093236	0.0023574	0.00046419	7.1186e-05	8.502e-06	0	0	0	0	0	0	0	8.502e-06	7.1186e-05
	0.21599	0.13803	0.07125	0.029183	0.0093948	0.0023659	0.00046419	7.1186e-05	8.502e-06	0	0	0	0	0	0	0	0	0	0	0	0	0	0	0	0	0	0	0	0	0	0	0	0	0	0	0	0	0	0	0	0	8.502e-06	7.1186e-05	0.00046419	0.0023574	0.0093236	0.028719	0.068892	0.12872
	0	0	0	0	0	0	0	0	0	0	0	0	0	0	0	0	0	0	0	0	0	0	0	0	0	0	0	0	0	0	0	0	0	0	0	0	0	0	0	0	0	0	0	0	0	0	0	0	0
	0	0	0	0	0	0	0	0	0	0	0	0	0	0	0	0	0	0	0	0	0	0	0	0	0	0	0	0	0	0	0	0	0	0	0	0	0	0	0	0	0	0	0	0	0	0	0	0	0
	0	0	0	0	0	0	0	0	0	0	0	0	0	0	0	0	0	0	0	0	0	0	0	0	0	0	0	0	0	0	0	0	0	0	0	0	0	0	0	0	0	0	0	0	0	0	0	0	0
	0	0	0	0	0	0	0	0	0	0	0	0	0	0	0	0	0	0	0	0	0	0	0	0	8.502e-06	7.1186e-05	0.00046419	0.0023574	0.0093236	0.028719	0.068892	0.12871	0.18727	0.2122	0.18727	0.12871	0.068892	0.028719	0.0093236	0.0023574	0.00046419	7.1186e-05	8.502e-06	0	0	0	0	0	0
	0	0	0	0	0	0	0	0	0	0	0	0	0	0	0	0	0	0	0	0	0	0	0	0	0	0	0	0	0	0	0	0	0	0	0	0	0	0	0	0	0	0	0	0	0	0	0	0	0
	0	0	0	0	0	0	0	0	0	0	0	0	0	0	0	0	0	0	0	0	0	0	0	0	0	0	0	0	0	0	0	0	0	0	0	0	0	0	0	8.502e-06	7.1186e-05	0.00046419	0.0023574	0.0093236	0.028719	0.068892	0.12871	0.18727	0.2122
	0	0	0	0	0	0	0	0	0	0	0	0	0	0	0	0	0	0	0	0	0	0	8.502e-06	7.1186e-05	0.00046419	0.0023574	0.0093236	0.028719	0.068892	0.12871	0.18727	0.2122	0.18727	0.12871	0.068892	0.028719	0.0093236	0.0023659	0.00054388	0.00060657	0.0028301	0.011681	0.038042	0.097611	0.1976	0.31598	0.39947	0.39947	0.31599
	0	0	0	0	0	0	0	0	0	0	0	0	0	0	0	0	0	0	0	0	0	0	0	0	0	0	0	0	0	0	0	0	0	0	0	0	0	0	0	0	0	0	0	0	0	0	0	0	0
	0.21599	0.13803	0.07125	0.029183	0.0093948	0.0023659	0.00046419	7.1186e-05	8.502e-06	0	0	0	0	0	0	0	0	0	0	8.502e-06	7.1186e-05	0.00046419	0.0023574	0.0093236	0.028719	0.068892	0.12871	0.18727	0.2122	0.18727	0.12871	0.068892	0.028719	0.0093236	0.0023574	0.00046419	7.1186e-05	8.502e-06	0	0	0	0	0	0	0	0	0	8.502e-06	7.1186e-05
	0	0	0	0	0	0	0	0	0	0	0	0	0	0	0	0	0	0	0	0	0	0	0	0	0	0	0	0	0	0	0	0	0	0	0	0	0	0	0	0	0	0	0	0	0	0	0	0	0
	0	0	0	0	0	0	0	0	0	0	0	0	0	0	0	0	0	0	0	0	0	0	0	0	0	0	0	0	0	0	0	0	0	0	0	0	0	0	0	0	0	0	0	0	0	0	0	0	0
	0	0	0	0	0	0	0	0	0	0	0	0	0	0	0	0	0	0	0	0	0	0	0	0	0	0	0	0	0	0	0	0	0	0	0	0	0	0	0	0	0	0	0	0	0	0	0	0	0
	0	0	0	0	0	0	0	0	0	0	0	0	0	0	0	0	0	0	0	0	0	0	0	0	0	0	0	0	0	0	0	0	0	0	0	0	0	0	0	0	0	0	0	0	0	0	0	0	0
	0	0	0	0	0	0	0	0	0	0	0	0	0	0	0	0	0	0	0	0	0	0	0	0	0	0	0	0	0	0	0	0	0	0	0	0	0	0	0	0	0	0	0	0	0	0	0	0	0
	0	0	0	0	0	0	0	0	0	0	0	0	0	0	0	0	0	0	0	0	0	0	0	0	0	0	0	0	0	0	0	0	0	0	0	0	0	0	0	0	0	0	0	0	0	0	0	0	0
	0	0	0	0	0	0	0	0	0	0	0	0	0	0	0	0	0	0	0	0	0	0	0	0	0	0	0	0	0	0	0	0	0	0	0	0	0	0	0	0	0	0	0	0	0	0	0	0	0
	0	0	0	0	0	0	0	0	0	0	0	0	0	0	0	0	0	0	0	0	0	0	0	0	0	0	0	0	0	0	0	0	0	0	0	0	0	0	0	0	0	0	0	0	0	0	0	0	0
	0	0	0	0	0	0	0	0	0	0	0	0	0	0	0	0	0	0	0	0	0	0	0	0	0	0	0	0	0	0	0	0	0	0	0	0	0	0	0	0	0	0	0	0	0	0	0	0	0
	0	0	0	0	0	0	0	0	0	0	0	0	0	0	0	0	0	0	0	0	0	0	0	0	0	0	0	0	0	0	0	0	0	0	0	0	0	0	0	0	0	0	0	0	0	0	0	0	0
	0	0	0	0	0	0	0	0	0	0	0	0	0	0	0	0	0	0	0	0	0	0	0	0	0	0	0	0	0	0	0	0	0	0	0	0	0	0	0	0	0	0	0	0	0	0	0	0	0
	0.00012868	0.00083912	0.0042614	0.016854	0.051914	0.12454	0.23266	0.33852	0.3836	0.33852	0.23266	0.12454	0.051914	0.016854	0.0042614	0.00083912	0.00012868	1.5369e-05	0	0	0	0	0	0	0	0	0	0	0	0	0	0	0	0	0	0	0	0	0	0	0	0	0	0	0	0	0	0	0
	0	0	0	0	0	0	0	0	0	0	0	0	0	0	0	0	0	0	0	0	0	0	0	0	0	0	0	0	0	0	0	0	0	0	0	0	0	0	0	0	0	0	0	0	0	0	0	0	0
	0	0	0	0	0	0	0	0	0	0	0	0	0	0	0	0	0	0	0	0	0	0	0	0	0	0	0	0	0	0	0	0	0	0	0	0	0	0	0	0	0	0	0	0	0	0	0	0	0
	0	0	0	0	0	0	0	0	0	0	0	0	0	0	0	0	0	0	0	0	0	0	0	0	0	0	0	0	0	0	0	0	0	0	0	0	0	0	0	0	0	0	0	0	0	0	0	0	0
	0	0	0	0	0	0	0	0	0	0	0	0	0	0	0	0	0	0	0	0	0	0	0	0	0	0	0	0	0	0	0	0	0	0	0	0	0	0	0	0	0	0	0	0	0	0	0	0	0
	0	0	0	0	0	0	0	0	0	0	0	0	0	0	0	0	0	0	0	0	0	0	0	0	0	0	0	0	0	0	0	0	0	0	0	0	0	0	0	0	0	0	0	0	0	0	0	0	0
	0	0	0	0	0	1.5369e-05	0.00012868	0.00083912	0.0042614	0.016854	0.051914	0.12454	0.23266	0.33852	0.3836	0.33852	0.23266	0.12454	0.051914	0.016854	0.0042614	0.00083912	0.00012868	1.5369e-05	0	0	0	0	0	0	0	0	0	0	0	0	0	0	0	0	0	0	0	0	0	0	0	0	0
	0.33854	0.23266	0.12454	0.051914	0.016854	0.0042614	0.00083912	0.00012868	1.5369e-05	0	0	0	0	0	0	0	0	0	0	0	0	0	0	0	0	0	0	0	0	0	0	0	0	0	0	0	0	0	0	0	0	0	0	0	0	0	0	0	0
	0	0	0	0	0	0	0	0	0	0	0	0	0	0	0	0	0	0	0	0	0	0	0	0	0	0	0	0	0	0	0	0	0	0	0	0	0	0	0	0	0	0	0	0	0	0	0	0	0
	0	0	0	0	0	0	0	0	0	0	0	0	0	0	0	0	0	0	0	0	0	0	0	0	0	0	0	0	0	0	0	0	0	0	0	0	0	0	0	0	0	0	0	0	0	0	0	0	0
	0	0	0	0	0	0	0	0	0	0	0	0	0	0	0	0	0	0	0	0	0	0	0	0	0	0	0	0	0	0	0	0	0	0	0	0	0	0	0	0	0	0	0	0	0	0	0	0	0
	0	0	0	0	0	0	0	0	0	0	0	0	0	0	0	0	0	0	0	0	0	0	0	0	0	0	0	0	0	0	0	0	0	0	0	0	0	0	0	0	0	0	0	0	0	0	0	0	0
	0.3836	0.33852	0.23266	0.12454	0.051914	0.016854	0.0042614	0.00083912	0.00012868	1.5369e-05	0	0	0	0	0	0	0	0	0	0	0	0	0	0	0	0	0	0	0	0	0	0	0	0	0	0	0	0	0	0	0	0	0	0	0	0	0	0	0
	0	0	0	0	0	0	0	0	0	0	0	0	0	0	0	0	0	0	0	0	0	0	0	0	0	0	0	0	0	0	0	0	0	0	0	0	0	0	0	0	0	0	0	0	0	0	0	0	0
	0.0042768	0.0009678	0.0009678	0.0042768	0.016854	0.051914	0.12454	0.23266	0.33852	0.3836	0.33852	0.23266	0.12454	0.051914	0.016854	0.0042614	0.00083912	0.00012868	1.5369e-05	0	0	0	0	0	0	0	0	0	0	0	0	0	0	0	0	0	0	0	0	0	0	0	0	0	0	0	0	0	0
	0	0	0	0	0	0	0	0	0	0	0	0	0	0	0	0	0	0	0	0	0	0	0	0	0	0	0	0	0	0	0	0	0	0	0	0	0	0	0	0	0	0	0	0	0	0	0	0	0
	0	0	0	0	0	0	0	0	0	0	0	0	0	0	0	0	0	0	0	0	0	0	0	1.5369e-05	0.00012868	0.00083912	0.0042614	0.016854	0.051914	0.12454	0.23266	0.33852	0.3836	0.33852	0.23266	0.12454	0.051914	0.016854	0.0042614	0.00083912	0.00012868	1.5369e-05	0	0	0	0	0	0	0
	0.2335	0.33865	0.38361	0.33852	0.23266	0.12454	0.051914	0.016854	0.0042614	0.00083912	0.00012868	1.5369e-05	0	0	0	0	0	0	0	0	0	0	0	1.5369e-05	0.00012868	0.00083912	0.0042614	0.016854	0.051914	0.12454	0.23266	0.33852	0.3836	0.33852	0.23266	0.12454	0.051914	0.016854	0.0042614	0.00085449	0.00025737	0.00085449	0.0042614	0.016854	0.051914	0.12454	0.23266	0.33852	0.3836
	0	0	0	0	0	0	0	0	0	0	0	0	0	0	0	0	0	0	0	0	0	0	0	0	0	0	0	0	0	0	0	0	0	0	0	0	0	0	0	0	0	0	0	0	0	0	0	0	0
	0	0	0	0	0	0	0	0	0	0	0	0	0	0	0	0	0	0	0	0	0	0	0	0	0	0	0	0	0	0	0	0	0	0	0	0	0	0	0	0	0	0	0	0	0	0	0	0	0
	0	0	0	0	0	0	0	0	0	0	0	0	0	0	0	0	0	0	0	0	0	0	0	0	0	0	0	0	0	0	0	0	0	0	0	0	0	0	0	0	0	0	0	0	0	0	0	0	0
	0	0	0	0	0	0	0	0	0	0	0	0	0	0	0	0	0	0	0	0	0	0	0	0	0	0	0	0	0	0	0	0	0	0	0	0	0	0	0	0	0	0	0	0	0	0	0	0	0
	0	0	0	0	0	0	0	0	0	0	0	0	0	0	0	0	0	0	0	0	0	0	0	0	0	0	0	0	0	0	0	0	0	0	0	0	0	0	0	0	0	0	0	0	0	0	0	0	0
	0	0	0	0	0	0	0	0	0	0	0	0	0	0	0	0	0	0	0	0	0	0	0	0	0	0	0	0	0	0	0	0	0	0	0	0	0	0	0	0	0	0	0	0	0	0	0	0	0
	0	0	0	0	0	0	0	0	0	0	0	0	1.5369e-05	0.00012868	0.00083912	0.0042614	0.016854	0.051914	0.12454	0.23266	0.33852	0.3836	0.33852	0.23266	0.12454	0.051914	0.016854	0.0042614	0.00083912	0.00012868	1.5369e-05	0	0	0	0	1.5369e-05	0.00012868	0.00083912	0.0042614	0.016854	0.051914	0.12454	0.23266	0.33852	0.3836	0.33852	0.23266	0.12454	0.051914
	0	0	0	0	0	0	0	0	0	0	0	0	0	0	0	0	0	0	0	0	0	0	0	0	0	0	0	0	0	0	0	0	0	0	0	0	0	0	0	0	0	0	0	0	0	0	0	0	0
	0	0	0	0	0	0	0	0	0	0	0	0	0	0	0	0	0	0	0	0	0	0	0	0	0	0	0	0	0	0	0	0	0	0	0	0	0	0	1.5369e-05	0.00012868	0.00083912	0.0042614	0.016854	0.051914	0.12454	0.23266	0.33852	0.3836	0.33852
	0	0	0	0	0	0	0	0	0	0	0	0	0	0	0	0	0	0	0	0	0	0	0	0	0	0	0	0	0	0	0	0	0	0	0	0	0	0	0	0	0	0	0	0	0	0	0	0	0
	0	0	0	0	0	0	0	0	0	0	0	0	0	0	0	0	0	0	0	0	0	0	0	0	0	0	0	0	0	0	0	0	0	0	0	0	0	0	0	0	0	0	1.5369e-05	0.00012868	0.00083912	0.0042614	0.016854	0.051914	0.12454
	0	0	0	0	0	0	0	0	0	0	0	0	0	0	0	0	0	0	0	0	0	0	0	0	0	0	0	0	0	0	0	0	0	0	0	0	0	0	0	0	0	0	0	0	0	0	0	0	0
	0	0	0	0	0	0	0	0	0	0	1.5369e-05	0.00012868	0.00083912	0.0042614	0.016854	0.051914	0.12454	0.23266	0.33852	0.3836	0.33852	0.23266	0.12454	0.051914	0.016854	0.0042614	0.00083912	0.00012868	1.5369e-05	1.5369e-05	0.00012868	0.00083912	0.0042614	0.016854	0.051914	0.12454	0.23266	0.33854	0.38373	0.33936	0.23693	0.14141	0.10396	0.14223	0.24119	0.35622	0.43564	0.46308	0.46533
	0	0	0	0	0	0	0	0	0	0	0	0	1.5369e-05	0.00012868	0.00083912	0.0042768	0.016983	0.052754	0.1288	0.24952	0.39044	0.50814	0.57119	0.57119	0.50814	0.39044	0.24952	0.1288	0.052754	0.016983	0.0042768	0.00083912	0.00012868	1.5369e-05	0	1.5369e-05	0.00012868	0.00083912	0.0042614	0.016854	0.051914	0.12454	0.23266	0.33852	0.3836	0.33852	0.23266	0.12454	0.051914
	0	0	0	0	0	0	0	0	0	0	0	0	0	0	0	0	0	0	0	0	0	0	0	0	0	0	0	0	0	0	0	0	0	0	0	0	0	0	0	0	0	0	0	0	0	0	0	0	0
	0	0	0	0	0	0	0	0	0	0	0	0	0	0	0	0	0	0	0	0	0	0	0	0	0	0	0	0	0	0	0	0	0	0	0	0	0	0	0	0	0	0	0	0	0	0	0	0	0
	0	0	0	0	0	0	0	0	0	0	0	0	0	0	0	0	0	0	0	0	0	0	0	0	0	0	0	0	0	0	0	0	0	0	0	0	0	0	0	0	0	0	0	0	0	0	0	0	0
	0	0	0	0	0	0	0	0	0	0	0	0	0	0	0	0	0	0	0	0	0	0	0	0	0	0	0	0	0	0	0	0	0	0	0	0	0	0	0	0	0	0	0	0	0	0	0	0	0
	0	0	0	0	0	0	0	0	0	0	0	0	0	0	0	0	0	0	0	0	0	0	0	0	0	0	0	0	0	0	0	0	0	0	0	0	0	0	0	0	0	0	0	0	0	0	0	0	0
	0	0	0	0	0	0	0	0	0	0	0	0	0	0	0	0	0	0	0	0	0	0	0	0	0	0	0	0	0	0	0	0	0	0	0	0	0	0	0	0	0	0	0	0	0	0	0	0	0
	0	0	0	0	0	0	0	0	0	0	0	0	0	0	0	0	0	0	0	0	0	0	0	0	0	0	0	0	0	0	0	0	0	0	0	0	0	0	0	0	0	0	0	0	0	0	0	0	0
	0	0	0	0	0	0	0	0	0	0	0	0	0	0	0	0	0	0	0	0	0	0	0	0	0	0	0	0	0	0	0	0	0	0	0	0	0	0	0	0	0	1.5369e-05	0.00012868	0.00085449	0.0043901	0.017693	0.056176	0.14139	0.28458
	0	0	0	0	0	0	0	0	0	0	0	0	0	0	0	0	0	0	0	0	0	0	0	0	0	0	0	0	0	0	0	0	0	0	0	0	0	0	0	0	0	0	0	0	0	0	0	0	0
	0	0	0	0	0	0	0	0	0	0	0	0	0	0	0	0	0	0	0	0	0	0	0	0	0	0	0	0	0	0	0	0	0	0	0	0	0	0	0	1.5369e-05	0.00012868	0.00083912	0.0042614	0.016854	0.051914	0.12454	0.23266	0.33852	0.3836
	0	0	0	0	0	0	0	0	0	0	0	0	0	0	0	0	0	0	0	0	0	0	0	0	0	0	0	0	0	0	0	0	0	0	0	0	0	0	0	0	0	0	0	0	0	0	0	0	1.5369e-05
	0	0	0	0	0	0	0	0	0	0	0	0	0	0	0	0	0	0	0	0	0	0	0	0	0	0	0	0	0	0	0	0	0	0	0	0	0	0	0	0	0	0	0	0	0	0	0	0	0
	0	0	0	0	0	0	0	0	0	0	0	0	0	0	0	0	0	0	0	0	0	0	0	0	0	0	0	0	0	0	0	0	0	0	0	0	0	0	0	0	0	0	0	0	0	0	0	0	0
	0	0	0	0	0	0	0	0	0	0	0	0	0	0	0	0	0	0	0	0	0	0	0	0	0	0	0	0	0	0	0	0	0	0	0	0	0	0	0	0	0	0	0	0	0	0	1.5369e-05	0.00012868	0.00085449
	0	0	0	0	0	0	0	0	0	0	0	0	0	0	0	0	0	0	0	0	1.5369e-05	0.00012868	0.00083912	0.0042614	0.016854	0.051914	0.12454	0.23266	0.33852	0.3836	0.33852	0.23266	0.12454	0.051914	0.016854	0.0042614	0.00083912	0.00012868	1.5369e-05	0	1.5369e-05	0.00012868	0.00083912	0.0042614	0.016854	0.051914	0.12454	0.23266	0.33852
	0	0	0	0	0	0	0	0	0	0	0	0	0	0	0	0	0	0	0	0	0	0	0	0	0	0	0	0	0	1.5369e-05	0.00012868	0.00083912	0.0042614	0.016854	0.051914	0.12454	0.23266	0.33852	0.3836	0.33852	0.23266	0.12454	0.051914	0.01687	0.0043901	0.0016936	0.0045341	0.017837	0.057015
	0	0	0	0	0	0	0	0	0	0	0	0	0	0	0	0	0	0	0	0	0	0	0	0	0	0	0	0	0	0	0	0	0	0	0	0	0	0	0	0	0	0	0	0	0	0	0	0	0
	0	0	0	0	0	0	0	0	0	0	0	0	0	0	0	0	0	0	0	0	0	0	0	0	0	0	0	0	0	0	0	0	0	0	0	0	0	0	0	0	0	0	0	0	0	0	0	0	0
	0	0	0	0	0	0	0	0	0	0	0	0	0	0	0	0	0	0	0	0	0	0	0	0	0	0	0	0	0	0	0	0	0	0	0	0	0	0	0	0	0	0	0	0	0	0	0	0	0
	0	0	0	0	0	0	0	1.5369e-05	0.00012868	0.00083912	0.0042614	0.016854	0.051914	0.12454	0.23266	0.33852	0.3836	0.33852	0.23266	0.12454	0.051914	0.016854	0.0042614	0.00083912	0.00012868	1.5369e-05	0	0	0	0	0	0	0	0	0	0	0	0	0	0	0	0	0	0	0	0	0	0	0
	0	0	0	0	0	0	0	0	0	0	0	0	0	0	0	0	0	0	0	0	0	0	0	0	0	0	0	0	0	0	0	0	0	0	0	0	0	0	0	0	0	0	0	0	0	0	0	0	0
	0.34363	0.40058	0.39045	0.3572	0.3572	0.39045	0.40058	0.34363	0.23777	0.14152	0.10384	0.14139	0.23693	0.33936	0.38373	0.33854	0.23266	0.12454	0.051914	0.016854	0.0042614	0.00083912	0.00012868	1.5369e-05	0	0	0	0	0	0	0	0	0	0	0	0	0	1.5369e-05	0.00012868	0.00083912	0.0042614	0.016854	0.051914	0.12454	0.23266	0.33852	0.3836	0.33852	0.23266
	0.28458	0.46306	0.61626	0.67705	0.61626	0.46306	0.28458	0.14139	0.056176	0.017693	0.0044055	0.00098317	0.0009678	0.0042768	0.016854	0.051914	0.12454	0.23266	0.33852	0.3836	0.33852	0.23266	0.12454	0.051914	0.016854	0.0042614	0.00083912	0.00012868	1.5369e-05	0	0	0	0	0	0	0	0	0	0	0	0	0	0	0	0	0	1.5369e-05	0.00012868	0.00083912
	0	0	1.5369e-05	0.00012868	0.00083912	0.0042614	0.016854	0.051914	0.12454	0.23266	0.33852	0.3836	0.33852	0.23266	0.12454	0.051914	0.016854	0.0042614	0.00083912	0.00012868	1.5369e-05	0	0	0	0	0	0	0	0	0	0	0	0	0	0	0	0	0	0	0	0	0	0	0	0	0	0	0	0
	0.23266	0.33852	0.3836	0.33852	0.23266	0.12454	0.051914	0.016854	0.0042614	0.00083912	0.00012868	1.5369e-05	0	0	0	0	0	0	0	0	0	0	0	0	0	0	0	0	0	0	0	0	0	0	0	0	0	0	0	0	0	0	0	0	0	0	0	0	0
	0	0	0	0	0	0	0	0	0	0	0	0	0	0	0	0	0	0	0	0	0	0	0	0	0	0	0	0	0	0	0	0	0	0	0	0	0	0	0	0	0	0	0	0	0	0	0	0	0
	0	0	0	0	0	0	0	0	0	0	0	0	0	0	0	0	0	0	1.5369e-05	0.00012868	0.00083912	0.0042614	0.016854	0.051914	0.12454	0.23266	0.33852	0.3836	0.33852	0.23266	0.12454	0.051914	0.016854	0.0042614	0.00083912	0.00012868	1.5369e-05	0	0	0	0	0	0	0	0	0	0	0	0
	0.23266	0.12454	0.051914	0.016854	0.0042614	0.00083912	0.00014405	0.00014405	0.00083912	0.0042614	0.016854	0.051914	0.12454	0.23266	0.33852	0.3836	0.33852	0.23266	0.12454	0.051914	0.01687	0.0043901	0.0016782	0.0043901	0.01687	0.051914	0.12454	0.23266	0.33852	0.3836	0.33852	0.23266	0.12454	0.051914	0.016854	0.0042614	0.00083912	0.00012868	1.5369e-05	0	0	0	0	0	0	0	1.5369e-05	0.00012868	0.00083912
	0	0	0	0	0	0	0	0	0	0	0	0	1.5369e-05	0.00012868	0.00083912	0.0042614	0.016854	0.051914	0.12454	0.23266	0.33852	0.38361	0.33865	0.2335	0.1288	0.068769	0.068769	0.1288	0.2335	0.33865	0.38361	0.33852	0.23266	0.12454	0.051914	0.016854	0.0042614	0.00083912	0.00012868	1.5369e-05	0	0	0	1.5369e-05	0.00014405	0.0009678	0.0051005	0.021116	0.068769
	0	0	0	0	0	0	0	0	0	0	0	0	0	0	0	0	0	0	0	0	0	0	0	0	0	0	0	0	0	0	0	0	0	0	0	0	0	0	0	0	0	0	0	0	0	0	0	0	0
	0.052043	0.017693	0.0085228	0.017693	0.052043	0.12455	0.23266	0.33852	0.3836	0.33852	0.23266	0.12454	0.051914	0.016854	0.0042614	0.00083912	0.00012868	1.5369e-05	0	0	0	1.5369e-05	0.00012868	0.00085449	0.0043901	0.017693	0.056176	0.14139	0.28458	0.46308	0.61639	0.67789	0.62052	0.47992	0.33649	0.26593	0.28884	0.35622	0.38799	0.33938	0.23279	0.12455	0.051914	0.01687	0.0043901	0.0016936	0.0045188	0.017709	0.056176
	0	0	0	0	0	0	0	0	0	0	0	0	0	0	0	0	0	0	0	0	0	0	0	0	0	0	0	0	0	0	0	0	0	0	0	0	0	0	0	0	0	0	0	0	0	0	0	0	0
	0	0	0	0	0	0	0	0	0	0	0	0	0	0	0	0	0	0	0	0	0	0	0	0	0	0	0	0	0	0	0	0	0	0	0	0	0	0	0	0	0	0	0	0	0	0	0	0	0
	0	0	0	0	0	0	0	0	0	0	0	0	0	0	0	0	0	0	0	0	0	0	0	0	0	0	0	0	0	0	0	0	0	0	0	0	0	0	0	0	0	0	0	0	0	0	0	0	0
	0	0	0	0	0	0	0	0	0	0	0	0	0	0	0	0	0	0	0	0	0	0	0	0	0	0	0	0	0	0	0	0	0	0	0	0	0	0	0	0	0	0	0	0	0	0	0	0	0
	0	0	0	0	0	0	0	0	0	0	0	0	0	0	0	0	0	0	0	0	0	0	0	0	0	0	0	0	0	0	0	0	0	0	0	0	0	0	0	0	0	0	0	0	0	0	0	0	0
	0	0	0	0	0	0	0	0	0	0	0	0	1.5369e-05	0.00012868	0.00083912	0.0042614	0.016854	0.051914	0.12454	0.23266	0.33852	0.3836	0.33852	0.23266	0.12454	0.051914	0.016854	0.0042614	0.00083912	0.00012868	1.5369e-05	0	0	0	0	1.5369e-05	0.00012868	0.00083912	0.0042614	0.016854	0.051914	0.12454	0.23266	0.33852	0.38361	0.33865	0.2335	0.1288	0.068769
	0.3836	0.33852	0.23266	0.12454	0.051914	0.016854	0.0042614	0.00083912	0.00012868	1.5369e-05	0	0	0	0	0	0	0	0	0	0	0	0	1.5369e-05	0.00012868	0.00083912	0.0042614	0.016854	0.051914	0.12454	0.23266	0.33852	0.3836	0.33852	0.23266	0.12454	0.051914	0.016854	0.0042614	0.00083912	0.00012868	1.5369e-05	0	0	0	0	0	0	0	0
	1.5369e-05	0.00012868	0.00083912	0.0042614	0.016854	0.051914	0.12454	0.23266	0.33852	0.3836	0.33852	0.23266	0.12454	0.051914	0.016854	0.0042614	0.00083912	0.00012868	1.5369e-05	0	0	0	0	0	0	0	0	0	0	0	0	0	0	0	0	0	0	0	0	0	0	0	0	0	0	0	0	0	0
	0.23266	0.12454	0.051914	0.016854	0.0042614	0.00083912	0.00012868	1.5369e-05	0	0	0	0	0	0	0	0	0	0	0	0	0	0	0	0	0	0	0	0	0	0	0	0	0	0	1.5369e-05	0.00012868	0.00083912	0.0042614	0.016854	0.051914	0.12454	0.23266	0.33852	0.3836	0.33852	0.23266	0.12454	0.051914	0.016854
	0.57119	0.57119	0.50814	0.39044	0.24952	0.1288	0.052754	0.016983	0.0042768	0.00083912	0.00012868	1.5369e-05	0	0	0	0	0	0	0	0	0	0	0	0	1.5369e-05	0.00012868	0.00083912	0.0042614	0.016854	0.051914	0.12454	0.23266	0.33852	0.3836	0.33852	0.23266	0.12454	0.051914	0.016854	0.0042614	0.00083912	0.00012868	1.5369e-05	0	0	0	0	0	0
	0	0	0	0	0	0	0	0	0	0	0	0	0	0	0	0	0	0	0	0	0	0	0	0	0	0	0	0	0	0	0	0	0	0	0	0	0	1.5369e-05	0.00012868	0.00083912	0.0042614	0.016854	0.051914	0.12454	0.23266	0.33852	0.3836	0.33852	0.23266
	0.00012868	1.5369e-05	0	0	0	0	0	0	0	1.5369e-05	0.00012868	0.00086986	0.0045188	0.018532	0.060437	0.15824	0.33649	0.5876	0.84893	1.0156	0.99988	0.80171	0.51808	0.27019	0.12494	0.086462	0.13319	0.23436	0.33878	0.38363	0.33852	0.23266	0.12454	0.05193	0.016983	0.0051005	0.0051005	0.016983	0.05193	0.12454	0.23268	0.33865	0.38444	0.34279	0.24952	0.17645	0.17645	0.24952	0.34279
	0	0	0	0	0	0	1.5369e-05	0.00012868	0.00083912	0.0042614	0.016854	0.05193	0.12467	0.2335	0.34279	0.40045	0.39044	0.3572	0.3572	0.39044	0.40045	0.34279	0.2335	0.12467	0.05193	0.016854	0.0042614	0.00083912	0.00012868	1.5369e-05	0	0	0	0	0	0	0	0	0	0	0	0	0	0	0	0	0	0	0
	0.62136	0.46403	0.28472	0.14141	0.056176	0.017693	0.0043901	0.00085449	0.00012868	1.5369e-05	0	0	0	0	0	1.5369e-05	0.00012868	0.00083912	0.0042614	0.016854	0.051914	0.12454	0.23266	0.33852	0.3836	0.33854	0.23279	0.12539	0.056305	0.034563	0.060566	0.14307	0.28897	0.47993	0.66822	0.80197	0.85145	0.81437	0.71874	0.63567	0.66258	0.84106	1.0761	1.1854	1.0719	0.82338	0.6064	0.49428	0.43416
	0	0	0	0	0	0	0	0	0	0	0	0	0	0	0	0	0	0	0	0	0	0	0	0	0	0	0	0	0	0	0	0	0	0	0	0	0	0	0	0	0	0	0	0	0	0	0	0	0
	0	0	0	0	0	0	0	0	0	0	0	0	0	0	0	0	0	0	0	0	0	0	0	0	0	0	0	0	0	0	0	0	0	0	0	0	0	0	0	0	0	0	0	0	0	0	0	0	0
	0	0	0	0	0	0	0	0	0	0	0	0	0	0	0	0	0	0	0	0	0	0	0	0	0	0	0	0	0	0	0	0	0	0	0	0	0	0	0	0	0	0	0	0	0	0	0	0	0
	0	0	0	0	0	0	0	0	0	0	0	0	0	0	0	0	0	0	0	0	0	0	0	0	0	0	0	0	0	0	0	0	0	0	0	0	0	0	0	0	0	0	0	0	0	0	0	0	0
	1.5369e-05	0.00012868	0.00083912	0.0042614	0.016854	0.051914	0.12454	0.23266	0.33852	0.3836	0.33852	0.23266	0.12454	0.051914	0.016854	0.0042614	0.00083912	0.00012868	1.5369e-05	0	0	0	0	0	0	0	0	0	0	0	0	0	0	0	0	0	0	0	0	0	0	0	0	0	0	0	0	0	0
	0.00083912	0.00012868	1.5369e-05	0	0	0	0	0	0	0	0	0	0	0	0	0	0	0	0	0	0	0	0	0	0	0	0	0	0	1.5369e-05	0.00012868	0.00083912	0.0042614	0.016854	0.051914	0.12454	0.23266	0.33852	0.3836	0.33852	0.23266	0.12454	0.051914	0.016854	0.0042614	0.00083912	0.00012868	1.5369e-05	0
	0	0	0	0	0	0	1.5369e-05	0.00012868	0.00083912	0.0042614	0.016854	0.051914	0.12454	0.23266	0.33852	0.3836	0.33852	0.23266	0.12454	0.051914	0.016854	0.0042614	0.00083912	0.00012868	1.5369e-05	0	0	0	0	0	0	0	0	0	0	0	0	0	0	0	0	0	0	0	0	0	0	0	0
	0	0	0	0	0	0	0	0	0	0	0	0	0	0	0	0	0	0	0	0	0	0	0	0	0	0	0	0	0	0	0	0	0	0	0	0	0	0	0	1.5369e-05	0.00012868	0.00083912	0.0042614	0.016854	0.051914	0.12454	0.23266	0.33852	0.3836
	0	0	0	0	0	0	0	0	0	0	0	0	0	0	0	0	0	0	0	0	0	0	0	0	0	0	0	0	0	0	0	0	0	0	0	0	0	0	0	0	0	0	0	0	0	0	0	0	0
	0	1.5369e-05	0.00012868	0.00083912	0.0042614	0.016854	0.051914	0.12454	0.23266	0.33852	0.3836	0.33852	0.23266	0.12454	0.051914	0.016854	0.0042614	0.00083912	0.00012868	1.5369e-05	0	0	0	0	0	0	0	0	0	0	0	0	0	0	0	0	0	0	0	0	0	0	0	0	0	0	0	0	0
	0	0	0	0	0	0	0	0	0	0	0	0	0	0	0	0	0	0	0	0	0	0	0	0	0	0	0	0	0	0	0	0	0	0	0	0	0	0	0	0	0	0	0	0	0	0	0	0	0
	0	1.5369e-05	0.00012868	0.00083912	0.0042614	0.016854	0.051914	0.12454	0.23266	0.33852	0.3836	0.33852	0.23266	0.12454	0.051914	0.016854	0.0042614	0.00083912	0.00012868	1.5369e-05	0	0	0	0	0	0	0	0	0	0	0	0	0	0	0	0	0	0	0	0	0	0	0	0	0	0	0	0	0
	0	0	0	0	0	0	0	0	0	0	0	0	0	0	0	0	0	0	0	0	0	0	0	0	0	0	0	0	0	0	0	0	0	0	0	0	0	0	0	0	0	0	0	0	0	0	1.5369e-05	0.00012868	0.00083912
	0	0	0	0	0	0	0	0	0	0	0	0	0	0	0	0	0	0	0	0	0	0	0	0	0	0	0	0	0	0	0	0	0	0	0	0	0	0	0	0	0	1.5369e-05	0.00012868	0.00083912	0.0042614	0.01687	0.052043	0.12538	0.23693
	0	0	0	1.5369e-05	0.00014405	0.0009678	0.0051005	0.021116	0.068769	0.17645	0.3572	0.57119	0.72214	0.72225	0.57203	0.36146	0.1933	0.12068	0.14565	0.23777	0.33949	0.38374	0.33854	0.23266	0.12454	0.051914	0.016854	0.0042614	0.00083912	0.00012868	1.5369e-05	0	0	0	0	0	0	0	0	0	0	0	0	1.5369e-05	0.00012868	0.00085449	0.0043901	0.017693	0.056176
	0	0	0	0	0	0	0	0	0	0	0	0	0	0	0	0	0	0	0	0	0	0	0	0	0	0	0	0	0	0	0	0	0	0	0	0	0	0	0	0	0	0	0	0	0	0	0	0	0
	0	0	0	0	0	0	0	0	0	0	0	0	0	0	0	0	0	0	0	0	0	0	0	0	0	0	0	0	0	0	0	0	0	0	0	0	0	0	0	0	0	0	0	0	0	0	0	0	0
	0	0	0	0	0	0	0	0	0	0	0	0	0	0	0	0	0	0	0	0	0	0	0	0	0	0	0	0	0	0	0	0	0	0	0	0	0	0	0	0	0	0	0	0	0	0	0	0	0
	0	0	0	0	0	0	0	0	0	0	0	0	0	0	0	0	0	0	0	0	0	0	0	0	0	0	0	0	0	0	0	0	0	0	0	0	0	0	0	0	0	0	0	0	0	0	0	0	0
	0	0	0	0	0	0	0	0	0	0	0	0	0	0	0	0	0	0	0	0	0	0	0	0	0	0	0	0	0	0	0	0	0	0	0	0	0	0	0	0	0	0	0	0	0	0	0	0	0
	0	0	0	0	0	0	0	0	0	0	0	0	0	0	0	0	0	0	0	0	0	0	0	0	0	0	0	0	0	0	0	0	0	0	0	0	0	0	0	0	0	0	0	0	0	0	0	0	0
	0	0	0	0	0	0	0	0	0	0	0	0	0	0	0	0	0	0	0	0	0	0	0	0	0	0	0	0	0	0	0	0	0	0	0	0	0	0	0	0	0	0	0	0	0	0	0	0	0
	0	0	0	0	0	0	0	0	0	0	0	0	0	0	0	0	0	0	0	0	0	0	0	0	0	0	0	0	0	0	0	0	0	0	0	0	0	0	0	0	0	0	0	0	0	0	0	0	0
	0	0	0	0	0	0	0	0	0	0	0	0	0	0	0	0	0	0	0	0	0	0	0	0	0	0	0	0	0	0	0	0	0	0	0	0	0	0	0	0	0	0	0	0	0	0	0	0	0
	0	0	0	0	0	0	0	0	0	0	0	0	0	0	0	0	0	0	0	0	0	0	0	0	0	0	0	0	0	0	0	0	0	0	0	0	0	0	0	0	0	0	0	0	0	0	0	0	0
	0	0	0	0	0	0	0	0	0	0	0	0	0	0	0	0	0	0	0	0	0	0	0	0	0	0	0	0	0	0	0	0	0	0	0	0	0	0	0	0	0	0	0	0	0	0	0	0	0
	0	0	0	0	0	0	0	0	0	0	0	0	0	0	0	0	0	0	0	0	0	0	0	0	0	0	0	0	0	0	0	0	0	0	0	0	0	0	0	0	0	0	0	0	0	0	0	0	0
	0	0	0	0	0	0	0	0	0	0	0	0	0	0	0	0	0	0	0	0	0	0	0	0	0	0	0	0	0	0	0	0	0	0	0	0	0	0	0	0	0	0	0	0	0	0	0	0	0
	0	0	0	0	0	0	0	0	0	0	0	0	0	0	0	0	0	0	0	0	0	0	0	0	0	0	0	0	0	0	0	0	0	0	0	0	0	0	0	0	0	0	0	0	0	0	0	0	0
	0	0	0	0	0	0	0	0	0	0	0	0	0	0	0	0	0	0	0	0	0	0	0	0	0	0	0	0	0	0	0	0	0	0	0	0	0	0	0	0	0	0	0	0	0	0	0	0	0
	0	0	0	0	0	0	0	0	0	0	0	0	0	0	0	0	0	0	0	0	0	0	0	0	0	0	0	0	0	0	0	0	0	0	0	0	0	0	0	0	0	0	0	0	0	0	0	0	0
	0	0	0	0	0	0	0	0	0	0	0	0	0	0	0	0	0	0	0	0	0	0	0	0	0	0	0	0	0	0	0	0	0	0	0	0	0	0	0	9.0817e-06	7.604e-05	0.00049584	0.0025181	0.0099593	0.030677	0.07359	0.13748	0.20004	0.22668
	0	0	0	0	0	0	0	0	0	0	0	0	0	0	0	0	0	0	0	0	0	0	0	0	0	0	0	0	0	0	0	0	0	0	0	0	0	0	0	0	0	0	0	0	0	0	0	0	0
	0	0	0	0	0	0	0	0	0	0	0	0	0	0	0	0	0	0	0	0	0	0	0	0	0	0	0	0	0	0	0	0	0	0	0	0	0	0	0	0	0	0	0	0	0	0	0	0	0
	0	0	0	0	0	0	0	0	0	0	0	0	0	0	0	0	0	0	0	0	0	9.0817e-06	7.604e-05	0.00049584	0.0025181	0.0099593	0.030677	0.07359	0.13748	0.20004	0.22667	0.20004	0.13748	0.07359	0.030677	0.0099593	0.0025181	0.00049584	7.604e-05	9.0817e-06	0	0	0	0	0	0	0	0	0
	0	0	0	0	0	0	0	0	0	0	0	0	0	0	0	0	0	0	0	0	0	0	0	0	0	0	0	0	0	0	0	0	0	0	0	0	0	0	0	0	0	0	0	0	0	0	0	0	0
	0	0	0	0	0	0	0	0	0	0	0	0	0	0	9.0817e-06	7.604e-05	0.00049584	0.0025181	0.0099593	0.030677	0.07359	0.13748	0.20004	0.22667	0.20004	0.13748	0.07359	0.030677	0.0099593	0.0025181	0.00049584	7.604e-05	9.0817e-06	0	0	0	0	0	0	0	0	0	0	0	0	0	0	0	0
	0.0099593	0.0025181	0.00049584	7.604e-05	9.0817e-06	0	0	0	0	0	0	0	0	0	0	0	0	0	0	0	0	9.0817e-06	7.604e-05	0.00049584	0.0025181	0.0099593	0.030677	0.07359	0.13748	0.20004	0.22667	0.20004	0.13748	0.07359	0.030677	0.0099593	0.0025181	0.00049584	7.604e-05	1.8163e-05	7.604e-05	0.00049584	0.0025181	0.0099593	0.030677	0.07359	0.13748	0.20004	0.22667
	0	0	0	0	0	0	0	0	0	0	0	0	0	0	0	0	0	0	0	0	0	0	0	0	0	0	0	0	0	0	0	0	0	0	0	0	0	0	0	0	9.0817e-06	7.604e-05	0.00049584	0.0025181	0.0099593	0.030677	0.07359	0.13748	0.20004
	0.14744	0.10427	0.10427	0.14744	0.20256	0.22717	0.20011	0.1375	0.073666	0.031173	0.012477	0.012477	0.031173	0.073666	0.13749	0.20004	0.22667	0.20004	0.13748	0.07359	0.030677	0.0099593	0.0025181	0.00049584	7.604e-05	9.0817e-06	0	0	0	0	0	0	0	0	0	0	0	0	0	0	0	0	0	0	0	0	0	0	0
	0.0099593	0.0025181	0.00049584	7.604e-05	9.0817e-06	0	0	0	0	0	0	0	0	0	0	0	0	0	0	0	0	0	0	0	0	0	0	0	0	0	0	0	0	0	0	0	0	9.0817e-06	7.604e-05	0.00049584	0.0025181	0.0099593	0.030677	0.07359	0.13748	0.20004	0.22667	0.20004	0.13748
	0	0	0	0	0	0	0	0	0	0	0	0	0	0	9.0817e-06	7.604e-05	0.00049584	0.0025181	0.0099593	0.030677	0.07359	0.13748	0.20004	0.22667	0.20004	0.13748	0.07359	0.030677	0.0099593	0.0025181	0.00049584	7.604e-05	9.0817e-06	0	0	0	0	0	0	0	0	0	0	0	0	0	0	0	0
	0	0	0	0	0	0	0	0	0	0	0	0	0	0	0	0	0	0	0	0	0	0	0	0	0	0	0	0	0	0	0	0	0	0	0	0	0	0	0	0	0	0	0	0	0	0	0	0	0
	0	0	0	0	0	0	0	0	0	0	0	0	0	0	0	0	0	0	0	0	0	0	0	0	0	0	0	0	0	0	0	0	0	0	0	0	0	0	0	0	0	0	0	0	0	0	0	0	0
	0	0	0	0	0	0	0	0	0	0	0	0	0	0	0	0	0	0	0	0	0	0	0	0	0	0	0	0	0	0	0	0	0	0	0	0	0	0	0	0	0	0	0	0	0	0	0	0	0
	0.22667	0.20004	0.13748	0.07359	0.030677	0.0099593	0.0025181	0.00049584	7.604e-05	9.0817e-06	0	0	0	9.0817e-06	7.604e-05	0.00049584	0.0025181	0.0099593	0.030677	0.07359	0.13748	0.20004	0.22667	0.20004	0.13748	0.07359	0.030677	0.0099593	0.0025181	0.00049584	7.604e-05	9.0817e-06	0	0	0	0	0	0	0	0	0	0	0	0	0	0	0	0	0
	0	0	0	0	0	0	0	0	0	0	0	0	0	0	0	0	0	0	0	0	0	0	0	0	0	0	0	0	0	0	0	0	0	0	0	0	0	0	0	0	0	0	0	0	0	0	0	0	0
	0	0	0	0	0	0	0	0	0	0	0	0	0	0	0	0	0	0	0	0	0	0	0	0	0	0	0	0	0	0	0	0	0	0	0	0	0	0	0	0	0	0	0	0	0	0	0	0	0
	0	0	0	0	0	0	0	0	0	0	0	0	0	0	0	0	0	9.0817e-06	7.604e-05	0.00049584	0.0025181	0.0099593	0.030677	0.07359	0.13748	0.20004	0.22667	0.20004	0.13748	0.07359	0.030677	0.0099593	0.0025181	0.00049584	7.604e-05	9.0817e-06	0	9.0817e-06	8.5122e-05	0.00057188	0.0030139	0.012477	0.040636	0.10427	0.21107	0.33752	0.42671	0.42671	0.33752
	9.0817e-06	0	0	0	0	0	0	0	0	0	0	0	0	0	0	0	0	0	0	0	0	0	0	0	0	0	0	0	0	0	0	0	0	0	0	0	0	0	0	0	0	0	0	0	0	0	0	0	0
	7.604e-05	0.00049584	0.0025181	0.0099593	0.030677	0.07359	0.13748	0.20004	0.22667	0.20004	0.13748	0.07359	0.030677	0.0099593	0.0025181	0.00049584	7.604e-05	9.0817e-06	0	0	0	0	0	0	0	0	0	0	0	0	0	0	0	0	0	0	0	0	0	0	0	0	0	0	0	0	0	0	0
	0	0	0	0	0	0	0	0	0	0	0	0	0	0	0	0	0	0	0	0	0	0	0	0	0	0	0	0	0	0	0	0	0	0	0	0	0	0	0	0	0	0	0	0	0	0	0	0	0
	0	0	0	0	0	0	0	0	0	0	0	0	0	0	0	0	0	0	0	0	0	0	0	0	0	0	0	0	0	0	0	0	0	0	0	0	0	0	0	0	0	0	0	0	0	0	0	0	0
	0	0	0	0	0	0	0	0	0	0	0	0	0	0	0	0	0	0	0	1.8163e-05	0.00015208	0.00099169	0.0050362	0.019919	0.061353	0.14718	0.27497	0.40007	0.45334	0.40007	0.27497	0.14718	0.061353	0.019919	0.0050362	0.00099169	0.00015208	1.8163e-05	0	0	0	0	0	0	0	0	0	0	0
	0	0	0	0	0	0	0	0	0	0	0	0	0	0	0	0	0	0	0	0	0	0	0	0	0	0	0	0	0	0	0	0	0	0	0	0	0	0	0	0	0	0	0	0	0	0	0	0	0
	0.030677	0.07359	0.13748	0.20004	0.22667	0.20004	0.13748	0.073599	0.030753	0.010455	0.0050362	0.010455	0.030753	0.073599	0.13748	0.20004	0.22667	0.20004	0.13748	0.07359	0.030677	0.0099593	0.0025181	0.00049584	7.604e-05	9.0817e-06	0	0	0	0	0	0	0	0	0	0	0	0	0	0	0	0	0	0	0	0	0	0	0
	0	0	0	0	0	0	0	0	0	0	0	0	0	9.0817e-06	7.604e-05	0.00049584	0.0025181	0.0099593	0.030677	0.07359	0.13748	0.20004	0.22667	0.20004	0.13748	0.07359	0.030677	0.0099593	0.0025272	0.00057188	0.00057188	0.0025272	0.0099593	0.030677	0.07359	0.13748	0.20004	0.22667	0.20004	0.13748	0.07359	0.030686	0.010035	0.0030139	0.0030139	0.010035	0.030686	0.07359	0.13748
	0	0	0	0	0	0	0	0	0	0	0	0	0	0	0	0	0	0	0	0	0	0	0	0	0	0	0	0	9.0817e-06	7.604e-05	0.00049584	0.0025181	0.0099593	0.030677	0.07359	0.13748	0.20004	0.22667	0.20004	0.13748	0.07359	0.030677	0.0099593	0.0025181	0.00049584	7.604e-05	9.0817e-06	0	0
	0	0	0	0	0	0	0	0	0	0	0	0	9.0817e-06	7.604e-05	0.00049584	0.0025181	0.0099593	0.030677	0.07359	0.13748	0.20004	0.22667	0.20004	0.13748	0.07359	0.030677	0.0099593	0.0025272	0.00057188	0.00057188	0.0025272	0.0099593	0.030677	0.07359	0.13748	0.20004	0.22667	0.20004	0.13748	0.07359	0.030677	0.0099593	0.0025181	0.00049584	7.604e-05	9.0817e-06	0	0	0
	0.073666	0.031173	0.012477	0.012486	0.031249	0.074162	0.14001	0.21001	0.25743	0.2742	0.27798	0.2861	0.29798	0.31426	0.35107	0.41161	0.45746	0.43668	0.34004	0.21157	0.10434	0.040645	0.012477	0.0030139	0.00057188	9.4203e-05	8.5122e-05	0.00049584	0.0025181	0.0099593	0.030677	0.07359	0.13748	0.20005	0.22675	0.20054	0.14008	0.084054	0.063948	0.094004	0.1732	0.28408	0.39491	0.47367	0.50164	0.47366	0.39483	0.28359	0.17068
	0	0	0	0	0	0	0	0	0	0	0	0	0	0	0	0	0	0	0	0	0	0	0	0	0	0	0	0	0	0	0	0	0	0	0	0	0	0	0	0	0	0	0	0	0	0	0	0	0
	0.00049584	0.0025181	0.0099593	0.030677	0.07359	0.13748	0.20004	0.22667	0.20004	0.13748	0.07359	0.030677	0.0099593	0.0025181	0.00049584	7.604e-05	9.0817e-06	0	0	0	0	0	0	0	0	0	0	0	0	0	0	0	9.0817e-06	7.604e-05	0.00049584	0.0025272	0.010035	0.031173	0.076108	0.14744	0.23071	0.30026	0.33752	0.33752	0.30026	0.23071	0.14744	0.076108	0.031173
	9.0817e-06	7.604e-05	0.00049584	0.0025181	0.0099593	0.030677	0.07359	0.13748	0.20004	0.22667	0.20004	0.13748	0.07359	0.030677	0.0099593	0.0025181	0.00049584	7.604e-05	9.0817e-06	0	0	0	0	0	0	0	0	0	0	0	0	0	0	0	9.0817e-06	7.604e-05	0.00049584	0.0025181	0.0099593	0.030686	0.073666	0.13798	0.20256	0.23663	0.23071	0.21107	0.21107	0.23072	0.23671
	0.0099684	0.030686	0.073666	0.13798	0.20256	0.23665	0.23087	0.21206	0.21612	0.25071	0.29848	0.35225	0.42291	0.50449	0.55812	0.55004	0.48748	0.40502	0.33506	0.29489	0.27866	0.25834	0.21015	0.14002	0.074086	0.030753	0.0099684	0.0025181	0.00049584	7.604e-05	9.0817e-06	0	0	0	0	0	0	0	0	0	0	0	9.0817e-06	7.604e-05	0.00049584	0.0025181	0.0099593	0.030677	0.07359
	0	0	0	0	0	0	0	0	0	0	0	0	0	0	0	0	0	0	0	0	0	0	0	0	0	0	0	0	0	0	0	0	0	0	0	0	0	0	0	0	0	0	0	0	0	0	0	0	0
	0	0	0	0	0	0	0	0	0	0	0	0	0	0	0	0	0	0	0	0	0	0	0	0	0	0	0	0	0	0	0	0	0	0	0	0	0	0	0	0	0	0	0	0	0	0	0	0	0
	0	0	0	0	0	0	0	0	0	0	0	0	0	0	0	0	0	0	0	0	0	0	0	0	0	0	0	0	0	0	0	0	0	0	0	0	0	0	0	0	0	0	0	0	0	0	0	0	0
	0	0	0	0	0	0	0	0	0	0	0	0	0	0	0	0	0	0	0	0	0	0	0	0	0	0	0	0	0	0	0	0	0	0	0	0	0	0	0	0	0	0	0	0	0	0	0	0	0
	0	0	0	0	0	0	0	0	0	0	0	0	0	0	0	0	0	0	0	0	0	0	0	0	0	0	0	0	0	0	0	0	0	0	0	0	0	0	0	0	0	0	0	0	0	0	0	0	0
	0	0	0	0	0	0	0	0	0	0	0	0	0	0	0	0	0	0	0	0	0	0	0	0	0	0	0	0	0	0	0	0	0	0	0	0	0	0	0	0	0	0	0	0	0	0	0	0	0
	0	0	0	0	0	0	0	0	0	0	0	0	0	4.9949e-05	0.00041822	0.0027271	0.01385	0.054776	0.16872	0.40474	0.75616	1.1002	1.2467	1.1002	0.75616	0.40474	0.16872	0.054776	0.01385	0.0027271	0.00041822	4.9949e-05	0	0	0	0	0	0	0	0	0	0	0	0	0	0	0	0	0
	0	0	0	0	0	0	0	0	0	0	0	0	0	0	0	0	0	0	0	0	0	0	0	0	0	0	0	0	0	0	0	0	0	0	0	0	0	0	0	0	0	0	0	0	0	0	0	0	0
	1.2467	1.1002	0.75616	0.40474	0.16872	0.054776	0.01385	0.0027271	0.00041822	4.9949e-05	0	0	0	0	0	0	0	0	0	0	0	0	0	0	0	0	0	0	0	0	0	0	0	0	0	0	0	0	0	0	0	0	0	0	0	0	0	0	0
	0	0	0	0	0	0	0	0	0	0	0	0	0	0	0	0	0	0	0	0	0	0	0	0	0	0	0	0	0	0	0	0	0	0	0	0	0	0	0	0	0	0	0	0	0	0	0	0	0
	0	0	0	0	0	0	0	0	0	0	0	0	0	0	0	0	0	0	0	0	0	0	0	0	0	0	0	0	0	0	0	0	0	0	0	0	0	0	0	0	0	0	0	0	0	0	0	0	0
	0.75616	1.1002	1.2467	1.1002	0.75616	0.40474	0.16872	0.054776	0.01385	0.0027271	0.00041822	4.9949e-05	0	0	0	0	0	0	0	0	0	0	0	0	0	0	0	0	0	0	0	0	0	0	0	0	0	0	4.9949e-05	0.00041822	0.0027271	0.01385	0.054776	0.16872	0.40474	0.75616	1.1002	1.2467	1.1002
	0	0	0	0	0	0	0	0	0	0	0	0	0	0	0	0	0	0	0	0	0	0	0	0	0	0	0	0	0	0	0	0	0	0	0	0	0	4.9949e-05	0.00041822	0.0027271	0.01385	0.054776	0.16872	0.40474	0.75616	1.1002	1.2467	1.1002	0.75616
	0.75616	1.1002	1.2467	1.1002	0.75616	0.40474	0.16872	0.054776	0.01385	0.0027271	0.00041822	4.9949e-05	0	0	0	0	0	0	0	0	0	0	0	0	0	0	0	0	0	0	0	0	0	0	0	0	0	0	0	0	0	0	0	0	0	0	0	0	0
	0	0	0	0	0	0	0	0	0	0	0	0	0	0	0	0	0	0	0	0	0	0	0	0	0	0	0	0	0	0	0	0	0	0	0	0	0	0	0	0	0	0	0	0	0	0	0	0	0
	0	0	0	0	0	0	0	0	0	0	0	0	0	0	0	0	0	0	0	0	0	0	0	0	0	0	0	0	0	0	0	0	0	0	0	0	0	0	0	0	0	0	0	0	0	0	0	0	0
	0	0	0	0	0	0	0	0	0	0	0	0	0	0	0	0	0	0	0	0	0	0	0	0	0	0	0	0	0	0	0	0	0	0	0	0	0	0	0	0	0	0	0	0	0	0	0	0	0
	0	0	0	0	0	0	0	0	0	0	0	0	0	0	0	0	0	0	0	0	0	0	0	0	0	0	0	0	0	0	0	0	0	0	0	0	0	0	0	0	0	0	0	0	0	0	0	0	0
	0	0	0	0	0	0	0	0	0	0	0	0	0	0	0	0	0	0	0	0	0	0	0	0	0	0	0	0	0	0	0	0	0	0	0	0	0	0	0	0	0	0	0	0	0	0	0	0	0
	0	0	0	0	0	0	0	0	0	0	0	0	0	0	0	0	0	0	0	0	0	0	0	0	0	0	0	0	0	0	0	0	0	0	0	0	0	0	0	0	0	0	0	0	0	0	0	0	0
	0	0	0	0	0	0	0	0	0	0	0	0	0	0	0	0	0	0	0	0	0	0	0	0	0	0	0	0	0	0	0	0	0	0	0	0	0	0	0	0	0	0	0	0	0	0	0	0	0
	0	0	0	0	0	0	0	0	0	0	0	0	0	0	0	0	0	0	0	0	0	0	0	0	0	0	0	0	0	0	0	0	0	0	0	0	0	0	0	0	0	0	0	0	0	0	0	0	0
	0	0	0	0	0	0	0	0	0	0	0	0	0	0	0	0	0	0	0	0	0	0	0	0	0	0	0	0	0	0	0	0	0	4.9949e-05	0.00041822	0.0027771	0.014268	0.057503	0.18257	0.45952	0.92488	1.5049	2.0029	2.2004	2.0029	1.5049	0.92488	0.45952	0.18257
	0.00041822	4.9949e-05	0	0	0	0	0	0	0	0	0	0	0	0	0	0	0	0	0	0	0	0	0	0	0	0	0	0	0	0	0	0	0	0	0	0	0	0	0	0	0	0	0	0	0	0	0	0	0
	0	0	0	0	0	0	0	0	0	0	0	0	0	0	0	0	0	0	0	0	0	0	0	0	0	0	0	0	0	0	0	0	0	0	0	0	0	0	0	0	0	0	0	0	0	0	0	0	0
	4.9949e-05	0	0	0	0	0	0	0	0	0	0	0	0	0	0	0	0	0	0	0	0	0	0	0	0	0	0	0	0	0	0	0	0	0	0	0	0	0	0	0	0	0	0	0	0	0	0	0	0
	0	0	0	0	0	0	0	0	0	0	0	0	0	0	0	0	0	0	0	0	0	0	0	0	0	0	0	0	0	0	0	0	0	0	0	0	0	0	0	0	0	0	0	0	0	0	0	0	0
	0	0	0	0	0	0	0	0	0	0	0	0	0	0	0	0	0	0	0	0	0	0	0	0	0	0	0	0	0	0	0	0	0	0	0	0	0	0	0	0	0	0	0	0	0	0	0	0	0
	0	0	0	0	0	0	0	0	0	0	0	0	0	0	0	0	0	0	0	0	0	0	0	0	0	0	0	0	0	0	0	0	0	0	0	0	0	0	0	0	0	0	0	0	0	0	0	0	0
	0	0	0	0	0	0	0	0	0	0	0	0	0	0	0	0	0	0	0	0	0	0	0	0	0	0	0	0	0	0	0	0	0	0	0	0	0	0	0	0	0	0	0	0	0	0	0	0	0
	0	0	0	0	0	0	0	0	0	0	0	0	0	0	0	0	0	0	0	0	0	0	0	0	0	0	0	0	0	0	0	0	0	0	0	0	0	0	0	0	0	0	0	0	0	0	0	0	0
	0	0	0	0	0	0	0	0	0	0	0	0	0	0	0	0	0	0	0	0	0	0	0	0	0	0	0	0	0	0	0	0	0	0	0	0	0	0	0	0	0	0	0	0	0	0	0	0	0
	0.16872	0.40474	0.75616	1.1002	1.2467	1.1002	0.75616	0.40474	0.16872	0.054776	0.01385	0.0027271	0.00041822	4.9949e-05	0	0	0	0	0	0	0	0	0	0	0	0	0	0	0	0	0	0	0	0	0	0	0	0	0	0	0	0	0	0	0	0	0	0	0
	0	0	0	0	0	0	0	0	0	0	0	0	0	0	0	0	0	0	0	0	0	0	0	0	0	0	0	0	0	0	0	0	0	0	0	0	0	0	0	0	0	0	0	0	0	0	0	0	0
	0	0	0	0	0	0	0	0	0	0	0	0	0	0	0	0	0	0	0	0	0	0	0	0	0	0	0	0	0	0	0	0	0	0	0	0	0	0	0	0	0	0	0	0	0	0	0	0	0
	0	0	0	0	0	0	0	0	0	0	0	0	0	0	0	0	0	0	0	0	0	0	0	0	0	0	0	0	0	0	0	0	0	0	0	0	0	0	0	0	0	0	0	0	0	0	0	0	0
	1.1002	1.2467	1.1002	0.75616	0.40474	0.16872	0.054776	0.01385	0.0027271	0.00041822	4.9949e-05	0	0	0	0	0	0	0	0	0	0	0	0	0	0	0	0	0	0	0	0	0	0	0	0	0	0	0	0	0	0	0	0	0	0	0	0	4.9949e-05	0.00041822
	0	0	0	0	0	0	0	0	0	0	0	0	0	0	0	0	0	0	0	0	0	0	0	0	0	0	0	0	0	0	0	0	0	0	0	0	0	0	0	0	0	0	0	0	0	0	0	0	0
	0	0	0	0	0	0	0	0	0	0	0	0	0	0	0	0	0	0	0	0	0	0	0	0	0	0	0	0	0	0	0	0	0	0	0	0	0	0	0	0	0	0	0	0	0	0	0	0	0
	0.75616	1.1002	1.2467	1.1002	0.75616	0.40474	0.16872	0.054776	0.01385	0.0027271	0.00041822	4.9949e-05	0	0	0	0	0	0	0	0	0	0	0	4.9949e-05	0.00041822	0.0027271	0.01385	0.054776	0.16872	0.40474	0.75616	1.1002	1.2467	1.1002	0.75616	0.40474	0.16872	0.054776	0.01385	0.0027271	0.00041822	4.9949e-05	0	0	0	0	0	0	0
	0	0	0	0	0	0	0	0	0	0	0	0	0	0	0	0	0	0	0	0	0	0	0	0	0	0	0	0	0	0	0	0	0	0	0	0	0	0	0	0	0	0	0	0	0	0	0	0	0
	0	0	0	0	0	0	0	0	0	0	0	0	0	0	0	0	0	0	0	0	0	0	0	0	0	0	0	0	0	0	0	0	0	0	0	0	0	0	0	0	0	0	0	0	0	0	0	0	0
	0	0	0	0	0	0	0	0	0	0	0	0	0	0	0	0	0	0	0	0	0	0	0	0	0	0	0	0	0	0	0	0	0	0	0	0	0	0	0	0	0	0	0	0	0	0	0	0	0
	0	0	0	0	0	0	0	0	0	0	0	0	0	0	0	0	0	0	0	0	0	0	0	0	0	0	0	0	0	0	0	0	0	0	0	0	0	0	0	0	0	0	0	0	0	0	0	0	0
	0	0	0	0	0	0	0	0	0	0	0	0	0	0	0	0	0	0	0	0	0	0	0	0	0	0	0	0	0	0	0	0	0	0	0	0	0	0	0	0	0	0	0	0	0	0	0	0	0
	0	0	0	0	0	0	0	0	0	0	0	0	0	0	0	0	0	0	0	0	0	0	0	0	0	0	0	0	0	0	0	0	0	0	0	0	0	0	0	0	0	0	0	0	0	0	0	0	0
	0	0	0	0	0	0	0	0	0	0	0	0	0	0	0	0	0	0	0	0	0	0	0	0	0	0	0	0	0	0	0	0	0	0	0	0	0	0	0	0	0	0	0	0	0	0	0	0	0
	0	0	0	0	0	0	0	0	0	0	0	0	0	0	0	0	0	0	0	0	0	0	0	0	0	0	0	0	0	0	0	0	0	0	0	0	0	0	0	0	0	0	0	0	0	0	0	0	0
	0	0	0	0	0	0	0	0	0	0	0	0	0	0	0	0	0	0	0	0	0	0	0	0	0	0	0	0	0	0	0	0	0	0	0	0	0	0	0	0	0	0	0	0	0	0	0	0	0
	0	0	0	0	0	0	0	0	0	0	0	0	0	0	0	0	0	0	0	0	0	0	0	0	0	0	0	0	0	0	0	0	0	0	0	0	0	0	0	0	0	0	0	0	0	0	0	0	0
	0	0	0	0	0	0	0	0	0	0	0	0	0	0	0	0	0	0	0	0	0	0	0	0	0	0	0	0	0	0	0	0	0	0	0	0	0	0	0	0	0	0	0	0	0	0	0	0	0
	0	0	0	0	0	0	0	0	0	0	0	0	0	0	0	0	0	0	0	0	0	0	0	0	0	0	0	0	0	0	0	0	0	0	0	0	0	0	0	0	0	0	0	0	0	0	0	0	0
	0	0	0	0	0	0	0	0	0	0	0	0	0	0	0	0	0	0	0	0	0	0	0	0	0	0	0	0	0	0	0	0	0	0	0	0	0	0	0	0	0	0	0	0	0	0	0	0	0
	0	0	0	0	0	0	0	0	0	0	0	0	0	0	0	0	0	0	0	0	0	0	0	0	0	0	0	0	0	0	0	0	0	0	0	0	0	0	0	0	0	0	0	0	0	0	0	0	0
	0	0	0	0	0	0	0	0	0	0	0	0	0	0	0	0	0	0	0	0	0	0	0	0	0	0	0	0	0	0	0	0	0	0	0	0	0	0	0	0	0	0	0	0	0	0	0	0	0
	0	0	0	0	0	0	0	0	0	0	0	0	0	0	0	0	0	0	0	0	0	0	0	0	0	0	0	0	0	0	0	0	0	0	0	0	0	0	0	0	0	0	0	0	0	0	0	0	0
	0	0	0	0	0	0	0	0	0	0	0	0	0	0	0	0	0	0	0	0	0	0	0	0	0	0	0	0	0	0	0	0	0	0	0	0	0	0	0	0	0	0	0	0	0	0	0	0	0
	0	0	0	0	0	0	0	0	0	0	0	0	0	0	0	0	0	0	0	0	0	0	0	0	0	0	0	0	0	0	0	0	0	0	0	0	0	0	0	0	0	0	0	0	0	0	0	0	0
	0	0	0	0	0	0	0	0	0	0	0	0	0	0	0	0	0	0	0	0	0	0	0	0	0	0	0	4.9949e-05	0.00041822	0.0027271	0.01385	0.054776	0.16872	0.40474	0.75616	1.1002	1.2467	1.1002	0.75616	0.40474	0.16872	0.054776	0.01385	0.0027271	0.00041822	4.9949e-05	0	0	0
	0	0	0	0	0	0	0	0	0	0	0	0	0	0	0	0	0	0	0	0	0	0	0	0	0	0	0	0	0	0	0	0	0	0	0	0	0	0	0	0	0	0	0	0	0	0	0	0	0
	0	0	0	0	0	0	0	0	0	0	0	0	0	0	0	0	0	0	0	0	0	0	0	0	0	0	0	0	0	0	0	0	0	0	0	0	0	0	0	0	0	0	0	0	0	0	0	0	0
	0	0	0	0	0	0	0	0	0	0	0	0	0	0	0	0	0	0	0	0	0	0	0	0	0	0	0	0	0	0	0	0	0	0	0	0	0	0	0	0	0	0	0	0	0	0	0	0	0
	0.0027271	0.01385	0.054776	0.16872	0.40474	0.75616	1.1002	1.2467	1.1002	0.75616	0.40474	0.16872	0.054776	0.01385	0.0027271	0.00041822	4.9949e-05	0	0	0	0	0	0	0	0	0	0	0	0	0	0	0	0	0	0	0	0	0	0	0	0	0	0	0	0	0	0	0	0
	0	0	0	0	0	0	0	0	0	0	0	0	0	0	0	0	0	0	0	0	0	0	0	0	0	0	0	0	0	0	0	0	0	0	0	0	0	0	0	0	0	0	0	0	0	0	0	0	0
	0.01385	0.054776	0.16872	0.40474	0.75616	1.1002	1.2467	1.1002	0.75616	0.40474	0.16872	0.054776	0.01385	0.0027771	0.00083644	0.0027771	0.01385	0.054776	0.16872	0.40474	0.75616	1.1002	1.2467	1.1002	0.75616	0.40474	0.16872	0.054776	0.01385	0.0027271	0.00041822	4.9949e-05	0	0	0	0	0	0	0	0	0	0	0	0	0	0	0	0	0
	0	0	0	0	0	0	0	0	0	0	0	0	0	0	0	0	0	0	0	0	0	0	0	0	0	0	0	0	0	0	0	0	0	0	0	0	0	0	0	0	0	0	0	0	0	0	0	0	0
	0	0	0	0	0	0	0	0	0	0	0	0	0	0	0	0	0	0	0	0	0	0	0	0	0	0	0	0	0	0	0	0	0	0	0	0	0	0	0	0	0	0	0	0	0	0	0	0	0
	0	0	0	0	0	0	0	0	0	0	0	0	0	0	0	0	0	0	0	0	0	0	0	0	0	0	0	0	0	0	0	0	0	0	0	0	0	0	0	0	0	0	0	0	0	0	0	0	0
	0	0	0	0	0	0	0	0	0	0	0	0	0	0	0	0	0	0	0	0	0	0	0	0	0	0	0	0	0	0	0	0	0	0	0	0	0	0	0	0	0	0	0	0	0	0	0	0	0
	0	0	0	0	0	0	0	0	0	0	0	0	0	0	0	0	0	0	0	4.9949e-05	0.00041822	0.0027271	0.01385	0.054776	0.16872	0.40474	0.75616	1.1002	1.2467	1.1002	0.75616	0.40474	0.16872	0.054776	0.01385	0.0027271	0.00041822	4.9949e-05	0	0	0	0	0	0	0	4.9949e-05	0.00041822	0.0027271	0.01385
	0	0	0	0	0	0	0	0	0	0	0	0	0	0	0	0	0	0	0	0	0	0	0	0	0	0	0	0	0	0	0	0	0	0	0	0	0	0	0	0	0	0	0	0	0	0	0	0	0
	0	0	0	0	0	0	0	0	0	0	0	0	0	0	0	0	0	0	0	0	0	0	0	0	0	0	0	0	0	0	0	0	0	0	0	0	0	0	0	0	0	0	0	0	0	0	0	0	0
	0	0	0	0	0	0	0	0	0	0	0	0	0	0	0	0	0	0	0	0	0	0	0	0	0	0	0	0	0	0	0	0	0	0	0	0	0	0	0	0	0	0	0	0	0	0	0	0	0
	0	0	0	0	0	0	0	0	0	0	0	0	0	0	0	0	0	0	0	0	0	0	0	0	0	0	0	0	0	0	0	0	0	0	0	0	0	0	0	0	0	0	0	0	0	0	0	0	0
	0	0	0	0	0	0	0	0	0	0	0	0	0	0	0	0	0	0	0	0	0	0	0	0	0	0	0	0	0	0	0	0	0	0	0	0	0	0	0	0	0	0	0	0	0	0	0	0	0
	0	0	0	0	0	0	0	0	0	0	0	0	0	0	0	0	0	0	0	0	0	0	0	0	0	0	0	0	0	0	0	0	0	0	0	0	0	0	0	0	0	0	0	0	0	0	0	0	0
	0	0	0	0	0	0	0	0	0	0	0	0	0	0	0	0	0	0	0	0	0	0	0	0	0	0	0	0	0	0	0	0	0	0	0	0	0	0	0	0	0	0	0	0	0	0	0	0	0
	0	0	0	0	0	0	0	0	0	0	0	0	0	0	0	0	0	0	0	0	0	0	0	0	0	0	0	0	0	0	0	0	0	0	0	0	0	0	0	0	0	0	0	0	0	0	0	0	0
	0	0	0	0	0	0	0	0	0	0	0	0	0	0	0	0	0	0	0	0	4.9949e-05	0.00041822	0.0027271	0.01385	0.054776	0.16872	0.40474	0.75616	1.1002	1.2467	1.1002	0.75616	0.40474	0.16872	0.054776	0.01385	0.0027271	0.00041822	4.9949e-05	0	0	0	0	0	0	0	0	0	0
	0	0	0	0	0	0	0	0	0	0	0	0	0	0	0	0	0	0	0	0	0	0	0	0	0	0	0	0	0	0	0	0	0	0	0	0	0	0	0	0	0	0	0	0	0	0	0	0	0
	0	0	0	0	0	0	0	0	0	0	0	0	0	0	0	0	0	0	0	0	0	0	0	0	0	0	0	0	0	0	0	0	0	0	0	0	0	0	0	0	0	0	0	0	0	0	0	0	0
	0	0	0	0	0	0	0	0	0	0	0	0	0	0	0	0	0	0	0	0	0	0	4.9949e-05	0.00041822	0.0027271	0.01385	0.054776	0.16872	0.40474	0.75616	1.1002	1.2467	1.1002	0.75616	0.40474	0.16872	0.054776	0.01385	0.0027271	0.00041822	4.9949e-05	0	0	0	0	0	0	0	0
	0	0	0	0	0	0	0	0	0	0	0	0	0	0	0	0	0	0	0	0	0	0	0	0	0	0	0	0	0	0	0	0	0	0	0	0	0	0	0	0	0	0	0	0	0	0	0	0	0
	0	0	0	0	0	0	0	0	0	0	0	0	0	0	0	0	0	0	0	0	0	0	0	0	0	0	0	0	0	0	0	0	0	0	0	0	0	0	0	0	0	0	0	0	0	0	0	0	0
	0	0	0	0	0	0	0	0	0	0	0	0	0	0	0	0	0	0	0	0	0	0	0	0	0	0	0	0	0	0	0	0	0	0	0	0	0	0	0	0	0	0	0	0	0	0	0	0	0
	0	0	0	0	0	0	0	0	0	0	0	0	0	0	0	0	0	0	0	0	0	0	0	0	0	0	0	0	0	0	0	0	0	0	0	0	0	0	0	0	0	0	0	0	0	0	0	0	0
	0	0	0	0	0	0	0	0	0	0	0	0	0	0	0	0	0	0	0	0	0	0	0	0	0	0	0	0	0	0	0	0	0	0	0	0	0	0	0	0	0	0	0	0	0	0	0	0	0
	0	0	0	0	0	0	0	0	0	0	0	0	0	0	0	0	0	0	0	0	0	0	0	0	0	0	0	0	0	0	0	0	0	0	0	0	0	0	0	0	0	0	0	0	0	0	0	0	0
	0.16872	0.054776	0.01385	0.0027271	0.00041822	4.9949e-05	0	0	0	0	0	0	0	0	0	0	0	0	0	0	0	0	0	0	0	0	0	0	0	0	0	0	0	0	0	0	0	0	0	0	0	0	0	0	0	0	0	0	0
	0	0	0	0	0	0	0	0	0	0	0	0	0	0	0	0	0	0	0	0	0	0	0	0	0	0	0	0	0	0	0	0	0	0	0	0	0	0	0	0	0	0	0	0	0	0	0	0	0
	0	0	0	0	0	0	0	0	0	0	0	0	0	0	0	0	0	0	0	0	0	0	0	0	0	0	0	0	0	0	0	0	0	0	0	0	0	0	0	0	0	0	0	0	0	0	0	0	0
	0	0	0	0	0	0	0	0	0	0	0	0	0	0	0	0	0	0	0	0	0	0	0	0	0	0	0	0	0	0	0	0	0	0	0	0	0	0	0	0	0	0	0	0	0	0	0	0	0
	0	0	0	0	0	0	0	0	0	0	0	0	0	0	0	0	0	0	0	0	0	0	0	0	0	0	0	0	0	0	0	0	0	0	0	0	0	0	0	0	0	0	0	0	0	0	0	0	0
	0	0	0	0	0	0	0	0	0	0	0	0	0	0	0	0	0	0	0	0	0	0	0	0	0	0	0	0	0	0	0	0	0	0	0	0	0	0	0	0	0	0	0	0	0	0	0	0	0
	0	0	0	0	0	0	0	0	0	0	0	0	0	0	0	0	0	0	0	0	0	0	0	0	0	0	0	0	0	0	0	0	0	0	0	0	0	0	0	0	0	0	0	0	0	0	0	0	0
	0	0	0	0	0	0	0	0	0	0	0	0	0	0	0	0	0	0	0	0	0	0	0	0	0	0	0	0	0	0	0	0	0	0	0	0	0	0	0	0	0	0	0	0	0	0	0	0	0
	0	0	0	0	0	0	0	0	0	0	0	0	0	0	0	0	0	0	0	0	0	0	0	0	0	0	0	0	0	0	0	0	0	0	0	0	0	0	0	0	0	0	0	0	0	0	0	0	0
	0	0	0	0	0	0	0	0	0	0	0	0	0	0	0	0	0	0	0	0	0	0	0	0	0	0	0	0	0	0	0	0	0	0	0	0	0	0	0	0	0	0	0	0	0	0	0	0	0
	0	0	0	0	0	0	0	0	0	0	0	0	0	0	0	0	0	0	0	0	0	0	0	0	0	0	0	0	0	0	0	0	0	0	0	0	0	0	0	0	0	0	0	0	0	0	0	0	0
	0	0	0	0	0	0	0	0	0	0	0	0	0	0	0	0	0	0	0	0	0	0	0	0	0	0	0	0	0	0	0	0	0	0	0	0	0	0	0	0	0	0	0	0	0	0	0	0	0
	5.3964e-05	6.4451e-06	0	0	0	0	0	0	0	0	0	0	0	0	0	6.4451e-06	5.3964e-05	0.00035189	0.001787	0.0070679	0.021771	0.052225	0.097569	0.14196	0.16086	0.14196	0.097569	0.052225	0.021771	0.0070679	0.001787	0.00035189	5.3964e-05	6.4451e-06	0	0	0	0	0	0	0	0	0	0	0	0	0	0	0
	0	0	0	0	0	0	0	0	0	0	0	0	0	0	0	0	0	0	0	0	0	0	0	0	0	0	0	0	0	0	0	0	0	0	0	0	0	0	0	0	0	0	0	0	0	0	0	0	0
	0	0	0	0	0	0	0	0	0	0	0	0	0	0	0	0	0	0	0	0	0	0	0	0	0	0	0	0	0	0	0	0	0	0	0	0	0	0	0	0	0	0	0	0	0	0	0	0	0
	0	0	0	0	0	0	0	0	0	0	0	0	0	0	0	0	0	0	0	0	0	0	0	0	0	0	0	0	0	0	0	0	0	0	0	6.4451e-06	5.3964e-05	0.00035189	0.0017935	0.0071218	0.022122	0.054012	0.10464	0.16373	0.21309	0.23953	0.23953	0.21309	0.16373
	0	0	0	0	0	0	0	0	0	0	0	0	0	0	0	0	0	0	0	0	0	0	0	0	0	0	0	0	0	0	0	0	0	0	0	0	0	0	0	0	0	0	0	0	0	0	0	0	0
	0	0	0	0	0	0	0	0	6.4451e-06	5.3964e-05	0.00035189	0.001787	0.0070679	0.021771	0.052225	0.097569	0.14196	0.16086	0.14196	0.097569	0.052225	0.021771	0.0070679	0.001787	0.00035189	5.3964e-05	6.4451e-06	0	0	0	0	0	0	0	0	0	0	0	0	0	0	0	0	0	6.4451e-06	5.3964e-05	0.00035189	0.001787	0.0070679
	0	0	0	0	0	0	0	0	0	0	0	0	0	0	0	0	0	0	0	0	0	0	0	0	0	0	0	0	0	0	0	0	0	0	0	0	0	0	0	0	0	0	0	0	0	0	0	0	0
	0.001787	0.00035189	5.3964e-05	6.4451e-06	0	0	0	0	0	0	0	0	0	0	0	0	0	0	0	0	0	0	6.4451e-06	5.3964e-05	0.00035189	0.001787	0.0070679	0.021771	0.052225	0.097569	0.14196	0.16086	0.14196	0.097569	0.052225	0.021771	0.0070679	0.001787	0.00035189	5.3964e-05	6.4451e-06	0	0	0	0	6.4451e-06	5.3964e-05	0.00035189	0.001787
	0	0	0	0	0	0	0	0	0	0	0	0	0	0	0	0	0	0	0	0	0	0	0	0	0	0	0	0	0	0	0	0	0	0	0	0	0	0	0	0	0	0	0	0	0	0	0	0	0
	0.001787	0.00035189	5.3964e-05	6.4451e-06	0	0	0	0	0	0	0	0	0	0	0	0	0	0	0	0	0	0	0	0	0	0	0	0	0	0	0	0	0	0	0	0	0	0	0	0	0	0	0	0	0	0	0	0	0
	0	0	0	0	0	0	0	0	0	0	0	0	0	0	0	0	0	0	0	0	0	0	0	0	0	0	0	0	0	0	0	0	0	0	0	0	0	0	0	0	0	0	0	0	0	0	0	0	0
	0.16373	0.21309	0.23953	0.23954	0.21314	0.16408	0.10642	0.061086	0.043947	0.059699	0.10115	0.14938	0.18269	0.19419	0.19514	0.19419	0.18263	0.14903	0.099356	0.052577	0.021825	0.0070743	0.001787	0.00035189	5.3964e-05	6.4451e-06	0	0	0	0	0	0	0	0	0	0	0	0	0	0	0	0	0	0	0	0	0	0	0
	6.4451e-06	5.3964e-05	0.00035189	0.001787	0.0070679	0.021771	0.052225	0.097569	0.14196	0.16086	0.14196	0.097569	0.052225	0.021771	0.0070679	0.001787	0.00035189	5.3964e-05	6.4451e-06	0	0	0	0	0	0	0	0	0	0	0	0	0	0	0	0	0	0	0	0	0	0	0	0	0	0	0	0	0	0
	0	0	0	0	0	0	0	0	0	0	0	0	0	0	0	0	0	0	0	0	0	0	0	0	0	0	0	0	0	0	0	0	0	0	0	0	0	0	0	0	0	0	0	0	0	0	0	0	0
	0	0	0	0	0	0	0	0	0	0	0	0	0	0	0	0	0	0	0	0	0	0	0	0	0	0	0	0	0	0	0	0	0	0	0	0	0	0	0	0	0	0	0	0	0	0	0	0	0
	0.31071	0.38184	0.40219	0.36217	0.28342	0.21087	0.18043	0.19303	0.2227	0.24526	0.25413	0.25704	0.26998	0.30684	0.35971	0.39608	0.38861	0.33889	0.26567	0.18556	0.11171	0.055799	0.022474	0.0071758	0.0017999	0.00035189	5.3964e-05	6.4451e-06	0	0	0	0	0	0	0	6.4451e-06	5.3964e-05	0.00035189	0.001787	0.0070679	0.021771	0.052225	0.097569	0.14196	0.16086	0.14196	0.097569	0.052225	0.021771
	0.001787	0.0070679	0.021771	0.052225	0.097569	0.14196	0.16086	0.14196	0.097569	0.052225	0.021771	0.0070679	0.001787	0.00035189	5.3964e-05	6.4451e-06	0	0	0	0	0	0	0	0	0	0	0	0	0	0	0	0	0	0	0	0	0	0	0	0	0	0	0	0	0	0	0	0	0
	0.14196	0.16086	0.14196	0.097569	0.052225	0.021771	0.0070679	0.001787	0.00035189	5.3964e-05	1.289e-05	5.3964e-05	0.00035189	0.001787	0.0070679	0.021771	0.052225	0.097569	0.14196	0.16086	0.14196	0.097569	0.052225	0.021771	0.0070679	0.001787	0.00035189	5.3964e-05	6.4451e-06	0	0	0	0	0	0	0	0	0	0	6.4451e-06	5.3964e-05	0.00035189	0.001787	0.0070679	0.021771	0.052225	0.097569	0.14196	0.16086
	0	0	0	0	0	0	0	0	0	0	0	0	0	0	0	0	0	0	0	0	0	0	0	0	0	0	0	0	0	0	0	0	0	0	0	0	0	0	6.4451e-06	5.3964e-05	0.00035189	0.001787	0.0070679	0.021771	0.052225	0.097569	0.14196	0.16086	0.14196
	0	0	0	0	0	0	0	0	0	0	0	0	0	0	0	0	0	0	0	0	0	0	0	0	0	0	0	0	0	0	0	0	0	0	0	0	0	0	0	0	0	0	0	0	0	0	0	0	0
	0.30293	0.23989	0.15158	0.081063	0.050609	0.06108	0.099714	0.14242	0.16128	0.14376	0.10464	0.073996	0.073996	0.10464	0.14375	0.16122	0.14202	0.097575	0.052225	0.021771	0.0070679	0.001787	0.00035189	5.3964e-05	6.4451e-06	0	0	0	6.4451e-06	5.3964e-05	0.00035189	0.001787	0.0070679	0.021771	0.052225	0.097569	0.14196	0.16086	0.14196	0.097569	0.052225	0.021771	0.0070679	0.001787	0.00035189	5.3964e-05	6.4451e-06	0	0
	0.21309	0.23953	0.23953	0.21309	0.16373	0.10464	0.054012	0.022122	0.0071218	0.0017935	0.00035189	5.3964e-05	6.4451e-06	0	0	0	0	0	0	0	0	0	0	0	0	0	0	0	0	0	0	0	0	0	0	0	0	0	0	0	0	0	0	6.4451e-06	5.3964e-05	0.00035189	0.001787	0.0070679	0.021771
	0	0	0	0	0	0	0	0	0	0	0	0	0	0	0	0	0	0	0	0	0	0	0	0	0	0	0	0	0	0	0	0	0	0	0	0	0	6.4451e-06	5.3964e-05	0.00035189	0.001787	0.0070679	0.021771	0.052225	0.097569	0.14196	0.16086	0.14196	0.097569
	0.00035189	0.001787	0.0070679	0.021771	0.052225	0.097569	0.14196	0.16086	0.14196	0.097569	0.052225	0.021771	0.0070679	0.001787	0.00035189	5.3964e-05	6.4451e-06	0	0	0	0	0	0	0	0	0	0	0	0	0	0	0	0	0	0	0	0	0	0	0	0	0	0	0	6.4451e-06	5.3964e-05	0.00035189	0.001787	0.0070679
	0.15692	0.18586	0.22194	0.24839	0.26165	0.26537	0.26136	0.24695	0.21666	0.17115	0.12646	0.10624	0.1197	0.14914	0.16301	0.1441	0.10469	0.074002	0.073996	0.10464	0.14375	0.16122	0.14202	0.097575	0.052225	0.021771	0.0070679	0.001787	0.00035189	6.0409e-05	6.6854e-05	0.00040585	0.0021389	0.0088549	0.028838	0.073996	0.14979	0.23953	0.30283	0.30283	0.23959	0.15015	0.075783	0.035906	0.030625	0.054364	0.097975	0.14202	0.16087
	0.16086	0.14196	0.097575	0.052279	0.022122	0.0088549	0.0088549	0.022122	0.052279	0.097575	0.14196	0.16086	0.14196	0.097569	0.052225	0.021771	0.0070679	0.001787	0.00035189	5.3964e-05	6.4451e-06	0	0	0	0	0	0	0	0	0	0	0	0	0	0	0	0	0	0	0	0	0	0	0	0	0	0	0	0
	0	0	0	0	0	0	0	0	0	0	0	0	0	0	0	0	0	0	0	0	0	0	0	0	0	0	0	0	0	0	0	0	0	0	0	0	0	0	0	0	0	0	0	0	0	0	0	0	0
	0	0	0	0	0	0	0	0	0	0	0	0	0	0	0	0	0	0	0	0	0	0	0	0	0	0	0	0	0	0	0	0	0	0	0	0	0	0	0	0	0	0	0	0	0	0	0	0	0
	0	0	0	0	0	0	0	0	0	0	0	0	0	0	0	0	0	0	0	0	0	0	0	0	0	0	0	0	0	0	0	0	0	0	0	0	0	0	0	0	0	0	0	0	6.4451e-06	5.3964e-05	0.00035189	0.001787	0.0070679
	0	0	0	0	0	0	0	0	0	0	0	0	0	0	0	0	0	0	0	0	0	0	0	0	0	0	0	0	0	0	0	0	0	0	0	0	0	0	0	0	0	0	0	0	0	0	0	0	0
	6.0409e-05	6.0409e-05	0.00035189	0.001787	0.0070679	0.021771	0.052225	0.097569	0.14196	0.16086	0.14196	0.097569	0.052225	0.021771	0.0070679	0.001787	0.00035189	5.3964e-05	6.4451e-06	6.4451e-06	5.3964e-05	0.00035189	0.001787	0.0070679	0.021771	0.052225	0.097569	0.14196	0.16086	0.14196	0.097569	0.052225	0.021771	0.0070679	0.001787	0.00035189	5.3964e-05	6.4451e-06	0	0	0	0	0	0	0	0	0	0	0
	0	0	0	0	0	0	0	0	0	0	0	0	0	0	0	0	0	0	0	0	0	0	0	0	0	0	0	0	0	0	0	0	0	0	0	0	0	0	0	0	0	0	0	0	0	0	0	0	0
	0	0	0	0	0	0	0	0	0	0	0	0	0	0	0	0	0	0	0	0	0	0	0	0	0	0	0	0	0	0	0	0	0	0	0	0	0	0	0	0	0	0	0	0	0	0	0	0	0
	0.00035189	5.3964e-05	6.4451e-06	0	0	0	0	0	0	0	0	0	0	0	0	0	0	0	0	0	0	0	0	0	0	0	0	0	0	0	0	0	0	0	0	0	0	0	0	0	0	0	0	0	0	0	0	0	0
	0.052225	0.097569	0.14196	0.16086	0.14196	0.097569	0.052225	0.021771	0.0070679	0.001787	0.00035189	5.3964e-05	6.4451e-06	0	0	0	0	0	0	0	0	0	0	0	0	0	0	0	0	0	0	0	0	0	0	0	0	0	0	0	0	0	0	0	0	0	0	0	0
	6.4451e-06	0	6.4451e-06	5.3964e-05	0.00035189	0.001787	0.0070679	0.021771	0.052225	0.097569	0.14197	0.16092	0.14231	0.099356	0.059293	0.043541	0.059293	0.099356	0.14231	0.16092	0.14197	0.097569	0.052225	0.021771	0.0070679	0.001787	0.00035189	5.3964e-05	6.4451e-06	0	0	0	0	0	0	0	0	0	0	0	0	0	0	0	0	0	0	0	0
	0.097569	0.052225	0.021771	0.0070679	0.001787	0.00035189	5.3964e-05	6.4451e-06	6.4451e-06	5.3964e-05	0.00035189	0.001787	0.0070679	0.021771	0.052225	0.097569	0.14196	0.16086	0.14196	0.097569	0.052225	0.021771	0.0070679	0.001787	0.00035189	5.3964e-05	6.4451e-06	0	0	0	0	0	0	0	0	0	0	0	0	0	0	0	0	0	0	0	0	0	0
	0.1045	0.11935	0.14903	0.16265	0.14231	0.097623	0.052231	0.021771	0.0070743	0.001841	0.00070378	0.001841	0.0070743	0.021771	0.052225	0.097569	0.14196	0.16086	0.14196	0.097569	0.052225	0.021771	0.0070679	0.001787	0.00035189	5.3964e-05	6.4451e-06	0	0	0	0	0	0	6.4451e-06	5.3964e-05	0.00035189	0.001787	0.0070679	0.021771	0.052225	0.097569	0.14196	0.16086	0.14196	0.097575	0.052279	0.022122	0.0088549	0.0088549
	0.15788	0.20476	0.24647	0.29272	0.3362	0.34385	0.29278	0.20399	0.12657	0.095827	0.11177	0.14589	0.16335	0.14914	0.11935	0.10445	0.11934	0.14903	0.16265	0.14231	0.097629	0.052285	0.022122	0.0088549	0.0088549	0.022122	0.052279	0.097575	0.14196	0.16086	0.14196	0.097569	0.052225	0.021771	0.0070679	0.001787	0.00035189	5.3964e-05	6.4451e-06	0	0	0	6.4451e-06	5.3964e-05	0.00035189	0.001787	0.0070679	0.021771	0.052225
	0.16086	0.14196	0.097569	0.052225	0.021771	0.0070679	0.001787	0.00035189	5.3964e-05	6.4451e-06	6.4451e-06	5.3964e-05	0.00035189	0.001787	0.0070679	0.021771	0.052225	0.097569	0.14196	0.16086	0.14196	0.097569	0.052225	0.021783	0.0071758	0.0024908	0.003926	0.01419	0.043548	0.10445	0.19514	0.28392	0.32173	0.28392	0.19514	0.10445	0.043541	0.014136	0.0035741	0.00070378	0.00010793	1.9335e-05	5.3964e-05	0.00035189	0.001787	0.0070743	0.021825	0.052583	0.09941
	0.33889	0.44514	0.46374	0.3815	0.24736	0.12622	0.050609	0.015923	0.003926	0.00075774	0.00012082	6.6854e-05	0.00035189	0.001787	0.0070679	0.021771	0.052225	0.097569	0.14196	0.16086	0.14196	0.097569	0.052225	0.021771	0.0070679	0.001787	0.00035189	5.3964e-05	6.4451e-06	0	0	0	0	0	0	0	0	0	0	0	0	0	0	0	0	0	0	0	0
	0	0	0	0	0	6.4451e-06	5.3964e-05	0.00035189	0.001787	0.0070743	0.021825	0.052577	0.099356	0.14903	0.18263	0.19419	0.19514	0.19419	0.18263	0.14903	0.099356	0.052577	0.021825	0.0070743	0.001787	0.00035189	5.3964e-05	6.4451e-06	0	0	0	0	0	0	0	0	0	0	0	0	0	0	0	0	0	0	0	0	0
	0	0	0	0	0	0	0	0	0	0	0	0	0	0	0	0	0	0	0	0	0	0	0	0	0	0	0	0	0	0	0	0	0	0	0	0	0	0	0	0	0	0	0	0	0	0	0	0	0
	0	0	0	0	0	0	0	0	0	0	0	0	0	0	0	0	0	0	0	0	0	0	0	0	0	0	0	0	0	0	0	0	0	0	6.4451e-06	5.3964e-05	0.00035189	0.001787	0.0070679	0.021771	0.052225	0.097569	0.14196	0.16086	0.14196	0.097569	0.052225	0.021771	0.0070679
	0	0	0	0	0	0	0	0	0	0	0	0	0	0	0	0	0	0	0	0	0	0	0	0	0	0	0	0	0	0	0	0	0	0	0	0	0	0	0	0	0	0	0	0	0	0	0	0	0
	0.18976	0.15088	0.10007	0.054472	0.029251	0.030632	0.06108	0.1197	0.19429	0.25879	0.28571	0.2655	0.21596	0.17156	0.15687	0.16563	0.16899	0.14738	0.11206	0.09582	0.12623	0.20221	0.28571	0.32208	0.28398	0.19514	0.10446	0.043595	0.014488	0.0053611	0.0077717	0.021879	0.052238	0.097569	0.14196	0.16086	0.14196	0.097569	0.052225	0.021771	0.0070679	0.001787	0.00035189	5.3964e-05	6.4451e-06	0	0	0	0
	0	0	0	0	0	0	6.4451e-06	5.3964e-05	0.00035189	0.001787	0.0070679	0.021771	0.052225	0.097569	0.14196	0.16086	0.14196	0.097569	0.052225	0.021771	0.0070679	0.001787	0.00035189	5.3964e-05	6.4451e-06	0	0	0	0	6.4451e-06	5.3964e-05	0.00035189	0.001787	0.0070679	0.021771	0.052225	0.097569	0.14196	0.16086	0.14196	0.097569	0.052225	0.021771	0.0070679	0.001787	0.00035189	5.3964e-05	6.4451e-06	0
	0.00035189	5.3964e-05	6.4451e-06	0	0	0	0	0	0	0	0	0	0	0	0	0	0	0	0	0	0	0	0	0	0	0	0	0	0	0	0	0	0	0	0	0	0	0	0	0	0	0	0	0	0	0	6.4451e-06	5.3964e-05	0.00035189
	0.0070679	0.001787	0.00035833	0.00010793	0.00035833	0.001787	0.0070679	0.021771	0.052225	0.097569	0.14196	0.16086	0.14196	0.097569	0.052225	0.021771	0.0070679	0.001787	0.00035189	5.3964e-05	6.4451e-06	0	0	0	0	0	0	0	0	0	0	0	0	0	0	0	0	0	0	0	0	6.4451e-06	5.3964e-05	0.00035189	0.001787	0.0070679	0.021771	0.052225	0.097569
	0	0	0	0	0	0	0	0	0	0	0	0	0	0	0	0	0	0	0	0	0	0	0	0	0	0	0	0	0	0	0	0	0	0	0	0	0	0	0	0	0	0	0	0	0	0	0	0	0
	0.38536	0.32244	0.27723	0.24407	0.21816	0.20267	0.19639	0.18478	0.15615	0.12114	0.10486	0.1198	0.15118	0.17151	0.17116	0.17167	0.20238	0.26309	0.31696	0.32638	0.29211	0.24742	0.21597	0.18976	0.15117	0.10149	0.059699	0.043602	0.059306	0.09941	0.14267	0.16271	0.14909	0.11969	0.10624	0.12641	0.1708	0.21488	0.23988	0.23959	0.2131	0.16374	0.1047	0.054418	0.024261	0.015977	0.030632	0.074354	0.1499
	0.00035189	0.001787	0.0070679	0.021771	0.052225	0.097569	0.14196	0.16086	0.14196	0.097569	0.052225	0.021777	0.0071218	0.0021389	0.0021389	0.0071218	0.021777	0.052225	0.097569	0.14196	0.16086	0.14196	0.097569	0.052225	0.021771	0.0070679	0.001787	0.00035189	5.3964e-05	6.4451e-06	0	0	0	0	0	0	0	0	0	0	0	0	0	0	0	0	0	0	0
	0.15082	0.11975	0.10486	0.12119	0.15646	0.18627	0.20201	0.2191	0.25527	0.30905	0.36504	0.41037	0.43586	0.42929	0.3839	0.31531	0.25479	0.21785	0.19041	0.15266	0.10678	0.074401	0.074056	0.10464	0.14375	0.16122	0.14207	0.097927	0.054012	0.028845	0.028892	0.054364	0.099708	0.14908	0.18264	0.19419	0.19514	0.19424	0.18299	0.15082	0.10642	0.074347	0.074049	0.10464	0.14375	0.16122	0.14202	0.097575	0.052225
	0.00035189	0.001787	0.0070679	0.021771	0.052225	0.097569	0.14196	0.16086	0.14196	0.097575	0.052279	0.022122	0.0088549	0.0088549	0.022129	0.052333	0.097927	0.14375	0.16793	0.16373	0.14979	0.14979	0.16373	0.16794	0.1438	0.098273	0.054066	0.028845	0.028838	0.054012	0.097921	0.14202	0.16087	0.14196	0.097569	0.052225	0.021771	0.0070679	0.001787	0.00035189	5.3964e-05	6.4451e-06	0	6.4451e-06	6.0409e-05	0.00040585	0.0021389	0.0088549	0.028838
	0.6707	0.82437	0.90562	0.89602	0.8162	0.70992	0.62859	0.60934	0.65758	0.75169	0.86093	0.95423	1	0.97622	0.89175	0.79253	0.73196	0.72536	0.73556	0.70978	0.62912	0.51919	0.42287	0.37377	0.38576	0.44912	0.53455	0.6126	0.67405	0.72604	0.76749	0.78078	0.75709	0.71927	0.70322	0.72383	0.77535	0.84739	0.9121	0.91533	0.81832	0.64171	0.44863	0.298	0.22525	0.24364	0.33819	0.46021	0.54427
	0.34173	0.26786	0.2568	0.30333	0.38049	0.44086	0.44655	0.40358	0.36181	0.37313	0.45023	0.56603	0.68343	0.77781	0.83324	0.82841	0.74483	0.59705	0.43745	0.31348	0.22986	0.16388	0.10305	0.053401	0.022643	0.010715	0.016275	0.04568	0.11157	0.21692	0.33621	0.4197	0.42803	0.36491	0.2756	0.21689	0.22322	0.28665	0.36282	0.4023	0.38191	0.31106	0.21775	0.13348	0.08285	0.076141	0.1051	0.14416	0.16301
	0	0	0	0	0	0	0	0	0	0	0	0	0	0	0	0	0	0	0	0	0	0	0	0	0	0	0	0	0	0	0	0	0	0	0	0	0	0	0	0	0	0	0	0	0	0	0	0	0
	0	0	0	0	0	0	0	0	0	0	0	0	0	0	0	0	0	0	0	0	0	0	0	0	0	0	0	0	0	0	0	0	0	0	0	0	0	0	0	0	0	0	0	0	0	0	0	0	0
	0	0	0	0	0	0	0	0	0	0	0	0	0	6.4451e-06	5.3964e-05	0.00035189	0.001787	0.0070679	0.021771	0.052225	0.097569	0.14196	0.16086	0.14196	0.097569	0.052225	0.021771	0.0070679	0.001787	0.00035189	5.3964e-05	6.4451e-06	0	6.4451e-06	5.3964e-05	0.00035189	0.001787	0.0070679	0.021771	0.052225	0.097569	0.14196	0.16086	0.14196	0.097569	0.052225	0.021771	0.0070679	0.001787
	0.043541	0.10445	0.19514	0.28392	0.32173	0.28392	0.19514	0.10445	0.043541	0.014136	0.0035741	0.00070378	0.00010793	1.289e-05	0	0	0	0	0	0	0	0	0	0	0	0	0	0	6.4451e-06	5.3964e-05	0.00035189	0.001787	0.0070679	0.021771	0.052225	0.097569	0.14197	0.16092	0.14231	0.099356	0.059293	0.043548	0.059347	0.099708	0.1441	0.16799	0.16374	0.14979	0.14979
	6.4451e-06	0	0	0	0	6.4451e-06	5.3964e-05	0.00035189	0.001787	0.0070679	0.021771	0.052225	0.097575	0.14202	0.16122	0.14376	0.10474	0.074699	0.07757	0.11877	0.18729	0.26567	0.33715	0.3815	0.37395	0.30569	0.20221	0.10624	0.043893	0.01419	0.0035805	0.00070378	0.00010793	1.289e-05	6.4451e-06	5.3964e-05	0.00035189	0.001787	0.0070679	0.021771	0.052225	0.097569	0.14196	0.16086	0.14196	0.097569	0.052225	0.021771	0.0070679
	0	0	0	0	0	0	0	0	0	0	0	0	0	0	0	0	0	0	0	0	0	0	0	0	0	0	0	0	0	0	0	0	0	0	0	0	0	0	0	0	0	0	0	0	0	0	0	0	0
	0	0	6.4451e-06	5.3964e-05	0.00035189	0.001787	0.0070679	0.021771	0.052225	0.097569	0.14196	0.16086	0.14196	0.097569	0.052225	0.021771	0.0070679	0.001787	0.00035189	5.3964e-05	6.4451e-06	0	0	0	0	0	0	0	0	0	0	0	0	0	0	0	0	0	0	0	0	0	0	0	0	0	0	0	0
	0.15296	0.19184	0.22309	0.26919	0.34433	0.42396	0.45898	0.42436	0.34647	0.27804	0.25187	0.26549	0.30096	0.33929	0.35546	0.32466	0.24661	0.15163	0.074699	0.030679	0.015929	0.02391	0.052637	0.09769	0.14237	0.163	0.15082	0.12646	0.12657	0.17336	0.25372	0.32674	0.35725	0.34463	0.31575	0.29646	0.30011	0.33522	0.41019	0.53041	0.69239	0.87258	1.02	1.0732	0.99964	0.81891	0.58776	0.36633	0.19531
	0	0	6.4451e-06	5.3964e-05	0.00035189	0.001787	0.0070679	0.021771	0.052225	0.097569	0.14196	0.16086	0.14196	0.097569	0.052225	0.021771	0.0070679	0.001787	0.00035189	5.3964e-05	6.4451e-06	0	6.4451e-06	5.3964e-05	0.00035189	0.001787	0.0070679	0.021771	0.052225	0.097569	0.14196	0.16086	0.14196	0.097569	0.052225	0.021771	0.0070743	0.001841	0.00070378	0.001841	0.0070743	0.021771	0.052225	0.097569	0.14196	0.16086	0.14196	0.097569	0.052225
	0.15667	0.14111	0.1561	0.16444	0.14267	0.097677	0.052251	0.021879	0.0077717	0.0053676	0.014542	0.043947	0.10624	0.20221	0.30575	0.3743	0.38328	0.34417	0.28708	0.23773	0.20927	0.19776	0.18334	0.14914	0.099375	0.052631	0.022176	0.0088614	0.0088549	0.022129	0.052333	0.097927	0.14375	0.16793	0.16373	0.1498	0.14985	0.16414	0.17012	0.15296	0.1286	0.13369	0.19513	0.3059	0.42401	0.49772	0.49981	0.44079	0.3542
	0	0	0	0	0	0	0	0	0	0	0	0	0	0	0	0	6.4451e-06	5.3964e-05	0.00035189	0.001787	0.0070679	0.021771	0.052225	0.097569	0.14196	0.16086	0.14197	0.097623	0.052577	0.023558	0.014136	0.023564	0.052631	0.097975	0.14376	0.16793	0.16373	0.14979	0.14979	0.16373	0.16793	0.14376	0.097975	0.052631	0.023564	0.014136	0.023558	0.052577	0.097623
	0.18979	0.32281	0.4748	0.59464	0.63994	0.59465	0.47486	0.32314	0.19141	0.1209	0.13387	0.23312	0.39193	0.54492	0.61468	0.57196	0.46726	0.38962	0.39373	0.47067	0.57711	0.67418	0.74022	0.76657	0.74923	0.68164	0.56452	0.42604	0.31244	0.24913	0.22642	0.22845	0.25695	0.31415	0.378	0.41325	0.40675	0.38605	0.40621	0.51302	0.70364	0.92466	1.1169	1.2484	1.2961	1.2301	1.048	0.80858	0.6016
	0.38238	0.40272	0.48594	0.59828	0.67434	0.66109	0.5504	0.38463	0.23208	0.14995	0.16283	0.25813	0.3841	0.46485	0.44844	0.3513	0.24591	0.202	0.23811	0.31634	0.37645	0.38201	0.33752	0.26711	0.19257	0.13348	0.10802	0.12004	0.14914	0.16272	0.14267	0.09941	0.059299	0.043554	0.059401	0.10007	0.14595	0.17546	0.18766	0.21093	0.27655	0.38148	0.48572	0.54743	0.55273	0.51411	0.45567	0.40586	0.39115
	0.13756	0.16044	0.18697	0.20172	0.21698	0.24649	0.28066	0.29349	0.27092	0.23085	0.21731	0.27023	0.38985	0.52799	0.62239	0.64316	0.60252	0.52698	0.43395	0.33405	0.24379	0.18825	0.18766	0.24023	0.31993	0.39046	0.42288	0.40912	0.36594	0.32059	0.28887	0.26872	0.24844	0.21523	0.16415	0.10481	0.054735	0.025811	0.022015	0.049261	0.12072	0.24581	0.4102	0.56946	0.66731	0.6666	0.57458	0.447	0.35727
	0.22205	0.24203	0.24178	0.22058	0.18736	0.16439	0.17584	0.22696	0.30152	0.38189	0.46294	0.5402	0.59298	0.59703	0.5552	0.49616	0.43836	0.3777	0.31659	0.28019	0.29106	0.34141	0.39754	0.42501	0.41126	0.37313	0.34278	0.34324	0.37515	0.41924	0.45009	0.45591	0.44191	0.40977	0.35029	0.26786	0.19697	0.1795	0.22587	0.29986	0.34564	0.33656	0.29282	0.24677	0.20621	0.16328	0.12367	0.10908	0.13537
Right panel
Baseline coupled	0	0	0.042553	0	0.38298	0	0.12766	0	0	0	0	0
Baseline non-coupled	0	0	0	0	0	0	0	0	0	0	0	0	0	0	0	0	0	0	0	0	0	0	0	0	0	0	2	0	0	0	0	0	0	0	0	0	0	0	0	0	0	0	0	0	0	0	0	0	0
Freeze coupled	0	0	0	0	0.12766	0	0.12766	0	0	0	0	0
Freeze non-coupled	0	0	0	0	0	0	0	0	0	0	0	0	0	0	0	0	0	0	0	0	0	0	0	0	0	0	0	0	0	0	0	0	0	0	0	0	0	0	0	0	0	0	0	0	0	0	0	0	0
[truncated: 406 more columns]
