# Supplementary material for: De novo inter-regional coactivations of preconfigured local ensembles support memory
Source: Nat Commun. 2022 Mar 11;13:1272. doi: 10.1038/s41467-022-28929-x (PMC8917150; doi:10.1038/s41467-022-28929-x)
Supplement: Supplementary file 6 — Source Data [file 41467_2022_28929_MOESM6_ESM.zip › SourceData/supplementary_fig08_c.csv]

Supplementary Fig. 8c
BLA-PL5	-0.00043681	0.00025309	0.0075798	-0.00086412	-0.0027556	-0.010011	0.0011686	-0.0068012	0.00058473	0.0073967	0.0072828	0.0059769	0.0007439	-0.00024214	0.00059555	-0.0072892	0.0064474	-0.0063156	0.0036787	0.0014525	0.0046172	3.1714e-05	0.0016922	-0.010233	0.0080156	-0.0057614	0.0087086	0.00734	-0.00041908	-0.0077214	-0.011807	0.00048244	0.010473	-0.0012178	0.0067692	0.0054502	-0.00032647	-0.0046059	-0.0030914	-0.0060677	-0.00025412	0.002078	0.0068977	-0.0026223	-0.00030586	-0.0010264	-0.0079568	-0.0066583	-0.0065296
vCA1-PL5	0.0092439	-0.0066152	0.00014382	0.013531	0.000268	-0.0023076	-0.00044217	-0.0028287	-0.005127	0.0021116	-0.010991	0.0018163	0.0092581	0.002344	0.018637	-0.0075368	0.0075197	0.0010427	-0.00077904	-0.0044058	-0.0075121	-0.0023432	-0.00057542	-0.00024351	-0.00032286	0.011885	0.0074076	0.0075063	-0.0095249	-0.0015883	0.0013462	-0.016445	0.0011572	-0.0060066	-0.0099681	-0.00028254	0.0035667	0.0035292	3.4994e-05	0.0072433	0.0014878	-0.001717	0.0016413	0.0007384	-0.008039	0.0026375	0.0031827	5.3297e-05	0.011631
vCA1-BLA	-0.010422	0.011263	0.01035	0.0061741	0.0088353	-0.004328	-0.0012862	-0.00092217	0.0018699	0.0062302	0.0030346	0.0050352	-0.0058495	-0.0015088	0.013713	0.00061522	0.0016057	0.00014509	-0.0083384	0.00080574	-0.0050182	0.0079984	0.010149	-0.00041328	-0.00011679	0.00058507	0.0071504	-0.0047364	-0.0093037	-0.0088603	0.00044754	-0.000782	0.0079284	-0.0046309	0.008413	0.0033519	-0.0021703	0.00033807	-0.0056278	0.001315	0.0015957	-0.0028626	0.0014841	-0.0092386	-0.0063806	-0.0010657	-0.0031006	9.3123e-05	0.004792
[truncated: 307 more columns]
