# Supplementary material for: De novo inter-regional coactivations of preconfigured local ensembles support memory
Source: Nat Commun. 2022 Mar 11;13:1272. doi: 10.1038/s41467-022-28929-x (PMC8917150; doi:10.1038/s41467-022-28929-x)
Supplement: Supplementary file 6 — Source Data [file 41467_2022_28929_MOESM6_ESM.zip › SourceData/supplementary_fig09.csv]

Supplementary Fig. 9
Left panel
BLA-PL5
Product of # cells in involved regions	3417	670	376	312	943	2553	923
# analysed ensemble pairs	170	24	16	16	77	126	60
vCA1-PL5
Product of # cells in involved regions	1785	1139	2106	312	451	1863	1065
# analysed ensemble pairs	80	60	105	16	33	98	75
Right panel
BLA-PL5
# analysed ensemble pairs	170	24	16	16	77	126	60
# coupled ensemble pairs	11	3	0	0	5	17	2
vCA1-PL5
# analysed ensemble pairs	80	60	105	16	33	98	75
# coupled ensemble pairs	1	7	2	0	0	2	0
