# Supplementary material for: De novo inter-regional coactivations of preconfigured local ensembles support memory
Source: Nat Commun. 2022 Mar 11;13:1272. doi: 10.1038/s41467-022-28929-x (PMC8917150; doi:10.1038/s41467-022-28929-x)
Supplement: Supplementary file 6 — Source Data [file 41467_2022_28929_MOESM6_ESM.zip › SourceData/supplementary_fig15_b.csv]

Supplementary Fig. 15b
Triple-CCG peak
With triple-activation
Solo activation rate (1/min)	1	2	5	10	20	50	100
	4.7449	1.798	0.47408	0.16939	0.059282	0.013477	0.006285
	4.7449	1.798	0.47421	0.16968	0.05983	0.015236	0.0070187
	4.7449	1.798	0.47421	0.16939	0.059693	0.013081	0.0056775
	4.7449	1.798	0.47435	0.16949	0.059968	0.01317	0.0075632
	4.7449	1.798	0.47435	0.16939	0.059693	0.012244	0.006636
	4.7449	1.798	0.47435	0.16949	0.059213	0.012507	0.0090018
	4.7449	1.798	0.47435	0.16978	0.059762	0.011714	0.0078503
	4.7449	1.798	0.47408	0.16939	0.05983	0.012728	0.0059018
	4.7449	1.798	0.47448	0.16939	0.059213	0.014532	0.0061871
	4.7486	1.7994	0.47485	0.16991	0.059877	0.018724	0.006279
	4.7449	1.798	0.47435	0.16949	0.059282	0.014663	0.01028
	4.7449	1.7978	0.47435	0.16987	0.059762	0.015103	0.0061575
	4.7449	1.798	0.47448	0.16987	0.059145	0.019899	0.0073064
	4.7449	1.798	0.47408	0.16939	0.059625	0.015897	0.0068926
	4.7449	1.798	0.47435	0.16968	0.059762	0.015633	0.0072432
	4.7449	1.798	0.47435	0.16997	0.059899	0.015765	0.0063165
	4.7449	1.798	0.47448	0.16978	0.060173	0.014663	0.0079148
	4.7449	1.798	0.47421	0.16959	0.05983	0.015105	0.006796
	4.7449	1.798	0.47394	0.16891	0.059145	0.018231	0.005484
	4.7449	1.798	0.47421	0.16978	0.059625	0.015192	0.0063806
	4.7449	1.798	0.47394	0.16949	0.059512	0.013214	0.0071791
	4.7449	1.798	0.47435	0.16949	0.059008	0.011758	0.0099918
	4.7449	1.7978	0.47421	0.16949	0.059488	0.015059	0.0059015
	4.7449	1.798	0.47448	0.16959	0.059351	0.012992	0.0092566
	4.7449	1.798	0.47448	0.16997	0.060516	0.015148	0.0090984
	4.7449	1.7978	0.47421	0.1691	0.059213	0.014795	0.0050369
	4.7449	1.798	0.47435	0.16978	0.059899	0.015105	0.0064428
	4.7449	1.798	0.47448	0.16978	0.060173	0.013169	0.005612
	4.7449	1.7978	0.47408	0.16939	0.058802	0.01286	0.0078837
	4.7449	1.798	0.47435	0.16968	0.059556	0.017876	0.0045923
	4.7446	1.798	0.47435	0.16959	0.060036	0.01814	0.0071486
	4.7449	1.7975	0.47408	0.16959	0.059488	0.01814	0.013605
	4.7449	1.7978	0.47408	0.16939	0.059968	0.013038	0.0060619
	4.7449	1.798	0.47435	0.16978	0.05983	0.014927	0.0080446
	4.7449	1.798	0.47448	0.16968	0.06031	0.016514	0.0067
	4.7446	1.798	0.47435	0.16949	0.059968	0.015897	0.0063806
	4.7446	1.7978	0.47367	0.16949	0.059169	0.012332	0.0050715
	4.7449	1.798	0.47435	0.16978	0.059351	0.015811	0.010024
	4.7449	1.798	0.47448	0.16939	0.059693	0.01625	0.0068276
	4.7446	1.798	0.47408	0.1692	0.059145	0.012816	0.0060925
	4.7449	1.798	0.47435	0.16959	0.059899	0.020163	0.0067947
	4.7449	1.798	0.47448	0.16997	0.060447	0.013257	0.0063806
	4.7449	1.7978	0.47435	0.16978	0.069857	0.015633	0.0077858
	4.7449	1.798	0.47448	0.16997	0.060036	0.013169	0.0066364
	4.7449	1.798	0.47435	0.16987	0.060105	0.013213	0.0075637
	4.7446	1.798	0.47435	0.16987	0.060036	0.01361	0.0063809
	4.7449	1.798	0.47421	0.16959	0.059899	0.0155	0.0080747
	4.7446	1.798	0.47435	0.16978	0.060173	0.013433	0.0061575
	4.7449	1.7978	0.47435	0.16968	0.05983	0.018361	0.0070526
	4.7449	1.798	0.47421	0.16944	0.059787	0.013788	0.010057
	4.7446	1.7975	0.47408	0.16939	0.059076	0.011802	0.0065396
	4.7446	1.798	0.47421	0.1692	0.059693	0.018229	0.0069886
	4.7449	1.798	0.47448	0.16939	0.059488	0.018096	0.0059325
	4.7449	1.798	0.47448	0.16959	0.059008	0.015015	0.0059975
	4.7449	1.798	0.47421	0.16968	0.059693	0.01286	0.0064446
	4.7449	1.798	0.47421	0.1693	0.059693	0.013169	0.0070215
	4.7449	1.798	0.47408	0.16949	0.059693	0.015897	0.0063485
	4.7449	1.798	0.47435	0.16949	0.059351	0.015148	0.0059655
	4.7449	1.798	0.47408	0.16959	0.060173	0.013477	0.0082347
	4.7449	1.798	0.47448	0.16987	0.059693	0.016252	0.012327
	4.7449	1.798	0.47394	0.1693	0.058871	0.012463	0.0081077
	4.7446	1.798	0.47421	0.16968	0.069652	0.019458	0.0067316
	4.7449	1.798	0.47435	0.16968	0.059625	0.015103	0.0063495
	4.7446	1.7978	0.47394	0.16901	0.058802	0.015236	0.0059344
	4.7446	1.798	0.47435	0.16959	0.059693	0.015105	0.0058369
	4.7449	1.798	0.47448	0.16968	0.059693	0.013081	0.0050694
	4.7449	1.798	0.47435	0.16987	0.059145	0.019678	0.0087455
	4.7449	1.798	0.47448	0.16939	0.059968	0.015368	0.0052304
	4.7449	1.798	0.47435	0.16959	0.059556	0.015765	0.0063495
	4.7449	1.798	0.47448	0.1691	0.059351	0.01264	0.0056455
	4.7449	1.7978	0.47421	0.1693	0.059855	0.016119	0.0064778
	4.7449	1.7978	0.47435	0.16959	0.059145	0.012992	0.0054224
	4.7446	1.798	0.47421	0.16949	0.059556	0.013345	0.0080117
	4.7449	1.7978	0.47394	0.1691	0.059693	0.015723	0.0072429
	4.7449	1.798	0.47448	0.16978	0.060105	0.015721	0.0069255
	4.7449	1.798	0.47448	0.16939	0.059488	0.012509	0.0050057
	4.7449	1.7978	0.47435	0.16949	0.059213	0.012773	0.0067312
	4.7449	1.798	0.47448	0.16968	0.059556	0.012022	0.0099299
	4.7449	1.798	0.47421	0.16949	0.059899	0.013521	0.0068606
	4.7446	1.798	0.47421	0.16978	0.059488	0.012684	0.0082987
	4.7449	1.7978	0.47394	0.1692	0.059213	0.01981	0.0065709
	4.7449	1.7975	0.47408	0.16959	0.059693	0.015015	0.0063175
	4.7449	1.7975	0.47408	0.16939	0.069515	0.017832	0.0065406
	4.7449	1.798	0.47435	0.1691	0.059488	0.013037	0.0063175
	4.7449	1.798	0.47448	0.16978	0.060105	0.018361	0.0068286
	4.7446	1.798	0.47421	0.16959	0.060105	0.012509	0.0060289
	4.7446	1.7978	0.47408	0.16953	0.059581	0.0122	0.0080735
	4.7446	1.798	0.47421	0.16968	0.059968	0.018054	0.0066031
	4.7449	1.798	0.47448	0.16968	0.059693	0.01814	0.0071166
	4.7449	1.798	0.47435	0.16959	0.059556	0.013477	0.0062535
	4.7449	1.798	0.47448	0.16968	0.059786	0.013261	0.0066992
	4.7449	1.8051	0.47526	0.16973	0.059718	0.018936	0.0072743
	4.7449	1.7978	0.47394	0.1692	0.059145	0.017214	0.0068593
	4.7449	1.798	0.47435	0.1693	0.059488	0.012331	0.0070526
	4.7449	1.798	0.47394	0.1693	0.058802	0.012552	0.0054525
	4.7449	1.798	0.47421	0.16939	0.058758	0.011936	0.0067951
	4.7449	1.798	0.47435	0.16987	0.059488	0.013125	0.0054544
	4.7449	1.798	0.47435	0.16987	0.059488	0.013301	0.0088736
	4.7449	1.798	0.47448	0.16997	0.060379	0.013257	0.0068921
	4.7449	1.7975	0.47408	0.1693	0.059625	0.012728	0.0056128
	4.7449	1.798	0.47448	0.16978	0.059899	0.013389	0.0066041
	4.7449	1.798	0.47448	0.16997	0.059968	0.01528	0.0070526
	4.7449	1.798	0.47408	0.16968	0.059693	0.013874	0.010218
	4.7449	1.798	0.47435	0.16968	0.060036	0.01528	0.0060925
	4.7446	1.7978	0.47435	0.1693	0.059351	0.015677	0.0075307
	4.7449	1.798	0.47448	0.16987	0.06972	0.01959	0.0075317
	4.7446	1.798	0.47435	0.16959	0.059762	0.012684	0.0076277
	4.7446	1.798	0.47421	0.1693	0.058939	0.017261	0.0084895
	4.7449	1.798	0.47394	0.1693	0.059488	0.014927	0.010792
	4.7449	1.7978	0.47408	0.16949	0.059488	0.013169	0.0060605
	4.7449	1.798	0.47408	0.1692	0.059145	0.014973	0.0048771
	4.7446	1.798	0.47421	0.16968	0.059443	0.012729	0.0050051
	4.7449	1.7978	0.47435	0.16949	0.059899	0.013347	0.0073392
	4.7449	1.798	0.47421	0.16901	0.059076	0.012992	0.0049094
	4.7449	1.798	0.47408	0.16939	0.059693	0.013521	0.0071472
	4.7449	1.7975	0.47408	0.16949	0.059282	0.012287	0.0073716
	4.7449	1.798	0.47435	0.16949	0.058596	0.012684	0.0068281
	4.7449	1.798	0.47448	0.16968	0.05983	0.013611	0.0069241
	4.7449	1.798	0.47435	0.17007	0.060105	0.021442	0.0085557
	4.7449	1.798	0.47435	0.16968	0.059581	0.013655	0.006188
	4.7449	1.7978	0.47408	0.16949	0.059488	0.012552	0.0062858
	4.7449	1.798	0.47421	0.16891	0.059213	0.01695	0.0059331
	4.7446	1.798	0.47435	0.16968	0.059899	0.018273	0.0072756
	4.7449	1.7973	0.4738	0.16949	0.059693	0.013081	0.0057735
	4.7449	1.798	0.47421	0.16939	0.059488	0.015633	0.0054858
	4.7449	1.798	0.47408	0.16978	0.059625	0.015105	0.0074343
	4.7446	1.798	0.47435	0.16959	0.059693	0.013301	0.0051354
	4.7449	1.7978	0.47408	0.16968	0.05983	0.015192	0.0049414
	4.7449	1.798	0.47421	0.16901	0.058939	0.015103	0.0063815
	4.7449	1.798	0.47448	0.16978	0.059419	0.015456	0.0063483
	4.7449	1.798	0.47448	0.16939	0.059419	0.013435	0.010664
	4.7449	1.798	0.47435	0.1693	0.059351	0.017435	0.0064446
	4.7449	1.798	0.47394	0.16949	0.059693	0.014403	0.0061585
	4.7446	1.798	0.47435	0.16968	0.05983	0.015544	0.0055184
	4.7449	1.798	0.47448	0.16978	0.059282	0.015019	0.004845
	4.7449	1.7978	0.47408	0.16968	0.05983	0.015502	0.0106
	4.7446	1.798	0.47408	0.16939	0.05983	0.014971	0.0060605
	4.7449	1.798	0.47448	0.16959	0.070063	0.017699	0.0086498
	4.7446	1.798	0.47421	0.16968	0.060036	0.013654	0.007052
	4.7449	1.7978	0.47408	0.16968	0.059282	0.012507	0.0095139
	4.7449	1.798	0.47448	0.16978	0.059968	0.01264	0.0079806
	4.7449	1.7978	0.47408	0.1692	0.059488	0.015368	0.0068606
	4.7449	1.798	0.47421	0.16968	0.059419	0.015456	0.0065735
	4.7449	1.798	0.47435	0.16978	0.059649	0.012509	0.006412
	4.7449	1.7978	0.47421	0.16949	0.059419	0.015368	0.010666
	4.7449	1.798	0.47421	0.16978	0.060242	0.013698	0.0058704
	4.7449	1.798	0.47448	0.16968	0.059762	0.018581	0.0066055
	4.75	1.8001	0.47464	0.1694	0.059079	0.01569	0.010022
	4.7449	1.7978	0.47421	0.16968	0.059556	0.013566	0.0075623
	4.7449	1.798	0.47448	0.16959	0.059693	0.013742	0.0079797
	4.7446	1.7978	0.47367	0.16901	0.058733	0.014971	0.011367
	4.7449	1.798	0.47448	0.16978	0.059899	0.015544	0.0060945
	4.7449	1.798	0.47448	0.16949	0.059625	0.013257	0.0075951
	4.7449	1.7978	0.47408	0.16949	0.059419	0.012641	0.0055169
	4.7449	1.798	0.47435	0.16978	0.059625	0.012375	0.0084593
	4.7449	1.798	0.47435	0.16959	0.059488	0.013213	0.0079474
	4.7449	1.798	0.47394	0.16949	0.059625	0.015456	0.0094828
	4.7449	1.798	0.47435	0.16978	0.059625	0.021045	0.0068295
	4.7449	1.7978	0.47421	0.16968	0.059556	0.015414	0.0071783
	4.7449	1.7978	0.47435	0.16978	0.059008	0.012199	0.0064775
	4.7446	1.798	0.47421	0.16968	0.059488	0.015809	0.0070511
	4.7449	1.798	0.47448	0.16959	0.058802	0.015853	0.0077877
	4.7449	1.798	0.47435	0.16968	0.059968	0.013082	0.0080112
	4.7449	1.798	0.47448	0.16968	0.059968	0.013257	0.0040153
	4.7449	1.798	0.47435	0.16968	0.060105	0.013654	0.0073396
	4.7449	1.798	0.47435	0.16982	0.059855	0.016474	0.0070827
	4.7446	1.7978	0.47421	0.16949	0.059419	0.013169	0.0074037
	4.7449	1.798	0.47448	0.16968	0.059556	0.013301	0.0079467
	4.7449	1.7978	0.47408	0.16978	0.05983	0.018625	0.0054857
	4.7449	1.798	0.47421	0.16949	0.059213	0.011714	0.0057735
	4.7449	1.798	0.47448	0.16978	0.059625	0.012067	0.0060285
	4.7449	1.798	0.47435	0.16949	0.05983	0.018052	0.0066366
	4.7449	1.798	0.47435	0.16968	0.069789	0.016029	0.0050394
	4.7449	1.798	0.47421	0.16968	0.060105	0.015456	0.0056138
	4.7449	1.798	0.47435	0.16987	0.059556	0.012112	0.0071802
	4.7446	1.798	0.47408	0.16949	0.058802	0.012463	0.0053584
	4.7449	1.7978	0.47408	0.16949	0.059351	0.014841	0.006444
	4.7449	1.7975	0.47485	0.16973	0.059649	0.013126	0.0060293
	4.7446	1.798	0.47421	0.16949	0.059213	0.011935	0.0071804
	4.7449	1.7978	0.47421	0.16987	0.060173	0.012992	0.0052304
	4.7446	1.798	0.47435	0.16959	0.059213	0.015368	0.0056135
	4.7449	1.798	0.47435	0.16987	0.05983	0.013521	0.0097359
	4.7449	1.798	0.47448	0.16987	0.059968	0.015941	0.0064449
	4.7449	1.798	0.47435	0.16968	0.059992	0.015283	0.0069875
	4.7449	1.798	0.47435	0.16968	0.059419	0.014266	0.0082015
	4.7449	1.798	0.47448	0.16987	0.06031	0.013477	0.005933
	4.7449	1.7978	0.47394	0.1691	0.058733	0.011846	0.0067956
	4.7449	1.798	0.47435	0.16997	0.060447	0.012641	0.0063474
	4.7449	1.798	0.47435	0.16978	0.059419	0.015943	0.0080104
	4.7449	1.798	0.47435	0.1691	0.059419	0.017611	0.0060288
	4.7449	1.798	0.47435	0.16949	0.05983	0.01625	0.0061565
	4.7449	1.7978	0.47435	0.16959	0.059581	0.013479	0.0059329
	4.7449	1.798	0.47435	0.16978	0.059899	0.016338	0.0084268
	4.7449	1.798	0.47435	0.16968	0.059419	0.014883	0.0070202
	4.7444	1.7978	0.47394	0.1693	0.059488	0.01383	0.0092258
	4.7449	1.798	0.47421	0.16968	0.059693	0.018539	0.0085544
	4.7449	1.798	0.47421	0.16968	0.059488	0.014266	0.0068916
	4.7449	1.798	0.47435	0.16978	0.060036	0.015324	0.0093858
	4.7449	1.798	0.47421	0.16987	0.070337	0.025355	0.0083627
	4.7449	1.798	0.47421	0.16968	0.070132	0.017876	0.0074993
	4.7449	1.798	0.47448	0.16968	0.059762	0.018317	0.0065406
	4.7449	1.798	0.47448	0.16968	0.059762	0.015588	0.0067966
	4.7446	1.7978	0.47408	0.16968	0.059899	0.015853	0.0080437
	4.7449	1.798	0.47448	0.16968	0.059625	0.019943	0.0095459
	4.7449	1.7978	0.47421	0.16987	0.059762	0.012375	0.0061889
	4.7446	1.7978	0.47367	0.1693	0.059076	0.01528	0.0080757
	4.7449	1.798	0.47421	0.1693	0.059718	0.015061	0.0058684
	4.7449	1.7978	0.47435	0.16959	0.059488	0.017878	0.0080743
	4.7449	1.798	0.47448	0.16987	0.059718	0.013258	0.0069862
	4.7449	1.798	0.47435	0.16987	0.058459	0.011317	0.0054209
	4.7449	1.8051	0.47512	0.17011	0.059786	0.017702	0.0082023
	4.7449	1.798	0.47435	0.16968	0.059693	0.017876	0.0089068
	4.7449	1.798	0.47435	0.16987	0.059786	0.012597	0.0067961
	4.7446	1.798	0.47499	0.16963	0.059718	0.01317	0.0075321
	4.7449	1.7978	0.47421	0.16959	0.059693	0.012818	0.0078819
	4.7449	1.798	0.47408	0.16959	0.059968	0.01264	0.0074347
	4.7449	1.798	0.47448	0.16987	0.059762	0.013433	0.0060935
	4.7449	1.7978	0.47421	0.16939	0.059899	0.021045	0.0098664
	4.7449	1.798	0.47435	0.16949	0.059556	0.016029	0.0045585
	4.7449	1.798	0.47435	0.16978	0.059556	0.015414	0.0064765
	4.7449	1.7978	0.47421	0.1692	0.059282	0.012375	0.0057725
	4.7449	1.798	0.47435	0.16987	0.059556	0.013742	0.0069895
	4.7449	1.798	0.47448	0.17007	0.070475	0.019331	0.0076606
	4.7449	1.798	0.47448	0.1692	0.059213	0.012684	0.0066366
	4.7449	1.798	0.47421	0.16939	0.059488	0.0155	0.0084268
	4.7449	1.7975	0.47421	0.16987	0.059968	0.015236	0.0054857
	4.7449	1.798	0.47435	0.16949	0.059419	0.018052	0.0074677
	4.7449	1.798	0.47435	0.16968	0.05983	0.018361	0.0055504
	4.7449	1.798	0.47435	0.16968	0.059351	0.015368	0.0082664
	4.7449	1.798	0.47421	0.16939	0.069378	0.020472	0.0059024
	4.7449	1.798	0.47421	0.16987	0.05983	0.015368	0.0054218
	4.7446	1.7978	0.47421	0.16968	0.059968	0.015282	0.005996
	4.7446	1.798	0.47435	0.17007	0.060173	0.013786	0.0064766
	4.7449	1.7978	0.47421	0.16968	0.059762	0.01286	0.0059975
	4.7449	1.798	0.47448	0.16978	0.060173	0.015721	0.0069575
	4.7449	1.798	0.47448	0.16968	0.060036	0.015635	0.0061899
	4.7449	1.798	0.47435	0.16997	0.060105	0.017699	0.0077877
	4.7449	1.798	0.47435	0.16997	0.059899	0.013523	0.0059978
	4.7449	1.798	0.47526	0.16953	0.059924	0.012818	0.007404
	4.7449	1.798	0.47435	0.16978	0.059488	0.018054	0.010697
	4.7446	1.798	0.47408	0.16978	0.059488	0.015765	0.0060605
	4.7449	1.7978	0.47421	0.16959	0.059693	0.013037	0.0050042
	4.7449	1.798	0.47435	0.1693	0.059351	0.012774	0.0069881
	4.7449	1.798	0.47448	0.16968	0.060379	0.021356	0.0097697
	4.7449	1.798	0.47435	0.16987	0.060173	0.015985	0.0066676
	4.7449	1.798	0.47448	0.16978	0.059899	0.01361	0.0060281
	4.7449	1.798	0.47435	0.16968	0.059693	0.015677	0.005198
	4.7449	1.798	0.47448	0.16949	0.059488	0.013038	0.0072113
	4.7449	1.798	0.47435	0.16978	0.059419	0.012684	0.0065721
	4.7449	1.798	0.47435	0.16978	0.05983	0.013786	0.0076907
	4.7449	1.798	0.47448	0.16968	0.059419	0.014841	0.006605
	4.7449	1.798	0.47421	0.16939	0.059693	0.014179	0.005964
	4.7449	1.798	0.47421	0.1693	0.059213	0.018052	0.0055805
	4.7449	1.798	0.47394	0.1693	0.059556	0.015633	0.0062196
	4.7449	1.798	0.47435	0.16968	0.059693	0.015678	0.005836
	4.7449	1.7978	0.47408	0.16968	0.059968	0.021045	0.0090655
	4.7446	1.798	0.47421	0.16939	0.059693	0.015456	0.0069881
	4.7449	1.798	0.47435	0.16901	0.058391	0.015324	0.0087135
	4.7449	1.798	0.47435	0.16949	0.059693	0.013257	0.0084593
	4.7449	1.798	0.47448	0.16968	0.05983	0.013257	0.0078197
	4.7449	1.798	0.47448	0.16968	0.059899	0.013081	0.006285
	4.7449	1.798	0.47448	0.16978	0.059762	0.012904	0.0075628
	4.7449	1.798	0.47448	0.16968	0.059488	0.015544	0.0090015
	4.7449	1.798	0.47448	0.16959	0.059488	0.013301	0.0051974
	4.7449	1.7978	0.47435	0.16978	0.059306	0.012817	0.0068591
	4.7449	1.798	0.47435	0.16968	0.059625	0.015103	0.0074357
	4.7449	1.7978	0.47435	0.16987	0.069583	0.015368	0.0075934
	4.7449	1.798	0.47435	0.16949	0.059693	0.012948	0.0054544
	4.7449	1.798	0.47448	0.16982	0.059855	0.014841	0.0057729
	4.7449	1.798	0.47448	0.16949	0.059282	0.013037	0.0066037
	4.7449	1.798	0.47448	0.16978	0.059968	0.018096	0.0090978
	4.7449	1.7978	0.47435	0.16968	0.059693	0.014971	0.0049094
	4.7449	1.798	0.47448	0.16949	0.059351	0.012507	0.0054224
	4.7449	1.798	0.47435	0.16939	0.059693	0.014795	0.0060288
	4.7446	1.798	0.47394	0.1691	0.059556	0.020604	0.0067006
	4.7449	1.798	0.47408	0.1692	0.059282	0.013786	0.0065729
	4.7449	1.798	0.47435	0.16901	0.058665	0.018096	0.0083627
	4.7449	1.798	0.47435	0.16997	0.059488	0.012684	0.0066375
	4.7449	1.798	0.47421	0.1693	0.059968	0.013433	0.0082344
	4.7449	1.798	0.47435	0.16987	0.059762	0.012862	0.0093535
	4.7449	1.798	0.47448	0.16959	0.060173	0.012948	0.0077557
	4.7449	1.798	0.47448	0.16978	0.060036	0.015853	0.0068916
	4.7449	1.798	0.47435	0.16987	0.059351	0.012816	0.0079157
	4.7449	1.7978	0.47408	0.16959	0.059968	0.016647	0.0051344
	4.7449	1.798	0.47435	0.16959	0.059762	0.015544	0.0082347
	4.7449	1.798	0.47435	0.16992	0.069366	0.020742	0.0074985
	4.7446	1.798	0.47408	0.16949	0.05983	0.015857	0.0094484
	4.7449	1.798	0.47421	0.16949	0.059762	0.014006	0.0068281
	4.7446	1.798	0.47421	0.16968	0.060036	0.013521	0.0064766
	4.7449	1.798	0.47526	0.17021	0.059879	0.013083	0.0080744
	4.7449	1.7978	0.47435	0.16968	0.059899	0.01251	0.007402
	4.7449	1.798	0.47408	0.16891	0.059145	0.012331	0.0073726
	4.7449	1.798	0.47435	0.16978	0.059625	0.015721	0.0058039
	4.7449	1.798	0.47435	0.16949	0.05983	0.020825	0.0064775
	4.7449	1.798	0.47448	0.16959	0.059444	0.013743	0.006477
	4.7449	1.798	0.47408	0.16949	0.059762	0.015588	0.0058365
	4.7449	1.798	0.47435	0.16987	0.06031	0.016691	0.0067655
	4.7449	1.798	0.47435	0.16978	0.059625	0.022847	0.0067956
	4.7449	1.798	0.47435	0.16978	0.059419	0.013477	0.0054544
	4.7449	1.798	0.47448	0.16978	0.059419	0.014927	0.0072121
	4.7449	1.798	0.47435	0.1692	0.059556	0.015855	0.0097056
	4.7441	1.798	0.47394	0.16939	0.059762	0.0155	0.0067321
	4.7449	1.798	0.47448	0.16968	0.059419	0.015897	0.0073406
	4.7449	1.7978	0.47421	0.16968	0.059693	0.01264	0.0061895
	4.7449	1.7978	0.47421	0.1691	0.058665	0.011582	0.0066036
	4.7449	1.798	0.47435	0.16939	0.059625	0.014795	0.0080107
	4.7446	1.7978	0.47394	0.1693	0.069652	0.018581	0.0063165
	4.7449	1.798	0.47435	0.16968	0.059762	0.012463	0.0059649
	4.7449	1.798	0.47448	0.16978	0.059762	0.014227	0.0059024
	4.7449	1.798	0.47448	0.16978	0.059968	0.015059	0.0059655
	4.7449	1.798	0.47435	0.16987	0.060036	0.01792	0.0057725
	4.7449	1.7975	0.47408	0.1691	0.059556	0.015941	0.0070846
	4.7449	1.798	0.47448	0.16959	0.059693	0.012992	0.006348
	4.7449	1.798	0.47421	0.16949	0.058939	0.017126	0.0085854
	4.7449	1.7978	0.47421	0.16959	0.059855	0.013126	0.0060619
	4.7449	1.798	0.47421	0.1691	0.058871	0.021569	0.0076917
	4.7449	1.798	0.47421	0.16949	0.059625	0.015192	0.0069881
	4.7446	1.798	0.47512	0.16982	0.060129	0.018454	0.0085537
	4.7449	1.798	0.47448	0.16968	0.059968	0.012904	0.0064766
	4.7449	1.798	0.47448	0.16959	0.059351	0.012375	0.0068926
	4.7449	1.798	0.47448	0.16959	0.059306	0.012597	0.0054204
	4.7444	1.7978	0.47408	0.16959	0.059101	0.016075	0.0057394
	4.7449	1.798	0.47421	0.1693	0.059419	0.019066	0.0058679
	4.7449	1.798	0.47435	0.16987	0.059968	0.014883	0.0053575
	4.7449	1.7978	0.47408	0.1693	0.059762	0.015105	0.0046217
	4.7449	1.798	0.47394	0.1691	0.05983	0.012992	0.0083944
	4.7446	1.798	0.47408	0.1691	0.058802	0.017391	0.0086508
	4.7449	1.798	0.47421	0.16978	0.05983	0.015678	0.0048457
	4.7449	1.798	0.47448	0.16978	0.059855	0.015414	0.006508
	4.7449	1.798	0.47421	0.16982	0.060061	0.015414	0.0067307
	4.7449	1.798	0.47448	0.16987	0.059625	0.013389	0.0074667
	4.7446	1.7978	0.47408	0.16949	0.060036	0.01361	0.0068921
	4.7446	1.798	0.47421	0.16968	0.059581	0.012951	0.0061866
	4.7449	1.798	0.47408	0.16978	0.059968	0.01286	0.0066041
	4.7449	1.798	0.47448	0.16968	0.05983	0.013038	0.0078503
	4.7449	1.798	0.47435	0.16959	0.059762	0.015991	0.0057717
	4.7449	1.798	0.47448	0.16997	0.059899	0.016029	0.0085552
	4.7449	1.798	0.47448	0.16968	0.059693	0.015721	0.0067966
	4.7449	1.798	0.47435	0.16959	0.059419	0.018008	0.0068276
	4.7449	1.798	0.47408	0.1693	0.059213	0.012331	0.0062855
	4.7449	1.798	0.47435	0.16987	0.059968	0.013301	0.0064766
	4.7449	1.798	0.47448	0.16959	0.059351	0.013038	0.0055812
	4.7446	1.798	0.47408	0.1693	0.059488	0.012597	0.0064761
	4.7446	1.798	0.47408	0.16959	0.059693	0.018096	0.0057104
	4.7449	1.7978	0.47421	0.16987	0.059625	0.015677	0.0059655
	4.7449	1.798	0.47435	0.16987	0.059556	0.012906	0.0064449
	4.7449	1.798	0.47435	0.16968	0.059625	0.013213	0.010026
	4.7446	1.798	0.47394	0.1692	0.059419	0.020428	0.0077566
	4.7449	1.798	0.47435	0.16959	0.059556	0.015368	0.0071166
	4.7449	1.798	0.47435	0.16987	0.060105	0.015456	0.0052928
	4.7449	1.798	0.47435	0.16978	0.060379	0.012376	0.0051649
	4.7449	1.798	0.47421	0.16978	0.060242	0.016294	0.0097047
	4.7449	1.798	0.47526	0.16992	0.059923	0.012024	0.0057098
	4.7449	1.798	0.47435	0.16978	0.059419	0.01528	0.0064756
	4.7449	1.798	0.47435	0.16949	0.059282	0.020384	0.0056135
	4.7449	1.798	0.47435	0.1693	0.059625	0.016691	0.0087784
	4.7449	1.798	0.47435	0.16968	0.059899	0.012552	0.0053247
	4.7449	1.798	0.47448	0.16987	0.059213	0.018273	0.0055504
	4.7446	1.798	0.47408	0.16959	0.059488	0.015941	0.0061905
	4.7449	1.798	0.47435	0.16987	0.059762	0.012948	0.0080433
	4.7446	1.7978	0.47394	0.16959	0.059213	0.018229	0.0066676
	4.7449	1.7978	0.47435	0.16949	0.060036	0.017611	0.0074352
	4.7446	1.798	0.47408	0.16959	0.059213	0.014839	0.0089695
	4.7449	1.798	0.47435	0.16959	0.059625	0.015941	0.0071156
	4.7449	1.798	0.47448	0.16978	0.060242	0.018449	0.0046873
	4.7449	1.798	0.47435	0.16959	0.059213	0.013081	0.0052934
	4.7449	1.798	0.47435	0.16968	0.060105	0.018052	0.0057403
	4.7449	1.798	0.47421	0.16968	0.059899	0.016075	0.0082985
	4.7449	1.798	0.47421	0.16997	0.05983	0.0155	0.0073081
	4.7449	1.798	0.47448	0.16987	0.059693	0.013037	0.0051337
	4.7449	1.798	0.47435	0.16987	0.05983	0.013742	0.0075637
	4.7449	1.798	0.47435	0.16959	0.060105	0.013433	0.0081717
	4.7449	1.798	0.47435	0.16959	0.06031	0.01889	0.0058064
	4.7449	1.8051	0.47526	0.17002	0.059855	0.01779	0.0057074
	4.7449	1.798	0.47448	0.16987	0.059693	0.01717	0.0093209
	4.7449	1.7978	0.47421	0.16949	0.059899	0.018231	0.0059975
	4.7449	1.798	0.47421	0.16968	0.059693	0.013742	0.0077233
	4.7449	1.798	0.47448	0.16997	0.059351	0.012419	0.0048139
	4.7449	1.7978	0.47421	0.16987	0.059786	0.015238	0.0061569
	4.7449	1.798	0.47448	0.16968	0.059351	0.015941	0.0075641
	4.7449	1.798	0.47448	0.16997	0.060036	0.013962	0.0068935
	4.7449	1.798	0.47435	0.16959	0.059762	0.0155	0.0088428
	4.7449	1.798	0.47435	0.19759	0.069818	0.016428	0.0060924
	4.7446	1.7978	0.47421	0.16968	0.059488	0.020295	0.0090658
	4.7449	1.798	0.47394	0.1692	0.059419	0.017878	0.0069551
	4.7449	1.798	0.47526	0.16992	0.059444	0.011847	0.0088423
	4.7449	1.798	0.47448	0.16949	0.059213	0.012728	0.0059965
	4.7446	1.798	0.4738	0.16939	0.05983	0.016206	0.0074987
	4.7446	1.798	0.47408	0.16968	0.060585	0.015721	0.0073715
	4.7449	1.7978	0.47435	0.16939	0.059625	0.012596	0.0053568
	4.7449	1.798	0.47408	0.16978	0.059968	0.012375	0.0057405
	4.7449	1.798	0.47448	0.16959	0.059282	0.012948	0.0059335
	4.7449	1.8049	0.47499	0.16973	0.059032	0.015767	0.0067311
	4.7449	1.798	0.47421	0.16959	0.059213	0.012772	0.0066361
	4.7449	1.798	0.47448	0.16987	0.060129	0.013479	0.0060618
	4.7449	1.798	0.47421	0.16959	0.05983	0.013654	0.011241
	4.7449	1.7978	0.47421	0.16959	0.060036	0.021533	0.0084904
	4.7449	1.798	0.47421	0.16939	0.059488	0.013213	0.0076616
	4.7449	1.798	0.47435	0.16978	0.059625	0.014574	0.0071476
	4.7449	1.798	0.47435	0.16997	0.059899	0.014839	0.0077544
	4.7449	1.798	0.47448	0.17007	0.060242	0.015677	0.0061248
	4.7449	1.798	0.47421	0.16949	0.059968	0.012375	0.0045913
	4.7449	1.798	0.47448	0.16939	0.059213	0.015236	0.0066686
	4.7449	1.798	0.47435	0.16939	0.069612	0.022851	0.0079463
	4.7446	1.7978	0.47421	0.16939	0.05983	0.015061	0.0050042
	4.7449	1.798	0.47448	0.16987	0.059556	0.015544	0.0063165
	4.7449	1.798	0.47435	0.16997	0.059762	0.012816	0.0093538
	4.7449	1.798	0.47448	0.16968	0.060105	0.015368	0.006668
	4.7449	1.798	0.47435	0.16968	0.05983	0.018361	0.0096089
	4.7449	1.798	0.47435	0.16997	0.059992	0.020783	0.0088744
	4.7449	1.798	0.47448	0.1692	0.059488	0.013257	0.0060935
	4.7449	1.798	0.47512	0.17021	0.060267	0.013523	0.0061569
	4.7449	1.798	0.47435	0.16978	0.05983	0.012334	0.0084902
	4.7449	1.798	0.47421	0.16959	0.059693	0.012948	0.0089695
	4.7449	1.7978	0.47421	0.16968	0.059693	0.014927	0.0055804
	4.7449	1.798	0.47448	0.16987	0.059419	0.012772	0.0079787
	4.7449	1.7978	0.47435	0.16982	0.059581	0.015811	0.010312
	4.7449	1.798	0.47394	0.1693	0.069103	0.017788	0.0093218
	4.7449	1.7978	0.4738	0.16939	0.059351	0.013257	0.0064766
	4.7449	1.798	0.47435	0.16987	0.059899	0.013524	0.0082972
	4.7449	1.798	0.47448	0.16978	0.059899	0.013125	0.0068926
	4.7449	1.798	0.47448	0.16949	0.059556	0.015456	0.0057095
	4.7446	1.7978	0.4738	0.16891	0.059076	0.012772	0.0067644
	4.7449	1.798	0.47435	0.1692	0.059238	0.02043	0.010535
	4.7446	1.798	0.47421	0.16959	0.059419	0.012419	0.0058704
	4.7449	1.798	0.47421	0.16959	0.059145	0.015456	0.0075312
	4.7449	1.798	0.47421	0.16949	0.059693	0.012287	0.006477
	4.7449	1.798	0.47435	0.16987	0.060447	0.016208	0.0083637
	4.7449	1.798	0.47435	0.16959	0.05983	0.012731	0.0059643
	4.7449	1.798	0.4738	0.16882	0.059556	0.012419	0.0043984
	4.7449	1.798	0.47448	0.17007	0.059899	0.01361	0.0043986
	4.7446	1.798	0.47435	0.16978	0.060036	0.015456	0.010344
	4.7449	1.798	0.47421	0.16968	0.059693	0.013301	0.0049414
	4.7446	1.798	0.47421	0.16949	0.059351	0.014927	0.0063175
	4.7449	1.798	0.47421	0.1692	0.059488	0.013257	0.0075312
	4.7449	1.7978	0.47408	0.16959	0.060173	0.016162	0.0091293
	4.7449	1.8051	0.47472	0.16925	0.059307	0.017834	0.0065401
	4.7449	1.798	0.47448	0.16978	0.059556	0.015456	0.0081063
	4.7449	1.798	0.47421	0.1693	0.059762	0.020031	0.0067646
	4.7449	1.798	0.47526	0.16973	0.059238	0.018275	0.0088744
	4.7449	1.798	0.47421	0.16987	0.060105	0.013213	0.0079472
	4.7449	1.798	0.47448	0.16997	0.059762	0.015853	0.0071476
	4.7449	1.798	0.47435	0.16949	0.059488	0.017832	0.0094505
	4.7449	1.798	0.47408	0.16939	0.05983	0.013257	0.006381
	4.7449	1.798	0.47448	0.16978	0.05983	0.015456	0.0060295
	4.7449	1.798	0.47408	0.16939	0.059444	0.015105	0.0067001
	4.7449	1.798	0.47435	0.16959	0.060129	0.019857	0.0053889
	4.7449	1.798	0.47448	0.16997	0.060036	0.017611	0.0080745
	4.7449	1.798	0.47448	0.16987	0.059762	0.013257	0.0059335
	4.7449	1.798	0.47435	0.16959	0.059556	0.018187	0.0093215
	4.7449	1.798	0.47435	0.16978	0.06031	0.013213	0.007436
	4.7449	1.798	0.47421	0.1693	0.059693	0.015941	0.0064775
	4.7449	1.798	0.47421	0.16978	0.05983	0.015899	0.0082339
	4.7449	1.7978	0.47435	0.1693	0.059145	0.013521	0.0072766
	4.7449	1.798	0.47448	0.16987	0.059899	0.018184	0.0060935
	4.7449	1.798	0.47448	0.16987	0.059899	0.018096	0.0048454
	4.7449	1.798	0.47448	0.16959	0.059556	0.012596	0.0059649
	4.7446	1.798	0.47408	0.16959	0.059693	0.017655	0.010248
	4.7449	1.798	0.47435	0.16968	0.059718	0.013258	0.0055156
	4.7449	1.798	0.47435	0.16959	0.059488	0.015412	0.0077557
	4.7449	1.798	0.47435	0.16949	0.059899	0.013345	0.0073726
	4.7446	1.798	0.47421	0.1692	0.059282	0.01326	0.0052921
	4.7449	1.7978	0.47435	0.16987	0.059488	0.015985	0.0065415
	4.7446	1.7978	0.47408	0.1693	0.058665	0.012243	0.0064138
	4.7449	1.7978	0.47421	0.16959	0.060173	0.016029	0.0089068
	4.7449	1.798	0.47421	0.16978	0.060198	0.015414	0.0082673
	4.7449	1.798	0.47408	0.16959	0.059419	0.016073	0.0064775
	4.7449	1.798	0.47421	0.16939	0.059512	0.018584	0.0040154
	4.7449	1.798	0.47435	0.16978	0.059351	0.015238	0.005549
	4.7449	1.798	0.47448	0.16968	0.059351	0.013037	0.0044304
	4.7449	1.798	0.47408	0.16959	0.060242	0.01383	0.0064135
	4.7449	1.798	0.47448	0.16939	0.059968	0.018537	0.0063802
	4.7449	1.798	0.47448	0.16968	0.059693	0.018229	0.010856
	4.7449	1.798	0.47421	0.16987	0.060447	0.016604	0.0095447
	4.7449	1.798	0.47435	0.1691	0.059145	0.011758	0.0062516
	4.7449	1.7978	0.47435	0.16959	0.059556	0.021001	0.012744
	4.7446	1.798	0.47421	0.16997	0.059899	0.016073	0.0066032
	4.7446	1.798	0.47421	0.19798	0.069857	0.018229	0.0086508
	4.7449	1.798	0.47421	0.16968	0.05983	0.013037	0.0047174
	4.7449	1.7978	0.47421	0.1693	0.059556	0.013126	0.0060275
	4.7449	1.798	0.47448	0.16987	0.060242	0.013257	0.0059015
	4.7449	1.798	0.47448	0.16997	0.059556	0.016073	0.0056137
	4.7449	1.798	0.47421	0.16997	0.059899	0.013435	0.0048458
	4.7449	1.798	0.47435	0.16953	0.059581	0.012863	0.0069539
	4.7449	1.798	0.47448	0.16968	0.059488	0.01814	0.010281
	4.7449	1.7978	0.47435	0.16978	0.059968	0.015765	0.0081397
	4.7449	1.798	0.47394	0.16959	0.059008	0.011846	0.006444
	4.7446	1.798	0.47408	0.16944	0.059786	0.01559	0.0059309
	4.7449	1.798	0.47435	0.16959	0.05983	0.01286	0.0074997
	4.7449	1.798	0.47421	0.16968	0.059762	0.013257	0.0078517
	4.7449	1.798	0.47408	0.16939	0.059762	0.015061	0.0056448
	4.7449	1.798	0.47421	0.16959	0.059899	0.012684	0.0063806
	4.7449	1.7978	0.47421	0.1693	0.059693	0.01625	0.0056125
	4.7449	1.7978	0.47408	0.16939	0.059968	0.013433	0.0097059
	4.7449	1.798	0.47448	0.19798	0.069309	0.015148	0.0043027
	4.7446	1.798	0.47421	0.16968	0.059693	0.011714	0.0060285
	4.7449	1.798	0.47435	0.16934	0.059238	0.012332	0.0054218
	4.7449	1.798	0.47448	0.17007	0.05983	0.013345	0.0069886
	4.7449	1.798	0.47448	0.16987	0.060447	0.014006	0.0076912
	4.7449	1.798	0.47448	0.16959	0.060173	0.013125	0.0091948
Without triple-activation
Solo activation rate (1/min)	1	2	5	10	20	50	100
	1.2178e-05	3.4461e-05	0.00013642	0.028722	0.0097592	0.013769	0.0063072
	1.2178e-05	3.4461e-05	0.00013642	0.00019341	0.0098967	0.0059577	0.0056989
	0.91242	3.4461e-05	0.081581	0.028432	0.010034	0.010459	0.0056669
	1.2178e-05	3.4461e-05	0.00013642	0.028819	0.010172	0.0078554	0.0077479
	1.2178e-05	3.4461e-05	0.00013642	0.00019341	0.0098967	0.0066639	0.0068835
	1.2178e-05	3.4461e-05	0.00013642	0.00038683	0.010034	0.0063108	0.0071716
	1.2178e-05	3.4461e-05	0.00013642	0.00019341	0.0096218	0.0056488	0.0080361
	1.2178e-05	3.4461e-05	0.00013642	0.00029012	0.010103	0.0083408	0.005955
	1.2178e-05	3.4461e-05	0.00013642	0.028432	0.009553	0.0079437	0.0057949
	1.2178e-05	3.4461e-05	0.00013642	0.029012	0.0096905	0.00737	0.0064673
	1.2178e-05	3.4461e-05	0.00013642	0.028916	0.0098967	0.0062667	0.0062432
	1.2178e-05	3.4461e-05	0.081308	0.028335	0.0098967	0.0079437	0.0061791
	1.2178e-05	3.4461e-05	0.00013642	0.00029012	0.010378	0.0074141	0.0072997
	1.2178e-05	3.4461e-05	0.00013642	0.00019341	0.010103	0.0058695	0.0069475
	1.2178e-05	0.32246	0.081444	0.028722	0.0099654	0.011033	0.0065633
	1.2178e-05	3.4461e-05	0.00013642	0.028916	0.010103	0.011077	0.0064993
	1.2178e-05	3.4461e-05	0.00013642	9.6707e-05	0.009828	0.0086498	0.0072357
	1.2178e-05	3.4461e-05	0.00013642	0.028529	0.009828	0.0064432	0.0068515
	1.2178e-05	3.4461e-05	0.00013642	0.00029012	0.010103	0.0054282	0.0050906
	1.2178e-05	3.4461e-05	0.00013642	0.00019341	0.010172	0.0059577	0.0065633
	1.2178e-05	3.4461e-05	0.00013642	0.028625	0.0099654	0.010636	0.0072357
	1.2178e-05	3.4461e-05	0.00013642	0.028625	0.009828	0.0063108	0.0066594
	1.2178e-05	3.4461e-05	0.00013642	0.028722	0.019862	0.0085615	0.005955
	1.2178e-05	3.4461e-05	0.00013642	0.00038683	0.019725	0.0086056	0.0070436
	1.2178e-05	3.4461e-05	0.00013642	0.00029012	0.0099654	0.0076347	0.0047704
	1.2178e-05	3.4461e-05	0.00013642	0.028142	0.0099654	0.007723	0.0050586
	1.2178e-05	3.4461e-05	0.00013642	0.00029012	0.0096905	0.013019	0.0064673
	1.2178e-05	0.32246	0.081581	0.028625	0.019793	0.0065756	0.0056348
	1.2178e-05	3.4461e-05	0.00013642	0.028625	0.0096218	0.0052075	0.0072036
	1.2178e-05	3.4461e-05	0.00013642	0.00029012	0.0097592	0.0093559	0.0046103
	1.2178e-05	3.4461e-05	0.00013642	0.00019341	0.010172	0.0081643	0.0071716
	1.2178e-05	3.4461e-05	0.00013642	0.028239	0.010309	0.005693	0.0085163
	1.2178e-05	3.4461e-05	0.00013642	0.00019341	0.010172	0.0059577	0.0060511
	1.2178e-05	3.4461e-05	0.00013642	0.00038683	0.010515	0.0080761	0.0080681
	1.2178e-05	3.4461e-05	0.00013642	0.00019341	0.010103	0.0088263	0.0067234
	1.2178e-05	3.4461e-05	0.00013642	0.00029012	0.009828	0.0059577	0.0063072
	1.2178e-05	3.4461e-05	0.00013642	0.00038683	0.0097592	0.0081202	0.0050586
	1.2178e-05	3.4461e-05	0.00013642	0.00029012	0.0094156	0.0065315	0.0087724
	1.2178e-05	3.4461e-05	0.00013642	0.029012	0.0098967	0.0060019	0.005891
	1.2178e-05	3.4461e-05	0.00013642	0.00029012	0.010103	0.0063108	0.0062752
	1.2178e-05	3.4461e-05	0.00013642	0.028916	0.01024	0.0054282	0.0067874
	1.2178e-05	3.4461e-05	0.00013642	0.028722	0.009828	0.0079878	0.0063712
	1.2178e-05	3.4461e-05	0.00013642	0.028625	0.0099654	0.008385	0.007972
	1.2178e-05	3.4461e-05	0.00013642	0.028335	0.02	0.0080319	0.0066594
	1.2178e-05	3.4461e-05	0.00013642	0.029012	0.010034	0.0062225	0.0054748
	1.2178e-05	3.4461e-05	0.00013642	0.00019341	0.01024	0.006708	0.0065953
	1.2178e-05	3.4461e-05	0.081581	0.028722	0.0096218	0.0058254	0.0042261
	1.2178e-05	3.4461e-05	0.00013642	0.00029012	0.0096905	0.008738	0.0063392
	1.2178e-05	3.4461e-05	0.00013642	0.028529	0.009828	0.007723	0.0064353
	1.2178e-05	3.4461e-05	0.00013642	0.00029012	0.010034	0.011518	0.010117
	1.2178e-05	3.4461e-05	0.00013642	0.028529	0.010103	0.0076789	0.0065313
	1.2178e-05	3.4461e-05	0.00013642	0.00029012	0.0096905	0.0096648	0.0070436
	1.2178e-05	3.4461e-05	0.081581	0.028432	0.0099654	0.0060901	0.0061471
	1.2178e-05	3.4461e-05	0.00013642	0.00029012	0.010034	0.0078113	0.0060831
	1.2178e-05	3.4461e-05	0.00013642	0.00029012	0.0097592	0.0083408	0.0066273
	1.2178e-05	3.4461e-05	0.00013642	0.028239	0.010172	0.0080319	0.0072357
	1.2178e-05	3.4461e-05	0.081581	0.028722	0.010103	0.0109	0.0064993
	1.2178e-05	3.4461e-05	0.00013642	0.00029012	0.0099654	0.0052075	0.005955
	1.2178e-05	3.4461e-05	0.00013642	0.00029012	0.0097592	0.0089587	0.0075878
	1.2178e-05	3.4461e-05	0.00013642	0.028142	0.009828	0.0062667	0.0071396
	1.2178e-05	3.4461e-05	0.00013642	0.00038683	0.010309	0.0036629	0.0081001
	1.2178e-05	3.4461e-05	0.00013642	0.00029012	0.009553	0.0058254	0.0069475
	1.2178e-05	3.4461e-05	0.00013642	0.00029012	0.0098967	0.0077671	0.0054107
	1.2178e-05	3.4461e-05	0.00013642	9.6707e-05	0.0099654	0.0059136	0.005955
	1.2178e-05	3.4461e-05	0.00013642	0.028722	0.010309	0.0057371	0.0056669
	1.2178e-05	3.4461e-05	0.00013642	0.00029012	0.010172	0.0064873	0.0050906
	1.2178e-05	3.4461e-05	0.00013642	9.6707e-05	0.0097592	0.008385	0.0068835
	1.2178e-05	3.4461e-05	0.00013642	0.00029012	0.010034	0.0082085	0.0052507
	1.2178e-05	3.4461e-05	0.00013642	0.00019341	0.0096905	0.0083408	0.0065313
	1.2178e-05	3.4461e-05	0.00013642	0.00029012	0.0092094	0.0061343	0.005891
	1.2178e-05	3.4461e-05	0.00013642	0.00029012	0.009828	0.0060019	0.0066914
	1.2178e-05	3.4461e-05	0.00013642	0.00029012	0.009828	0.0060901	0.0054427
	1.2178e-05	3.4461e-05	0.00013642	0.028529	0.0094156	0.0071052	0.0081961
	1.2178e-05	3.4461e-05	0.00013642	0.028722	0.010034	0.0057812	0.0050265
	1.2178e-05	3.4461e-05	0.00013642	0.00029012	0.010103	0.011474	0.006019
	1.2178e-05	3.4461e-05	0.00013642	0.028819	0.019518	0.0082967	0.0049945
	1.2178e-05	3.4461e-05	0.00013642	0.028529	0.0094156	0.010547	0.006019
	1.2178e-05	3.4461e-05	0.00013642	0.00029012	0.010034	0.0079437	0.009957
	1.2178e-05	3.4461e-05	0.00013642	0.00029012	0.0099654	0.0086939	0.005987
	1.2178e-05	3.4461e-05	0.00013642	0.00029012	0.0096218	0.010018	0.0084843
	1.2178e-05	3.4461e-05	0.00013642	0.00038683	0.019381	0.0078995	0.0051226
	1.2178e-05	3.4461e-05	0.00013642	0.00019341	0.019312	0.0057371	0.0064993
	1.2178e-05	3.4461e-05	0.00013642	0.028625	0.010309	0.0063991	0.0065953
	1.2178e-05	3.4461e-05	0.00013642	0.00029012	0.0096905	0.0058254	0.0056028
	1.2178e-05	3.4461e-05	0.00013642	0.00029012	0.0098967	0.0085174	0.0064353
	1.2178e-05	3.4461e-05	0.00013642	0.00019341	0.02	0.0079878	0.0060831
	1.2178e-05	3.4461e-05	0.00013642	0.028529	0.010172	0.006046	0.0081961
	1.2178e-05	3.4461e-05	0.00013642	0.00038683	0.010172	0.0088704	0.0049305
	1.2178e-05	3.4461e-05	0.00013642	0.028335	0.0098967	0.0082526	0.0064353
	1.2178e-05	3.4461e-05	0.081444	0.028239	0.009553	0.0054723	0.0062432
	1.2178e-05	3.4461e-05	0.00013642	0.028529	0.020274	0.0079437	0.0066914
	1.2178e-05	3.4461e-05	0.00013642	0.028432	0.010309	0.0058695	0.0072997
	1.2178e-05	3.4461e-05	0.081171	0.028239	0.0096218	0.0061343	0.0070436
	1.2178e-05	3.4461e-05	0.00013642	0.028722	0.010172	0.008738	0.0072357
	1.2178e-05	3.4461e-05	0.081444	0.028432	0.010378	0.0079878	0.0056348
	1.2178e-05	3.4461e-05	0.00013642	0.00029012	0.020343	0.0060901	0.0052186
	1.2178e-05	3.4461e-05	0.00013642	0.028045	0.010034	0.0085174	0.0050586
	1.2178e-05	3.4461e-05	0.00013642	0.00038683	0.010172	0.007723	0.0089005
	1.2178e-05	3.4461e-05	0.00013642	0.00038683	0.0099654	0.0061343	0.0053147
	1.2178e-05	3.4461e-05	0.00013642	0.00019341	0.0096218	0.0057812	0.0057949
	1.2178e-05	3.4461e-05	0.00013642	0.00019341	0.01945	0.0082967	0.0061791
	1.2178e-05	3.4461e-05	0.00013642	0.00019341	0.010034	0.008738	0.0070756
	1.2178e-05	3.4461e-05	0.00013642	0.028819	0.0098967	0.0060901	0.0080681
	1.2178e-05	3.4461e-05	0.00013642	0.00019341	0.010034	0.0084732	0.0045463
	1.2178e-05	3.4461e-05	0.00013642	0.00038683	0.0099654	0.0077671	0.0068194
	1.2178e-05	3.4461e-05	0.00013642	0.00038683	0.020068	0.013813	0.0074278
	1.2178e-05	3.4461e-05	0.00013642	0.00038683	0.010103	0.0076789	0.0076519
	1.2178e-05	3.4461e-05	0.00013642	0.00019341	0.0094843	0.0061343	0.0084843
	1.2178e-05	3.4461e-05	0.00013642	0.00029012	0.0093469	0.0072376	0.0065633
	1.2178e-05	3.4461e-05	0.00013642	0.00029012	0.019381	0.0054723	0.0046744
	1.2178e-05	3.4461e-05	0.081308	0.028916	0.010378	0.0063549	0.0049305
	1.2178e-05	3.4461e-05	0.00013642	9.6707e-05	0.0097592	0.0080319	0.0049945
	1.2178e-05	3.4461e-05	0.00013642	0.00019341	0.0099654	0.0064432	0.0073317
	1.2178e-05	3.4461e-05	0.081444	0.028819	0.0099654	0.0081643	0.0050906
	1.2178e-05	3.4461e-05	0.00013642	0.00019341	0.0099654	0.0057812	0.005955
	1.2178e-05	3.4461e-05	0.00013642	0.00029012	0.019106	0.0082526	0.0074278
	1.2178e-05	3.4461e-05	0.00013642	0.00029012	0.0098967	0.010415	0.0069155
	1.2178e-05	3.4461e-05	0.00013642	0.028432	0.0096905	0.0056488	0.0070115
	1.2178e-05	3.4461e-05	0.00013642	0.00029012	0.010034	0.0063991	0.0069155
	1.2178e-05	3.4461e-05	0.00013642	0.00029012	0.010034	0.0063108	0.0063712
	1.2178e-05	3.4461e-05	0.00013642	0.00019341	0.010309	0.0079878	0.0063072
	1.2178e-05	3.4461e-05	0.00013642	0.028625	0.019244	0.0059577	0.005923
	1.2178e-05	3.4461e-05	0.00013642	0.00029012	0.0096905	0.0071052	0.0072677
	1.2178e-05	3.4461e-05	0.00013642	0.028239	0.0098967	0.010636	0.0058269
	1.2178e-05	3.4461e-05	0.00013642	0.028432	0.0097592	0.0057371	0.0055388
	1.2178e-05	3.4461e-05	0.00013642	0.028819	0.0098967	0.0078113	0.0074278
	1.2178e-05	3.4461e-05	0.00013642	0.00019341	0.0096905	0.0060019	0.0051226
	1.2178e-05	3.4461e-05	0.00013642	0.00038683	0.0098967	0.0084732	0.0049945
	1.2178e-05	3.4461e-05	0.00013642	0.028239	0.0094843	0.0056047	0.0063712
	1.2178e-05	3.4461e-05	0.081444	0.028625	0.0098967	0.005693	0.0050906
	1.2178e-05	3.4461e-05	0.00013642	0.028916	0.010172	0.0080761	0.0063712
	1.2178e-05	3.4461e-05	0.00013642	0.00029012	0.009828	0.006046	0.0064993
	1.2178e-05	3.4461e-05	0.00013642	0.00038683	0.019793	0.0078995	0.0053467
	1.2178e-05	3.4461e-05	0.00013642	0.00019341	0.019518	0.0061343	0.0048024
	1.2178e-05	3.4461e-05	0.00013642	9.6707e-05	0.0099654	0.0081643	0.0049305
	1.2178e-05	3.4461e-05	0.00013642	0.028722	0.010103	0.0082967	0.0081321
	1.2178e-05	3.4461e-05	0.00013642	0.028625	0.020206	0.0086939	0.0057949
	1.2178e-05	3.4461e-05	0.00013642	0.00038683	0.010034	0.007723	0.0088365
	1.2178e-05	3.4461e-05	0.00013642	0.00019341	0.009828	0.010812	0.0048985
	1.2178e-05	3.4461e-05	0.00013642	0.028142	0.010378	0.0083408	0.0097009
	1.2178e-05	3.4461e-05	0.00013642	0.028142	0.009553	0.0082967	0.007972
	1.2178e-05	3.4461e-05	0.00013642	0.028142	0.010103	0.010547	0.0069475
	1.2178e-05	3.4461e-05	0.00013642	0.00019341	0.0096218	0.0048103	0.0056028
	1.2178e-05	3.4461e-05	0.00013642	0.00019341	0.0097592	0.0054282	0.0065953
	1.2178e-05	3.4461e-05	0.00013642	0.00029012	0.010103	0.0066639	0.0066914
	1.2178e-05	3.4461e-05	0.00013642	0.027948	0.0096905	0.0058254	0.0060831
	1.2178e-05	3.4461e-05	0.00013642	0.00038683	0.010172	0.0062225	0.0057309
	1.2178e-05	3.4461e-05	0.00013642	0.00029012	0.0099654	0.0063108	0.007844
	1.2178e-05	3.4461e-05	0.00013642	0.028722	0.010034	0.0081202	0.0051546
	1.2178e-05	3.4461e-05	0.00013642	0.028432	0.0096218	0.0055164	0.0066594
	1.2178e-05	3.4461e-05	0.00013642	0.00019341	0.0094156	0.005693	0.0061791
	1.2178e-05	3.4461e-05	0.00013642	0.00038683	0.0094843	0.0088704	0.0061151
	1.2178e-05	3.4461e-05	0.00013642	0.028722	0.0097592	0.007723	0.005955
	1.2178e-05	3.4461e-05	0.00013642	0.028432	0.0097592	0.005693	0.0057309
	1.2178e-05	3.4461e-05	0.00013642	0.028142	0.029484	0.007723	0.0084523
	1.2178e-05	3.4461e-05	0.00013642	0.00019341	0.0097592	0.0080319	0.00794
	1.2178e-05	3.4461e-05	0.00013642	0.028819	0.010172	0.005693	0.0053147
	1.2178e-05	3.4461e-05	0.00013642	0.00019341	0.009553	0.0071052	0.0068515
	1.2178e-05	3.4461e-05	0.00013642	0.028819	0.0098967	0.0069728	0.0073957
	1.2178e-05	3.4461e-05	0.081444	0.028625	0.0098967	0.0074141	0.0064673
	1.2178e-05	3.4461e-05	0.00013642	0.00038683	0.0098967	0.0066197	0.0063712
	1.2178e-05	3.4461e-05	0.00013642	0.028722	0.010172	0.0059577	0.007876
	1.2178e-05	3.4461e-05	0.00013642	0.028819	0.010584	0.008738	0.0080361
	1.2178e-05	3.4461e-05	0.00013642	0.00029012	0.0098967	0.0084732	0.0037779
	1.2178e-05	3.4461e-05	0.00013642	0.028239	0.0092094	0.0076789	0.0073317
	1.2178e-05	3.4461e-05	0.00013642	0.00038683	0.0096905	0.0089146	0.0054427
	1.2178e-05	3.4461e-05	0.00013642	0.028432	0.0096218	0.0081643	0.0074278
	1.2178e-05	3.4461e-05	0.00013642	0.028335	0.0098967	0.010768	0.00794
	1.2178e-05	3.4461e-05	0.00013642	0.00029012	0.010034	0.0059136	0.0048344
	1.2178e-05	3.4461e-05	0.00013642	0.027852	0.010378	0.0086056	0.005955
	1.2178e-05	3.4461e-05	0.00013642	0.00038683	0.01024	0.0051193	0.0057949
	1.2178e-05	3.4461e-05	0.00013642	0.028529	0.0098967	0.0097089	0.0066914
	1.2178e-05	3.4461e-05	0.00013642	0.00029012	0.0096905	0.0067962	0.0050906
	1.2178e-05	3.4461e-05	0.00013642	0.00029012	0.01024	0.007723	0.0056348
	1.2178e-05	3.4461e-05	0.00013642	0.00038683	0.0092781	0.0082085	0.0072036
	1.2178e-05	3.4461e-05	0.00013642	0.00019341	0.009553	0.0078995	0.0053787
	1.2178e-05	3.4461e-05	0.081444	0.028432	0.019587	0.0085615	0.0048024
	1.2178e-05	3.4461e-05	0.00013642	0.00019341	0.019587	0.010459	0.0053147
	1.2178e-05	3.4461e-05	0.00013642	0.00029012	0.01024	0.0083408	0.0071716
	1.2178e-05	3.4461e-05	0.00013642	0.00029012	0.0097592	0.005693	0.0054107
	1.2178e-05	3.4461e-05	0.00013642	0.028722	0.010034	0.008738	0.0058269
	1.2178e-05	3.4461e-05	0.00013642	0.00029012	0.010103	0.005693	0.0046423
	1.2178e-05	3.4461e-05	0.081581	0.029012	0.01024	0.010989	0.0064993
	1.2178e-05	3.4461e-05	0.00013642	0.00019341	0.0098967	0.0058695	0.0070115
	1.2178e-05	3.4461e-05	0.00013642	0.00029012	0.0097592	0.0071934	0.0083882
	1.2178e-05	3.4461e-05	0.00013642	0.00029012	0.009828	0.0060901	0.0061471
	1.2178e-05	3.4461e-05	0.00013642	0.00029012	0.0093469	0.0056488	0.0068194
	1.2178e-05	3.4461e-05	0.00013642	0.00038683	0.0098967	0.007723	0.0063712
	1.2178e-05	3.4461e-05	0.00013642	0.00019341	0.0099654	0.0079878	0.0080361
	1.2178e-05	3.4461e-05	0.00013642	0.028142	0.0096218	0.0060019	0.006019
	1.2178e-05	3.4461e-05	0.00013642	0.00019341	0.0094843	0.0081202	0.0061791
	1.2178e-05	3.4461e-05	0.00013642	0.00019341	0.019518	0.0081643	0.0061151
	1.2178e-05	3.4461e-05	0.00013642	0.00019341	0.010034	0.010812	0.0077479
	1.2178e-05	3.4461e-05	0.00013642	0.00019341	0.0098967	0.0055606	0.0070756
	1.2178e-05	3.4461e-05	0.00013642	0.028819	0.010103	0.0090028	0.0094128
	1.2178e-05	3.4461e-05	0.00013642	0.028625	0.0099654	0.0076347	0.0071076
	1.2178e-05	3.4461e-05	0.00013642	0.00038683	0.01024	0.0060019	0.0061791
	1.2178e-05	3.4461e-05	0.00013642	0.00029012	0.0097592	0.015358	0.0094128
	1.2178e-05	3.4461e-05	0.00013642	0.00029012	0.01024	0.010327	0.0044182
	1.2178e-05	3.4461e-05	0.00013642	0.028722	0.010034	0.0062667	0.0075238
	1.2178e-05	3.4461e-05	0.00013642	0.00029012	0.00027491	0.0081202	0.0067234
	1.2178e-05	3.4461e-05	0.00013642	0.00019341	0.019725	0.0097089	0.0062752
	1.2178e-05	3.4461e-05	0.00013642	0.00029012	0.0099654	0.0062667	0.0073317
	1.2178e-05	3.4461e-05	0.00013642	0.00029012	0.0098967	0.0075465	0.0097329
	1.2178e-05	3.4461e-05	0.00013642	0.00029012	0.009553	0.0081643	0.0064032
	1.2178e-05	3.4461e-05	0.080762	0.028819	0.019793	0.0074141	0.0080681
	1.2178e-05	3.4461e-05	0.081444	0.028625	0.0099654	0.010768	0.0055388
	1.2178e-05	3.4461e-05	0.00013642	0.00038683	0.010034	0.008385	0.0082602
	1.2178e-05	3.4461e-05	0.00013642	0.00029012	0.0096218	0.0071052	0.0070436
	1.2178e-05	0.32246	0.081308	0.028239	0.0099654	0.0063108	0.0054427
	1.2178e-05	3.4461e-05	0.00013642	0.028722	0.009828	0.010768	0.0075238
	1.2178e-05	3.4461e-05	0.081171	0.028916	0.010172	0.0093117	0.0077479
	1.2178e-05	3.4461e-05	0.00013642	0.00019341	0.02	0.0084291	0.005955
	1.2178e-05	3.4461e-05	0.00013642	0.00019341	0.020206	0.008385	0.0068194
	1.2178e-05	3.4461e-05	0.00013642	0.00029012	0.009553	0.0088263	0.007908
	1.2178e-05	3.4461e-05	0.00013642	0.00019341	0.0099654	0.005693	0.0076198
	1.2178e-05	3.4461e-05	0.00013642	0.00019341	0.0099654	0.006046	0.0052827
	1.2178e-05	3.4461e-05	0.00013642	0.028432	0.019725	0.0086056	0.0065953
	1.2178e-05	3.4461e-05	0.00013642	0.00019341	0.0099654	0.008385	0.0047384
	1.2178e-05	3.4461e-05	0.00013642	0.028819	0.010034	0.0054723	0.0065313
	1.2178e-05	3.4461e-05	0.00013642	0.00029012	0.009828	0.0081643	0.0048985
	1.2178e-05	3.4461e-05	0.00013642	0.028239	0.0099654	0.0080761	0.0070115
	1.2178e-05	3.4461e-05	0.00013642	0.00029012	0.010378	0.0064432	0.0077159
	1.2178e-05	3.4461e-05	0.00013642	0.028625	0.010034	0.0055164	0.0064032
	1.2178e-05	3.4461e-05	0.00013642	0.028625	0.019931	0.010945	0.0086123
	1.2178e-05	3.4461e-05	0.00013642	0.00038683	0.01024	0.0065756	0.0054748
	1.2178e-05	3.4461e-05	0.00013642	0.028722	0.0098967	0.0086498	0.0074598
	1.2178e-05	3.4461e-05	0.081308	0.028722	0.010309	0.010856	0.0056028
	1.2178e-05	3.4461e-05	0.00013642	0.00019341	0.0097592	0.0081643	0.0078119
	1.2178e-05	3.4461e-05	0.00013642	0.00038683	0.0097592	0.0061343	0.0057309
	1.2178e-05	3.4461e-05	0.00013642	0.028819	0.010034	0.0077671	0.0054427
	1.2178e-05	3.4461e-05	0.00013642	0.00029012	0.010034	0.0082526	0.006019
	1.2178e-05	3.4461e-05	0.00013642	0.00038683	0.010172	0.0055606	0.0065313
	1.2178e-05	3.4461e-05	0.00013642	0.00038683	0.0097592	0.0078113	0.0061791
	1.2178e-05	3.4461e-05	0.00013642	0.028335	0.019518	0.0088263	0.0069475
	1.2178e-05	3.4461e-05	0.00013642	0.00029012	0.0094156	0.0060019	0.0055068
	1.2178e-05	3.4461e-05	0.00013642	0.00029012	0.009828	0.0062225	0.0063072
	1.2178e-05	3.4461e-05	0.00013642	0.028625	0.010103	0.0061784	0.0061791
	1.2178e-05	3.4461e-05	0.00013642	0.00038683	0.00034363	0.011121	0.0074278
	1.2178e-05	3.4461e-05	0.00013642	0.00029012	0.010034	0.0068404	0.00794
	0.91242	3.4461e-05	0.081444	0.028819	0.009828	0.0059136	0.0051226
	0.91211	3.4461e-05	0.081308	0.028432	0.0096218	0.006046	0.0050586
	1.2178e-05	3.4461e-05	0.00013642	0.00029012	0.0098967	0.0054282	0.0062752
	1.2178e-05	3.4461e-05	0.00013642	0.028819	0.009828	0.0082967	0.0081641
	1.2178e-05	3.4461e-05	0.00013642	0.028819	0.010172	0.0077671	0.0068835
	1.2178e-05	3.4461e-05	0.00013642	0.028529	0.0098967	0.0054282	0.0060511
	1.2178e-05	3.4461e-05	0.00013642	0.00038683	0.0085221	0.0082526	0.0052507
	1.2178e-05	3.4461e-05	0.00013642	0.00029012	0.0097592	0.0054723	0.0064032
	1.2178e-05	3.4461e-05	0.00013642	0.00029012	0.010172	0.0054282	0.0064032
	1.2178e-05	3.4461e-05	0.00013642	0.00038683	0.009553	0.0064432	0.0068194
	1.2178e-05	3.4461e-05	0.081035	0.028045	0.010034	0.0053399	0.005891
	1.2178e-05	3.4461e-05	0.00013642	0.00029012	0.010034	0.0052958	0.005955
	1.2178e-05	3.4461e-05	0.00013642	0.00038683	0.0098967	0.0081202	0.0057629
	1.2178e-05	3.4461e-05	0.00013642	0.00029012	0.0099654	0.0065756	0.0062111
	1.2178e-05	3.4461e-05	0.00013642	0.028722	0.0098967	0.0083408	0.0045463
	1.2178e-05	3.4461e-05	0.00013642	0.00019341	0.00027491	0.0060901	0.0056028
	1.2178e-05	3.4461e-05	0.00013642	0.00038683	0.0099654	0.0076789	0.0070115
	1.2178e-05	3.4461e-05	0.00013642	0.028529	0.0093469	0.0058254	0.0087404
	1.2178e-05	3.4461e-05	0.00013642	0.028529	0.010446	0.0082085	0.0066914
	1.2178e-05	3.4461e-05	0.00013642	0.00019341	0.019862	0.0055606	0.008004
	1.2178e-05	3.4461e-05	0.00013642	0.00029012	0.019312	0.010327	0.0063072
	1.2178e-05	3.4461e-05	0.00013642	0.00019341	0.010103	0.0066197	0.0051226
	1.2178e-05	3.4461e-05	0.00013642	0.00029012	0.010103	0.0065315	0.0091886
	1.2178e-05	3.4461e-05	0.00013642	0.00019341	0.0097592	0.0078554	0.0049625
	1.2178e-05	3.4461e-05	0.00013642	0.00029012	0.010103	0.0078995	0.0064353
	1.2178e-05	3.4461e-05	0.00013642	0.00029012	0.0094156	0.0057371	0.0060831
	1.2178e-05	3.4461e-05	0.00013642	0.00029012	0.009828	0.0055606	0.0054107
	1.2178e-05	3.4461e-05	0.00013642	0.00029012	0.0094843	0.0076347	0.0054748
	1.2178e-05	3.4461e-05	0.00013642	0.00019341	0.019175	0.0064873	0.0037139
	1.2178e-05	3.4461e-05	0.00013642	0.028625	0.0098967	0.0036629	0.0066273
	1.2178e-05	3.4461e-05	0.00013642	0.028432	0.010034	0.0063108	0.007908
	1.2178e-05	3.4461e-05	0.00013642	0.028625	0.0094843	0.0055606	0.0045783
	1.2178e-05	3.4461e-05	0.00013642	0.028239	0.0098967	0.0084291	0.0051866
	1.2178e-05	3.4461e-05	0.00013642	0.028722	0.0096905	0.0054282	0.006019
	1.2178e-05	3.4461e-05	0.00013642	0.028142	0.0099654	0.0080319	0.0068835
	1.2178e-05	3.4461e-05	0.00013642	0.028239	0.0096905	0.0082526	0.0057949
	1.2178e-05	3.4461e-05	0.00013642	0.028625	0.010172	0.0086056	0.0052507
	1.2178e-05	3.4461e-05	0.00013642	0.028529	0.010309	0.011121	0.0066273
	1.2178e-05	3.4461e-05	0.00013642	0.00029012	0.009072	0.0069728	0.0082282
	1.2178e-05	3.4461e-05	0.00013642	0.00038683	0.010103	0.006046	0.0086444
	1.2178e-05	3.4461e-05	0.00013642	0.028335	0.0097592	0.0057371	0.0046103
	1.2178e-05	3.4461e-05	0.00013642	0.00019341	0.01024	0.0088704	0.0070756
	1.2178e-05	3.4461e-05	0.00013642	0.00038683	0.0097592	0.0059136	0.007908
	1.2178e-05	3.4461e-05	0.00013642	0.028432	0.009553	0.0057371	0.0047064
	1.2178e-05	3.4461e-05	0.00013642	0.028722	0.009828	0.012313	0.0082602
	1.2178e-05	3.4461e-05	0.00013642	0.028625	0.009828	0.0063549	0.0070115
	1.2178e-05	3.4461e-05	0.00013642	0.028529	0.0096905	0.0078113	0.0094448
	1.2178e-05	3.4461e-05	0.00013642	0.028529	0.0097592	0.0075906	0.0066273
	1.2178e-05	3.4461e-05	0.00013642	0.00029012	0.0096905	0.0059136	0.0064673
	1.2178e-05	3.4461e-05	0.00013642	0.00029012	0.01024	0.005693	0.0044502
	1.2178e-05	3.4461e-05	0.00013642	0.00029012	0.0098967	0.0081202	0.0074598
	1.2178e-05	3.4461e-05	0.00013642	0.00019341	0.0098967	0.0058254	0.0075558
	1.2178e-05	3.4461e-05	0.00013642	0.00019341	0.009553	0.0071052	0.0056989
	1.2178e-05	3.4461e-05	0.00013642	0.028722	0.0099654	0.0062225	0.0065313
	1.2178e-05	3.4461e-05	0.00013642	0.00019341	0.010446	0.013813	0.0064993
	1.2178e-05	3.4461e-05	0.081035	0.027948	0.010034	0.0080761	0.0053787
	1.2178e-05	3.4461e-05	0.00013642	0.00029012	0.0097592	0.0082526	0.0069475
	1.2178e-05	3.4461e-05	0.00013642	0.00029012	0.0096218	0.0078113	0.0057629
	1.2178e-05	3.4461e-05	0.00013642	0.028819	0.019656	0.0083408	0.0047384
	1.2178e-05	3.4461e-05	0.00013642	0.028529	0.010034	0.0057371	0.0072036
	1.2178e-05	3.4461e-05	0.00013642	0.027948	0.01945	0.0086939	0.0097009
	0.91211	3.4461e-05	0.081444	0.028722	0.010172	0.0055164	0.0067554
	1.2178e-05	3.4461e-05	0.00013642	0.00029012	0.0098967	0.0086056	0.0075878
	1.2178e-05	3.4461e-05	0.00013642	0.028625	0.010172	0.0057812	0.0062432
	1.2178e-05	3.4461e-05	0.00013642	0.00029012	0.0098967	0.010371	0.0068194
	1.2178e-05	3.4461e-05	0.081444	0.028916	0.010446	0.0061784	0.0072997
	1.2178e-05	3.4461e-05	0.00013642	0.00029012	0.010378	0.0076347	0.0045463
	1.2178e-05	3.4461e-05	0.00013642	0.028722	0.010172	0.0075906	0.0061471
	1.2178e-05	3.4461e-05	0.00013642	0.028819	0.0096218	0.0067962	0.0049945
	1.2178e-05	3.4461e-05	0.00013642	0.00029012	0.009553	0.008385	0.0052507
	1.2178e-05	3.4461e-05	0.00013642	0.00019341	0.010309	0.0066197	0.0053147
	1.2178e-05	3.4461e-05	0.081444	0.028722	0.010034	0.0086498	0.0070756
	1.2178e-05	3.4461e-05	0.00013642	0.00019341	0.0097592	0.0078113	0.0065313
	1.2178e-05	3.4461e-05	0.00013642	0.028916	0.010103	0.0056488	0.0086123
	1.2178e-05	3.4461e-05	0.00013642	0.028432	0.019106	0.0084732	0.0053787
	1.2178e-05	3.4461e-05	0.00013642	0.028529	0.010034	0.0082085	0.007876
	1.2178e-05	3.4461e-05	0.00013642	0.00029012	0.010103	0.0072376	0.0070436
	1.2178e-05	3.4461e-05	0.00013642	0.00019341	0.0096218	0.0063549	0.0065953
	1.2178e-05	3.4461e-05	0.00013642	0.00029012	0.010034	0.0054282	0.0066594
	1.2178e-05	3.4461e-05	0.00013642	0.00029012	0.010034	0.0060019	0.0045463
	1.2178e-05	3.4461e-05	0.00013642	0.00029012	0.0097592	0.010768	0.0054427
	1.2178e-05	3.4461e-05	0.00013642	0.028529	0.009828	0.0057812	0.0058269
	1.2178e-05	3.4461e-05	0.00013642	0.028432	0.0098967	0.0054723	0.005859
	1.2178e-05	3.4461e-05	0.00013642	0.00029012	0.010103	0.0083408	0.0054427
	1.2178e-05	3.4461e-05	0.00013642	0.028529	0.01024	0.0075465	0.0048024
	1.2178e-05	3.4461e-05	0.00013642	0.028432	0.0099654	0.0069728	0.0064993
	1.2178e-05	3.4461e-05	0.00013642	9.6707e-05	0.0096905	0.0076789	0.0086444
	1.2178e-05	3.4461e-05	0.00013642	0.00029012	0.0097592	0.0078995	0.0050586
	1.2178e-05	3.4461e-05	0.00013642	0.00019341	0.0098967	0.0082085	0.0064993
	1.2178e-05	3.4461e-05	0.00013642	0.028625	0.0096218	0.0060019	0.0069155
	1.2178e-05	3.4461e-05	0.00013642	0.00029012	0.010103	0.0055164	0.0075878
	1.2178e-05	3.4461e-05	0.00013642	0.00019341	0.0097592	0.0081643	0.0070756
	1.2178e-05	3.4461e-05	0.00013642	0.00029012	0.009828	0.0058254	0.005987
	1.2178e-05	3.4461e-05	0.00013642	0.00029012	0.0098967	0.0075906	0.0067874
	1.2178e-05	3.4461e-05	0.00013642	0.028529	0.010103	0.006046	0.0074598
	1.2178e-05	3.4461e-05	0.00013642	0.028625	0.0099654	0.010062	0.0057949
	1.2178e-05	3.4461e-05	0.00013642	0.00029012	0.0096218	0.0078995	0.0085803
	1.2178e-05	3.4461e-05	0.00013642	0.00038683	0.0099654	0.0058254	0.0069475
	1.2178e-05	3.4461e-05	0.00013642	0.00029012	0.00034363	0.010592	0.0063072
	1.2178e-05	3.4461e-05	0.00013642	0.028625	0.0096905	0.0079437	0.0055708
	1.2178e-05	3.4461e-05	0.00013642	0.028722	0.010172	0.011342	0.0057629
	1.2178e-05	3.4461e-05	0.00013642	0.00019341	0.0097592	0.0071052	0.0055708
	1.2178e-05	3.4461e-05	0.00013642	0.028529	0.0096218	0.0082085	0.0053147
	1.2178e-05	3.4461e-05	0.00013642	0.00029012	0.010172	0.0061784	0.0056989
	1.2178e-05	3.4461e-05	0.00013642	0.028722	0.0098967	0.010106	0.005987
	1.2178e-05	3.4461e-05	0.00013642	0.00038683	0.010515	0.0065756	0.0055708
	1.2178e-05	3.4461e-05	0.00013642	0.00029012	0.019175	0.0059136	0.010085
	1.2178e-05	3.4461e-05	0.081581	0.028916	0.010103	0.0079437	0.0077799
	1.2178e-05	3.4461e-05	0.00013642	0.028819	0.0099654	0.0084291	0.0064032
	1.2178e-05	3.4461e-05	0.00013642	0.028722	0.010446	0.006708	0.0054748
	1.2178e-05	3.4461e-05	0.00013642	0.00019341	0.01024	0.0060901	0.0047064
	1.2178e-05	3.4461e-05	0.00013642	0.00029012	0.009828	0.0081202	0.0045143
	1.2178e-05	3.4461e-05	0.00013642	0.00029012	0.0099654	0.0075906	0.0048024
	1.2178e-05	3.4461e-05	0.00013642	0.00019341	0.010034	0.0079878	0.0056669
	1.2178e-05	3.4461e-05	0.00013642	0.00029012	0.0098967	0.0064873	0.0055068
	1.2178e-05	3.4461e-05	0.00013642	0.00029012	0.0093469	0.0058695	0.0071716
	1.2178e-05	3.4461e-05	0.00013642	0.028916	0.0099654	0.0077671	0.0053787
	1.2178e-05	3.4461e-05	0.00013642	0.00038683	0.010034	0.0078113	0.0051546
	1.2178e-05	3.4461e-05	0.00013642	0.00029012	0.010034	0.010636	0.0062432
	1.2178e-05	3.4461e-05	0.00013642	0.028916	0.020137	0.0086498	0.0081001
	1.2178e-05	3.4461e-05	0.00013642	0.00019341	0.0097592	0.0086056	0.0060511
	1.2178e-05	3.4461e-05	0.00013642	0.00038683	0.0096905	0.0074141	0.0063392
	1.2178e-05	3.4461e-05	0.00013642	0.00029012	0.0098967	0.0082085	0.0089965
	1.2178e-05	3.4461e-05	0.00013642	0.00019341	0.0098967	0.0080761	0.0067554
	1.2178e-05	3.4461e-05	0.00013642	0.00029012	0.0097592	0.0073258	0.0048985
	1.2178e-05	3.4461e-05	0.00013642	0.028722	0.019518	0.0079878	0.0053467
	1.2178e-05	3.4461e-05	0.00013642	9.6707e-05	0.0098967	0.0056488	0.005923
	1.2178e-05	3.4461e-05	0.00013642	0.028722	0.010103	0.0089587	0.0083882
	1.2178e-05	3.4461e-05	0.00013642	0.028722	0.010103	0.0055164	0.0066594
	1.2178e-05	3.4461e-05	0.00013642	0.00029012	0.010034	0.0057812	0.0051866
	1.2178e-05	3.4461e-05	0.00013642	0.00029012	0.01945	0.0075023	0.0075878
	1.2178e-05	3.4461e-05	0.00013642	0.00038683	0.0096218	0.0056488	0.0065953
	1.2178e-05	3.4461e-05	0.00013642	0.028625	0.020137	0.010724	0.005987
	1.2178e-05	3.4461e-05	0.00013642	0.028432	0.010172	0.0098854	0.005891
	1.2178e-05	3.4461e-05	0.00013642	0.00029012	0.0094843	0.0059577	0.0044823
	1.2178e-05	3.4461e-05	0.00013642	0.028625	0.0096218	0.005693	0.005987
	1.2178e-05	3.4461e-05	0.00013642	0.00019341	0.009828	0.0093117	0.006019
	1.2178e-05	3.4461e-05	0.00013642	0.00038683	0.009828	0.0081202	0.0049945
	1.2178e-05	3.4461e-05	0.00013642	0.00038683	0.0098967	0.008385	0.0061471
	1.2178e-05	3.4461e-05	0.00013642	0.00038683	0.02	0.0064873	0.0063712
	1.2178e-05	3.4461e-05	0.00013642	0.00038683	0.009828	0.003707	0.0068835
	1.2178e-05	3.4461e-05	0.00013642	9.6707e-05	0.0096905	0.0061343	0.0073637
	1.2178e-05	3.4461e-05	0.00013642	0.028239	0.0099654	0.0081643	0.0051866
	1.2178e-05	0.32203	0.081035	0.028916	0.0098967	0.0057371	0.0057949
	1.2178e-05	3.4461e-05	0.00013642	0.028625	0.019793	0.006046	0.0064673
	1.2178e-05	3.4461e-05	0.00013642	0.00019341	0.010309	0.0071052	0.007972
	1.2178e-05	3.4461e-05	0.00013642	0.00029012	0.019725	0.0086939	0.0062111
	1.2178e-05	3.4461e-05	0.081171	0.028722	0.0098967	0.0075906	0.0076839
	1.2178e-05	3.4461e-05	0.00013642	0.028239	0.0096218	0.0057371	0.0074598
	1.2178e-05	3.4461e-05	0.00013642	0.00019341	0.009828	0.00737	0.0053787
	1.2178e-05	3.4461e-05	0.00013642	0.028625	0.0099654	0.0039277	0.0057629
	1.2178e-05	3.4461e-05	0.00013642	0.00019341	0.010309	0.0079437	0.005923
	1.2178e-05	3.4461e-05	0.00013642	0.00019341	0.0098967	0.013592	0.0061791
	1.2178e-05	3.4461e-05	0.00013642	0.00019341	0.010034	0.0081643	0.006019
	1.2178e-05	3.4461e-05	0.00013642	0.028722	0.010034	0.0086939	0.0060831
	1.2178e-05	3.4461e-05	0.00013642	0.00029012	0.010172	0.0088704	0.01127
	1.2178e-05	3.4461e-05	0.081308	0.028432	0.009828	0.0085174	0.0054107
	1.2178e-05	3.4461e-05	0.081581	0.028722	0.010034	0.0062225	0.0076519
	1.2178e-05	3.4461e-05	0.00013642	0.00019341	0.0097592	0.0060901	0.005923
	1.2178e-05	3.4461e-05	0.00013642	0.00019341	0.0098967	0.0059577	0.0074598
	1.2178e-05	3.4461e-05	0.00013642	0.00029012	0.0099654	0.010018	0.0061471
	1.2178e-05	3.4461e-05	0.081308	0.028529	0.0099654	0.0092235	0.0046103
	1.2178e-05	3.4461e-05	0.081308	0.028625	0.009828	0.0082085	0.0061151
	1.2178e-05	3.4461e-05	0.00013642	0.028432	0.01945	0.0078113	0.0073317
	1.2178e-05	3.4461e-05	0.00013642	0.057734	0.019312	0.010106	0.0049945
	1.2178e-05	3.4461e-05	0.00013642	0.028722	0.010034	0.0052958	0.0057309
	1.2178e-05	3.4461e-05	0.00013642	0.00029012	0.0096218	0.0076789	0.0056028
	1.2178e-05	3.4461e-05	0.00013642	0.00029012	0.0098967	0.0085174	0.0064353
	1.2178e-05	3.4461e-05	0.00013642	0.028335	0.010034	0.0085615	0.0061471
	1.2178e-05	3.4461e-05	0.00013642	0.00029012	0.010103	0.0081202	0.0051866
	1.2178e-05	3.4461e-05	0.00013642	0.00029012	0.009828	0.0090911	0.0060831
	1.2178e-05	3.4461e-05	0.081444	0.028335	0.009828	0.0099737	0.0061791
	1.2178e-05	3.4461e-05	0.00013642	0.028432	0.010103	0.0109	0.0085163
	1.2178e-05	3.4461e-05	0.00013642	0.00029012	0.0096218	0.013239	0.0046744
	1.2178e-05	3.4461e-05	0.00013642	0.028722	0.0098967	0.0056488	0.0057629
	1.2178e-05	3.4461e-05	0.00013642	0.028722	0.0099654	0.006708	0.0080361
	1.2178e-05	3.4461e-05	0.00013642	0.00029012	0.010103	0.0056047	0.0051226
	1.2178e-05	3.4461e-05	0.081308	0.028819	0.019175	0.0063108	0.0086123
	1.2178e-05	3.4461e-05	0.00013642	0.00029012	0.0098967	0.0079878	0.0064993
	1.2178e-05	3.4461e-05	0.00013642	0.00029012	0.010309	0.0067962	0.0073957
	1.2178e-05	3.4461e-05	0.00013642	0.00029012	0.0096905	0.011298	0.0069155
	1.2178e-05	3.4461e-05	0.00013642	0.00038683	0.0097592	0.0080761	0.0056669
	1.2178e-05	3.4461e-05	0.00013642	0.028432	0.019175	0.0076789	0.0067874
	1.2178e-05	3.4461e-05	0.00013642	0.00029012	0.01024	0.0059577	0.0090926
	1.2178e-05	3.4461e-05	0.00013642	0.00019341	0.009828	0.0063108	0.005891
	1.2178e-05	3.4461e-05	0.00013642	0.00029012	0.009828	0.010724	0.0075878
	1.2178e-05	3.4461e-05	0.00013642	0.00029012	0.009828	0.0083408	0.0066594
	1.2178e-05	3.4461e-05	0.00013642	0.00038683	0.0099654	0.0059136	0.0068194
	1.2178e-05	3.4461e-05	0.00013642	0.028625	0.019656	0.01068	0.0056989
	1.2178e-05	3.4461e-05	0.00013642	0.028722	0.0099654	0.008385	0.0045463
	1.2178e-05	3.4461e-05	0.081171	0.028529	0.0099654	0.005693	0.0044182
	1.2178e-05	3.4461e-05	0.00013642	0.00029012	0.010103	0.0062225	0.0073637
	1.2178e-05	3.4461e-05	0.00013642	0.028819	0.010172	0.0063108	0.0049625
	1.2178e-05	3.4461e-05	0.00013642	0.00019341	0.0099654	0.0088704	0.006019
	1.2178e-05	3.4461e-05	0.00013642	0.00029012	0.0096218	0.0059136	0.0068194
	1.2178e-05	3.4461e-05	0.00013642	0.00019341	0.010103	0.0078995	0.0091566
	1.2178e-05	3.4461e-05	0.00013642	0.00019341	0.0096905	0.0080761	0.0060831
	1.2178e-05	3.4461e-05	0.00013642	0.00038683	0.009553	0.0060019	0.0081321
	1.2178e-05	3.4461e-05	0.081308	0.028432	0.0093469	0.0086498	0.0069795
	1.2178e-05	3.4461e-05	0.00013642	0.00019341	0.0099654	0.0055606	0.0090606
	1.2178e-05	3.4461e-05	0.00013642	0.00029012	0.0094843	0.0079437	0.0072357
	1.2178e-05	3.4461e-05	0.00013642	0.028529	0.010172	0.0081202	0.0073637
	1.2178e-05	3.4461e-05	0.00013642	0.00019341	0.0096905	0.0059136	0.0094768
	1.2178e-05	3.4461e-05	0.00013642	0.028529	0.009828	0.0077671	0.0064353
	1.2178e-05	3.4461e-05	0.00013642	0.00029012	0.009828	0.0078554	0.0062111
	1.2178e-05	3.4461e-05	0.00013642	0.00019341	0.0097592	0.0079437	0.0068835
	1.2178e-05	3.4461e-05	0.00013642	0.00019341	0.010378	0.0062667	0.0056028
	1.2178e-05	3.4461e-05	0.00013642	0.028625	0.0098967	0.0083408	0.0081001
	1.2178e-05	3.4461e-05	0.00013642	0.00029012	0.010034	0.0065315	0.0056028
	1.2178e-05	3.4461e-05	0.00013642	0.00029012	0.0098967	0.0062225	0.0061791
	1.2178e-05	3.4461e-05	0.00013642	0.00019341	0.009828	0.0076347	0.0076198
	1.2178e-05	3.4461e-05	0.00013642	0.00029012	0.0096905	0.0064432	0.0048344
	1.2178e-05	3.4461e-05	0.00013642	0.028529	0.0099654	0.010636	0.0082602
	1.2178e-05	3.4461e-05	0.00013642	0.00019341	0.0098967	0.0079878	0.0072997
	1.2178e-05	3.4461e-05	0.00013642	9.6707e-05	0.0098967	0.0061784	0.0048665
	1.2178e-05	3.4461e-05	0.00013642	0.028625	0.010034	0.0063549	0.0046103
	1.2178e-05	3.4461e-05	0.00013642	0.00019341	0.029965	0.0083408	0.005987
	1.2178e-05	3.4461e-05	0.00013642	0.028916	0.009553	0.0056047	0.0073637
	1.2178e-05	3.4461e-05	0.00013642	0.00019341	0.0089345	0.0057371	0.0040661
	1.2178e-05	3.4461e-05	0.00013642	0.028335	0.010103	0.0082085	0.0077799
	1.2178e-05	3.4461e-05	0.00013642	0.00029012	0.010172	0.0060901	0.0053787
	1.2178e-05	3.4461e-05	0.00013642	0.028432	0.0096218	0.0060901	0.0036819
	1.2178e-05	3.4461e-05	0.00013642	0.00029012	0.0098967	0.011562	0.0063072
	1.2178e-05	3.4461e-05	0.00013642	0.00038683	0.0093469	0.0063991	0.0064032
	1.2178e-05	3.4461e-05	0.00013642	0.028335	0.010034	0.014034	0.0087724
	1.2178e-05	3.4461e-05	0.00013642	0.028529	0.010172	0.0081202	0.0073637
	1.2178e-05	3.4461e-05	0.00013642	0.00029012	0.019656	0.012445	0.0064993
	1.2178e-05	3.4461e-05	0.00013642	0.00029012	0.020412	0.0082085	0.004034
	1.2178e-05	3.4461e-05	0.00013642	0.028625	0.0098967	0.0082526	0.0056028
	1.2178e-05	3.4461e-05	0.00013642	0.00029012	0.0098967	0.0083408	0.0044182
	1.2178e-05	3.4461e-05	0.00013642	0.029012	0.020137	0.01143	0.0064032
	1.2178e-05	3.4461e-05	0.00013642	0.00019341	0.0098967	0.0057371	0.0065633
	1.2178e-05	3.4461e-05	0.00013642	0.028722	0.009828	0.0080761	0.010213
	1.2178e-05	3.4461e-05	0.00013642	0.028722	0.0099654	0.0063991	0.0087084
	1.2178e-05	3.4461e-05	0.00013642	0.00019341	0.0098967	0.0057371	0.0054107
	1.2178e-05	3.4461e-05	0.00013642	0.00019341	0.0096218	0.0064432	0.007876
	1.2178e-05	3.4461e-05	0.00013642	0.028625	0.0097592	0.0082085	0.0066594
	1.2178e-05	3.4461e-05	0.00013642	0.028819	0.010034	0.0082526	0.005859
	1.2178e-05	3.4461e-05	0.00013642	0.00019341	0.019312	0.0060901	0.0047384
	1.2178e-05	3.4461e-05	0.00013642	0.00019341	0.009553	0.0090028	0.0056669
	1.2178e-05	3.4461e-05	0.00013642	0.00029012	0.010034	0.0086939	0.0061471
	1.2178e-05	3.4461e-05	0.00013642	0.028432	0.019725	0.0048103	0.0056028
	1.2178e-05	3.4461e-05	0.00013642	0.028335	0.0097592	0.0063991	0.0048344
	1.2178e-05	3.4461e-05	0.00013642	0.00019341	0.009828	0.0061343	0.0069475
	1.2178e-05	3.4461e-05	0.081444	0.028142	0.0092094	0.006708	0.006019
	1.2178e-05	3.4461e-05	0.00013642	9.6707e-05	0.0096905	0.008738	0.0081641
	1.2178e-05	3.4461e-05	0.00013642	0.028529	0.009828	0.010989	0.0064353
	1.2178e-05	3.4461e-05	0.081444	0.028625	0.010378	0.0067962	0.005955
	1.2178e-05	3.4461e-05	0.081444	0.028722	0.0098967	0.0077671	0.0075238
	1.2178e-05	3.4461e-05	0.00013642	0.00019341	0.0099654	0.0062667	0.007844
	1.2178e-05	3.4461e-05	0.00013642	0.028625	0.019793	0.0078995	0.0057629
	1.2178e-05	3.4461e-05	0.00013642	0.00038683	0.009828	0.0084291	0.0063712
	1.2178e-05	3.4461e-05	0.00013642	0.00019341	0.010172	0.0073258	0.0056348
	1.2178e-05	3.4461e-05	0.00013642	0.028142	0.010034	0.010547	0.0071716
	1.2178e-05	3.4461e-05	0.00013642	0.028625	0.0097592	0.0082526	0.0043222
	1.2178e-05	3.4461e-05	0.00013642	0.028916	0.010309	0.010194	0.006019
	1.2178e-05	3.4461e-05	0.00013642	0.028625	0.009553	0.005693	0.0052827
	1.2178e-05	3.4461e-05	0.00013642	0.00038683	0.010034	0.005693	0.0069795
	1.2178e-05	3.4461e-05	0.00013642	0.00029012	0.010103	0.0061784	0.0068835
	1.2178e-05	3.4461e-05	0.00013642	0.00029012	0.010103	0.0061343	0.0056348
Peak of partial-pair CCG
With triple-activation/Partial-pair 1
Solo activation rate (1/min)	1	2	5	10	20	50	100
	0.090575	0.046952	0.021212	0.0098678	0.007446	0.0039918	0.002693
	0.090575	0.046952	0.017938	0.0065564	0.0057765	0.0063603	0.0050983
	0.090575	0.046952	0.024485	0.013179	0.0066113	0.0063598	0.00682
	0.090575	0.046952	0.017938	0.0098678	0.0057764	0.0053453	0.0078534
	0.090575	0.046952	0.021212	0.0098678	0.0032722	0.0029832	0.0032098
	0.090575	0.046952	0.017938	0.0098678	0.0049417	0.0016238	0.0038925
	0.090575	0.046952	0.017938	0.0082121	0.0041067	0.0043301	0.0032145
	0.090575	0.046952	0.021212	0.011524	0.0041067	0.0039917	0.0025198
	0.090575	0.046952	0.017938	0.0098678	0.0066113	0.0080588	0.0040711
	0.090576	0.046953	0.017941	0.0082173	0.0049576	0.0060538	0.0060249
	0.090575	0.046952	0.017938	0.0082121	0.007446	0.0012855	0.0033868
	0.090575	0.054894	0.021212	0.0098678	0.0049417	0.0029771	0.0044087
	0.090575	0.046952	0.017938	0.0082121	0.0057765	0.0036537	0.0033818
	0.090575	0.046952	0.021212	0.011524	0.0024374	0.0023	0.0037195
	0.090575	0.046952	0.017938	0.0082121	0.0041068	0.0039919	0.0014868
	0.090575	0.046952	0.021212	0.0082121	0.0057765	0.0029824	0.003203
	0.090575	0.046952	0.017938	0.0082121	0.0032722	0.005345	0.0032088
	0.090575	0.046952	0.017938	0.0065564	0.0057765	0.0039984	0.0063095
	0.090575	0.046952	0.024485	0.014835	0.0049471	0.0039979	0.003382
	0.090575	0.046952	0.021212	0.0082121	0.0049417	0.0053453	0.0056146
	0.090575	0.046952	0.021212	0.011524	0.0091249	0.0039983	0.0049314
	0.090575	0.046952	0.017938	0.0098678	0.0041069	0.0066986	0.0040703
	0.090575	0.054894	0.021212	0.0098678	0.0049417	0.0036533	0.0049253
	0.090575	0.046952	0.017938	0.0098678	0.0091156	0.0036537	0.0037265
	0.090575	0.046952	0.017938	0.0082121	0.0057763	0.0026388	0.0037256
	0.090575	0.046952	0.017938	0.013179	0.0091156	0.0056836	0.0035482
	0.090575	0.046952	0.017938	0.0082121	0.0066113	0.0036595	0.0037316
	0.090575	0.046952	0.017938	0.0082121	0.0049415	0.0036533	0.0025207
	0.090575	0.054894	0.027759	0.016491	0.012455	0.0053449	0.0033752
	0.090575	0.046952	0.017938	0.0082121	0.0049416	0.0026387	0.0021701
	0.090575	0.046952	0.017938	0.0098678	0.007446	0.0043299	0.0033758
	0.090575	0.054894	0.021212	0.011524	0.0082808	0.0053509	0.0038924
	0.090575	0.046952	0.017938	0.0082121	0.0032721	0.0029828	0.0032088
	0.090575	0.046952	0.017938	0.0082121	0.0049417	0.006022	0.0044087
	0.090575	0.046952	0.017938	0.0082121	0.0049416	0.0043301	0.0018254
	0.10573	0.046952	0.021212	0.016491	0.0066113	0.0006089	0.003375
	0.10573	0.054894	0.027759	0.013179	0.0074547	0.0050135	0.0047595
	0.090575	0.046952	0.017938	0.0098678	0.0082808	0.0043367	0.0076885
	0.090575	0.046952	0.017938	0.0098678	0.0049417	0.0043302	0.0050977
	0.090575	0.046952	0.017938	0.0098678	0.0041069	0.0036534	0.0066535
	0.090575	0.046952	0.017938	0.011524	0.0057765	0.0036536	0.0045876
	0.090575	0.046952	0.017938	0.0082121	0.0032722	0.007375	0.0049258
	0.090575	0.054894	0.021212	0.0098678	0.007446	0.0023005	0.00562
	0.090575	0.046952	0.017938	0.0082121	0.0057765	0.001962	0.0045869
	0.090575	0.046952	0.017938	0.0082121	0.0049417	0.0043299	0.0025138
	0.090575	0.046952	0.017938	0.0065564	0.0041069	0.0039919	0.0011423
	0.090575	0.046952	0.017938	0.0082121	0.0057764	0.0046687	0.004754
	0.090575	0.046952	0.017938	0.011524	0.0041069	0.0033152	0.0023421
	0.090575	0.046952	0.017938	0.011524	0.0057765	0.00636	0.0071648
	0.090575	0.046952	0.021212	0.011539	0.0032791	0.0046749	0.0038984
	0.090575	0.046952	0.017938	0.013179	0.0082808	0.0066986	0.0052701
	0.090575	0.046952	0.017938	0.0082121	0.0041069	0.0029767	0.0037197
	0.090575	0.046952	0.017938	0.013179	0.0066113	0.0039921	0.004754
	0.090575	0.046952	0.017938	0.011524	0.010785	0.0026385	0.0018252
	0.090575	0.046952	0.017938	0.0065564	0.0049417	0.0039916	0.0066477
	0.090575	0.046952	0.024485	0.016491	0.0049417	0.0026386	0.0054422
	0.090575	0.046952	0.021212	0.011524	0.0066113	0.0039918	0.003892
	0.090575	0.046952	0.017938	0.0098678	0.007446	0.0053453	0.0014809
	0.090575	0.046952	0.017938	0.0082121	0.0032721	0.0036533	0.003892
	0.090575	0.046952	0.017938	0.0065564	0.0016026	0.0043366	0.0020032
	0.090575	0.046952	0.017938	0.0098678	0.0066113	0.0023005	0.002687
	0.090575	0.046952	0.021212	0.0098678	0.0057765	0.0063603	0.0045817
	0.090575	0.046952	0.021212	0.0098678	0.007446	0.0070369	0.0047591
	0.10573	0.054894	0.027759	0.014835	0.0066113	0.0012855	0.0016526
	0.10573	0.046952	0.021212	0.0098678	0.0066113	0.0050135	0.0033814
	0.090575	0.046952	0.017938	0.0082121	0.0057764	0.0060217	0.0035473
	0.090575	0.046952	0.017938	0.0082121	0.0082808	0.0053453	0.0049324
	0.090575	0.046952	0.017938	0.016491	0.0066113	0.0033154	0.00096455
	0.090575	0.046952	0.017938	0.011524	0.0057765	0.0019622	0.0033816
	0.090575	0.046952	0.017938	0.018146	0.0099504	0.0039918	0.0025146
	0.090575	0.046952	0.017938	0.0098678	0.0041141	0.0016296	0.0035533
	0.090575	0.054894	0.021212	0.0098678	0.0049417	0.0039919	0.0057871
	0.090575	0.046952	0.021212	0.016491	0.0066113	0.0043302	0.0023423
	0.090575	0.046952	0.017938	0.011524	0.0049417	0.00366	0.0030435
	0.090575	0.046952	0.017938	0.0065564	0.0041068	0.0026388	0.003203
	0.090575	0.046952	0.017938	0.0098678	0.0057765	0.0039919	0.002687
	0.090575	0.046952	0.017938	0.0082121	0.0057765	0.0066981	0.0042363
	0.090575	0.046952	0.017938	0.0098678	0.0032722	0.0036537	0.0018256
	0.090575	0.046952	0.021212	0.014835	0.007446	0.0019619	0.0030315
	0.10573	0.046952	0.024485	0.011524	0.0066113	0.0039921	0.002514
	0.090575	0.054894	0.027759	0.014835	0.0091156	0.0073752	0.004083
	0.090575	0.046952	0.021212	0.0098678	0.0049417	0.0043299	0.003375
	0.090575	0.054894	0.021212	0.014835	0.0049417	0.00094693	0.0018256
	0.090575	0.046952	0.017938	0.0098678	0.0024374	0.0043356	0.0025142
	0.090575	0.046952	0.017938	0.011524	0.0066113	0.0036534	0.0069926
	0.090575	0.046952	0.021212	0.0098678	0.0049417	0.0066986	0.0052707
	0.090575	0.054894	0.021212	0.011539	0.0041142	0.0039984	0.006138
	0.090575	0.046952	0.017938	0.0082121	0.0041124	0.0026501	0.0033818
	0.090575	0.046952	0.017938	0.0065564	0.0049417	0.0056835	0.0047532
	0.090575	0.046952	0.017938	0.0082121	0.0057764	0.0033153	0.0030305
	0.090575	0.046952	0.017938	0.0082121	0.0057845	0.0033275	0.0042542
	0.090575	0.047145	0.017973	0.0082244	0.0091248	0.0056899	0.0028821
	0.090575	0.054894	0.027759	0.013179	0.0091156	0.0043304	0.0045878
	0.090575	0.046952	0.017938	0.0098678	0.0049417	0.0036537	0.0028587
	0.090575	0.046952	0.024485	0.013179	0.012455	0.0056836	0.0044087
	0.090575	0.046952	0.017938	0.0098678	0.0066196	0.0043422	0.003387
	0.090575	0.046952	0.017938	0.0082121	0.0049416	0.0029767	0.00044704
	0.090575	0.046952	0.017938	0.0082121	0.0066111	0.00433	0.0038979
	0.090575	0.046952	0.017938	0.0098678	0.0041069	0.005007	0.0033811
	0.090575	0.046952	0.021212	0.013179	0.0041069	0.0026385	0.0042368
	0.090575	0.046952	0.017938	0.0098678	0.0024372	0.002977	0.002181
	0.090575	0.046952	0.017938	0.0082121	0.0041069	0.0056835	0.0045817
	0.090575	0.046952	0.021212	0.0082121	0.0049416	0.0023	0.0032028
	0.090575	0.046952	0.021212	0.0098678	0.0049417	0.0046682	0.0052698
	0.090575	0.046952	0.017938	0.013179	0.007446	0.0036535	0.0052698
	0.090575	0.046952	0.017938	0.011524	0.007446	0.0066986	0.0057873
	0.090575	0.046952	0.017938	0.0082121	0.0057764	0.0026385	0.0037201
	0.090575	0.046952	0.021212	0.0098678	0.007446	0.0053514	0.006654
	0.090575	0.046952	0.024485	0.011524	0.0091156	0.0056836	0.0040648
	0.090575	0.046952	0.021212	0.011524	0.0066113	0.0029767	0.0032038
	0.090575	0.046952	0.021212	0.011524	0.0057763	0.0039983	0.0063103
	0.10573	0.046952	0.024485	0.011524	0.0074547	0.0056898	0.0061496
	0.090575	0.046952	0.017938	0.0082121	0.0032722	0.0023063	0.0057931
	0.090575	0.046952	0.021212	0.013179	0.0066113	0.00027059	0.0045811
	0.090575	0.046952	0.021212	0.0098678	0.0049416	0.0029766	0.002693
	0.090575	0.046952	0.017938	0.0065564	0.0066113	0.0033154	0.0032034
	0.090575	0.046952	0.021212	0.013179	0.0091156	0.0036536	0.0038988
	0.090575	0.046952	0.017938	0.0098678	0.0041069	0.0036598	0.0014872
	0.090575	0.046952	0.017938	0.0065564	0.003272	0.0046682	0.0028644
	0.090575	0.046952	0.021212	0.011524	0.0057765	0.0046685	0.0033758
	0.090575	0.046952	0.017938	0.0098678	0.0032722	0.0029768	0.0051037
	0.090575	0.046952	0.017938	0.011524	0.0049417	0.0029771	0.0035601
	0.10573	0.046952	0.021212	0.0098678	0.0049417	0.0043303	0.0028591
	0.090575	0.046952	0.017938	0.0065564	0.0049417	0.0066985	0.0028591
	0.090575	0.046952	0.021212	0.0098678	0.007446	0.0056836	0.0051044
	0.090575	0.046952	0.021212	0.0082121	0.0082808	0.0046751	0.0035591
	0.10573	0.046952	0.021212	0.013179	0.0057765	0.0039919	0.0061375
	0.090575	0.046952	0.017938	0.0065564	0.0041068	0.0043302	0.0037199
	0.090575	0.046952	0.017938	0.0098678	0.0049471	0.001629	0.0037199
	0.090575	0.046952	0.017938	0.0065564	0.0074459	0.0046685	0.0040705
	0.090575	0.046952	0.017938	0.0098678	0.0082808	0.0029828	0.0023544
	0.090575	0.046952	0.017938	0.016491	0.007446	0.0039921	0.003203
	0.090575	0.046952	0.024485	0.011524	0.0057764	0.0019619	0.0051034
	0.090575	0.046952	0.017938	0.0098678	0.0066112	0.0056835	0.0044093
	0.090575	0.046952	0.017938	0.0082121	0.0057765	0.0056899	0.004593
	0.090575	0.054894	0.024485	0.011524	0.0091154	0.0056836	0.004754
	0.10573	0.046952	0.024485	0.014835	0.0049417	0.0056835	0.0044146
	0.090575	0.046952	0.017938	0.0098678	0.0066113	0.005007	0.0050981
	0.10573	0.046952	0.021212	0.0082121	0.0024374	0.0033151	0.0026864
	0.090575	0.046952	0.021212	0.0082121	0.0057765	0.0033154	0.0032034
	0.090575	0.046952	0.017938	0.0082121	0.0041068	0.0056836	0.0037195
	0.090575	0.054894	0.021212	0.011524	0.0041069	0.0033151	0.0045813
	0.090575	0.046952	0.017938	0.0082121	0.0057764	0.0070367	0.0040646
	0.090575	0.046952	0.017938	0.0082121	0.0041142	0.0029831	0.0063097
	0.090575	0.046952	0.021212	0.011524	0.0049416	0.0053451	0.0033756
	0.090575	0.046952	0.021212	0.0098678	0.0049417	0.0063655	0.0032034
	0.090575	0.046952	0.017938	0.0082121	0.0041069	0.0050125	0.0042426
	0.090576	0.046953	0.017942	0.011531	0.0074619	0.0016692	0.0027851
	0.090575	0.054894	0.021212	0.0098678	0.0066113	0.0016236	0.0028647
	0.090575	0.046952	0.017938	0.0098678	0.0049417	0.0053451	0.0021697
	0.090575	0.054894	0.024485	0.016491	0.0082808	0.0056835	0.0066487
	0.090575	0.046952	0.017938	0.011524	0.0057765	0.0036537	0.0025142
	0.090575	0.046952	0.017938	0.0098678	0.0066112	0.0063602	0.0052765
	0.090575	0.054894	0.024485	0.013179	0.010785	0.0056902	0.0035533
	0.090575	0.046952	0.017938	0.0082121	0.0091156	0.006022	0.0025199
	0.090575	0.046952	0.021212	0.013179	0.0066113	0.0023004	0.0044154
	0.090575	0.046952	0.024485	0.011524	0.0082808	0.0039921	0.0037201
	0.090575	0.046952	0.017938	0.0098678	0.0066113	0.0046686	0.0028587
	0.090575	0.046952	0.017938	0.0082121	0.0066113	0.0056835	0.0052707
	0.090575	0.046952	0.017938	0.0065564	0.0041069	0.0023003	0.0038925
	0.090575	0.046952	0.017938	0.0065564	0.0041069	0.0046684	0.0033758
	0.090575	0.046952	0.017938	0.0082121	0.0057765	0.0029766	0.0026862
	0.090575	0.046952	0.021212	0.0098678	0.0016026	0.00433	0.0042368
	0.090575	0.046952	0.017938	0.0065564	0.0041069	0.0026384	0.0042368
	0.090575	0.046952	0.021212	0.0098678	0.0041067	0.0039916	0.0032036
	0.090575	0.046952	0.017938	0.0082244	0.0041142	0.0053581	0.0083832
	0.10573	0.054894	0.024485	0.014835	0.0074459	0.0033153	0.0061312
	0.090575	0.046952	0.017938	0.0098678	0.0066113	0.0026441	0.0042363
	0.090575	0.054894	0.024485	0.0098678	0.0032722	0.0023003	0.0025203
	0.090575	0.046952	0.021212	0.011523	0.0082808	0.0053453	0.003203
	0.090575	0.046952	0.017938	0.0098678	0.0082808	0.0073752	0.0028593
	0.090575	0.046952	0.017938	0.013179	0.0041069	0.005007	0.0045808
	0.090575	0.046952	0.017938	0.0065564	0.0041069	0.0060218	0.0045815
	0.090575	0.046952	0.024485	0.0098678	0.0041068	0.002977	0.0040705
	0.090575	0.046952	0.021212	0.0082121	0.0041069	0.0046683	0.0069926
	0.090575	0.046952	0.017938	0.0082121	0.0032722	0.0023004	0.002687
	0.090575	0.054894	0.021212	0.0098678	0.0049417	0.0067053	0.0030423
	0.090575	0.046952	0.021252	0.0082244	0.0049492	0.0023119	0.0040762
	0.090575	0.046952	0.021212	0.0082121	0.0066113	0.0073821	0.0037315
	0.090575	0.046952	0.017938	0.0082121	0.0049417	0.0050065	0.0028583
	0.090575	0.046952	0.017938	0.0065564	0.007446	0.0043356	0.0069985
	0.090575	0.046952	0.017938	0.0065564	0.0041068	0.0029768	0.0061314
	0.090575	0.046952	0.017938	0.0098678	0.0057764	0.0023002	0.0018315
	0.090575	0.046952	0.021212	0.013179	0.0041142	0.0039982	0.0032096
	0.090575	0.046952	0.017938	0.0065564	0.007446	0.0066986	0.0042427
	0.090575	0.046952	0.017938	0.0082121	0.0041067	0.0029768	0.0019973
	0.090575	0.046952	0.021212	0.014835	0.013289	0.0039916	0.0013085
	0.090575	0.046952	0.021212	0.0098678	0.0041069	0.00366	0.0051104
	0.090575	0.046952	0.021212	0.011524	0.0066113	0.0019621	0.0032036
	0.090575	0.046952	0.021212	0.014835	0.0091156	0.0043304	0.0042433
	0.090575	0.046952	0.017938	0.0082121	0.0024374	0.0033153	0.0044089
	0.090575	0.046952	0.017938	0.014835	0.0074547	0.0023062	0.001487
	0.090575	0.046952	0.017938	0.0082121	0.0041069	0.0006089	0.0013087
	0.090575	0.046952	0.021212	0.0098678	0.007446	0.0050066	0.0054422
	0.090575	0.046952	0.017938	0.0098678	0.007446	0.005007	0.003376
	0.090575	0.046952	0.021212	0.0082121	0.0041069	0.0026387	0.0040646
	0.090575	0.046952	0.021212	0.0082121	0.0041069	0.0056836	0.0050985
	0.090575	0.046952	0.021212	0.0098678	0.0066113	0.0063602	0.0042363
	0.090575	0.046952	0.017938	0.0065564	0.0032776	0.0046739	0.0035482
	0.090575	0.046952	0.017938	0.0082121	0.0032722	0.0012853	0.0042429
	0.090575	0.046952	0.017938	0.0082121	0.0032721	0.0026385	0.0040644
	0.090575	0.046952	0.017938	0.0065564	0.0041068	0.0019622	0.0021699
	0.090575	0.054894	0.021212	0.0098678	0.0032722	0.0036537	0.0026926
	0.090575	0.046952	0.017938	0.011524	0.0049417	0.0029771	0.001998
	0.090575	0.054894	0.021212	0.0082121	0.0041069	0.0043304	0.0049324
	0.10573	0.046952	0.024485	0.0098678	0.0082807	0.0033151	0.0035477
	0.090575	0.046952	0.021212	0.013179	0.0041069	0.0019622	0.003382
	0.090575	0.046952	0.017938	0.013179	0.0082808	0.00366	0.0030373
	0.090575	0.046952	0.017938	0.0082121	0.0041069	0.0026386	0.0026922
	0.090575	0.046952	0.017938	0.0098678	0.014959	0.0066984	0.0020039
	0.090575	0.046952	0.017938	0.0065564	0.0016081	0.0046682	0.004237
	0.090575	0.046952	0.017938	0.011524	0.0057765	0.0023005	0.0050977
	0.090575	0.046952	0.017938	0.0065564	0.0032722	0.0050067	0.0073426
	0.10573	0.046952	0.024531	0.0098815	0.0057845	0.0033216	0.0028652
	0.090575	0.046952	0.021212	0.0082121	0.0041068	0.0053515	0.0064884
	0.090575	0.046952	0.017938	0.0082121	0.003272	0.001962	0.0028589
	0.090575	0.046952	0.017938	0.0098678	0.0041069	0.0016237	0.0025203
	0.090575	0.054894	0.021212	0.013179	0.0049417	0.002977	0.0033808
	0.090575	0.046952	0.021212	0.014835	0.0057765	0.0023002	0.0044148
	0.090575	0.046952	0.021212	0.0082121	0.0041069	0.0050135	0.0063159
	0.090575	0.046952	0.021212	0.0098678	0.0049417	0.0029771	0.0064757
	0.090575	0.046952	0.017938	0.0065564	0.0024374	0.0019617	0.0047532
	0.090575	0.046952	0.017938	0.0065564	0.003272	0.0039972	0.0023473
	0.090575	0.046952	0.017938	0.011524	0.0057765	0.0060216	0.0037197
	0.090575	0.046952	0.021212	0.013179	0.0049417	0.0036534	0.0030315
	0.090575	0.054894	0.021212	0.0082121	0.0041069	0.0036536	0.0042429
	0.090575	0.046952	0.017938	0.011524	0.0049417	0.0019677	0.0030365
	0.090575	0.046952	0.017938	0.0082121	0.0049417	0.0043303	0.0028585
	0.090575	0.046952	0.017938	0.0082121	0.0057765	0.0012851	0.0018307
	0.090575	0.046952	0.017938	0.011524	0.0066113	0.003992	0.0016528
	0.090575	0.046952	0.021212	0.0082121	0.0066112	0.0036537	0.0038925
	0.090575	0.046952	0.017938	0.0082121	0.0049417	0.0050122	0.0037203
	0.10573	0.046952	0.021212	0.0082121	0.0049417	0.0036537	0.0045815
	0.090575	0.046952	0.017938	0.0082121	0.0032722	0.0019617	0.004242
	0.090575	0.046952	0.017938	0.0082121	0.003272	0.002977	0.0033752
	0.090575	0.046952	0.017938	0.013179	0.0066113	0.0046687	0.0018254
	0.090575	0.046952	0.021212	0.0082121	0.0049417	0.0043304	0.0035481
	0.090575	0.046952	0.017938	0.0065564	0.0041069	0.0070434	0.0057931
	0.090575	0.046952	0.017973	0.0082244	0.0041142	0.0026447	0.0042431
	0.090575	0.046952	0.021212	0.0082121	0.0057765	0.0056835	0.0090596
	0.090575	0.046952	0.017938	0.0065564	0.0099504	0.0056834	0.0021697
	0.090575	0.054894	0.021212	0.0082121	0.0057765	0.0033152	0.0018256
	0.090575	0.046952	0.017938	0.0082121	0.0049417	0.0033215	0.0025203
	0.090575	0.046952	0.017938	0.0098678	0.0049416	0.0033214	0.0044154
	0.090575	0.046952	0.021212	0.0098678	0.0024374	0.0029823	0.003042
	0.090575	0.046952	0.017938	0.0098678	0.0024374	0.0023002	0.0051042
	0.090575	0.046952	0.017938	0.0098678	0.0082808	0.0043303	0.0051108
	0.090575	0.046952	0.017938	0.0098678	0.0024374	0.0043299	0.0044146
	0.090575	0.046952	0.017938	0.0065564	0.0091155	0.0039917	0.0051102
	0.090575	0.046952	0.021212	0.0082121	0.0024429	0.0019677	0.0054483
	0.090575	0.046952	0.017938	0.013179	0.007446	0.0053519	0.0057935
	0.090575	0.046952	0.021212	0.013179	0.0049417	0.006367	0.0030369
	0.090575	0.046952	0.021212	0.0098678	0.0016026	0.0026384	0.0026862
	0.090575	0.046952	0.017938	0.011524	0.0057765	0.0029771	0.0032032
	0.090575	0.046952	0.017938	0.0098678	0.0066113	0.0033216	0.0038982
	0.090575	0.054894	0.021212	0.0082121	0.0024373	0.0036534	0.0028647
	0.090575	0.046952	0.021212	0.011524	0.0066113	0.0033154	0.0035479
	0.090575	0.046952	0.017938	0.016491	0.014124	0.0060216	0.0050983
	0.090575	0.046952	0.017938	0.0082121	0.0057764	0.0029769	0.0035475
	0.090575	0.046952	0.017938	0.0082121	0.0049415	0.0053451	0.0050975
	0.090575	0.046952	0.017938	0.0082121	0.0057764	0.0046685	0.0037195
	0.090575	0.046952	0.017938	0.0098678	0.0049417	0.0073749	0.0061374
	0.090575	0.046952	0.017938	0.011524	0.007446	0.005007	0.0042433
	0.090575	0.046952	0.017938	0.0098678	0.0066113	0.0026385	0.004237
	0.090575	0.046952	0.017938	0.0098678	0.0082898	0.0056898	0.0066542
	0.090575	0.046952	0.017938	0.0098678	0.0041069	0.0029823	0.0033756
	0.090575	0.054894	0.021212	0.0098678	0.0082806	0.0033153	0.0040711
	0.090575	0.046952	0.021212	0.011524	0.0041067	0.0033151	0.0014809
	0.090575	0.046952	0.017938	0.0082244	0.0032791	0.0029833	0.0035537
	0.090575	0.046952	0.017938	0.011524	0.0066113	0.0039921	0.0030313
	0.090575	0.046952	0.017938	0.0082121	0.0032722	0.0066985	0.0066479
	0.090575	0.054894	0.021212	0.0082121	0.0041068	0.005345	0.004754
	0.090575	0.046952	0.017938	0.011524	0.0091156	0.005007	0.004237
	0.090575	0.046952	0.021212	0.0098678	0.0041069	0.0026386	0.0038925
	0.090575	0.046952	0.017938	0.011524	0.0049417	0.0039921	0.0050985
	0.090575	0.046952	0.017938	0.0065564	0.0032722	0.0039918	0.002181
	0.090575	0.046952	0.021212	0.013179	0.0091156	0.0023001	0.0032038
	0.090575	0.046952	0.021212	0.0082121	0.0099504	0.0043303	0.0035477
	0.090575	0.046952	0.021212	0.0098678	0.0041068	0.0033206	0.0019971
	0.090575	0.046952	0.017938	0.0065564	0.0032721	0.003998	0.0044154
	0.090575	0.046952	0.017938	0.014835	0.0066113	0.0016237	0.0033756
	0.090575	0.046952	0.017938	0.011524	0.0057765	0.0026384	0.0037253
	0.090575	0.046952	0.017938	0.0065564	0.0024374	0.0019621	0.0035481
	0.090575	0.054894	0.021212	0.0098678	0.0049416	0.0043302	0.0037201
	0.090575	0.046952	0.021212	0.011524	0.0049417	0.0066983	0.0030311
	0.090575	0.046952	0.021212	0.011539	0.0082988	0.0029946	0.0044215
	0.090575	0.046952	0.017938	0.0082121	0.0049417	0.0060282	0.0070043
	0.090575	0.046952	0.017938	0.0082121	0.0041068	0.0036534	0.0054422
	0.090575	0.046952	0.021212	0.0098678	0.0041124	0.0043357	0.0050979
	0.090575	0.046952	0.017973	0.0065673	0.0032789	0.0043365	0.0021813
	0.090575	0.054894	0.021212	0.0098678	0.0032722	0.00366	0.0051037
	0.090575	0.046952	0.017938	0.014835	0.0082808	0.0060217	0.0057865
	0.090575	0.046952	0.017938	0.0082121	0.0041069	0.001962	0.0059655
	0.090575	0.046952	0.021212	0.011524	0.007446	0.0046685	0.0023425
	0.090575	0.046952	0.017938	0.0098678	0.0041142	0.0043365	0.0051039
	0.090575	0.046952	0.024485	0.011524	0.0032722	0.0060273	0.0049314
	0.090575	0.046952	0.017938	0.0082121	0.0041069	0.0039918	0.0011418
	0.090575	0.046952	0.017938	0.0065564	0.003272	0.0050065	0.0056146
	0.090575	0.046952	0.017938	0.0098678	0.0099504	0.0033151	0.0044093
	0.090575	0.046952	0.017938	0.0065564	0.0024374	0.0036537	0.0045817
	0.090575	0.046952	0.021212	0.014835	0.0082808	0.0039982	0.002003
	0.12089	0.046952	0.024485	0.011524	0.0041069	0.0053449	0.006654
	0.090575	0.046952	0.017938	0.0082121	0.0049417	0.0029768	0.0035479
	0.090575	0.046952	0.017938	0.0065564	0.0041069	0.0036537	0.0057867
	0.090575	0.046952	0.017938	0.013179	0.0082808	0.0070369	0.0028593
	0.090575	0.046952	0.017938	0.011524	0.0041069	0.0039918	0.0044089
	0.10573	0.046952	0.021212	0.016491	0.0091156	0.0046685	0.0030307
	0.090575	0.046952	0.017938	0.0065564	0.0041069	0.0043304	0.0028589
	0.090575	0.046952	0.017938	0.0098678	0.0057764	0.00636	0.0038925
	0.090575	0.046952	0.017938	0.0098678	0.0041069	0.0033151	0.0016535
	0.090575	0.046952	0.017938	0.0065564	0.0016024	0.0019619	0.0011422
	0.090575	0.054894	0.024485	0.011524	0.0049417	0.0043302	0.0033754
	0.090575	0.046952	0.017938	0.0098678	0.0057765	0.005345	0.0033872
	0.090575	0.046952	0.017938	0.0065564	0.0049415	0.0053451	0.0035475
	0.090575	0.054894	0.021212	0.0098678	0.0074458	0.0039918	0.0023416
	0.090575	0.046952	0.017938	0.0098678	0.0057765	0.0063603	0.0028591
	0.090575	0.046952	0.021212	0.0082121	0.0041069	0.0043304	0.003376
	0.090575	0.046952	0.017973	0.0098815	0.004114	0.0029892	0.005116
	0.090575	0.046952	0.017938	0.0082121	0.0041069	0.0019619	0.0028593
	0.090575	0.046952	0.017938	0.013179	0.007446	0.0063603	0.002687
	0.090575	0.046952	0.017938	0.0082121	0.0057845	0.0039982	0.0035599
	0.090575	0.046952	0.017938	0.0065564	0.0049493	0.0053518	0.0056266
	0.090575	0.046952	0.021212	0.0098678	0.0066113	0.0019622	0.001659
	0.090575	0.046952	0.017938	0.0082121	0.0049416	0.00433	0.003892
	0.090575	0.054894	0.021212	0.0082121	0.0041067	0.0033216	0.0040703
	0.090575	0.046952	0.021212	0.0098678	0.0049416	0.0043302	0.0032088
	0.10573	0.046952	0.024485	0.013179	0.010785	0.0036537	0.0032028
	0.090575	0.046952	0.021212	0.0098678	0.007446	0.0067053	0.0051044
	0.090575	0.046952	0.017938	0.0098678	0.0049493	0.0033271	0.00045895
	0.090575	0.046952	0.024485	0.011524	0.0066167	0.0053505	0.0052821
	0.090575	0.046952	0.017938	0.0082121	0.0049417	0.0053452	0.0040648
	0.090575	0.054894	0.021212	0.011524	0.0057764	0.0036536	0.0040709
	0.10573	0.046952	0.021212	0.0098678	0.0057845	0.0029894	0.0039047
	0.090575	0.046952	0.017938	0.0065564	0.003272	0.0053453	0.0039042
	0.090575	0.046952	0.017938	0.011524	0.0041069	0.0050135	0.0035543
	0.090575	0.046952	0.017938	0.0082121	0.0041069	0.0023122	0.0025263
	0.090575	0.046952	0.017938	0.0065564	0.0041069	0.0077132	0.0052761
	0.090575	0.046952	0.017938	0.0098678	0.0057765	0.001962	0.0042367
	0.090575	0.046952	0.017938	0.0082121	0.0032722	0.0046685	0.0047536
	0.090575	0.046952	0.024485	0.011524	0.007446	0.0056836	0.0035481
	0.090575	0.046952	0.017938	0.0065564	0.0041068	0.0043302	0.0040698
	0.090575	0.046952	0.017938	0.0082121	0.0091156	0.00433	0.005104
	0.090575	0.046952	0.017938	0.011524	0.0032722	0.0046751	0.0020036
	0.090575	0.046952	0.021212	0.0098678	0.0041069	0.0026388	0.0045817
	0.090575	0.046952	0.017938	0.0082121	0.0057764	0.0039919	0.003375
	0.090575	0.046952	0.017938	0.0065564	0.0049417	0.0023005	0.0021751
	0.090575	0.046952	0.021212	0.013179	0.0091156	0.0043304	0.0030315
	0.090575	0.046952	0.024485	0.013179	0.0091156	0.005007	0.0049262
	0.090575	0.046952	0.017938	0.0082121	0.0049417	0.001962	0.0037201
	0.090575	0.046952	0.017938	0.0082121	0.0041068	0.0033153	0.003892
	0.090575	0.046952	0.017938	0.0065564	0.0049417	0.0073821	0.0026928
	0.090575	0.046952	0.017938	0.0098678	0.0041123	0.0043301	0.0033872
	0.090575	0.046952	0.017938	0.0065564	0.0024374	0.006022	0.0044091
	0.090575	0.046952	0.017938	0.0082121	0.0057765	0.0029769	0.0049258
	0.090575	0.046952	0.017938	0.0082121	0.0057765	0.00433	0.0052698
	0.090575	0.046952	0.021212	0.011524	0.0066113	0.0036591	0.0038979
	0.090575	0.046952	0.017938	0.0065564	0.0032721	0.0060216	0.003209
	0.090575	0.046952	0.017938	0.0065564	0.0049417	0.0033151	0.0057873
	0.10573	0.046952	0.024485	0.013179	0.0049417	0.0053451	0.0057871
	0.090575	0.046952	0.017938	0.0082121	0.007446	0.0043299	0.0064825
	0.090575	0.046952	0.017938	0.0082121	0.0066113	0.0033152	0.0033756
	0.090575	0.054894	0.021212	0.013179	0.0066111	0.0043304	0.0040644
	0.090575	0.046952	0.017938	0.0065564	0.0049417	0.0053449	0.0059645
	0.090575	0.046952	0.021212	0.0098678	0.007446	0.0012853	0.0026866
	0.090575	0.046952	0.017938	0.0098678	0.0066111	0.0043304	0.0042365
	0.090575	0.046952	0.017938	0.0082121	0.0099504	0.0033151	0.0044095
	0.090575	0.046952	0.021212	0.011524	0.0032722	0.0053452	0.0035541
	0.090575	0.046952	0.021212	0.0098678	0.0041069	0.0033151	0.0035534
	0.090575	0.046952	0.024485	0.0098678	0.0041067	0.0029823	0.0033811
	0.090575	0.046952	0.017938	0.0065564	0.0057765	0.0053453	0.0051042
	0.090575	0.046952	0.017938	0.0082121	0.0041069	0.003992	0.0042372
	0.090575	0.046952	0.017938	0.0098678	0.00076783	0.0056835	0.0040646
	0.090575	0.046952	0.017938	0.0082121	0.0049417	0.00636	0.0071645
	0.090575	0.047145	0.017973	0.0082244	0.0041142	0.0043367	0.0042433
	0.090575	0.046952	0.017938	0.0082121	0.0032721	0.0046687	0.0049262
	0.090575	0.046952	0.017938	0.011524	0.0049417	0.0043366	0.0020098
	0.090575	0.046952	0.021212	0.0082121	0.0049417	0.0039919	0.0023481
	0.090575	0.046952	0.017938	0.0098678	0.007446	0.0046687	0.0061319
	0.090575	0.054894	0.024485	0.0098678	0.0049493	0.0029831	0.003382
	0.090575	0.046952	0.017938	0.0082121	0.0032722	0.0070366	0.0037199
	0.090575	0.046952	0.017938	0.0082121	0.0049417	0.0016235	0.0014805
	0.090575	0.046952	0.017938	0.0082121	0.0041069	0.0053452	0.0021701
	0.090575	0.046952	0.021212	0.013179	0.0066196	0.0050134	0.0020097
	0.10573	0.046952	0.021212	0.0082121	0.0049417	0.0046684	0.0037199
	0.090575	0.046952	0.027759	0.016491	0.007446	0.0043367	0.0054489
	0.090575	0.046952	0.017973	0.011539	0.0041142	0.00366	0.0054484
	0.090575	0.046952	0.017938	0.0098678	0.0091156	0.0043304	0.0035482
	0.090575	0.046952	0.021212	0.011524	0.0049417	0.0053451	0.0063036
	0.090575	0.046952	0.021212	0.0082121	0.0066112	0.0029767	0.0018374
	0.090575	0.046952	0.017938	0.0098678	0.0066111	0.0039921	0.0057871
	0.090575	0.046952	0.017938	0.0065564	0.0024374	0.0043304	0.0044091
	0.090575	0.046952	0.017938	0.0098678	0.0049416	0.0033152	0.0052707
	0.090575	0.047145	0.017973	0.0082244	0.0082896	0.0039981	0.0038988
	0.090575	0.046952	0.024485	0.011524	0.0066113	0.0033151	0.00062489
	0.090575	0.046952	0.017938	0.0065564	0.0024373	0.0036537	0.0061316
	0.090575	0.046952	0.017938	0.0082121	0.0032722	0.0026388	0.0068209
	0.090575	0.054894	0.021212	0.011524	0.0049415	0.0023063	0.0035596
	0.090575	0.046952	0.021212	0.013179	0.007446	0.0033152	0.0014811
	0.090575	0.046952	0.017938	0.0065564	0.0049417	0.0060215	0.004064
	0.090575	0.046952	0.021212	0.0098678	0.0066113	0.0070365	0.0090658
	0.090575	0.046952	0.017938	0.0082121	0.0032722	0.0053451	0.0049262
	0.090575	0.046952	0.021212	0.013179	0.0041069	0.0039921	0.0026862
	0.090575	0.046952	0.017938	0.016491	0.0082808	0.0043299	0.001998
	0.090575	0.046952	0.021212	0.0098678	0.0074547	0.0039983	0.0045934
	0.090575	0.046952	0.017938	0.013179	0.0057765	0.0016298	0.0033877
	0.090575	0.046952	0.017938	0.0082121	0.0066111	0.0046741	0.0042426
	0.090575	0.046952	0.017938	0.0065564	0.0049417	0.0033153	0.0038922
	0.090575	0.046952	0.017938	0.0082121	0.003272	0.0029823	0.0032098
	0.090575	0.046952	0.017938	0.0098678	0.0049417	0.00433	0.0037205
	0.090575	0.046952	0.021212	0.0098678	0.0032722	0.0043302	0.0023421
	0.090575	0.046952	0.017938	0.013179	0.0049417	0.0033207	0.0026868
	0.090575	0.046952	0.017973	0.0065673	0.0091249	0.0050134	0.0059659
	0.090575	0.046952	0.017938	0.0082121	0.0057763	0.0063733	0.0056274
	0.090575	0.046952	0.017938	0.0098678	0.007446	0.0050066	0.0057873
	0.090575	0.046952	0.021212	0.0082121	0.0057763	0.0046742	0.0066605
	0.090575	0.046952	0.017938	0.0098678	0.0057765	0.00839	0.0037199
	0.090575	0.046952	0.017938	0.0098815	0.0057843	0.0029828	0.0035535
	0.090575	0.046952	0.027759	0.013179	0.0082808	0.0036536	0.0037205
	0.090575	0.046952	0.024485	0.0098678	0.0032722	0.0026387	0.0052703
	0.090575	0.046952	0.021212	0.0082121	0.0016026	0.0056899	0.0035533
	0.090575	0.046952	0.017938	0.0098678	0.0024373	0.0033151	0.007165
	0.090575	0.046952	0.017938	0.0098678	0.0057764	0.0019622	0.0023416
	0.090575	0.046952	0.021212	0.011524	0.0049417	0.0039916	0.004415
	0.090575	0.046952	0.021212	0.013179	0.0082808	0.0033154	0.0047538
	0.090575	0.046952	0.021212	0.0098678	0.007446	0.0029767	0.0035473
	0.090575	0.046952	0.017938	0.0082121	0.0057764	0.0046684	0.0038982
	0.090575	0.046952	0.021212	0.0082121	0.0024374	0.0060218	0.0042368
	0.090575	0.046952	0.017938	0.0065564	0.0041068	0.0040037	0.0045936
	0.090575	0.046952	0.017938	0.0082121	0.0057764	0.0050132	0.0037262
	0.090575	0.046952	0.024485	0.014835	0.0066113	0.0043304	0.0052698
	0.090575	0.046952	0.017938	0.0082121	0.0057765	0.0033151	0.0044156
	0.090575	0.046952	0.017938	0.0082121	0.0049416	0.0060219	0.0073371
	0.090575	0.046952	0.021212	0.0082121	0.0024374	0.0026387	0.0035481
	0.10573	0.046952	0.021212	0.013179	0.007446	0.0033153	0.0014807
	0.090575	0.046952	0.021212	0.013179	0.0049417	0.0046687	0.0032098
	0.090575	0.046952	0.021212	0.0098678	0.0074459	0.0060215	0.0045869
	0.090575	0.047145	0.024531	0.014853	0.0041142	0.0036595	-0.00057518
	0.090575	0.046952	0.017938	0.011524	0.0066113	0.00433	0.0035593
	0.090575	0.046952	0.024485	0.014835	0.0057765	0.0053453	0.0045817
	0.090575	0.046952	0.017973	0.011539	0.0091249	0.0036598	0.0040703
	0.090575	0.046952	0.017938	0.0082121	0.0024373	0.0070366	0.0044093
	0.090575	0.046952	0.017938	0.0065564	0.0057765	0.0023005	0.0049253
	0.090575	0.046952	0.021212	0.011524	0.0041069	0.0026388	0.0047538
	0.090575	0.046952	0.021212	0.011524	0.0041069	0.00060871	0.0016592
	0.090575	0.046952	0.017938	0.0082121	0.0041069	0.0036537	0.0032032
	0.090575	0.046952	0.017938	0.0082121	0.0057844	0.0036654	0.0059711
	0.090575	0.046952	0.021212	0.013179	0.0066113	0.0039921	0.0028589
	0.090575	0.046952	0.017938	0.0082121	0.0049416	0.0026386	0.0021819
	0.090575	0.046952	0.017938	0.0082121	0.0032722	0.0046683	0.0037205
	0.090575	0.046952	0.017938	0.0098678	0.0066113	0.0016297	0.0033818
	0.090575	0.046952	0.017938	0.0082121	0.0032721	0.00636	0.003726
	0.090575	0.046952	0.017938	0.011524	0.0049417	0.0039921	0.0016583
	0.090575	0.046952	0.017938	0.0098678	0.0041069	0.0090736	0.0042486
	0.090575	0.046952	0.017938	0.011524	0.0066113	0.0050068	0.0028646
	0.090575	0.046952	0.017938	0.0082121	0.0041069	0.0056832	0.004753
	0.090575	0.046952	0.017938	0.0082121	0.0049415	0.0036534	0.0045813
	0.090575	0.046952	0.017938	0.0098678	0.0057765	0.0036537	0.0037205
	0.10573	0.046952	0.024485	0.0098678	0.0032722	0.0039921	0.0045817
	0.090575	0.046952	0.021212	0.0082121	0.0049493	0.0023063	0.002188
	0.090575	0.046952	0.017938	0.011524	0.007446	0.003315	0.0037195
	0.090575	0.046952	0.017938	0.0082121	0.0049416	0.0046683	0.0037197
	0.10573	0.046952	0.021212	0.013179	0.0091156	0.0056967	0.0054553
	0.090575	0.046952	0.017938	0.0098678	0.0041069	0.0043303	0.00079211
	0.090575	0.046952	0.017938	0.0098678	0.0082808	0.00433	0.0035539
	0.090575	0.054894	0.021212	0.0082121	0.0024374	0.0033151	0.0023419
	0.090575	0.046952	0.017938	0.0065564	0.0049492	0.0060286	0.0059659
	0.090575	0.046952	0.024485	0.0098678	0.0049416	0.0070368	0.0035475
	0.090575	0.046952	0.017938	0.011524	0.0041142	0.0036652	0.0030373
	0.090575	0.046952	0.017938	0.0098678	0.007446	0.0029833	0.0032152
	0.090575	0.046952	0.017938	0.0098678	0.0049416	0.0036535	0.0026864
	0.090575	0.046952	0.021212	0.0082121	0.0049417	0.0050122	0.0035532
	0.090575	0.046952	0.017938	0.011524	0.0024374	0.0053453	0.0030373
	0.090575	0.046952	0.017938	0.0082121	0.0066113	0.005007	0.0035481
	0.090575	0.046952	0.024485	0.0098678	0.0074458	0.0056834	0.0052759
	0.090575	0.046952	0.017938	0.014835	0.0091156	0.0056836	0.0064764
	0.090575	0.046952	0.017938	0.0082121	0.0049416	0.0023	0.0052755
	0.090575	0.046952	0.017938	0.0065564	0.0049417	0.0050122	0.0047588
	0.10573	0.046952	0.021212	0.011524	0.007446	0.0026387	0.0016535
	0.090575	0.046952	0.021212	0.011524	0.0057765	0.0043304	0.0050975
	0.090575	0.046952	0.017938	0.013179	0.0049417	0.0023061	0.0032094
	0.090575	0.046952	0.017938	0.0098678	0.0057765	0.0050069	0.0054428
	0.090575	0.046952	0.017938	0.0082121	0.0057765	0.0039916	0.0038986
	0.090575	0.046952	0.024485	0.0098678	0.007446	0.0023062	0.0042481
	0.090575	0.046952	0.017938	0.011524	0.0066113	0.0036533	0.0044145
	0.090575	0.046952	0.017938	0.0065564	0.0066113	0.005007	0.004237
	0.090575	0.054894	0.021212	0.0082121	0.0032721	0.0033151	0.00079172
	0.090575	0.046952	0.017938	0.0082121	0.0066113	0.0046687	0.0023485
	0.090575	0.046952	0.017938	0.0098678	0.0057765	0.0046687	0.0057993
	0.090575	0.046952	0.017938	0.011524	0.0066111	0.0046684	0.0047538
	0.090575	0.046952	0.017938	0.0082121	0.0066111	0.0056833	0.0025146
	0.090575	0.046952	0.017938	0.0082121	0.0041069	0.0039921	0.0018258
	0.090575	0.046952	0.017938	0.0065564	0.0032721	0.0033152	0.0030311
	0.090575	0.046952	0.017938	0.0098678	0.0049417	0.0039921	0.0037197
	0.090575	0.046952	0.017938	0.0098678	0.0057764	0.0026384	0.0025144
	0.090575	0.046952	0.017938	0.011524	0.0099504	0.0039921	0.0054428
	0.10573	0.046952	0.024485	0.0098678	0.0049416	0.0043302	0.0049258
	0.090575	0.046952	0.017938	0.011524	0.007446	0.0063602	0.0049258
	0.090575	0.046952	0.017938	0.0065564	0.0024374	0.0033154	0.00562
	0.090575	0.046952	0.017938	0.0065564	0.0074459	0.0036537	0.0061374
	0.090575	0.046952	0.017938	0.011524	0.0024374	0.001962	0.0057871
With triple-activation/Partial-pair 2
Solo activation rate (1/min)	1	2	5	10	20	50	100
	0.090575	0.046952	0.024485	0.011524	0.0074459	0.0026441	0.0052819
	0.090575	0.046952	0.021212	0.011524	0.0032722	0.0043301	0.0028593
	0.090575	0.046952	0.017938	0.0098678	0.0049416	0.0026385	0.0032032
	0.090575	0.046952	0.021212	0.0098678	0.0024374	0.00569	0.0064817
	0.090575	0.046952	0.017938	0.014835	0.007446	0.0073821	0.006655
	0.090575	0.046952	0.017938	0.0082121	0.007446	0.0039921	0.0037201
	0.090575	0.046952	0.021212	0.0098678	0.007446	0.0063601	0.0057933
	0.090575	0.046952	0.021212	0.011524	0.0057765	0.0053451	0.0040705
	0.090575	0.046952	0.017938	0.0098678	0.0057765	0.0026383	0.0033754
	0.090576	0.046953	0.017941	0.0065616	0.0032882	0.0019941	0.0017128
	0.090575	0.046952	0.017938	0.013179	0.007446	0.005007	0.0052817
	0.090575	0.046952	0.017938	0.0065564	0.0032722	0.0050066	0.0030307
	0.090575	0.046952	0.017938	0.0098678	0.0091156	0.0070366	0.0056146
	0.090575	0.046952	0.017938	0.011524	0.0066113	0.0029769	0.0056146
	0.090575	0.046952	0.021212	0.0098678	0.0057765	0.0046683	0.0037258
	0.090575	0.046952	0.017938	0.0065564	0.0049417	0.0046686	0.0025146
	0.090575	0.046952	0.017938	0.0082121	0.0041068	0.0070369	0.0013149
	0.090575	0.046952	0.021212	0.0098678	0.0041068	0.0036589	0.0020032
	0.090575	0.046952	0.021212	0.013179	0.0091156	0.0036596	0.0044148
	0.090575	0.046952	0.021212	0.011524	0.0057765	0.0033153	0.0052699
	0.090575	0.046952	0.024485	0.0098678	0.0082897	0.0043367	0.0037265
	0.090575	0.046952	0.021212	0.0098678	0.0082808	0.0043299	0.0030315
	0.090575	0.046952	0.017938	0.0082121	0.007446	0.0026383	0.0059587
	0.090575	0.046952	0.017938	0.011524	0.007446	0.0026388	0.0044156
	0.090575	0.046952	0.017938	0.0065564	0.003272	0.0019622	0.0032096
	0.090575	0.054894	0.024485	0.013179	0.0049417	0.0066983	0.0018311
	0.090575	0.046952	0.021212	0.0098678	0.0057764	0.0043303	0.0047593
	0.090575	0.046952	0.017938	0.0098678	0.0032722	0.0043299	0.0044146
	0.090575	0.046952	0.017938	0.0098678	0.0082808	0.0039921	0.0032036
	0.090575	0.046952	0.017938	0.0098678	0.0057765	0.0039921	0.0030309
	0.10573	0.046952	0.021212	0.011524	0.0066112	0.002977	0.0063034
	0.090575	0.054894	0.024485	0.0098678	0.0032722	0.0039921	0.0042372
	0.090575	0.054894	0.024485	0.013179	0.007446	0.0046684	0.003376
	0.090575	0.046952	0.021212	0.011524	0.0057765	0.0029825	0.0021699
	0.090575	0.046952	0.017938	0.0098678	0.003272	0.0012853	0.0020036
	0.090575	0.046952	0.017938	0.0082121	0.0024429	0.0050124	0.0052759
	0.090575	0.046952	0.021212	0.0082121	0.0041069	0.0036535	0.0056152
	0.090575	0.046952	0.021212	0.0082121	0.0041068	0.0039918	0.0019971
	0.090575	0.046952	0.017938	0.0082121	0.0049417	0.0056835	0.0038918
	0.090575	0.046952	0.021212	0.013179	0.0091156	0.0029769	0.0042365
	0.090575	0.046952	0.021212	0.011524	0.0041068	0.0026388	0.002003
	0.090575	0.046952	0.017938	0.0082121	0.0032721	0.0029766	0.0028587
	0.090575	0.046952	0.017938	0.0082121	0.0049416	0.0036537	0.0042372
	0.090575	0.046952	0.017938	0.0082121	0.0074459	0.00433	0.0049316
	0.090575	0.046952	0.021212	0.0082121	0.0066111	0.0046685	0.0038975
	0.090575	0.046952	0.017938	0.0082121	0.0041069	0.002977	0.0033818
	0.090575	0.046952	0.021212	0.0082121	0.003272	0.0019618	0.0030309
	0.090575	0.046952	0.017938	0.0065564	0.0049417	0.0026387	0.0014811
	0.090575	0.046952	0.017938	0.0082121	0.003272	0.0066981	0.0025138
	0.090575	0.046952	0.021212	0.013179	0.007446	0.0046684	0.0059649
	0.10573	0.054894	0.024485	0.0098678	0.0057765	0.005007	0.0035479
	0.090575	0.046952	0.021212	0.016491	0.0057765	0.0053449	0.0035479
	0.090575	0.046952	0.017938	0.011524	0.0066113	0.0060217	0.0040644
	0.090575	0.046952	0.017938	0.0098678	0.0082808	0.0016238	0.0023534
	0.090575	0.046952	0.021212	0.0098678	0.0024374	0.0019621	0.0045815
	0.090575	0.046952	0.017938	0.0098678	0.0057765	0.0026385	0.0026862
	0.090575	0.046952	0.024485	0.011524	0.0032722	0.0070365	0.0049254
	0.090575	0.046952	0.021212	0.0098678	0.0057763	0.0056834	0.0038925
	0.090575	0.046952	0.027759	0.013179	0.0032722	0.0023005	0.002864
	0.090575	0.046952	0.017938	0.0098678	0.0066113	0.0033151	0.0035482
	0.090575	0.046952	0.021212	0.011524	0.0066113	0.0036534	0.0011358
	0.10573	0.046952	0.021212	0.0098678	0.007446	0.0036537	0.0035479
	0.090575	0.046952	0.017938	0.0082121	0.003272	0.0023002	0.0042363
	0.090575	0.046952	0.017938	0.014835	0.013289	0.0070367	0.0052703
	0.090575	0.046952	0.017938	0.011524	0.0082808	0.0023064	0.0025205
	0.090575	0.046952	0.017938	0.011524	0.0057765	0.0033154	0.004242
	0.090575	0.046952	0.017938	0.0082121	0.0041069	0.0063603	0.0052699
	0.090575	0.046952	0.017938	0.0065564	0.003272	0.0033151	0.005615
	0.090575	0.046952	0.017938	0.0082121	0.0057763	0.0043301	0.0021695
	0.090575	0.046952	0.017938	0.0065564	0.003272	0.0066982	0.0035475
	0.090575	0.054894	0.021212	0.013179	0.0041142	0.0029885	0.0030373
	0.090575	0.046952	0.017938	0.011524	0.0049417	0.0050066	0.0035475
	0.10573	0.046952	0.021212	0.0082121	0.0041069	0.0046685	0.0032028
	0.090575	0.046952	0.021212	0.0098678	0.003272	0.0067051	0.0027039
	0.090575	0.046952	0.017938	0.0098678	0.0041069	0.0046682	0.0038918
	0.090575	0.046952	0.017938	0.011524	0.0049417	0.0056902	0.0047601
	0.090575	0.046952	0.017938	0.0098678	0.0057765	0.0023065	0.0033811
	0.090575	0.046952	0.017938	0.0098678	0.0057765	0.005007	0.004754
	0.090575	0.046952	0.021212	0.0082121	0.0032722	0.0036537	0.0032038
	0.090575	0.046952	0.017938	0.0065564	0.0049417	0.0036536	0.0047534
	0.090575	0.046952	0.017938	0.0082121	0.0041068	0.00433	0.0030373
	0.090575	0.054894	0.021212	0.0098678	0.0066113	0.0066986	0.0026862
	0.090575	0.054894	0.021212	0.0082121	0.0049417	0.0053453	0.0050985
	0.090575	0.046952	0.021212	0.014835	0.0082808	0.0026383	0.0044148
	0.090575	0.046952	0.017938	0.0065564	0.001608	0.003315	0.0049253
	0.090575	0.046952	0.017938	0.0082121	0.0016025	0.002983	0.0035539
	0.10573	0.046952	0.021212	0.011539	0.0049493	0.0043366	0.0045878
	0.090575	0.046952	0.021212	0.0098678	0.0066113	0.0026387	0.0044146
	0.090575	0.046952	0.017938	0.0082121	0.0041069	0.0043302	0.0021699
	0.090575	0.046952	0.017938	0.0082121	0.0091156	0.0043304	0.0042372
	0.090575	0.046952	0.017938	0.0098678	0.0049493	0.0033338	0.0033939
	0.090575	0.046952	0.017938	0.013179	0.007446	0.0036537	0.0066611
	0.090575	0.046952	0.017938	0.013179	0.0057765	0.0036537	0.004754
	0.090575	0.046952	0.021212	0.014835	0.0057765	0.0023005	0.0032032
	0.090575	0.046952	0.017938	0.0098678	0.0041069	0.0050067	0.0044089
	0.090575	0.046952	0.024485	0.016491	0.01163	0.0080588	0.0030425
	0.090575	0.046952	0.017938	0.0065564	0.0066113	0.005345	0.0054424
	0.090575	0.046952	0.017938	0.0082121	0.007446	0.0050126	0.0057986
	0.090575	0.046952	0.017938	0.0065564	0.0041069	0.0026385	0.0019978
	0.090575	0.054894	0.021212	0.0098678	0.0057765	0.0043299	0.0030429
	0.090575	0.046952	0.017938	0.0082121	0.0066113	0.0050069	0.0045876
	0.090575	0.046952	0.017938	0.0082121	0.0041069	0.0053452	0.0044085
	0.090575	0.046952	0.021212	0.0098678	0.0041069	0.0039919	0.0026862
	0.090575	0.046952	0.017938	0.011524	0.0057765	0.0029771	0.0049256
	0.10573	0.054894	0.021212	0.0098678	0.0049416	0.00636	0.0030313
	0.090575	0.046952	0.017938	0.0065564	0.0049417	0.0063603	0.0030315
	0.10573	0.046952	0.021212	0.011524	0.0049417	0.0046687	0.004753
	0.10573	0.046952	0.021212	0.013179	0.007446	0.0039984	0.003382
	0.090575	0.046952	0.021212	0.011524	0.0041069	0.0033151	0.0038984
	0.090575	0.046952	0.017938	0.0098678	0.0041069	0.0012909	0.00096991
	0.090575	0.046952	0.017938	0.011524	0.007446	0.0036596	0.0051108
	0.090575	0.046952	0.017938	0.0098678	0.0066196	0.0033214	0.0032156
	0.090575	0.054894	0.021212	0.013179	0.0049417	0.0016293	0.0020032
	0.090575	0.046952	0.021212	0.018146	0.01162	0.0039921	0.0038918
	0.090575	0.046952	0.021212	0.011524	0.0066113	0.0039918	0.0030369
	0.090575	0.054894	0.021212	0.013179	0.0082807	0.0056834	0.0023416
	0.090575	0.046952	0.017938	0.0065564	0.007446	0.0039919	0.0059657
	0.090575	0.046952	0.017938	0.0065564	0.0041069	0.0043302	0.0028583
	0.090575	0.046952	0.021212	0.0082121	0.0057764	0.0063601	0.002514
	0.090575	0.046952	0.017938	0.0082121	0.0041142	0.0036596	0.0042427
	0.090575	0.054894	0.024485	0.011524	0.0066113	0.0046687	0.0044206
	0.090575	0.046952	0.021212	0.013179	0.0066113	0.0070369	0.004932
	0.090575	0.046952	0.017938	0.0098678	0.0049417	0.0036537	0.0026862
	0.090575	0.054894	0.027759	0.013179	0.0057765	0.0033154	0.0021703
	0.090575	0.046952	0.017938	0.013179	0.0032722	0.0026385	0.0061316
	0.090575	0.046952	0.024485	0.011524	0.0024374	0.0043302	0.0040642
	0.090575	0.046952	0.017938	0.0082121	0.0049417	0.0026385	0.002003
	0.090575	0.046952	0.021212	0.0082121	0.0032722	0.0043304	0.0026866
	0.090575	0.046952	0.024485	0.016491	0.0099504	0.00433	0.0061319
	0.090575	0.046952	0.017938	0.0082121	0.0032722	0.0023005	0.0026926
	0.090575	0.046952	0.017938	0.0098678	0.0049417	0.00095829	0.0035601
	0.090575	0.046952	0.017938	0.0082121	0.0032722	0.0036535	0.0040644
	0.090575	0.046952	0.021212	0.011524	0.0032722	0.0023002	0.0056144
	0.10573	0.046952	0.021212	0.0082121	0.0024374	0.0046687	0.0045815
	0.090575	0.046952	0.017938	0.0098678	0.007446	0.0050199	0.0049437
	0.090575	0.046952	0.021212	0.0098678	0.0041069	0.0016297	0.0033818
	0.090575	0.046952	0.017938	0.0098678	0.0057765	0.0043304	0.0038924
	0.090575	0.046952	0.017938	0.0098678	0.003272	0.0050067	0.0083702
	0.090575	0.046952	0.017938	0.0082121	0.0049417	0.0077133	0.0042485
	0.090575	0.054894	0.024485	0.011524	0.0091156	0.003992	0.0032032
	0.090575	0.046952	0.017938	0.0098678	0.0049416	0.0043302	0.0032034
	0.090575	0.046952	0.017938	0.0098678	0.0041069	0.0039974	0.0054481
	0.090575	0.046952	0.017938	0.0082121	0.0049417	0.003315	0.0044089
	0.090575	0.046952	0.017938	0.0082121	0.0049493	0.005013	0.0033812
	0.090575	0.046952	0.017938	0.0065564	0.0049417	0.0036534	0.0038922
	0.090575	0.046952	0.017938	0.0065564	0.0057764	0.0060218	0.0028587
	0.090575	0.046952	0.017938	0.0098678	0.0041069	0.0026385	0.0038918
	0.10573	0.046953	0.024489	0.013187	0.0082966	0.0036993	0.0057026
	0.090575	0.046952	0.017938	0.0082121	0.0041069	0.0029769	0.0052759
	0.090575	0.046952	0.017938	0.011524	0.0049417	0.00636	0.0059649
	0.10573	0.046952	0.027759	0.014835	0.01162	0.0056836	0.0047593
	0.090575	0.046952	0.017938	0.0065564	0.0049416	0.0023001	0.0028593
	0.090575	0.046952	0.017938	0.011524	0.0032722	0.0036537	0.0032098
	0.090575	0.046952	0.017938	0.0065564	0.003272	0.002306	0.0038978
	0.090575	0.046952	0.017938	0.0082121	0.0049472	0.0016238	0.0025196
	0.090575	0.046952	0.017938	0.0082121	0.0057765	0.0056834	0.0032036
	0.090575	0.046952	0.021212	0.0082121	0.0041068	0.0046683	0.0078542
	0.090575	0.046952	0.021212	0.0098678	0.0066113	0.0060219	0.0028593
	0.090575	0.046952	0.017938	0.0082121	0.0016026	0.004675	0.0028645
	0.090575	0.046952	0.017938	0.0098678	0.014124	0.0083902	0.0073377
	0.10573	0.046952	0.024485	0.014835	0.0066113	0.0066982	0.0059659
	0.090575	0.046952	0.017938	0.011524	0.0091156	0.0056833	0.0037201
	0.090575	0.046952	0.017938	0.0065564	0.0024374	0.0026447	0.0030427
	0.090575	0.046952	0.017938	0.0098678	0.0049417	0.0046687	0.0037195
	0.090575	0.046952	0.017938	0.011524	0.0057764	0.0023003	0.0054424
	0.090575	0.046952	0.021212	0.013179	0.0049417	0.0016295	0.00028056
	0.090575	0.046952	0.017938	0.0065564	0.0049416	0.0012851	0.0035473
	0.090575	0.046952	0.017938	0.011524	0.0049417	0.0019622	0.0026868
	0.090575	0.046952	0.017938	0.0082121	0.0041069	0.0039918	0.0033814
	0.090575	0.046952	0.021212	0.011524	0.0041069	0.0039921	0.0068207
	0.090575	0.046952	0.017938	0.0082121	0.0041068	0.005007	0.0050983
	0.090575	0.046952	0.017938	0.0065564	0.0057764	0.0053451	0.003375
	0.090575	0.046952	0.017938	0.0098678	0.0057765	0.003992	0.00562
	0.090575	0.046952	0.017938	0.0082121	0.003272	0.0036537	0.0045869
	0.090575	0.046952	0.017938	0.0098678	0.0041069	0.0053572	0.0045871
	0.090575	0.046952	0.024485	0.013179	0.01162	0.0066986	0.0016535
	0.090575	0.046952	0.021212	0.0098678	0.0082807	0.0060218	0.0028587
	0.090575	0.062836	0.024531	0.013196	0.0066196	0.0036599	0.0042492
	0.090575	0.046952	0.017938	0.0082121	0.0066113	0.0056902	0.0047657
	0.090575	0.046952	0.021212	0.0082121	0.0032776	0.0043302	0.0035477
	0.10573	0.046952	0.021212	0.011524	0.007446	0.0029771	0.001998
	0.090575	0.046952	0.021212	0.011524	0.0049416	0.0046683	0.0073377
	0.090575	0.046952	0.017938	0.0082121	0.007446	0.0033152	0.0023421
	0.090575	0.046952	0.017938	0.0082121	0.002444	0.0060352	0.0051108
	0.090575	0.046952	0.017938	0.0065564	0.0041069	0.005007	0.0045926
	0.090575	0.046952	0.017938	0.0065564	0.0032721	0.0043301	0.0051094
	0.090575	0.046952	0.021212	0.011524	0.0049417	0.0073752	0.0052707
	0.090575	0.046952	0.017938	0.0065564	0.0041068	0.001962	0.0030371
	0.090575	0.046952	0.017938	0.0065564	0.0057765	0.0050131	0.006143
	0.090575	0.046952	0.017938	0.011524	0.0049417	0.0056836	0.0061319
	0.090575	0.046952	0.021212	0.013179	0.0082806	0.0053451	0.0045815
	0.090575	0.054894	0.021212	0.0082121	0.0049493	0.0043365	0.0054486
	0.090575	0.046952	0.017938	0.0065564	0.0024373	0.0036536	0.0059593
	0.090575	0.046952	0.017938	0.0082121	0.0041068	0.0033151	0.0021762
	0.10573	0.054894	0.024485	0.011524	0.005782	0.0043357	0.0045873
	0.090575	0.046952	0.021212	0.0098678	0.0024374	0.00095255	0.0023481
	0.090575	0.046952	0.017938	0.0065564	0.0066113	0.0036537	0.0030305
	0.090575	0.046952	0.017938	0.0082121	0.0041069	0.0060216	0.0026861
	0.090575	0.046952	0.021212	0.0098678	0.0057765	0.0053453	0.0059647
	0.090575	0.046952	0.017938	0.0082121	0.0049416	0.0039921	0.0052707
	0.090575	0.046952	0.017938	0.0082121	0.0049417	0.0050069	0.005443
	0.090575	0.046952	0.017938	0.013179	0.0066113	0.0063602	0.0035481
	0.10573	0.046952	0.021212	0.0082121	0.0041069	0.0036589	0.0023531
	0.090575	0.046952	0.017938	0.0065564	0.003272	0.005345	0.0035479
	0.090575	0.046952	0.017938	0.0065564	0.0049416	0.0029768	0.0028647
	0.090575	0.054894	0.031032	0.018146	0.0099504	0.0056833	0.0038975
	0.090575	0.046952	0.017938	0.011524	0.0041142	0.0046751	0.0054491
	0.090575	0.054894	0.021212	0.0098678	0.007446	0.0056902	0.006654
	0.090575	0.046952	0.017938	0.0082121	0.0041141	0.0063665	0.0080321
	0.090575	0.046952	0.021212	0.0082121	0.0099504	0.0077135	0.0054491
	0.090575	0.047145	0.021252	0.0082244	0.0074547	0.0046747	0.003898
	0.090575	0.046952	0.017938	0.0082121	0.0041069	0.003992	0.0033758
	0.090575	0.046952	0.017938	0.0082121	0.0041142	0.0019681	0.0040766
	0.090575	0.046952	0.017938	0.0098678	0.0024374	0.0029766	0.0047538
	0.090575	0.054894	0.021212	0.0098678	0.0057765	0.0019681	0.0040705
	0.090575	0.046952	0.017938	0.0082121	0.0041069	0.002977	0.004237
	0.090575	0.046952	0.017938	0.0082121	0.007446	0.0026387	0.0037203
	0.090575	0.046952	0.021212	0.0098678	0.0041069	0.0033151	0.0028817
	0.090575	0.046952	0.017938	0.0065564	0.0049417	0.0060217	0.0040702
	0.090575	0.046952	0.017938	0.0082121	0.0066113	0.0033212	0.002003
	0.090575	0.054894	0.021212	0.016491	0.0082808	0.0063603	0.0049256
	0.090575	0.046952	0.021212	0.0098678	0.0082808	0.0043302	0.001825
	0.090575	0.046952	0.017938	0.0082121	0.0049416	0.0043302	0.0045871
	0.090575	0.046952	0.017938	0.0098678	0.0041069	0.0026388	0.0023473
	0.090575	0.046952	0.021212	0.0098678	0.0066113	0.003992	0.0030313
	0.090575	0.054894	0.021212	0.0082121	0.0057764	0.0019622	0.0030425
	0.090575	0.046952	0.017938	0.0098678	0.0057765	0.0043304	0.0021699
	0.090575	0.046952	0.021212	0.013179	0.0099504	0.0043303	0.0018252
	0.090575	0.046952	0.021212	0.0098678	0.007446	0.0043304	0.002687
	0.090575	0.046952	0.021212	0.0082121	0.007446	0.0063603	0.0021756
	0.090575	0.046952	0.021212	0.0082121	0.0041069	0.0012853	0.00096999
	0.090575	0.054894	0.021212	0.0098678	0.0066113	0.0046751	0.001487
	0.090575	0.046952	0.017938	0.0065564	0.0041069	0.0023	0.0056142
	0.090575	0.046952	0.021212	0.0098678	0.0049416	0.0046682	0.0038927
	0.090575	0.046952	0.017938	0.011524	0.0049417	0.0039916	0.0033754
	0.090575	0.046952	0.017938	0.0065564	0.0041068	0.0026446	0.0025199
	0.090575	0.046952	0.017938	0.0065564	0.0024373	0.0026388	0.004064
	0.090575	0.046952	0.021212	0.0098678	0.0024374	0.0029831	0.0037258
	0.090575	0.046952	0.017973	0.014853	0.002444	0.0026447	0.0028645
	0.090575	0.046952	0.017938	0.0098678	0.0066113	0.0046748	0.0035537
	0.10573	0.046952	0.024485	0.0098678	0.0057764	0.0036537	0.0047532
	0.090575	0.046952	0.017938	0.0082121	0.0074459	0.0023	0.001837
	0.090575	0.046952	0.017938	0.014835	0.0057765	0.0063665	0.0023536
	0.090575	0.046952	0.017938	0.0082121	0.0057763	0.0039917	0.0054426
	0.090575	0.046952	0.017938	0.0082121	0.0057763	0.0046684	0.0063042
	0.090575	0.046952	0.017938	0.0082121	0.0049417	0.0039921	0.0037263
	0.090575	0.046952	0.021212	0.0098678	0.0049416	0.0039919	0.0030373
	0.090575	0.046952	0.017938	0.0098678	0.0057765	0.0029833	0.0025261
	0.090575	0.046952	0.017938	0.0082121	0.0066113	0.003315	0.003898
	0.090575	0.046952	0.017938	0.0082121	0.0082808	0.0066985	0.0054428
	0.090575	0.046952	0.017938	0.0065564	0.0016025	0.0050068	0.0038925
	0.090575	0.046952	0.021212	0.011524	0.0066111	0.0053514	0.0023481
	0.090575	0.046952	0.021212	0.013179	0.0091156	0.0056836	0.0056152
	0.090575	0.046952	0.027759	0.013179	0.007446	0.0023002	0.0037201
	0.090575	0.046952	0.021212	0.0082121	0.0032721	0.00095302	0.0035543
	0.090575	0.046952	0.021212	0.0098678	0.0057765	0.005345	0.0025142
	0.090575	0.046952	0.017938	0.0098678	0.0032722	0.0039921	0.0032094
	0.090575	0.046952	0.021212	0.013179	0.01162	0.0029771	0.0051046
	0.090575	0.046952	0.021212	0.014835	0.0082808	0.0039918	0.0040705
	0.090575	0.046952	0.017938	0.0098678	0.0049417	0.0029769	0.0019978
	0.090575	0.046952	0.017938	0.0098678	0.0066113	0.0070369	0.0038986
	0.090575	0.046952	0.017938	0.0082121	0.0032722	0.0046682	0.005972
	0.090575	0.046952	0.017938	0.0082121	0.0049417	0.0039919	0.0038924
	0.090575	0.046952	0.017938	0.011524	0.0057765	0.0043301	0.0040648
	0.090575	0.054894	0.021212	0.0098678	0.0057845	0.0050135	0.0061372
	0.090575	0.046952	0.021212	0.0082121	0.0066113	0.0056836	0.0030363
	0.090575	0.046952	0.017938	0.0065564	0.0049416	0.0043301	0.0040711
	0.090575	0.046952	0.017938	0.011524	0.0049417	0.0033151	0.0019973
	0.090575	0.046952	0.017938	0.0098678	0.0049417	0.005007	0.0018254
	0.090575	0.046952	0.017938	0.011524	0.0091156	0.0019622	0.0025259
	0.090575	0.046952	0.017938	0.0082121	0.0024374	0.0019622	0.0025148
	0.090575	0.046952	0.017938	0.011524	0.007446	0.0043304	0.0014803
	0.090575	0.046952	0.017938	0.0065564	0.0049417	0.002977	0.0028583
	0.090575	0.046952	0.017938	0.0082121	0.0049417	0.0046687	0.0051044
	0.10573	0.046952	0.024485	0.016491	0.0082808	0.003992	0.0030365
	0.090575	0.046952	0.024485	0.013179	0.0057765	0.0029766	0.0026918
	0.090575	0.046952	0.017938	0.016491	0.007446	0.0043304	0.0056146
	0.090575	0.046952	0.017938	0.0082121	0.0049417	0.0063603	0.0059589
	0.090575	0.046952	0.017938	0.0098678	0.0016026	0.0053451	0.0056206
	0.090575	0.046952	0.021212	0.011524	0.0066113	0.0050135	0.0028652
	0.090575	0.046952	0.017938	0.0082121	0.003272	0.0039921	0.0042367
	0.090575	0.046952	0.017938	0.0082121	0.0082807	0.0033151	0.0021703
	0.090575	0.046952	0.017938	0.0082121	0.0091156	0.0043304	0.003892
	0.090575	0.046952	0.021212	0.0098678	0.0049417	0.0033207	0.0016531
	0.090575	0.046952	0.017938	0.0082121	0.0041069	0.0043301	0.0066485
	0.090575	0.046952	0.017938	0.0082121	0.007446	0.0070366	0.0042427
	0.090575	0.046952	0.021212	0.0098678	0.0057763	0.0019741	0.0037433
	0.090575	0.046952	0.021212	0.013179	0.007446	0.0026388	0.0016585
	0.10573	0.046952	0.021212	0.011524	0.0049416	0.0023004	0.0018258
	0.090575	0.046952	0.017938	0.0065564	0.0041142	0.0029886	0.0054551
	0.090575	0.046952	0.017938	0.011524	0.007446	0.0056968	0.0042486
	0.090575	0.046952	0.021212	0.014835	0.0057765	0.0043304	0.0049258
	0.090575	0.046952	0.017938	0.0065564	0.0049417	0.0046682	0.0038978
	0.090575	0.046952	0.017938	0.011524	0.0049417	0.0053449	0.0018248
	0.090575	0.046952	0.017938	0.0082121	0.0066113	0.0070368	0.0057874
	0.090575	0.046952	0.021212	0.0098678	0.0066111	0.0033151	0.0057867
	0.090575	0.046952	0.017938	0.0065564	0.003272	0.0043303	0.0061314
	0.090575	0.046952	0.021212	0.0082121	0.0041069	0.0066986	0.0050985
	0.090575	0.046952	0.021212	0.0098678	0.0049416	0.003315	0.0023416
	0.090575	0.046952	0.017938	0.0082121	0.007446	0.0033154	0.0056262
	0.090575	0.046952	0.017938	0.011524	0.0041069	0.0036596	0.0039038
	0.090575	0.046952	0.021212	0.013179	0.0082808	0.0039921	0.004254
	0.090575	0.046952	0.017938	0.0098678	0.0057765	0.0029771	0.0019976
	0.090575	0.046952	0.017938	0.011524	0.0049417	0.0036537	0.002864
	0.090575	0.054894	0.021212	0.014835	0.014124	0.0087285	0.0061319
	0.090575	0.046952	0.021212	0.014835	0.0057765	0.0053453	0.004237
	0.090575	0.046952	0.021212	0.0082121	0.0032722	0.0029766	0.0044085
	0.090575	0.046952	0.021212	0.011524	0.0032722	0.0016235	0.0032094
	0.090575	0.046952	0.017938	0.0098678	0.0057765	0.0039917	0.0038925
	0.090575	0.046952	0.017938	0.0065564	0.0024373	0.0046685	0.0025144
	0.090575	0.046952	0.021212	0.0098678	0.0049417	0.0043304	0.0037205
	0.090575	0.054894	0.021212	0.013179	0.0041069	0.0026385	0.0038924
	0.090575	0.046952	0.017938	0.0098678	0.0041069	0.0033153	0.0035541
	0.090575	0.046952	0.021212	0.0098678	0.007446	0.0043304	0.0042433
	0.090575	0.046952	0.017938	0.0065564	0.0032791	0.0026446	0.0028649
	0.090575	0.046952	0.024485	0.016491	0.0099504	0.0066986	0.0021699
	0.090575	0.046952	0.021212	0.0098678	0.0032721	0.0023002	0.0023483
	0.090575	0.046952	0.017938	0.0082121	0.0049417	0.00433	0.0038986
	0.090575	0.046952	0.017938	0.011524	0.0057765	0.0066986	0.002687
	0.090575	0.046952	0.017938	0.0082121	0.0066113	0.0033152	0.0033758
	0.090575	0.046952	0.017938	0.0098678	0.0057845	0.0033212	0.0035663
	0.10573	0.054894	0.024485	0.014835	0.0082808	0.0036534	0.0011426
	0.090575	0.046952	0.017938	0.013179	0.0049417	0.0029768	0.005104
	0.090575	0.046952	0.017938	0.0065564	0.0041067	0.0056835	0.0064816
	0.090575	0.046952	0.017938	0.016491	0.007446	0.0053519	0.0047595
	0.090575	0.046952	0.017938	0.0082121	0.0041068	0.0046683	0.0035535
	0.090575	0.046952	0.021212	0.011524	0.0066113	0.0039921	0.0037195
	0.090575	0.046952	0.017938	0.0065564	0.0041069	0.0026386	0.001825
	0.090575	0.046952	0.017938	0.0098678	0.0024374	0.002644	0.00096933
	0.090575	0.046952	0.017938	0.0082244	0.0041198	0.0067106	0.0052765
	0.090575	0.046952	0.017938	0.0065564	0.0066111	0.0053449	0.004926
	0.090575	0.046952	0.021212	0.0082121	0.0032722	0.0033153	0.0021752
	0.090575	0.046952	0.021212	0.0098678	0.0057765	0.0019621	0.0030315
	0.090575	0.046952	0.017938	0.0065564	0.0041069	0.0029769	0.0035537
	0.090575	0.046952	0.017938	0.0082121	0.0024374	0.0029831	0.00045302
	0.090575	0.046952	0.021212	0.0098678	0.0041069	0.0026445	0.0042424
	0.090575	0.046952	0.017938	0.0065564	0.0066113	0.0033151	0.0037197
	0.090575	0.046952	0.017938	0.011524	0.0057765	0.0070368	0.0032036
	0.090575	0.046952	0.017938	0.011524	0.0082808	0.0056836	0.0007923
	0.090575	0.046952	0.021212	0.014835	0.0091156	0.0033154	0.0033758
	0.090575	0.046952	0.021212	0.011524	0.007446	0.0026442	0.0052701
	0.090575	0.046952	0.017938	0.0098678	0.0041069	0.0046748	0.0040769
	0.090575	0.046952	0.021212	0.011524	0.0041124	0.0039973	0.0052701
	0.090575	0.046952	0.017938	0.0065564	0.0032721	0.0019618	0.0030367
	0.090575	0.054894	0.024485	0.0098678	0.007446	0.005007	0.0030315
	0.090575	0.046952	0.021212	0.0082121	0.0057765	0.0029832	0.0020039
	0.090575	0.046952	0.017938	0.0065564	0.0041069	0.0039917	0.0021699
	0.10573	0.046952	0.021212	0.011524	0.0049416	0.00433	0.0030307
	0.090575	0.046952	0.021212	0.011524	0.0057765	0.00433	0.0037201
	0.090575	0.046952	0.021212	0.0082121	0.0057765	0.0066986	0.0014921
	0.090575	0.046952	0.021212	0.013179	0.003272	0.0019617	0.0033756
	0.090575	0.046952	0.024485	0.0098678	0.0032776	0.0043299	0.0032034
	0.090575	0.046952	0.017973	0.0082244	0.0041142	0.0053519	0.0057935
	0.090575	0.046952	0.021212	0.0098678	0.0041069	0.0029771	0.0049258
	0.090575	0.046952	0.021212	0.014835	0.010785	0.0046687	0.0044095
	0.090575	0.046952	0.017938	0.0098678	0.0032722	0.0056833	0.0045873
	0.090575	0.046952	0.017938	0.0098678	0.0049417	0.0036537	0.0032034
	0.090575	0.046952	0.017938	0.011524	0.0091156	0.0056834	0.0028587
	0.090575	0.046952	0.021212	0.0098678	0.0066111	0.00433	0.0042372
	0.090575	0.046952	0.017938	0.0065564	0.0041068	0.0039916	0.0035481
	0.10573	0.054894	0.027759	0.011524	0.0032722	0.0023004	0.0030305
	0.090575	0.046952	0.017938	0.0098678	0.0032722	0.0026388	0.002693
	0.090575	0.046952	0.017938	0.0065564	0.0032722	0.0056836	0.0021758
	0.090575	0.046952	0.017938	0.0098678	0.0057765	0.0036537	0.0044095
	0.090575	0.046952	0.017938	0.0082121	0.0049416	0.0016236	0.0028583
	0.090575	0.046952	0.021212	0.014835	0.0066113	0.0039917	0.0035481
	0.090575	0.046952	0.017938	0.0082121	0.0041069	0.0039974	0.0026984
	0.090575	0.046952	0.021212	0.0082121	0.0032721	0.002306	0.0035541
	0.090575	0.046952	0.017938	0.0065564	0.0049417	0.0029771	0.0033868
	0.090575	0.046952	0.017938	0.0082121	0.003272	0.0039916	0.003726
	0.090575	0.046952	0.017938	0.0065564	0.0024374	0.0033153	0.0040642
	0.090575	0.046952	0.021212	0.013179	0.0032722	0.0019618	0.0011368
	0.090575	0.046952	0.017938	0.0082121	0.003272	0.0050066	0.0037197
	0.090575	0.047145	0.017973	0.0082244	0.0066196	0.00366	0.004249
	0.090575	0.046952	0.017938	0.0098678	0.0049417	0.0056836	0.0038922
	0.090575	0.054894	0.021212	0.0082121	0.0032721	0.0029829	0.0049377
	0.090575	0.046952	0.021212	0.011524	0.0091156	0.0056835	0.003559
	0.090575	0.046952	0.017938	0.0065564	0.0041069	0.0029825	0.0020037
	0.090575	0.046952	0.017938	0.0082121	0.0032791	0.0043366	0.0052767
	0.090575	0.046952	0.017938	0.011524	0.0091156	0.0033153	0.0044152
	0.090575	0.046952	0.017938	0.0082121	0.0049415	0.0060215	0.0019975
	0.090575	0.046952	0.017938	0.0082121	0.0041067	0.0060217	0.0018248
	0.090575	0.046952	0.017938	0.016491	0.007446	0.0033151	0.0042368
	0.090575	0.046952	0.017938	0.0098678	0.0057763	0.0023004	0.0049253
	0.090575	0.046952	0.021212	0.0098678	0.0057765	0.0043364	0.0035535
	0.090575	0.046952	0.017973	0.0065673	0.0066196	0.0053519	0.0051044
	0.090575	0.046952	0.017938	0.011524	0.0057765	0.0026387	0.0028646
	0.10573	0.046952	0.027759	0.013179	0.0049417	0.0046741	0.0064816
	0.10573	0.046952	0.021212	0.0082121	0.0032721	0.0043299	0.0035594
	0.090575	0.054894	0.021212	0.013179	0.007446	0.0046687	0.003382
	0.090575	0.046952	0.027759	0.011524	0.0041069	0.0036534	0.0020028
	0.090575	0.046952	0.017938	0.011524	0.0082808	0.0039921	0.0030315
	0.090575	0.047145	0.021252	0.011539	0.0099601	0.0036597	0.0042427
	0.090575	0.046952	0.017938	0.0082121	0.0082808	0.002977	0.0020039
	0.090575	0.046952	0.017938	0.0098678	0.0049493	0.0016352	0.0018422
	0.090575	0.046952	0.021212	0.0082121	0.0049416	0.0043303	0.0042431
	0.090575	0.046952	0.017938	0.0065564	0.0057764	0.0026444	0.0057985
	0.090575	0.046952	0.017938	0.0098678	0.0057765	0.0033154	0.0035477
	0.090575	0.046952	0.021212	0.0098678	0.0066112	0.0046687	0.005442
	0.090575	0.046952	0.017938	0.0065564	0.0041069	0.0063603	0.0025205
	0.090575	0.046952	0.017938	0.0065564	0.0024372	0.0043302	0.0032096
	0.090575	0.046952	0.021212	0.0098678	0.0024374	0.0070367	0.0054483
	0.090575	0.046952	0.017938	0.0082121	0.0082808	0.0039972	0.0049314
	0.090575	0.046952	0.017938	0.013179	0.0057763	0.0039921	0.0028587
	0.10573	0.054894	0.024485	0.0098678	0.0066111	0.0050068	0.0038975
	0.090575	0.046952	0.017938	0.0065564	0.0066111	0.0056888	0.0037255
	0.090575	0.046952	0.017938	0.0082121	0.0057765	0.0043304	0.0042368
	0.090575	0.046952	0.017938	0.0098678	0.0057765	0.0039918	0.0028646
	0.090575	0.046952	0.021212	0.0098678	0.0057763	0.0029767	0.0030315
	0.090575	0.046952	0.017938	0.0065564	0.0016088	0.0046746	0.0035533
	0.090575	0.046952	0.017938	0.011524	0.0082808	0.0039916	0.0042363
	0.090575	0.046952	0.021212	0.0082121	0.0049417	0.0046685	0.0025146
	0.090575	0.046952	0.021212	0.0098678	0.007446	0.0046751	0.003726
	0.090575	0.046952	0.024485	0.011524	0.0049417	0.0053453	0.0052765
	0.090575	0.046952	0.017938	0.0082121	0.0041069	0.0019622	0.0052767
	0.090575	0.046952	0.017938	0.0065564	0.0041069	0.0023001	0.0069985
	0.090575	0.054894	0.021212	0.0098678	0.0066113	0.0050067	0.0066481
	0.090575	0.046952	0.021212	0.011524	0.01162	0.0077135	0.004065
	0.090575	0.046952	0.021212	0.011524	0.010785	0.003992	0.0028591
	0.090575	0.046952	0.017938	0.0082121	0.0057765	0.0029832	0.0045878
	0.090575	0.046952	0.017938	0.0082121	0.0066113	0.0036537	0.0042372
	0.090575	0.046952	0.017938	0.011524	0.0066113	0.0023005	0.0023418
	0.10573	0.046952	0.024485	0.014835	0.012455	0.0066984	0.0057927
	0.090575	0.046952	0.017938	0.013179	0.0082898	0.0029885	0.0054489
	0.10573	0.046952	0.021212	0.011524	0.0049416	0.0039921	0.0038927
	0.090575	0.046952	0.017938	0.0098678	0.007446	0.0019617	0.007005
	0.090575	0.046952	0.017938	0.011524	0.0057765	0.005007	0.0035535
	0.090575	0.046952	0.017938	0.0082121	0.0041067	0.0036598	0.0040764
	0.090575	0.046952	0.017938	0.0098678	0.0041069	0.0067051	0.0052765
	0.090575	0.046952	0.027759	0.014835	0.0049417	0.0036537	0.0042481
	0.090575	0.046952	0.017938	0.0065564	0.0032722	0.0012852	0.0037258
	0.090575	0.046952	0.017938	0.0065564	0.0024372	0.0029768	0.0047534
	0.090575	0.046952	0.017938	0.0082121	0.007446	0.0029767	0.003376
	0.090575	0.046952	0.017938	0.0082121	0.0066113	0.0026388	0.0037195
	0.090575	0.046952	0.021212	0.013179	0.0082808	0.0056833	0.0066599
	0.090575	0.054894	0.024485	0.011524	0.0066111	0.0056832	0.0047591
	0.090575	0.046952	0.024485	0.013179	0.0082808	0.0053453	0.0030313
	0.090575	0.046952	0.017938	0.0065564	0.0041068	0.005345	0.0026864
	0.090575	0.046952	0.017938	0.011524	0.0057764	0.0043301	0.0018252
	0.090575	0.046952	0.017973	0.0098815	0.0091248	0.0053515	0.0025199
	0.090575	0.046952	0.021212	0.0082121	0.0066113	0.0046682	0.0032088
	0.090575	0.046952	0.017938	0.0098678	0.0057765	0.0060218	0.0014807
	0.090575	0.046952	0.017938	0.011524	0.0082808	0.005345	0.0040703
	0.090575	0.046952	0.021212	0.013179	0.0041069	0.0039916	0.0049256
	0.090575	0.046952	0.017938	0.0098678	0.0057765	0.0050065	0.002514
	0.090575	0.046952	0.021212	0.011524	0.007446	0.0050068	0.0038983
	0.090575	0.046952	0.017938	0.0065564	-6.1381e-05	0.0046751	0.0028652
	0.090575	0.046952	0.017938	0.0065564	0.0032722	0.0050068	0.0047532
	0.090575	0.046952	0.017938	0.0082121	0.0066113	0.0026387	0.0033752
	0.090575	0.046952	0.021212	0.013179	0.007446	0.0053515	0.0042429
	0.090575	0.046952	0.017938	0.0082121	0.0041069	0.0056834	0.0050985
	0.090575	0.046952	0.021212	0.0098678	0.0074458	0.0026496	0.00061986
	0.090575	0.046952	0.024485	0.0098678	0.0057763	0.0036537	0.0063038
	0.090575	0.054894	0.021212	0.011524	0.0041069	0.0046686	0.0030311
	0.090575	0.046952	0.017938	0.0082121	0.0049417	0.00094722	0.0019973
	0.090575	0.046952	0.017938	0.0098678	0.0066113	0.0039921	0.0054426
	0.090575	0.046952	0.017938	0.0082121	0.0049417	0.0033152	0.003382
	0.090575	0.046952	0.021212	0.0082121	0.0066111	0.0039918	0.0033812
	0.090575	0.046952	0.017938	0.0098678	0.0082898	0.0036599	0.0037256
	0.090575	0.046952	0.021212	0.011524	0.0032722	0.0023005	0.004581
	0.090575	0.046952	0.021212	0.011524	0.007446	0.0039919	0.0050981
	0.090575	0.046952	0.017938	0.0098678	0.0041069	0.0033213	0.0032149
	0.090575	0.046952	0.017938	0.0065564	0.007446	0.0033153	0.0047588
	0.090575	0.046952	0.021212	0.011524	0.010785	0.0050065	0.0052707
	0.090575	0.046952	0.017938	0.0098678	0.0049417	0.0033152	0.0038918
	0.090575	0.046952	0.024485	0.013179	0.0049493	0.0043364	0.0021762
	0.090575	0.046952	0.021212	0.013179	0.0057765	0.0033151	0.0019971
	0.090575	0.046952	0.024485	0.013179	0.0057845	0.0026502	0.0030429
	0.090575	0.046952	0.017938	0.0082121	0.0049417	0.0039979	0.0035603
	0.090575	0.046952	0.017938	0.0098678	0.010785	0.0043301	0.0038922
	0.090575	0.046952	0.021212	0.0098678	0.0041069	0.003659	0.0035473
	0.090575	0.046952	0.017938	0.0098678	0.003272	0.0023002	0.0037316
	0.090575	0.046952	0.017938	0.011524	0.0049417	0.0023005	0.0021703
	0.090575	0.046952	0.017938	0.0082121	0.0041069	0.0053518	0.0051042
	0.090575	0.046952	0.017938	0.0098678	0.0032722	0.0070368	0.0044089
	0.090575	0.054894	0.021212	0.011524	0.0066113	0.0029768	0.003892
	0.10573	0.046952	0.021212	0.0082121	0.0041069	0.0046683	0.0057927
	0.090575	0.046952	0.017938	0.013179	0.0032722	0.003315	0.004926
	0.090575	0.046952	0.021212	0.0082121	0.0041069	0.0023003	0.0069928
	0.090575	0.054894	0.024485	0.013179	0.0057765	0.0050067	0.0030369
	0.090575	0.046952	0.017938	0.0082121	0.0082806	0.0073747	0.0066477
	0.090575	0.046952	0.017938	0.0065564	0.0049417	0.0063601	0.0042429
	0.090575	0.046952	0.017938	0.0065564	0.0041068	0.0033212	0.005799
	0.090575	0.046952	0.017938	0.0098815	0.0041141	0.0036662	0.0030483
	0.090575	0.046952	0.017938	0.011524	0.0066111	0.0036537	0.0047538
	0.090575	0.046952	0.017938	0.0082121	0.0049417	0.0046686	0.0025146
	0.090575	0.046952	0.021212	0.0098678	0.007446	0.006022	0.0057874
	0.090575	0.046952	0.021212	0.011539	0.0041142	0.0036599	0.0039039
	0.090575	0.046952	0.021212	0.0098678	0.0041069	0.0056833	0.0073369
[truncated: 2,019 more rows]
