# Supplementary material for: De novo inter-regional coactivations of preconfigured local ensembles support memory
Source: Nat Commun. 2022 Mar 11;13:1272. doi: 10.1038/s41467-022-28929-x (PMC8917150; doi:10.1038/s41467-022-28929-x)
Supplement: Supplementary file 6 — Source Data [file 41467_2022_28929_MOESM6_ESM.zip › SourceData/supplementary_fig21.csv]

Supplementary Fig. 21
BLA-PL5
Coupled	N.S.	N.S.	N.S.	Significant	N.S.	N.S.	N.S.	N.S.	N.S.	N.S.	N.S.	N.S.	Significant	N.S.	N.S.	N.S.	Significant	Significant	N.S.	N.S.	Significant	N.S.	N.S.	Significant	N.S.	N.S.	Significant	N.S.	N.S.	N.S.	N.S.	N.S.	Significant	N.S.	Significant	N.S.	N.S.	N.S.
Non-coupled	N.S.	N.S.	N.S.	N.S.	N.S.	N.S.	N.S.	N.S.	N.S.	N.S.	N.S.	N.S.	N.S.	N.S.	N.S.	N.S.	N.S.	N.S.	N.S.	N.S.	N.S.	N.S.	N.S.	N.S.	N.S.	N.S.	N.S.	N.S.	N.S.	N.S.	N.S.	N.S.	N.S.	N.S.	N.S.	N.S.	N.S.	N.S.	N.S.	N.S.	N.S.	N.S.	N.S.	N.S.	N.S.	N.S.	N.S.	N.S.	N.S.
vCA1-PL5
Coupled	N.S.	Significant	N.S.	Significant	Significant	Significant	Significant	N.S.	N.S.	N.S.	Significant	N.S.
Non-coupled	N.S.	N.S.	N.S.	N.S.	N.S.	N.S.	N.S.	N.S.	N.S.	N.S.	N.S.	N.S.	N.S.	N.S.	N.S.	N.S.	N.S.	N.S.	N.S.	N.S.	N.S.	N.S.	N.S.	N.S.	N.S.	N.S.	N.S.	N.S.	N.S.	N.S.	N.S.	N.S.	N.S.	N.S.	N.S.	N.S.	N.S.	N.S.	Significant	N.S.	N.S.	N.S.	N.S.	N.S.	N.S.	N.S.	N.S.	N.S.	N.S.
[truncated: 406 more columns]
