# Supplementary material for: De novo inter-regional coactivations of preconfigured local ensembles support memory
Source: Nat Commun. 2022 Mar 11;13:1272. doi: 10.1038/s41467-022-28929-x (PMC8917150; doi:10.1038/s41467-022-28929-x)
Supplement: Supplementary file 6 — Source Data [file 41467_2022_28929_MOESM6_ESM.zip › SourceData/supplementary_fig19_o.csv]

Supplementary Fig. 19o
Left panel
Coupled with PL5
Time (s)	-1	-0.98	-0.96	-0.94	-0.92	-0.9	-0.88	-0.86	-0.84	-0.82	-0.8	-0.78	-0.76	-0.74	-0.72	-0.7	-0.68	-0.66	-0.64	-0.62	-0.6	-0.58	-0.56	-0.54	-0.52	-0.5	-0.48	-0.46	-0.44	-0.42	-0.4	-0.38	-0.36	-0.34	-0.32	-0.3	-0.28	-0.26	-0.24	-0.22	-0.2	-0.18	-0.16	-0.14	-0.12	-0.1	-0.08	-0.06	-0.04
	0	0	0	0	0	0	0	0	0	0	0	0	0	0	0	0	0	0	0	0	0	0	0	0	0	0	0	0	0	0	0	0	0	0	0	0	0	0	0	0	0	0	0	0	0	0	0	0	0
	0.028727	0.068964	0.12917	0.18963	0.22153	0.21599	0.1976	0.1976	0.21599	0.22153	0.18963	0.12917	0.068964	0.028736	0.0093948	0.0028216	0.0028301	0.009466	0.029191	0.07125	0.13803	0.21599	0.2811	0.31598	0.31598	0.2811	0.21599	0.13803	0.07125	0.029183	0.0093948	0.0023659	0.00046419	7.9688e-05	7.9688e-05	0.00046419	0.0023574	0.0093236	0.028719	0.068892	0.12871	0.18727	0.2122	0.18727	0.12871	0.068892	0.028719	0.0093236	0.0023574
	2.7366	2.9015	2.8223	2.5268	2.1151	1.6828	1.3162	1.0984	1.0633	1.1596	1.2958	1.4112	1.4872	1.5153	1.4893	1.4231	1.3359	1.2232	1.0814	0.95364	0.90652	0.96182	1.0829	1.2213	1.3497	1.4494	1.4887	1.4375	1.3085	1.1674	1.0882	1.1035	1.195	1.3106	1.38	1.34	1.1826	0.98366	0.86129	0.88634	1.0342	1.2194	1.3636	1.4323	1.4404	1.4448	1.5013	1.5984	1.6524
	0.3472	0.3859	0.41291	0.41634	0.39535	0.38411	0.44173	0.60148	0.81951	0.98283	0.9936	0.86038	0.69356	0.60118	0.60472	0.65902	0.71831	0.75879	0.76515	0.733	0.68144	0.63902	0.61119	0.5711	0.49038	0.37914	0.28812	0.26733	0.32623	0.43331	0.54458	0.62868	0.67538	0.68947	0.67575	0.63052	0.55115	0.45074	0.35897	0.3054	0.29718	0.31547	0.33752	0.35646	0.37918	0.41366	0.45402	0.47073	0.42873
	0.57385	0.72348	0.72727	0.5923	0.42597	0.3529	0.42598	0.59243	0.72808	0.72748	0.58903	0.41339	0.31784	0.35335	0.48419	0.62149	0.67886	0.62067	0.47993	0.33649	0.26593	0.28884	0.35622	0.388	0.33951	0.23363	0.12881	0.068769	0.068769	0.1288	0.2335	0.33865	0.38363	0.33865	0.2335	0.1288	0.068769	0.068784	0.12894	0.23449	0.34388	0.40557	0.41155	0.42598	0.53378	0.74848	0.97592	1.0819	1.0084
	1.3441	1.1405	0.97786	0.94217	1.0166	1.0981	1.0883	0.9878	0.89727	0.91029	1.0237	1.1671	1.2832	1.3476	1.3567	1.3558	1.4477	1.6835	1.9328	1.9504	1.6257	1.1133	0.68081	0.47931	0.48351	0.5965	0.75992	0.96444	1.1926	1.3997	1.5585	1.6824	1.7847	1.8364	1.7856	1.6174	1.3824	1.1614	1.0168	0.99952	1.1792	1.5985	2.1592	2.6019	2.6912	2.4352	2.0575	1.7486	1.5296
	0	0	0	0	0	0	0	4.9949e-05	0.00041822	0.0027271	0.01385	0.054776	0.16872	0.40474	0.75616	1.1002	1.2467	1.1002	0.75616	0.40474	0.16872	0.054776	0.01385	0.0027771	0.00083644	0.0027771	0.01385	0.054776	0.16872	0.40474	0.75616	1.1002	1.2467	1.1002	0.75616	0.40474	0.16872	0.054776	0.01385	0.0027271	0.00041822	4.9949e-05	0	0	0	0	0	0	0
	0	4.9949e-05	0.00041822	0.0027271	0.01385	0.054776	0.16872	0.40474	0.75616	1.1002	1.2467	1.1002	0.75616	0.40474	0.16872	0.054776	0.01385	0.0027271	0.00041822	4.9949e-05	0	0	0	0	0	0	0	0	0	0	0	0	4.9949e-05	0.00041822	0.0027271	0.01385	0.054776	0.16872	0.40474	0.75616	1.1002	1.2467	1.1002	0.75616	0.40474	0.16872	0.054776	0.01385	0.0027271
Others
Time (s)	-1	-0.98	-0.96	-0.94	-0.92	-0.9	-0.88	-0.86	-0.84	-0.82	-0.8	-0.78	-0.76	-0.74	-0.72	-0.7	-0.68	-0.66	-0.64	-0.62	-0.6	-0.58	-0.56	-0.54	-0.52	-0.5	-0.48	-0.46	-0.44	-0.42	-0.4	-0.38	-0.36	-0.34	-0.32	-0.3	-0.28	-0.26	-0.24	-0.22	-0.2	-0.18	-0.16	-0.14	-0.12	-0.1	-0.08	-0.06	-0.04
	0.010091	0.0019834	0.00030416	3.6327e-05	0	0	0	0	0	0	0	0	0	0	0	0	0	0	1.8163e-05	0.00015208	0.00099169	0.0050544	0.020071	0.062345	0.15225	0.29519	0.46341	0.6106	0.71488	0.79775	0.89488	1.0114	1.095	1.0589	0.86267	0.57115	0.30544	0.14865	0.12126	0.21862	0.42413	0.67535	0.85346	0.85342	0.67506	0.4223	0.20952	0.086326	0.045025
	0	0	0	0	0	0	0	0	0	0	0	0	0	0	0	0	0	0	0	0	0	0	0	0	0	0	0	0	0	0	0	0	0	0	0	0	0	0	0	0	0	0	0	0	0	0	0	0	0
	0	0	0	0	0	0	0	0	0	0	0	0	0	0	0	0	0	0	0	0	0	0	0	0	0	0	0	0	0	0	0	0	0	0	0	0	0	0	0	0	0	0	0	0	0	0	0	0	0
	0	0	0	0	0	0	0	0	0	0	0	0	0	0	0.00039959	0.0033458	0.021817	0.1108	0.43821	1.3498	3.2383	6.0526	8.8235	10.0844	9.2399	7.3991	6.4759	7.3991	9.2399	10.0844	8.8235	6.0526	3.2383	1.3498	0.43821	0.1108	0.021817	0.0033458	0.00039959	0	0	0	0	0	0	0	0	0	0
	0	0	0	0	0	0	0	0	0	0	0	0	0	0	0	0	0	0	0	0	0	0	0	0	0	0	0	0	0	0	0	0	0	0	0	0	0	0	0	0	0	0	0	0	0	0	0	0	0
	0	0	0	0	0	0	0	0	0	0	0	0	0	0	0	0	0	0	0	0	0	0	0	0	0	0	0	0	0	0	0	0	0	0	0	0	0	0	0	0	0	0	0	0	0	0	0	0	0
	0	0	0	0	0	0	0	0	0	0	0	0	0	0	0	0	0	0	0	0	0	0	0	0	0	0	0	0	0	0	0	0	0	0	0	0	0	0	0	0	0	0	0	0	0	0	0	0	0
	0	0	0	0	0	0	0	0	0	0	0	0	0	0	0	0	0	0	0	0	0.00039959	0.0033458	0.022217	0.11414	0.46003	1.4606	3.6762	7.3991	12.0396	16.0229	17.6033	16.0229	12.0396	7.3991	3.6762	1.4606	0.46003	0.11414	0.022217	0.0033458	0.00039959	0	0	0	0	0	0	0	0
	0	8.502e-06	7.1186e-05	0.00046419	0.0023574	0.0093236	0.028719	0.068892	0.12871	0.18727	0.21221	0.18734	0.12917	0.07125	0.038042	0.038042	0.07125	0.12917	0.18734	0.21221	0.18727	0.12871	0.068892	0.028719	0.0093236	0.0023574	0.00046419	7.1186e-05	8.502e-06	0	0	0	0	0	0	0	0	0	0	0	0	0	0	0	0	0	0	0	0
	0	0	0	0	0	0	0	0	0	8.502e-06	7.1186e-05	0.00046419	0.0023574	0.0093236	0.028719	0.068892	0.12871	0.18727	0.2122	0.18727	0.12871	0.068892	0.028719	0.0093236	0.0023574	0.00046419	7.1186e-05	8.502e-06	0	0	0	0	0	0	8.502e-06	7.9688e-05	0.00053538	0.0028301	0.011752	0.038506	0.099968	0.20692	0.3447	0.46837	0.52818	0.50325	0.40981	0.28495	0.16721
	0.00083912	0.0042614	0.016854	0.051914	0.12454	0.23266	0.33852	0.3836	0.33852	0.23266	0.12454	0.051914	0.016854	0.0042614	0.00083912	0.00012868	1.5369e-05	0	0	0	0	0	0	0	0	0	0	0	0	0	0	0	0	0	0	0	0	0	0	0	0	0	0	0	0	0	0	0	0
	0.1288	0.24952	0.39044	0.50814	0.57119	0.57119	0.50814	0.39044	0.24952	0.1288	0.052769	0.017112	0.0051313	0.0052446	0.017951	0.05703	0.14565	0.30143	0.51498	0.7408	0.90971	0.95479	0.84666	0.6231	0.37406	0.18071	0.069608	0.021244	0.0051159	0.00098317	0.00027274	0.00085449	0.0042614	0.01687	0.052043	0.12538	0.23693	0.35539	0.43564	0.4639	0.46961	0.48004	0.48827	0.48419	0.48657	0.51665	0.56444	0.60491	0.62737
	0	0	0	0	0	0	0	0	0	0	0	0	0	0	0	0	0	0	0	0	0	1.5369e-05	0.00012868	0.00083912	0.0042614	0.016854	0.051914	0.12455	0.23279	0.33936	0.38786	0.35538	0.28458	0.24907	0.28458	0.35538	0.38786	0.33936	0.23279	0.12457	0.052043	0.017709	0.0086515	0.018563	0.056562	0.14308	0.2931	0.49677	0.72011
	0.9682	1.0407	1.0438	0.98024	0.87489	0.75399	0.66172	0.65282	0.73892	0.86407	0.9682	1.0573	1.1619	1.2374	1.1755	0.93595	0.61621	0.37158	0.30168	0.41302	0.63774	0.87081	1.0306	1.116	1.2013	1.3709	1.6477	1.9614	2.1739	2.17	1.9609	1.6849	1.481	1.3652	1.241	1.0208	0.71718	0.42399	0.23657	0.21166	0.37997	0.74075	1.2122	1.6211	1.8032	1.7224	1.472	1.1882	0.99577
	0	0	1.5369e-05	0.00012868	0.00083912	0.0042614	0.016854	0.051914	0.12454	0.23266	0.33852	0.3836	0.33852	0.23266	0.12454	0.051914	0.016854	0.0042614	0.00083912	0.00012868	1.5369e-05	0	0	0	0	0	0	0	0	0	0	0	0	0	0	0	0	0	0	1.5369e-05	0.00012868	0.00085449	0.0043901	0.017739	0.056562	0.14391	0.29736	0.51364	0.77215
	0	0	0	0	0	0	0	0	0	0	0	0	0	0	0	0	0	0	0	0	0	0	0	0	0	0	0	0	0	0	0	0	0	0	0	0	0	0	0	0	0	0	0	0	0	0	0	0	0
	0.176	0.264	0.32352	0.34399	0.34567	0.34399	0.32352	0.264	0.176	0.093136	0.038661	0.012532	0.0031656	0.00062335	0.00010701	0.00010701	0.00062335	0.0031656	0.01252	0.038565	0.092513	0.17284	0.25148	0.28496	0.25148	0.17284	0.092513	0.038565	0.01252	0.003177	0.00071894	0.00071894	0.003177	0.01252	0.038576	0.092608	0.17347	0.25474	0.2981	0.29321	0.27787	0.30391	0.38255	0.47032	0.50612	0.45842	0.34408	0.21142	0.10513
	0.45928	0.49709	0.51924	0.51539	0.49982	0.49769	0.52068	0.55141	0.5644	0.56006	0.5563	0.5519	0.5313	0.50722	0.52024	0.58111	0.6421	0.64644	0.59171	0.53094	0.52315	0.59269	0.72096	0.8528	0.91415	0.85877	0.7198	0.60101	0.59941	0.73276	0.9292	1.0727	1.076	0.93912	0.74243	0.57984	0.49605	0.47633	0.48304	0.50253	0.56173	0.69669	0.9006	1.1074	1.2355	1.2529	1.2004	1.1569	1.181
	0.083549	0.033195	0.010455	0.0025941	0.00050492	8.5122e-05	8.5122e-05	0.00049584	0.0025272	0.010035	0.031173	0.076108	0.14744	0.23071	0.30026	0.33752	0.33754	0.30041	0.23171	0.15248	0.096026	0.092526	0.15723	0.27765	0.40156	0.45846	0.42	0.33632	0.29436	0.33632	0.41999	0.45838	0.40107	0.27512	0.14721	0.06143	0.020423	0.0076303	0.011456	0.033423	0.084063	0.17069	0.28366	0.39533	0.47618	0.5116	0.50434	0.46842	0.42108
	0.56817	0.88208	1.2251	1.4905	1.5979	1.5567	1.4594	1.3929	1.3705	1.3546	1.3251	1.3152	1.3817	1.5485	1.7854	2.0289	2.2047	2.249	2.1396	1.9168	1.676	1.5318	1.5579	1.7239	1.9027	1.9634	1.8641	1.6523	1.3969	1.1477	0.94833	0.8419	0.84005	0.9129	1.0201	1.1266	1.1882	1.1709	1.107	1.1039	1.2657	1.6033	2.0154	2.3559	2.529	2.5371	2.4345	2.2541	2.0118
	1.2494	1.1006	0.75621	0.40474	0.16872	0.054776	0.01385	0.0027271	0.00041822	4.9949e-05	0	0	4.9949e-05	0.00046817	0.0031454	0.016577	0.068626	0.2235	0.57347	1.1609	1.8564	2.3469	2.3469	1.8564	1.1609	0.57347	0.2235	0.068626	0.016577	0.0031454	0.00046817	4.9949e-05	0	0	0	0	4.9949e-05	0.00041822	0.0027271	0.01385	0.054776	0.16872	0.40474	0.75616	1.1002	1.2467	1.1002	0.75616	0.40474
	0.055194	0.16877	0.40474	0.75616	1.1002	1.2467	1.1002	0.75616	0.40474	0.16872	0.054776	0.01385	0.0027271	0.00041822	4.9949e-05	0	0	0	0	0	0	0	0	0	0	0	0	0	0	0	0	0	0	4.9949e-05	0.00041822	0.0027271	0.01385	0.054776	0.16872	0.40474	0.75616	1.1002	1.2467	1.1002	0.75616	0.40474	0.16872	0.054776	0.01385
	0.98094	1.931	3.0118	3.765	3.8657	3.4235	2.8346	2.394	2.1374	1.9527	1.7255	1.4412	1.2162	1.1748	1.2717	1.3019	1.1141	0.75889	0.40516	0.16877	0.054826	0.014268	0.0054543	0.014268	0.054826	0.16877	0.40516	0.75889	1.1141	1.3015	1.2689	1.1609	1.1609	1.269	1.3019	1.1168	0.77274	0.45994	0.33749	0.45957	0.77043	1.1057	1.261	1.155	0.92488	0.80949	0.92488	1.155	1.2605
	0	0	0	0	0	0	0	0	0	0	0	0	0	0	0	0	0	0	0	0	0	0	0	0	0	0	0	0	0	0	0	0	0	0	0	0	0	0	0	0	0	0	0	0	0	0	0	0	0
	1.8595	1.8729	1.7201	1.4924	1.3845	1.5799	2.0305	2.4159	2.4156	2.0278	1.5661	1.3297	1.3237	1.3153	1.1168	0.75931	0.40521	0.16877	0.054826	0.014268	0.0054543	0.014268	0.054826	0.16872	0.40474	0.75616	1.1002	1.2467	1.1002	0.75616	0.40479	0.16914	0.057503	0.027699	0.057503	0.16914	0.40479	0.75616	1.1002	1.2467	1.1002	0.75616	0.40474	0.16872	0.054826	0.014318	0.0058725	0.016995	0.068676
	0	0	0	0	0	0	0	0	0	0	0	0	0	0	0	0	0	0	0	0	0	0	0	0	0	0	0	0	0	0	0	0	0	0	0	0	0	0	0	0	0	0	0	0	0	0	0	0	0
	0.34453	0.31532	0.29421	0.29049	0.3024	0.31988	0.32798	0.31849	0.29713	0.27584	0.2641	0.27176	0.30719	0.35976	0.39609	0.38867	0.33925	0.26745	0.19263	0.13348	0.10802	0.12004	0.14914	0.16266	0.14232	0.097677	0.052583	0.023564	0.014196	0.023963	0.054716	0.10648	0.17086	0.23521	0.29354	0.34417	0.37682	0.37683	0.34422	0.29389	0.237	0.17792	0.12821	0.10664	0.1201	0.15088	0.16978	0.16444	0.15163
	0.62061	0.70644	0.69394	0.60948	0.49903	0.39879	0.32417	0.27091	0.22276	0.16778	0.11247	0.077643	0.08153	0.12717	0.19955	0.27292	0.32752	0.3629	0.38938	0.40362	0.38281	0.3146	0.22468	0.1603	0.14854	0.17792	0.21667	0.24023	0.23964	0.2131	0.16373	0.10464	0.054066	0.022474	0.0089089	0.0088614	0.022122	0.052279	0.097582	0.14202	0.16122	0.14375	0.10464	0.074056	0.074408	0.10684	0.15301	0.19219	0.22487
	1.2806	1.2202	1.1859	1.1263	1.0267	0.89867	0.7586	0.63712	0.58528	0.64463	0.81304	1.0475	1.2975	1.5302	1.7252	1.8609	1.9193	1.8923	1.7785	1.5897	1.3606	1.1325	0.93011	0.76997	0.67634	0.66347	0.71679	0.81299	0.94827	1.1273	1.3283	1.5004	1.6029	1.6375	1.6417	1.6643	1.7367	1.8393	1.8976	1.8371	1.6507	1.4071	1.1976	1.082	1.0681	1.116	1.159	1.1347	1.0119
	1.0173	1.0118	1.1534	1.4424	1.7658	1.9457	1.8692	1.5763	1.2238	0.97621	0.92816	1.0799	1.3419	1.5703	1.6434	1.5364	1.3359	1.1808	1.1728	1.3138	1.5128	1.6496	1.642	1.4794	1.2205	0.96517	0.80854	0.80179	0.93597	1.1445	1.3277	1.4102	1.3903	1.3265	1.2781	1.269	1.2931	1.3323	1.3722	1.4147	1.4793	1.5824	1.7058	1.7964	1.8092	1.7522	1.6842	1.6688	1.729
Right panel
Baseline coupled with PL5	0	0.085106	1.2766	0.46809	0.38462	1.4615	0.25	0.25
Baseline others	0.54545	0	0	4	0	0	0	4	0	0.12766	0	0.23077	0.15385	1.3077	0	0	0.22857	0.86364	0.31818	1.6364	0.25	0.25	0.75	0	0.5	0	0.19355	0.12903	1.2258	1.3548
Freeze coupled witn PL5	0	0.085106	0.97872	0.42553	0.15385	1.7692	0	0.25
Freeze non-coupled	0.27273	0	0	0	0	0	0	2	0	0.12766	0	0.076923	0.23077	0.69231	0.30769	0.057143	0.11429	1.2727	0.36364	2	0	0	0	0	1.25	0	0.19355	0.35484	0.70968	1.6452
[truncated: 102 more columns]
