# Supplementary material for: De novo inter-regional coactivations of preconfigured local ensembles support memory
Source: Nat Commun. 2022 Mar 11;13:1272. doi: 10.1038/s41467-022-28929-x (PMC8917150; doi:10.1038/s41467-022-28929-x)
Supplement: Supplementary file 6 — Source Data [file 41467_2022_28929_MOESM6_ESM.zip › SourceData/fig07_f.csv]

Fig. 7f
Top left panel
Pre-cond coupled
Time (min)	-65	-55	-45	-35	-25	-15	-5
	0	0	0	0.1	0	0	0
	0	0	0	0	0	0	0
	0.1	0	0.1	0.1	0	0	0.1
	0	0	0	0	0	0	0
	0	0	0	0	0	0	0
	0	0	0	0	0	0	0
	0	0	0	0	0	0	0.1
	0	0	0	0	0	0	0
	0	0.1	0	0	0	0	0
	0.2	0	0.1	0	0	0	0
	0	0	0	0	0	0	0
	0	0	0	0	0	0	0
	0	0	0	0	0	0	0
	0	0	0	0	0	0	0
	0	0	0	0	0	0	0.1
	0	0	0	0.1	0	0.1	0
	0	0	0	0	0	0	0
	0	0	0	0	0	0	0
	0	0	0	0	0	0	0
	0	0	0	0	0	0	0
	0	0	0	0	0	0	0
	0	0	0	0	0	0	0
	0	0	0	0	0	0	0
	0	0	0	0	0	0	0
	0	0	0	0	0	0	0
	0	0	0	0	0	0	0
	0	0	0	0	0	0.1	0
	0	0	0	0.1	0	0	0
	0.1	0	0	0	0	0	0
	0	0.1	0	0	0	0	0
	0.1	0	0	0	0	0.1	0
	0	0	0	0.1	0	0	0
	0	0	0.1	0	0	0.1	0
	0	0.1	0	0	0	0.2	0
	0	0.1	0	0	0	0	0
	0	0	0	0	0.1	0	0
	0	0	0	0	0	0.1	0
	0	0	0	0	0	0	0
	0	0	0	0	0	0	0
	0	0	0	0	0	0	0
	0	0	0.1	0	0	0	0
	0	0	0	0	0	0	0
	0	0	0.1	0	0.1	0	0
	0	0	0	0	0	0.1	0
	0	0.4	0.1	0	0.1	0	0.1
	0	0	0	0	0	0	0
	0	0	0	0.1	0	0	0
	0	0	0	0.1	0.1	0	0.1
	0	0	0	0.1	0	0	0
	0	0	0	0	0	0	0
	0	0.3	0.1	0.1	0.2	0	0.1
	0	0	0	0.1	0	0	0
	0	0	0	0	0	0	0
	0	0	0	0	0	0	0
	0	0	0	0	0	0	0
	0	0.1	0	0	0.2	0	0
	0.1	0.1	0.1	0.1	0	0	0
	0.1	0	0	0	0	0	0
	0.1	0	0	0	0.1	0.1	0
	0	0	0.1	0.2	0	0	0
	0	0.2	0	0	0	0	0
	0	0	0	0.1	0	0.1	0
	0	0	0	0.1	0.1	0.1	0.1
	0	0	0.1	0.1	0	0	0
	0	0	0.1	0.1	0	0.1	0
	0	0	0.2	0.1	0	0	0
	0.1	0.1	0	0	0	0	0
	0	0	0	0	0.3	0.1	0
	0	0.1	0	0	0	0	0
	0.1	0	0.1	0	0	0	0
	0.1	0	0	0.1	0.1	0	0.1
	0.1	0	0	0.1	0	0	0
	0	0	0	0	0	0	0
	0	0	0	0	0	0	0
	0	0	0	0.1	0.1	0	0.1
	0	0	0	0	0	0	0
	0	0	0	0	0	0	0
	0	0	0	0	0.1	0	0
	0	0	0	0	0	0	0
	0	0	0	0	0	0	0
	0	0.1	0	0	0	0	0
	0	0	0.1	0	0	0	0
	0.1	0	0.1	0	0	0	0.1
	0	0	0	0	0	0	0
	0	0	0	0	0	0	0
	0	0	0	0	0	0	0
	0	0.1	0.1	0	0	0	0
	0	0	0	0	0	0	0
	0	0.1	0.1	0	0	0	0
	0.1	0	0	0	0.1	0	0
	0.1	0.1	0	0.2	0.1	0.3	0
	0	0.1	0	0	0	0	0
	0	0	0.1	0	0	0	0
	0	0	0.1	0	0	0.1	0.1
	0	0	0	0	0	0	0
	0	0	0	0	0	0	0
	0	0	0	0	0	0	0
	0	0	0	0	0	0	0
	0	0	0	0	0	0	0
	0	0	0	0	0	0	0
Pre-cond non-coupled
Time (min)	-65	-55	-45	-35	-25	-15	-5
	0	0	0	0	0.1	0	0
	0	0	0	0	0	0	0
	0	0	0	0	0	0	0
	0	0	0	0	0	0	0
	0	0	0	0	0	0	0
	0	0	0	0	0	0	0
	0	0	0	0	0	0	0
	0	0	0	0	0	0	0
	0	0	0	0	0	0	0
	0	0	0	0	0	0	0
	0.1	0	0	0.1	0	0	0
	0	0	0	0	0	0	0
	0	0	0	0	0	0.1	0.1
	0	0	0	0	0	0	0
	0	0	0	0	0	0	0
	0	0	0.1	0	0	0	0
	0	0	0	0	0	0.1	0
	0	0	0	0	0	0	0
	0.1	0	0	0	0	0	0
	0	0	0	0	0	0	0
	0	0	0	0	0.1	0.1	0
	0	0	0	0	0	0	0
	0	0	0	0.1	0	0	0
	0	0	0	0.1	0	0	0
	0	0	0	0	0	0	0
	0	0	0	0	0	0	0
	0	0	0	0.1	0.1	0	0
	0	0	0	0	0	0	0.1
	0.1	0	0	0	0	0	0
	0	0	0	0	0	0	0
	0	0	0	0	0	0	0.1
	0	0	0	0	0	0	0
	0	0	0	0	0	0	0
	0	0	0	0	0	0	0
	0	0	0	0	0	0	0
	0	0	0	0	0	0	0
	0	0	0	0	0	0	0
	0	0	0.1	0	0	0	0
	0	0	0.1	0	0	0	0
	0	0	0	0	0	0.1	0
	0.1	0	0	0.1	0	0	0.1
	0	0	0	0	0	0	0
	0	0.1	0	0.1	0	0	0
	0	0	0	0	0.1	0	0
	0	0.1	0	0	0.1	0	0
	0	0	0	0.2	0	0	0
	0.1	0	0	0	0	0	0.1
	0	0.1	0	0	0	0.1	0
	0.1	0.1	0	0	0	0.1	0
	0	0	0	0	0	0.1	0
	0	0	0	0	0	0	0
	0	0	0	0	0	0	0
	0.1	0	0.1	0	0.1	0	0
	0.1	0	0	0	0.1	0	0
	0	0	0	0	0	0	0
	0.1	0	0	0	0	0	0.1
	0	0	0	0	0	0	0
	0	0	0	0	0	0	0.1
	0	0	0	0	0.1	0	0
	0	0	0	0	0	0.1	0
	0	0	0	0	0	0	0
	0	0	0	0	0	0	0
	0	0	0	0	0	0	0
	0.1	0	0	0	0	0	0
	0	0	0	0.1	0	0	0
	0	0	0	0	0	0	0
	0	0	0	0	0	0	0
	0	0	0	0	0	0	0
	0	0	0	0	0.1	0	0
	0	0	0	0	0	0	0
	0.1	0	0	0	0.2	0	0
	0	0	0	0	0	0	0
	0.1	0	0	0	0	0	0
	0	0	0	0	0	0	0
	0	0	0	0	0	0	0
	0	0	0	0	0	0	0
	0	0	0	0	0	0	0
	0	0	0	0	0	0	0
	0	0	0	0	0	0	0
	0	0	0	0	0.1	0	0
	0	0	0	0	0	0	0
	0	0	0	0	0	0	0
	0.2	0	0	0	0	0	0
	0	0	0	0	0	0	0
	0	0	0	0	0	0	0
	0	0	0	0	0	0	0
	0	0	0	0.1	0	0	0
	0	0	0	0	0	0	0
	0.1	0	0	0	0	0	0
	0	0	0	0	0	0	0
	0	0	0	0	0	0	0
	0	0	0	0	0	0	0
	0	0	0.1	0.1	0	0	0
	0	0	0	0	0	0	0
	0.1	0	0	0.1	0	0	0
	0	0	0	0	0	0.1	0
	0	0	0.1	0	0	0.1	0
	0	0	0.1	0	0	0	0
	0	0	0	0	0	0	0
	0	0	0	0	0	0	0
	0	0	0	0	0.1	0	0
	0	0	0	0	0.1	0	0
	0	0	0	0	0	0	0
	0	0	0	0	0	0	0
	0	0	0	0	0	0	0
	0	0	0	0	0	0	0.1
	0	0	0	0	0	0	0
	0	0	0.1	0	0	0	0
	0	0	0	0	0	0.1	0.1
	0	0	0	0	0	0.1	0
	0.1	0	0	0	0	0	0
	0	0	0	0	0	0	0
	0	0	0.2	0.1	0.1	0.1	0.1
	0	0.1	0	0	0	0	0.1
	0	0	0.2	0.1	0	0	0
	0	0	0.1	0.1	0.2	0	0
	0	0.1	0.1	0	0	0	0
	0	0.1	0.1	0	0	0.1	0.1
	0.1	0.1	0.1	0	0.1	0	0
	0	0	0.1	0	0	0.1	0
	0.1	0.1	0	0	0.1	0	0.1
	0	0	0	0	0	0	0
	0	0	0	0	0	0	0
	0	0	0	0	0.1	0	0
	0	0	0	0	0	0	0.1
	0	0	0	0	0	0	0.1
	0	0	0	0.1	0.1	0.1	0
	0	0	0.1	0	0	0.1	0.1
	0	0.1	0	0	0	0	0
	0.1	0	0	0	0	0	0.1
	0	0	0	0	0	0	0.1
	0	0	0.1	0	0	0	0
	0	0	0	0	0	0	0
	0	0	0	0	0	0	0
	0	0	0	0.1	0	0	0
	0	0	0.1	0.1	0	0	0
	0.1	0	0	0	0	0	0
	0	0	0	0	0	0.1	0
	0	0	0	0	0	0	0.1
	0	0	0	0	0	0.1	0
	0	0	0	0	0	0	0
	0	0.1	0.1	0.1	0	0	0
	0	0	0	0	0	0	0
	0	0	0	0	0	0	0
	0.1	0.1	0	0	0.1	0	0
	0.1	0	0	0	0	0.2	0.1
	0.1	0	0	0	0	0	0
	0	0	0	0	0	0	0
	0.1	0	0	0.1	0	0	0
	0	0	0	0	0	0	0
	0	0.1	0	0	0.1	0.1	0.1
	0	0	0	0	0	0.2	0
	0.1	0.2	0	0	0.1	0	0
	0.1	0	0.1	0.2	0	0	0.1
	0	0	0	0	0	0	0.1
	0.2	0	0.1	0	0.1	0	0
	0	0	0.1	0	0	0	0
	0.1	0	0	0.1	0	0	0
	0	0	0.1	0.1	0	0	0
	0.1	0	0	0	0	0	0
	0	0	0.1	0	0	0	0
	0	0	0.1	0	0	0	0.1
	0.1	0	0	0	0	0	0
	0	0.3	0.1	0.1	0	0	0.2
	0	0	0	0	0	0	0.1
	0	0	0	0	0	0	0
	0	0	0	0	0	0	0.1
	0	0	0	0	0	0	0
	0	0	0	0	0	0	0
	0.1	0	0	0	0.1	0	0
	0	0	0	0	0	0	0.2
	0	0	0	0	0	0	0
	0	0	0	0	0	0.1	0
	0	0	0.1	0.1	0	0	0
	0	0	0	0	0	0	0
	0	0	0	0	0	0	0.1
	0	0	0	0	0	0.1	0.1
	0	0	0.1	0	0.1	0	0
	0	0	0	0	0	0	0
	0	0	0	0	0	0	0
	0	0	0	0.1	0	0	0
	0	0	0	0	0	0	0
	0	0	0	0	0	0	0
	0	0	0	0	0	0	0
	0	0	0	0	0	0	0
	0	0	0	0	0	0	0
	0	0	0	0	0	0	0
	0	0	0.1	0	0	0	0
	0	0	0	0	0	0	0
	0	0	0	0	0.1	0	0
	0	0	0	0	0.1	0	0
	0	0	0	0	0	0	0
	0	0	0	0	0	0	0
	0	0	0	0.1	0	0.1	0
	0	0	0	0	0	0	0
	0	0.1	0	0	0	0	0
	0	0	0	0	0	0	0
	0	0	0	0	0	0	0
	0	0	0	0	0	0	0
	0	0	0	0	0	0	0
	0	0	0	0	0	0.1	0
	0	0	0	0	0	0	0
	0	0	0	0	0.1	0	0
	0	0.1	0	0	0	0	0
	0	0	0	0	0	0	0
	0	0	0	0	0	0	0
	0	0	0	0	0	0	0
	0	0	0	0	0	0.1	0
	0	0	0	0	0	0	0
	0	0	0	0	0	0.1	0
	0	0	0	0.1	0	0.1	0
	0	0	0	0.1	0	0	0
	0	0.1	0	0	0.1	0	0
	0.1	0	0	0.1	0	0	0
	0	0.1	0	0	0	0	0
	0	0	0	0.1	0	0	0
	0	0	0	0.1	0	0	0
	0	0	0	0	0	0	0
	0	0	0	0	0	0	0
	0	0.2	0	0	0	0	0.2
	0	0	0	0	0.1	0.1	0.1
	0	0	0	0	0	0	0
	0	0	0	0	0.2	0	0
	0.2	0	0	0.2	0	0	0
	0	0	0	0	0	0	0
	0	0	0	0	0	0	0.1
	0.1	0.1	0.1	0	0	0	0
	0	0	0	0	0	0	0
	0	0.1	0	0	0	0	0
	0.1	0	0	0	0	0	0
	0	0	0	0	0	0	0
	0	0	0	0	0	0	0
	0	0	0	0	0	0	0
	0	0	0	0	0.1	0	0
	0	0	0	0	0	0	0
	0	0	0	0	0	0	0
	0	0	0	0	0.1	0	0
	0	0.1	0	0	0	0	0
	0	0	0	0	0	0	0
	0	0	0	0.1	0	0	0
	0	0	0	0	0.1	0	0
	0	0	0	0	0	0.1	0
	0	0	0.1	0	0	0.1	0
	0.1	0	0	0	0	0	0
	0	0	0	0	0	0	0
	0	0	0	0	0	0	0
	0	0	0.1	0	0	0	0
	0	0	0	0	0	0	0
	0	0	0	0	0	0	0
	0.1	0	0	0	0	0	0
	0	0	0	0	0	0	0
	0	0	0	0	0	0	0
	0	0	0	0	0	0.1	0
	0	0.1	0	0	0	0	0
	0	0	0	0	0	0	0
	0	0	0	0	0	0	0
	0	0	0	0	0	0	0
	0	0.1	0	0.1	0	0	0
	0	0	0	0	0.1	0	0
	0	0	0.1	0	0	0.1	0
	0	0	0.1	0	0	0	0
	0	0	0	0	0	0	0
	0	0	0.1	0	0	0	0
	0	0	0.1	0.1	0	0.1	0.1
	0	0	0.2	0	0.1	0	0
	0	0	0	0	0	0	0
	0	0	0	0.1	0	0.1	0
	0	0	0	0	0	0.1	0
	0	0	0	0	0	0	0
	0	0	0	0	0	0	0
	0	0	0	0	0	0	0
	0	0.1	0	0	0	0	0
	0	0	0	0	0	0	0
	0	0	0	0	0	0	0
	0	0	0	0	0	0	0.1
	0	0	0	0	0	0	0
	0	0	0.1	0	0	0	0.1
	0	0	0.1	0	0.2	0	0.1
	0	0	0	0	0	0	0
	0	0.1	0	0	0.1	0	0
	0.1	0	0	0.1	0	0	0
	0.1	0	0	0	0	0	0
	0.1	0	0	0.1	0.1	0	0
	0.1	0	0	0	0	0	0
	0.1	0	0	0	0.1	0	0
	0	0.1	0	0	0	0	0
	0	0.1	0	0.1	0	0	0
	0	0	0	0	0	0	0
	0	0	0	0	0	0	0
	0	0	0	0.2	0	0	0
	0	0	0	0	0	0	0
	0	0	0	0	0.1	0	0
	0.1	0	0.1	0	0	0.1	0
	0	0	0	0	0	0	0
	0.2	0.1	0	0	0	0	0.1
	0	0	0.1	0	0	0	0
	0	0	0	0	0	0	0
	0	0.1	0	0	0	0	0
	0	0.1	0	0	0	0	0
	0	0	0.1	0	0	0	0
	0	0.1	0	0	0	0	0
	0	0.1	0	0	0	0	0
	0	0.1	0	0	0	0.1	0
	0	0	0	0	0	0	0
	0	0	0	0	0.1	0	0
	0	0	0	0	0	0	0
	0	0	0	0	0	0	0
	0.1	0.1	0	0	0	0.1	0
	0	0	0	0	0	0	0
	0.1	0.1	0.2	0	0	0	0.1
	0	0.1	0	0	0	0	0
	0	0	0	0	0	0	0
	0	0	0	0	0	0	0.1
	0.2	0.1	0	0	0.1	0	0
	0	0.1	0	0	0	0	0
	0	0	0	0	0	0	0
	0	0.1	0.1	0	0	0.1	0.1
	0	0	0.1	0.1	0	0.1	0
	0.1	0.1	0	0	0	0	0.1
	0	0.1	0.1	0.1	0	0.1	0
	0.1	0.1	0	0	0	0	0
	0	0	0	0.1	0	0	0
	0	0	0	0.1	0.1	0	0
	0.2	0.1	0	0.1	0	0	0
	0	0.2	0	0	0	0	0.1
	0	0	0	0	0	0	0
	0	0	0	0	0.1	0	0
	0	0	0	0	0	0	0.2
	0	0	0	0.1	0	0	0
	0.1	0.1	0	0	0	0	0
	0	0	0	0	0	0	0
	0	0	0	0	0	0	0
	0	0	0.2	0	0	0	0
	0	0.1	0	0	0	0	0
	0	0.1	0	0	0	0	0
	0	0.1	0	0	0	0	0
	0	0	0	0.1	0	0	0
	0	0	0	0	0	0	0
	0	0	0	0	0.1	0	0
	0	0	0	0.1	0	0	0
	0	0	0	0	0	0	0
	0	0	0	0	0	0	0
	0	0	0	0	0	0	0
	0	0	0	0	0	0	0
	0	0	0	0	0.1	0	0
	0	0	0	0	0	0	0
	0	0	0.1	0	0	0	0
	0	0	0	0	0	0	0
	0.1	0	0	0	0	0.1	0
	0	0	0	0	0	0	0.1
	0	0	0	0	0	0	0
	0	0	0	0	0	0	0
	0	0	0	0	0	0	0
	0	0	0	0	0	0	0
	0	0	0	0	0	0	0
	0	0	0	0	0	0	0.1
	0	0	0	0	0	0	0
	0	0	0	0	0	0	0
	0	0	0	0	0	0	0
	0	0.1	0	0	0	0	0
	0	0	0	0	0	0	0
	0	0	0	0.1	0.1	0	0
	0	0	0	0	0	0	0
	0.1	0.1	0	0	0	0	0.1
	0.1	0	0	0	0	0	0
	0	0	0	0	0	0	0
	0	0	0	0.1	0	0	0
	0	0	0	0	0	0	0
	0	0	0	0	0	0	0
	0	0	0	0.1	0	0	0
	0	0	0	0	0	0	0
	0	0	0	0	0	0	0
	0	0	0.1	0	0	0	0
	0	0	0	0	0	0	0
	0	0	0	0	0	0	0
	0	0.1	0	0.1	0	0	0
	0	0	0	0	0	0	0
	0	0	0	0	0.1	0	0.1
	0	0.2	0	0	0	0	0
	0	0	0	0	0	0	0
	0	0	0	0	0	0	0
	0.1	0	0	0	0	0	0.1
	0	0	0	0	0	0.1	0
	0	0	0.1	0	0	0.2	0
	0	0	0	0	0	0	0
	0	0.1	0	0	0	0	0
	0.1	0	0.1	0.1	0.1	0	0
	0	0	0	0	0	0.1	0
	0	0	0	0	0	0	0
	0	0	0	0	0	0	0
	0	0	0	0	0	0	0
	0	0	0.1	0	0.1	0	0
	0	0	0	0	0	0	0
	0	0	0	0	0	0	0
	0	0	0	0	0	0	0
	0	0	0	0	0	0	0
	0	0	0	0	0	0	0.1
	0	0	0	0	0	0	0
	0	0.1	0	0	0	0	0
	0	0	0	0	0	0	0
	0	0	0	0	0	0	0
	0	0	0	0	0	0	0
	0	0	0	0	0	0	0
	0	0	0	0	0	0	0.1
	0	0	0	0	0	0	0
	0	0	0	0	0	0	0
	0	0	0	0	0	0	0
	0	0	0	0	0	0	0
	0	0	0.1	0	0	0	0
	0	0	0	0	0	0	0
	0	0	0	0	0	0	0
	0	0	0	0.1	0	0	0
	0	0	0	0	0	0.1	0
	0	0	0	0	0	0	0
	0	0	0	0	0	0	0
	0	0	0	0	0	0	0
	0	0	0	0	0	0	0
	0	0	0	0	0	0	0
	0	0	0	0	0	0	0
	0	0	0	0	0	0	0
	0	0	0	0	0	0	0
	0	0.1	0	0	0	0	0
	0	0	0	0.1	0	0	0
	0	0	0	0	0	0	0
	0	0	0	0	0.1	0	0
	0	0	0	0	0	0	0
	0	0.1	0	0	0	0	0
	0	0	0	0	0	0	0
	0	0.1	0	0	0	0	0
	0	0	0	0	0	0	0
	0	0	0	0	0	0	0
	0	0	0	0	0	0	0
	0	0.1	0	0	0	0	0
	0	0	0	0	0	0	0
	0	0	0	0.1	0	0	0
	0	0	0	0	0.1	0	0
	0	0	0	0	0	0	0
	0	0	0	0	0	0	0
	0	0	0	0	0	0	0
	0	0	0	0	0	0	0
	0	0	0	0	0	0	0
	0	0	0.1	0	0	0	0
	0	0	0	0	0	0	0
	0	0.1	0	0	0	0	0
	0	0	0	0	0	0	0
	0	0	0	0	0	0	0
	0	0	0	0.1	0	0	0
	0.1	0	0	0	0	0.1	0
	0	0	0	0	0	0	0
	0	0	0	0	0.1	0	0.1
	0	0	0.1	0	0.1	0	0
	0.1	0	0	0	0.1	0.1	0.1
	0.2	0	0	0	0	0	0
	0	0.1	0	0	0	0	0
	0	0	0.1	0	0	0	0
	0	0	0	0	0	0	0
	0.1	0	0	0.1	0	0	0
	0	0	0	0	0	0	0
	0	0	0	0	0	0	0
	0	0	0	0	0	0	0.1
	0	0	0	0	0	0	0
	0	0	0	0.1	0	0.1	0
	0	0	0	0.1	0	0	0
	0	0	0	0	0.1	0	0
	0	0	0	0	0	0	0
	0	0	0	0	0	0	0
	0	0	0	0	0	0	0.1
	0	0.1	0	0	0	0	0
	0	0	0	0	0	0	0
	0	0	0	0	0	0	0.1
	0	0	0	0	0	0	0
	0.1	0	0	0	0	0	0
	0	0	0	0	0	0	0
	0	0	0	0	0	0	0
	0	0	0	0	0	0	0
	0	0	0	0	0	0.1	0
	0	0.1	0	0.1	0	0	0
	0	0	0	0	0	0	0
	0.1	0	0.1	0	0	0	0
	0	0	0	0	0	0	0
	0	0.1	0.1	0	0	0	0
	0	0	0	0	0	0	0
	0.2	0	0	0.1	0	0	0
	0	0	0	0	0	0.1	0
	0	0.1	0	0.1	0	0.1	0
	0	0	0	0	0	0	0
	0	0	0	0	0	0	0
	0	0	0	0	0.1	0	0
	0	0.1	0	0	0	0	0.1
	0	0	0	0	0.1	0	0
	0	0	0	0	0	0	0
	0	0	0	0	0	0	0
	0	0	0.1	0	0.1	0	0
	0	0	0	0	0	0.1	0.1
	0	0	0	0	0	0	0
	0	0	0	0.2	0	0	0
	0	0	0	0	0	0	0
	0	0	0	0	0.1	0	0
	0	0.1	0	0	0	0	0
	0	0.1	0	0	0	0	0
	0	0	0	0	0	0	0
	0	0	0	0	0	0.1	0
	0	0.1	0	0	0	0.1	0.1
	0	0	0	0	0	0	0
	0	0	0	0	0	0	0
	0	0	0	0	0	0	0
	0	0	0	0	0	0	0
	0	0	0	0	0	0	0
	0	0	0	0	0	0	0
	0.1	0	0	0	0	0	0
	0	0	0	0	0	0	0
	0	0	0	0	0	0	0
	0	0	0	0	0	0	0
	0	0	0	0	0	0.1	0
	0	0	0	0	0	0	0
	0	0	0	0	0	0	0
	0	0	0	0	0	0	0
	0	0	0	0	0	0	0
	0	0	0	0	0	0	0
	0	0	0	0	0	0	0
	0	0	0	0	0	0	0
	0	0	0	0	0	0	0
	0	0	0	0	0	0	0
	0	0.1	0	0	0	0	0
	0	0	0	0	0	0	0
	0	0	0	0	0	0	0
	0	0	0	0	0	0	0
	0	0	0	0	0	0	0
	0	0	0	0	0	0	0
	0	0	0	0	0	0	0
	0	0	0	0	0	0	0
	0	0	0	0	0	0	0
	0	0	0	0	0	0	0
	0	0	0	0	0	0	0
	0	0	0	0	0	0	0
	0	0	0	0	0	0	0
	0	0	0	0	0	0	0
	0	0	0	0	0	0	0
	0	0	0	0	0	0	0
	0	0	0	0	0	0	0
	0	0	0	0	0	0	0
	0	0	0	0	0	0.1	0
	0	0	0	0	0	0.1	0
	0.1	0.1	0	0	0	0	0
	0	0	0	0	0	0	0
	0	0	0	0	0	0	0
	0	0	0	0	0	0	0
	0	0	0	0	0	0	0
	0	0	0	0	0	0	0.1
	0	0	0	0	0	0	0
	0	0	0	0	0	0	0
	0	0	0	0	0	0	0.1
	0	0	0	0	0	0	0
	0.1	0	0	0	0	0	0
	0	0	0	0	0	0	0
	0	0	0	0	0	0	0
	0	0.1	0	0	0	0	0.1
	0	0	0	0	0	0	0
	0	0	0	0	0	0	0
	0	0	0	0	0	0	0
	0	0	0	0	0	0	0
	0	0	0	0	0	0	0
	0	0	0	0	0	0	0
	0	0	0	0	0	0	0
	0	0	0	0	0	0	0
	0	0	0	0	0	0	0
	0	0	0	0	0	0	0
	0	0	0	0	0	0	0
	0	0	0	0	0	0	0
	0	0	0	0	0	0	0
	0	0	0	0	0	0.1	0
	0	0	0	0	0	0	0
	0	0	0	0	0	0	0
	0	0	0	0	0	0.1	0
	0	0	0	0	0	0	0
	0	0	0	0	0	0	0
	0	0	0	0	0	0	0
	0	0	0	0	0	0	0
	0	0	0	0	0	0	0
	0	0	0	0	0	0	0
	0	0	0	0	0	0	0
	0	0	0	0	0	0	0
	0	0	0	0	0	0	0
	0	0	0	0	0	0	0
	0	0	0	0	0	0	0
	0	0	0	0	0	0	0
	0	0	0	0	0	0.1	0
	0	0	0	0	0	0	0
	0	0	0	0	0	0	0
	0	0	0.1	0	0	0	0
	0	0	0	0	0	0	0
	0	0	0	0	0	0	0
	0	0	0	0	0	0	0
	0	0	0.1	0	0.1	0	0
	0	0	0	0	0	0	0
	0	0	0	0.1	0	0	0
	0	0	0	0	0	0	0
	0	0	0	0	0	0	0
	0	0	0	0	0	0	0
	0	0	0	0	0	0	0
	0	0	0	0	0	0	0
	0	0.1	0.1	0	0	0	0
	0	0	0	0	0	0.1	0
	0	0.1	0	0	0	0	0
	0	0	0	0	0	0	0
	0	0	0	0	0	0	0
	0	0	0	0	0	0	0
	0	0	0	0	0	0	0
	0	0	0	0	0	0	0
	0	0	0	0	0	0	0
	0	0	0.1	0	0	0	0
	0	0	0	0	0	0	0
	0	0	0	0	0	0	0
	0.1	0	0.1	0	0	0	0
	0	0	0.1	0	0	0	0
	0	0	0	0	0	0	0
	0	0	0	0	0	0	0
	0.1	0	0	0	0	0	0
	0	0	0	0	0	0	0
	0	0	0	0.1	0.1	0	0
	0	0	0	0	0	0	0
	0	0	0	0	0	0	0
	0	0	0.1	0	0	0.1	0
	0	0	0	0	0	0.1	0
	0	0	0	0	0	0	0
	0	0	0	0	0	0	0
	0	0	0	0	0	0	0
	0	0	0	0	0	0	0.1
	0.1	0	0	0	0	0	0
	0	0	0	0	0.1	0	0
	0	0	0	0	0	0	0
	0	0	0	0	0	0	0
	0	0	0	0	0	0.1	0
	0	0.1	0	0	0	0	0
	0	0	0	0	0	0	0
	0	0	0	0	0	0	0
	0	0	0	0	0	0	0
	0	0	0	0	0	0	0
	0	0	0	0	0	0	0
	0.1	0	0	0	0	0	0
	0	0	0	0	0	0	0
	0	0.1	0	0	0	0	0
	0	0	0	0	0	0	0
	0	0	0	0.1	0	0	0
	0	0	0	0	0	0	0
	0	0	0	0	0	0	0
	0	0	0	0	0	0	0
	0	0	0	0	0	0	0
	0	0	0	0	0	0	0
	0	0	0	0	0	0	0
	0	0	0	0	0	0	0
	0.1	0	0	0	0	0	0
	0.2	0	0	0	0	0	0
	0	0.1	0	0	0	0	0
	0	0	0	0	0	0	0
	0	0	0	0	0	0	0
	0	0	0	0	0	0	0
	0.1	0	0.1	0	0	0	0
	0.1	0	0	0	0	0	0
	0	0	0	0	0	0	0
	0	0	0	0	0	0	0
	0	0	0	0	0	0	0.1
	0	0.1	0.1	0	0	0	0
	0	0	0	0	0	0	0
	0	0.1	0	0	0	0	0
	0.1	0	0	0	0.1	0	0
	0	0.1	0	0	0	0	0
	0.2	0	0	0	0	0	0
	0.1	0	0	0	0	0.1	0
	0.1	0	0	0	0	0	0
	0	0	0	0	0.1	0	0
	0	0	0	0	0	0	0.1
	0	0.3	0.1	0	0	0	0.1
	0.1	0.1	0.1	0	0	0	0.1
	0	0.1	0	0	0	0	0
	0.2	0.2	0.2	0	0.1	0	0
	0	0	0	0	0.1	0	0
	0	0	0	0	0	0	0
	0	0	0	0	0	0	0
	0.1	0	0	0	0	0.1	0.1
	0	0	0	0	0	0	0
	0	0	0	0	0	0	0
	0	0	0	0	0	0	0
	0	0	0	0	0	0	0
	0	0	0	0	0	0	0
	0.1	0	0	0.1	0	0	0
	0	0	0	0	0.1	0	0
	0	0	0	0	0	0	0
	0	0	0	0	0	0	0
	0	0	0	0	0	0	0
	0	0	0	0	0	0	0.1
	0	0.1	0	0	0	0	0
	0	0.1	0	0	0	0	0
	0	0	0	0	0	0	0
	0	0	0	0	0	0	0
	0	0	0	0	0	0	0
	0	0	0.1	0	0	0	0
	0	0	0	0	0	0	0
	0	0	0	0	0	0	0
	0	0	0	0	0	0	0
	0.1	0	0	0	0	0	0
	0	0	0	0	0	0	0
	0	0	0	0	0	0	0.1
	0	0	0	0	0	0	0
	0	0	0.1	0	0	0.1	0
	0	0	0	0	0	0	0
	0	0	0	0	0	0	0
	0	0	0	0	0	0	0
	0.1	0	0	0	0	0	0
	0	0	0	0	0	0	0
	0	0	0	0	0	0	0
	0	0	0	0	0	0	0
	0	0	0	0	0	0	0
	0	0	0	0	0	0	0
	0	0.1	0	0	0	0	0
	0	0	0	0	0	0	0
	0	0	0	0	0	0	0.1
	0	0	0	0	0	0	0
	0	0	0	0	0	0	0
	0	0	0	0	0	0	0
	0	0	0	0	0	0	0
	0	0	0	0.1	0	0.1	0
	0	0	0	0	0	0	0
	0	0	0	0.1	0	0	0
	0	0	0	0	0	0	0
	0	0	0	0	0	0	0
	0	0	0	0	0	0	0
	0	0	0	0	0.1	0	0
	0	0	0	0	0	0	0
	0	0	0	0	0	0	0
	0	0	0	0	0	0	0
	0	0	0	0	0	0	0
	0	0	0	0	0	0	0
	0	0	0	0	0	0	0
	0	0	0	0	0	0	0
	0	0	0	0	0	0	0
	0	0	0	0	0	0	0
	0	0	0	0	0	0	0
	0	0	0	0	0	0	0
	0	0.1	0	0	0	0.1	0
	0	0	0	0	0	0	0
	0	0	0	0	0	0.1	0
	0	0	0	0	0	0	0
	0	0	0	0	0	0	0
	0	0	0	0	0	0	0
	0	0	0	0	0	0	0
	0.1	0	0	0	0	0	0
	0.1	0	0.1	0	0	0	0
	0	0	0	0	0	0	0
	0	0	0	0	0.1	0	0
	0.1	0	0	0	0	0	0
	0	0	0	0	0	0	0
	0.1	0	0	0	0.1	0	0
	0	0	0.1	0	0	0	0
	0	0	0	0	0	0	0
	0	0	0	0	0	0	0
	0	0	0	0	0	0	0
	0	0	0	0	0	0	0
	0	0	0	0	0	0	0
	0	0	0.1	0	0	0	0
	0	0	0	0	0	0	0
	0.1	0	0	0.1	0	0	0
	0	0	0	0	0	0	0
	0	0	0	0	0	0	0
	0	0	0	0	0	0	0
	0	0	0	0	0	0	0
	0	0	0	0	0	0	0
	0	0	0	0	0	0	0
	0	0	0	0	0	0	0
	0	0	0	0	0	0	0
	0	0.1	0	0	0	0	0
	0	0	0	0	0	0	0
	0.1	0	0	0	0	0	0
	0	0	0	0	0	0	0
	0	0	0	0	0	0	0
	0	0	0	0	0	0	0
	0	0	0	0	0	0	0
	0	0	0	0	0	0	0
	0	0	0	0	0	0	0
	0	0	0	0	0	0	0
	0	0	0	0.1	0	0	0
	0	0	0	0	0	0	0
	0	0	0	0	0.1	0	0
	0	0	0	0	0	0	0
	0	0	0	0	0	0.1	0
	0	0	0	0	0.1	0	0
	0.1	0	0.1	0	0	0	0.1
	0	0	0	0	0	0	0
	0	0	0	0	0	0	0
	0	0	0.1	0	0	0	0.1
	0	0	0	0	0	0.1	0
	0	0	0	0	0	0	0
	0	0	0	0	0	0	0
	0	0	0	0	0	0	0
	0	0	0	0	0	0.1	0
	0	0	0	0	0	0	0
	0	0	0	0	0.1	0	0
	0	0.1	0	0	0	0	0
	0	0	0	0	0	0	0
	0	0	0	0	0	0	0
	0.1	0	0	0	0.1	0	0
	0	0	0.1	0	0	0	0
	0.1	0	0	0	0	0.2	0
	0	0	0	0	0	0	0
	0	0	0	0	0	0	0
	0	0	0	0	0	0	0
	0	0	0	0.1	0	0	0
	0	0	0	0	0	0	0
	0	0	0	0	0	0	0
	0	0	0	0	0.1	0	0
	0	0.2	0	0	0	0	0
	0	0	0	0	0	0	0
	0	0	0	0	0	0	0
	0	0	0	0	0	0	0
	0	0	0	0	0.1	0	0
	0	0	0	0	0	0	0
	0	0	0	0	0	0	0
	0	0	0	0	0	0	0
	0	0.1	0	0	0	0	0
	0	0	0	0	0	0	0
	0.3	0	0	0	0	0	0.1
	0	0.1	0	0	0	0	0
	0	0	0	0	0	0	0
	0	0	0	0	0	0	0
	0	0	0	0	0.1	0	0
	0	0	0	0	0	0	0
	0	0	0.1	0	0	0	0.1
	0	0	0	0	0	0	0
	0	0	0	0	0	0	0
	0	0	0.1	0	0	0	0
	0.1	0	0	0	0	0	0
	0.1	0	0	0	0	0	0
	0	0	0	0	0	0	0
	0.1	0.1	0	0	0	0	0
	0	0	0	0.1	0	0	0
	0	0	0	0	0	0	0
	0	0	0	0	0	0	0
	0	0	0	0	0	0	0.1
	0.1	0	0	0	0	0	0
	0	0	0	0	0	0	0
	0.1	0	0	0	0	0.1	0
	0	0	0.1	0	0	0	0
	0	0	0	0	0	0	0
	0	0	0	0	0	0	0
	0	0	0	0	0	0	0
	0	0	0	0	0	0	0
	0	0	0	0	0	0	0
	0	0	0	0	0	0	0
	0	0	0	0	0	0	0
	0	0	0.1	0	0	0	0
	0	0	0	0.1	0	0	0
	0	0	0	0	0	0	0
	0	0	0	0	0	0	0
	0	0	0	0	0	0	0
	0	0	0	0	0	0.1	0
	0	0	0	0	0	0	0
	0.1	0	0	0	0	0	0
	0	0	0	0	0	0	0
	0	0.1	0	0.1	0	0	0
	0	0	0	0	0	0	0
	0	0	0	0	0	0	0
	0	0	0	0	0	0	0
	0	0	0	0	0	0.1	0
	0	0	0	0	0	0	0
	0	0	0	0	0	0	0
	0	0	0	0	0	0	0
	0	0	0	0	0	0	0
	0	0	0	0	0	0.1	0
	0	0	0	0	0	0	0
	0	0	0	0	0	0	0
	0	0	0	0	0	0	0
	0	0	0	0	0	0	0
	0	0	0	0	0.1	0	0
	0	0	0	0	0	0	0
	0	0	0	0	0	0	0
	0	0	0	0	0	0	0
	0	0	0	0	0	0	0
	0	0	0	0	0	0	0
	0	0	0.1	0	0	0	0
	0	0	0	0	0	0	0
	0	0	0	0	0	0	0
	0	0	0	0	0	0	0
	0	0	0	0	0	0	0
	0	0.1	0	0	0	0	0
	0	0	0	0.1	0	0	0
	0	0	0	0.1	0	0	0
	0	0	0	0	0	0	0
	0	0	0	0	0	0	0
	0	0	0	0	0	0	0
	0	0	0	0.1	0	0	0
	0.1	0	0	0	0	0	0
	0	0	0	0	0	0	0
	0	0	0	0	0	0	0
	0.1	0	0	0	0	0	0
	0	0	0	0	0	0	0
	0	0	0	0	0	0	0
	0	0	0	0	0	0	0.1
	0	0	0	0	0	0	0
	0	0	0	0	0	0	0
	0	0.1	0	0	0	0	0.1
	0	0	0	0	0	0	0
	0	0	0	0	0	0	0
	0	0	0.1	0	0	0	0
	0	0	0	0	0.1	0	0
	0	0	0	0	0	0	0
	0	0	0	0	0	0	0
	0	0	0	0	0	0	0
	0	0	0	0	0	0	0
	0	0	0	0	0	0	0
	0	0	0	0	0	0	0
	0	0	0	0	0	0	0
	0	0	0	0	0	0	0
	0	0	0	0	0	0	0
	0	0	0	0	0	0	0
	0	0	0	0	0	0	0
	0	0	0	0	0	0	0
	0	0	0	0	0	0	0
	0	0	0	0	0	0	0
	0	0	0	0	0	0	0
	0	0	0	0	0	0	0.1
	0	0	0	0	0	0	0
	0	0	0	0	0	0	0
	0	0	0	0	0	0	0
	0	0	0	0	0	0	0
	0	0	0	0	0	0	0
	0	0	0	0	0	0	0
	0	0	0	0	0	0	0
	0	0	0	0	0	0	0
	0	0.1	0	0	0.1	0	0
	0	0	0	0	0	0	0
	0	0	0	0	0	0	0
	0	0	0	0	0	0	0
	0	0	0	0.1	0.1	0	0
	0	0	0	0	0	0	0
	0	0	0	0	0	0	0
	0	0	0	0	0	0	0
	0	0	0	0	0	0	0
	0	0	0	0	0	0	0
	0	0	0	0	0	0	0
	0.1	0	0	0	0	0	0
	0	0	0	0	0	0.1	0
	0	0	0	0	0	0	0
	0	0	0	0	0	0	0
	0	0	0	0	0	0	0
	0	0	0	0	0	0	0
	0	0	0.1	0	0	0	0
	0	0	0	0	0	0	0
	0	0	0	0	0	0	0
	0	0	0	0	0	0	0
	0	0	0	0	0	0	0
	0	0	0	0	0	0	0
	0	0	0	0	0	0	0
	0	0	0	0	0	0	0.1
	0	0	0	0	0	0	0
	0	0	0	0	0	0	0
	0	0	0	0.1	0	0	0
	0	0	0	0	0	0	0
	0	0	0	0	0	0	0
	0.1	0.1	0	0	0	0	0
	0	0	0	0.1	0.1	0	0
	0	0	0	0	0	0	0
	0	0.1	0	0	0	0	0
	0	0	0	0	0	0	0
	0	0	0	0	0	0	0
	0	0	0	0	0	0	0
	0	0	0	0	0	0	0
	0.1	0	0	0	0	0	0
	0.1	0	0	0	0	0	0
	0	0	0	0	0	0	0
	0	0	0	0	0	0	0.1
	0.1	0	0	0	0	0	0
	0.1	0	0	0	0.1	0	0
	0.1	0	0	0	0.1	0	0
	0	0	0	0	0	0	0
	0	0	0	0	0	0	0
	0	0	0	0	0	0	0
	0	0	0	0	0	0	0
	0	0	0	0	0	0	0
	0	0	0	0	0	0	0
	0	0	0	0	0	0	0
	0	0	0	0	0	0	0
	0	0	0	0	0	0	0
	0.1	0.2	0	0.1	0	0	0
	0	0	0	0	0	0	0
	0.1	0	0	0	0	0	0
	0	0.2	0	0	0	0	0
	0.3	0	0	0	0	0	0
	0	0.3	0.1	0	0	0	0
	0	0.2	0	0	0	0	0
	0	0	0	0	0	0	0
	0	0.2	0	0	0	0	0
	0	0	0	0	0	0	0
	0	0	0	0	0	0	0
	0	0	0	0.1	0	0	0
	0.1	0	0	0	0	0	0
	0	0	0	0	0	0	0
	0	0	0	0	0	0	0
	0.1	0	0	0.1	0.1	0	0
	0	0	0	0.1	0	0.1	0
	0	0	0	0	0	0.1	0
	0	0	0	0	0	0	0
	0.1	0	0	0	0	0	0
	0.2	0.1	0	0	0	0	0
	0.2	0.1	0	0	0	0	0
	0.1	0	0.1	0	0	0	0
	0.1	0	0	0	0	0	0
	0	0.2	0	0.1	0	0	0
	0.3	0	0	0	0	0.1	0.1
	0	0.1	0	0	0	0	0
	0.1	0	0	0	0.1	0	0.1
	0.1	0	0	0	0	0	0
	0	0	0	0	0	0	0
	0	0	0	0	0	0	0
	0	0	0	0	0	0	0
	0.1	0	0	0	0	0	0
	0	0	0	0	0	0	0
	0.1	0	0.1	0	0	0	0
	0	0.1	0	0	0	0	0
	0	0	0.1	0	0	0	0
	0	0.1	0	0	0	0	0
	0	0	0	0	0	0	0
	0	0	0	0	0	0	0
	0	0	0	0	0	0	0
	0	0	0	0	0	0	0
	0	0	0	0	0	0	0
	0	0	0	0	0.1	0	0
	0	0	0	0	0	0	0
	0	0	0	0	0	0	0
	0	0	0	0.1	0	0	0
	0	0	0	0	0	0	0
	0	0	0	0.2	0	0	0
	0	0	0	0	0	0	0
	0	0	0	0	0	0	0
	0	0.1	0	0	0	0	0
	0	0	0	0	0.1	0	0
	0	0.1	0	0.1	0	0	0
	0.1	0.1	0	0	0	0	0
	0.1	0	0.1	0	0	0	0
	0	0.1	0	0	0	0	0
	0	0	0	0.2	0	0	0
	0	0	0	0	0	0	0
	0	0	0	0	0	0	0
	0	0	0	0	0	0	0
	0	0	0	0	0	0.1	0
	0.1	0	0	0	0	0	0
	0.1	0	0	0	0	0	0
	0	0	0	0	0	0	0
	0	0	0	0	0.1	0	0
	0.1	0	0	0	0	0	0
	0	0	0	0	0	0	0
	0	0	0	0	0	0	0
	0	0.1	0	0	0	0	0
	0	0	0	0	0	0	0
	0	0	0	0	0	0	0
	0	0	0	0.1	0	0	0
	0.1	0	0	0	0	0	0
	0.2	0.1	0	0	0	0	0
	0	0	0	0	0.1	0	0
	0	0	0	0	0	0	0
	0	0	0	0	0	0	0
	0	0	0	0	0	0	0
	0.1	0	0	0	0	0	0
	0	0	0	0	0	0	0
	0.1	0	0	0	0	0	0.1
	0	0	0	0.1	0	0	0
	0	0.1	0	0	0	0	0
	0	0	0	0	0	0.1	0
	0	0	0	0	0	0	0
	0	0	0.1	0	0	0	0
	0	0	0	0	0	0	0
	0	0	0	0	0	0	0
	0	0	0	0	0	0	0
	0	0	0	0	0	0	0
	0	0	0	0	0	0	0
	0	0	0	0.1	0	0	0
	0	0	0	0	0	0	0
	0	0	0	0	0	0.1	0
	0	0	0	0.1	0.1	0	0
	0	0	0	0	0	0	0
	0	0	0	0	0	0	0
	0	0	0	0	0	0	0
	0	0	0	0	0	0	0
	0	0	0.1	0	0	0	0
	0	0	0	0	0	0	0
	0.1	0	0	0	0	0	0
	0	0	0	0	0	0	0
	0	0	0	0	0	0	0
	0	0	0	0	0	0	0
	0	0	0	0	0	0	0
	0	0	0	0	0	0	0
	0	0	0	0	0	0	0
	0	0	0	0	0	0	0
	0	0	0	0	0	0	0
	0	0	0	0.1	0	0	0
	0.1	0	0	0	0	0	0
	0	0	0	0	0	0	0
	0	0	0	0	0	0	0
	0	0	0	0.1	0	0	0
	0	0	0	0	0	0	0
	0	0	0	0	0	0	0
	0	0	0	0	0	0	0
	0	0	0	0	0	0	0
	0	0	0	0	0	0	0
	0	0	0	0.1	0	0	0
	0	0	0	0	0	0	0
	0	0	0	0.1	0	0	0
	0	0	0	0	0.1	0	0
	0.1	0	0	0.1	0	0	0
	0	0	0	0	0	0	0
	0	0	0	0	0	0	0
	0	0	0	0	0	0	0
	0	0	0	0	0	0	0
	0	0	0	0	0	0	0
	0	0	0	0	0	0	0
	0	0	0.1	0	0	0	0
	0.1	0	0	0	0	0	0
	0	0	0	0	0	0	0
	0	0	0	0	0	0	0
	0	0.1	0	0	0	0	0
	0	0	0	0	0	0	0
	0	0.1	0	0.1	0	0	0
	0	0	0	0	0	0	0
	0	0	0	0	0	0	0
	0.1	0	0	0	0	0	0
	0	0	0	0	0	0	0
	0	0	0	0	0	0	0
	0	0	0.1	0	0	0	0
	0	0	0.1	0	0	0	0
	0	0	0	0	0.1	0	0
	0	0	0	0	0	0	0
	0	0	0	0.1	0	0	0
	0	0.1	0	0	0	0	0
	0.1	0	0	0	0	0	0
	0.1	0	0	0.1	0	0	0
	0	0	0	0.1	0.1	0	0
	0	0.1	0	0	0	0	0
	0	0	0	0.2	0	0	0
	0	0	0	0	0	0	0
	0.1	0	0	0	0	0	0
	0	0	0	0	0	0	0
	0	0	0	0	0	0	0
	0	0	0	0.1	0	0	0
	0	0	0	0	0	0	0
	0.1	0	0	0	0	0	0
	0	0	0	0	0	0	0.1
	0	0	0	0	0	0	0
	0	0	0	0	0	0	0
	0	0	0	0	0	0	0
	0	0	0	0	0	0.1	0
	0.1	0	0	0	0	0	0
	0.1	0	0.1	0.1	0	0	0
	0	0	0.1	0	0	0	0
	0	0.1	0	0	0	0	0
	0	0.1	0	0	0.1	0	0
	0	0	0	0	0	0	0
	0	0	0	0	0	0.1	0
	0	0	0.1	0	0.1	0	0
	0	0	0.1	0	0	0	0
	0	0	0	0	0	0	0
	0	0	0	0	0	0	0
	0	0.1	0	0	0	0	0.1
	0	0	0.1	0	0	0	0
	0	0.2	0	0	0	0	0
	0	0	0	0	0	0	0
	0	0	0	0	0.1	0	0
	0	0.1	0	0	0	0	0
	0	0	0	0	0	0	0
	0.1	0.1	0	0	0	0	0
	0	0	0	0	0	0	0.1
	0	0	0	0	0	0	0
	0	0.1	0	0	0	0	0
	0	0	0	0.1	0	0	0
	0.1	0	0	0	0	0.1	0
	0	0	0	0	0	0.1	0
	0.1	0	0	0	0	0	0
	0	0	0	0	0	0.2	0
	0	0	0	0	0	0	0
	0.1	0	0	0	0	0	0
	0	0	0	0	0	0	0.1
	0	0	0	0	0	0	0
	0	0	0	0.1	0	0	0
	0	0	0	0	0	0	0
	0	0	0	0	0	0	0
	0.2	0	0	0	0.1	0	0
	0	0	0	0	0	0	0
	0	0	0	0	0	0	0
	0	0	0	0	0	0	0
	0	0	0	0	0	0	0
	0	0	0	0	0	0	0
	0	0	0	0	0	0	0
	0	0	0	0	0	0	0
	0	0	0	0	0	0	0
	0.1	0	0	0.1	0	0	0
	0	0	0	0.1	0	0.1	0
	0	0	0	0	0	0	0
	0	0	0	0	0.2	0	0
	0	0	0	0	0	0	0
	0	0	0	0	0	0	0
	0	0	0	0	0	0	0
	0	0	0	0	0	0	0
	0	0	0	0.1	0	0	0
	0.1	0.1	0	0.1	0	0	0
	0	0	0	0	0.1	0	0.1
	0	0	0.1	0.1	0.1	0	0
	0	0	0	0	0	0	0
	0.1	0	0	0	0	0	0
	0	0	0	0	0	0.1	0
	0	0	0	0.1	0	0	0
	0.1	0	0	0	0	0	0
	0	0	0	0.1	0	0	0
	0	0	0	0	0	0	0
	0	0.1	0	0.1	0	0	0
	0	0.1	0	0	0	0	0
	0	0	0	0	0	0	0
	0.1	0	0	0	0	0	0
	0.1	0	0.1	0	0	0	0
	0	0	0	0	0	0	0
	0	0	0	0.1	0	0	0
	0	0	0	0	0	0	0
	0	0	0	0	0	0	0
	0.1	0	0.1	0	0.1	0	0
	0	0.1	0	0	0	0	0
	0	0	0	0	0	0	0
	0	0	0	0	0	0	0
	0	0	0	0	0	0	0
	0.2	0	0	0	0.1	0	0
	0	0	0	0	0	0	0
	0.1	0.1	0	0	0	0	0
	0.1	0	0	0	0	0	0
	0	0	0	0	0	0	0
	0.1	0	0.1	0	0	0.1	0.1
	0	0	0.1	0	0	0.1	0
	0	0	0	0	0	0.1	0
	0	0	0	0	0	0	0
	0	0	0	0	0	0	0
	0	0	0.1	0	0	0	0
	0	0	0.1	0	0	0	0
	0	0	0	0	0	0	0
	0	0	0	0	0	0	0
	0	0	0	0	0	0	0
	0	0	0	0	0	0	0
	0	0	0.1	0.1	0	0	0
	0	0	0	0	0	0	0
	0	0	0	0	0	0	0
	0	0	0	0	0	0	0
	0	0	0	0	0	0	0
	0	0	0	0	0	0	0
	0.1	0	0	0	0	0	0
	0	0	0	0	0	0	0
	0	0	0	0	0	0	0
	0	0	0	0	0.1	0	0
	0	0	0	0	0.1	0	0
	0	0	0	0	0	0	0
	0	0	0	0	0	0	0
	0	0	0	0	0.1	0	0
	0	0	0	0	0	0	0
	0	0	0	0	0	0	0
	0.1	0	0	0	0	0	0
	0	0	0	0	0	0	0.2
	0	0	0	0.1	0	0.1	0
	0.1	0	0	0	0.1	0.1	0
	0	0	0	0	0	0.1	0
	0	0	0	0	0	0.1	0
	0	0	0	0	0	0	0
	0.1	0.1	0	0	0	0	0
	0	0	0.1	0	0	0	0
	0	0	0	0	0	0	0
	0	0	0	0	0.1	0	0
	0	0	0	0	0	0	0
	0	0	0	0	0.1	0	0
	0.1	0	0	0	0	0	0
	0	0	0	0.1	0	0	0
	0	0.1	0	0	0	0	0
	0	0	0.1	0	0	0	0
	0	0	0	0	0	0	0
	0	0	0	0	0.1	0	0
	0	0	0	0	0	0	0
	0	0	0	0	0	0	0
	0.1	0	0	0	0	0	0
	0	0	0	0	0	0	0
	0	0	0	0	0	0	0
	0	0	0	0	0.1	0	0
	0.1	0	0	0	0	0	0
	0	0	0	0	0.1	0	0
	0	0	0	0	0	0	0
	0	0	0	0	0.1	0.1	0
	0	0	0	0	0	0.2	0
	0.1	0.1	0	0.1	0	0	0.1
	0	0	0	0	0.1	0.2	0
	0	0	0	0	0	0	0
	0	0.1	0	0	0	0	0.1
	0.1	0	0	0	0.1	0	0
	0	0	0.1	0	0	0	0
	0	0.1	0	0	0	0.1	0
	0	0	0	0	0	0.2	0
	0	0	0	0	0	0	0.1
	0	0	0	0	0	0	0
	0.1	0	0	0.1	0.1	0	0
	0.1	0	0	0	0.1	0	0
	0.1	0	0.1	0.1	0	0	0
	0.2	0.1	0	0	0	0	0
	0	0	0	0.1	0.1	0	0.1
	0	0.1	0.1	0.1	0	0	0
	0.1	0	0	0	0	0.1	0.1
	0	0	0	0.2	0.1	0.2	0.1
	0	0	0	0	0.1	0	0
	0	0	0	0	0.2	0	0
	0.2	0	0	0	0	0	0
	0	0	0	0	0	0	0
	0	0	0	0	0	0	0
	0	0	0	0	0	0	0
	0	0	0	0.2	0	0	0
	0	0	0.1	0	0.1	0.1	0.1
	0	0	0	0	0	0	0
	0	0	0	0	0	0	0
	0	0.1	0	0.1	0.1	0.1	0
	0	0	0	0	0	0	0
	0.1	0.1	0	0	0	0	0
	0	0	0	0	0.1	0	0
	0	0	0	0	0	0	0
	0.1	0	0	0	0	0	0
	0	0.1	0	0.1	0	0	0
	0.2	0	0	0.1	0	0	0
	0	0.1	0	0	0	0	0
	0	0	0	0	0	0.1	0.1
	0	0.1	0	0	0	0	0
	0	0	0	0	0.1	0	0
	0.1	0	0	0	0.1	0	0
	0	0	0	0	0	0	0
	0.4	0	0.2	0	0	0.2	0
	0.1	0	0	0	0.1	0	0
	0	0	0.1	0	0	0.1	0
	0.1	0	0	0	0	0	0
	0.1	0	0.1	0	0	0	0
	0	0.1	0	0	0	0	0
	0	0	0	0	0	0	0
	0.2	0.1	0.1	0	0.1	0	0
	0	0	0	0	0	0	0
	0	0	0	0.1	0	0.1	0
	0	0	0.1	0	0	0.1	0
	0.1	0.4	0	0	0	0	0
	0.2	0	0	0	0.2	0	0
	0	0	0	0	0.1	0	0
	0.1	0	0	0	0	0	0
	0	0	0	0	0	0	0
	0	0	0	0	0	0	0
	0	0	0	0	0	0	0
	0	0	0	0	0.1	0	0
	0	0	0	0	0	0	0
	0	0	0	0	0	0	0
	0	0	0	0	0	0	0
	0	0	0	0	0	0	0
	0	0	0.1	0	0	0	0
	0	0	0	0	0	0	0
	0	0	0	0	0	0	0
	0	0	0	0	0	0	0
	0	0	0	0	0	0	0
	0	0	0	0	0	0	0
	0	0	0	0	0	0	0
	0	0	0	0	0	0	0
	0	0	0	0	0	0	0
	0	0	0	0	0	0	0
	0	0	0	0	0	0	0
	0	0	0	0	0	0	0
	0	0	0	0	0	0	0
	0	0	0	0	0	0	0
	0	0	0	0	0	0	0
	0	0	0.1	0	0	0	0
	0	0	0	0	0	0	0
	0	0	0	0	0	0	0
	0	0	0	0	0	0	0
	0	0	0	0	0	0	0
	0	0	0	0	0	0	0
	0	0	0	0	0	0	0
	0	0	0	0	0	0	0
	0	0	0	0	0	0	0
	0	0.1	0	0	0	0	0
	0	0	0	0	0	0	0
	0	0	0	0	0	0	0
	0	0	0	0	0	0	0
	0	0	0	0	0	0	0
	0	0	0	0	0	0	0
	0	0	0	0	0	0	0
	0	0	0	0	0	0	0
	0	0	0	0	0	0	0
	0	0	0	0	0	0	0
	0	0	0	0	0	0	0
	0	0	0	0	0	0	0
	0	0	0	0	0	0	0.1
	0	0	0	0	0	0	0
	0	0	0	0	0	0	0
	0	0	0	0	0	0	0
	0	0	0	0	0	0	0
	0	0	0	0	0	0	0
	0	0	0	0	0	0	0
	0	0	0	0	0.1	0	0
	0	0	0	0	0	0	0
	0	0	0	0	0	0	0
	0	0	0	0	0	0	0
	0	0	0.1	0	0	0	0
	0	0	0	0	0	0	0
	0	0	0	0	0	0	0
	0	0	0	0	0	0	0
	0	0	0	0	0	0	0
	0	0	0	0	0	0	0
	0	0	0	0	0	0	0
	0	0	0	0	0	0	0
	0	0	0	0	0	0	0
	0	0	0	0	0	0	0
	0	0	0	0	0	0	0
	0	0	0	0.1	0	0	0
	0	0	0	0	0	0	0
	0	0	0	0	0	0	0
	0	0	0	0	0	0	0
	0	0	0	0	0	0	0
	0	0	0	0	0	0	0
	0	0	0	0	0	0	0
	0	0	0	0	0	0	0
	0	0	0	0	0.1	0	0
	0	0	0	0	0	0	0
	0	0	0	0	0	0	0
	0	0	0	0	0	0	0
	0	0	0	0	0	0	0
	0	0	0	0	0	0	0
	0	0	0	0	0	0	0
	0.1	0	0	0	0	0	0.1
	0	0	0	0	0	0	0
	0	0	0	0	0	0	0
	0	0	0	0	0	0	0
	0	0	0	0	0	0	0.1
	0	0.1	0	0	0	0	0
	0	0	0	0	0	0	0
	0	0	0	0	0	0	0
	0	0.1	0	0	0	0	0
	0	0	0	0	0	0	0
	0	0	0	0	0.1	0	0
	0	0	0	0	0	0	0
	0	0	0	0	0	0	0
	0	0	0	0	0	0	0
	0	0	0	0	0	0	0
	0	0	0	0	0.1	0	0
	0	0.1	0.1	0.1	0.1	0.1	0
	0	0	0	0	0	0	0
	0	0	0	0.1	0	0	0
	0	0	0	0	0	0	0
	0	0	0.1	0	0.1	0	0
	0	0	0	0	0	0	0.1
	0	0	0	0	0	0	0
	0	0	0	0	0	0	0
	0	0	0.1	0	0	0	0
	0	0	0	0.1	0	0	0
	0.1	0	0	0	0	0	0
	0	0	0	0	0	0	0
	0	0.1	0.1	0.1	0	0	0
	0.1	0	0.1	0	0	0	0
	0	0	0	0	0	0	0.1
	0.1	0.1	0.1	0	0	0	0
	0	0	0	0	0	0	0
	0	0	0	0	0	0	0
	0	0	0	0	0	0	0
	0	0	0	0	0	0	0
	0	0	0	0	0	0	0
	0	0	0	0	0	0	0
	0	0	0	0	0	0	0
	0	0	0	0	0	0	0
	0	0	0	0	0	0	0
	0	0	0	0	0	0	0
	0	0	0	0	0	0	0
	0	0	0	0	0	0	0
	0	0	0	0	0	0	0
	0	0	0	0	0	0	0
	0	0	0	0	0	0	0
	0	0	0	0	0	0	0
	0	0	0	0	0	0	0
	0	0	0	0	0	0	0
	0	0	0	0	0	0	0
	0	0	0	0	0	0	0
	0	0	0	0	0	0	0
	0	0	0	0	0	0	0
	0	0	0	0	0	0	0
	0	0	0	0	0	0	0
	0	0	0	0	0	0	0
	0	0	0	0	0	0	0
	0	0	0	0	0	0	0
	0	0	0	0	0	0	0
	0	0	0	0	0	0	0
	0	0	0	0	0	0	0
	0	0	0	0	0	0	0
	0	0	0	0	0	0	0
	0	0	0	0	0	0	0
	0	0	0	0	0	0	0
	0.1	0.1	0	0	0	0	0.1
	0	0	0	0	0	0	0
	0.2	0	0	0	0	0	0
	0	0	0	0	0	0	0
	0	0	0	0	0	0	0
	0	0	0	0	0	0	0
	0	0	0.1	0	0	0	0
	0	0	0	0	0	0.1	0
	0	0	0	0	0	0	0
	0	0	0	0	0	0	0
	0	0	0	0.1	0	0	0
	0	0	0	0	0	0	0
	0	0.1	0	0	0	0	0
	0.1	0	0	0	0	0	0
	0	0	0	0	0	0	0
	0	0	0	0	0	0	0
	0	0	0	0	0	0	0
	0	0	0	0	0	0	0
	0	0	0	0	0	0	0
	0	0	0	0	0	0	0
	0	0	0	0	0	0	0
	0	0	0	0	0	0	0
	0	0	0	0	0	0	0
	0	0	0	0	0.1	0	0
	0	0	0	0	0	0	0.1
	0	0	0	0	0	0	0
	0	0	0	0	0	0	0.1
	0	0	0	0	0	0	0
	0	0	0	0	0	0	0
	0	0	0	0	0	0	0
	0	0	0	0	0	0	0
	0	0	0	0	0	0	0
	0	0	0	0	0	0	0
	0	0	0	0	0.1	0	0
	0	0	0	0	0	0	0
	0	0	0	0	0	0	0
	0	0	0	0	0	0	0
	0	0	0	0	0	0	0
	0	0	0	0	0	0	0.1
	0	0	0	0	0	0	0
	0	0	0	0	0	0	0
	0	0	0	0	0	0	0
	0	0	0	0	0	0	0
	0	0	0	0	0	0	0
	0	0	0	0	0	0	0
	0	0	0	0	0	0	0
	0	0	0	0	0	0	0
	0	0	0	0	0	0	0
	0	0	0	0	0	0	0
	0	0	0	0	0	0	0
	0	0	0	0	0	0	0
	0.1	0	0	0	0	0	0
	0	0	0	0	0	0	0
	0	0	0	0	0	0	0
	0	0	0	0	0	0.2	0
	0.1	0	0	0	0	0	0
	0	0	0	0	0	0	0
	0	0	0	0	0	0	0
	0	0	0	0	0	0	0
	0	0.1	0.1	0.1	0	0	0
	0	0	0	0	0	0.2	0
	0.1	0	0	0	0.1	0	0
	0	0	0	0	0	0.1	0
	0	0	0	0	0	0	0
	0	0	0	0	0.2	0	0
	0	0	0	0	0	0	0
	0	0	0	0	0	0	0
	0	0	0	0	0	0	0
	0	0	0	0	0	0	0
	0	0	0	0	0	0	0
	0	0	0	0	0	0	0
	0	0	0	0	0	0	0
	0	0	0	0	0	0	0
	0	0	0	0	0	0	0
	0	0	0	0	0	0	0
	0	0	0	0	0	0	0.1
	0	0	0	0	0	0	0.1
	0	0	0	0	0	0	0
	0	0	0	0	0	0	0
	0	0	0	0	0.1	0	0
	0	0	0	0	0	0	0
	0.1	0	0	0	0	0	0
	0	0	0	0	0	0	0.1
	0	0	0	0	0	0	0
	0	0	0	0	0	0	0
	0	0	0	0	0	0	0
	0	0.1	0	0	0	0	0
	0	0	0	0.1	0	0	0
	0	0	0	0	0.1	0.1	0
	0	0	0	0	0	0	0
	0	0	0	0	0	0	0
	0	0	0	0	0	0	0
	0	0	0	0	0	0	0
	0	0	0	0	0	0	0.1
	0	0	0	0.1	0	0	0
	0	0	0	0	0	0	0.1
	0	0	0	0	0	0	0
	0	0	0	0	0	0	0
	0	0	0	0	0	0	0
	0	0	0	0	0	0	0
	0	0	0.1	0	0	0	0
	0	0	0	0	0	0	0
	0	0	0	0	0	0	0
	0	0	0	0	0	0	0
	0	0	0	0	0	0.1	0
	0	0	0.1	0	0	0	0
	0	0	0	0	0	0	0
	0	0	0	0	0	0	0
	0	0	0	0	0	0	0
	0	0	0	0	0	0	0
	0.1	0	0.1	0	0.2	0	0
	0	0	0	0	0	0	0
	0	0	0	0	0	0	0.1
	0	0	0	0	0	0	0
	0	0.1	0	0	0	0	0
	0.1	0	0	0.1	0	0	0
	0	0	0	0	0	0.1	0
	0	0	0	0	0	0	0
	0	0	0	0	0	0	0
	0	0	0	0	0	0	0
	0	0	0	0	0	0	0
	0	0	0	0	0	0	0
	0	0	0	0	0	0	0
	0	0	0	0	0	0	0
	0	0	0	0	0	0	0
	0	0	0	0	0	0	0
	0	0	0	0	0	0	0
	0.1	0	0	0	0	0	0
	0	0	0	0	0	0	0
	0	0	0	0	0	0	0
	0	0	0	0	0	0	0
	0	0	0	0	0	0	0
	0.1	0.1	0	0	0	0	0
	0	0	0	0	0	0	0
	0	0.1	0	0	0	0	0
	0	0	0	0	0	0	0
	0	0	0	0	0.1	0	0
	0	0	0	0	0	0	0
	0	0	0	0.1	0	0.1	0
	0	0	0	0	0	0	0
	0	0	0	0	0	0	0
	0	0	0	0	0	0	0
	0	0	0	0	0	0	0
	0	0	0	0	0	0	0
	0	0	0	0	0	0	0
	0	0	0	0	0	0	0.1
	0.1	0	0	0	0	0	0
	0	0.1	0	0	0	0	0
	0	0	0	0	0	0	0
	0	0	0	0	0	0	0.1
	0	0	0	0	0	0	0
	0	0	0	0	0	0	0
	0	0	0	0	0	0	0
	0	0	0	0	0	0	0
	0	0	0	0	0.1	0	0
	0	0	0	0	0	0	0
	0	0	0	0	0	0	0
	0	0	0	0	0	0	0
	0	0	0	0	0	0	0
	0	0	0	0	0	0	0.1
	0	0	0	0	0	0	0
	0	0	0	0	0	0	0
	0	0	0	0	0	0	0
	0	0	0	0	0	0	0
	0	0	0	0	0	0	0
	0	0	0	0	0	0	0
	0	0	0	0	0	0	0
	0	0	0	0	0	0	0
	0	0	0	0	0	0	0
	0	0	0	0	0	0	0
	0	0	0	0	0	0	0
	0	0	0.1	0	0	0	0.1
	0	0	0	0	0	0	0
	0	0	0	0	0	0	0
	0	0	0	0	0	0	0
	0	0	0	0	0	0	0
	0	0	0	0	0	0	0.1
	0	0	0	0	0	0	0
	0	0	0	0	0	0	0
	0.1	0	0	0	0	0	0
	0	0	0	0	0	0	0
	0	0	0	0	0	0	0
	0	0	0	0	0	0	0
	0	0	0	0	0	0	0
	0	0	0	0	0	0	0
	0	0	0	0	0	0	0
	0	0.1	0	0	0	0	0
	0	0	0	0	0	0	0.1
	0	0	0	0	0	0	0
	0	0	0	0	0	0	0
	0	0	0	0	0	0	0
	0	0	0	0	0	0	0
	0	0	0	0	0	0	0
	0	0	0	0	0	0	0
	0	0	0	0	0	0	0
	0	0	0	0	0	0	0
	0	0	0	0	0	0	0
	0	0	0	0	0	0	0
	0	0	0	0	0	0	0
	0	0	0	0	0	0	0
	0	0	0	0	0	0	0
	0	0	0	0	0	0	0
	0	0	0	0	0	0	0
	0	0	0	0	0	0	0
	0	0	0	0	0	0	0
	0	0	0	0	0	0	0
	0	0	0	0	0	0	0
	0	0	0	0	0	0	0
	0	0	0	0	0	0.1	0
	0	0	0	0	0	0	0
	0	0	0	0.1	0.1	0	0
	0	0	0	0	0	0	0
	0	0	0	0	0	0	0
	0	0	0	0	0	0	0
	0	0	0	0	0	0	0
	0	0.1	0	0	0	0.1	0
	0.1	0	0	0	0	0	0
	0	0	0	0.1	0	0	0
	0	0	0	0	0	0	0
	0	0	0	0	0	0	0
	0	0	0	0	0	0	0
	0	0	0	0	0	0.1	0
	0	0	0	0	0	0	0
	0	0	0	0	0	0.1	0
	0	0	0.1	0	0	0	0
	0	0	0	0	0	0	0
	0	0	0	0	0	0	0
	0	0	0	0	0	0	0
	0	0	0	0	0	0	0
	0	0	0	0	0	0	0
	0	0	0.2	0	0	0	0
	0	0	0	0	0.1	0	0
	0	0	0	0	0	0.1	0
	0	0	0	0	0	0.1	0
	0	0	0	0	0	0	0
	0	0	0	0	0	0.1	0
	0	0	0	0	0	0	0
	0	0	0	0	0	0	0
	0	0	0	0	0	0	0
	0	0	0	0	0	0	0
	0	0	0	0	0	0	0
	0	0	0.1	0	0	0	0
	0	0	0	0	0	0	0
	0	0	0	0	0	0	0
	0	0	0	0	0	0	0
	0	0	0	0	0	0	0
	0	0.1	0	0	0	0	0
	0	0	0	0	0	0	0
	0	0	0	0	0	0	0
	0	0	0	0	0	0	0
	0	0.1	0	0	0	0	0
	0	0	0.2	0	0	0	0
	0	0	0	0	0	0	0
	0	0	0	0	0	0	0
	0	0	0	0	0	0	0
	0	0	0	0	0	0	0
	0	0.1	0.1	0.2	0	0.1	0
	0	0.1	0	0	0.1	0	0
	0	0	0	0	0	0	0
	0	0	0	0	0	0	0
	0	0	0.1	0.1	0	0	0
	0	0	0	0	0	0	0
	0	0	0	0	0	0	0
	0.1	0.2	0	0	0.1	0	0
	0	0	0	0	0	0.1	0
	0	0.1	0	0	0	0	0
	0	0	0	0	0	0	0
	0	0	0	0	0	0	0
	0	0.1	0	0	0	0.1	0
	0	0	0	0	0	0	0
	0	0	0	0	0	0	0
	0	0	0	0	0	0	0
	0	0.2	0	0	0	0	0
	0	0	0.1	0	0	0	0
	0.1	0	0.2	0	0	0.1	0
	0	0	0	0	0	0	0
	0	0	0	0	0	0.1	0
	0	0	0	0	0	0	0
	0	0	0	0	0	0	0.1
	0	0	0	0	0	0	0
	0	0	0	0	0	0	0
	0	0	0	0	0.1	0	0
	0	0.1	0	0	0	0.1	0
	0	0.1	0	0	0	0	0
	0	0	0	0	0	0	0
	0	0	0	0	0	0	0
	0	0	0	0.1	0	0	0
	0	0	0	0	0.1	0	0
	0	0.1	0	0	0	0	0.1
	0	0	0.1	0	0	0	0
	0	0	0	0	0	0	0
	0	0.1	0	0	0	0	0
	0	0	0	0	0	0.1	0
	0	0.1	0	0	0	0	0
	0	0	0	0	0	0.1	0
	0.1	0	0	0	0	0	0
	0	0.1	0.1	0.2	0	0	0
	0	0	0	0.1	0.1	0	0
	0	0	0	0	0	0	0
	0	0	0	0	0	0	0
	0	0.1	0	0	0	0	0
	0	0	0.2	0	0	0	0
	0	0.1	0	0	0	0.1	0
	0	0	0	0	0	0	0
	0	0	0	0	0	0	0.1
	0	0.1	0	0	0	0	0
	0	0	0	0	0	0.1	0
	0	0	0	0	0	0	0
	0.1	0	0	0	0	0	0
	0	0	0	0	0	0.1	0
	0	0	0	0	0	0	0
	0	0	0	0	0	0	0
	0	0	0	0	0	0	0
	0	0	0	0	0	0	0
	0	0	0	0	0	0.1	0
	0	0	0	0	0	0	0
	0	0	0	0	0	0	0
	0	0	0	0	0	0	0
	0	0	0	0	0	0	0.1
	0	0	0	0	0	0	0
	0	0	0	0	0	0	0
	0	0	0	0	0	0.1	0
	0	0.2	0	0	0	0	0
	0	0.1	0	0	0	0	0
	0	0	0	0	0	0	0
	0	0	0	0.1	0	0	0
	0.1	0.1	0	0	0	0.1	0
	0	0.1	0	0.1	0	0	0
	0.1	0	0	0	0	0	0
	0	0	0	0	0	0.1	0
	0	0	0	0	0	0	0
	0.1	0	0.1	0	0.1	0	0
	0	0.1	0	0	0	0	0
	0	0	0	0	0	0	0.1
	0	0	0.1	0	0	0	0
	0	0	0	0	0	0	0
	0	0.1	0	0	0	0	0
	0	0	0	0	0	0	0
	0.1	0	0	0	0.1	0.2	0
	0	0	0	0	0	0.1	0.1
	0	0	0	0.1	0	0	0
	0	0	0	0	0	0.2	0
	0	0	0	0	0	0.1	0
	0	0	0	0.1	0	0	0
	0	0	0	0	0	0	0
	0	0	0	0.1	0	0	0
	0	0	0	0	0	0	0
	0	0	0	0	0	0.1	0
	0	0	0	0	0	0	0
	0	0.1	0	0	0	0	0
	0	0	0	0	0	0	0
	0	0	0	0.1	0	0	0
	0	0	0	0	0	0	0.1
	0	0	0	0	0	0	0
	0	0.1	0	0	0	0	0
	0	0	0	0	0	0	0
	0	0	0	0	0	0	0
	0	0	0	0	0	0	0.2
	0	0	0.1	0	0	0	0
	0.1	0	0	0	0	0	0
	0	0	0.1	0	0	0	0
	0	0.1	0	0	0	0.1	0.3
	0	0.1	0	0	0	0	0
	0	0	0	0	0	0	0
	0	0	0	0	0	0	0
	0	0	0	0	0	0	0
	0	0	0	0.1	0	0.1	0.1
	0	0	0.1	0	0.1	0.1	0
	0	0	0	0.1	0	0	0
	0	0	0	0	0	0	0.1
	0	0	0.1	0	0	0	0
	0.1	0.1	0.1	0.1	0	0	0
	0	0	0	0	0	0	0
	0	0	0	0	0	0	0
	0	0	0	0	0	0	0
	0.1	0.1	0	0	0.1	0.1	0.1
	0	0	0	0	0	0	0
	0	0	0	0	0	0	0
	0	0	0	0	0	0.1	0.1
	0	0	0	0	0	0	0
	0	0	0	0	0	0	0.2
	0	0	0	0	0	0.2	0
	0	0	0	0	0	0.1	0.1
	0	0	0	0	0.1	0	0
	0	0	0	0	0	0	0
	0	0	0	0	0	0	0
	0	0	0	0	0	0.1	0.1
	0	0	0	0	0.1	0.1	0
	0	0	0	0	0	0.1	0.2
	0	0	0.1	0	0	0.1	0
	0	0.1	0	0	0	0	0.1
	0	0	0	0	0.1	0.1	0
	0	0.1	0	0	0	0	0.1
	0	0	0	0	0	0	0
	0	0	0	0.1	0	0.1	0.1
	0	0	0	0	0	0	0
	0	0	0	0	0	0	0
	0	0	0	0	0	0.1	0
	0	0	0.1	0	0	0	0.1
	0	0.1	0.1	0.2	0	0.1	0
	0.1	0.1	0	0	0.2	0.2	0
	0	0	0	0	0	0.1	0
	0	0.1	0	0	0	0.2	0
[truncated: 3,866 more rows]
[truncated: 2,818 more columns]
