# Supplementary material for: De novo inter-regional coactivations of preconfigured local ensembles support memory
Source: Nat Commun. 2022 Mar 11;13:1272. doi: 10.1038/s41467-022-28929-x (PMC8917150; doi:10.1038/s41467-022-28929-x)
Supplement: Supplementary file 6 — Source Data [file 41467_2022_28929_MOESM6_ESM.zip › SourceData/supplementary_fig13_d.csv]

Supplementary Fig. 13d
BLA-PL5 Pre-cond NREM
Peak significance	Time (ms)	-420	-400	-380	-360	-340	-320	-300	-280	-260	-240	-220	-200	-180	-160	-140	-120	-100	-80	-60	-40	-20	0	20	40	60	80	100	120	140	160	180	200	220	240	260	280	300	320	340	360	380	400	420
N.S.		-0.00067476	0.00010889	0.0011491	-0.00027555	-0.0020162	-0.00027315	-0.00083744	0.00077954	-0.00074587	-0.00088026	0.0017608	-0.0010303	0.00016937	-0.0013722	0.0021153	0.0018943	-0.00021774	-0.0015859	-0.00065833	0.00059019	0.0021262	0.0044417	-0.00073086	0.00055452	-0.00044417	-0.00014024	-0.00034827	0.0019497	0.00071643	0.00059001	-7.7329e-05	0.0011387	-0.0012175	0.001923	-0.00025447	-0.0014001	0.0012665	-0.00032403	0.00011318	0.00041382	-0.0014632	0.00071674	-0.0010462
N.S.		3.2412e-05	0.00078247	0.00033581	-0.00089533	-0.0011871	0.00065247	-0.00085034	-0.0010843	-0.00019433	6.3389e-05	0.0017005	-0.00046892	-0.001315	-0.00076286	0.00072337	0.00091099	-0.00021067	-3.1084e-05	0.0001926	0.0013922	0.00036295	0.0038427	-0.00033864	0.0021043	0.00051454	0.00038616	-0.0020038	0.0019827	0.00027556	0.0019445	0.00062057	0.0012886	-0.00078006	0.0018547	-0.00066701	-0.0019917	0.0012849	-4.6167e-07	-0.00047143	-0.00029282	-0.0015377	-0.0011009	-0.0020553
N.S.		0.00013651	-0.0003197	-0.0010613	0.0026244	6.9221e-05	-0.00035191	0.00053898	0.0016426	0.00091207	0.0021415	-0.00081836	-1.9492e-05	-0.0013045	0.0013252	-0.0033588	0.00049859	-0.0014503	0.00093593	-0.004101	0.00080789	0.0039618	0.00059494	0.0032621	0.0020504	0.0051805	0.00022502	-0.0010478	0.0001924	-0.00023655	0.0028478	0.00099781	-0.00033588	0.0010328	0.00063249	0.00082344	0.00062339	0.0017949	0.00052708	0.0010465	0.0015376	-0.00056388	0.0025833	6.0206e-05
N.S.		0.00053124	0.0001567	0.0014611	0.0031361	0.0016643	0.0024115	0.0026675	0.00192	0.0022403	0.0027362	0.0022872	0.0025346	0.0024776	0.0016568	0.0014233	-0.00050272	0.0017884	0.001208	0.00010051	0.0015581	0.0022796	-0.0031808	-0.00038207	0.0001723	0.00031165	-7.2523e-05	0.00070228	-0.0017851	0.0014281	-0.0015348	0.0024004	-0.00046266	-0.0017043	6.9091e-05	0.0026337	6.6499e-05	0.00052778	0.00024573	0.00091028	0.00076272	-0.00025206	-0.0013647	-0.00032069
N.S.		-0.00051085	-0.00055778	0.0011546	-0.00025324	-0.0010912	-0.0013026	-0.0013601	0.0011814	-0.00059291	-0.0009462	0.0009073	-0.0014949	0.0004546	-0.001397	0.0025688	0.0017297	-0.00076115	-0.0015455	-0.0023443	-0.0011524	0.0024714	0.0026028	0.00012542	-0.0014633	0.00069645	-0.00049697	-0.0001435	0.0013335	0.00035432	0.000575	-0.0017971	0.00099213	-0.0011517	0.0011477	0.00039438	-0.00099044	-0.00071339	-0.00054141	0.0015319	0.0021496	-0.00093282	0.0019432	-0.00051107
N.S.		0.0012721	-0.00023239	-0.0015367	0.0028817	-0.00013414	0.00084331	0.001407	0.0010307	0.00014639	0.00062786	0.00041291	0.00053026	-0.0015162	0.0016988	-0.0052004	-0.0016408	-0.0013464	0.0012939	-0.0036843	-0.0016863	0.0011093	-0.0029328	-0.00076709	0.0017523	0.0015873	-0.00054523	-0.0011045	0.0010772	-0.00012105	0.0021978	0.00099758	-0.00092072	0.00014439	0.0008231	0.00050007	0.0023239	0.0018363	9.6374e-05	0.0013355	0.0021208	-0.00046249	0.0021582	0.00093214
N.S.		0.0014698	0.0020585	-0.00042088	-0.0012396	0.00059148	0.00092435	-0.0015081	-0.002106	0.00076725	0.00092253	0.00071519	0.00023001	-0.0027668	0.00013838	-0.00034194	0.00018546	-0.00091054	0.0018147	0.00015621	0.0010692	0.0003151	0.0018001	0.0007501	0.001954	0.0017741	0.00028188	-0.0021954	0.0013826	0.00049503	0.0032619	-0.00085384	0.00038476	-0.00013124	0.0016923	-0.00038245	-0.0014842	0.00032726	-7.9251e-05	0.00046176	0.00017853	-0.00055383	-0.0010812	-0.0020627
N.S.		0.00040067	-0.00075988	-0.0003763	0.00079146	-0.00029169	0.0014512	0.00096786	0.00061884	0.0012786	0.0011246	0.00062559	0.0021341	0.00016843	-3.9974e-06	-0.00061211	-5.2128e-05	-0.00033809	-0.0017152	-0.0016505	0.00022527	0.0006824	0.00026795	0.0024268	-0.00084828	0.0023651	0.00077292	9.7386e-05	-0.00047173	-0.00024877	-0.00082065	-0.00013226	0.00022873	0.00086133	0.00026695	0.00017863	0.0016037	0.00076502	0.00058639	-0.0019785	0.00028776	0.00097592	0.00010531	0.00074388
Positive		0.00060915	0.0012602	0.0010585	0.0020357	0.00048035	6.6292e-05	-0.0011655	0.00077381	0.0014401	-0.0016666	0.0011124	0.00082702	0.0011617	-0.0010535	0.0017324	0.00090494	0.0017723	0.00535	0.0051362	0.0065836	0.008303	0.0066808	0.0053858	0.00099866	0.0018733	-0.00021819	0.0025803	0.0014546	-0.00037527	-0.00037362	0.00050395	0.00057782	0.00010273	0.00064594	-0.0013204	-0.00085759	9.5346e-06	-0.0008648	-0.00039194	0.00080989	0.0011117	-0.0012288	-0.00054298
N.S.		0.0013016	-0.00028813	0.00034305	0.00046907	-0.0015088	0.0024669	0.0020854	0.00066711	0.0024465	0.00044748	0.0011832	0.0025147	0.0015321	0.0012433	-0.00050762	-0.00076049	-0.00051202	-0.00096326	0.00030408	0.00081399	0.0022346	0.001055	0.0019906	-0.0020293	0.00049592	0.00055885	-0.00045043	0.0013314	-0.00042347	-0.001304	0.00080001	0.00013051	-0.00034675	-0.00050873	0.00156	0.0010106	0.0010046	0.00015832	-0.00099796	0.00028427	0.0014318	-0.00028215	0.0011825
N.S.		-0.00036083	0.0015063	0.0014925	0.00257	-0.0010939	0.0012121	0.00010093	0.0013854	0.0021294	-0.0018374	0.0011926	0.00073404	0.0026622	0.00038549	0.0011114	0.00068444	0.00098872	0.0031117	0.0034567	0.0028013	0.0066647	0.0048994	0.005089	0.00019232	0.00069609	-8.55e-05	0.0013343	0.0018518	-0.0012536	-0.00054987	3.5275e-05	0.0020115	-0.002472	0.0004773	-0.00096364	-0.0010196	0.00094919	-0.0011968	0.00070886	0.00098197	0.0001174	-0.0014658	-0.0013732
N.S.		-0.00095304	0.00022397	0.0014619	0.0024285	0.0020929	0.0022458	0.00040196	0.00088205	0.0010231	0.00082096	0.00028052	0.00047285	0.0014533	0.0018643	0.0006834	-0.00017172	0.0014268	0.00040885	0.001031	0.00078271	0.0033975	-0.0011767	0.0010654	8.1303e-05	-0.00055326	-0.00045604	-0.0005134	-0.0029082	-0.00034666	-0.0021794	-0.0011914	-0.0017285	-0.0016737	-0.0015017	0.0013152	-0.0018321	0.00054727	-7.8e-05	-0.00034624	-0.00024734	-0.0016038	-0.00075362	-0.0014035
Positive		0.0046264	0.0028636	0.0051694	0.0037698	0.0029516	0.002401	0.0041431	0.0030145	0.0049563	0.0049771	0.0047948	0.0029238	0.0036198	0.0058123	0.0043325	0.0042458	0.0077482	0.010817	0.013852	0.016269	0.019786	0.01912	0.017102	0.013642	0.01039	0.0064863	0.0043381	0.0040589	0.0039721	0.0049843	0.0033716	0.0038663	0.0033458	0.0045903	0.0024814	0.0043784	0.0018547	0.0027441	0.0026669	0.0044343	0.0046256	0.0028767	0.0045686
N.S.		-0.0013001	-0.0010005	2.4277e-07	0.0019626	0.00079075	-0.0011112	-0.0002312	0.00069	0.0027686	0.0024171	-0.00057733	0.00032931	-0.00054793	0.00060865	-0.0012465	0.0017505	-0.00049309	-0.00018387	-0.0024916	0.0022846	0.0040684	0.0010691	0.002035	-5.446e-06	0.0052359	0.00059728	-0.00081147	0.00092458	-0.00053811	0.0014768	0.0020762	0.00010715	0.0004999	0.00023051	0.00074751	-0.00017723	0.0012146	0.00063015	2.6471e-05	0.00013141	-0.00065516	0.0023647	6.5108e-05
N.S.		0.00056767	-0.00024214	9.3334e-05	0.0023228	0.00062459	0.0018892	0.0028985	0.0014873	0.0021426	0.0025248	0.0029278	0.0017621	0.001363	0.0009036	0.00082945	-0.00072326	0.0017616	0.0004467	-0.00066079	0.0012323	-0.0022589	-0.010136	-0.004659	-0.0022588	-0.0011166	-0.00026879	0.00036724	-0.0018235	0.0019873	0.00041045	0.0035422	0.00048069	-0.001403	0.00068009	0.001828	-0.0003225	0.00067099	0.00028996	0.00057112	0.00069314	0.00044049	-0.0015823	0.0012676
N.S.		0.0016162	0.0008067	0.00062568	2.9012e-05	-0.0025305	0.0021633	0.0018912	-0.00031961	0.0022924	-0.0012586	0.0023808	0.0023588	0.0021907	0.0015273	0.00067392	-0.0012168	-0.00081821	-0.00025713	0.00079586	0.0020361	0.0029228	0.0011707	0.0018316	-0.0022622	-9.2512e-05	0.0012965	-0.0011891	0.00099166	-0.00019218	-0.0020919	0.00029452	-0.0011424	-0.00099161	-0.0022161	0.001423	-0.00033493	0.00042554	-0.00012301	0.00081808	0.00014813	0.00081421	-0.0008409	0.0020372
Negative		0.0045426	0.0026801	0.004972	0.0028721	0.0032833	0.0025696	0.00466	0.0038386	0.0044003	0.0048943	0.0033252	0.0036311	0.0037565	0.0043222	0.00346	0.0024971	0.0064359	0.0081243	0.0091118	0.011585	0.013316	0.013473	0.010811	0.010774	0.0095487	0.0070351	0.0037582	0.0034388	0.0027627	0.0040417	0.0012371	0.0013341	0.0022106	0.0037457	0.0019723	0.0029113	0.0026862	0.0020875	0.0025057	0.0041902	0.0030531	0.002557	0.0034104
N.S.		0.0018991	0.0021459	0.00090945	0.00054437	0.0017616	0.0013981	0.00087191	-0.00070345	-0.00019854	-0.0017997	-0.001284	-0.0008543	-0.00062293	-0.0030866	-0.0012104	-0.0018608	-0.0028812	-0.00099489	-0.0012067	-0.00032368	0.00057239	-0.00043871	-0.00059513	-0.0013678	0.00047051	-0.0010255	-0.002748	-0.0016227	-0.00011011	-0.0027721	-0.0019764	-0.0028967	-0.0015466	-0.00086088	-0.0018502	0.00084342	0.0016245	-0.00050734	-0.0011749	0.00038191	-0.00014051	0.0014536	5.1769e-05
N.S.		0.0011899	9.7729e-05	-0.00089917	0.0018219	0.00040828	0.0014298	0.0003919	-5.7573e-05	-0.00064376	0.00020137	0.0012749	0.00076729	-0.00087533	0.0011248	-0.004847	-0.0014871	-0.00051055	0.0014126	-0.0021223	-0.0025892	-0.0013293	-0.0034724	-0.0040744	0.0015952	-0.0010471	-0.0008165	-0.00037786	0.0021071	0.00063506	0.0010148	0.0014813	-0.0017783	-0.00066651	0.0007217	0.00013789	0.002161	0.0012597	0.00062642	0.0008109	0.00095905	-0.00066426	0.0014008	0.00095226
N.S.		0.00024919	0.00098675	-1.3412e-05	0.0008358	0.002098	-0.0010744	-0.0022312	0.00068124	0.0014686	-0.00058627	0.0010813	0.00089511	-0.00035718	-0.00060084	0.0018642	0.00071646	0.0019385	0.0034919	0.0038867	0.0052592	0.0052409	0.0044026	0.0033168	-1.7996e-05	0.00066991	-0.00045133	0.0023918	0.0003577	0.00041685	0.00034123	0.00064929	-0.0006552	0.002009	0.00090883	-0.0015981	-0.00015029	-0.00069305	-0.00037925	8.3703e-06	0.00095039	0.00060038	-0.00058445	0.00029706
N.S.		-0.00051121	0.0018717	0.00018771	0.0021524	-0.0011587	0.0010215	0.00012307	0.00068865	0.002515	-0.0013685	0.0020128	0.0005601	0.0035513	0.0026326	0.0014462	0.00073227	0.0013172	0.0013352	0.0023336	0.00088416	0.0061544	0.0034405	0.0056558	0.0010386	0.0012499	0.00094101	0.0013562	0.0024129	-2.1701e-05	0.00075839	0.0004066	0.0032515	-0.0025444	-0.00013234	-0.0008837	-0.00095805	0.00048054	-0.00092248	0.0015855	0.0006659	-0.00083917	-8.4859e-05	-0.001559
N.S.		0.0020098	0.002191	0.0013619	0.0013181	0.003525	0.0028705	0.00068898	0.00046607	0.00093783	0.00041129	-8.9391e-05	0.00062566	0.00098846	-0.0031188	9.2509e-05	-0.0012697	-0.0021399	-0.00040782	-0.00080572	0.00069129	0.00098289	0.0018632	-0.00051078	-0.0023119	-1.9429e-05	-0.0013282	-0.0029305	-0.0005778	-0.00012375	-0.0021432	-0.0019354	-0.0012158	-0.0015256	-0.00080926	-0.00073118	0.00019297	0.0013671	0.0012862	-0.0012728	8.5558e-05	-7.4377e-05	0.0016337	-0.00029211
N.S.		0.001976	0.00037646	0.00070629	0.0005193	0.00062631	0.0020536	0.00031516	0.00052276	0.00015666	-0.0019159	0.00028488	0.00075465	-0.0012006	0.0003667	-0.0022862	-0.0018281	0.0027357	0.0013888	0.0020816	0.0025111	0.0025172	0.003848	0.0028967	0.004166	0.00014437	-6.8822e-06	0.0011403	0.0016628	-0.0010842	-0.0011624	1.1028e-05	-0.00038324	0.00048261	-0.0010132	0.00057042	0.0017193	-0.0017193	0.00030086	-0.0013946	0.00021434	0.0013901	0.0003667	0.0029641
N.S.		0.00042514	0.00029626	0.00011832	0.00089401	0.00058058	0.00071602	0.00032169	0.00086038	-0.00052201	-0.0030983	-0.00018453	0.00082866	-0.0016288	0.00034947	-0.0014989	-0.0012348	0.0015326	0.00023761	0.0010505	0.00059893	0.0013268	0.0031733	0.0017786	0.0044533	0.0011594	-0.00035115	0.00045296	0.00010452	-0.0020864	-0.00081955	-0.00053857	0.0011873	-8.2023e-05	-0.00073916	0.0018117	0.00060062	-0.0017869	0.00047511	-0.001435	-0.00034251	8.2324e-06	0.0017214	0.0034078
N.S.		0.003625	0.0020309	0.0018787	0.0016864	0.00029114	0.00046973	0.00098862	-0.001162	0.0015934	0.0012311	0.0032519	-6.5121e-05	0.00037623	0.0033789	0.0022525	0.0019636	0.0044624	0.0063227	0.0080612	0.0095441	0.010826	0.010369	0.010272	0.0068402	0.0054371	0.0032985	0.0023716	0.002023	0.002263	0.0023312	0.0028735	0.0024267	0.0031043	0.0020348	0.00095621	0.0030678	-5.1919e-05	0.00091174	0.00087836	0.0022624	0.0035497	0.00095406	0.0034936
N.S.		-0.0010035	0.0003634	0.00057301	0.0020638	0.001298	0.0021051	-0.00078112	6.8415e-05	0.0010004	-0.00076891	-0.00058069	-0.001463	-0.00012822	0.0021545	-0.00027616	0.0012251	0.0008264	-2.21e-05	0.0015283	-0.00021866	0.0023925	0.00018534	0.0011654	0.0007605	-0.00046299	0.00023015	-0.00058301	-0.0026038	-0.00050337	-0.00066369	-0.0028639	-0.0012502	-0.00096323	-0.0012237	0.00026335	-0.0018954	0.0016255	0.00015872	-0.00066516	-0.00075924	-0.0017104	0.00080136	-0.0014852
N.S.		0.0011661	0.00064861	0.00067879	0.0033695	0.000864	0.00223	0.00060767	0.00027494	0.0018778	0.00054816	2.9245e-05	-0.00076161	-0.00084186	0.0029636	-0.00051117	0.0021217	0.0011829	0.0002596	0.0011411	-0.00062157	0.0017584	0.0020703	0.0015827	0.001978	0.00064485	0.0019165	0.00013895	-0.0017046	-0.00022738	-0.00015617	-0.0024962	0.0005821	5.404e-05	0.0011176	0.00088159	0.00053272	0.0023936	0.00078966	-0.00020927	-0.0003014	0.00040287	0.0018061	-0.0013942
Positive		-0.00023418	-0.00031251	0.0011934	0.0012516	0.00033661	0.0023654	0.00081078	0.0041052	0.0028503	0.0022629	0.0050243	0.0037023	0.0045289	0.0064889	0.0036585	0.0051801	0.0080325	0.0077854	0.00978	0.010013	0.0095859	0.01013	0.0069056	0.0082548	0.0076536	0.0080189	0.0076232	0.0060658	0.0049527	0.0054939	0.0035212	0.0038301	0.0031234	0.0018922	0.0023016	0.0033496	0.0020538	0.0019647	0.00072837	0.00062442	0.0013426	0.0013276	0.0018695
Positive		0.0043396	0.0020137	0.0030515	0.0010111	0.0019419	0.0019008	0.0025376	0.0015537	0.0022595	0.002378	0.0013251	0.0021193	0.0030858	0.0034228	0.0019533	0.00066324	0.004423	0.0041745	0.0031323	0.0059466	0.0067603	0.0083593	0.0052241	0.0061712	0.0066086	0.0060718	0.0034561	0.0030743	0.00045027	0.0026235	2.5575e-05	-0.00077304	0.0017677	0.0016546	0.0021466	0.0015055	0.0019042	0.0005497	0.0016943	0.0021981	0.0019027	0.0012337	0.0023491
N.S.		0.0011535	0.0011075	0.00090588	0.0013311	0.0018075	0.0030287	-0.00099528	0.00078222	0.00077191	0.00096064	0.00049039	0.0010693	0.002086	-0.0018607	-0.00067364	-0.00082793	-0.00033303	0.0010277	0.00085502	0.0029705	0.0027491	0.004333	0.00040477	-0.0017421	-0.00084262	1.0768e-05	-0.0023634	-0.00052243	-0.00024067	-0.0016671	-0.0013989	-0.00042021	-0.0012276	-0.001254	0.00018685	-0.00069788	-0.00025134	0.0024652	-0.0014088	-0.00012009	-0.0004323	0.0017628	-0.00062925
N.S.		-0.0015141	-0.0004451	2.5177e-05	0.0010442	0.00041496	0.00026867	5.8224e-05	0.0036073	0.0017767	0.0008844	0.0020861	0.0012054	0.0015322	0.0041103	0.001291	0.0023197	0.003918	0.0021141	0.0034847	0.0039658	0.0044384	0.0044876	0.0023883	0.0029991	0.0036193	0.0041657	0.0037611	0.0017246	0.0023378	0.0053012	0.0016755	0.0018922	0.0013363	-2.0741e-05	0.0015126	0.0015938	0.00071274	0.0011094	0.0011397	-0.000598	0.00052194	0.00067606	0.00052386
Positive		0.0037768	0.0020424	0.0020324	0.0031083	0.0032244	0.00062617	0.0019714	0.00073255	0.0025899	0.0026214	0.002186	0.00075031	0.0043073	0.0042542	0.00052197	0.0014636	0.0016091	0.00083324	0.0021245	0.0046576	0.0022497	0.005491	0.0039574	0.0040326	0.0027798	0.0055304	0.0020353	0.00099495	0.0012664	0.0010087	0.00020533	0.0013656	-4.7411e-06	0.0007111	0.00015007	-0.0003982	0.00032445	0.00045154	0.0024749	0.0016049	-0.0015135	-0.0011505	-0.0015619
Positive		-0.00078607	0.00011209	0.0012433	0.004193	0.0014633	0.0021053	0.0010813	0.0037038	0.0018948	0.0042415	0.0032594	0.0031136	0.0039007	0.001541	0.00060104	0.0015284	0.0018594	0.0033885	0.0062985	0.0098265	0.012117	0.010994	0.0094299	0.0088177	0.0033883	0.0051347	0.003962	0.0055122	0.0016614	0.0024357	0.00023561	0.0021047	0.0015067	0.0016277	0.0015156	-0.00029339	-0.0015282	-6.1072e-05	0.0019138	4.5872e-05	0.0015497	0.00083238	0.0010003
N.S.		-0.001199	-0.00073909	-0.00040171	0.0014863	6.0743e-05	0.0015822	0.00048099	0.00092057	-0.0001509	-0.0026326	-0.0016341	0.00029339	-0.00057711	0.0014039	0.00022046	-0.00072682	-0.00035726	-0.00039964	-0.00051897	-0.00076483	0.00084364	0.0021386	0.0003914	0.0060574	0.003251	0.00051627	0.00042711	-0.0017695	-0.0022051	0.0013185	-0.00068294	0.002023	0.00014121	-0.00047971	0.0032668	0.00037673	-0.0017196	0.00031404	-0.001807	-0.0014255	-0.00043783	0.0031566	0.0017795
Positive		0.00047137	0.0022524	-0.0002002	-0.00057158	0.0010406	0.0021651	-0.0014895	0.001105	0.0005032	0.0015827	0.00045359	-0.00070711	0.0037	0.002627	0.0019877	0.0017897	0.0056985	0.0073282	0.0028575	0.0035294	0.0041387	0.0082302	0.0059903	0.0032743	0.0036224	0.0020316	0.0028185	0.0034017	0.0020677	0.0044081	0.0020656	0.00099477	0.0024431	0.0021351	0.0016607	0.001094	0.0021593	0.0017916	0.00097593	0.0016717	0.00051685	0.00095054	0.00055701
N.S.		-0.00013631	-0.0014136	-0.00065593	-3.7696e-05	0.0026728	-0.00050533	-0.0008067	0.00064128	0.0021742	0.00087376	0.0031378	-0.00023493	0.001717	0.00050526	0.0019318	0.00011477	0.0036898	0.0044105	0.0035312	0.001832	0.0071697	0.0035225	0.0072939	0.0050085	0.0040934	0.0052454	0.0025664	0.002073	0.0012466	0.0014746	0.00484	0.0018267	0.0015639	-0.00022579	0.00080097	0.00079787	0.0014083	0.00056054	0.0024358	0.00062543	0.0003488	-0.0016503	-0.00166
Positive		0.00070722	-0.00036184	0.0015977	0.0010409	0.00040842	0.0028378	0.0011011	0.0039457	0.0027583	0.0031382	0.005204	0.0042058	0.0058985	0.0061486	0.0043094	0.0049749	0.0092579	0.0092195	0.010607	0.01149	0.011201	0.012356	0.0092251	0.01108	0.008342	0.0084309	0.0085448	0.0071738	0.0061173	0.0051418	0.0040653	0.0044075	0.0033752	0.0021948	0.0016793	0.0036879	0.00155	0.0018863	0.00037101	0.0019145	0.0023106	0.0018379	0.0026906
N.S.		0.0013832	0.0013304	0.0032214	0.0033424	0.00065626	0.0024096	0.0019257	0.003773	0.0027992	0.0039231	0.0035704	0.0026174	0.003208	0.0022631	0.0006099	0.0020057	0.001603	0.004321	0.0064797	0.0084069	0.0096232	0.0087494	0.0086741	0.0072272	0.002629	0.0038569	0.0044555	0.0049514	0.0010097	0.0033396	0.00078406	0.0013174	0.0016703	0.0029841	0.0018262	0.00083142	-0.00084849	0.00090015	0.0024035	0.00063863	-8.9702e-07	0.0019105	0.0016741
N.S.		-0.00034345	-0.00062512	0.0010242	-0.00070309	-0.00012565	-0.0010541	-0.0010429	0.00059933	-2.3461e-05	-0.00076246	-0.00024348	-0.0013123	-0.00013315	-0.00091953	0.0020209	0.0016362	-0.00079069	-0.001465	-0.0028717	-0.0028405	0.00149	-4.1356e-05	0.00041473	-0.001393	0.0013042	-0.00015257	0.00029199	0.00044749	-0.00067543	0.0012635	-0.0018412	0.00041379	-0.00039394	-0.00063782	0.00050115	-0.00090414	-0.0024877	-0.00065921	0.0022159	0.0026747	-0.00080418	0.00083805	-0.00070218
N.S.		-0.00054997	2.7601e-05	-0.00058345	-0.0012363	0.0010431	-0.00080758	0.0019392	0.0010043	-0.0010087	0.00048549	-0.0015912	-0.00058794	4.3354e-05	-0.00396	-0.0014024	-0.00046141	0.00045399	-0.0017053	0.00053968	-0.0033368	-0.0016356	-0.00036423	0.0029044	0.0017463	-0.00035954	2.532e-05	0.0042425	0.0025907	-0.00093294	-0.0012577	0.0013661	0.0015427	0.00066604	-0.0014297	0.00016178	-0.00018759	-0.0012321	0.0019616	0.0023213	0.00040403	-0.0007945	0.0013197	3.0762e-05
N.S.		0.00045136	0.0013942	-0.00043192	0.00033421	0.00087888	1.7684e-05	-0.00090075	0.0019128	0.00031467	-0.00055167	0.0033186	0.00055202	0.0015795	0.0019586	0.002682	0.0009722	0.00049702	0.0027323	7.7394e-05	0.0021036	-0.0020858	-0.001133	0.00078955	2.2636e-05	0.0012049	-0.00063964	-0.00026134	0.00027101	0.00010872	-0.0012057	-0.00073551	-0.000664	-0.0011853	-0.0005546	-0.00066239	-0.001879	-0.00073942	-0.0019664	0.0011424	0.0021269	0.0013133	0.0013409	2.8312e-05
N.S.		-0.0022261	-0.0012187	0.00084406	0.0016798	0.0013711	-0.0011487	-0.00046741	7.6608e-05	0.0041695	0.0012099	0.0010757	0.0010093	0.00054727	0.0011655	0.00035658	0.0017398	0.0010379	-0.00034414	-0.00026294	0.002482	0.0024844	0.00046365	0.00096624	-0.00074077	0.0033616	0.00031549	-0.00070162	0.0011599	-0.00042948	0.00038166	0.0021324	0.0010007	-8.2733e-05	-0.0010055	0.00078635	0.00030174	0.00041877	-0.00025856	-0.00062106	-0.00071799	0.00012184	0.0012816	0.00050836
N.S.		0.0033605	0.00062757	0.0013725	0.0040945	0.0017963	0.002202	0.00079661	0.0014301	0.0020243	0.0020478	0.00014366	0.0011555	-0.00028271	0.0031449	0.00020416	0.00054096	0.0022464	0.00018062	0.00080021	-0.00090278	-3.2659e-05	0.0031445	0.0014008	0.0017618	0.00050215	0.0026085	0.00010547	-0.001157	-0.00033138	-0.00049791	-0.0026214	0.00055366	0.00037594	0.0018453	0.0011019	0.00085302	0.0019982	0.00042766	0.00019525	-0.00017412	0.0016106	0.00074999	-0.0011518
N.S.		0.0013272	0.002736	-0.00010655	-0.00081416	0.0010202	0.0013112	-0.0015501	-0.0017409	0.00085256	0.00020009	0.00045287	0.00052911	-0.0026408	0.0018179	-5.1036e-05	0.00061212	-0.0010433	0.00036599	0.00071053	0.00076286	0.001023	-0.00078709	0.0018542	0.00033591	0.0012762	-6.3138e-05	-0.00085851	-0.00059735	0.00069961	0.0022892	-0.0026989	-0.00098325	0.00019564	0.00083573	-8.6793e-05	-0.00063646	-0.00078044	0.00012175	0.0021929	0.00028808	-0.00043562	-0.00054192	-0.0018845
Positive		-0.00028531	0.0010171	-0.0010871	-9.0407e-05	0.0014247	0.0001537	0.00068305	0.00058672	0.00017852	-0.00015627	-0.00014215	-0.0015172	0.0026945	0.0033455	0.0024235	-9.4577e-05	0.0023875	7.5056e-05	0.0028939	0.0021581	0.0061655	0.0098255	0.0050361	0.0041864	0.0021455	0.0026285	0.0025489	0.00028435	0.0054571	0.0013722	0.00028459	0.0023607	0.0034049	0.00069579	-0.00059847	-0.00093255	-0.00085683	0.003142	0.00082268	0.00055791	0.00019405	-0.00058037	-0.0023746
N.S.		0.00050477	0.00065932	-0.00091559	0.00077035	0.001209	0.00079715	0.0015952	0.00018375	-0.00063334	-0.00043786	-0.00058633	-0.0019015	0.0039306	0.0011075	-0.000335	0.00044501	-0.00024539	-0.00077229	0.0030641	-0.00024061	0.0060292	0.0066646	0.0037428	0.0019141	0.0020939	0.0010812	0.0033108	0.00031017	0.0015452	0.00014238	0.00025579	0.00020588	0.0009203	0.00076611	-0.00070843	-0.0015722	1.0953e-06	0.0015974	0.00061974	4.5261e-06	-0.00017077	-1.7189e-05	-0.0022474
N.S.		-0.0011228	0.00019206	-0.0012945	-0.00012619	0.00061571	0.0026781	0.00063191	0.00065367	0.00038536	-0.00063052	0.00080755	0.00054389	0.00053631	0.0050174	-0.0010114	0.0018289	0.0016624	0.0030575	0.0022426	0.0035066	0.0094776	0.0051946	0.012541	0.00081408	0.0025571	0.0015809	0.0033406	0.0005899	0.00019876	8.9746e-05	-0.00031691	-0.00087367	0.00036053	0.0015996	-0.000524	-0.0028949	0.00028467	8.0829e-05	0.00047738	0.0015027	0.0013904	0.002023	-0.00014608
N.S.		0.00052822	0.00019456	-0.00028037	-0.00076419	0.00021636	0.00092709	-0.0016039	0.0003178	-0.00060305	-0.00047868	-0.00117	-0.0012721	0.0028273	0.0006783	0.00092298	0.00082034	0.0025311	0.0044461	0.0017297	0.0018974	0.0027874	0.0048181	0.0038961	0.001121	0.0023881	0.00030343	0.0019669	-0.00061846	0.00063023	0.0023556	-0.00019972	-0.00041536	0.0013402	0.00049457	0.00055409	-6.4458e-05	0.00040864	-0.0011788	0.00017916	0.00043303	0.00071455	0.0019089	-0.0009698
N.S.		8.3707e-05	0.00039581	0.001017	0.00049712	0.00062817	-0.00067304	-0.0020075	0.0010451	0.00040815	-0.00010185	0.0023108	0.00021906	0.0014787	0.001036	0.0018147	0.00032876	-0.0017328	-0.00051444	-0.0023469	0.0010764	-0.0029435	-0.00061496	-0.00077357	-0.0015007	-0.00059588	-0.0012502	-0.00094772	-0.00089728	-0.0011433	-0.001561	-0.001843	-0.0010108	-0.0019304	-0.0010713	-0.00085462	-0.0023082	-0.0010406	-0.0016189	0.0018264	0.0012747	0.00046712	0.00042248	-0.00017269
N.S.		-0.0025968	-0.0010357	0.00058713	0.0011243	0.0015881	-0.0012103	-0.0011466	0.00015899	0.0023496	-0.00040019	0.0010263	0.0010587	0.00060126	0.0022269	0.0020716	0.0011412	0.0010338	0.00053977	0.0011029	0.0017505	0.0011199	0.0015764	0.0019385	0.001517	0.0026976	0.00026417	-0.0012473	-0.00054301	-0.00089786	0.00044745	0.00051158	0.0010424	0.00022204	-0.0018223	0.00088896	0.00034157	9.6301e-05	-0.00054606	-0.0006809	-0.00067084	0.00052095	-8.9287e-05	0.00094676
N.S.		-0.00055457	0.00044544	-0.00081242	0.00069508	0.0018517	0.0026043	0.0013982	0.0017771	6.8028e-05	-0.00035427	0.0014418	0.00083881	0.00075794	0.0023432	-0.0022678	0.0015235	0.00085842	0.001704	0.0030492	0.0046428	0.0054511	0.0039662	0.0080516	0.00095496	0.0011228	0.00062798	0.0029605	-0.00025339	-0.0013166	0.00013506	-4.1621e-05	-0.00084437	0.00064886	0.001462	-0.00061393	-0.00056227	0.00095925	0.00072478	0.0014323	0.001073	0.0012584	0.00081559	-0.00025155
N.S.		0.00031177	0.0018172	-0.00062171	0.0026648	0.000543	0.00020981	-0.0003419	4.5486e-05	0.001439	-0.00087836	0.002124	-0.00081985	0.003049	0.0026229	0.0012627	0.00057463	0.0010952	0.00067407	0.0001336	0.0015084	0.0054756	0.0025425	0.0037491	0.0023105	0.0017976	0.0019253	0.0018758	0.0010879	0.0016648	0.0021781	0.00082276	0.0026574	-0.0016085	-0.0015702	-0.0012799	-0.0010254	-0.00067101	0.00069715	0.0013267	0.00057936	-0.0011496	0.00013566	-0.0010907
N.S.		-0.0012418	-0.0013451	-0.0014615	0.00050331	0.0035827	0.00010571	0.00022413	-0.00032245	0.0003842	0.00083641	0.0039564	-0.00030703	0.0022746	0.0009421	0.0017331	0.0010038	0.0037272	0.0033241	0.0027485	0.0011451	0.0046222	0.0016577	0.0049229	0.0031549	0.0020473	0.0043034	0.0021026	0.002397	0.0018645	0.00068676	0.0034542	-0.00045028	0.00053399	0.0004643	0.00067708	0.0015542	0.0013861	0.00085445	0.0024172	0.00038334	0.00061565	-0.0015722	-0.0020981
N.S.		0.0010395	-0.0010627	-0.00086884	0.00017863	0.0017584	0.0003548	-0.0016624	0.00065194	0.0028188	0.00034535	0.0014778	0.00072697	0.00022673	-0.00069893	-0.00087199	-0.0013789	0.00014579	0.002375	0.00086646	-0.00030581	0.0031854	0.0022746	0.0038352	0.0044972	0.0036353	0.0021417	0.00054105	0.0011364	-0.00018433	0.0019074	0.0033251	0.0012653	0.0019444	-0.00063991	0.00060908	6.3827e-05	0.00031861	-0.00083901	0.0016128	0.00045816	-4.8197e-05	-0.0011977	-0.0017711
Positive		-0.00092868	0.00043179	0.00059019	0.00090327	0.00064028	0.0015665	0.0062362	0.0021185	0.0026054	0.00049868	5.0146e-06	2.8889e-05	0.0013894	0.00021021	0.0014903	0.00055096	0.0019335	0.0031769	0.0070101	0.012167	0.016995	0.022524	0.012128	0.0085082	0.00594	0.0056349	0.0042987	0.003705	0.00033483	0.0028553	0.0021224	0.0011249	0.0010822	0.00022004	0.00063717	-7.2322e-05	-0.00029422	0.0012477	0.00024582	0.0005879	0.0015152	3.5146e-05	-0.00042079
N.S.		-0.00062551	0.0010498	-0.0007392	-0.00010308	0.0010514	-0.00028892	0.0035955	0.0012721	-0.00076185	0.00066987	-0.00099627	-0.00014761	0.00083311	-0.0016873	-0.0013653	0.00047551	-0.00026452	1.9853e-05	0.0022743	-0.00098592	-0.00065575	0.0001179	0.00086482	0.0012943	0.00045743	0.0020616	0.0030059	0.00021034	-0.0014862	-0.00104	0.001698	0.0020251	0.0019701	-0.00025244	0.00092192	3.9266e-05	0.00045815	0.0028391	0.0027735	1.7619e-05	-0.00032415	0.00034555	-0.00056115
N.S.		0.001223	0.0015295	0.0009784	0.00073768	0.002035	-3.1555e-05	0.0013621	0.00080023	0.0028244	0.00011638	0.0017542	-0.0001932	0.0029589	0.0028361	-0.00095444	-0.00012143	-0.0010231	-0.00022807	0.0011452	0.0021108	0.00014747	0.0032068	0.0024545	0.0029182	0.002401	0.0044391	0.0010723	-0.00057611	0.00049994	4.6662e-05	0.00088798	0.0014654	8.4091e-05	0.0015638	-0.000417	-0.00034993	-0.00029	7.2435e-05	0.0023655	0.00061253	-0.0016129	-3.5333e-05	-0.00051784
N.S.		-0.0023641	-0.0019233	0.00042114	-7.0402e-05	0.0013693	-0.0018665	-0.001111	1.2921e-05	-0.00043763	-0.0013005	-0.00072259	0.00061107	-0.00010767	0.00188	0.002615	5.4571e-05	-0.00074211	0.00028673	0.0010302	0.0007035	0.00038824	0.0023139	0.0015767	0.0035343	0.0019595	-0.00020948	-0.002286	-0.0020591	-0.0014155	0.0004554	-0.00064992	2.0468e-05	0.0013649	-0.0018689	-7.3553e-05	0.00028511	-0.00026571	-0.00069594	-9.7273e-05	-0.00030819	-0.00013102	-0.001447	0.00055279
N.S.		0.001129	0.0027254	1.8272e-05	-0.00060218	0.0023912	0.0021043	-0.00049544	0.0013133	0.00076012	0.0019539	0.0024796	0.00023306	0.0026043	0.0023359	0.0027707	0.00088169	0.0059039	0.0058045	0.0017849	0.0032335	0.0031118	0.0071219	0.004211	0.0029139	0.0034362	0.0017426	0.0011847	0.0039091	0.0022124	0.003527	0.0025503	0.0010927	0.0025139	0.002672	0.0019319	0.0012465	0.0036191	0.0039748	0.00048224	0.0017466	0.00061261	-5.7053e-05	0.001138
N.S.		-0.00078953	-0.0003812	0.0016248	0.0046566	0.0023807	0.0014769	0.00025675	0.0028191	0.0011076	0.0027876	0.0025785	0.0026848	0.0033983	0.00019279	0.0008874	0.00089834	0.0006495	0.0005758	0.0018298	0.0062265	0.0066977	0.0073618	0.0039676	0.0039864	0.0016223	0.0031921	0.0022505	0.0033392	0.00087448	0.001184	-0.00022703	0.0019806	0.0015704	0.0011152	0.0010221	-0.00029608	-0.00065079	6.4283e-05	0.0018652	0.00068607	0.0025488	0.00055555	0.0009442
N.S.		-0.00026016	-0.0012746	0.00070609	-0.00080157	0.00085534	0.00026404	0.0006549	0.00090236	-0.00043238	-0.0011848	0.0039494	0.00048505	0.0024243	0.0035609	4.5069e-05	0.00013185	0.00015796	0.00083138	0.0018271	0.0039428	0.0046934	0.0086603	0.0052701	0.0047892	0.0072859	0.004093	0.00068755	-0.00044354	0.0010155	-0.00070963	-0.00094086	0.00097473	0.00078263	0.0018149	-9.0597e-05	8.9133e-05	-0.00011175	0.00044503	0.00058473	0.00036084	0.00055581	0.00087684	0.00024641
N.S.		0.00040624	-0.00040013	0.0011284	0.00045306	0.000359	0.0018524	0.0016149	0.0037773	0.0018072	0.0022991	0.0023416	0.0021393	0.0042396	0.0038224	0.0031568	0.0026956	0.006637	0.0049126	0.0054634	0.0069094	0.0069732	0.0081868	0.0071365	0.0088188	0.0064255	0.0062624	0.0072795	0.003915	0.0048278	0.0050171	0.0033712	0.0037753	0.0030254	0.0017744	0.0019952	0.0035354	0.0011756	0.0014009	0.00017007	0.002756	0.0028713	0.0027826	0.0025492
N.S.		-0.0014168	-0.00027271	0.00067492	0.0015378	0.0013163	-0.00033874	0.000937	0.0031186	0.00046946	-7.3382e-05	0.00055891	-0.0003129	0.00040635	0.0022193	0.00014204	0.00040595	0.0019942	-0.00095487	-8.9783e-05	0.0012531	0.0012437	0.00012566	-0.0011388	-0.0012578	0.00033123	0.00084265	0.00065122	-0.00090632	0.0011865	0.0044493	-0.00023869	0.0001107	8.3845e-05	-0.0018628	-7.5177e-06	0.00023408	-0.00033385	0.00023988	0.001484	-0.000508	0.00065936	-7.0962e-07	-6.8779e-06
N.S.		-0.00012523	0.00076508	0.00094975	0.00013479	0.00093181	5.4901e-05	0.0010298	0.0014638	-0.00056077	-0.00099861	-0.00091952	-0.0018231	0.0039623	-0.00016758	-0.0019111	0.00012185	-0.0030422	-0.00098355	0.0021665	-0.0020904	0.0049039	0.0014559	0.0017875	-0.000526	0.00021085	0.0019167	0.0018839	0.00085804	-0.0010798	-0.00045078	0.0010936	-0.0019555	-0.0010274	0.00054327	-0.00033263	-0.00069527	0.00056111	-0.00027175	-0.00048646	0.0013908	0.00020056	-0.00036629	-0.0010177
N.S.		1.9126e-05	0.0017084	0.0010142	-0.00096107	-0.002625	0.00020455	-0.00019408	-0.0015137	0.00016348	-8.3014e-05	-0.00044165	0.0016877	0.00045435	-0.00048875	-0.00088722	-0.00069159	0.00073153	-0.00075793	-0.0010924	0.00011469	0.0022195	0.0014279	0.0052223	0.00297	0.0027618	0.0026089	0.00099926	-8.1813e-05	0.0015312	0.00028091	0.0025289	-0.000442	0.00086738	0.00054739	0.0035285	-0.00052912	0.0010338	0.0016644	0.00096526	-0.0010805	0.0005509	-0.00054004	0.00021456
N.S.		0.0047988	0.0017365	0.0010703	0.0028444	0.0016878	0.0011116	0.001472	-0.00065029	0.0013022	0.003663	0.001257	0.0017075	0.0036468	0.0041591	0.00023801	0.0021838	0.0019059	0.00083582	0.0020831	0.0043773	0.0011799	0.003091	0.0024821	0.0018488	0.0016581	0.0044132	0.00095283	0.00026315	0.00051572	0.00049281	-0.00080249	-0.00043466	-0.0017971	-0.00066883	0.00046613	-0.00055614	3.5346e-05	0.0007261	0.0011928	0.0011896	-0.00034448	-0.0012585	-0.0011756
N.S.		0.00031567	0.00043	0.00072062	-0.00015589	0.0019838	0.0036351	0.0015756	0.00083939	0.00084859	0.0006882	0.0014299	0.00042585	0.0018021	0.003545	0.0024004	0.002775	0.0067121	0.0039771	0.0047607	0.004149	0.0058368	0.0065656	0.0032903	0.0010177	0.0044193	-0.00099421	0.0029271	0.0017779	0.00032615	-0.0027967	0.00033711	0.0022828	-0.00072519	-0.0011174	0.0021183	0.0011624	-0.0024181	0.0018505	-0.00068211	-0.0016744	6.571e-05	9.1914e-05	-0.00038512
N.S.		-2.3089e-05	0.001139	-6.2033e-05	0.0033465	0.0020098	0.00016469	0.00080782	0.00089202	0.0010749	-0.00056353	0.00032847	-0.0010279	0.0026242	0.00055971	0.00070987	-0.00056834	-0.00032785	-0.00015017	-0.0019961	0.0015158	0.0034897	0.0017924	0.00095689	0.0021917	0.00021789	0.0014792	0.0017146	-0.0017896	0.00038923	0.0021854	0.00062159	0.00076393	-0.0015132	-0.0025557	-0.0011326	-0.00087491	-0.00078499	0.0020059	0.00062636	0.00066714	-0.00059726	-0.00069142	-0.00096057
N.S.		0.00010203	-0.00010027	-0.0001982	-0.0012465	0.0018417	-0.00090157	-1.1044e-06	0.0014235	-0.00065654	0.00022028	-0.0016752	-0.00051881	-0.00026597	-0.0042406	-0.00065759	-0.00027027	0.0010679	-0.0017932	-0.001671	-0.0041706	-0.00097589	-0.0004821	0.004406	0.0014417	0.00024527	-0.0023455	0.0044062	0.0034712	-0.00059547	-0.001018	0.00069974	0.00034291	-0.00071735	-0.0013861	-0.00080927	0.00015495	-0.0015519	0.0014347	0.0017526	0.0011025	-0.00025252	0.0016845	0.0014863
N.S.		0.00025118	-5.9723e-05	0.0024757	0.0029243	0.0014635	0.00017151	-0.00088581	0.001247	0.00067254	0.00071975	0.0019134	0.001148	0.00244	0.00017127	0.0010498	0.00071063	-0.0013607	-0.0010885	-0.0019689	0.0023293	4.9494e-05	0.0023455	-0.00048422	-0.00090446	-0.00081768	-5.42e-05	0.00023455	0.00048604	-0.00064485	-0.00033146	-0.0010903	0.00074707	0.00019822	7.0924e-05	-2.7216e-05	-0.0010319	-0.0004334	-0.00057714	0.002026	0.0010899	0.0013235	0.00016742	0.00065597
N.S.		-0.00046168	0.0010379	-0.00066761	0.00095824	0.0014446	0.0011425	0.0029005	0.0017022	-0.00025403	0.00064193	0.00062165	0.00067415	0.00099584	-0.00033903	-0.0019853	0.0014105	-0.00012931	0.000923	0.002988	0.0022068	0.0011316	0.0017259	0.0024072	0.0010442	0.00043927	0.0014331	0.0020964	-0.00061639	-0.00178	-0.00019543	0.00069267	0.00064916	0.0017636	0.00073653	0.00016566	0.00035421	0.0016772	0.0023075	0.0024167	6.1192e-05	0.00070339	3.2231e-05	-0.00035663
N.S.		-0.00073613	0.0014787	-0.0008812	-0.0022953	0.0016521	-0.00081214	-4.6881e-05	0.00056669	9.5354e-05	-0.00078387	-0.00060353	-0.0015836	0.0025737	0.0036018	0.0035601	-0.00082312	0.002687	0.00017984	0.001468	0.0023115	0.0041784	0.0060697	0.0021924	0.0029439	0.00011049	0.0025767	0.00062388	0.00038508	0.0064289	0.0014388	-0.00049638	0.0018787	0.0024137	0.00022646	-0.0010982	-0.00031746	-0.00099415	0.0035964	1.7524e-05	0.0013145	0.00040629	-0.0015313	-0.0026355
N.S.		-0.00070488	0.00066107	0.00063511	0.0025061	0.0017736	0.0015192	0.0041206	0.0020051	0.0021907	-0.00025806	-0.00058972	1.7325e-05	0.0026542	-0.00016821	0.00098717	-0.00071935	2.7239e-05	0.00036832	0.0012048	0.0055126	0.0077619	0.0079185	0.0039265	0.0039115	0.0010125	0.0017727	0.0020165	-0.00094436	-0.0011852	0.0017387	0.00069056	4.9671e-05	-0.00089548	-0.0016691	-0.00037348	-0.0010222	-0.00072186	0.0013305	-0.00020502	0.00014265	0.00048416	-0.00063386	-0.00080968
N.S.		0.0013565	0.0025189	-0.00073804	0.0010545	0.0001143	0.00087136	0.00050774	0.000307	-0.00039165	-0.0011381	0.0027388	-0.00010591	0.00073027	0.0022558	0.0023972	0.0019147	0.0025076	0.0047889	0.0024463	0.002909	-0.00066072	-0.0014616	0.00084237	-0.00036441	0.0018482	-1.9439e-05	2.6133e-05	0.0013061	0.0010805	-0.00033066	0.0012579	0.00021748	0.0012621	0.00026927	-0.00053219	-0.00036768	-0.00032873	-0.0016743	-0.00033191	0.0019618	0.0018066	0.00072707	0.00058019
N.S.		0.00046567	-0.00010723	0.00024119	0.0015653	-0.00024453	0.0020182	2.8297e-06	-0.00046775	-0.0012087	0.00082207	0.00076344	0.00022342	0.00024634	0.0016195	-0.0031683	0.0001898	0.00055807	0.00075098	-0.00075566	-0.0026973	-0.0028286	-0.0010774	-0.0038982	0.0028407	-0.0012659	-0.00072613	0.00097404	0.00095397	0.0019246	0.0013003	0.0013972	-0.0034126	-0.00073241	-0.00059323	-0.0009417	0.0003147	-0.00013049	0.00087631	0.00049537	0.00042556	-0.00019939	0.00027541	-0.00013109
N.S.		-0.0021056	0.0014328	0.0015571	0.00038804	0.00081107	0.00079579	-5.9096e-07	0.00071379	-0.0012265	0.00031914	-9.3143e-05	0.0021705	-0.0021231	0.00052013	-0.00082772	0.00090505	-0.0001062	-0.0017023	-0.00018461	-0.00072627	-0.0010384	-0.0031969	-0.00079381	-0.0014967	-0.0013938	-0.0011069	-0.0008325	0.00010014	0.0009527	-0.0013382	-0.0026174	-0.0017361	-0.00023254	3.8987e-05	-0.0011602	0.0012332	0.0018386	-0.0013797	-0.0015781	0.00027596	-0.00018249	0.00019989	-0.00015155
N.S.		-0.00077248	-0.00053875	0.00058805	-0.0017193	-0.00070471	-0.00043453	0.00049635	0.0014391	0.0011979	0.00088865	0.00079574	-0.0011397	0.00064917	-0.00049303	-0.00060932	0.0010973	0.0017158	0.0015969	-0.00176	0.00012109	-0.0084242	0.0016429	0.011679	0.004305	0.0017681	0.003564	0.0065685	0.0036146	0.0030586	0.0048711	0.0035768	0.0029571	0.0024595	0.0035803	0.0041464	-5.3496e-05	0.0040021	0.0007122	0.00030861	0.0010436	0.002138	0.0014438	0.0029654
N.S.		-0.00016405	0.0011281	0.0013504	-0.0011089	-0.0023081	-0.00073915	0.00026028	-0.0016282	0.00069813	0.00040061	3.1242e-05	0.00147	-0.0011996	0.00031573	-0.00082656	-0.00041615	0.00027391	-0.00021046	0.0005247	0.0016144	0.0018957	-1.5026e-05	0.0040724	0.003086	0.0010791	0.0031528	9.6852e-05	-0.00086077	0.0011815	0.00071302	0.0016093	-4.9558e-05	0.00082068	0.00094958	0.0032118	0.000138	0.0012958	-2.7505e-06	0.00046648	-0.0012186	0.00081353	-0.0008694	0.0002236
N.S.		0.00088257	-0.00058095	-0.00051857	-0.00014747	0.00098087	-0.00018998	0.00013489	0.00089503	2.7086e-07	-0.00062282	-0.00087396	-0.0010282	0.0012049	-0.00059086	0.0013014	0.00091188	0.00022186	0.00031074	0.0016902	0.0013491	0.0029096	0.0024696	0.0029005	0.0018414	0.0021692	-0.00083023	0.00032756	-0.0024129	0.0016607	0.00067515	-0.00013808	-0.001263	0.00075235	-0.00010584	-0.00010973	-2.1497e-05	3.651e-05	-0.0012248	-0.00046258	-0.00030806	0.00084537	0.0016342	-0.0014204
N.S.		-0.0014495	-0.0001868	-0.0011231	-0.00050941	-0.00079823	0.0018384	0.00037306	-0.00029487	0.00069244	-9.5615e-05	-0.00054115	0.00027508	-0.0001328	0.0030139	0.00060589	0.0015466	0.0016963	0.0036219	0.0023718	0.0013455	0.0070265	0.004583	0.0075869	0.00093501	0.0027772	0.0026682	0.002239	0.0020346	0.0022691	0.0004613	-0.00034789	0.00020714	0.00094761	0.00085561	0.00022727	-0.0039185	0.00024928	0.00070056	-2.3004e-05	0.00045946	0.0012539	0.001833	0.00048073
N.S.		0.0031571	0.00016592	0.00065345	0.0022389	0.0014249	0.0014904	-0.00047878	0.00036977	0.00072475	0.00060557	-6.126e-05	0.0012963	0.00045417	0.002432	0.00076163	-0.0010475	0.00069609	-0.00024129	0.00071478	-0.0018524	-0.0019375	0.0017813	0.00085319	0.00067826	-0.00073712	0.00134	-0.0004175	-0.00040936	-0.00050675	-0.00064554	-0.0022489	-0.00099824	-4.783e-05	0.00010433	0.0004427	-0.00040342	0.00053159	-0.00052716	0.0011484	-0.00079274	0.00071864	-0.0013666	0.0001301
N.S.		0.0042494	0.0018955	0.0044234	0.0042305	0.0037298	0.0024653	0.0010602	0.0014335	0.0012759	0.0032871	0.0021163	0.0048649	0.0030418	-3.3635e-05	0.0031296	0.0053097	0.0038228	0.0070412	0.0045062	0.005436	0.0062958	0.0045271	0.0069253	0.0031428	0.0037514	0.0027847	0.0025874	0.0023223	0.0021486	0.0023749	0.0020257	0.0014435	0.0028384	0.0039438	0.0017082	0.0020335	0.0014882	0.0010175	0.0028868	0.0040071	0.0025141	-0.00019465	0.0029406
N.S.		0.0041371	0.0016164	0.0026832	0.0048446	0.0032796	0.0021373	0.00045988	0.0021091	0.00315	0.0014832	0.0013032	0.0041035	0.0019137	-0.00061803	0.0039945	0.006045	0.0042531	0.0076999	0.0043913	0.0029402	0.0042988	0.0064879	0.0079682	0.0043578	0.0037269	0.0035529	0.0022682	0.0019417	0.0023173	0.0041304	0.0019835	0.0021214	0.0025226	0.0049385	0.0022369	0.0015225	-0.00014046	-0.00013463	0.0037707	0.0034577	0.0032282	-0.00015605	0.0024561
N.S.		4.0554e-06	0.00095664	-0.0011305	6.3985e-05	0.00032313	-0.00032974	0.00019796	-0.00013582	-0.00077952	-0.0020734	0.0014885	0.00052566	0.0012016	0.00022353	0.00078622	0.00070225	0.00037229	0.0011764	0.00060289	-0.00068552	-0.00073844	-0.00097231	0.0005839	-8.009e-05	-0.00172	0.0015792	-0.0005795	0.0020085	-0.00032221	0.001579	-0.00084089	-0.0009015	-0.0015051	0.00060995	-7.2463e-05	0.00015614	0.00063573	0.0005587	0.0018938	-0.001025	-1.0933e-05	-0.00013024	-0.00060838
N.S.		-0.0023298	-0.0015503	0.0013038	0.0004777	0.00029481	0.0015753	-0.00093997	-3.0878e-05	-0.0013375	-0.00047396	0.0027306	-0.00018733	0.0012683	0.0016431	-8.0058e-05	0.00023493	-0.00029151	-0.00021509	0.0007137	0.0014728	0.0026006	0.0066378	0.0032353	0.0014853	0.0051664	0.0031213	0.00021261	-0.00081216	0.0015264	-0.0012484	-0.00053743	0.0023796	0.0013868	0.00082906	-0.0017381	-0.00056419	0.00078139	0.00040611	0.00081647	-0.00010176	0.00050519	-0.00084615	-0.00029677
N.S.		-0.00027802	0.00037229	0.0016192	0.00012898	-0.00087877	0.00035653	0.00035502	0.00020831	0.00063932	0.00099008	-0.0015476	0.0020469	0.0011072	0.00081667	2.2307e-05	-0.001893	0.00046075	-0.00021623	0.0013207	0.0028437	0.0023039	0.0028754	0.0013286	0.0015126	0.0020679	0.0032176	0.0012572	-0.0005827	0.00093901	0.0012302	-0.00024072	-0.0006691	-0.0015951	0.0011825	-0.0018925	0.00094131	0.0010195	3.4254e-05	0.0018986	0.00085445	0.00083964	-0.00011391	0.0015993
N.S.		-4.2148e-06	-0.00026459	0.00013375	0.00026421	-0.00060379	-0.00093593	-0.00029093	0.0003895	-5.4299e-05	0.00035786	-0.00086307	0.0015649	0.00039551	-0.0011824	0.0010842	0.00077005	-0.0004465	0.00026092	0.00071084	0.00043506	0.00068811	-0.00053024	0.00063657	0.00021314	-0.00011857	-0.00050396	0.00088897	0.00043994	0.00040118	0.00035867	-0.00078062	0.00053223	0.00067644	-0.00059888	-5.6878e-05	0.0014002	-0.0014291	-0.001535	-0.00054995	-0.00092722	-0.0010903	-2.7613e-05	-0.00067184
N.S.		0.0016189	0.0015383	-0.00068792	0.0026878	0.0025486	0.00078448	0.0012117	0.00077898	0.0016178	1.1924e-05	0.0011538	0.00081877	0.00025259	-0.0015036	0.0018248	0.0013672	-0.00025659	-0.0021768	-1.3582e-05	0.001236	0.0014289	0.0010356	0.00418	0.003409	0.0021718	0.0025306	-0.00025205	0.0019746	0.0021379	0.00014666	0.001436	0.00079556	0.0014879	0.0023046	0.00085823	0.00025986	-0.0007464	0.0022437	-0.00064974	0.00077127	0.00092157	-0.0011658	-0.00085253
N.S.		-2.4471e-06	0.0018301	9.1752e-05	-0.0014712	-0.001483	8.8428e-05	-0.00049318	0.00021083	-6.8807e-05	0.0003924	-0.0012988	0.0015023	0.001463	-0.0026498	-0.00047626	-0.00021423	0.00085972	-0.00062588	-0.0017863	-0.00012734	0.00076926	-0.0012383	0.0039051	0.00083961	0.0026292	0.00028996	0.0012493	0.00019916	0.00187	-0.00073383	0.0026194	-0.00012448	0.0016925	0.00014764	0.0024374	-0.00098026	0.0010048	0.0022881	0.0015579	-0.00060635	-0.00017652	-0.0013407	0.00027521
N.S.		-0.00084828	0.00096504	0.0032321	-0.00046594	0.00020633	-0.00068123	0.00051822	0.0028769	0.00042677	-0.0012646	-0.00062895	-0.0014224	0.0028107	-0.00014845	-0.0012799	-0.00012487	-0.0030046	-0.00032568	0.0011265	-0.0021532	0.0020821	-0.0014396	0.00045155	-0.00090261	-0.0021581	0.0030176	0.00056748	0.00057525	-0.0018728	-0.00027448	0.0015391	-0.0021822	-0.0011873	0.00020717	0.00020464	0.00026638	0.00010878	-0.00063333	-0.0011903	0.0032897	0.00078313	0.00016927	0.00041127
N.S.		-0.0015463	0.0001459	0.0012585	-0.00096261	-0.00015062	7.1112e-05	0.00011641	-0.00069617	0.00071337	0.00018864	-0.0010113	-0.00039043	-0.0010079	-0.0022664	-0.00080778	-0.00071844	-0.00012852	-0.001362	-0.00028588	-0.0014823	-0.00048585	-0.00027733	0.00055188	-0.00035897	-0.0022707	0.00033312	0.00045966	-0.0014625	0.00070483	-1.6157e-05	-0.0014954	-0.0022744	0.00049886	0.00020361	-0.0012522	-0.00045978	0.00071744	-0.00035136	-0.0010966	0.00076964	4.8653e-05	0.00052935	-0.00035105
N.S.		-0.00021176	0.00086453	-0.0019803	5.7698e-05	0.00083044	-0.0011018	-0.00051354	6.7232e-05	-0.00084395	-0.0016858	0.0021836	-0.0010399	0.00090085	-0.0001469	0.00086469	0.0014818	-0.00021588	0.00051837	-0.00028573	-0.0011754	0.00023909	-0.0010901	0.00086433	-0.00020766	-0.0020601	0.0015154	-0.0015908	0.00080757	-0.0017883	0.00098793	-0.001384	-0.00095674	-0.00072021	-0.00011769	-5.284e-05	0.0006284	0.001162	0.00021005	0.00033291	-0.00059587	-0.000672	0.00060454	0.00029811
N.S.		-0.00029783	0.00045203	-0.00053011	-0.00040145	0.0015737	-0.00096885	-0.001824	0.00038431	0.0007961	0.00015739	0.00025725	-0.0001977	-0.0017218	-0.00023244	-0.00065404	-0.00035153	0.00094926	0.00057846	0.0016766	0.0029316	0.0012363	0.0022586	0.0014752	-0.0018054	-7.8698e-05	-0.00055876	0.00060138	-0.0013013	-0.0004736	0.0007511	0.00036127	-0.00081749	0.0016748	0.00047108	-0.0015671	-0.00037511	-0.0006676	-2.0776e-05	0.00039969	0.0011717	-7.6309e-05	-0.00080418	0.0015254
N.S.		-0.00072273	-0.0024116	0.00074757	-0.0010831	-0.0011898	-0.0009544	0.00050807	-0.0024545	-0.00053641	-3.9677e-05	-0.001254	0.00076243	0.00059422	0.00036806	0.00021763	-0.00026417	0.0017764	0.0033982	0.0022365	0.0035372	0.0044361	0.0046575	0.0050987	0.0045264	0.0026548	0.0019993	0.00070133	-0.00037085	0.001085	0.0023097	-0.00086787	-0.0006582	-0.0019159	0.0013729	0.00090108	-0.00021915	0.00093746	-0.00023994	0.00079627	-0.00092886	-0.0014184	-0.0017553	-0.00047027
N.S.		0.0010092	0.0014976	-0.00028042	0.0030556	0.0033655	0.0022158	0.00069588	0.0002263	0.00075243	0.00037565	0.0020765	0.0019021	6.8807e-05	-6.2707e-05	0.0019207	0.0026751	0.00039442	-0.0010772	0.00044178	0.00076988	0.00071727	0.00023151	0.0037872	0.0011295	0.0024121	0.0020734	0.00066519	0.0026642	0.00054737	-0.0013203	0.00026063	0.002839	0.00075325	0.0029007	0.002199	0.00070405	-0.0010676	0.0019818	0.00079607	0.0015926	0.00094686	0.00023532	-0.00043191
N.S.		0.0012542	0.00029876	-0.00099266	0.001111	0.0019915	3.1939e-05	0.00152	0.0011563	0.001135	0.00011859	6.4867e-05	-0.00034313	0.00045391	-0.00099914	0.001793	0.0014209	0.00012006	-0.0019266	0.0016288	0.002075	0.0030701	0.0019131	0.004383	0.0040701	0.0025161	0.00058817	-0.00020473	-0.00015639	0.0031041	0.00078196	0.0017687	-0.00061942	0.00077302	0.00063659	0.00012104	0.00071144	6.998e-05	0.0015449	-0.00065458	-6.3397e-06	0.0010516	-0.00022783	-0.0012443
N.S.		0.0010652	-0.0011624	-0.00045777	-0.0012832	0.00073175	0.00011937	0.00064313	0.00078566	0.00044187	-0.0011942	0.0022321	0.00060548	0.0026686	0.0029755	-9.1928e-05	-0.00023229	-0.00017388	0.00072366	0.00096477	0.0034182	0.002604	0.005179	0.0028647	0.0043871	0.0039986	0.0022078	0.00055087	0.00035664	0.00028509	-0.00020047	-0.00086743	-0.00092437	-0.00012448	0.00065896	0.00093001	0.0014846	-0.0010507	0.00011615	0.00078999	0.00016278	-0.00031808	0.0012466	0.00011972
N.S.		0.0001098	0.0009459	8.8419e-05	0.0012236	0.0035172	0.0037298	0.00088949	0.0001071	-1.7988e-05	0.0007016	0.0022285	0.0018373	0.00045853	0.0024641	0.001912	0.0033082	0.0031807	0.00097957	0.002853	0.002749	0.0019474	0.0015686	0.0042506	0.00026096	0.003206	-0.00093955	0.0018951	0.002358	0.00031973	-0.0021595	0.00020114	0.003661	-0.0013334	0.0011965	0.0030603	0.0019084	-0.001718	0.0022174	0.0010771	0.00010173	0.00087973	0.00097696	4.423e-05
N.S.		-0.00023644	-0.00075031	0.00088675	-0.00044801	-8.4396e-05	0.0013485	0.0024873	0.0031247	0.00096776	0.0014286	0.0010971	0.00015443	0.0027077	0.0021926	0.0026281	0.0030168	0.0053959	0.0032474	0.002037	0.0041041	0.0034809	0.0050242	0.0053452	0.005867	0.0047279	0.0046701	0.0061355	0.0013282	0.0035092	0.0048399	0.0028362	0.0034319	0.0029924	0.0017005	0.0032595	0.0028327	0.0024395	0.0010193	0.00043344	0.0028145	0.0029841	0.0034721	0.0025893
N.S.		-0.00062519	-0.0010011	-0.00019994	-0.00014738	-0.00095385	8.6405e-05	-7.6929e-05	0.000281	0.0003708	0.00094564	0.0011895	-0.00066786	-8.5239e-05	0.0011707	-0.0010519	-0.001748	0.00022765	-0.00090211	-0.0031766	-0.0020654	-0.010478	-0.0012165	0.0094113	0.0021779	0.0020585	0.0017304	0.0057405	0.0022106	-0.0008066	0.0026042	0.0028902	0.00065034	0.001523	0.0014479	0.0012794	-0.0010493	0.00030948	0.00095596	-0.00032088	-0.00021844	-0.00056605	-0.00043643	0.00045148
N.S.		-0.00042476	0.00058949	0.00072892	-0.00076221	-0.00049581	0.0015639	0.0012293	0.00092107	0.00019256	0.0011804	0.00073931	0.0030314	0.0010509	0.00097729	0.0004026	-0.00062017	0.00054397	-0.00048549	0.0023006	0.0027144	0.003287	0.00045035	0.0012069	0.0010586	0.0018836	0.0026415	0.00077898	-7.9672e-05	0.0018738	0.0012988	0.00040939	-0.0002573	-0.0016927	0.0018269	-0.0019479	0.0016404	0.0010568	0.0014544	0.0019619	0.00093961	0.0010692	0.0006578	0.0021044
N.S.		0.0033457	0.0024469	0.0041008	0.0028683	0.0010492	0.002575	0.0029369	0.0034306	0.00409	0.003783	0.0032621	0.0021438	0.0020442	0.0026876	0.0012644	0.0019696	0.00084826	0.003342	0.0039518	0.0038336	0.0033645	0.0034559	0.0030464	0.0022205	0.00087512	0.0012563	0.0032465	0.0015825	-0.00032994	0.0028525	0.0014864	0.00065522	0.0022969	0.0038949	0.0031645	0.0019783	0.00087012	0.0022677	0.0025862	0.0012686	-7.2016e-05	0.0024845	0.00098339
N.S.		-0.00022883	-0.0006949	-6.4363e-05	0.0012274	0.00033587	0.00028066	0.00015842	-0.0010472	9.1168e-05	-0.00050772	-0.0012251	-0.00014824	-0.00071906	0.00088863	-0.001898	-0.0030715	-0.0010756	0.00026129	-0.00080985	-0.0011739	-0.00027269	0.0009602	0.00069013	0.00071324	-0.0013416	-0.0013925	0.0011161	-0.00024623	0.0015833	0.00088693	-0.00026274	0.00084026	0.0017313	-0.00018577	0.00055168	0.00063507	0.0017017	0.0010049	-0.00064999	0.00074421	-0.00138	0.00078074	0.00035498
N.S.		0.0020512	0.0020824	-0.0005154	0.00041792	-0.001006	0.00012823	-2.8428e-05	-0.0022626	-0.0010755	-0.0012669	0.0018843	-0.0012547	-0.00098027	0.0016808	0.001355	0.0011263	0.0024556	0.003891	0.0031887	0.0035163	0.0015001	0.00036237	0.0018368	0.00011838	0.0018366	0.00052287	8.9843e-05	0.00067163	0.0010167	-0.00020114	0.0020377	0.0001957	0.0023482	0.00014303	-0.00075994	0.00097892	-0.0006283	-0.0010339	-0.00085107	0.00098289	0.0018885	-0.00023334	0.0013281
N.S.		-0.0011167	-0.0021164	0.0013282	-0.001458	-0.00033376	-0.0018318	-0.00069127	-0.0020222	0.0001408	-0.00013024	-0.0011847	0.0020617	0.00095055	0.0008418	-0.00023951	-0.00017569	0.00069447	0.003948	0.00064986	0.0017361	0.0048743	0.0055333	0.0056406	0.0035352	0.002323	0.001416	0.00034743	-0.0016349	0.0018034	0.003606	0.00014682	-0.0006132	-0.00012624	0.0015728	0.00045937	-0.00064534	-0.00010133	-0.00036296	-0.0004317	-0.0018307	-0.0024397	-0.0014141	-0.00026962
N.S.		-0.00035182	0.00035829	0.00085288	-0.0013995	-0.00061995	-0.0012637	-0.00010786	-0.0012143	0.00053658	0.00084715	-0.00029437	0.0008832	-0.0015444	0.00067202	-0.00069797	-0.00014463	9.0908e-05	-0.00020827	0.0014433	0.0021605	0.0018297	-0.0015253	0.0024896	0.0015488	5.1256e-05	0.001216	-0.000564	-0.0015897	0.0014627	0.00027581	0.0014344	0.00039667	0.0010704	0.0010542	0.0021792	-0.0005316	0.0010516	-0.0011644	0.00091863	-0.0011821	0.00081546	-0.0016109	0.00046131
N.S.		0.00031975	-0.0013917	0.0013699	-0.00047816	0.0014865	-0.0010024	-0.0010018	-0.00017768	-0.0010924	0.0015435	-0.0012517	-0.0003522	0.0035375	0.0025603	-0.0012081	0.0013216	-0.0010365	0.00069005	0.000723	0.0022321	0.00038807	0.0012752	0.00019899	0.00058831	0.0005902	0.0042555	-0.00073047	7.5375e-06	-5.8262e-05	-0.00011797	-0.00013734	0.0026339	-0.0011353	0.0013651	-0.00041083	0.00033868	-0.0016548	0.0019975	-0.00095179	-0.0008986	-0.0015671	3.8125e-05	-8.9952e-05
N.S.		0.0022023	-0.0012765	0.0013281	0.00060898	-0.0011961	0.0011095	-0.0015398	0.0028056	0.0025867	-0.0013828	-0.00064534	0.0013656	0.0018507	0.0014295	0.001434	0.0012988	-9.5794e-05	0.0015961	0.002063	0.0040587	0.0022391	-0.00016839	0.0014726	-0.0020284	-0.002999	0.00064117	-0.00080368	-0.0012862	0.0011682	-0.0016512	4.9404e-05	0.0026443	0.0015064	-0.0010823	0.0013344	0.00028099	0.00053165	-0.00051656	-0.0002373	-0.0014986	-0.0010699	0.00026838	0.0010587
N.S.		0.00025516	-0.0016683	0.0001771	-0.00029279	-0.0001326	0.00061786	-0.00014032	-0.00070423	0.000815	0.00092257	-0.00108	-0.00228	-0.00016644	-0.001342	0.0006061	-0.00087933	0.00050947	-4.8198e-05	0.00052358	-0.00039823	0.0019058	0.0024246	0.0013826	0.0022136	-0.0016252	0.0032509	0.002499	-0.0012573	0.0019018	0.0018935	0.00098702	-0.0012918	0.0012189	0.0012271	-0.00053457	-0.00057338	0.0007845	0.00044657	-0.00037015	0.00073677	-0.00022875	0.00013163	0.00040232
N.S.		0.00021996	0.00090577	-0.0015401	0.0012948	0.0013054	0.00075456	0.0004824	-0.0016417	0.001409	0.00014479	0.0025722	0.00046404	0.0007135	0.00046874	-0.00054808	2.2506e-05	-0.00046334	-0.00073724	-0.00039335	-0.0003009	-0.0008767	-0.0045282	-0.0029968	0.00093181	3.5112e-05	-7.3144e-06	-0.0005537	0.00066868	-0.00041122	0.00054731	0.002097	0.00080162	0.0017285	0.00037437	-0.00024842	1.6486e-06	-0.0010593	0.0008698	-0.00010928	-0.00020307	0.00036334	-0.00031643	0.0013643
N.S.		-0.0011879	-0.0023227	0.00039765	-0.0011424	0.0010058	-0.0022637	6.9004e-05	-7.7736e-05	-0.0011489	-0.0012447	-1.7218e-05	0.00020006	-0.00068371	0.0012722	0.00065244	-0.00027119	-0.0018059	0.00013158	0.00099498	0.00053726	0.00074749	0.0026108	0.0011789	0.002508	-0.00082271	-3.4488e-05	-0.0016823	-0.0020033	-0.00051634	-1.3755e-05	-0.00037489	-0.00091965	0.0020524	-0.00094609	0.00072182	-2.9952e-05	-0.00076672	-0.00085503	0.00036823	1.2315e-05	-0.0012014	-0.0025855	-0.0011962
N.S.		0.0010163	0.0011312	0.0009632	0.00095552	0.00080015	-0.0014421	-0.00072895	0.0016764	0.00032919	0.00032312	-0.00046955	0.0016115	-0.0010788	0.0006135	0.00031416	0.0018153	0.002015	0.0029164	0.00069522	-0.0013838	-0.00054176	0.0020216	3.7126e-05	0.00034242	0.00153	0.0027136	-0.00022035	-0.00016687	0.0016647	0.0019735	0.0039237	0.0007337	0.0029394	0.0024685	0.0030358	0.00044954	-0.00031492	0.0003919	0.0020624	0.0017436	0.00038607	-0.0011554	0.00011373
N.S.		-0.00029979	-0.0005919	0.00032077	-0.000544	-0.00035477	-0.00077454	-0.00059826	0.00085647	-0.00023714	0.00053612	0.00035395	0.00030745	0.00062344	-0.0012056	0.0005352	0.0009005	0.00038304	-0.00015158	0.00012703	0.00061827	0.00047641	-6.2565e-05	0.00065213	0.00015605	-0.00018133	0.00018181	0.00080878	0.00040482	-0.00021944	0.00072907	-0.00064107	0.00012899	0.00026357	-0.00049933	-0.00065486	0.00094551	-0.00026934	-0.00096811	-0.00060323	-0.00097245	-0.00042741	-0.00016366	-0.00090611
N.S.		0.0012009	0.0022489	0.0016137	0.00052908	0.0013275	0.00011784	-0.00054031	0.001365	-3.957e-05	0.0018159	0.0014978	0.0026854	0.00083243	0.0021261	0.0016871	0.0034469	0.003404	0.0048862	0.00209	-0.0014301	0.00056035	0.0043581	0.0019468	0.0019292	0.0015595	0.0024799	0.0023898	0.0033246	0.0034987	0.0041589	0.0060126	0.0025619	0.0049574	0.0042695	0.0037818	0.0015748	0.0024075	0.0024419	0.0028818	0.0025266	0.00046939	0.00019841	0.0019722
N.S.		-0.00028357	-0.00082084	0.00094292	-0.001234	-0.00029584	0.00077017	0.0018979	0.0021741	0.0013621	0.0016293	0.0016317	-0.00028132	0.0024393	0.0011932	0.0019354	0.0040891	0.0049247	0.0043358	0.0016847	0.0039148	0.0013333	0.005106	0.0069046	0.0053533	0.0036985	0.004578	0.0062493	0.0028577	0.003679	0.0047448	0.0034897	0.0037578	0.0029977	0.0029208	0.00402	0.001567	0.0039168	0.0011479	0.0009171	0.0023629	0.0029458	0.0030033	0.0029239
N.S.		4.7488e-05	-0.00099961	0.00064267	-0.00074479	0.0003721	-0.0010248	-0.0013864	-0.0001298	-0.00088653	0.0012253	-0.00034122	0.0001129	0.00036218	0.00040193	-0.0010139	-0.0013047	-0.0017596	0.0004945	-0.00089761	0.00075905	-0.0011204	-0.00011586	0.00020369	0.00067934	1.8598e-05	0.0043013	-0.0012497	-0.00047747	-0.00025476	-0.0015134	0.00042865	0.0012038	-0.0015217	0.00092061	-0.00019023	-0.00045177	-0.0033387	-0.00043109	-0.001114	-0.00091335	-0.0012671	0.00017027	0.00019284
N.S.		-0.00045549	0.00020683	0.0022303	0.0025809	0.0018295	0.0006868	0.0020646	0.0024064	0.00021325	-0.00075792	0.00011781	-0.00056048	0.00060854	0.0019139	-7.7744e-05	-0.00069533	0.0016533	-0.00084607	-0.00020478	0.0010936	0.00039674	-0.0017616	-0.0024618	-0.0024645	-0.00031435	0.00024793	0.00082464	-0.0005573	0.0021461	0.0036676	-0.00070893	-0.0001472	0.00077206	-0.0016851	-0.00014639	0.00070264	0.00087057	0.00081438	0.0018428	0.00087559	0.00095783	-0.00028154	-0.00033926
N.S.		-0.00023182	0.00012457	-0.00062033	0.00025781	-0.00079294	-0.00037189	-0.00042047	-0.00044398	8.0514e-05	-0.00022561	-0.00046331	0.0026379	-8.2968e-05	-0.00010713	0.0013267	0.00035221	-0.00042074	0.0004101	0.0011795	0.00056048	0.00047602	-0.0011604	0.00053654	0.00014877	0.00029485	-0.00040969	0.00075965	0.00021253	0.0006799	0.00010076	-0.00046851	-0.0001076	0.0008407	-0.00012861	0.00059952	0.0013373	-0.0021504	-0.0019376	-4.9147e-05	-0.00028454	-0.00055059	0.00029549	-0.00032445
N.S.		-0.0011061	0.00091606	0.0032399	-6.1368e-05	-0.00089906	8.6112e-05	2.507e-05	0.0010291	7.532e-05	-0.0010793	-0.00023509	-0.0010572	0.00075798	-0.0005826	-0.00055425	-0.00054782	-0.0014316	0.00016676	0.00080982	-0.0018382	-0.00082836	-0.0017112	-0.00043617	-0.00014979	-0.0030599	0.0018076	-0.00024935	-0.00076457	-0.0017425	-0.00057225	0.00012329	-0.0019408	-0.0014525	-3.7775e-05	3.2093e-05	-4.815e-05	-0.00058665	0.00037451	-0.001688	0.002446	-0.00045763	0.00054247	0.00084207
N.S.		0.00044326	-0.00055861	-0.0011396	-0.00083748	0.00021774	-0.00086476	-0.00091641	-0.00050412	-0.00033472	0.00068405	0.00079684	0.00074368	-0.00057647	-0.0007347	-0.00029833	-0.0015129	-0.0017207	0.00015387	-0.0021434	-0.00077986	-0.0031925	-8.2208e-05	-0.0002107	0.00031924	-0.00024206	0.0028243	0.0001045	-0.00022352	0.00015593	-0.0015548	0.00079563	-0.00037199	-0.001451	-4.7464e-06	0.00058378	-0.00096193	-0.0034601	-0.0015231	-0.00076657	-0.00039319	-0.00067143	0.00013871	0.0009092
N.S.		0.00052845	-0.0023617	0.0010987	-0.0013681	0.00043161	-0.00061422	-0.0017445	-0.00092351	0.00060663	-0.00054127	-0.0015928	0.00098847	-0.00018532	0.00026194	0.0016815	-7.4708e-05	0.00082247	0.0014572	0.001895	-0.00069811	0.00096554	0.0038976	0.0026651	0.00022301	0.0001256	0.00030639	-0.0021744	0.00094481	-0.0019726	0.00021953	0.00038159	-0.0026634	4.8193e-05	-0.0013889	-0.00071743	0.0013099	-0.0012159	-0.0015459	-0.00039169	0.0007931	-9.0021e-05	0.00048728	0.0017748
N.S.		-0.00031069	0.00038124	-0.001044	2.1159e-05	0.00030333	0.0011687	0.00015131	0.00064798	-0.0010867	-0.0016129	0.00078196	0.0017739	0.00095134	3.4669e-05	0.00071611	0.00011185	-9.9115e-06	0.00025941	0.0015854	1.4563e-05	-0.0014831	-0.00088962	0.00054111	0.00026843	-0.00051442	0.00073882	0.00047509	0.0012213	0.0010882	0.0012111	-0.00067047	-0.00029778	-0.0015751	0.00070758	5.0042e-05	6.4796e-05	-0.00079744	0.00083259	0.0014002	-0.0010449	0.00013813	-0.00092762	-0.0012173
N.S.		0.0015792	-0.00013891	0.00066016	0.0010237	-0.00067216	0.0014556	0.00018949	-0.0016196	-0.0011901	-0.0014822	-2.1399e-05	-8.9982e-05	0.00039063	-0.0011495	0.00063706	0.0018258	-3.7693e-05	0.0010323	0.0031192	0.0034989	0.0049792	0.013283	0.0052416	0.0026645	0.0021195	0.0015898	0.0016745	0.0005554	0.0013568	-0.0012681	-0.00066555	-0.00039064	-0.0015666	0.00098622	-0.00015138	-0.00069157	0.0025282	-0.001685	0.0020625	-0.00025163	0.00029604	0.00074229	-0.00045092
N.S.		-0.00094371	-0.0010112	-0.0014862	0.0010431	0.0013451	0.0011777	0.00064433	-0.0012433	-0.0005531	0.00078508	0.0023249	8.6071e-05	0.001261	8.6281e-06	-0.00012793	0.0003488	0.0017199	0.0017399	0.0013558	-1.5889e-05	0.0016405	0.00026703	0.0016469	0.0014885	0.00062528	0.001592	0.00015836	0.0013307	0.0014348	0.00016217	0.0013669	-0.0021159	-0.0010146	0.0010808	0.00066584	0.001731	0.0012775	0.00072349	0.0021994	-0.00013454	0.0010205	-0.0010878	-0.0020703
N.S.		0.002351	-0.0018768	0.0020655	0.00014414	-0.00044624	0.0007426	-0.0018442	0.0010782	0.0015767	-0.0011937	0.0010071	0.0003629	0.0015192	-0.00031096	0.00073374	0.00072982	0.0018043	0.0021711	0.0017096	0.0041224	0.0033328	0.0015546	0.0019767	-0.0010326	-0.00094473	-0.00035736	0.00028635	-0.00063752	0.002444	0.0003372	0.0015858	0.0028942	-8.031e-05	-0.0015571	0.0012322	-0.0012193	0.0010503	-0.0013162	0.00088714	-0.0007493	-0.00075424	0.0023284	0.0014586
N.S.		4.6348e-05	0.00014747	0.0015934	0.0024184	0.0012197	0.00094903	0.0012993	0.00081866	0.00039259	-0.0012464	-0.0007541	-0.00064729	-0.00030784	0.0010641	-0.001264	-0.0023961	0.00044758	-0.00030201	-0.00041682	-0.00053425	6.4939e-05	-0.00069752	-0.0013496	-0.0010187	-0.0008219	-9.2254e-05	0.0017025	-0.00019879	0.0025809	0.0021712	-0.00056878	0.00040835	0.0013777	-0.00079304	0.00046195	0.0012715	0.002115	0.0016519	0.00099117	0.0014393	-0.00011114	-0.00020937	-0.00030929
N.S.		0.0011219	-5.6713e-05	0.00066686	0.00051349	-0.0011425	0.0011582	-0.0015287	0.0021428	0.0016012	-0.0015942	-0.0014456	0.0007563	0.00076995	0.0011949	0.0014438	0.0039604	0.00039827	0.001958	0.0020503	0.0036968	0.0015058	-0.0010265	0.0014065	-0.001662	-0.0018782	0.00081008	-0.0012046	-0.00078684	0.00092845	-0.003075	-0.0013806	0.00066038	0.001428	0.0010362	0.00016779	0.0011186	0.00017839	0.00051261	-0.00051437	-0.0010448	-0.0013635	-0.0015188	-0.00028266
N.S.		-0.00010994	0.00088983	0.00065138	0.00041732	0.0014406	-0.0004815	-0.00063349	0.00053113	0.0012401	0.0025713	0.00059036	0.0012917	0.00013306	-0.0011222	-0.00049348	0.0002628	-0.00043739	-0.0005041	0.00050638	-3.4827e-05	0.00040908	-0.0010343	0.00069466	0.00060544	-0.001107	-0.00091248	-0.00081843	-0.0010147	-0.00094636	0.00022983	-9.4252e-05	0.00044809	-0.00077675	0.00049642	8.183e-05	-0.00038704	0.00023182	-0.00034989	-0.00020268	-4.486e-05	-0.00088502	-1.5745e-05	0.00030367
N.S.		-0.00059203	-0.0011196	-0.00033439	0.00033089	-0.00046317	-9.3851e-05	-0.00045031	-0.0020224	-0.00012864	0.00053331	-0.00093078	0.00046209	2.8813e-05	0.0018817	-0.0011094	-0.0021881	-0.00041039	0.0013494	0.00031976	0.00029264	-0.00015801	0.00054112	0.0012516	0.0011967	-0.00079377	-0.0011353	0.00067493	0.00026885	0.00013589	3.0122e-05	-3.2633e-05	0.00074713	0.0023224	0.00012563	7.1377e-07	-6.036e-05	0.00077203	-1.99e-05	-0.0013962	-0.0002208	-0.0013285	0.0015314	0.0001652
N.S.		0.0016331	0.0018307	0.00091055	0.001331	0.002136	0.0023645	-0.0012082	0.001003	0.00024654	-0.00089154	0.00034229	0.002143	0.0015788	0.0011858	-0.00030789	0.0002717	-0.00050422	0.0023704	0.00026478	-0.00090028	0.00030507	-0.0028456	0.0013812	0.0033669	0.0017345	0.0019512	0.0022732	0.0033765	0.0020832	0.0018835	0.0022293	0.0040369	0.00048536	0.0011728	0.0020299	0.0012682	0.00089273	0.0026391	0.00041535	0.0026099	0.00015497	0.00027257	0.00048283
N.S.		0.00048134	-0.00012178	-0.00033917	-0.00075602	-0.00050679	0.0012075	-0.00037875	0.00039502	-0.0012706	0.00098711	-0.00018978	0.001103	-0.00045072	-0.00061141	0.00070459	0.00074409	-0.00053044	0.00025217	0.00019016	0.00057499	0.00014329	-0.0023681	-6.2223e-05	0.00043932	-0.00047727	0.00036426	0.00096155	-0.00022714	0.00060984	-9.1802e-06	-0.00017497	0.0010242	0.00063464	0.0010889	-0.0011048	-0.00020611	-0.0019799	-0.001182	-0.0017736	0.00027216	-0.00048953	0.00025263	-0.00097032
N.S.		-0.00027344	0.0010257	0.00019548	-0.0032989	0.001343	-0.0015368	4.0787e-05	0.00017087	-0.00062709	-0.00088791	-0.00063357	-0.0015375	0.0034927	0.0023956	0.0030867	-0.0007872	0.0019718	-0.00051878	-0.00061911	0.00072962	0.0013149	0.0020803	-0.00019167	0.00048764	-0.00087776	0.00094948	4.772e-05	0.00058636	0.0047069	0.0011091	-0.0016244	0.00086863	0.00013544	-0.00025506	-0.0020748	0.00068615	-0.00023573	0.0042207	-0.0011564	0.0015006	-6.1973e-05	-0.0013037	-0.0033209
N.S.		0.0014592	-0.0010376	-0.00021426	-0.00084694	-0.0002295	0.00058468	0.00013568	-0.00099486	-0.0011426	0.0011615	-2.015e-05	0.0002255	-0.00079539	-0.0013427	0.00023771	0.0013009	0.00085698	0.00090542	-0.00085169	-0.0005095	0.0012011	-0.0049329	-0.00044663	-5.6148e-05	-0.0010841	-0.00017831	-0.00028285	-0.00046547	0.00027743	-0.00086502	-0.00087228	0.00076233	0.00031764	0.00079839	-0.0016749	-0.00040788	-0.0012798	-0.00074314	-0.0015244	0.00023928	-0.00083411	0.00082391	0.000405
N.S.		0.00026332	0.0017332	0.00067694	-4.267e-05	-0.0014803	0.0013871	0.00028711	-0.0019732	0.0017392	-0.0027141	0.0025952	0.0010189	0.00047459	0.0014427	0.00093248	-0.00061353	-0.00057482	-0.0011122	0.0010931	0.0028395	0.0023395	-1.3636e-05	0.0026951	-0.0013034	0.00048039	0.0019979	-0.0010419	-0.00063878	0.00036543	-0.0016606	-0.0014953	-0.0015363	-0.00097347	-0.002355	0.0004393	-0.00093534	-0.00063033	0.00063124	0.0022007	-3.2217e-05	-0.0005793	-0.0011689	0.0020207
N.S.		-0.00074289	5.3682e-05	-0.0024879	0.00068793	0.00032933	0.00090031	0.00021768	-0.0018961	0.00072607	0.00078511	0.0023867	0.00013132	0.0011432	0.00072028	0.00031461	-3.3277e-05	-0.00072463	0.00033526	0.00012137	0.00017081	-0.00086267	-0.00098697	-0.0013939	-4.8674e-05	-0.00084032	-0.00053108	-0.00029705	0.00062935	-0.00061217	0.00079304	0.0012051	-0.00052352	0.0004243	-0.00040435	-0.00056146	0.00025664	-0.0014153	-0.00049186	-4.5782e-05	-0.0018696	0.00042835	-0.0013532	0.0024009
N.S.		0.00033364	0.00014781	-0.0014597	-1.7976e-05	-0.0011774	0.0013071	-0.00050663	0.00098602	0.00063745	-0.001087	-0.00015067	0.00021537	-0.0008375	-0.00050662	0.0008794	0.00081324	-0.0010761	-0.00071473	-0.00016706	-0.0008963	-0.00012943	0.0021402	-0.00035163	-0.00041871	0.0026857	0.001118	-0.00032488	-0.0012313	0.00085765	-0.00099146	0.00035163	-0.00022727	0.00069359	-0.00065721	-0.00052044	5.3152e-05	-0.00024415	0.0012053	0.00045911	4.8407e-05	-0.00046456	-0.0012721	-0.0010556
N.S.		-0.0004066	-9.1715e-05	-0.0032638	-0.00035161	0.0014273	-0.00064849	-0.00041097	0.00097006	-0.0012064	-0.0012075	0.0030413	-0.0017731	0.00049936	-0.00094856	0.0010559	0.00063213	-0.00099241	-0.00068122	0.00026649	-2.1936e-06	0.00048699	-0.0014711	0.0012627	0.0004196	-0.00062595	0.00078137	-0.0019783	-0.00028368	-0.0024211	-8.105e-07	-0.0021424	-0.00097221	0.00048714	-0.00038015	-0.00020489	0.00066391	0.0012874	0.00080055	-0.001056	-0.00072805	-0.000104	0.00026522	0.00079909
N.S.		0.0005208	-0.00090826	-0.00020994	0.00031997	-0.00067242	0.0013904	-0.0018964	-0.00078817	-0.00039467	-1.3882e-05	-0.00021004	-0.00015194	0.00033298	-0.0015518	-0.0030997	-0.0018393	-0.00029998	0.0014996	0.0018997	0.0040126	0.0030515	0.0054103	0.0014209	-0.0012836	0.00018319	0.0012958	-0.0020881	-0.0014983	-0.0017806	-0.0013792	-0.00088534	-0.00053193	-1.2553e-05	-0.0014891	0.00035353	-0.0014933	-0.0011876	0.0015296	-0.00132	-3.6753e-05	0.00039353	0.00102	0.00024468
N.S.		0.00060451	-0.00078418	0.00013075	0.00079295	0.00018956	4.6662e-05	0.00048643	-1.9835e-05	0.00074992	0.0013799	0.00068929	-0.0022371	-0.00069988	0.00087183	0.0013836	-0.00016516	0.00059798	0.0006079	0.00092429	0.00097271	0.0032012	0.0025291	0.00072552	0.0040766	-0.00081926	0.0041262	0.0012311	-0.00060859	0.0033142	0.001758	0.0020393	-0.00049441	0.00053386	0.00086737	-0.00027157	-0.00031858	0.0014871	1.5194e-05	0.00058887	-0.00013577	-0.00082702	-0.0003971	0.0012735
N.S.		0.00084249	5.1286e-05	-0.0014352	0.00055788	9.2293e-05	0.0010519	-0.00031251	-0.0010306	0.0005448	0.00045624	0.00111	0.00065837	0.0010087	0.001408	0.00094146	-0.00055046	-0.00091948	0.00028944	0.00063819	-0.0012865	-0.0017119	0.00040276	0.00013652	-5.8038e-05	-0.0011869	0.00016569	-1.4985e-05	0.00074048	-0.00037474	2.2974e-05	-0.00036182	-0.0012987	-6.4307e-05	-0.00091664	-0.00013917	-0.00011515	-0.00062546	-0.0010382	0.0010305	-0.0016335	0.00047911	-0.0020158	0.0021132
N.S.		-0.0015067	-0.0012219	0.00085422	-0.00051286	-0.00048396	-0.0015717	0.00013598	-0.00094382	0.00049736	0.00015169	0.00019802	0.0023608	0.0013039	0.00077041	-0.00018958	0.00035203	0.00024235	0.0054244	-0.00046375	0.0011019	0.0056977	0.0050854	0.0051313	0.0015732	0.0019109	3.2491e-05	0.0001649	-0.0023198	0.0017084	0.0050771	0.00037791	-0.0017994	0.0010552	0.00080145	-0.0012293	-0.00030267	0.00022394	-0.0011265	-0.0013405	-0.0020716	-0.0019473	-0.0010993	-0.00082696
N.S.		0.00086188	-0.00023792	-0.0024743	-0.00068835	-9.4878e-05	0.00010371	0.0009112	-0.0005937	0.00021231	0.00097425	0.00069027	0.00036984	-0.0001702	-0.00066016	0.00061495	-0.00058358	-0.0010797	-0.00049312	-0.0033791	-0.0019042	-0.003594	-0.00085128	-0.00058	7.3721e-05	0.00068016	4.1034e-05	0.0017167	-0.00071183	0.00026197	-4.1125e-05	0.00074931	-0.001224	-0.0014304	-0.0012918	-0.00033277	-0.0002857	-0.0014739	-0.0019617	-0.00063862	7.5952e-05	-0.00013868	-0.00049534	0.0023215
N.S.		-0.00015886	0.00016989	0.00075156	0.00059662	0.0013	-0.00029558	0.00025213	0.00025855	0.0012776	6.226e-06	-0.00049347	0.0012021	0.00062129	-6.536e-05	-0.00019485	0.00027261	-0.00056041	0.00023479	0.0014075	0.00051813	-0.00015279	-0.0002152	0.0017272	0.000478	-0.00025664	-0.0011689	-0.00098969	-0.00086402	-0.0012046	0.00092204	-0.00035273	-3.9234e-06	-0.0011008	0.00031738	0.00010892	-5.596e-05	-0.00029965	-0.00090735	0.00014317	0.00014272	-0.00055407	-3.5155e-05	0.00021555
N.S.		0.0028496	-0.00036349	0.00018424	0.0037796	0.00090199	-6.7858e-05	-0.00020285	0.0010295	0.0032819	-0.001262	-0.00037726	0.00082388	-0.0012562	-0.0010663	0.0014215	0.0027208	0.0012819	0.0032856	0.00049799	-0.00047319	-0.00039612	0.0028859	0.0026557	0.00099948	4.2762e-05	0.0023341	-0.0011518	-0.0008529	2.2391e-05	0.0021596	0.00047367	0.00060927	0.00047374	0.0018308	0.00098254	-0.0009726	-0.0025259	-0.0015064	0.0023573	0.00078011	0.0016504	-0.0019149	0.00035728
Positive		0.00049748	0.0013439	-0.0001144	0.0012837	-0.00016358	0.0013975	0.0024572	0.0015547	-0.00016843	0.00038306	0.00084794	0.00090065	-0.002079	0.001795	-0.00034812	-0.0016288	1.2862e-05	-0.00054127	-0.00023492	-6.917e-05	0.0013129	0.00084954	0.0097272	0.00092476	-0.00036219	4.1e-05	0.0011379	-0.00060742	0.002708	0.0026849	0.00048328	0.001362	0.0019397	0.0031828	0.00089795	-0.00020647	-0.00083963	0.0012274	0.00028916	0.00082764	0.0017329	-0.00036721	0.00089978
N.S.		-0.00048284	-5.0802e-05	-0.00086525	-0.00029125	8.6832e-05	0.0017023	-0.00068901	0.0012621	-0.0011322	-0.00010363	7.2609e-05	0.001906	0.00052969	-0.00011434	0.00058254	8.4438e-05	-0.00051482	-6.5791e-05	0.001213	0.00055442	-0.0014211	-0.0013699	0.00033147	0.00051327	-0.00013651	0.00036251	0.0012156	0.0003642	0.0012326	0.00084142	-0.00015001	0.00070806	-0.00062766	0.0006621	-0.00020535	0.00020299	-0.0019655	-0.00032816	-0.00073016	-0.00043445	-0.00014682	-0.00079464	-0.0015768
N.S.		0.0016961	-0.00047139	0.00077082	-0.0004112	-0.0022022	-0.00025347	-0.00029673	-0.00030827	0.00084312	-0.0015752	0.0017562	-0.00090893	-0.00068346	0.00084211	0.0017617	0.0011079	0.0023388	-6.0179e-05	0.00028393	-0.00073422	-0.00010366	0.0014123	-0.0016013	-0.0017926	-0.00071779	0.001198	0.0019089	0.0015628	-0.0014328	0.0004595	-0.0019914	-0.00014105	-0.00015602	-0.0005973	0.0013105	-0.00064818	0.0010041	0.00077421	0.0015424	7.6557e-05	-0.0020752	-0.0012154	-0.00032348
N.S.		-8.1229e-06	0.00045891	-2.7659e-05	5.3299e-05	0.00076164	-0.0010673	-0.00089781	0.00039778	-7.6859e-05	0.0043788	0.0014542	0.0002179	0.00056091	-0.00091567	-0.00051965	0.00022813	-0.0003466	-0.00034559	0.00069168	-0.00031983	0.00097368	-0.0015358	0.00099923	0.0006398	-0.0016294	-0.00051832	0.00029372	-0.00065573	-0.00093527	-0.000424	-1.7417e-05	0.00060836	-0.00016268	0.00072828	-0.00035789	-0.00048973	-0.00018683	-0.00046648	-0.00088589	-0.00080628	-0.00099949	-9.272e-05	0.00094291
N.S.		0.00091859	0.0031494	0.00060216	-0.00020565	0.00095835	-0.00013618	-0.0012292	0.0004476	-0.0010442	2.6649e-05	-0.000603	-0.00029243	-0.0015119	-0.00018658	-0.0010887	-0.0011772	0.0019414	0.00027496	-0.0015402	0.0012954	0.00078503	6.0667e-05	0.00080585	0.0025806	0.0010923	0.00087597	-0.00018422	0.001059	0.0017339	0.00088236	0.0006202	0.00050068	0.00019252	0.0007109	-0.00073856	0.0007077	-0.0013015	0.001332	0.00076338	-0.00017985	0.0008031	0.0011173	0.00075614
N.S.		-0.00048661	0.0030423	0.0016385	-0.00099355	0.0015399	-0.00017679	-0.00046845	0.00096453	-0.0020744	-0.00025873	-0.0010955	-0.0006052	-0.0013131	0.0015386	-0.00020222	-0.0020474	0.0019454	-5.4457e-06	-0.0017011	0.0016938	-0.00024716	0.00037345	7.8099e-05	0.0022405	0.001469	0.00094247	0.0012608	0.00029894	0.0016567	0.0011493	0.00033624	3.4677e-05	0.00018754	0.0011154	-0.00076139	0.0024885	-0.0016443	0.0011758	0.00014678	-0.00042175	-0.00030097	0.00076068	0.00049944
N.S.		0.00022512	0.0010585	-0.00056255	-0.0019344	0.0027088	0.0011171	-0.00086039	-0.00016588	-0.0012454	0.00056906	0.0021512	0.00069225	0.0012581	5.281e-05	0.0020156	-0.0016451	0.0038779	0.0026293	-0.00014313	0.00097502	-0.00077338	0.00079351	0.00051816	-0.00033119	0.0016045	0.0003731	-0.00080424	0.0011417	0.00070421	0.0010133	0.0011405	-0.00031134	0.0013398	0.0010163	0.0013393	0.00066456	0.0028187	0.005397	1.7322e-06	0.00094971	8.5461e-05	-0.0009204	0.00062701
N.S.		0.002585	-0.00059765	0.0026208	0.0008015	0.00070311	-0.00044752	-0.0020829	-0.00035697	0.00024389	-0.00078428	0.0015709	-0.00078772	-1.7248e-06	-0.0012308	-0.00028905	0.0014048	0.0027603	0.0034175	0.0016326	0.0047052	0.0038138	0.0023397	0.0019008	0.00017941	0.00058143	-0.00022522	0.0021491	-0.0016546	0.0028897	0.001255	0.0011768	0.00039621	-0.0014256	-0.00096687	-0.00026431	-0.0025385	0.0021832	-0.00074032	0.0015889	0.00022103	-0.00076706	0.0019631	0.00028342
N.S.		0.0013536	0.00037098	-0.00045012	0.00018442	-0.0013274	-0.00030375	0.0020959	0.0014605	0.0011576	-0.00075778	-0.001747	-0.0012263	-0.00024577	-0.00075018	9.9782e-05	0.0015001	-0.001709	0.00014026	-0.00069766	0.001673	0.0031067	0.0041454	0.001296	-0.0021251	-0.00016061	-0.0021628	-0.0014603	0.0012522	1.0603e-05	0.00013892	0.0012617	-0.0010274	-0.00088873	0.00098597	0.0014568	-0.00086796	0.0018086	0.0021403	0.001373	0.0016125	0.0010543	0.0020693	0.00030658
N.S.		-0.0013253	0.00091273	0.0021242	0.00034974	-0.0017056	0.0013101	-0.00038437	-0.00058657	-0.00069936	-0.00019844	-1.7151e-05	-0.00083947	-4.6801e-05	-0.00070536	-0.0004927	-0.0014312	-0.00077778	0.00060644	0.001415	-0.0019586	-0.0015028	-0.00013836	0.00042257	0.001108	-0.0020734	0.00035517	-0.00092607	-0.0012502	-0.00086995	-0.00097915	-0.0018167	-0.001978	-0.0022884	-0.00023892	-0.00092134	-0.00042208	-0.00084082	0.0011661	-0.0021788	0.00045129	-0.0010577	-0.00082823	0.00048023
N.S.		-0.00056435	1.6911e-05	8.428e-05	-0.0014696	5.5527e-05	0.0027367	0.001002	0.00050638	0.00015363	0.00071327	0.002403	0.0017044	-0.00025625	0.00048205	0.00089096	-0.00032077	0.00026284	-0.0001125	0.0019087	0.0020446	0.003011	-0.0032277	0.00082412	0.00052019	0.0012108	0.0013676	0.00079177	0.00013511	0.00064132	0.00078406	-0.00029494	0.00048741	-0.0013653	0.0023823	-0.00044804	0.00091853	0.00062952	0.0017276	0.001113	3.0861e-05	0.00060735	0.00056367	0.0011827
N.S.		0.00081955	0.00051667	0.0013629	0.0013974	0.002255	-0.00015095	0.0012459	0.0021799	0.00045446	0.00033261	0.0014275	0.0018088	0.00019781	0.00090816	0.0019205	0.00065124	0.00028426	0.00073017	-0.0023177	0.0027122	0.0015113	0.0012939	0.0016375	0.0013777	-0.0019646	-0.0012452	-0.0014241	-0.00045721	0.00034428	-0.002029	-0.0016401	-0.00047955	0.00057569	0.00084629	0.0017672	-0.00011981	-0.00083265	-0.00087854	9.4291e-05	0.0007358	0.00038494	0.00077911	0.00088329
N.S.		0.00030018	-0.0010779	0.00096991	0.0007773	0.00044177	0.00096095	0.00025803	-0.0017978	-0.00045726	-0.00070667	-0.00057158	-2.5482e-05	0.0007176	-0.00057813	0.00064902	0.0012873	0.00071134	0.0012555	0.002789	0.0025602	0.0029887	0.0056057	0.0041751	0.001585	0.0011167	0.0015522	0.00098966	0.0013233	0.0017317	-0.00077484	-0.00051976	0.00012147	-0.0016074	0.00089402	-0.00011944	-0.00093263	0.0023072	-0.0017247	0.0017753	-0.00077525	0.00049889	0.00032087	-0.00080632
N.S.		-0.0011512	0.0024518	0.00075425	0.0007601	-0.00066228	3.4459e-05	0.00070704	0.00062631	0.00012469	0.00082516	0.0011035	-2.1884e-05	0.00044538	0.00015271	-6.0437e-05	-0.00063878	-4.6608e-05	0.00050883	-0.00012926	0.00080723	0.0021462	-0.00040341	-0.00094434	0.002493	0.00086187	0.0011706	3.422e-05	-0.00042672	-0.00066966	-0.00067442	0.0012789	-0.00116	-0.0014561	-0.00013349	0.0015795	0.00021746	0.0025779	3.9707e-05	0.0017439	0.00010881	0.0023272	0.0005864	-0.0010853
N.S.		-0.00016153	-0.0015913	-0.00028057	0.00031103	-0.0010385	0.00060562	0.0010198	-0.0019931	-0.00095996	0.0006842	0.00011678	0.00015239	0.0005013	-0.00018372	-0.00023603	-0.00011367	0.0016679	0.0022605	0.0021586	0.0015851	0.0027498	0.0019443	0.0025479	0.0026486	0.0016146	0.0012072	-1.9896e-05	0.00058023	0.00098268	0.0008002	-0.00046461	-0.0017143	-0.0025134	0.0011618	0.00060973	0.00092317	0.0015128	0.00020197	0.0018113	-0.00020739	0.00017377	-0.0014622	-0.001462
N.S.		0.0010354	1.9709e-05	0.00042592	0.00021805	-0.00050313	-9.903e-05	0.00030769	0.00078777	0.0019755	-0.0012931	0.0021857	-0.0011283	-0.00041598	0.0002422	0.0015855	0.0015971	0.00090763	-0.00053628	0.00070383	-0.00066222	0.00067745	0.00094715	-0.0011385	-0.0008591	7.111e-05	0.0011948	0.001863	0.0038747	-0.00034466	0.00021691	-0.0014443	0.00056997	-9.1662e-05	-0.00013011	0.00087406	-0.0012561	0.0017053	-0.00030157	-0.00076582	0.0003119	-0.0024584	-0.0017019	-0.0015546
N.S.		0.00057136	-0.00075809	0.0017075	0.00092743	-0.0010553	-0.00020492	-0.00010223	-0.00014176	0.00098552	3.2927e-05	-0.0019493	-0.00045681	-0.00058925	0.00019089	-0.00010815	-0.0024543	-0.00054154	-0.00029336	-0.00064332	0.00065392	-0.000839	-0.0024983	-0.00026603	0.00032613	0.00084038	0.0021313	0.00087073	-0.0017036	-0.00041173	0.0011132	-0.00147	-0.00023656	-0.00038864	0.00087971	-0.00095759	-0.00022979	-0.00015684	-0.00084465	0.0012241	-0.0007629	0.00030702	-0.0010435	0.001455
N.S.		-0.0012282	0.0019181	0.00075603	0.00025458	-0.0017164	0.0011973	-0.00011459	-4.3069e-05	-0.00068106	0.00050004	-4.196e-05	-0.00051955	0.00082721	0.00016906	-0.00062438	-0.0028007	-0.00090545	0.00058824	0.0017355	-0.00072524	0.00023503	0.0026673	0.003741	0.0042908	-0.00086825	0.00046478	-0.0010645	0.00026679	-0.00048207	-3.1174e-05	-0.002776	-0.0014811	-0.0020559	-0.00024044	-0.0017861	-0.00015272	-0.001323	0.00085393	-0.0016286	0.00094013	0.00041482	-0.0012886	0.00038058
N.S.		-0.0011931	-3.2758e-05	-0.0015324	-0.00072544	-0.0012781	0.00091745	-0.00072127	-0.0012937	-0.00033596	-0.0006932	0.00168	0.0020552	4.9516e-05	0.0017043	0.00092843	-3.2335e-05	-1.659e-05	0.00015954	0.001039	0.0012631	-5.9147e-05	-0.00075432	0.00028911	0.00018995	0.00012124	7.9279e-05	0.0014042	-0.00010774	0.00022466	-0.00014761	-0.00014918	-0.00044851	0.00070334	0.0010026	0.00028068	0.00083847	-0.00093466	-0.0010182	0.00044785	0.00054378	0.0010377	0.0012607	-0.00029779
N.S.		5.1535e-05	-0.00062059	-0.0001668	2.4036e-06	-0.00061198	-0.0011747	-0.0011685	-0.00014934	-0.0010976	0.0023764	0.00030853	-0.00025319	0.00075985	-0.00092285	-0.00052747	-0.00017243	-0.00056561	0.00040018	3.1393e-05	-0.0010695	0.00047283	-0.0011502	0.001588	0.00059705	-0.0012097	-0.00055549	0.00066689	-0.00041293	-0.0015158	-0.00057502	-0.00040805	0.00052605	-0.00024262	-0.00022175	-0.00048643	-0.00085246	-0.0008486	-0.0008845	-0.0013512	-0.0014531	-0.00090472	-0.00022115	0.0011011
N.S.		-0.0007371	-0.00076031	0.00014973	-0.00049145	3.307e-05	0.00077022	0.001556	0.0019077	0.0026308	0.0019715	0.00053754	-0.00014596	-0.0006813	-0.00022354	0.0025234	0.0011614	0.0019633	-0.00069879	0.002876	0.0015463	0.0032105	0.0009583	-0.00013755	0.00040577	0.00064212	-0.0011412	0.0015243	0.00056408	-0.0004106	0.0028116	0.00030492	-0.0014443	0.0010456	-0.00032651	-0.00053351	-0.00098161	-0.00028956	-0.0002696	0.0010307	0.00091064	-6.4275e-05	0.00028029	0.00048017
N.S.		0.0029166	0.0006402	0.0038622	0.0028187	0.0011673	0.00016851	0.00087707	-0.00033069	-0.0011343	0.0023629	0.0017397	0.002368	0.0012279	-8.7875e-05	0.00014902	0.0026532	0.00086402	0.00232	0.0019543	0.0032743	0.0041699	-0.00034839	0.0025779	-0.00023974	0.00077252	-0.00015614	0.00019415	0.00096735	0.00072083	-0.0012214	-0.00026036	-0.0011168	0.0016175	0.0004332	-0.00059512	0.00083194	0.0014101	0.000618	0.000969	0.0022478	-0.00048749	-0.0019146	0.002552
N.S.		0.00072595	0.0017814	0.0010367	0.0029356	0.0038543	0.0024134	-1.2878e-05	0.0015407	0.0013564	0.00026493	0.0030807	0.0012853	0.0037238	-0.0012971	-0.00064594	0.00066301	0.0012535	-0.0015138	-0.0011171	2.2936e-05	0.0014969	-0.00014308	-0.0015853	-2.6763e-05	3.9745e-05	0.00071826	-0.00040325	-0.00031908	-0.00065763	0.0019978	0.00095461	-0.00024174	-0.00018956	-0.00022978	0.001677	-5.7823e-05	-0.0021634	0.0013596	-0.0014096	0.0025783	-1.6479e-05	-0.0015695	0.00060808
N.S.		-0.00050245	0.0025194	0.00052178	0.00027914	-0.0017684	0.00044657	7.2049e-05	0.00039349	-0.00072041	0.00043024	0.00055688	0.00029478	0.00084632	0.00058655	-0.00030019	-0.003977	-0.00084426	-4.4237e-05	0.0014277	0.0010344	0.0018491	0.0035395	0.006463	0.0063831	-0.00031377	0.0013861	-0.000245	0.0017799	-0.00049619	0.0011137	-0.0016859	-0.00068853	0.00012377	-0.00015003	-0.0018068	0.00048553	-0.0010077	0.00129	-0.00032182	0.0023853	0.00075808	-0.00035469	0.00059496
N.S.		-0.00017731	-0.001032	-0.0018168	-0.0010589	0.0010009	0.00063121	0.0010578	0.0013523	0.00038619	-0.00023171	-0.0016815	0.00015205	0.0017734	0.00039414	0.00074479	-0.00051634	-0.0013032	-0.0013573	-0.00020618	-0.00069879	-0.00072048	0.00064121	0.00053607	-0.00063399	-0.00073041	-3.7527e-06	0.0010453	0.001543	0.00079835	-0.0028203	-1.4497e-05	0.00035959	0.0018617	0.00015682	-0.00075923	0.00023376	0.00039602	-0.0005922	0.0004549	-0.0014041	-0.00047181	0.00058177	0.0010845
N.S.		-0.0014525	0.0019451	0.0018325	0.00052682	0.00011483	0.00089765	0.0011814	0.00030946	-0.0019749	-0.0019725	-0.0014543	-0.00054235	-0.0007191	0.00033178	0.00032482	-0.00066449	0.00012805	1.7383e-05	-0.00033493	0.00055681	0.0020152	0.0054497	0.0010876	-0.00093406	-0.00095619	0.0019913	-0.00043935	-0.0014826	0.0019444	0.0014903	0.0009697	-0.0014508	-0.0016165	-0.0017474	0.00021182	-0.0010378	0.0010689	0.0011636	0.00024694	0.00016559	0.0020179	0.0016927	0.00095672
N.S.		-0.00054547	-0.00017206	0.00046021	0.00037702	0.0008602	0.00030072	0.00046173	0.0014182	0.001497	0.0011388	-0.00047508	-1.1421e-05	-0.0011751	-0.0013266	0.0013972	0.00037123	0.00067983	-0.0014812	0.00030469	0.0011687	0.0016737	0.00051388	-5.8325e-05	0.00097281	0.00077804	-0.0012201	0.00042221	-0.0004156	-0.0010241	0.0026346	0.00054567	-0.00075442	0.00030247	-0.00067416	7.7691e-05	-0.0007226	-0.00040512	-0.00011258	0.00082168	0.00097986	4.0792e-05	0.00099502	0.00022717
N.S.		-0.0015559	-0.00057821	-0.00086746	0.00038859	-0.0011826	-0.00036517	0.0022627	-0.00042248	0.00051819	0.0005096	0.00051055	0.0013853	0.0013788	-0.00013606	0.00052907	-0.00025929	-0.00022867	0.003518	-0.0016463	0.0012355	0.0034644	0.002059	0.0027419	-2.5774e-06	0.0020899	-0.0012492	0.0011329	-0.0025978	0.00047582	0.0044126	-0.00044447	-0.0021151	0.00085167	-0.00067103	-0.0025317	0.0006119	0.00053989	-0.0020103	-0.0014849	-0.001548	-0.0002617	-0.0011863	0.00031085
N.S.		-0.00026765	-0.0012582	0.0023278	-4.0797e-05	0.0011845	-0.00030572	-0.00041991	-0.00029728	0.0011389	0.00066934	-0.00031847	0.0028963	0.001015	0.00059577	0.0020958	0.00098431	0.0010448	-0.00040292	0.0010652	-0.00073489	0.0027236	0.002704	0.0020853	0.00032754	0.00077849	-0.00075627	-0.00079036	0.00082184	0.00049896	0.00019141	7.5912e-05	-0.0023961	0.00073478	-0.00032067	-0.00096076	-0.00047237	-0.00053838	-0.00025827	-0.00052224	0.001399	-0.0013585	0.00070029	0.0011409
N.S.		-0.0019813	-0.0011548	0.0012078	0.00095448	-0.00020803	0.0032795	-0.0022697	-0.00078919	-8.0353e-05	0.00070455	0.0011251	-0.00072526	-0.00024771	-5.6815e-05	0.00015501	4.723e-05	-0.00013105	-0.00097664	-0.00012214	-0.00038684	0.00047963	0.00355	0.00076735	-0.00015045	0.0030429	0.00077789	2.2879e-05	-0.00060327	0.00097141	-0.0011693	0.0003919	0.0010594	0.0010205	0.00037772	-0.0014756	-0.0011533	0.0015948	0.00033293	0.001231	-2.2928e-05	-1.8908e-05	-0.0012916	-0.0001225
N.S.		-0.00023227	0.0025018	0.00090323	0.00043358	0.00034054	0.0013562	0.001602	0.0019861	-0.00037465	0.00056075	0.00066954	0.00027274	-0.00081891	0.0015375	0.00086198	-0.0012191	5.1967e-05	0.00071833	-0.00075213	-0.0026834	0.00074571	0.00062499	0.0053103	0.00068934	-0.00033657	0.00063036	0.00095675	-0.00075535	0.0028112	0.0016475	0.0020029	0.00042233	0.001595	0.0029255	0.0010558	0.00032436	-0.0013393	0.00086687	0.00044671	-0.00034656	0.0011462	9.0791e-06	0.00023281
N.S.		-0.00037851	-0.00085353	-0.0026447	-0.00076277	0.0010934	-0.00042243	-0.00023979	0.00075725	-0.001277	-0.0011347	0.0029491	-0.001403	-0.00010994	-0.00079918	0.00083531	-0.00078466	-0.00018068	-0.00029635	0.0011401	0.0019946	0.00016611	-0.001025	0.001169	0.0020252	0.00048991	-0.00050659	-0.0015735	7.1457e-05	-0.0022907	-0.0005189	-0.0016574	0.00011653	0.00079325	-4.4019e-05	7.4367e-05	0.0008776	0.0011404	0.00067444	-0.001993	-0.001231	0.00083324	-0.00050526	0.00033442
N.S.		0.001472	-0.00062922	-0.00034685	0.0021779	-0.00019788	-0.0013596	-0.00062946	0.0010731	0.0018861	-0.0018103	-0.0013173	4.7493e-05	-0.0023855	-0.0010313	-0.00041474	0.00050945	0.0001388	0.0012371	-0.0012212	-0.0013205	-0.0016486	0.00012325	-0.0011078	-0.00099214	-0.00067658	0.0022613	-0.0026558	-0.0025591	-0.00078901	0.00070815	0.0010222	-2.097e-05	0.00017603	0.00027275	0.0013693	-0.0016061	-0.0027354	-0.0014924	0.0010514	7.8237e-05	0.00061764	-0.0024674	-0.0009555
N.S.		0.0017113	-0.00019811	0.0013457	-0.001007	-0.002384	0.00027997	-0.0014474	-0.0015965	0.00042816	-0.0018656	0.0014349	7.0132e-05	-0.00095689	0.00047188	0.0016408	5.0088e-05	0.0024519	0.00032024	0.00041761	0.00041849	-0.00029097	-4.6069e-05	-0.0010413	-0.0015757	-0.00037661	0.00052041	0.0017507	-0.00031559	-0.0019976	0.00036906	-0.0011514	-0.00034032	8.1241e-06	0.00067705	0.0018685	-0.00034527	0.00011348	0.00068113	0.0019685	-0.00034107	-0.00070187	-0.00094198	0.00054853
N.S.		-0.00040485	-0.0011014	-0.00036922	-0.0011897	-0.00066898	0.00016542	0.0011211	0.00099777	0.0024857	0.0013852	0.00030154	0.00049304	-0.00015667	0.0010633	0.0026326	0.0017255	0.002477	0.0011709	0.0032722	0.0016735	0.0039225	0.0010164	0.00014462	0.00023125	0.00025978	-0.00083178	0.0023377	0.0017831	0.001166	0.0018321	7.4079e-05	-0.0009185	0.0014783	0.00082845	0.00032112	-0.00071923	-0.00018935	-0.00046887	0.00071544	0.00059574	-0.00057401	-0.00040137	0.0010541
N.S.		0.00098453	0.0019262	0.00084443	0.00052825	0.0012143	0.0019465	-0.0010996	0.00098975	0.00010203	0.000526	0.0016275	0.002193	0.0011518	0.0013998	0.00079642	0.0015707	0.0012725	0.0039975	0.0013713	-0.00093603	0.00085961	0.0014848	0.0012928	0.0017012	0.00024017	0.00090629	0.00158	0.0027557	0.0022267	0.0031326	0.0041337	0.0034139	0.0025328	0.0025647	0.0027198	0.0012701	0.001921	0.0027047	0.0012216	0.0020964	1.0178e-05	0.00013193	0.0018969
N.S.		-0.00088932	0.0014708	0.0018016	0.00057942	-0.00042092	0.00044366	-0.00015875	0.00067271	2.53e-05	0.0012417	0.0008888	-0.00014658	-0.00079485	0.0011344	0.00079323	0.00033181	0.00028964	0.00021474	-0.00073788	0.0016646	0.0024706	0.00040411	-0.00037049	0.0021206	0.00050661	-0.0004716	-0.00018186	-0.00034886	-0.0012823	-0.00028124	-0.00017704	-0.0015872	-0.0019722	-0.00059429	0.00068469	-0.00027007	0.0014243	5.1299e-05	0.001368	0.00044523	0.0012849	0.0032556	-0.0017715
N.S.		0.0008343	-0.0011186	0.00013434	-0.00082943	-0.0010703	0.00047578	0.00035439	0.00035732	0.00032879	-0.00067377	0.00025466	-0.00082919	0.0016642	0.0017717	0.0014826	0.0014763	-0.003023	-0.0014688	0.002354	0.00050204	0.00013624	0.00080537	-0.0017605	0.00034192	0.00076759	-0.00057393	0.0017299	-0.00068699	0.00048999	0.00086439	0.00087652	0.0030135	0.00071244	-0.0003642	0.0017609	-0.0026299	-0.0024607	0.0013355	0.00019318	0.00031521	0.001361	0.00035714	0.00085473
N.S.		-0.0011211	-0.00091467	-0.0020106	-0.0015444	-0.0010682	0.0015276	-0.0015535	-0.0015949	-0.0012976	-0.00072113	0.0030398	0.0014203	0.00015288	0.0025484	-0.0003258	-0.00019317	-0.00032498	6.0522e-05	0.00058574	0.0012316	0.00012252	0.0004969	-0.00036374	0.00055213	-0.0002951	0.0004228	0.0015704	-0.00026892	-0.00012756	-8.0995e-05	-0.00060676	0.00036193	0.00040748	0.0013016	-7.71e-05	0.00049465	-3.1531e-06	0.00010177	0.0010044	0.00064727	0.0015877	0.0016817	3.2574e-06
N.S.		0.0033962	0.001009	-0.00014004	0.002433	0.00017617	0.0017506	0.00023281	-0.0012789	-9.3327e-05	0.0028058	0.001073	0.0019838	0.0032033	0.0026618	-9.4591e-05	0.0019945	0.0015066	3.9702e-05	0.0011821	0.0020703	-0.00061255	0.0005624	-0.0001397	0.00022194	0.00017197	0.0024453	-0.00026778	-0.0011526	-0.0011702	0.00019087	-0.00069801	-0.0014508	-0.0028217	-0.00095031	0.0006634	0.00023416	-0.00070809	0.0006178	-0.00096127	0.00041637	0.0002771	-0.00085466	-0.00054686
N.S.		0.0001157	0.0011854	6.8707e-05	-0.00060283	-0.0017805	0.0014132	-0.00046703	-0.0012931	0.00016416	-0.00041664	-0.0022908	0.0011609	-0.00040233	0.00017459	0.00065591	-0.00063022	0.0026337	-6.5736e-05	0.00047434	-0.0006732	0.00039758	-0.0004103	0.0013183	-0.00062672	0.0014589	0.00080909	-0.0004034	0.00055351	-0.0002953	-0.00058158	-0.00063277	-0.00063106	-0.00045104	0.0018479	-0.00033173	0.00029257	0.00021242	0.00099276	-0.00084283	-0.00095031	0.00043172	0.0016118	-0.00038172
N.S.		-0.001492	-0.0015899	-0.00038399	0.00031396	0.00098709	-0.0014983	-0.00018492	-0.00068804	1.7742e-05	-4.9663e-06	0.00051097	0.00047235	-0.00020757	-0.00025432	-0.00087081	-0.0011903	0.0012676	0.00034316	0.00075239	0.0014739	0.00037415	0.0012373	-0.0014557	0.00081284	-3.2082e-05	0.0032035	0.00034358	0.0021391	-0.00071478	-0.0013149	0.0003857	0.0005392	-0.00036208	0.0012755	0.00030058	0.0011467	0.0040446	0.0036733	-0.00058471	0.00044857	0.00093703	0.00053482	0.00023061
N.S.		-0.0013085	-0.0014568	-2.8339e-05	0.0025507	-0.00082965	0.0039187	0.0011014	0.00050403	-0.0002465	-0.00050098	-0.002302	-8.1238e-05	0.00070485	0.0028682	0.00097927	-0.0002335	-0.00088234	-0.00065942	-0.00084835	-0.0028592	-0.0015521	0.0008241	-0.00049583	0.0081456	0.0032307	0.00063296	0.001319	-0.0024728	-0.00012611	0.0030089	2.1707e-05	-0.0010426	-0.00042737	-0.00096234	0.0013055	0.00033537	-0.0016787	0.00021203	-0.00099022	-0.00077025	0.00041971	0.0030958	-0.00030601
N.S.		0.00054914	-0.00034242	-0.0012349	-0.00017626	-0.0012615	0.00014944	0.00026516	0.0010265	0.00094432	-0.00049461	-0.00061719	-0.00081685	-0.0012008	-0.0011651	0.0013416	0.00042549	-0.0017504	8.5064e-05	0.00097658	-0.00020886	-0.00019511	-0.00017013	-4.787e-05	0.00054842	0.0042155	0.0016046	-0.00035294	-0.00041731	0.0008376	-0.0012072	-0.00051497	0.00034202	0.00097176	-0.000133	-0.00032699	0.00051832	-9.7664e-05	0.0011544	-0.00023134	0.00032046	-0.00030959	-0.001361	-0.00031223
N.S.		0.00040827	0.00046414	0.00088879	0.0013437	0.00044761	-0.00068487	0.00059812	0.00028888	0.0011776	0.00055195	-0.0013354	0.00025658	-0.0013544	-0.00094651	0.00038379	0.00039107	0.00023903	-0.00054584	-0.00050263	0.0012968	0.0010804	0.000597	0.0006138	0.0015996	0.00045324	-0.0019644	0.00023953	-0.00041298	-0.00048934	0.0019158	0.00032628	0.00049538	0.00091046	0.0003991	0.0013997	0.00028741	-0.00013179	2.7973e-05	-0.00015505	0.00051046	1.8689e-05	0.0010712	0.0010668
N.S.		1.3852e-05	-0.00065243	-0.00041756	9.1473e-06	-0.00036552	-0.00045973	-3.3269e-05	3.1826e-05	-0.00081434	-0.0012589	-0.0014436	-0.0017594	-7.337e-05	-0.0010758	-0.00062221	-0.00016004	-0.0014344	0.00056185	-0.00073347	-0.00029482	0.0010606	-0.0007405	0.00053765	-6.3318e-05	0.00038082	-0.00052423	0.00035452	-0.00034242	-0.00045573	-0.0002506	0.00085452	5.7871e-05	0.0024921	0.000239	0.00050443	0.0013957	-6.0958e-05	0.0011209	0.00083601	0.00070903	0.00084526	0.0006883	-0.00065467
N.S.		-0.00055842	6.7259e-06	-0.00050188	-0.0012224	0.001507	-0.00012266	9.2699e-05	-0.00010333	-0.00025169	0.0021955	0.0017269	-0.00063864	0.00023667	0.00068213	0.00018063	0.0012521	0.0011914	-0.00077341	-0.0001834	-0.00051742	-0.0003009	0.00096571	0.0005816	-0.0015172	-0.00048447	-0.0014695	-7.8208e-05	-0.0014838	-0.0010457	-0.00044323	-0.0010198	-0.00091329	-0.00054822	-0.00064329	0.00046009	-0.0010919	0.00051864	-7.326e-05	-0.00052129	0.0007689	6.2376e-05	0.00037173	-0.0013197
N.S.		-0.00040055	-0.00060278	0.00090071	-0.0018588	0.00029281	-0.00071812	0.00012631	-0.00023172	-0.0012184	-0.00017716	0.00011285	-0.0011714	0.0023329	0.0013167	0.0018137	-0.0016225	0.00059799	-0.0019767	-0.0017561	-0.00068865	0.001113	0.0045781	-0.00013414	0.00013162	-0.00033482	0.000974	0.00046179	0.00026413	0.0031931	0.00072592	-0.0021921	0.00066375	-0.00031593	-0.00082527	-0.0011264	0.0024424	0.00024418	0.0028869	-0.0016064	0.0016821	-0.0002489	0.001112	-0.0023613
N.S.		-0.00048392	-0.00041517	-0.00062073	-0.0010621	0.0002699	-0.00025218	0.0015641	0.0014637	-0.00024879	0.00020619	-0.0018682	-5.4379e-05	0.00075735	0.0011036	0.00077873	-0.00069754	-0.0010402	-0.00079486	-0.0002574	0.0001332	-0.00052309	0.00091834	0.0011808	-0.00021033	-0.001379	0.00079439	0.001235	0.0016108	0.00057274	-0.0032913	-0.00085975	0.00038558	0.0017088	0.0013131	-0.00047532	-4.9425e-05	0.00051787	-0.00088403	0.00048427	-0.001367	1.2286e-05	0.00085255	0.00050285
N.S.		3.0673e-05	-7.1314e-05	-0.0007412	-0.0015747	0.0001345	-0.001126	-8.2995e-05	-0.0011461	0.00017505	0.00038848	-0.0011043	-0.00088337	-0.0018154	0.00026658	-0.0014389	-0.0011602	4.0211e-05	0.001026	0.00038383	-0.00015747	0.00013442	0.002402	-0.0018189	-0.0011432	-0.00083944	0.00011851	2.3453e-05	1.3358e-05	-0.00068051	0.0010127	-0.00042282	0.00016536	-0.0016082	0.0002412	-0.00069765	-0.0017159	-0.00088711	0.00042515	-0.0017021	-0.00023667	-0.00015598	-0.0013369	-0.00082898
N.S.		-0.00016888	-0.0016658	0.0003765	-0.00013294	-3.2268e-05	0.001569	-0.00035331	-0.0001631	-0.0002259	0.0010391	-0.00029964	-0.00011421	0.00078185	0.0013756	0.0014441	-0.0025676	0.00080669	-0.0016803	-0.00094542	-0.00051119	0.0036413	0.01417	0.00097326	0.0016859	-0.00014303	0.0022094	0.0019161	0.00038432	0.0019568	0.0011579	-0.0028417	0.0012778	0.0011693	-0.00099024	0.0012632	0.0028558	0.00039748	0.00051741	-0.00079837	0.00092969	0.0003845	0.0024244	-0.00089203
N.S.		0.0010451	0.001129	0.0041756	3.9684e-05	0.00218	0.00094488	-0.00019858	-0.00012206	0.00040875	0.0032991	-0.0012191	-0.0017317	-0.00039423	-0.00025627	0.0015787	-0.0011964	-0.00064284	0.00098444	-0.00028905	0.00047973	-0.00050261	-4.0404e-06	-0.00031781	0.0012541	-0.00037534	0.00060104	0.0010381	0.00028131	0.0018933	0.0021744	-0.00067634	-0.00012791	0.00054364	-0.00095397	-0.0011901	0.0012469	0.001119	-8.4566e-05	-0.00099256	-0.0010282	-0.00095644	0.00042748	0.0025142
N.S.		-0.00017994	-0.00019801	-0.0024758	8.8932e-05	-0.0010721	0.00058697	0.0026421	-0.00028105	0.00046961	0.0010999	0.00011428	0.0003505	0.00055493	-0.0005653	0.0010754	-0.00066083	-0.00084736	0.00018015	-0.0030462	-0.00082828	-0.00084162	-0.0009549	0.00033499	-0.00056713	0.0020479	-0.0019777	0.0018982	-0.001718	-7.6499e-05	0.0021702	-0.0003281	-0.0014866	-0.00048324	-0.0015643	-0.0021521	0.000844	0.00017728	-0.0019881	-0.0010631	-0.00050371	0.00051417	-0.0012106	0.0023673
N.S.		-0.00148	-0.0010773	-0.0005798	-0.0012107	-0.0001977	-0.00061198	-0.0012538	0.00033209	-0.00029234	-5.6244e-05	0.0011417	3.5137e-05	-0.00055029	-0.00066209	-0.00064037	0.00078894	0.00060725	-0.00039384	0.00030101	0.00075609	0.00052039	0.00012858	0.00053827	0.00022515	0.00051428	0.00058891	0.00033071	0.00051716	-0.00049098	0.00084706	-0.00020477	-0.0005969	5.9291e-05	-0.00057348	-0.00063412	0.0011291	0.00028716	-0.00069849	5.5069e-05	-0.00078437	0.00028444	0.00021944	-0.00022808
N.S.		0.0017476	0.00017289	0.0002392	0.0017307	-6.0245e-05	0.00080382	0.0029103	0.00043875	-0.00055439	0.00082116	0.0013985	0.0011222	-0.0018425	0.0010775	-0.0016042	-0.001685	0.00018983	-0.0022862	-0.00075181	0.0031733	0.00022364	-0.00049663	0.0048772	0.0026361	-0.00051502	-0.00029037	0.00069307	-0.00054439	0.0010876	0.0028702	-0.0012487	0.00064456	0.0010301	0.0020591	0.00028222	-0.0011686	0.00057483	0.0014337	-0.00029739	2.6384e-05	0.0020323	-0.00015258	0.0022869
N.S.		0.0013894	0.00094066	0.0018193	0.0021728	0.0046776	0.0025281	0.00065783	0.0024162	0.0021073	0.0006204	0.0034473	0.002949	0.0032209	-0.00079937	-6.3943e-06	0.0012689	0.0017181	-0.0015316	-0.0012228	0.0001675	0.0027442	0.0012399	-0.00028054	-0.00036907	0.0011529	0.00024092	-4.1452e-05	0.00032872	0.0011657	0.0022212	0.0017111	-0.00016135	-2.7222e-05	-0.0003917	0.0015057	-0.00024094	-0.00075144	0.0025238	-0.0015938	0.0035309	8.8307e-05	-0.0016647	0.0010714
N.S.		-0.0014357	-0.00064661	-0.00031997	0.0003045	0.00023176	-0.00055484	0.00085989	6.5667e-05	0.00046724	-0.00045479	-0.00053877	-0.00050145	0.00054594	0.00098471	0.00020979	0.00022676	-0.00042646	0.0010549	0.0027428	0.0011882	0.00030408	0.0010085	0.0020981	2.1389e-05	-0.00012217	-0.00088993	-0.00061552	-0.00031479	-0.0013017	0.0016018	-0.00046269	-0.00030565	-0.0011083	0.00095193	0.00040594	0.00075073	-0.00080268	-0.0010797	-3.2971e-05	6.841e-05	-9.6508e-05	0.00015226	9.8491e-05
N.S.		0.00030777	2.9279e-05	0.00092207	-0.0013183	-0.00090602	0.002138	-0.00079191	-0.0010396	0.00050222	-0.00072577	0.0021693	0.00068247	-0.0011217	8.2e-05	0.0013778	-0.00041899	0.00099914	0.00041859	0.00098384	0.0017526	0.0014805	-0.0029305	0.00014215	-0.00024956	0.00050433	0.00060158	0.0016334	-0.00012456	-0.0012772	0.00033495	-0.00068459	0.00052699	-0.00048509	0.0022883	0.0014742	0.00013924	2.9696e-05	0.0010238	0.0010318	-0.00049738	-9.5712e-05	-0.00036662	0.00046441
N.S.		0.00057548	0.0010063	0.0014837	0.00095516	-0.001649	0.00072416	-0.00042439	7.1685e-05	0.0015981	0.00016187	0.00010292	0.0020818	0.00073549	0.0010336	0.0020569	-0.00087286	0.00066964	4.1476e-05	-2.3805e-05	-9.6594e-05	0.00019229	-8.1506e-05	0.0010737	-0.00091228	0.000709	0.00025137	6.326e-05	0.00014719	-0.00026622	-0.00054199	-0.00087654	0.00061336	0.00022154	0.0016317	-9.7928e-05	8.6023e-05	0.00097555	0.0016953	0.00015034	-0.00060158	0.0015437	0.00076828	-0.00022714
N.S.		0.00012551	-0.00066421	-0.00026093	-0.00024169	-0.0014175	-0.00075167	-0.0017031	-0.00099497	-0.0010259	-9.4138e-05	-0.00109	-0.0008177	-0.00036816	-0.0014644	-0.00065388	-0.00093092	-0.00026943	0.00060584	-0.00075834	-0.0012598	0.00022834	0.0004396	0.0001124	1.8424e-05	-0.00087971	-0.00047106	0.00033465	-0.00053498	-0.001485	0.00040966	-0.00055523	0.00074344	-0.00082931	-0.00092667	-0.00024165	-0.00087522	-0.00092709	-0.00076765	-0.0015868	-0.0012837	-0.00059858	-0.00031835	1.6829e-05
N.S.		0.00019307	-0.0016007	0.00068552	-0.0014417	-0.0012763	-1.7248e-05	-6.7269e-05	0.00092707	-0.0010609	-0.0010095	0.001015	0.00042889	0.00077851	0.001369	0.0006617	0.0016072	-0.0034606	-0.00070862	0.00066058	0.00070424	0.00051253	-4.7292e-06	-0.0020277	4.0488e-05	-0.00038856	-0.00082233	0.00099834	-0.00015	0.0009062	-0.00051671	-0.00018873	0.0002746	0.00096327	-0.0024106	0.0015482	-0.0029436	-0.0010754	0.001508	2.4644e-05	0.00085603	0.0016024	0.00021921	0.00036218
N.S.		0.00047146	0.0008641	-0.0012751	0.0015571	0.0011539	0.00058181	-0.00018421	-0.00045159	-0.00084433	-8.5976e-05	0.00094874	-0.00044736	-0.001408	-0.00070688	0.00043002	-0.0010655	-0.00028641	4.0257e-05	0.00030114	0.00027375	-0.0010083	0.010171	-0.00013193	6.2405e-05	0.0038446	0.00072352	-0.0010024	0.00014695	0.00076278	0.0017592	-0.00011383	0.0011964	0.0011023	1.5152e-05	-1.1919e-05	0.00010044	0.00056055	0.0019222	-0.0006901	-0.0012174	0.0003596	-0.0011973	-0.0028893
N.S.		-0.000574	-0.00092636	0.00027017	-6.1057e-05	-0.0008334	-0.00049514	-0.00087969	-0.0016091	-0.00017003	-7.0837e-05	-2.5156e-05	-0.00020813	-0.00014052	0.0018161	2.2343e-05	-0.0012215	0.0015844	0.001053	0.001039	0.00091808	5.209e-05	-0.00051661	0.00019987	0.00142	-0.00043594	-0.00098437	0.00012285	0.00063221	-0.00072825	-0.00055658	-3.9444e-05	0.0012291	0.0019931	-1.5778e-05	-0.0001024	0.00034615	0.00046677	-0.00028012	-0.0016147	-0.0010453	8.9319e-05	0.00083705	-0.0006089
N.S.		-0.0021716	-0.0015119	0.00039444	0.00029516	0.00018196	-0.0030552	-6.7498e-05	0.00078009	0.0014699	0.0017287	0.00056065	0.0010243	-0.00022594	0.0023736	0.0010787	0.00078952	-0.00038954	0.0010619	0.0018247	0.0013193	-4.7683e-05	0.00072823	0.00020019	-7.0401e-05	-0.00012126	7.6327e-05	-0.0011787	0.00031113	-0.001563	0.0011064	0.00078166	0.00037121	0.00011408	-0.00049256	-0.00095031	6.0712e-05	-0.00038241	-0.001579	0.00074981	0.00079772	0.0014962	-0.0007931	-0.0028889
N.S.		0.0012895	-0.0011396	-0.00037468	-0.00026549	-0.0013164	-0.00061219	0.0010075	-0.00051451	0.00071172	0.0012764	-0.00073162	-0.00039537	0.0016095	0.0010449	0.0018497	0.00067638	-0.0021725	-0.0019261	0.0020034	-0.00045885	-0.00044065	0.0010838	-0.0013447	-0.00026409	0.0020067	0.00053572	0.0023595	-0.00020243	0.00040079	0.002225	0.00074975	0.0034306	-0.00031284	0.0013526	0.0021146	-0.0015317	-0.0026157	0.00099743	0.00060143	-1.9601e-06	0.00060974	0.0014727	0.00075655
N.S.		0.00083768	-0.00015302	0.00043359	-0.00012374	0.00095651	0.00062282	-0.00063124	0.00035866	0.00026964	-0.00097953	0.00044774	-0.00019892	0.0021136	0.0025604	0.00070811	0.0025069	0.0018301	0.0014954	-0.0010289	-0.00031307	0.00031661	-0.0011073	0.00046734	-5.801e-05	0.00043966	-0.00093564	-0.0014784	0.0011848	-0.00074908	-0.00085443	0.00020765	-0.00052552	0.00017583	0.00028126	-0.0020429	-0.0003468	-0.00026274	-0.00084656	-0.00086932	0.0019193	-0.00084305	0.0025158	0.00041834
N.S.		-1.7778e-05	-0.00048356	-0.00080642	-0.00024767	-2.8792e-05	0.00013536	-0.00061946	-0.00021782	-0.00063379	-0.0015139	-0.0020392	-0.0012344	0.0010852	0.00046256	-0.00069597	-4.7007e-05	-0.0015117	8.5676e-05	-0.00025579	0.0016707	0.00098143	-0.00021362	-0.00055924	0.00026514	0.00092503	-0.00024059	0.00060896	0.0012792	-7.5009e-05	0.00029188	0.0021745	-0.00078718	0.0045222	0.00035416	0.0010913	0.00094591	0.00032675	0.0012668	0.0015097	0.0016164	0.0019028	0.00020862	0.00099756
N.S.		0.0013449	0.0019189	0.00023304	0.0018376	0.00078255	-0.00020888	-0.00090246	0.00037845	-0.00039132	0.00049662	0.00029886	-0.00026801	-0.00090102	-0.00085332	-0.0010807	0.0011746	0.00043489	0.0015825	-0.0010096	0.0011252	0.00045179	-0.00033639	0.00055278	0.0016437	0.00075227	0.00023277	-0.0018175	0.00043104	0.001244	0.0015708	0.00010775	-0.00054459	-5.0297e-05	0.00077387	-0.00041839	-3.2471e-05	-0.00029102	0.0011304	0.00058916	-0.00010046	0.0012499	6.1105e-05	0.00093541
N.S.		-0.00088512	-0.0014647	0.0010299	0.00052232	-0.0014131	-0.00041256	3.6798e-05	0.0007263	0.00010182	0.0016767	0.0018539	0.00058996	-0.00071406	-0.00096792	1.9499e-05	-0.0016835	-0.0021474	0.0012789	0.00090252	-0.0011024	0.00016677	0.00019843	0.00087893	-0.00011675	-0.00029272	0.00083582	0.0008687	0.0011642	-0.0011898	-0.0021218	-0.001054	-0.00011199	-0.003207	0.015599	-0.00078474	0.00024059	0.00030904	-0.00045882	-0.0017986	-0.00040907	0.0013398	-0.0017397	0.00042386
N.S.		0.00025878	5.1915e-05	-0.00046691	-0.0011781	-0.00088725	-0.00074732	-0.0012303	-0.0015346	-0.00075701	-0.00081732	-0.0013495	-0.001468	-0.0016245	-0.00086813	-0.00090845	-0.0012345	-0.00010176	0.00055256	-0.00056701	-0.00053423	0.00038496	0.0023248	-0.0013966	-0.00072249	-0.00087608	4.0074e-05	8.8116e-05	-0.00027628	-0.00075581	0.0016548	-0.00039769	0.00077869	-0.0014652	-0.00038479	-0.00032082	-0.0013402	-0.00066918	-0.00023068	-0.0016406	-0.00056633	-0.00034538	-0.00056226	-0.00062947
N.S.		-0.0013776	0.0012043	0.0027067	-0.00023047	0.0022367	0.0002275	0.0010867	0.0028583	-0.0020035	-0.00017474	-0.00072933	-0.00035931	-0.00073117	0.0024004	0.00050242	-0.0003476	0.001283	0.0008715	-0.00088324	0.0013636	-0.00067089	0.001038	-0.00061235	0.0015478	0.00099449	1.6791e-05	0.0014759	-0.00083987	0.00091184	0.0026083	-0.00017313	-0.00082135	-0.00034233	0.00087658	-7.6326e-05	0.0039475	-0.00016102	0.00045571	-0.00039773	-2.0164e-05	0.0001326	0.0005156	0.0018188
N.S.		-0.00088267	0.0013182	-0.0017503	0.00125	-0.002068	-0.00047426	-0.00034808	0.00051275	-0.00022057	0.00093086	0.00046505	0.0032694	0.0013572	0.0022531	0.001533	0.00091424	0.0017775	0.0035204	0.0022118	0.0032965	0.0030462	0.0010879	0.0020244	-4.1573e-06	0.0038632	0.003604	0.0010195	0.0019501	0.0011481	0.00029762	0.000261	0.00091085	0.00081094	-0.00078147	0.00034672	0.0015611	-0.00010275	-0.0018784	0.00072229	0.00054538	0.0023119	0.00020704	0.001015
N.S.		-9.1095e-05	0.0015654	0.0002954	-0.00081825	-4.9911e-05	-0.001451	0.0013881	0.00061826	0.0025818	-0.00076508	0.0012491	-0.00063802	0.0006555	0.001416	-0.0013692	-0.00092354	-0.0023344	-0.00046335	5.4373e-05	-7.902e-05	-0.00048932	-0.0001559	2.4886e-05	0.001392	0.0013245	0.0030693	-0.00073611	-0.0022797	0.001017	-0.001001	0.0016997	7.1955e-05	-0.0008123	0.00095537	-0.00044039	-0.0008639	0.00024613	0.00010408	0.0019398	-0.00062812	-0.0017669	0.0004465	0.00086562
N.S.		0.00091122	-0.0015142	-0.00040523	-0.00042451	-0.0012116	-0.001264	-0.0010099	-0.00071161	1.6173e-05	-0.0016125	-0.0012732	0.00074374	-0.00094282	-0.00027045	0.00054924	0.00033513	0.0026614	0.0020604	0.0018346	2.7461e-05	-0.00016251	0.0022054	0.0012331	-0.0012621	-0.00056417	0.0014309	-0.001988	0.0010466	-0.0029396	-0.00037538	0.0013054	-0.0011885	-0.001053	-0.0030294	0.00023117	0.0025071	-0.00066882	-0.0021304	-0.0002359	0.00020928	0.0011845	0.00013626	0.0018494
N.S.		0.00085181	-0.00024267	0.00084812	0.0016047	-0.00066545	-0.00085084	0.0014597	8.0976e-05	0.0013956	0.0013752	-0.0012016	-0.00029309	-0.0012746	-0.00055279	-0.00041106	0.00019345	0.00071737	-0.0001732	0.00081432	0.00045825	0.0019897	0.00097552	0.0015441	0.0021888	0.0014689	-0.0021275	0.0010872	0.00084832	0.00078577	0.00076085	0.00023892	0.0020692	0.0011991	0.00094087	0.001856	0.0017064	0.00052917	-0.00014086	-0.00031856	-0.00037884	-0.00017535	0.00017913	0.0012453
N.S.		-0.00085887	0.00101	-0.00022683	0.001674	0.0010137	0.0003101	0.00075207	0.0002227	-0.00092102	-0.00073758	-0.0010529	-0.0014323	-0.0020459	-0.0025865	-0.0017871	-0.0023917	-0.0012732	0.00077105	7.8543e-05	0.00040487	-0.0017989	1.5968e-05	0.00024092	-0.00057185	0.00056805	0.0013118	-0.00026435	0.0016256	-0.002579	-0.0020002	-0.00099055	-0.00052714	-0.0027413	0.00017719	-0.00063939	-0.00026706	-0.00066205	0.00013086	0.0021425	-0.0010815	0.00060522	0.00041949	-0.00027464
N.S.		-0.00056643	0.00035854	0.00055589	-0.0012223	0.00070095	-0.0010715	-1.5057e-05	-0.00057158	-0.00042632	0.0001233	-0.0003465	0.00043982	-0.00036723	0.0016973	4.2198e-05	-0.00036593	0.00047734	-0.00030057	0.00097627	0.00053856	0.00097343	-0.0027181	0.0015534	-0.0018841	-0.00055208	-0.0020667	-0.00083443	-0.0017818	0.0013176	-0.00062904	0.00084305	0.00057629	-0.00025231	0.00081833	0.0026652	-0.0012151	0.00025901	-0.0010167	0.00054635	-0.0010734	3.7563e-05	-0.00050928	0.0006787
N.S.		0.00070807	0.0022758	0.0017638	-2.548e-05	0.00089654	0.00076315	0.0014879	0.00082355	-0.0010595	0.0011232	0.0013122	-0.00026084	-0.00025104	0.00044722	0.00042713	-0.00017621	0.00059931	0.00012732	-0.0017085	-0.0034637	-0.00074316	0.00025679	0.00041742	0.00070025	-0.0004581	0.0010826	0.00061873	0.00010331	0.0017659	0.00065198	0.0015894	-0.00063971	0.0015902	0.0018701	0.00070755	0.00086228	-0.0010023	0.0054327	0.0022704	-0.0016083	-1.6594e-06	0.00052061	-8.7587e-05
N.S.		0.0021766	-0.00069265	0.0002992	-0.0006929	0.0010007	0.00077998	0.00040173	-0.00066336	1.5462e-05	-0.00074263	-0.0003059	0.00016224	0.0011982	0.0026147	-0.00050286	0.0010766	0.002949	0.002973	-0.0007899	-5.7998e-05	0.00025132	7.8081e-05	0.00069192	2.8278e-07	0.00085779	-0.00015389	-0.001366	0.00076405	-1.8079e-06	-0.00051559	0.001284	-9.3591e-05	-0.00039047	0.00084344	-0.0022194	0.00062348	-0.00079064	-0.00041037	-0.00058888	0.00097722	-0.00092815	0.0025326	0.00075346
N.S.		0.00042441	0.00041011	0.0025505	-0.00053858	0.00077301	0.001486	-0.00043616	0.00011422	-0.00060654	0.0018807	-0.0005141	-0.001865	0.00012766	6.71e-05	0.0025051	-0.00037932	-0.00086927	0.00095206	-0.00055317	0.0018663	0.00037761	0.00026196	0.00080848	0.0010405	-0.00058596	-0.00025074	0.00067076	0.00041187	0.00090295	0.0014471	-0.0005975	0.00033477	-0.00023936	-0.00063901	-0.0010536	0.00065946	0.00065601	-0.00022862	-0.0001729	0.00095808	-0.00043301	0.00048597	0.0022072
N.S.		0.00053991	0.00027734	-0.0004601	-0.00035935	0.0019465	0.0003316	-0.00020452	0.00015628	0.0010056	-0.00051836	-0.0012125	0.0021184	5.6426e-05	0.00058747	0.00058588	0.00076679	0.0010045	0.0014169	-0.00029543	0.00016563	0.00022073	0.0014457	0.0016829	5.4075e-05	0.001212	-0.00024117	-0.00064423	0.0011088	-0.00026676	-0.00032864	0.0013454	0.00034252	0.00021325	-0.00012832	0.0008785	0.0013187	0.00051893	0.00091789	-0.00036349	-0.00028706	0.00016424	-0.00012961	0.00077963
N.S.		0.00073249	-0.00092979	8.1926e-05	-0.00066919	0.00015236	0.00026578	-0.00062435	0.00081909	0.0016522	-0.001313	-0.000259	-0.00036026	8.7869e-06	-0.0018389	4.1021e-05	-0.0012088	0.0010441	0.00029352	-0.00073678	-0.00012636	0.00036384	-0.00039729	-0.00083227	-0.00041857	-0.000269	0.0006877	-0.00049055	-0.0011273	-0.00045982	0.0015106	0.00029129	0.00073157	-0.0015745	-0.0011468	-0.00083902	0.0003543	0.00053124	0.00048536	-0.00036614	-0.00076162	0.0005521	0.00068416	-0.00021786
N.S.		0.0019664	-0.00052091	-0.00072497	-0.0013119	0.0014647	0.00055522	0.00095036	-0.00080143	0.00025194	-0.00066991	-0.00096549	0.0012816	0.00028002	0.001562	-0.00081879	0.00061824	0.0027905	0.0026928	-0.00045502	0.00025695	0.00044766	0.0015289	0.0013545	9.4174e-05	0.0016343	-0.00010852	-0.0019558	0.0013296	0.0003608	-0.00047217	0.0016442	0.00010248	-0.00038321	0.00036166	-0.00051426	0.0014618	-0.00014899	0.00091594	4.5885e-05	0.0003547	0.00018327	0.00071931	0.00098637
N.S.		-0.001157	-0.0015587	1.3892e-05	2.1984e-05	0.0020089	-0.0018259	-0.00047795	0.00057852	-0.00019341	-0.00042683	-0.00032341	0.00039369	0.00024538	-0.00047089	-0.0019632	-0.0016752	-0.00043923	-0.0002445	0.0012846	0.0010897	0.00012028	0.0016341	-0.0017256	1.8637e-05	-0.00069665	0.0027585	0.0020345	0.00094301	-0.00099185	-0.0011371	4.1074e-05	4.201e-05	4.3053e-05	0.0018849	0.00086187	0.001485	0.0036904	0.003642	0.00013432	-0.0011235	0.00025405	0.00074077	0.00043864
N.S.		-0.0003838	-0.0008488	-0.00042536	-0.0004633	-0.00012553	-0.00059263	-0.00079731	-0.00057268	-0.00071605	-0.001068	0.0014546	-0.00096854	-0.00055879	0.00040159	0.00047941	-0.0010663	0.0015859	0.00019641	0.0011585	0.0018209	3.1376e-05	-0.00069862	0.00012672	0.002335	6.2041e-05	-0.0014607	-0.00070872	0.00048118	-0.001509	-0.00072131	-0.00043597	0.0013884	0.00087748	2.2763e-05	0.00025227	0.00095139	0.00068054	-1.6845e-05	-0.0021675	-0.0013924	0.0010149	-0.00031396	-0.00047518
N.S.		0.00037883	-3.6425e-05	-0.00064312	-0.0013046	0.0017243	-0.00050165	0.0011976	0.0010606	-0.00056509	0.0011241	0.0011541	0.00011285	0.00143	-0.0001252	0.00087221	0.00015556	9.3425e-05	0.00047493	-0.00091693	-0.00022089	0.0012882	0.000458	-0.0012544	0.0012289	0.0013642	-0.00065368	-0.0001161	-0.00097501	-0.00047762	-0.0009444	-0.0008521	0.00010297	-0.0014933	-5.4311e-05	-0.0030503	0.00037551	-9.1471e-05	-0.00092394	0.00053725	4.1589e-05	-0.00078037	6.5788e-05	-0.00041231
N.S.		0.0013074	0.0017477	9.7473e-05	0.0031253	0.0012591	0.0018043	-0.00028113	-9.0304e-05	9.6141e-05	0.0013217	0.0022673	0.0012328	0.0036048	0.00024571	-0.00034521	0.0012008	0.0014775	-0.0010618	-0.00034136	0.00026079	-0.00015064	-7.9309e-05	-0.0019507	-7.5792e-06	-0.00070735	0.0012432	-0.00046806	-0.0011472	-0.0018341	0.00080573	5.2824e-05	-0.0010847	-0.0016982	-0.0006428	0.0013773	0.00023881	-0.0019582	0.00040718	-0.0015266	0.001058	-0.00039519	-0.00092089	-0.00012259
N.S.		0.00087591	0.0018324	-0.00022669	-0.00088198	-2.7155e-05	0.00055748	0.0014437	0.0016193	7.7938e-05	-0.00028682	-0.00091173	-0.00053976	0.00060342	-0.0015599	0.00062291	0.0024544	-0.00030101	0.0014193	0.001362	0.00088128	-0.00051137	-0.00026705	8.7366e-05	-0.0011503	-0.00016868	-0.00018659	-0.00017196	-4.9528e-05	-0.0011031	-0.00028917	0.0019779	0.0001261	0.0013418	0.001641	-0.00045532	-0.0011584	0.0010181	-0.0002766	0.0010745	-0.00056954	0.00083794	-0.00025907	0.0052094
N.S.		0.00086315	0.00028641	0.00089591	0.0023685	-0.00034239	-0.00099275	-0.00057659	-0.00010709	-0.00078855	-0.0010752	0.0014365	-0.00049206	-0.0010723	0.00017743	0.00068493	0.00035397	-0.00018397	-4.224e-05	0.00052126	0.00028608	0.0011013	0.00052771	0.00043052	1.1066e-05	-0.00015187	0.00015642	-0.00052559	-0.00019135	-0.00014744	0.00052846	0.00050913	-0.00035156	0.00030715	-0.00012579	-0.0014526	0.00071716	-0.00057471	0.00031472	-0.0010431	0.0011153	-0.00032439	0.0013956	0.0011674
N.S.		0.00090151	0.0014966	0.0026818	-2.448e-05	0.0018086	0.00060814	-0.00053394	-0.00060441	0.0012643	0.0034833	-0.0012897	-0.001204	-0.00021755	6.698e-05	0.00025656	-0.0009713	-0.00067314	0.00025366	0.00050263	-0.00055123	-0.0013901	0.00053998	-0.0005419	0.0011113	0.00043654	0.00084534	0.0014163	-0.00016289	0.0037646	0.0020536	0.00046951	-7.1829e-05	0.0010249	-0.0009459	-0.0010985	0.0015056	0.0013067	0.00015161	-0.00074179	-0.0011266	-0.0013935	0.00051389	0.0015645
N.S.		0.0007865	-0.00086055	-0.0006063	-0.0015287	0.0013811	0.00051476	-8.6079e-05	0.000358	-0.00035421	0.00062343	0.0014878	0.00028034	0.00075181	0.00012815	0.0018938	0.00062504	0.00032541	0.00086557	-0.00060068	0.00010317	0.001249	-9.5722e-05	-0.0019002	0.0010678	0.00051205	-0.00054377	-0.0010943	-0.001522	9.7708e-06	-0.00035623	-0.0013297	0.00078339	-0.0022464	0.00076072	-0.0029557	0.00097047	-3.7643e-06	0.00022063	0.0005493	-0.00075406	-0.0018154	-4.6769e-05	-0.00073302
N.S.		-0.00015602	-0.0014991	0.0011241	0.0016057	0.0010489	0.00038864	0.0022192	0.0021374	0.00024314	0.0017648	0.00099738	0.00023797	0.00036949	0.00052287	0.0016912	-0.001275	0.00026622	0.00083295	-0.0017435	0.0025182	0.0015637	0.00053109	0.0012008	0.00194	-0.001724	-0.00095863	-0.0022382	-0.0018602	0.00020787	-0.0020325	-0.0019763	-0.0017284	0.0014766	0.0010714	0.0011555	-0.00098222	-0.0020246	-0.0010819	0.00042636	6.6782e-05	-8.9024e-05	0.00047727	0.00053172
N.S.		-0.00037673	-0.0016853	-0.0002526	-0.0014003	-0.00094126	-0.00047076	-0.00034101	0.00023811	0.0014077	0.00053994	-0.000525	0.00073533	0.0001197	0.00063404	0.00073603	0.0014534	0.0010642	0.0012747	0.0014825	-0.00030347	0.0022845	0.00050985	-0.00010051	-0.00025834	9.2227e-05	-0.00029879	0.0014934	0.0018218	0.0012994	0.00065522	-0.00065169	0.0006116	0.00055785	0.00096321	0.00072608	-0.00018923	-0.0006059	-0.00055071	0.00037422	0.00042152	-0.0008434	-0.0011007	0.00011337
N.S.		0.0011182	-0.00010877	0.00072288	-0.00029429	0.00021959	-0.00016962	-0.0010493	5.8324e-05	0.0010317	-0.0010276	-0.00048933	0.00046685	-0.00015541	-0.0012216	-0.00034976	-0.00077998	0.00032377	0.00025735	-8.9235e-05	0.00029151	0.0015107	0.00052804	-0.00077888	-0.00063885	2.2119e-05	-0.00037529	-0.0003267	-0.00072376	-0.001009	0.00047883	0.00026852	0.00078983	-0.0018711	-0.0014527	-0.00035194	0.00047735	-8.2289e-05	0.0011059	-0.00043354	-0.00051489	0.00042442	0.00015552	-0.00077626
N.S.		-5.4601e-05	-0.00038203	0.0002666	-0.00035324	-0.00012352	-0.0001985	-0.00084434	-0.0008195	0.00041871	0.0012843	0.001791	-0.00011931	0.00070244	0.0012168	-0.00016429	-0.000137	0.00093949	0.00025595	-0.00076933	0.00066516	-0.0018212	0.0010966	0.0026264	0.00014302	0.0016621	0.0002615	0.0043479	0.0025228	-0.00050527	0.00061323	0.001937	4.9135e-05	0.00073082	0.00054622	-0.00028866	-0.00064854	-0.0007056	0.0018601	3.7492e-06	-0.00064111	-0.00062361	5.6826e-05	0.00031544
N.S.		0.00015473	-0.002394	-0.00034967	-0.00034751	-0.00017779	-0.00045399	0.00096653	0.0010738	0.0011014	0.0016599	-0.00074699	-0.0014626	-0.0012316	0.00079457	-0.00044531	0.0017079	-0.00089549	-0.00045301	0.00062332	-5.031e-05	-0.0010981	-0.00093873	-0.00034654	0.00036884	-0.00057181	0.00092931	-0.00039044	0.0009907	-0.0010968	-0.00019816	-0.00040644	-0.00038061	0.0017866	0.0015609	0.00039374	0.0020353	0.00079651	0.0018008	0.001095	0.00030267	-0.00037187	0.0018882	0.001113
N.S.		0.00078889	0.0012388	0.00073701	0.00080609	0.0030382	-0.00021906	0.0012962	0.0014414	0.00094934	-0.00053609	0.0011777	0.0014827	0.0011914	0.0019028	0.0019725	0.0015693	0.00089719	0.00079683	-0.0011212	0.0010212	0.00027248	-0.00016267	0.0017098	-0.0016657	-0.0018059	-0.0028119	-0.00072156	0.00015433	5.8027e-05	-0.0016533	-0.00044156	0.00050143	-0.00075176	0.0012289	0.0032811	-9.0638e-05	-0.00015805	-0.00060498	3.1535e-05	0.00017231	0.00042802	0.0007349	0.00049038
N.S.		0.00057967	-0.00071059	0.00047451	-0.001325	0.00049003	0.00075035	0.00044777	0.00093983	0.0024356	0.0014852	5.8417e-07	-0.0012198	-0.00047982	0.001388	-0.00043716	0.0012375	-0.00074818	-0.00050275	0.00022666	-5.1635e-05	0.000125	-0.00026642	0.00013188	0.00028269	-0.001121	0.00070835	0.00045264	0.0021975	-0.00013998	0.00042105	-0.00048859	-0.00022706	0.0022618	0.0011649	0.00071299	0.00088657	0.00089918	0.0013225	0.00078155	0.00040087	-0.00042316	0.00043185	0.0013322
N.S.		-0.00037783	0.00074967	0.00038875	-0.0011869	-0.0016549	0.0019018	2.9962e-05	-0.0028317	-0.0010166	-0.00010035	-0.0033749	-0.0010854	-0.0017012	-0.0006636	-0.0017357	-0.00038985	0.0021057	-0.00075649	-0.00010874	-0.0013596	-0.00035185	-0.0013002	0.00024857	-0.0007276	0.00087807	0.00070299	-2.1506e-05	4.587e-05	-0.00063288	-0.00097734	-0.0004766	-0.00078378	-0.00075698	0.0017462	-0.00027112	0.0017607	0.0018335	0.0011152	-0.0017777	-0.00075593	-0.00078921	0.0020538	-0.00041629
N.S.		-0.0001783	-0.00044145	0.00068349	-0.00099792	-0.0001288	0.00055272	0.0016567	0.00075517	0.0020713	-0.00039578	0.0013751	0.0012758	0.0037839	0.001017	4.2278e-05	0.00043241	-0.0015737	0.0014451	-0.00070298	-0.00027749	-0.0003859	-0.00058783	-0.0014242	0.00042008	0.00024545	0.0030946	0.00015226	-0.00086076	-5.4334e-05	-0.00024393	4.3055e-05	-0.00044139	-0.00029769	-0.0012231	0.00099122	0.00042541	0.00033264	9.0838e-05	6.0861e-05	-0.00078048	-0.0002455	3.5404e-05	-0.00085036
N.S.		0.0007208	-0.00070862	-0.00083835	-0.00058522	-0.0014354	-0.00068886	0.0011574	0.0013652	0.0016047	-0.000329	-0.00036795	-0.0016716	-0.00083862	-0.0015726	0.001084	-0.00014359	-0.0015389	0.0010253	0.00088211	0.00033565	-0.00023455	-0.00043847	-0.0010487	0.00010691	0.0031814	0.0006572	-0.00043853	4.7672e-05	0.00012719	-0.0014883	-0.00093175	-0.00020059	0.00098903	0.00045375	-0.00026553	-5.1285e-06	0.00040318	0.00045954	-0.0011042	0.00050334	-0.0006592	-0.00018698	-0.00016558
N.S.		-0.0012893	-0.00013932	-0.00033725	-0.00105	0.0010697	0.00026193	0.00056311	-0.00019063	0.00045431	0.00345	0.0020214	-0.00097404	-0.00058183	1.5999e-05	-0.00024721	0.0012845	0.0018221	0.000147	5.0567e-05	-0.00039331	-0.0011407	0.0013278	0.00010898	-0.00062153	-0.0003324	-0.0014789	-0.00071242	-0.0021981	-0.00036235	0.00049193	-0.00081209	-3.4019e-05	-0.0010033	-0.0012117	0.00099484	0.00016141	0.002545	-0.00042597	0.00025037	0.0021591	-0.00065977	0.0016108	0.0014779
N.S.		0.00081496	0.0013859	0.00055896	0.0017218	0.00050204	-0.00016006	-0.00058443	-0.0005632	-0.00092131	-0.0012519	0.0014129	-7.6856e-05	-0.00028406	-0.00049479	0.0001293	0.00045641	9.1917e-05	0.00027787	0.0011882	0.00095474	0.0011056	0.00093609	0.00035676	0.0015144	8.9256e-05	0.00091486	-1.5404e-06	0.00055581	-0.00026807	-0.00051525	0.00042169	0.00015018	0.00063833	-0.001021	-0.0014354	0.00026655	-0.00068226	-0.00026966	-0.00092549	0.0010845	0.0013602	0.0010345	0.0010426
N.S.		0.00080387	-0.0010654	0.00028253	0.00010429	0.00031573	0.00034159	0.00017745	0.0011773	0.0018679	-0.00066768	0.00045736	0.0010689	0.0025818	0.00040585	-0.0010913	4.1941e-05	-0.0013857	0.0010796	-0.00012409	-0.00029047	-0.00069271	-0.0009427	-0.0019105	-0.0005185	-0.00025863	0.0022644	-0.00016976	-0.00043534	-8.9311e-05	-0.00027294	-0.0001384	0.00028349	-0.00065595	-0.00023286	0.00075241	-0.00024637	-0.00084794	0.00046709	-0.00052554	-0.0010017	0.00041724	-5.8357e-05	0.00021771
N.S.		0.0016946	0.0021574	0.00064373	-0.0017218	0.0010282	0.0010388	-0.0002182	-0.0001058	0.0022369	0.0016255	0.00086664	-0.00051411	-0.0004308	0.0016551	-0.00058421	0.00091122	0.00033341	-5.5724e-05	-0.00019661	1.6752e-05	0.00071615	-0.0020793	0.00036914	-9.7653e-05	-0.001141	0.0010483	0.00049476	0.0027624	0.00075966	0.0010243	-0.00033718	-2.6637e-05	0.0019446	0.00052256	0.00073978	0.0001581	-2.481e-05	0.0010023	0.00048122	0.00034652	-0.00029529	0.00043097	0.0012415
N.S.		-0.0019074	0.00027148	-0.0017146	0.00094959	0.0012368	0.00012563	0.00081951	6.8091e-05	-0.00066344	0.00040723	-0.00022109	-0.00037118	-0.00059167	-0.00055854	-0.0012731	-0.00095328	0.00015426	0.0022238	-0.00060835	0.0014719	-0.0002191	0.00099741	0.00079506	0.0011399	0.001685	0.0016193	0.00069862	0.002291	-0.002192	-0.0007906	-0.00032153	-0.00071119	-0.0020513	-0.0004329	0.00056318	0.0015586	0.00045221	0.001333	0.0027664	0.00067509	0.00075512	0.0007385	0.00084847
N.S.		0.0005596	-0.0011224	-0.00091007	-0.0010576	0.00025124	9.0717e-06	-0.00061415	-0.00077112	0.00028289	-0.00028502	-0.00058842	0.00046445	0.0019094	0.00038556	0.0017766	0.00051151	0.0008386	-0.0014399	-0.00031691	-0.00087061	-3.0137e-05	9.9073e-05	-0.00011636	-0.00044616	0.00035269	0.00025286	-0.00044891	0.00066122	-0.0011017	-0.00076427	0.0011191	0.00082354	0.00049966	-5.8875e-05	0.0014561	-0.00032053	-0.00041821	-0.0010678	0.00032537	0.00011639	0.00096967	-0.00079323	0.00081533
N.S.		-0.00031195	0.00060231	-0.00071533	-0.00089047	0.0015149	-0.00088866	0.0019432	0.00052935	-0.00031843	0.0010333	0.0017086	-0.00012451	0.0014826	-0.00038588	0.00045821	0.0003737	-0.00035208	-0.0001912	9.1368e-05	-0.00017868	0.0011847	0.00047385	0.00016999	0.0014731	0.00080625	-0.0010511	0.00028322	-0.00073894	-0.00064774	-0.00087725	-0.00041853	2.8491e-05	-0.00056728	-0.00030116	-0.0018406	0.00017512	-0.0011426	-0.0013046	0.0011709	0.0015074	0.00076603	0.00012461	-0.0002151
N.S.		0.00055862	0.0027101	0.00019666	0.00084591	0.00038233	-0.00041274	0.0015206	0.00045308	0.00095846	0.00029533	0.0015925	0.0002527	0.001518	0.00090409	4.9254e-05	-0.00097775	-0.00052317	0.0012654	0.00040688	-0.00046906	0.0011473	-0.0022591	-0.0007455	0.0011883	0.00067277	0.001493	0.00092378	-0.00027943	0.00074091	-0.0011505	0.0022495	-0.00087075	-0.00063287	0.0005611	0.0019681	0.0014392	0.0036358	-0.00015117	0.0010444	0.00067184	0.0024594	-0.00021496	-0.00039034
N.S.		0.00011028	-0.0014492	-8.012e-05	-0.00086581	-0.00046118	0.0005538	-7.695e-05	0.00097742	0.0012321	-0.00071865	-0.0012668	-0.00050188	0.00010358	-0.00096642	0.00030066	-0.00074058	0.00038645	-0.00027126	-0.00058798	-1.8181e-05	-0.00075241	-0.000552	-4.212e-05	-0.00028237	-0.00037603	0.0013919	0.00037577	-0.0002159	-9.1207e-05	0.00066289	-0.00017301	0.00052541	-0.001062	0.0001625	-0.00034086	0.0002773	0.0011518	-0.00029354	0.0004722	-0.0011845	0.00018934	0.00064456	-0.00012182
N.S.		0.00060313	-0.00064084	0.0013328	0.0003193	-0.00039595	0.0020982	0.00055513	-0.0007193	-0.0011252	-0.00093981	5.0237e-05	-0.00062182	-0.00065091	0.00031475	0.002842	-0.0020246	-0.00036909	0.00067115	-0.00019373	-0.00075618	8.928e-05	-7.1706e-05	-0.00094688	0.00034652	0.0019798	-1.6728e-06	0.00031215	0.00040149	-0.00091396	-0.0011845	0.00042956	-0.00068665	-0.00048241	0.0013519	0.00046603	0.00010955	-0.00027236	-0.0002522	0.00016769	-8.974e-05	-0.0014233	0.0014244	0.00023474
N.S.		0.00050314	0.0002494	0.00034913	-0.00062804	0.00016969	-0.00039901	0.00014813	0.00022003	0.0029102	-0.0023172	0.0019369	-0.0001746	-5.479e-06	-0.00027684	0.00072177	0.0012823	0.00055088	-0.00084437	0.0012196	-0.00065755	0.0018613	-0.001145	-0.00044873	-0.00089535	0.0011551	0.0003719	0.00059762	0.0033522	0.00028212	0.00048763	-0.00063052	-9.4125e-05	-0.00011839	0.00090643	0.00028886	-0.0010063	0.0014307	-0.0021325	-0.002774	-5.9791e-05	-0.0013937	-0.0014549	-0.00083995
N.S.		-3.6412e-05	6.6534e-05	-0.00061309	-0.00081145	-0.0014867	-0.00014386	0.00060402	-0.00081428	0.0013259	0.0047948	0.00086248	0.0016115	-0.00038067	1.1268e-05	-0.0010971	-0.00017553	-0.00024296	0.0027962	-0.00032609	0.0015102	0.0014789	0.00057377	-0.00033496	-0.00029256	0.0044818	-0.0011866	0.0005589	0.00020581	-0.0010389	0.0018524	-0.00025623	-0.00075093	-0.00038616	-0.00080031	-0.00053081	0.0012641	-0.0010275	0.00017712	-0.00042516	-0.00013691	-7.7575e-05	0.00089159	-0.000413
N.S.		8.9898e-06	-0.00020692	0.0010873	-0.00073392	0.00045907	-0.002259	0.00057149	-0.00036238	0.00046299	0.00049709	-0.00099893	-0.00046654	0.0020047	-0.0012263	0.00052185	0.00053753	-0.0014139	-5.3874e-05	-0.0013188	-0.0003052	0.00028225	-0.0034292	0.00057915	-0.00058761	-0.00022601	0.00060514	-0.00096858	0.0010606	-0.00070172	-0.00075776	-0.00081955	0.00083097	0.00081483	-0.0017907	-0.0020548	0.00062307	0.00093919	0.00044236	0.0015009	-0.00065033	-0.0015047	0.0004047	0.0015008
N.S.		0.00048978	0.00056488	-0.0011351	0.00054346	-0.00038408	-0.00014131	0.00026514	0.00076247	0.002871	-0.00023514	0.00017698	0.0018471	0.0008926	-0.00012598	-0.00024434	-4.8837e-05	-0.00031062	0.0008766	-3.204e-05	0.0013729	-0.0010636	-0.0010459	0.00072239	0.00052288	-0.0013943	-0.00028752	0.001027	0.00042736	-8.4757e-05	0.00064306	0.0011547	0.00041211	-0.0018748	0.00018751	-0.00046617	0.00094962	-0.00036734	0.0012143	0.00025121	-0.0014597	-0.0014387	-0.00059531	0.00031732
N.S.		0.00037322	0.00057974	-0.00021151	-2.4473e-05	-0.0009252	0.0012699	-0.00074278	0.00043309	0.00020448	-0.0015338	-0.0008991	0.00062453	-0.00074612	-9.693e-05	0.0016351	0.0042888	0.0022083	0.0011847	0.00014636	0.0023106	0.0012416	-0.00069952	0.00055909	-0.0015968	0.00053434	7.4453e-05	-0.0016726	0.00046061	0.00078387	-0.002141	-0.00071544	-0.00072561	-5.1006e-05	0.0022144	-0.00067598	0.0013178	-0.00036115	0.00033333	-0.000201	0.00019264	-0.00074831	-0.0013659	-0.0004969
N.S.		0.00029102	-0.0011479	-0.0015532	-0.0007966	0.0016448	0.00078018	-0.00024021	2.2677e-05	0.00034374	-0.00094183	-0.001533	-8.3616e-05	0.0014323	-9.8129e-05	0.00053369	0.00039819	-0.00081267	-0.0014106	-0.00017292	-0.0017299	-0.0017706	-0.0010139	-0.00048299	-0.0020566	-0.00086886	-0.0012724	-0.00029826	-6.2728e-05	0.00013371	-0.0018816	0.00046198	-0.00063174	0.00077039	-0.0007783	-0.00059174	0.00099936	-0.00014173	0.00042409	0.00050637	-0.0014842	-0.00074522	0.0011359	0.00097841
N.S.		-0.0003692	-0.00093015	5.5412e-05	-0.00092954	-0.00047899	-1.5362e-05	0.00073671	0.00095246	-0.00020065	-9.256e-05	-0.0021286	-0.00046982	-2.8494e-05	0.00041768	0.00051712	-0.00038737	-0.00030498	-0.00053722	-0.00014167	0.00031072	-0.0010128	0.00033483	0.00096137	-0.00020527	-0.0011836	0.0010776	0.001207	0.0010649	0.00012072	-0.0018572	-0.0009048	0.00054413	0.00031981	0.0014398	-7.9387e-05	0.00028192	0.00099626	-0.00069756	0.00086735	-0.0013133	0.00038277	0.0010284	-0.00010202
N.S.		-4.4391e-05	0.0012229	0.00023699	0.0010472	-0.00026258	0.00078671	-2.7676e-05	0.0006874	0.0010736	0.0010824	0.00048578	0.0011413	0.0014249	0.00025407	0.00031204	9.6728e-05	-0.00061082	0.00089199	-0.00015147	0.0016558	-0.00023421	-0.0032161	0.0012368	0.00056283	-0.00054228	-0.00021576	0.00093208	0.00089163	-0.00054443	0.0015666	0.001489	0.0013284	-0.00051929	0.00021515	-0.00036793	0.0012165	-0.0004051	0.00073857	0.0017416	-0.0014568	-0.00099083	0.000206	0.00048117
N.S.		-0.00035896	-0.0018796	0.00014314	-0.00074499	-0.00077808	-0.00058874	-0.0010018	-0.00033992	0.00083204	-0.00028258	-0.00042147	0.0011156	0.00023727	0.00015735	-0.00065207	0.00038187	-0.00043614	-5.1893e-06	-0.0003614	-0.0014881	0.00068046	3.9288e-05	-0.00026587	-0.00092994	-2.3509e-05	-0.0010336	0.00025807	0.00087981	-0.00032386	8.6399e-05	-0.0014507	0.00047647	-0.00010945	0.0010775	0.00044996	-0.00072141	-0.0015038	-0.00038467	-4.3264e-05	0.0001191	-0.00027685	-0.0012295	-0.0011008
N.S.		0.00029623	-0.00044114	-8.2765e-05	0.00059569	-0.00062909	0.0010874	-0.00015308	0.000311	-0.00095903	0.00014307	-0.00070077	-0.0012273	-0.0001694	-0.00010528	0.0026247	-0.0013283	-0.00059347	0.00069714	-0.00025707	0.00044069	0.00036928	0.00062907	-0.00085223	0.00039658	0.00091646	0.0010125	-0.00074767	0.00020663	2.5392e-05	-0.0020174	0.00010506	0.0012713	-0.00028056	0.00076117	-0.00060142	0.00060017	-1.8299e-05	-0.00038859	6.0496e-05	-0.00035333	-0.00082453	0.0010477	-0.00010885
N.S.		0.0016082	-0.0014981	-0.00059676	-0.00015616	0.00024218	-0.0010056	0.0012385	0.00028379	-0.00043007	0.0010419	-0.00072524	-0.0010252	-0.0010841	0.00012748	0.00045222	0.0013971	-3.0564e-05	0.00054132	0.00038329	-0.00037019	-0.0012612	-0.0010035	-0.00026803	-0.00020569	-0.00054634	0.0009257	-0.0012742	0.00041994	-0.0011334	-0.00093081	-0.0002457	-0.00069178	0.000826	0.00098337	0.00043632	0.0014636	0.00072864	0.0018152	0.0017271	0.00035536	-0.00039631	0.0023486	0.00024132
N.S.		5.0092e-05	-0.0010479	0.0002851	-0.0015659	-0.0021591	-0.0010095	0.00013813	0.00070367	-0.0018653	8.5036e-05	0.0012231	0.0015221	-9.9899e-05	0.00076295	0.00073123	0.0015908	-0.0022825	-0.00027395	-0.00091109	0.00028836	-3.4907e-05	-0.00069938	-0.001873	-0.00049457	-0.00080719	-0.0006426	0.00063377	0.00035178	0.0012517	-0.0021503	-0.0012617	-0.0016833	0.00054472	-0.0029911	0.0014324	-0.002235	0.0006889	0.00047215	-0.00090378	0.0018256	0.0010813	0.00052419	0.00017974
N.S.		-0.00033533	9.214e-05	0.0013441	0.00019485	0.00047033	-0.00175	-8.6539e-05	-0.0013324	0.0016695	-0.00074951	-0.00083374	6.4739e-05	0.0015637	-0.0016088	0.00043413	0.0017295	-0.0012558	-0.00034567	-0.00093083	-8.1426e-05	-0.0001051	-0.0013385	-8.3852e-05	-0.00081576	0.00081343	-0.00043198	-0.0014345	0.0021583	-0.00048771	0.00073671	-1.662e-05	0.00046812	0.00057435	-0.00053484	-0.0023794	-3.6272e-05	-0.00087052	0.0018616	0.0016884	-8.2604e-05	0.00029995	-0.00054137	0.0026774
N.S.		-0.00019554	0.000538	0.0011776	0.0010628	0.00091638	0.00037858	-0.00088689	0.0017715	0.00092779	-0.00018683	-0.00069163	0.0017713	-0.00016485	0.00062062	0.0015122	0.0010764	0.00041418	0.0010445	-0.00059969	-6.4045e-05	-0.00094464	-3.7755e-05	0.00068165	-0.0004284	6.6317e-05	-0.00011693	0.0010649	-4.5453e-06	-0.0004064	0.00024863	0.00036603	-3.1556e-05	7.2461e-05	-0.00049422	0.0010548	0.0011641	0.00057246	-0.00064556	-0.00081611	-0.00091977	-0.00077136	0.00097965	0.0010912
N.S.		0.00066813	0.0024249	-9.547e-05	-0.00042109	-0.00023434	-0.00019464	0.00048422	0.002225	-0.00061051	-0.00012709	-0.0017235	-0.00031984	0.00081105	-0.001128	0.00023989	0.0020749	0.00098404	0.0021607	0.0015871	-0.0018693	-0.00043942	0.0012211	-0.00034721	-0.0014498	0.00098478	-0.0004972	-0.00018025	0.00048128	-0.0016532	-0.0006828	0.0012262	0.00021703	0.00071655	0.0013771	0.0011488	-0.0011755	-3.8459e-05	0.0001415	0.00082009	0.00022409	0.0011164	0.00066322	0.0041343
N.S.		0.00040104	-0.00089035	-0.0001287	-0.00097583	-0.00046271	0.0012465	0.00034758	-0.00099309	0.00042643	-2.7429e-05	-9.3831e-05	0.00027264	0.003499	0.00079804	0.0012175	0.00032309	0.00024942	-0.001607	-0.00064648	-0.0010385	0.00054399	-0.00017111	0.00036427	-0.00097329	0.00038673	0.00012916	-0.00053871	0.00064954	-0.0010901	-0.00047971	-9.26e-05	0.00051525	0.00055742	-0.00010064	0.00038137	-0.00085806	-0.00038334	-0.00028843	-5.8714e-05	-5.3006e-05	-1.263e-05	-0.0009767	0.0011843
N.S.		0.0001194	-1.1102e-05	0.0031531	0.0025843	-0.0013016	0.00041339	-0.00041216	-0.00014408	0.0023309	0.0012129	0.00089933	0.00086078	-0.00047223	-0.00014087	0.00053005	-0.00029304	-0.00036417	-0.00070407	-0.0010111	-0.0004752	-0.0001687	-0.00071534	0.00045695	-0.00069362	0.00027286	-0.00017772	-0.00073758	-0.00047892	-0.00079464	-0.00090521	4.5227e-05	0.0014738	0.00031379	0.0011087	-0.00086968	0.00080736	0.0011559	0.0027599	0.00033253	0.00035119	0.001632	0.0001201	-0.00020694
N.S.		0.00085193	0.001198	0.0017513	0.00198	0.0016989	0.000561	0.00079838	0.0037733	-0.00052658	-0.00012122	0.00063667	0.001368	-0.00040259	0.0010963	-0.00043511	0.0018302	0.0011689	0.0014808	0.00251	-0.0035748	0.0004775	0.0025196	-0.00090158	-0.00051703	0.00037107	-0.00067584	0.00012872	-0.0013603	-0.00075131	9.3159e-05	-0.0018514	-0.00078614	-0.00036415	-0.00031869	0.0012519	0.0015909	0.00097867	0.00037807	-0.00029114	0.002741	0.0023435	7.1837e-05	0.0016192
N.S.		-5.7962e-05	0.0011613	0.00047514	6.1785e-05	-0.00028749	-0.0015921	0.0015058	0.00042089	0.0017971	0.00025966	0.0016748	-0.0013028	-0.00085807	0.0011543	0.00030617	-0.00042484	-0.00096515	0.00016174	0.00030883	0.00016854	0.0015582	0.00019383	-0.0005439	0.0026218	5.2621e-05	0.003154	-0.0010647	-0.0018517	0.0027694	-0.00022774	0.0022956	-0.00044508	-0.00058994	0.00031726	-0.00033008	-0.00063527	0.0014589	4.8176e-05	0.0013064	-0.00094319	-0.0016428	-0.00013107	0.0013686
N.S.		-0.00019202	-0.0004713	-0.000324	0.00061205	-0.0010053	-0.00083363	0.0010218	-0.00042513	-0.00080913	-0.00053124	-0.00072601	-0.0018883	-0.0015861	-0.0018987	-0.00064997	-0.00058259	-0.0011319	4.541e-05	-0.0007958	-0.0017333	-0.00015362	-0.0017468	0.001322	-0.00060452	0.0001831	-0.00094867	0.0010077	-0.00063238	-0.00057191	-0.00039726	0.000206	0.0008645	-0.00018875	-2.6054e-05	0.00034442	0.001558	-0.00050511	0.00097459	0.00094336	0.00023095	-0.00041687	0.0013267	-0.00043085
N.S.		0.0015143	-0.00031665	-0.0010495	-0.00033809	-0.0014918	-2.8817e-05	0.0029185	0.0021279	0.00087355	0.00033388	-0.00012973	-0.00034462	-0.0013805	-0.00062893	-0.00052288	0.0012959	-0.0012806	0.00029158	-0.00071406	0.0012806	0.0028225	0.0030102	0.00059237	-0.0024681	-0.0025635	-0.0011486	-0.0012181	0.00082168	-0.00067734	6.8414e-05	0.00063511	-0.00074795	-0.00075399	0.0011232	0.00087049	-0.00098815	0.0027747	0.0017601	0.00079201	-0.00063825	0.00063988	0.00092898	0.00099198
N.S.		-0.0018051	-0.0019605	-0.0021194	-0.0015939	-0.00024879	-0.00072166	-0.0021665	-0.00082065	-0.00013302	-0.0010298	0.00028882	-0.00016559	-0.0010814	-0.00026983	-0.00083283	0.0001195	0.0004969	-0.00028949	0.00062706	0.00058892	0.00050429	0.00039466	0.00029825	0.00023291	0.00079816	0.000335	3.3832e-05	0.00039294	-0.00023096	0.00038708	0.00061889	-0.00071416	0.00014635	-0.00035217	0.00024348	0.0011794	0.0002165	-0.00049153	0.00082397	-0.00016821	0.00091837	0.00054426	0.00066603
N.S.		0.00032606	-0.0012831	-0.0014057	-0.00094546	4.8977e-05	0.0006563	-0.0017949	-0.0011835	-0.0014273	-0.0006574	0.0029365	0.00088633	8.2975e-05	0.00072943	-0.00075	-0.00059478	-0.0004103	0.0001358	-2.1444e-06	-0.000119	0.000735	-0.00098893	-0.00061298	-0.00010226	-0.0010177	0.00066503	0.0012678	-0.00073679	0.00043046	0.00024264	-0.0012999	0.00085009	0.00013788	0.00087229	-0.00051361	0.00020441	0.00030601	-0.00038141	0.0020669	0.00040786	0.00086235	0.00045519	0.00049457
N.S.		0.0013155	0.00024008	0.0027901	0.00090999	-0.00043958	0.0036727	0.00054539	-0.0014496	-0.0012195	-0.0024096	0.00048116	0.00058449	-0.0006514	0.0008545	0.0019326	-0.0021158	-7.1197e-05	0.00029009	-0.00041097	-0.0010757	-0.00058073	-5.2233e-06	-0.00046744	-1.602e-05	0.0024936	-0.00088228	0.0013326	0.00087812	-0.0011909	2.8249e-05	0.0012884	-0.0011762	-0.00035867	0.00080111	0.0014149	1.985e-05	-0.00028233	0.00040173	-7.3298e-05	0.00048548	-0.0015725	0.00070613	1.3254e-05
N.S.		0.0012645	-0.00060943	-0.00079451	0.00033915	-0.0001923	-4.8637e-05	-0.00024219	0.0010368	0.0027789	-0.00098949	-4.8217e-05	0.001545	0.00084312	-7.1689e-05	-0.001432	-5.107e-05	-0.00060237	0.00073355	0.0004567	0.00046425	-0.0011101	-0.001267	-0.00084161	-0.00045451	-0.00093547	0.00092742	0.00029606	0.00021751	0.00013587	6.8696e-05	0.00028972	0.00023376	-0.001844	0.00056346	1.0689e-05	0.00013088	-0.00087074	0.00094319	-0.0006515	-0.0011653	-0.00033718	-0.00039966	0.0008623
N.S.		-0.0016038	-0.00096438	-0.0008913	-5.6583e-05	-0.00047303	-0.00032911	-9.3846e-05	-0.00049452	0.00029033	0.00042847	-0.0012514	0.0001113	0.00054368	0.00059035	-0.0016379	0.00043425	-0.00082904	-0.00031212	-0.00021105	-0.00017336	-0.00094566	-0.00091724	-0.00018118	0.0016536	-0.00053583	0.00028706	-0.00034709	0.0013322	-4.7276e-05	0.00062027	0.00048689	-0.00027278	-0.00067693	0.00061503	-0.0012869	0.00030891	0.0010165	-0.00044134	0.00059377	2.0369e-05	0.0010073	0.00025467	0.00092654
N.S.		-0.0010056	-0.00071076	-0.00096743	-0.00036971	-0.00049144	-4.8513e-05	-0.00053206	-0.0005373	-0.00024132	-0.00053148	-0.0019428	-0.00064605	0.0008248	0.0012776	-0.0014367	3.1273e-05	-0.0015316	-0.0004527	-1.3012e-05	0.0013691	-0.00013429	-0.00084379	-0.0005029	0.0011097	0.00030852	-8.4033e-05	0.00022558	0.0021401	-7.4564e-05	0.0004624	0.001613	-0.00089887	0.0022209	0.00069317	0.00017131	0.00052188	0.00049659	0.00026046	0.0015073	0.00087591	0.001677	-1.1059e-05	0.0012476
N.S.		1.0626e-05	-0.0016904	-0.0014817	-0.0010087	0.0015703	0.0016279	0.0001215	-0.0014136	0.00023712	-0.0010967	0.0019515	0.00068897	-0.00034276	0.00053689	0.0012849	-0.00015336	-0.00015451	0.00073535	0.00028633	0.0001195	0.0008048	-0.00020703	-0.001135	0.00055367	-0.00053814	-0.0010042	-0.00065039	-0.00069297	0.00075939	-0.00020198	-0.0013273	0.0012633	-0.0028961	0.0010436	-0.003055	0.0007777	-8.0192e-05	0.00052403	0.0010552	0.00011359	-0.0011477	0.00011541	-0.00087377
N.S.		-0.00052965	0.00038276	0.0029358	0.0014814	0.0026457	0.00064777	0.0016129	0.0046952	-0.00085046	-8.1628e-05	0.00051638	0.0011928	-0.00069506	0.0018848	0.00010212	0.0015969	0.00086908	0.0013002	0.0012686	-0.00068259	-9.8518e-06	0.0019903	-0.00078032	0.0007642	0.00040758	-0.00074947	0.00072442	-0.0014292	0.00031146	0.0021229	-0.00087034	-0.0011862	-0.00072191	-0.0001741	0.00080804	0.0032925	0.0012537	0.00017293	1.8811e-05	0.0016774	0.0013935	0.00062584	0.0027092
N.S.		0.0001165	0.00018824	0.00054576	0.0015372	-0.00063142	-0.0017063	-8.0344e-05	0.00036742	-0.00098807	-0.00063567	0.00076152	-0.00076349	-0.00082123	0.00030752	-6.8889e-05	0.00025989	-0.00033335	-0.00041383	-0.00035247	-0.00030508	0.001159	-0.0003182	0.0002342	-0.0009456	-0.00028208	-0.00034877	-0.0012233	-0.00057946	0.00048995	0.0015674	0.00077312	-0.00093236	0.00031747	0.0012107	-0.001243	0.00079927	-0.00075786	0.00080148	-0.00094919	-0.00020413	-0.0012382	0.00087245	0.00051395
N.S.		0.00057719	-0.00045491	-0.00045162	0.00078189	0.00071332	-0.00036313	-0.0007615	-0.00017126	-0.00023261	0.00063493	0.0018913	0.00024468	8.9516e-05	0.00067184	0.0014505	-8.7319e-05	0.0027164	0.00090228	-0.00040523	0.00088356	0.00049692	0.0015909	-0.00043854	0.00038172	-0.00090916	0.0016587	-0.00093105	0.0022121	-0.00031617	-0.0015661	-6.6541e-05	-0.00039173	-0.0013505	-0.00037938	-0.00061239	0.00074236	0.0021156	0.0012564	-5.3544e-05	-0.00026054	0.0013005	-3.6303e-05	-4.2085e-05
N.S.		-0.0002275	-0.0018348	-0.0023141	-0.0015484	0.0002059	-0.00057327	-0.0021567	-0.0010552	-5.212e-05	-0.0011699	-0.00058965	-7.1691e-05	4.0115e-05	0.00015364	0.00071371	-0.00019409	0.00079129	-0.00056551	0.00022185	-0.00022429	4.3715e-05	0.00045167	-0.00020953	5.2322e-06	0.00052404	0.00023124	-0.00021847	0.00034723	-0.00055841	-0.00041824	0.0012836	0.00014147	0.00026328	-0.00010589	0.0015281	0.00056454	-0.00034878	-0.00086161	0.00093076	0.00026866	0.0012661	6.1552e-05	0.00092372
N.S.		0.00082716	0.0002586	0.0024947	0.0014803	0.0028162	0.00095677	0.00095601	0.0014394	0.0017472	0.0009063	0.0023027	0.0040934	0.002185	0.0002272	0.0012375	0.0017023	0.0020188	-0.0015305	-0.00040746	-0.00031098	0.0030555	0.0020363	0.00078208	-0.000467	0.0010948	-0.00055946	8.5207e-05	0.00065351	0.0018238	0.0008624	0.0011552	-0.0011902	0.0001848	-0.0003892	0.00030865	-0.0010837	-8.957e-05	0.0015611	-0.0012287	0.0027799	-0.0012136	-0.00042952	0.00097088
N.S.		0.00091512	0.00024371	0.00026453	-0.00035097	0.0030745	-0.00019612	-0.0002391	0.0020861	-2.2444e-05	-0.00017955	-0.0018394	-0.00098069	0.0009104	-0.0014414	0.00017621	-0.00037007	0.0011768	6.2451e-05	-0.0019697	-0.002758	9.4166e-05	-0.00059762	0.0013966	0.00065531	0.001734	-0.0028858	0.0034584	0.002225	-0.00087805	-0.0009159	-0.00029841	-0.00019794	-0.00093787	4.1807e-05	-0.00081601	0.00024196	-0.00087354	0.00063114	0.00064142	0.001574	0.0001912	0.0014076	0.0019824
N.S.		-0.0016738	-4.3777e-05	-0.00038416	0.00088917	-0.00010782	0.00041921	-0.00085283	-0.0023345	-0.0006672	-0.0027141	-0.00046374	-0.00093558	0.0010039	0.00065047	0.0016273	0.00025511	-0.0017129	-0.00012941	0.0015301	-0.001178	-5.6299e-05	0.0017277	0.00035305	0.00083946	-0.0013167	-0.0011758	0.00023766	8.7859e-05	-0.00086722	-0.00048632	0.00072755	0.0024096	0.00035655	0.00439	-0.00082095	0.00085366	0.00026658	0.00061991	-3.5156e-05	0.00079259	0.0015999	-0.00034712	-0.00077917
N.S.		0.00085917	0.0021432	0.00059955	0.00084972	0.00039753	-9.4027e-05	0.00025695	0.0025834	-0.00059535	0.00011183	-0.00067559	0.00016938	0.00065088	-2.5843e-05	-0.00039555	0.0014275	0.0015277	0.0019658	0.0019557	-0.0040105	0.00020459	0.0018335	-0.0008738	-0.0013433	0.00087313	-0.00072139	-5.0012e-05	-0.00030438	-0.0016246	-0.00092274	-0.00090461	4.341e-05	0.0001141	0.00054012	0.0016852	-0.00017981	-0.00025904	0.0003422	-0.00017014	0.0016848	0.0021876	8.3068e-05	0.0020134
N.S.		0.00062177	-0.00063126	-0.00015307	-0.0003074	-0.0010742	-0.0008822	0.00071712	0.0013645	0.0017197	-0.00033893	-2.7033e-05	-0.001945	0.00015577	-0.00082696	0.00055325	0.0010745	-0.001322	0.0018502	0.00024211	8.2665e-05	-0.0008238	-0.0010048	-0.0018098	0.00032797	0.0012233	-0.00036458	-0.00062655	-0.00029216	-0.0003337	-0.0015051	-0.0012453	-0.00096109	0.0012509	0.00084043	0.0001421	-0.00087533	0.00058205	-3.2604e-05	-0.0015069	0.00057587	-0.00085696	8.86e-05	-0.00022647
N.S.		-0.00028079	-0.0011443	0.00026064	0.00019845	-0.00079746	-0.00075584	-0.00070801	-0.00088954	0.00037693	-0.00087997	6.9152e-05	0.0012221	-5.0757e-05	-2.0036e-05	-0.00063089	-0.00051144	-0.001111	-1.1639e-05	-0.00046648	-0.00046351	5.2612e-05	-0.0030794	-0.00060015	-0.0010478	-0.00024369	-0.0022529	8.542e-05	-0.00026365	-0.0013275	-0.00092182	-0.0016037	-0.00057178	0.00029266	0.0010518	0.00026585	-0.0010427	-0.0018891	-0.00046138	-0.00011504	-0.00065919	-2.9701e-05	-0.0010922	-0.0012318
N.S.		-8.4749e-05	0.00099913	0.00084383	-0.00070269	0.00019139	0.00095147	-0.00092301	-0.00072224	0.00094405	0.0023924	-7.6518e-05	-0.00019032	0.00072003	0.00029813	0.00015126	-0.00071467	-0.00022609	-0.0003588	0.0008252	-0.00097381	-0.0010944	0.0012731	-7.4787e-05	-0.00022363	0.00047695	-0.00018622	0.0013608	-0.0007244	0.0027235	0.00062049	0.0011226	-0.0006496	0.0014235	6.6568e-06	-0.0010607	0.0009516	0.00072614	1.3566e-05	-0.00057516	-0.00069685	-0.0015346	0.0004383	0.00061235
N.S.		0.00029204	0.00074813	0.00083066	0.0029469	0.00052308	-0.00087787	-0.00039954	0.00035605	0.00012348	0.00059777	0.00071467	-0.00064653	0.00019744	-0.00073451	-0.00025839	0.0028093	-0.0011448	0.0032025	-0.00061912	0.00070494	-0.0010166	-0.0010075	-0.00037331	0.00092404	0.0010587	-6.7023e-06	-0.0023704	-0.00036548	0.00046483	0.0010169	-0.00073062	-0.0012506	-8.86e-05	0.0010726	0.00011948	-0.000512	4.3116e-05	0.001409	2.6308e-05	-5.6055e-05	0.00032758	-0.0014795	8.2548e-05
N.S.		-0.00040875	-0.00068284	-0.00098542	-0.0014709	0.00021945	-0.0010334	0.00049194	-0.00018414	0.001121	0.0021472	-0.0011959	0.00038698	-0.00061648	-0.00019762	-0.0018511	-0.0012557	0.00072671	0.0010298	0.00098744	-0.0010247	-0.00029852	-0.0010605	-0.001599	-0.0012431	-0.0010766	-0.00033028	0.00020315	-0.00044824	-0.00055317	-0.00035057	-0.00036142	-0.00048387	-0.0014072	7.6408e-05	-0.0013891	-0.0012536	-0.0014878	-0.00014495	-0.0011487	0.00015329	-1.136e-06	-0.0019227	-0.00048842
N.S.		4.7091e-05	-0.00017695	-0.00072327	-0.00090801	9.043e-05	0.00060482	0.00030669	-0.0010379	0.0019651	0.00080303	0.00014443	0.0015495	7.6383e-05	-3.8555e-05	-0.001063	-0.00034429	0.00040688	0.0026964	-0.00041548	0.0015228	0.00033685	0.00077335	7.6008e-06	-0.0002419	0.003237	-0.0022265	0.00022613	-0.00022566	-0.00057333	0.00035324	0.00097132	-0.00094658	-0.00041588	-0.0016104	-0.00057636	0.0016222	-0.0010234	2.5161e-05	-0.0005259	0.0003776	-0.0004877	0.00072947	-0.00054937
N.S.		-0.0003875	-0.00063682	-0.00065097	-0.0013415	-0.00032907	1.1433e-07	-0.0012278	0.00023992	-3.569e-05	-0.0018082	0.00022595	-0.0030431	-0.00044921	0.00042373	-0.0012189	-0.00028098	-0.00044866	-0.0011058	-0.00052588	0.00019494	-0.0014626	-0.00064768	-0.0013427	-0.00089218	-0.0017041	0.00042896	-0.0010557	-0.0031699	-0.00083342	-0.00061252	0.00045039	-0.0016687	0.000153	-0.0010223	-0.00025359	0.0010282	-0.00081005	0.0016288	0.0021451	-0.00063704	0.0020628	-0.00047087	-0.00022136
N.S.		-0.0019627	0.00014261	0.00010647	0.00051453	-0.00027358	0.0001469	0.00096015	-9.4012e-05	-0.00024884	0.0011383	0.0012931	0.00094772	-0.00040431	0.00045288	0.00016723	-0.00024649	-0.0014836	0.0012595	0.0010987	-0.0018918	0.00053685	0.00094825	0.00041438	0.00035132	-0.0012553	0.0010628	0.00090584	0.0006222	-0.00089631	-0.0019047	-0.00039173	0.00033601	-0.0049214	0.027763	-0.00027938	0.00048406	-7.5801e-05	-0.0002057	-0.0017752	-0.00018182	0.00073064	-0.0013391	-0.00032988
N.S.		0.0013166	-0.0012624	-7.2341e-05	0.00013755	-0.00086937	-0.00077212	0.0010377	-0.00062685	0.00053143	0.0019146	-0.0008225	0.00032431	0.0020155	-3.014e-05	0.0005835	-0.00021577	-0.0015041	-0.0017002	-1.8626e-05	-0.0011415	-0.0021144	0.00023174	-0.0021496	-0.0023534	0.0001861	0.00060085	0.0012344	0.00035394	-0.00017727	0.0025406	0.00019184	0.0020756	-0.0011929	0.0016395	0.0016437	-0.00010516	-0.0016813	0.0007053	0.0022279	-0.00033132	-0.00058982	0.0014736	-0.00053705
N.S.		0.0011265	0.00069206	0.0013378	-0.00027339	-0.0002593	-0.00028361	-0.0012083	-0.00054267	0.00054294	-0.00013936	-0.00051129	0.0017332	3.2777e-06	-0.0001163	-0.0008542	0.00027728	-0.0007988	-0.00077283	0.0011322	0.0010938	0.0019363	0.0008345	0.00017732	-0.00082006	0.00048526	-0.00099485	-0.00013578	0.00030891	-0.00083059	0.00023016	0.00018718	0.00019185	-0.0022333	-0.0014658	-0.00053487	2.3865e-05	-0.00035955	0.0010277	-0.00024993	-0.00059876	0.00050075	-0.000356	-0.0011239
N.S.		-1.8296e-05	0.0013735	-0.00026916	-0.00028303	-7.1409e-06	3.1932e-05	0.00052944	0.0012664	0.00041376	0.00052853	0.0026626	-0.00028312	0.00039645	5.5618e-05	0.00095154	0.00089704	-0.00061907	-0.00055104	0.001108	-0.0004623	-4.083e-06	-0.0011483	0.0010875	0.0021514	-2.097e-05	-0.00086355	-0.00042914	-0.00049256	3.9514e-05	0.00088181	0.00016582	0.0011237	0.00059896	-0.00089219	-0.0006462	-3.5837e-05	-0.0010087	-0.00083274	0.0016869	0.0020602	0.0012974	0.00077099	7.6103e-05
N.S.		0.001341	0.0006192	-0.00051089	-0.00084528	0.001278	-0.00021998	-0.0010867	0.00056054	-0.0007548	0.00022419	0.00069433	-0.00061134	0.0011105	0.0013487	0.0011645	0.0014808	0.0002429	-0.00067703	-0.00012938	0.0010902	0.001065	0.0010443	0.0013109	-0.00088256	-0.0017387	-0.0010326	-0.00015176	-8.4074e-05	-0.0013904	-0.0021022	-0.0010237	-0.0020155	-0.00072486	-6.64e-05	-0.00045344	-0.0016042	-0.00065449	-0.00085682	-0.0005267	-0.00040697	0.00041331	-0.00022228	-0.0015285
N.S.		-1.5851e-05	-0.0010723	-0.00076687	-0.00088145	-0.00051204	0.00040263	0.00034683	-8.0829e-05	0.00044033	0.00058683	0.00049067	0.00082691	0.0023501	0.00028877	-0.00019003	-0.0010732	-0.0010535	-0.00018877	0.00071239	0.0014688	0.00088535	0.0013119	-0.00017152	0.00099664	-0.00032208	0.00083965	0.0015661	0.0016921	0.0005136	-0.00011121	-0.0007725	-0.0017901	-0.00017235	-0.00078901	-0.00031199	0.0015406	-0.00067791	0.00012775	0.0017186	-0.00030621	-0.0014244	0.0006339	-0.00066366
N.S.		-0.00047589	-0.00021996	-0.00055974	-0.00081554	0.00031722	-3.8773e-05	-0.00054123	0.0011181	0.00024599	-0.0017545	7.1922e-05	-0.00039281	0.0010815	0.0012967	0.0007799	0.0028718	0.0010165	0.00052388	-0.0012332	-0.0002221	-0.00094389	-0.0032109	-0.00052736	0.00044854	0.0010696	-0.0012479	-0.0019826	0.0019972	-0.0012189	-0.0014709	-0.001318	-0.0015218	0.00070594	-0.0008358	-0.00019279	-0.00094666	9.9797e-05	-0.00047301	-0.00018714	0.0016832	0.00097407	0.0014182	0.00039915
N.S.		-0.0012589	-0.0010267	0.00066104	-0.00036096	0.0003846	0.0012732	-0.00040921	-0.0015901	-0.00061632	0.00043016	-0.00070896	-0.00053769	0.00062356	-0.00096018	0.00035863	-0.00017975	0.0014815	1.3922e-05	0.001734	0.00068391	0.00022811	0.0019614	0.0042898	0.00032451	0.00052976	0.00034721	0.00093941	0.0022551	0.0017662	-0.00017001	-0.00028862	0.00037913	-0.00105	0.0014994	0.00051433	-0.00097026	0.0018325	-0.0015722	0.0033837	-0.00082251	0.0018884	-9.4364e-05	-0.00084226
N.S.		-0.00054734	-0.00010785	0.0015957	0.0012167	-0.00040016	0.00020919	-0.00010348	0.0029555	0.00037716	0.00044561	0.00055791	0.0003892	-0.00046696	0.0003702	0.00065943	0.001136	0.0015477	0.0010221	-0.00028706	-0.00014259	-0.0015618	-0.00086254	0.00021049	-0.00083764	7.7487e-05	-0.00045791	0.00046566	-0.00013804	0.00034221	0.00025398	-0.00053092	-0.00025902	5.5709e-05	-0.0015139	0.00078031	0.00088099	-0.00011244	-0.0018396	-0.00059989	-0.0010975	-0.0012611	0.0018114	0.0024521
N.S.		-0.00019901	0.00042704	0.0019474	0.00020082	0.00040785	0.0011279	-5.864e-05	0.00017617	-0.00029635	0.00064544	-0.0001077	-0.00046651	-0.0010266	0.0023215	0.0014246	0.0015868	0.00028542	1.8584e-05	-0.00043488	0.0012868	0.00093892	0.00099158	-0.00017458	-8.8115e-05	-6.4712e-05	-0.0016989	9.9348e-05	-0.00029563	-0.00094998	-0.00074685	-0.00096626	-0.0021843	-0.0014727	-0.00075291	-0.0004729	-8.7676e-05	-8.5672e-05	-0.00016812	0.00012409	0.00088653	0.001037	0.0041955	-0.0011887
N.S.		-2.1125e-05	0.00022251	-0.0014328	-0.0018538	-0.00070708	-0.00020795	-0.0020057	-0.00077101	-0.0015189	-0.0010551	1.5927e-05	-0.0026851	-0.00036057	-0.0016359	0.00019467	0.0013657	-0.00021045	-0.00093003	0.00072355	0.00059318	-0.00099612	0.00033337	-0.00069813	-0.0010774	-0.00092813	0.00076786	0.00052922	-0.0020363	-0.0016618	-0.00035468	-5.5237e-05	-0.00048033	-0.00078854	-0.0024099	-0.00067528	0.00050152	0.00011371	0.0016354	0.001842	-0.0006851	0.0021081	-0.00079435	-0.00023202
N.S.		0.0032014	0.00017903	0.00033721	0.00012759	0.00059222	-0.00094985	0.0013268	-0.00041802	-0.0011194	0.00023993	-0.00020703	-0.00072965	-0.00041226	0.00012634	0.0027105	0.00045486	0.0013134	0.0014133	5.4318e-05	-0.00063289	9.6443e-06	4.4727e-05	-0.00011871	-0.00021371	-0.00073737	0.0010347	-0.0015319	0.00030366	-0.00031678	-0.0012838	-0.00053545	-0.00068779	0.00041195	0.00040868	-9.7084e-07	0.00058041	0.0012226	0.0018144	0.0018366	0.00037715	-0.00061108	0.0015339	6.6461e-05
N.S.		-7.8441e-05	-3.4805e-05	0.00081287	0.0013449	-0.00024103	-0.0010753	-5.9994e-05	0.00075393	0.0010056	9.5323e-05	0.00028239	-0.0014324	0.00087102	-0.00033718	0.00046578	0.0024907	-0.0014121	0.0033016	-0.00041666	-5.1854e-05	-0.0014932	-0.0015282	-0.0012618	0.00082521	0.00075577	-0.00032207	-0.0015847	-0.00068826	-0.00026207	-0.00050687	-0.0014079	-0.0011906	0.00068192	0.00098877	0.00045085	-0.0010683	0.00025731	0.00064625	-0.00096572	0.00028723	-0.00043467	-0.0014119	-0.00037571
N.S.		-0.0006076	-0.0026498	0.00029563	0.0013527	0.00044845	0.0010728	0.002465	0.0012818	-0.00049061	0.0026406	0.00019037	-0.0027917	0.00057116	-0.00028612	0.001246	-0.0026442	-5.442e-05	-1.3995e-05	-0.00032821	0.0017636	0.00066311	-0.00030652	0.0020975	0.0014778	-0.0016222	1.5925e-06	-0.0021374	-0.00091072	-0.00044155	-0.00060567	-0.0008844	-0.0015759	0.0014998	0.00153	0.0011585	-0.00090809	-0.00087743	-0.00039406	0.0013804	-0.00062092	-0.00056645	-0.00022497	0.00045376
N.S.		-0.00047321	0.0011572	0.00094684	0.00065271	-0.0020254	-0.00020212	-0.00048975	-0.00039431	-0.0010715	0.00099347	0.00091171	0.00086313	0.0001813	-0.00051271	0.00031115	-0.0034658	-0.00077617	-0.00061521	0.00092434	0.00029735	0.0016896	0.0010511	0.0037512	0.0031036	-0.00074607	0.001484	0.0013114	0.0021145	0.00017738	0.0007111	-0.00028881	-0.00072033	0.00091469	-0.00056241	-0.0017376	0.00073196	0.00019441	0.0015304	0.0013922	0.0022136	-0.00075555	0.0004284	0.00082575
N.S.		-0.00046699	-0.0022154	-0.00091805	0.00017763	0.00023117	0.0010158	0.0013969	-0.00033306	-0.00027878	0.0026212	-0.00024045	-0.0048021	-0.00016991	-0.00088822	0.0012964	-0.0032418	-0.00061138	-0.0010207	0.00059272	0.001123	0.00037613	-0.00042951	0.0031465	0.00081746	-0.001437	0.0016885	-0.0022467	0.00046684	-0.00074807	0.0013908	0.0003911	-0.00022933	0.0015407	0.0021381	0.00078484	-0.00063667	0.0016449	0.0006318	0.0019398	-0.00057146	-0.0011825	-0.00071142	0.00077357
N.S.		-0.00092774	0.00044664	0.000338	-0.0015499	-0.0014635	0.00081609	0.0014172	0.0008631	0.0023597	-0.00016208	0.0010276	0.0019313	0.0027173	0.00096556	0.00029401	0.00062789	-0.0011982	-9.3444e-05	-0.00053134	0.00019866	-0.00029331	-0.0006066	-0.00030277	0.00070965	0.00072189	0.0020351	0.00042666	-0.00035259	0.00062515	3.0199e-05	0.00030486	-0.0010286	-0.0006826	-0.00061115	0.00013919	0.00081072	0.0011046	-0.00013065	-0.00014592	0.00011243	-0.00041745	-0.00013584	-0.0006942
N.S.		-1.1304e-05	-0.00039432	-0.00021497	0.00035333	-0.00033752	0.0011481	-0.00034887	0.00019013	-0.00016221	0.00056601	-0.0012031	-0.00088323	-3.6754e-06	-0.00020026	0.0014719	-0.00075165	-0.00016831	0.00090573	-0.00069408	0.0013593	-0.00016384	0.00094578	-0.00015135	5.201e-06	0.00058837	-0.00027412	-0.00085155	0.00040695	0.00063574	-0.0016501	0.00044183	0.0026237	-0.00024986	-0.00089201	-0.00056571	0.0011769	-0.00034427	-0.00015351	-0.00041003	-3.331e-05	-0.00075985	0.00053621	-0.00042273
N.S.		-0.00067496	-0.00023348	0.00097858	0.0010385	-0.00065965	3.3847e-05	0.00049525	0.0027053	0.0005489	0.00021836	0.001754	-0.00010051	-7.5875e-05	-0.0003574	-0.0008351	0.00073519	0.0011817	0.00063322	0.00088788	-0.0001097	-0.00082051	-0.00059465	0.0012356	-0.0014339	0.00095493	-0.0006393	-0.0010702	0.00057479	-0.00017404	-0.00064159	-0.00082033	-0.00035962	0.00056189	-0.002196	-0.00021912	-0.00040466	-0.0012541	-0.0022763	-0.00050805	-0.0008265	-0.00069624	0.0017912	0.0037905
N.S.		-9.1393e-05	-0.00021982	0.00075186	0.0015845	-6.8677e-05	-0.00091572	-0.00099547	-0.0018535	0.001373	-0.00071978	-0.00031582	0.00061873	-0.001059	-0.0014414	-0.00062026	0.0024361	-0.00061256	-0.00056577	-0.0010948	3.4058e-05	-0.00021342	-0.0015003	9.554e-05	6.3291e-05	0.0011428	-0.00069071	-0.0023317	0.0015826	-0.00079434	0.00050345	0.00167	0.0013659	-0.00036534	0.00039907	-0.0022648	0.00077471	-0.0016909	0.0029481	0.0010998	0.0010227	0.0020899	-0.00051624	0.0026461
N.S.		-0.00074149	0.00049651	0.0019811	-0.00056336	0.00048343	0.0014218	0.00020575	-0.00024126	0.00076789	0.0017848	-0.0017504	-0.00074433	-0.0010302	0.00037933	5.0029e-05	0.00019623	0.00024831	-0.0016496	-0.0021279	0.0021696	-0.00075492	0.000565	-0.0023552	0.0012208	-6.9755e-05	0.00093384	-0.00013912	-0.00038279	0.00066031	-0.00080125	-0.00027079	0.0020588	-0.0003354	-0.00049555	-0.0002074	0.00080794	0.0020063	0.0011153	0.0014525	0.0018395	-0.0014839	-0.00029015	0.0010422
N.S.		-0.00056655	-0.0016597	0.00060731	-0.00014685	-0.0003336	-0.00014277	-0.0011393	0.00049474	0.00015269	0.00057556	-0.00011185	0.0018315	0.0014173	-0.00023415	0.00073185	-0.00073729	-0.00037865	-3.6744e-05	-0.00058085	0.00053079	-0.0011469	-0.0026073	0.00044813	0.00084209	-0.0010925	0.0010536	0.00038007	-0.0011052	-0.00041088	-0.00073623	-0.00042931	0.00042602	6.7541e-05	-0.0009709	-0.00091057	-0.00081554	-0.00023207	-0.00038855	0.00053054	0.0011966	0.00030603	-0.00072817	0.0011568
N.S.		0.00048007	-0.00043185	-0.0012787	-8.2604e-05	-0.0019992	0.0019429	6.5911e-05	-0.00091594	-0.00062116	-0.00037028	0.00087051	0.0012242	-0.0011904	-0.0010335	0.00036887	0.0023618	0.0021439	0.00031628	0.001359	0.0016724	0.00051404	0.0013777	0.00031104	-0.00043006	-0.00039214	0.00080604	0.00024251	0.00085235	-0.0010289	-0.00097383	-0.00054632	-7.6646e-05	0.00019839	0.0016316	0.0022175	0.0012055	0.00037646	0.00080128	0.0027015	0.00015338	0.00042009	4.9384e-05	0.00075999
N.S.		0.00052766	-0.00094843	-0.0015121	-0.00083911	0.00057818	0.0010373	0.00080294	-0.00088697	0.00065226	0.0024487	0.00041529	-0.0032078	-0.00018378	-0.0001289	0.0020162	-0.0020304	-0.00062719	-0.00098264	0.00033222	0.00072677	0.00026163	-0.00018334	0.0026915	-0.00024194	-0.00048984	0.0016539	-0.0017941	0.00052965	-0.00060202	0.0014755	0.00065856	0.00011418	0.0015672	0.0025494	0.0001296	-0.00014239	0.0029348	5.6012e-05	0.0018545	-6.5112e-06	-0.0010628	-0.00055434	0.00036418
N.S.		-0.00011908	-0.00056858	0.0016927	0.0024109	-0.00083058	-8.319e-05	-0.0009665	-0.0012426	0.0015499	0.00059077	0.00047301	0.00030373	-0.001987	-0.00098927	-0.00096405	0.0012964	-0.00018294	-0.001032	-0.0013887	-0.00034247	-0.0001433	-0.0012983	0.00040718	0.00033909	0.00071061	-0.00035039	-0.0021271	-2.3964e-05	-0.0012104	-0.00047142	0.0015632	0.001759	-0.00030855	0.00058478	-0.0018994	0.0015479	-0.00028279	0.0033868	0.00043291	0.0010957	0.0017603	-2.5926e-05	0.00092177
N.S.		0.002013	0.0009712	0.0020742	0.0024774	0.0013109	-0.0007496	-0.00046431	0.00028687	0.00040188	-0.00040908	0.0006172	-0.00083463	-0.001569	-0.00095369	0.00061471	0.0011294	0.0013285	0.0024969	0.00056343	0.0038701	0.0038553	0.0012521	0.00058541	0.00042208	-0.00067815	0.00061216	0.0019603	-0.0028997	0.0028064	0.0016859	0.00073505	-0.0018493	-0.0016137	-0.0013257	-0.0013452	-0.0032208	0.0027712	0.00033764	0.00098331	0.0013065	0.00033008	0.00118	-9.6487e-05
N.S.		-0.001203	-0.0015395	0.0014994	0.00047815	-0.00039993	-0.0023666	-0.00079218	-0.00046831	0.00056301	-8.621e-06	0.00081619	0.0010898	-0.0013042	0.00069813	8.4426e-05	0.00087305	-0.0010207	0.0011439	0.0017785	0.001454	0.00032407	0.0013854	0.00078726	-0.00028264	0.00075286	2.3263e-05	-0.0011048	0.0019321	-0.0017422	0.0026913	0.00089454	0.0010353	0.00080175	-0.00048162	-0.00021281	-1.8619e-05	-0.0010195	-5.6289e-05	3.1679e-05	0.0014138	0.0019182	-0.0013761	-0.0024697
N.S.		-0.0022408	0.00065886	-0.00041487	0.00074839	0.00051509	0.00061946	0.00026897	-0.0010514	-0.00047258	-0.0010907	0.00035305	-0.00018231	0.00013075	0.0010719	0.00092045	0.00047084	-0.0015966	0.00079229	0.0017982	-0.0014249	0.00058317	0.0010852	0.00025692	0.00084613	-0.0015277	4.9504e-05	0.00040967	0.00042441	-0.00089105	-0.0014732	0.00037187	0.0017692	-0.0022435	0.017673	-0.0005074	0.00085064	-0.00025799	-3.8702e-05	-0.0009427	2.0165e-05	-5.9816e-05	-0.00088056	-0.00092089
N.S.		0.0022213	0.0022388	0.0012171	0.00088316	-0.00075638	0.0034979	-0.00044788	-0.0015581	-0.0013006	-0.0027249	2.6851e-05	0.00061802	0.00029099	-0.00032288	0.0011035	-0.00062533	0.00016216	0.00085414	-0.00033436	-0.00091171	-0.0012267	0.00099947	-0.00029993	0.00062967	0.00047149	-0.00055955	0.0015478	0.001049	-0.001156	0.0019216	0.0018689	-0.00056143	0.0002934	0.0011159	0.0012267	3.4501e-05	-0.00019231	0.00058053	-0.0006292	0.0011865	-0.00086116	-2.3645e-05	-0.00036652
N.S.		1.3479e-05	-0.00057193	-0.00050864	-0.00051807	0.00038353	0.0010754	-5.0521e-05	-0.00045469	0.0011791	0.0001909	-0.00075583	0.00030666	9.1972e-05	-0.00031728	-5.1964e-05	-0.00034157	0.00045162	0.0019712	-0.00063781	0.001527	-0.00059462	0.00069121	0.00019024	-0.00017864	0.0010491	-0.0021064	-0.00052071	8.964e-07	0.00011676	-0.00072804	0.0011796	0.00097629	-0.00035231	-0.0018276	-0.00024831	0.0014563	-0.00090657	-9.9785e-06	-0.0006486	0.00055066	-0.00079747	0.00050557	-0.00055794
N.S.		-0.0012549	-0.00092325	-0.00075525	8.1849e-05	0.00012004	-0.00072255	-0.00021453	-0.00053598	0.00028392	4.2366e-05	-0.0008631	0.00052561	0.0011587	-0.0001805	-0.0010173	0.00022135	-0.00047856	-0.00039397	-0.00066104	-0.00078035	-0.0011473	-0.00081502	-0.00067357	0.0011388	-0.00011824	0.00084642	-0.00094556	9.0193e-05	-0.00028528	0.00073619	-0.00027753	-0.00021337	-0.0013748	6.6546e-05	-0.001437	0.00025894	0.0011531	0.00012099	-2.1886e-05	-0.00064504	0.00060164	0.00083032	0.0017555
N.S.		-0.00042056	-0.0010234	-0.0015162	-0.00035005	0.0013881	0.0023008	0.00056284	-0.001662	0.00054562	-0.0019945	0.0024216	0.00063355	-0.0016364	0.00103	-0.00017393	-0.0012747	-0.00034283	-0.00018285	2.6811e-05	0.00051803	-0.00014258	3.3809e-05	-0.00062444	9.8785e-05	-0.00073172	-0.001134	0.0010818	0.00034019	0.0011503	0.00010043	-0.0010797	0.0013285	-0.003034	0.00057642	-0.0027718	0.00036233	0.0011647	0.00044353	0.0022242	0.00087987	-0.00063072	0.00027751	-0.00011053
N.S.		-0.00040093	-0.00045046	0.00092182	-0.0017757	-3.9836e-05	-0.00067951	-0.00074493	8.3014e-05	0.00043737	-0.00042118	-0.00085347	-0.0012919	-0.00093507	-0.0010705	0.0010355	0.0014602	0.00028184	-0.00033989	-0.0015804	-0.0015065	0.0017805	-0.00095682	0.00016973	0.00043581	0.00043451	2.519e-05	0.0010956	0.00046142	0.00019594	0.0022056	-0.00015175	3.5037e-05	0.00091707	-0.00023136	0.00025817	-0.00010558	-0.00046594	-0.0007768	0.0014906	0.0022091	-0.00029651	0.00059681	0.00029105
N.S.		-0.0012802	-0.00044231	-0.0011383	0.00046893	-0.0011596	0.00066504	-0.0012219	-0.0031722	-0.0010215	-0.0012242	-0.0007608	-0.00060118	0.0017571	-0.0012755	0.0011286	1.5259e-06	-0.00093426	-0.00083146	0.0003422	-0.0015978	-0.0007703	0.001458	2.6729e-05	0.0009844	-0.00062529	-0.00063848	0.00030104	-0.0003052	-0.00048296	0.00088425	0.00093274	0.00084509	0.00050699	0.00071317	-0.00080017	-0.00031047	0.00058791	0.00070233	-0.00047009	0.0021058	0.0040537	-7.3478e-05	-0.00023495
N.S.		0.00014523	-0.0020103	-0.00039968	-0.00057302	0.00042194	8.1003e-05	-0.00072973	0.0022645	-0.0011125	-0.00083172	0.0023415	2.017e-05	-0.00089689	0.0023929	-0.00035225	0.001265	0.00087792	-0.00045994	-0.00080414	0.00339	0.0057954	0.00081489	0.0041379	0.0012469	0.0028543	0.0028827	3.4011e-05	0.00046443	0.0023449	0.00063639	0.0031256	0.0023583	0.0014449	0.00018094	-0.00079572	0.00026577	5.762e-06	0.00021735	0.0013173	-0.0014647	0.0020493	0.0013883	0.0032467
N.S.		0.0003771	-0.0012767	-7.5401e-05	-0.0013553	-0.00037382	0.001832	0.00021183	-0.0012444	-1.5073e-05	-0.00081901	0.00038024	-0.00096394	0.0024018	0.0011977	0.00010883	-0.0012809	-0.00033817	-0.00084548	-0.0010775	-0.00076228	0.0003167	0.00014486	-2.8746e-05	-0.00072911	0.00042513	-9.2246e-05	-0.00028919	-0.00029098	-0.001023	-0.00022236	-0.001522	-0.00011747	7.0823e-05	0.00016082	-0.00061453	-0.00033921	-8.1226e-05	0.0001958	-0.0003552	-0.00031658	-0.00046167	-0.00040583	0.0013502
N.S.		-0.00040739	-0.00029572	0.00013021	-0.00042482	0.00088348	0.002161	0.00075046	-0.00085865	0.0010663	-0.00032654	0.00092042	0.00034084	-0.0017373	0.0014311	-0.00027039	-0.00082688	-0.0002658	-0.0013005	-0.0014767	0.0017456	-0.00098666	0.00078489	-0.0013767	0.00035645	-0.00017355	-4.6294e-05	0.001456	0.00010871	0.00098234	4.2635e-05	-0.00061575	0.0017716	-0.0019719	-0.00025054	-0.0016271	0.00073222	0.0023895	0.0010463	0.0024681	0.0010316	-0.0012757	-3.7374e-05	0.0013148
N.S.		0.0024292	0.00053793	0.0015467	0.00064437	0.00091748	-0.00075567	0.00045935	-0.00065848	-0.0011086	-0.00051932	0.00027479	-0.001251	-0.00027343	0.00010425	0.0038437	-3.7611e-05	0.0020149	0.0014017	9.4769e-05	-0.0005021	0.00070187	0.00015037	9.4291e-06	0.00040219	-2.8681e-05	0.00096533	-0.0015232	-0.00065333	-0.00028299	-0.00066469	-0.00075297	-0.00028316	0.00091868	0.00030568	-0.001068	2.3244e-05	0.00097955	0.0013236	0.00072925	0.00075171	0.00042152	0.00025706	0.0008768
N.S.		0.0008357	0.00018821	-1.0917e-05	-0.00090032	0.0006021	0.0012933	0.0022969	0.00027689	0.0016839	0.00042118	0.0011634	-0.00099811	0.0013895	-0.0019333	0.00048477	0.0016047	-0.00049774	0.00019898	0.00099591	0.0020575	0.00076804	-0.0065541	0.00026346	-0.00077346	-0.0018243	-5.7911e-05	-0.00040688	-0.0011084	-0.0004048	0.00011041	5.9639e-05	-0.00018057	0.00094971	0.00035881	-0.0017194	9.8013e-05	0.00047851	-0.0015875	0.0005259	-0.00033691	0.00056021	-0.0019624	0.0038033
N.S.		0.0017963	0.003122	-0.00054514	0.00084979	-0.0010702	0.0023724	-0.0011391	-0.0014233	-0.00047202	-0.0009067	-0.00013368	-0.00020422	0.00169	-0.0018384	0.00090833	0.00019812	0.00069348	0.0019155	-0.00051551	-0.0011497	-0.0011607	0.0019314	2.4214e-05	0.0013495	-0.00090604	0.00019114	0.0024826	0.0021321	-0.0011843	0.0029962	0.0017464	0.00024849	0.00089542	0.0024247	0.00089812	-6.8094e-05	-9.6678e-05	-0.00012513	-0.0011235	0.0016221	8.6916e-05	0.00074196	-0.00056697
N.S.		-0.00051168	-0.00026887	-0.00098356	0.0011897	-0.0013104	-0.0010466	0.0014539	-0.0011345	-0.00075106	-8.2703e-05	-0.00061246	-0.0014587	-0.0020385	-0.0018557	-0.00078138	-0.00023157	-0.00015925	-0.00048946	0.00023526	-0.0013284	-0.00057849	-0.0017862	0.00061194	-0.0011336	0.00010172	-0.001336	0.0019084	-0.00010205	6.7845e-05	0.00013708	0.00059466	0.0012228	-0.00083888	-0.00023924	0.001079	0.0012624	-0.00028822	0.0013367	0.0011534	0.00085594	-0.00063697	0.0016559	0.00046362
N.S.		0.00034552	-0.0023553	-5.2825e-05	0.00033401	0.0014854	-0.00043179	-2.5013e-05	-0.00084349	0.00071642	0.0012196	0.0020704	-0.00063857	8.3096e-05	0.00096347	-0.00042943	-0.0017164	-0.0018903	-0.0011898	-0.00036857	-0.0012549	-0.00085999	-0.00048224	-0.0018204	-0.00036484	-0.0010295	-0.00090737	-0.00058381	9.7242e-05	8.0844e-06	-0.00057561	-0.001152	-0.0011239	0.0018493	0.00077642	0.0014206	-0.00049609	-0.00044034	0.0022378	0.00069851	-0.00064103	0.0020495	0.00035104	-0.0022939
N.S.		-0.00055095	0.0015982	0.0028951	-0.00022523	0.00066288	0.00034347	-0.00034124	0.00022247	-0.00044572	0.0013781	-0.0029585	-0.0015	-0.00084387	-0.0011901	-0.00079927	0.0010244	0.00048644	-0.0015333	-0.0015148	0.00067904	-0.00028311	-0.0015086	-0.0026156	0.0012848	-1.3748e-05	0.00038418	-0.0015869	-0.0010388	0.00023821	-0.0014647	-0.00022923	0.0015873	-9.3801e-05	-0.00043416	0.0008259	-6.9233e-05	0.0011528	0.00013429	0.0011949	0.0025828	-0.00037493	-0.00062285	-0.00083078
N.S.		-0.00041818	0.00023169	0.00061771	0.00086474	-0.0002376	-0.00017627	0.0002451	0.0013566	0.00048908	-0.00099717	0.0022153	0.00058761	0.00041356	-0.00065963	-0.0011579	0.000482	-0.00051437	0.0010927	0.0011374	-0.00015317	0.00059904	0.00087318	0.0023533	-0.0020626	0.00051702	-0.0004353	-0.001964	2.0701e-05	-0.000818	-0.00038314	-0.00061154	-0.0012793	0.00019796	-0.0017091	-0.00099016	-0.001514	-0.0013976	-0.0014112	-0.00045972	-0.0002532	-0.00049184	0.0012907	0.0028762
N.S.		-0.00053218	-0.0011555	-0.00015844	-0.0022775	0.00022964	-0.0001073	-5.989e-05	0.00088861	0.00027752	-0.00077297	-0.00089341	-0.0013065	-0.00094319	-0.001094	0.00052864	-0.00069526	-7.4809e-05	0.0001158	0.0007608	-0.00029198	2.0228e-05	-0.00075162	0.00027957	-0.00088519	0.00045388	-0.00042173	-0.00042677	0.00094846	-0.0012713	0.0014285	-0.0011628	7.6843e-05	-0.00027355	4.9582e-05	0.0017632	-0.0012692	0.00073332	0.000973	1.5384e-06	0.00013975	-0.00042054	-0.00046515	0.00018966
N.S.		0.00012751	0.00045087	0.0010311	0.00038476	-2.7076e-05	-0.00025574	-0.00010486	0.00090325	0.00016839	-0.00095474	0.001292	0.00026422	0.00084444	-0.00025308	-8.7383e-05	9.7083e-05	-0.0015981	0.0015558	-0.00043181	0.00016095	0.0014235	0.0033168	0.0014019	-0.0019365	0.00045424	-0.00072213	-0.0022837	-0.00087051	0.00076613	0.0010276	-7.1319e-05	-0.001315	-0.0005811	-0.0012698	-0.00054716	-0.0017756	-0.00076136	-9.1247e-06	-0.00027504	5.4108e-05	-0.0012352	0.00076696	0.0009796
N.S.		5.8304e-06	-0.00055631	0.00032791	-0.0011322	-0.00083029	0.00060164	-0.0013443	-0.0002365	-0.00084068	-0.00045499	0.000114	-0.0014825	-0.00024508	-0.00035469	0.0014128	0.00058498	-0.00087943	0.0011111	-0.00065148	0.0023386	3.015e-05	-0.00013007	0.0014785	0.0005944	1.5066e-05	0.00027783	-0.00019982	-0.00020809	0.0023877	0.00071075	0.0010812	0.0011987	-0.0001066	-0.0002388	-0.00040978	-0.00022419	0.00058131	0.00018561	0.0006627	0.0034459	-0.00096328	-0.00025731	0.00053338
N.S.		0.0021152	-0.00054395	0.00088291	0.0018222	0.0023225	-0.00025724	-0.00029315	-0.00044125	6.6264e-05	0.00054519	-0.00048303	-0.0016588	0.0011402	6.5859e-05	0.00078208	-0.00067293	0.00082754	0.00091705	0.00032203	0.0021682	0.0016513	0.00027682	0.00093143	-0.00029945	4.982e-05	-8.8431e-05	-0.00015546	0.00048676	-0.00072954	0.00085224	-5.9978e-05	0.0005865	-0.00040868	0.00047583	0.00045427	0.0003762	0.00038764	0.0015149	-0.0004394	0.0030253	0.002422	0.0021306	0.0019229
N.S.		-0.0013434	-0.00036681	0.00064647	-0.00053023	-0.00078416	0.003171	-0.002204	-0.00069372	0.0011232	0.0012432	0.00077172	-0.00055889	-0.00054606	-0.0010676	0.00066712	-0.00052485	0.00070236	-0.00098041	4.6474e-05	-0.00046442	0.00022373	0.0022217	0.0002354	0.00062273	0.0031514	-0.00020148	0.00053094	0.0004104	0.0008902	-0.00084134	0.00092042	3.2058e-05	0.00050484	0.0017256	9.0478e-05	-0.0017554	0.0024702	-4.7851e-05	0.0035887	0.00040159	0.00061924	-0.00047342	2.8786e-05
N.S.		-0.001169	0.00027778	0.00048576	-5.3432e-05	-0.00066143	0.00064413	-0.0012311	-8.9521e-05	0.00040618	0.00086571	0.00067574	0.00080269	0.00090304	0.00038586	0.00013344	-0.00020387	0.0010966	0.00064351	0.00012759	-0.0015141	-0.0003674	0.0010578	-8.841e-05	-0.0010152	-0.00090215	-0.0012128	0.00025173	-0.001273	3.4728e-05	-0.00016634	0.00090306	-0.0011326	0.0015702	0.0002705	-0.00093732	0.00059725	0.00085564	-2.8299e-05	-0.00097789	-0.00088335	-0.0019183	0.00027889	-0.00012405
N.S.		-6.8987e-06	-0.0013505	-0.00055495	-0.00066929	-0.0014016	-0.00061842	-0.00091955	0.0012645	0.00085182	-0.0017029	0.0012837	-0.0022961	-0.0001701	0.0019852	-0.0012565	-0.0012304	-0.00071905	-0.00083609	-0.0010728	-0.00025346	-0.0010694	-0.0008208	-0.0006874	-0.00072291	-0.002004	0.00039911	-0.0019796	-0.0028241	0.0008119	-0.00094807	0.0011294	-0.0012124	0.0016855	0.0012201	0.00087288	0.00075947	-0.0015544	0.00066285	0.0016703	-0.00050932	0.0010467	0.00068877	0.00026094
N.S.		-0.00016951	0.00095706	-0.00047925	0.00074459	0.0013673	-1.7481e-05	-0.0002033	-0.00057031	-0.0011368	-0.00033802	0.00045005	-0.00052911	0.00057569	-0.00095244	-0.0010819	0.00027755	-0.00042832	-0.00027265	-0.0004183	0.00020425	6.5733e-05	0.00119	-0.00068914	0.0022329	-7.0678e-05	0.00075692	-0.00048294	-0.00021146	-0.0001317	-0.00062218	0.00027855	0.0004924	0.00059074	-0.0007998	-0.00103	-1.4051e-05	-0.001119	-0.00072003	-0.00081717	-0.00018179	0.0013912	-7.447e-05	0.00023967
N.S.		0.00043567	-0.0015134	-0.0015947	-0.0023188	-0.0022732	0.00084601	-0.00038664	-0.001594	6.9543e-05	0.0012986	-0.00050375	-0.00081887	0.00019615	0.00064307	-0.0013807	-0.0005872	-0.00084404	0.00057372	0.0025985	0.0009906	0.002213	-0.0025815	0.0015686	0.002357	-0.00017262	0.00069667	0.00055812	-0.0023872	0.000633	-0.0010693	0.0013216	0.0024912	0.00074472	-0.0011982	0.00085281	-4.912e-05	-0.00052933	-0.00052717	-0.0013327	0.0001057	0.0014405	-0.00055703	0.0010569
N.S.		-0.00043279	1.1127e-05	0.00017388	-0.0012548	-0.0020933	0.00052222	0.00038533	-0.0024838	-0.001513	-4.4424e-05	-0.0022926	-0.0018695	-0.00091555	8.6025e-06	-0.0018756	-6.0664e-05	0.0013206	-0.00095899	-0.00089929	-0.00095236	-0.001028	-0.0018622	-0.0010024	-0.00088506	-0.00037919	0.00011998	0.0010927	-0.00020499	-0.00028805	-0.0012407	-0.00077385	-0.00054888	-0.00059738	0.0012598	0.00012844	0.0024668	0.0041435	0.00044745	-0.0017984	-0.00013983	-0.00055637	0.0012269	-0.00019994
N.S.		0.0010675	-0.00051128	-0.00089082	0.00082887	-0.0012268	0.0016071	-0.00013919	-0.0013739	-0.00021155	-0.00040885	0.00029	0.00082496	-0.0010384	-0.00052518	0.00077453	0.0013858	0.0023028	0.00048548	0.00090838	0.00077773	-0.0014202	0.00039701	0.00026316	-0.0013328	-9.5219e-05	0.00066593	0.00042946	0.00077719	-0.00162	-0.0005609	-0.00091235	-0.00044734	8.397e-05	0.0011015	0.0020728	0.00072555	0.0010353	-0.00022647	0.0010077	0.0011249	0.0015496	-0.00065923	0.0013504
N.S.		-0.0007992	-0.00074411	-0.0006621	-0.0020725	0.0015297	0.0016309	-0.00038266	0.0010832	0.00099368	-0.00090229	7.9564e-06	-0.0013046	-0.00011345	-0.00046704	0.00036784	-0.00068016	-2.9787e-05	0.00038511	-0.0010445	-0.0017974	-0.00015697	-0.00044631	-0.00042469	-0.0011246	-0.00055584	0.00057673	0.00045866	-0.00012181	-0.0011044	0.0003013	-0.00058723	-0.00083594	4.5732e-05	0.0016983	0.0017468	-0.00070288	0.0012259	0.00048862	-0.0011167	4.8879e-05	-0.0016909	0.00060098	-8.0624e-05
N.S.		-0.0016561	-0.001439	0.0011835	0.00045891	0.00086707	0.00027284	-0.001488	0.00093802	-0.00065827	0.00058101	4.9773e-05	0.0019576	0.0016599	-0.00087293	0.0013469	-0.0015518	-0.00074287	-0.00017922	-0.0010334	-9.9559e-05	-0.0022783	-0.0019349	8.2073e-05	0.0012416	-0.00023356	0.00064204	-0.00046043	-0.0012565	0.00032433	-0.00091844	-0.0008887	-0.00041507	-0.00033178	-0.0013704	0.00026583	-0.0010615	-0.00032377	1.3084e-05	-0.00030474	0.0014898	0.00053688	-0.0011405	0.0014997
N.S.		0.001315	0.0020573	-0.00051723	0.00161	-0.0015742	0.0020731	-0.00087573	-0.001249	0.00079418	0.00053251	0.00035961	0.00015756	0.0023219	-0.0013801	0.0001196	-0.00067989	0.0010336	0.0021794	-0.0011579	-0.0017905	-8.6461e-05	0.0027058	0.00019093	0.00081383	0.00039938	0.00058006	0.0035616	0.0021264	-0.00066817	0.0021596	0.00029908	0.00088252	0.00086123	0.0026136	0.00052873	-0.00027535	0.00077086	-0.00085087	-0.0010449	0.00098531	0.00023084	0.0011769	-0.00081642
N.S.		-0.0012792	0.00036846	-0.00051279	-0.00010042	-0.0020572	0.00071319	-4.8476e-05	-0.00040663	-0.00074228	0.00044024	0.00069087	-0.0004012	-0.00073672	-0.0012301	1.8635e-05	0.0021087	0.0017379	0.00031994	0.00029274	0.0014755	0.0030719	0.0016415	0.00047506	0.00017982	-0.00042395	-0.0001217	-0.00087032	0.00049747	0.0006335	-0.00085979	0.00059544	3.6489e-05	-5.7193e-05	0.0013424	0.0012443	0.0014443	0.00028856	0.0013637	0.0021159	0.00029919	-0.00017094	0.00026306	0.00091353
N.S.		0.0013896	5.4883e-05	0.00044305	0.00087095	0.0033915	-0.00014856	0.00059281	-0.00044351	0.00050734	0.002013	0.0019263	-0.00018275	0.0011215	0.0011224	-0.00057353	-0.0013553	-0.0016545	-0.00078698	-0.0011909	-0.00056557	-0.00027472	-0.00010517	-0.0012957	-0.00053545	-0.00070821	-0.00079276	0.00016261	1.8503e-05	-5.3251e-05	-0.00086605	-0.00020146	-0.00042266	0.00063263	0.00068057	0.00024517	-0.00061165	-0.00065274	-7.3441e-05	0.00029464	-0.0016599	0.0020572	-0.00036337	-0.00119
N.S.		-0.00013515	-0.00039924	-0.0002699	-0.0011998	-0.002533	-0.00099508	0.00043897	-0.00077077	-0.0016622	2.5302e-05	-0.00021386	-6.4118e-05	1.9195e-05	0.00040286	-0.00022093	0.00092047	0.00038022	-0.00043847	-0.0013362	-0.00011786	-0.00079565	-0.0013807	-0.0015484	-0.00093687	-0.00095513	-0.00038193	0.00091833	0.00027343	0.00068777	-0.0020518	-0.001094	-0.0011892	7.9158e-06	-0.000947	0.00047358	0.00015169	0.002888	-0.00041587	-0.0015007	0.0011003	0.00035128	0.00040216	8.5932e-05
N.S.		-0.00045944	-0.0013204	0.0010354	-0.00086834	-0.00096346	-0.0014797	-0.00030962	-1.6409e-06	6.856e-06	-0.00084106	-2.5393e-05	0.00014363	-0.0018191	-0.00060233	-0.0001437	-3.5181e-05	-2.9849e-05	0.00066869	0.0018195	0.0011459	0.00032117	0.00016492	0.00077267	-0.00039957	0.0011827	-0.00056251	-0.0010228	0.0025212	-0.0014752	0.0028359	-0.00032155	0.00096858	0.00045699	-0.00062355	0.00106	-0.0011263	-0.00027649	0.0012408	-6.9355e-06	0.0010738	0.0013676	-0.0013502	-0.0009078
N.S.		-6.3948e-05	-0.0012211	0.00055023	-0.0013988	-0.00010158	0.00030558	0.00029203	-0.0010427	8.3857e-07	-0.0011067	0.00041868	-0.0022826	-0.00013051	0.001059	-0.00051915	-0.0024202	-0.00036254	-0.00055917	-0.0011249	-0.00058092	0.00011721	-0.0011486	-0.00073525	-0.00013135	0.00074817	-0.0005183	-3.4369e-05	-0.0011361	-0.0011462	-0.00075258	-0.0016191	-0.00073555	8.5484e-05	-9.1562e-05	-0.00039579	-8.6652e-05	0.00042381	0.00029334	-0.00059864	-0.0010644	6.1449e-05	-0.00039451	0.00029987
N.S.		0.0019715	0.00053555	0.00036582	0.0023586	-0.0010504	0.00055352	-0.00020423	-0.00022127	0.00068185	0.00041643	0.00065638	0.0011271	0.0015876	0.00098112	-0.00084219	-0.00029853	0.00080726	0.0021917	-0.0013863	-0.002215	0.00082012	0.006055	0.00037335	0.00055321	0.0024022	0.00092757	0.0026787	0.0013079	-8.2935e-05	0.0021072	-0.0011783	0.00067117	-1.8046e-05	0.0018045	0.00012683	-0.00066778	0.0017061	-0.00058699	-0.00014567	-0.00017949	-0.00056722	0.00049568	-0.00093131
N.S.		0.0019368	-0.0016112	0.00022982	0.0012096	-0.00010721	-3.2769e-05	-0.00022095	0.002298	-0.00060273	-0.0005303	0.0014271	-0.00012392	-0.001355	0.003753	0.00016618	0.0017069	0.001908	-0.00097614	-0.00078523	0.0037981	0.0056213	0.00017744	0.0034585	0.0011639	0.0012677	0.00094901	0.00065545	-0.00029835	0.0023399	0.0010495	0.00085302	0.0024995	0.0017504	-0.0014419	-0.0020145	-3.4941e-05	-0.00018682	-0.00050101	0.00046173	-0.00046892	4.6925e-06	0.00023244	0.001172
N.S.		-0.00064078	0.00040685	-0.0012484	0.00091042	-0.002047	-0.0010056	0.00020134	-1.4781e-05	-0.00064459	-0.00070357	-0.00045296	0.0026425	-0.00020524	0.0008984	0.00058818	0.0012244	0.0037351	0.0025848	0.0023284	0.0019003	0.001186	0.00070633	0.00049447	-0.0013899	0.0016524	0.0029567	-0.00035933	0.0012658	-0.0012632	-0.00090136	0.00095957	0.00068417	-0.00022261	-0.0024972	0.00082606	0.00284	9.6338e-05	-0.0019801	-0.00012233	-0.00013267	0.0021877	0.00019454	0.0013768
N.S.		0.0008252	-0.00089738	0.001139	0.00061197	0.0015551	-0.00052889	-0.00012426	-0.00050377	0.00063485	0.0011595	-0.00049798	-0.0018351	0.0025675	2.0582e-05	0.00061207	-0.001337	-0.00022152	0.00039374	0.0021142	0.0014086	0.0009437	0.0010393	0.0019877	0.00063989	-0.00086008	0.00038375	0.00023042	-9.5518e-05	-0.00044259	0.00031959	0.00012103	0.0017391	-0.00060377	0.00060909	0.00039778	0.0019018	0.00018473	0.002542	0.0015272	0.0029964	0.0026561	0.0039731	0.0020451
N.S.		0.001658	-0.00013789	2.8404e-05	0.0021354	0.00059477	0.00042984	-0.00039697	-0.00075191	-7.0222e-05	-0.00026394	-0.00047348	-0.00057875	-0.00042465	-0.00030919	0.0007848	0.00011233	0.0017093	0.0007226	-0.00033268	0.0012572	-0.00020611	-0.0001518	0.00025907	-0.0012921	0.00027129	-0.0002304	-7.7436e-05	0.00062477	-0.0011786	0.00038685	-0.0006264	-0.00048143	-0.00029522	0.00088734	0.00099126	0.00027168	0.00072162	2.9498e-05	-0.00081428	0.0025071	0.002238	8.6909e-05	0.0017224
N.S.		0.00084712	-0.0005492	-0.00026746	-0.00015184	-0.0006856	-0.00014041	-0.00071694	-0.0007325	0.0014116	0.0013283	0.00010328	0.0025079	-0.00047094	0.0016391	8.9837e-05	-0.00052781	-3.0859e-05	-0.00078672	-0.00048691	3.6447e-05	-0.00079088	0.0019085	-0.0002896	0.0010555	-0.0017373	0.00022715	8.5461e-05	-0.00077678	0.0015894	-0.00021936	0.00077712	-0.0011657	-0.0014175	-0.0019661	0.0011916	-0.00079782	-0.00027783	-0.00019001	0.00021562	-0.0015412	0.00098186	0.00023072	-0.00056175
N.S.		-0.00045265	-0.00079164	0.0016286	0.00081742	0.0015268	-0.00019862	0.00022175	-0.0006659	-0.00047776	0.00060954	-0.00030986	-0.00026535	-0.0010742	0.0026178	0.0021721	-0.0012054	-0.001414	0.0039934	0.00064489	-0.00041402	-0.0010987	1.8466e-05	-0.00076164	-0.0013607	0.0010238	-0.0036838	-0.0010683	-0.001629	0.00031219	0.00029118	0.00022992	1.3937e-05	0.00021686	-0.0012333	-0.0003356	-0.0012075	0.0006534	0.0023867	-0.0011396	0.00036144	0.00099833	-8.045e-05	0.0031438
N.S.		0.00077452	0.0028326	-0.00013769	0.0018531	0.0025878	0.00090645	0.0006755	-0.00071743	-0.00041617	0.001157	-0.0005124	-0.00043584	-0.00049691	0.00021257	0.00032644	-0.00075111	-0.00014025	-0.00063516	-0.00069191	0.00088046	7.8366e-05	0.0015891	0.00049477	-5.635e-05	0.0017068	0.00025359	0.00029006	0.00069995	0.00047673	0.00048889	0.00014128	0.0024709	-0.00022612	6.6961e-05	-0.00038918	0.00031249	-2.8359e-06	-0.00032668	-0.00091008	-0.0017369	0.0011601	-0.0016578	-0.0018871
N.S.		0.00022223	-0.0017951	-0.00064006	-0.00054843	-0.0018589	0.0011885	-3.4313e-06	-0.0017733	-0.00023266	0.000778	-0.00014903	-0.0003941	-0.00086422	0.0015306	-0.0011999	-0.00018337	-9.381e-06	0.00013883	0.0019157	0.00094001	0.0018594	-0.0032613	0.001163	0.00045499	-0.0004504	-0.0017847	0.00013037	-0.0019585	0.0016117	0.00011106	1.502e-05	0.0021312	0.0011078	-0.0021002	0.00054647	0.00091148	-0.00038335	-0.00085848	-6.1613e-05	0.0001832	-0.00058048	-0.0012117	0.0012575
N.S.		-0.00024128	-0.00098127	-0.00084452	-5.9059e-05	-0.0033515	-0.00082222	-0.00073104	0.00047353	0.00029081	-0.00045822	0.0015913	-0.0016813	8.0543e-05	0.0016613	-0.0003189	-0.00068939	-6.1514e-05	-0.00033148	-0.00056744	-9.562e-05	0.00013614	-0.00093355	-3.3045e-05	-0.00014778	-0.0015545	-0.00055982	-0.0015061	-0.0027698	0.0012605	-0.0010724	0.0012931	0.00039807	0.0023773	0.0020071	0.0010954	-0.000218	-0.0011871	-0.00035439	-0.00012466	-0.0013057	-0.00015387	0.0019583	9.0177e-06
N.S.		-0.0016162	0.00017134	6.6515e-05	-0.00087528	0.00021307	0.00024314	0.00097299	0.0002013	0.00044586	0.0024568	0.00054074	-0.0017516	-0.0017496	-0.00029062	-0.00034082	0.00061026	0.00077004	0.00037063	0.0005136	0.0011556	-0.0013379	0.0014734	-0.00048579	0.00076703	-0.00016785	-0.00062535	-0.00022654	-0.0012839	2.0303e-05	0.00021831	-0.00091049	4.2546e-05	-0.00073303	-0.00042427	0.0012088	0.00079616	0.0032369	-0.0017682	0.00051721	0.0020115	-0.00074179	0.0011069	0.0046493
N.S.		0.0024562	0.00077355	-0.00020256	0.00029978	0.00081378	0.00013855	-0.0015711	0.000912	-0.00042413	4.8195e-06	0.001276	-0.00031637	0.0011092	0.0014479	0.0023466	0.001342	0.0014065	0.00057208	-0.00042148	0.001351	0.0010725	0.001482	0.00090533	-0.00019548	-0.0021745	-2.6868e-05	-0.00097853	0.0013166	-0.00081781	-0.0024248	-0.00068383	-0.0017687	-0.0016053	-0.00055962	-0.00096281	-0.00070762	-5.8096e-05	-0.00071064	9.102e-05	-0.00083601	0.00078348	-0.00015507	-0.00064212
N.S.		0.0020973	0.00027719	0.0011281	0.0013879	0.0016722	0.00035248	0.001917	0.0011935	-0.0010846	0.00025011	0.00059666	0.00039193	-0.00011331	5.2871e-05	-0.0011022	-0.0020567	4.3412e-05	-0.0016394	-0.00087025	0.0036203	-0.0012582	-0.0017372	-0.0010137	0.003108	-0.00041093	-0.00077018	0.00056916	1.118e-05	-0.00067149	0.0011728	-0.0013603	-0.00029397	-0.00038386	0.001549	-0.00097326	-0.0015416	0.0010456	0.00031354	-0.001408	-0.00084538	0.0024662	4.8121e-05	0.0030222
N.S.		0.0016875	0.0030599	0.00060626	0.0017232	0.0041586	0.00056087	0.00086302	-0.00038209	0.00015283	0.002106	8.4338e-05	-0.00014833	0.0010965	0.001359	0.00017249	-0.00080877	-0.00084124	-0.0009373	-0.0011675	0.00071292	0.00057292	0.00010307	-3.5416e-05	6.1196e-05	0.00045992	-0.00025123	0.00060915	0.00023156	0.00046838	-0.00052324	0.00064599	0.0010904	-0.00077009	0.0003969	-0.0007084	1.8707e-05	-0.00068876	-0.0012281	-0.00045082	-0.0019014	0.0014954	-0.0013012	-0.0008743
N.S.		-0.00069988	-0.00071862	-0.00077878	-0.0010854	0.0019977	0.001673	-0.00091252	0.00073485	0.0014467	-0.00082617	0.00073096	-4.8645e-05	0.00074171	0.00010242	-0.00076184	-0.0014033	-0.00024477	0.0014338	-0.0023616	-0.0017376	8.8139e-06	-0.00055778	-7.1771e-05	-0.00029627	-0.00077463	0.0007852	0.00098585	0.00011716	-0.0014526	-0.0004246	-9.1344e-05	-0.0010385	0.0010603	0.0031163	0.00092416	-0.00061736	0.0014262	0.00064331	-0.0012295	0.0014012	-0.0017893	0.00092943	-0.00026869
N.S.		0.00088305	-0.00038285	0.0019765	0.00083321	0.00081785	-0.00043462	3.0453e-05	-0.00063747	-0.00052014	-0.0014021	0.00019794	-0.001867	-0.00064008	-0.00034868	0.001852	-0.00012063	0.0016737	0.00093283	-0.00054381	-0.00049222	-3.5084e-05	-0.00036921	0.00043284	0.00051819	0.00021855	0.00017685	-0.0012976	-0.00069217	-0.0010568	-0.00049527	-0.00054962	-0.00045307	0.00091001	0.00021273	-0.0012401	-0.0006769	-4.5464e-05	0.00038986	-1.8568e-05	0.0013718	0.0012444	-0.0013594	0.00095836
N.S.		5.0584e-05	0.00047435	0.00050355	-0.0013563	0.00031243	-0.00058333	-0.0010784	-0.0019475	-1.2759e-05	0.0002213	0.00081699	-0.00073814	0.00017684	7.9743e-05	-0.00048094	0.00047026	0.00028706	-0.00031414	-0.00023214	0.0012301	0.0009002	0.002239	0.00043849	-0.0012215	0.00010368	-0.0018248	0.0022805	0.0014225	5.9703e-05	8.7893e-05	0.00093723	-0.0012128	0.00046251	-0.00020782	-0.00067311	-0.00077925	-0.00062098	0.0011536	0.00042287	-0.00019729	0.00038085	-0.00015105	0.00013149
N.S.		0.0014379	0.00021089	-0.0015625	-0.0031345	-0.0010995	0.00026018	-0.00044201	-0.0011018	0.00024107	0.00032649	-0.00036172	-0.00076287	0.0014597	-0.00033733	-0.0013492	-0.0010043	-0.0012018	-0.00067423	0.0010545	0.0016852	0.00060366	-0.0016985	0.00078396	0.0026766	-0.0003218	0.0036119	0.0014193	-0.0020688	6.2305e-05	-0.0013921	0.0013384	0.002304	0.00022681	-0.00028624	0.00070909	-0.0010665	-0.0011699	-0.00019656	-0.0016126	6.3028e-05	0.0029947	0.00045916	0.00045839
N.S.		-0.00037716	-0.0017354	-0.00022345	-0.00061004	-0.00059995	-0.00066421	-0.00096729	-0.0005353	-2.3632e-05	-0.00043066	-6.4534e-05	-0.00069156	-0.00060226	0.0013617	0.00042109	-0.001814	-0.0016845	-0.0012712	0.00057944	-0.00096571	-0.00081472	-0.00083486	-0.0016664	0.00042148	-0.00047882	-0.00028226	-0.0017172	-0.00073531	0.00060507	-0.00018274	-0.0025931	-0.0023745	0.0016513	-0.00021279	0.0016958	-0.00040618	-0.00076032	0.0023575	0.0011888	0.001169	0.00062232	0.00042981	-0.0031002
N.S.		0.0019953	-0.00043	-0.00083827	-0.00031463	0.00053259	-0.00074915	5.5698e-05	-0.00027347	0.0011512	-6.6823e-05	-0.00022607	-0.00046164	-0.0016109	0.00038988	-0.00038805	-0.0012966	-0.00039003	-0.00031776	-0.0014674	-0.0008796	0.00028668	-0.00090475	0.00011304	-0.0011275	-0.00064801	0.0024454	-0.00056285	0.0003619	-0.00038903	-0.0010908	0.00027581	0.00058371	0.00019679	-0.00030767	-0.00057852	-0.0011816	-0.0014635	-0.00093114	0.00022413	-0.00014984	-7.4881e-05	-0.0011557	-0.00064238
Positive		0.0022795	-0.00012488	0.0007292	0.0034794	0.00021168	-0.0012843	-2.9189e-05	0.00065121	0.00012514	0.00015859	0.00043683	0.0018923	0.00011066	0.0034924	-0.00052062	0.0011612	0.0010772	0.0018741	-0.0010256	-0.0022851	0.00035953	0.0089706	0.00086667	0.00035446	0.0022487	0.0012893	0.0010543	0.00051865	-0.00017885	0.0017777	-0.00045117	-5.0465e-05	-0.0012595	0.00032457	0.00023857	-0.00083419	0.0013213	-9.2633e-05	0.00059729	-0.00063461	-0.00046763	0.00010068	-0.00091791
N.S.		-0.0015918	-0.00038469	0.00026972	-0.0011896	-0.00069731	0.0019817	-0.0015497	-0.0009759	1.4687e-05	0.00084633	-3.1923e-05	-0.00066906	8.243e-05	-0.0013882	0.00066941	-0.00079112	0.0012585	-0.00093491	0.00050755	-0.00030484	-0.00028399	0.0017028	0.0020487	0.00049411	0.00201	-0.00024098	0.00091211	0.0016091	0.0013795	-0.00026259	0.00052872	0.00042805	-0.00012156	0.0026517	0.001028	-0.0012391	0.0023659	-0.001037	0.0053624	-7.0693e-05	0.0018305	-4.1709e-05	-0.00035591
N.S.		-0.0011449	-0.00080857	-0.0013194	0.00080331	-0.00092642	-0.0010422	0.00091342	-0.0012996	-0.00044897	-0.00032105	-0.00079648	-0.00061417	-0.0017451	-0.0006314	-0.00046168	0.00086939	0.00081242	-0.00085878	0.0012385	-0.0005255	0.0006273	-0.00087574	-0.00025681	-0.00098083	-0.00033078	-0.0014445	0.0010779	-0.00054302	0.00069967	0.00072008	-8.3058e-05	0.00065098	-0.00058139	-0.00020548	0.0020863	0.00081345	6.5954e-05	0.0010411	0.000679	0.00067187	0.00030344	0.0017018	0.0023306
N.S.		-3.0356e-05	0.0014361	0.00074432	-0.00054263	-0.00088492	-0.00042122	-0.0016226	-0.00096221	-0.00037509	-0.00015472	-0.00036272	0.0012692	-0.0011951	-0.00062331	-0.0019876	0.0003794	-0.0011856	-0.0012836	0.0010763	0.0010162	0.001445	-0.0011851	0.00059113	-0.0019134	-0.00028297	-0.0012243	-0.00024047	0.0015251	-0.00091263	0.00046301	0.00087339	-0.00027683	-0.0019209	-0.0019807	-0.0017902	-0.0011281	-0.00063718	0.00013465	-0.0010953	-0.00065223	0.0015047	-0.00045812	-0.0010456
N.S.		0.0013287	-0.00023746	-0.00041377	-0.00075285	0.00080477	0.0013152	0.00064715	-0.00028452	0.00080307	0.0022417	0.00068933	-0.0013494	0.00063539	0.000142	0.0013988	-0.00024368	-0.00039536	-0.00082799	-0.0011717	-7.3178e-05	-0.0016412	-0.00050133	3.1239e-05	-0.0024296	-0.00092022	-9.0526e-05	-0.0013156	-0.00021782	-0.00078744	0.00062104	-0.00034959	-0.00020098	0.00050619	0.0024448	0.0004542	0.00088768	0.0024173	-0.0006824	0.0022098	0.00049224	-0.00072994	0.00028663	-0.00068871
N.S.		0.0029682	0.0001335	-0.00089908	-0.00022412	-0.00011194	-0.00083623	-0.00032824	-0.00024766	0.00073543	5.9346e-05	5.5311e-05	0.00046206	-0.0018455	1.3204e-05	-0.0011923	-0.0020313	-0.0012072	-0.0010537	-0.0013848	-0.00084609	-0.00048773	-0.00030759	0.00014522	-0.00073713	-0.00053503	0.001303	-0.00031038	-0.00061526	-0.00058827	-0.0016341	-0.00099559	0.00073212	-0.00029761	-0.0013491	-0.0012979	-0.0014827	-0.0015832	-0.0018257	-0.00032214	0.00016432	-0.00010869	-0.0008113	0.0004178
N.S.		-0.00021735	0.00050531	-0.00012834	1.5588e-05	-0.00067235	-0.0011591	-0.00021445	-0.00013586	-0.00091909	-0.0009705	-0.00015136	-0.00021188	-0.00024586	-0.00074979	-0.00091787	9.6772e-05	-0.00050825	-0.00052852	-0.00031927	-0.00037683	0.0011855	-0.0027435	-0.00014095	-0.00084199	-0.00058029	-0.00036865	-0.00054179	-0.00015177	0.00048257	0.00066709	0.00044441	-0.0012616	-0.00022725	0.0009675	-0.00097144	4.1004e-05	-0.00096218	0.0002097	9.0532e-05	-0.001207	-0.0011692	0.00067981	-0.00026242
N.S.		-0.00097986	0.00025077	-0.00054479	-0.00064936	-0.0022117	0.0014466	-0.00020743	0.00085602	0.00090035	0.0020698	9.8789e-06	0.0025359	0.0030964	0.00040679	0.00032191	0.00078776	-0.00080668	-0.0022476	-6.3473e-05	0.00022462	-0.00045745	-0.00085135	0.0001219	0.00046695	0.00082566	0.0013875	7.2646e-05	0.0003351	0.00096701	-0.00032663	0.00034232	-0.001062	-0.00064493	0.00015059	-0.0010715	-3.869e-05	0.0010733	-0.0008958	-0.00086403	0.0014959	-0.00010153	-0.00084146	-0.0006194
N.S.		-0.00075794	-0.0010212	0.0014926	-0.00029431	-0.00060984	-0.0010691	0.00043541	-0.0011696	0.00042675	-0.00059141	0.00061423	-0.0026731	-0.0017764	0.00043954	-0.00054454	-0.0023986	0.00056291	-0.00028027	0.0001948	-0.00094201	0.00056721	-0.0074791	-0.00048898	0.0001721	0.0016837	-0.00078829	0.00041089	-0.00088703	-0.00089757	-0.0014336	-0.00058805	-0.00090298	0.0012199	-0.00048156	-0.00035726	-0.00057041	0.00010422	0.00019194	-0.00030036	-0.0018114	0.0011159	-0.00119	-0.00039461
N.S.		-0.00023518	6.2778e-05	-0.00046282	-0.0006159	-0.001558	-1.3391e-05	0.00047551	1.7398e-05	0.0003876	0.0079942	0.0011671	0.00036971	-0.00053582	-3.2714e-05	-0.0010383	0.00042738	-0.0010849	0.0014667	-0.00034394	0.0018817	0.0011125	-0.0053475	-0.00025397	-0.00073328	0.002277	0.00027984	0.00094208	0.00061093	-0.0007941	0.0017909	-0.00053788	-0.00032493	-0.0004963	3.907e-06	-3.628e-05	0.00021991	-0.0010881	0.0001613	-0.00024685	-0.00040034	0.00016069	0.0010328	-0.00033117
N.S.		0.0006046	0.00052961	-0.0018487	0.00052036	-0.0032564	-0.00091463	-0.00087701	0.00077034	0.00056266	0.0014762	0.0012273	0.0018025	0.0016597	0.0008981	0.0021399	0.0010693	0.00012358	0.0029097	0.00072781	0.0021412	0.0041481	1.5214e-05	0.0035561	0.00035406	0.0028519	0.0026668	0.0017576	0.002847	0.0021943	0.0013954	-0.00018796	-6.1055e-05	-0.00021793	-0.00058608	-0.00061323	-0.00062607	0.00034978	-0.0013199	0.0022276	0.00041278	0.00075797	-0.00010444	0.00079008
N.S.		-0.00027717	-0.0019066	0.00050824	0.00074361	-0.00034846	-0.0011388	-0.00041588	0.00065317	-0.00011725	-0.0028905	0.0032981	0.001335	-0.00014771	0.00076019	0.0011298	0.0021628	-7.9826e-05	0.0029889	0.0019548	-0.00067306	-0.0010299	0.0040444	0.00021239	-0.00011235	-0.0017734	0.00065583	-0.0009096	-6.8061e-05	-0.0008141	-0.00040784	-0.0004571	-0.0013737	0.00036021	0.00084804	-0.0018503	-0.00013739	-0.0011369	-0.00079499	0.00014799	2.1744e-05	0.00032605	0.0036391	0.0017365
N.S.		0.0012926	-0.00065938	0.00031118	-0.00022254	0.00011732	0.00057225	0.00055499	-0.00010479	0.00057005	0.0018059	3.579e-05	-0.00029436	0.0017006	-0.00028456	4.3055e-05	-2.183e-05	-0.00096177	-0.001333	-0.00154	-0.0011266	-0.00341	-0.00080623	-0.002576	-0.0039431	-0.0017057	-0.00058264	-0.00057314	-0.00014667	-0.00076006	0.0013022	-0.00044543	0.00053184	-0.0010556	0.0019283	0.0011779	0.00093307	0.00022438	-5.8933e-05	0.0028597	9.8676e-05	-0.00099361	0.00085667	-0.001501
N.S.		-0.0004717	0.00090025	0.0014527	4.1318e-05	-0.00088159	0.00098314	-0.0015624	0.00066085	-4.289e-05	5.2722e-05	-0.0011125	-8.3209e-05	0.001261	-0.00074911	-0.00012069	-0.00053194	-0.00014812	0.0005848	-0.00075487	-0.00077085	-0.00092286	-0.00093401	-0.0011191	-0.00012106	0.00015076	-0.00036313	0.00017404	-0.00013954	-0.00054582	0.00078819	0.0014801	-0.00028029	0.0002297	-0.00040357	0.00013856	-0.00036959	-0.00088037	-0.001477	-0.0015618	0.0019491	-0.00069666	-0.00036879	-0.00015288
N.S.		0.00019757	0.0012236	5.0225e-05	0.00014973	-0.00024025	-0.0028545	-0.0012173	0.0016669	-0.00018539	0.0002579	0.0012763	0.00069551	-0.0014094	-0.00075831	0.0021812	0.00029026	-0.00093192	0.0015856	0.00078039	0.0004746	0.0006505	0.002031	0.001313	-0.0011846	0.0020358	0.0010682	0.00050319	0.0024125	-0.0012156	0.00019315	-0.0018862	0.0023954	0.00074435	0.00052845	0.00097958	0.0021427	0.0014082	0.0022964	0.00094893	0.00062596	0.0013428	-0.0014882	0.00074898
N.S.		-0.0011575	-0.00067594	-0.0022748	4.4774e-05	-0.0015037	0.0013889	-0.0010975	-0.0017989	-0.0013768	0.0019959	-0.00039009	0.00057979	0.0042343	-0.0024683	0.00057106	0.00063223	-0.00019427	-0.0015887	0.00011318	-0.0015096	-0.00089688	0.00048053	-8.2774e-05	0.0010355	-0.00011929	0.0010702	-0.00021491	2.5068e-05	-2.7605e-05	0.00044774	0.00062779	-0.00057881	4.3868e-05	0.00030288	-0.00073971	-0.00084121	0.00033614	-0.00065682	-0.0013097	0.0023757	0.0025501	-0.00051594	4.2388e-05
N.S.		-0.00020717	-0.00023767	0.00056017	0.00011446	0.00018966	-0.00064959	-0.00011949	-0.00027442	0.00087462	0.00048334	-0.0009146	-0.00057396	0.0010361	-0.0008339	8.4687e-05	-0.0011985	-0.0012083	-0.00054967	0.0023378	-2.9855e-05	-0.0010933	-0.00027278	0.0015011	0.00068529	-0.00096154	9.8625e-05	0.00014676	-0.00014241	-0.0003146	-0.0006665	0.00075782	0.00087816	-0.00058819	0.0016303	0.00011181	0.0025863	-0.00015563	0.0021827	0.0023877	0.0030211	0.0019253	0.0035209	0.0015334
N.S.		-0.0012276	2.7533e-06	0.00078867	0.0012948	-7.9383e-05	0.00058862	-0.0010227	-1.9176e-05	-0.00022233	4.723e-05	0.00035825	0.00088925	-0.00011567	0.00097548	-0.00011317	0.00041549	0.0011126	0.0015252	-0.00039945	-0.0017212	-0.00023774	-0.00016629	-0.00094472	-0.00088311	-0.0014979	-0.0019202	-0.00038213	-0.0015008	5.2129e-05	-0.00018606	0.00028305	-0.00099453	0.00074573	-0.00062286	-0.00095734	-0.00026883	0.0012799	0.00096915	-0.0011504	-0.00058644	-0.0016571	-7.3656e-06	0.00030669
N.S.		0.0017742	-0.0013764	0.00036212	0.00095225	-0.00070684	0.00054269	0.00010607	-3.5351e-05	-0.00028084	-0.00015646	0.00067038	-0.0001895	-0.0013998	0.0027995	-0.00071257	0.00090963	0.0011048	-0.0011616	-9.4117e-05	0.0024591	0.0025075	-0.0019045	0.0013169	0.000143	8.3246e-05	-0.0015649	0.0005483	-0.0012343	0.0018927	0.00078597	-0.00056082	0.0017729	0.0014493	-0.0018783	-0.0012196	0.00053325	-0.00036477	-0.00087417	0.00051729	0.00028161	-0.0015069	-0.00062179	0.00038909
N.S.		-0.00059298	-0.00097527	-0.0015791	-0.002623	0.00011869	-5.0063e-05	-0.00058845	0.00070232	-0.00082001	-0.00039184	0.0025877	-0.00048891	-0.0010965	0.00031784	-0.0020565	0.00040518	-0.00099004	0.00015227	0.00052388	0.0031733	0.0032316	0.00089689	0.002886	0.00061584	0.0032635	0.001179	4.9487e-05	0.00032613	0.00051936	-0.00023023	0.0034458	0.00087829	-0.00026472	0.0020991	0.00063973	0.00093647	0.00092841	0.00041013	0.0025746	-0.00078218	0.0021054	0.0018554	0.0025408
N.S.		-0.00047635	-0.000659	0.00049564	0.00037156	0.0010888	0.0013883	0.00062226	-0.00046871	-0.00095829	0.00044544	-0.0012621	-0.0012368	-0.00078695	0.0025551	0.0012399	0.0013936	0.00021024	-0.00068426	-0.00014923	0.00048268	3.7306e-05	0.0012756	-0.00023889	-0.0011924	0.00033036	-0.0012699	0.0002357	-0.00011775	-0.00064996	-0.00068368	-0.00085918	-0.0015837	-0.00058165	-0.00078243	-0.0008214	0.00027215	-0.00070102	-0.00055873	-0.00072204	-0.00023147	0.0015307	0.0022119	-0.00063206
N.S.		-0.00029404	-0.0010869	-0.00076806	-0.0013575	0.0020338	0.00043861	-0.0016682	-0.00080871	0.0011136	-0.0010877	6.1735e-05	0.00037764	0.00098222	-0.00028238	-0.0017123	-0.0019717	-0.0015575	0.0015053	-0.0027925	-0.00091699	0.00055895	-0.00075762	0.00058735	0.00069168	-0.00027399	0.00042206	0.0010521	0.00050247	-0.0013296	-0.0012366	-0.001081	-0.000555	0.0016798	0.0034751	-0.00048041	-0.0002362	7.9797e-05	0.00023245	0.00054794	0.0027274	-0.0012921	0.0008296	0.00039985
N.S.		0.0013867	-0.0004748	7.4848e-05	0.002195	0.00020761	-0.0012129	-0.00043564	-0.0003997	0.00081476	0.00080809	0.00044276	0.0024067	-0.00083732	0.0034836	-0.00013766	0.00085013	0.00079975	8.3134e-05	-0.00095738	-0.001275	-0.0010695	0.0054207	0.00042038	0.00018652	-0.00019237	0.00080304	-7.7729e-05	-0.00078407	0.00065292	-3.1206e-05	0.0009779	-0.0006053	-0.0020324	-0.0017191	0.00055306	-0.0005791	0.00016601	-0.0003518	0.00067351	-0.00089451	0.00088832	0.00049378	-0.00076088
Negative		-0.00026352	0.00096581	0.00036307	-0.00028493	0.0021453	-0.00038377	0.0011963	0.00034701	0.00035281	-0.00069033	0.00044859	0.00052107	0.0013523	0.0025775	0.0011718	0.00067745	0.0012045	0.00027184	0.00012132	-0.00061662	-0.00029084	-0.0027387	0.0013394	-0.0042738	-0.0015838	-0.0042909	-0.00080725	-0.0011904	0.00040823	-0.0014556	9.3297e-05	0.00081575	-0.0013356	0.00092057	0.0040088	-0.00091969	-0.00016819	-0.00066178	-0.00025604	-0.00080525	-0.00031392	0.00067097	0.00032317
N.S.		0.0015322	0.0004375	0.00092272	0.00075439	0.0031953	0.00027637	0.00053665	0.002334	-0.00060986	-0.00034367	-0.001045	-0.00074941	0.0014107	-0.00033145	-0.00015575	-0.0016592	0.00051111	0.00030248	-0.0012109	0.00041228	-0.00072895	-0.0012008	-0.0016317	0.0013836	0.0010356	-0.0018526	0.0015713	0.0010092	-0.0011144	-0.00047013	-0.0010115	-0.00034231	-0.00080601	0.0012401	-0.0010274	-0.00073392	8.9107e-05	-0.00013616	-0.0010824	0.00048519	0.0014872	0.00060156	0.0024088
N.S.		0.0019801	0.0016376	-0.00027369	0.00090877	0.0013255	-0.00060776	0.0012061	0.00036734	0.0014058	-0.00011408	0.0015785	0.0010389	0.0011385	0.0028641	0.00096993	-0.0014116	-0.00039523	0.0015913	0.00049907	-0.0010699	0.00084617	-0.0073153	0.00068645	0.00034799	0.0019635	0.0019537	0.0039394	0.00032824	0.0019655	-0.0005295	0.0013348	0.00039865	8.1677e-05	0.0015673	0.0015899	0.0018757	0.003843	-0.00058211	6.2128e-05	0.00068074	0.0020548	0.00058669	-0.0003212
N.S.		-0.0022586	0.0010558	0.00016674	7.1866e-05	-0.0015108	-0.00012483	3.4606e-05	-0.0011384	-0.00035207	0.0010809	0.00045354	-0.0010528	-0.00019599	-0.0005191	0.00035192	0.00082286	0.001069	0.00021936	-0.00074403	0.00017223	0.0035851	0.00084981	0.00051611	0.00030224	-0.00032412	0.00015714	-0.0013201	0.00042883	0.0014718	0.00045497	0.0013181	0.00065812	0.00016377	0.00122	0.0011292	0.00059023	0.0010622	0.00076023	0.0004874	0.0005875	-0.00070123	-7.8973e-05	0.00078263
N.S.		-0.00072904	-0.00043446	0.0012876	0.0014011	0.0011094	0.00086565	-0.00038625	-0.00040997	-0.00054538	0.00025325	2.7624e-05	0.00050943	-0.00092103	0.0014714	0.0005452	-0.00019681	-0.00033363	0.0023511	-7.1874e-05	-0.0011932	-0.00059694	-0.00083008	-0.0013549	-0.0010795	-0.00031942	-0.0023629	-0.00065705	-0.0014425	0.00081736	-0.00010933	-3.0114e-05	-0.00052857	-7.4868e-05	-0.0011201	-0.00074145	-0.0011419	0.00093314	0.0022991	-0.00094113	0.00023892	-0.00059904	-0.00041136	0.0021577
N.S.		-0.00095616	-0.00051384	0.00017626	0.00010913	-0.0016274	-8.7522e-05	-0.0002706	-0.00078286	-0.00039153	0.002018	0.0003751	0.0010707	0.0011771	-0.0012607	0.00025391	-0.0021218	-0.0012211	-0.00079005	0.00070953	-0.00012679	0.0011054	-2.029e-05	7.1182e-05	-0.00018704	-0.0015903	0.00097577	0.0023088	0.0022711	0.0007563	-0.00014912	-0.00032174	-0.0016579	0.00029868	-0.0010448	-0.0016106	0.00094306	0.00025187	0.00057686	0.0024775	0.00058162	-0.0017972	0.00054231	-0.00012273
N.S.		0.001309	-0.0007094	-0.0019911	-0.00091671	-0.0012283	-0.00049159	0.00058878	0.0017418	-0.0012558	-0.00039133	-0.0023779	0.0021773	-6.9484e-05	0.00055053	-0.0007401	-0.00042967	-0.00029299	0.0014381	0.0017312	-0.001166	0.0023229	0.0014402	-0.0023516	0.0011607	-0.0022778	-0.00073055	-0.0013835	-0.0011406	-0.00054293	-0.00010241	-0.00016053	0.00077723	-0.0011817	0.0016026	0.0019923	0.0018798	-0.00098733	-0.0010128	0.00042227	-0.00034279	0.00096919	4.8052e-05	0.00069205
N.S.		-0.0016399	-0.0012607	0.00083374	0.0010859	0.0015301	0.00088833	-0.00082269	0.00047153	-0.00053713	0.00053277	0.00038113	0.0012742	0.0015063	-0.0016162	0.00039486	-0.0010745	-0.00089995	-0.00073288	-0.0015194	-0.00068379	-0.0021667	-0.00091817	-0.00081901	0.001312	0.0002274	0.00024432	-0.00082614	-0.0011916	-6.7761e-05	-0.00066495	-0.0012227	-0.00073535	-0.0005621	-0.00095045	0.0013048	-0.0005097	-0.0012647	0.00012678	-0.00022982	-0.00012029	0.0003466	-0.0013513	0.00019606
N.S.		-0.00091096	-0.0006593	-0.00040612	0.00075452	0.0015949	0.0004325	-0.00029413	-0.00030966	-0.00087212	0.00036044	0.00018958	-0.00013119	0.0011586	-0.0014754	-0.0010929	-0.00012371	-0.00072321	-0.00093947	-0.0016306	-0.00062773	-0.0012909	0.00063464	-0.001328	0.0017601	4.0382e-05	0.00022628	-0.00081674	-0.001179	-0.00033759	-0.00042796	-0.00048855	7.0632e-05	-0.00023291	-0.00055609	0.00031301	-3.2296e-05	-0.0016798	-0.00043439	-0.00032551	-0.0012383	0.00043145	-0.00098983	-0.00042028
N.S.		-0.0018442	0.0005655	-0.0010396	0.00016591	-0.0012581	-0.00023645	8.6887e-05	-0.0014948	0.00033648	0.00035494	-2.4291e-05	-0.00038031	-0.00061416	8.5875e-05	0.00039902	-0.00073811	0.00060615	-0.00036746	-0.00096966	-0.00055378	0.0021755	-0.00084811	7.2907e-05	0.00029297	-0.00031974	0.0018836	-0.00035288	0.0011233	0.00050966	0.001911	0.00049064	0.0010425	0.00040971	0.00083355	0.00085942	-0.00041057	0.00072839	0.00012132	0.00031098	9.7366e-05	-0.0013776	-3.4684e-05	-0.00062374
N.S.		0.00086844	-0.00086441	-0.00052562	0.00062072	0.0024061	-0.00088392	-0.00064719	0.0018097	-0.00076999	-0.00059613	-0.0004825	0.00025584	0.00029798	-0.00062296	-0.0019954	-0.0017692	-0.0013408	-0.00098748	-0.00053317	-0.00052536	-0.0016181	0.0036118	-0.0018408	-0.0016826	-0.0020529	0.0018833	0.0029317	0.00083866	-0.00012813	-0.0014295	-9.6077e-05	-0.00061883	0.00042682	0.0018235	0.00085837	0.0010291	0.0016204	0.001133	0.001867	-0.0026938	-0.00042507	0.00056545	0.0010618
N.S.		0.0007454	-0.00094422	0.0010723	0.00073924	0.00011726	-0.00046854	0.00054495	-0.00041519	0.00090104	-0.0018036	-0.00084518	-0.0018072	-0.00088323	-0.00034843	0.0002389	-0.00013148	0.00045684	0.00051325	-0.0012233	-0.00067053	1.7583e-05	-0.00032038	0.00018182	-0.00020502	-0.00032169	0.00098478	-0.00091602	0.00053498	-0.00060941	-0.0012729	4.2849e-05	-0.00027059	0.00045083	0.00026938	-0.00080888	-0.00099458	-0.0012744	-0.00034631	0.00017136	0.00099529	0.00056237	-0.0024522	-0.00029037
N.S.		-0.00094435	0.00012281	-0.00044528	0.0004231	-0.0036047	-0.00048549	-0.00012837	-0.00072822	-0.00015874	0.00048794	0.0005423	-0.0016195	7.4392e-05	0.00083406	0.0007326	-0.00086508	0.00068592	0.00034623	-0.00087327	0.00015093	0.00021731	-0.0013475	-0.00024728	0.00014509	-0.0010291	-0.0015163	-0.00034525	-0.0027679	0.00073349	-0.00023935	0.0010113	0.0015592	0.0015996	0.00099006	0.00066139	-0.0010333	-0.00090845	-0.0003452	-0.00096869	-0.0014782	-0.00071886	0.0013592	-0.00063399
N.S.		0.0005644	-0.0010992	-3.1395e-05	-0.0013224	-0.00016252	0.0002866	0.0008761	-0.0016286	0.00055794	-0.00040554	-0.00093276	0.00054759	-2.6589e-05	0.0020645	0.0014863	0.00023309	0.0011866	-0.0012231	-0.00060625	0.00041794	0.00091825	-0.002298	-0.00023966	-0.001143	-0.001177	-0.00047546	0.0018495	-0.00070238	-0.0014466	-3.7015e-05	0.00042028	0.0020436	-4.4162e-05	-0.0001732	-0.0018097	-0.00034835	-0.0010515	0.0033794	-0.00045229	-0.00048104	-0.0012357	-0.00032481	-0.00069144
N.S.		-0.00082174	-0.00017799	0.00078379	-0.0007533	-0.00059721	-0.00024759	0.0030156	0.0032891	0.003187	0.0012994	8.5241e-05	0.00054474	0.00057215	-0.0008876	0.0016897	-0.0017305	-0.0003074	0.0022746	-0.00060662	-0.0012696	1.9982e-05	-0.0018659	-0.00046711	-0.0010673	-0.00066537	-0.00051143	-0.00026143	-0.00088283	-0.00039218	-6.0822e-05	-0.0010884	-0.0012268	0.00055358	-0.00066378	0.00051268	0.0016209	-0.001879	-0.0011786	-0.00088818	-0.0010652	0.0017173	0.0024374	-0.0010593
N.S.		0.0012821	0.0013416	0.00040088	0.0026425	0.0020042	0.0011642	0.00079946	0.00091647	0.00052245	-0.001307	-0.001516	-0.0016124	-0.0019931	-0.0034622	-0.0018524	-0.0021191	-0.0020562	-0.0014197	0.00021127	-0.0012446	-0.0014626	0.00029918	-0.00035543	-0.0015726	-0.00086221	2.2153e-05	-0.0014222	0.00051264	-0.0024051	-0.0026219	-0.0011715	-0.00040358	-0.0012024	0.00035776	-0.0011038	-0.00028896	-0.0009048	-2.7712e-06	0.0017022	-0.00073012	0.00062771	0.00024585	-0.00077486
N.S.		-0.00092056	-0.00045864	-0.0017414	4.3077e-05	-0.0017433	0.0017498	-0.00090997	-4.5225e-05	-0.00093309	0.0041131	-0.00021489	0.0022321	0.0052963	-0.0011355	0.00055133	0.0011039	-0.00029123	-0.0026524	0.00033703	-0.00062987	-0.00075536	-0.00052886	1.3046e-05	0.00055355	0.00035627	0.0017581	-0.00049922	0.00049789	0.00045085	-0.0005411	0.00020798	-0.00090346	-0.00027752	0.00028514	-0.00125	-0.00073308	0.00069287	-0.0016384	-0.0013636	0.0021774	0.00034008	-0.001108	-0.00035709
N.S.		0.0015152	-0.00082198	-0.00019071	0.00027819	0.00028805	-0.00074015	0.00042704	-0.00036563	0.0016707	-0.0010971	-0.0012518	-0.0014131	-0.0013612	0.000453	-3.9551e-05	-0.0005099	-0.00019465	0.00014328	-0.0014527	-0.00087886	0.00070608	-0.00044423	0.00013894	-0.00094026	-0.0005986	0.0026514	-0.00053069	0.0010218	9.4527e-05	-0.0013901	0.00073148	0.00052414	0.00043245	0.0003927	-0.00045091	-0.0011679	-0.0015772	-0.00046815	0.00040803	-1.6214e-05	2.6703e-05	-0.0020703	-0.0011993
N.S.		0.00061209	0.0013082	-0.00086504	-0.0026801	-0.00010097	0.00016508	0.0010847	-0.00084314	0.00076879	-0.00013311	0.00026931	0.00060671	0.0021541	-0.0015873	-0.00064122	-0.0015281	-0.00094267	-0.00052235	0.00053901	0.0026566	-0.00077126	-0.0017269	0.00018675	0.0016677	-0.00049284	0.0041853	0.00089677	-0.0013608	-7.9521e-05	0.00026341	0.00019479	0.0020041	-0.00045396	-0.00082481	0.0012946	-0.00045626	0.00025965	-0.00034553	-0.0016136	-0.00047311	0.002849	-0.0010312	0.00031925
N.S.		-0.00085358	-0.00013888	0.00017536	-0.0011626	-0.001747	-0.00072965	-0.00066585	0.00037109	-0.00039055	-0.0012934	-0.0018818	0.00024158	-0.0010572	0.0012641	0.0012852	-0.0017589	-0.0015382	-9.3848e-05	0.00068047	-0.0010323	-0.00093648	-0.001322	-0.001556	0.00016958	-3.661e-05	0.00019452	-0.0019202	-0.0014748	0.00029757	0.00020513	-0.0030934	-0.0027253	0.0017641	-0.00096359	0.0016792	-0.00021695	-0.0010994	-0.00032114	0.0011617	0.001044	-0.00094332	0.00034379	-0.0033843
N.S.		0.00047982	0.0012647	-0.0011597	-0.0010908	-0.00087548	-0.0014968	-0.0020683	0.00028775	-0.0016202	-0.00039149	0.00069705	-0.0011996	-0.00046931	-0.0020744	0.0019813	0.0011255	-0.00058828	8.0306e-05	0.0013797	0.00065465	-0.00037581	0.0010455	0.00074659	-0.0012199	9.6688e-05	0.0012222	0.0010392	0.00015526	-0.0012066	0.00013848	-0.00037822	0.00096445	-0.00033949	-0.0013275	0.00012566	0.00089841	0.00094654	0.0018929	0.0015536	0.00024565	0.0020094	-0.001497	0.00046777
N.S.		-0.0015018	8.7074e-05	0.0010564	-0.0005078	-0.00077679	0.00083372	0.0020434	0.0034414	0.0025244	0.0032871	0.00063447	0.00049761	6.7321e-05	-0.00093356	0.0012588	-0.0019065	4.0892e-05	0.0022736	-0.00083187	-0.00052314	-0.00024538	-0.0024246	0.00078896	-0.0013396	-0.00088198	0.00044396	-0.00023001	-0.00040237	-0.00080046	-0.00058513	1.2808e-05	0.00011568	-0.00044678	-0.00028578	0.00012756	0.00084501	-0.0018747	-0.00050177	-0.0013425	9.4856e-06	0.0016773	0.0019984	0.00066844
N.S.		0.0021022	0.00036093	-0.0016063	-0.00041238	-0.0010719	5.9931e-05	6.6336e-05	-2.9704e-05	-0.00064747	-0.0013563	-0.0015908	0.00039614	-0.0012985	-0.00078734	-0.00086289	-0.001371	-0.0021654	0.00063738	0.0013243	-0.00080254	0.0019855	0.0011473	-0.0020461	0.0010757	-0.0017988	-0.00050457	-0.00084483	-0.0010205	0.00012717	0.00023256	0.00039442	0.00090562	0.00010102	0.0015818	0.0005743	0.001076	-0.00083109	-0.00020987	-9.3633e-05	-0.0010918	0.00040358	-0.00026018	0.0018737
N.S.		-0.00013758	-7.6381e-05	0.00032506	-0.00030076	0.00052233	0.00065396	-0.00078473	-0.00036656	-0.0011798	-0.00034703	-0.0012142	-0.00037492	-0.00050807	-0.0002529	-0.00092852	-0.0010186	-0.00010135	0.0002399	0.00010901	-0.00067038	-0.00042801	-0.0054764	-0.00099006	0.00076079	-0.00044771	-0.000137	-0.0014331	-0.00043784	-0.00090162	0.0018095	0.00027886	-0.0010217	0.0010129	-0.0022795	0.00010374	-0.0009836	-0.0014779	-0.0023649	-0.00064893	0.0012508	-0.0008854	2.0698e-06	0.00021408
N.S.		0.00040849	0.0018534	0.0014359	0.0023167	0.00077332	0.00053638	0.0014515	0.00091129	-0.00013189	-0.00068823	-0.00055082	-0.00042835	-0.0019117	-0.00042175	0.00090892	0.00018078	-0.00039713	0.00012168	-0.0007093	0.0011688	0.0028402	0.00059971	-0.00065414	-0.00045641	-0.0018585	0.0016075	0.00013888	-0.0028025	0.00281	0.0015799	0.0013003	-0.0020883	-0.0016184	-0.0019638	-0.0010054	-0.0028311	0.0019923	0.0010974	0.00011584	0.001466	0.0019119	0.0014695	0.00030836
N.S.		0.00032505	-0.0002228	-0.0012439	-0.0013466	-0.00091439	-0.00076152	0.0014054	0.0022021	-0.0003872	-0.00016315	-0.00074086	0.0035307	0.00064364	5.2337e-05	0.00025877	0.00011155	0.0018578	0.0015818	0.001056	0.00039134	0.0013223	0.00020565	-0.0011393	0.0007658	-0.0019844	8.0128e-05	-0.001432	-0.0011913	-0.00043193	0.00043191	-0.0020349	0.0010736	-0.0008734	0.00040294	0.0025126	0.0016981	-0.00014301	-0.0014641	-0.00076068	-3.3363e-05	0.0016053	-0.0015568	-0.00049254
N.S.		-0.0014021	-0.0014031	-0.00084832	0.00037097	0.00024696	-0.00044193	0.00060165	-0.00090744	-0.0002721	-0.0010715	-0.00052968	0.00034333	-0.00041304	0.0014374	0.00072681	0.00050179	0.00070454	-0.00097004	0.0010489	-0.00066206	0.0012097	-0.0018592	-0.00026546	-0.0004689	-0.00080865	-0.0016806	0.00017272	-0.0011417	0.00064208	0.00048548	-0.00096591	-0.00026538	2.886e-05	-0.00012359	0.0011672	-2.1467e-05	-0.00013645	0.000173	0.00017727	0.00046082	0.0011265	0.0017596	0.0044413
N.S.		-8.7368e-05	0.0012525	0.00042754	-0.00018618	-0.00064367	0.0013925	-0.0014473	0.0022208	0.00098809	-0.00027469	0.0018048	0.00021401	-0.00060464	0.0012971	9.3434e-05	0.0005743	-0.00083912	-0.00096948	0.0004888	-0.0011038	-0.0032388	-0.0076656	0.0001809	0.0013006	-0.00050076	-0.0010399	-0.0013792	-9.7321e-05	0.0003362	0.0018386	0.0010232	0.0015544	0.0010817	-0.0018427	-0.0010279	-0.00072597	0.00064791	-0.00034641	0.0017043	0.0015725	0.0014114	0.001268	4.6106e-05
N.S.		-0.00089881	-0.00087295	-0.00048557	0.00079113	0.00063004	0.00082246	0.00084283	-0.0011438	-0.00042002	0.00047987	-0.0010582	-0.0015603	-0.00077014	0.0018053	9.8545e-07	0.00099776	9.9051e-06	-0.0013045	-5.5769e-05	0.00039015	0.0010478	0.00096398	-0.00015497	-0.00036387	-6.7935e-06	-0.00055165	-0.0004639	-9.9828e-05	-0.0014266	-0.00022018	-0.00027275	-0.00053011	-0.00063971	-0.0012146	-4.709e-05	0.0005133	6.21e-05	-0.00073107	-0.00048047	-0.00082557	0.0018716	0.0006687	-0.0010029
N.S.		-0.0010547	-0.00060652	-0.00065412	-0.00021662	0.00044574	-0.0015835	-0.00083954	-0.0011215	-0.00037033	-0.00030389	-0.00088362	0.00033891	0.0018806	-9.1604e-05	-0.00080027	-0.00022224	-0.00026431	-0.00068196	-0.0013981	-0.0003649	-0.0011377	-0.0022546	-0.0016851	0.00072503	0.00060876	0.00078926	-0.0014487	-0.0008954	-0.0013791	0.0002966	-0.0014305	-0.00037098	-0.0018718	-0.00070213	-0.001582	0.00024467	0.000559	0.0011473	-0.00042904	-0.0011082	0.00039633	0.0020176	0.0025377
N.S.		-0.00064469	0.00044863	0.00062254	-0.00086292	-0.0011999	-0.00078541	0.0013936	0.0015875	0.0012017	-0.00030601	-0.0014529	0.00086437	-0.00034117	-2.0912e-05	0.001977	-0.0017157	-0.0009088	0.0013053	0.00017939	-0.0014529	-0.00066764	-0.0018367	-0.0015466	-0.00082802	-0.00028909	-0.00042261	-0.0010207	-0.001425	-0.00015574	0.00024941	-0.0020436	-0.002199	0.0018421	-0.00099731	0.0011485	0.00045664	-0.0013372	-0.0017228	0.00030643	-0.00064449	-9.5115e-05	0.0009936	-0.002858
N.S.		-0.00057574	-0.00012219	-0.00013412	-0.00023776	-0.001798	-0.00034315	0.00042408	-0.0013831	0.00014669	0.00029339	-0.0005941	-0.00061588	-0.00017844	0.0014732	0.001481	-0.00098115	0.00080649	-0.00011557	-0.0018861	-0.00025342	-0.00055204	-0.0017435	-0.0006982	-0.00052758	-0.00098598	-0.0013149	0.00052924	-0.0017186	-0.00042802	0.00041087	0.00087652	0.0021457	0.00019133	-0.00023976	-0.00058103	-0.0011065	-0.0011742	0.0015088	-0.00074606	-0.00089711	-0.0011135	-0.00023646	-0.0010105
N.S.		-1.002e-05	-0.0017256	-0.00057131	-0.0018499	0.00089764	-0.00060038	-0.0019625	-0.0014907	-0.00022792	-0.0027119	-0.0006633	1.5533e-05	0.00015223	-0.0004238	-0.0015829	-0.00063509	-0.0022016	0.00058541	-0.0023194	-0.00076967	0.00068659	-0.00072257	0.00018024	0.00064092	-0.00045189	0.00026908	0.00063618	0.0011453	-0.00030182	-0.0018113	-0.0018021	7.2134e-05	0.0016265	0.0033335	-0.0020195	0.00037472	-0.0010578	-0.00078236	0.002213	0.0028584	-0.0001545	0.0025627	0.0010942
Negative		0.0031655	0.0021111	0.0018586	0.002204	0.00046595	0.0017768	0.0035177	0.0021377	0.0039305	0.0027767	0.0020441	0.0016708	0.00071764	0.0029104	-7.3044e-06	0.0012985	-0.00020973	0.0027908	0.0012502	0.0008423	-0.0010937	-0.00030774	-0.001952	-0.0016641	-0.0010048	-0.00095774	0.0011828	-0.0010722	-0.0011168	0.001229	0.0017813	0.001148	0.0016974	0.0025894	0.0036911	0.0017912	0.0015184	0.002339	0.0015594	0.0011317	0.00040236	0.001843	-0.00016951
N.S.		0.00068843	8.1208e-05	-0.0013127	-0.00043275	-0.0014902	0.0009078	-0.00047175	-0.00025308	-0.0011656	-0.0016187	0.00026679	0.0010698	-0.0012486	-0.00099424	0.00061431	0.0007908	0.0013042	0.0012446	-0.0012152	0.001573	0.0012276	0.00014337	-0.00040606	-0.0027568	0.001634	0.00018804	-0.0010869	-0.00028237	0.00024915	0.00016579	0.00062754	2.5002e-05	-0.00069045	0.0023962	-0.0010884	0.0014789	0.00021218	-0.00012508	0.00030348	0.0012196	-0.00091454	-3.3203e-06	-0.00036775
N.S.		-0.00014563	-0.0008453	0.00023924	0.00045849	-0.00094874	-0.0014098	-8.8008e-05	-0.0016309	-0.00023158	-0.00087789	-0.00023349	0.0005725	-0.00037772	-0.00062324	-0.0007968	-0.0012952	-0.0013323	0.00030462	-0.0002451	0.00053073	-0.0011294	-0.015159	-0.00064708	-0.0012506	-0.00053201	-0.0020544	0.00082221	-0.0012033	-0.0019431	-0.0018842	-0.0012332	-0.00062085	0.00048417	0.00023171	0.00030901	-0.00041742	-0.0019603	-0.00045467	-0.00035553	-0.00064505	-0.00043258	-0.001063	-0.001034
N.S.		-0.00011057	0.00076635	-0.00057599	-0.0017144	-4.8895e-05	-0.00010785	0.0020197	0.00041334	0.00092738	-0.00017482	0.00085258	0.0027967	0.0016075	-0.001649	0.00023291	-0.00087655	0.00076985	0.00080169	0.00065816	0.002109	-0.00027	-0.0013083	-0.00035595	0.0010209	-0.0010702	0.0018568	-0.00049632	-0.0012394	-0.00011577	0.0012386	-0.001739	0.0015138	-0.0004288	-0.00060989	0.0021529	0.00084156	0.001355	-0.0010034	-0.0018192	-0.00023173	0.0021548	-0.0026677	-0.00013335
N.S.		0.00081636	-0.0013592	0.0006458	-0.0018139	0.00089178	0.0014336	0.0011547	-0.0014435	0.0012345	0.00042707	-0.00044558	0.00042473	0.00067561	0.0015267	0.00034714	0.00084808	0.0016049	-0.0016864	0.0012707	0.0012043	0.0027653	-0.0043132	7.399e-05	-0.0010125	-0.00124	-0.00058673	0.0029556	-0.00067212	-0.0019647	-0.00042509	-8.2667e-05	0.00098364	0.00088126	0.0003001	-0.0020256	-0.00022314	-0.00050063	0.0019967	-0.00016117	-0.00069135	-0.00092711	0.00031601	-0.00029782
N.S.		0.00037253	0.00076818	0.0001145	-2.3766e-05	-7.6164e-05	-0.000988	-2.8306e-05	-0.00015362	0.00075763	-0.00058653	-0.00072095	0.00091688	-0.0010412	-0.0014254	-0.0005734	-0.00064938	-0.0016798	-0.00020957	0.0016876	-0.00086436	-0.001401	-0.004617	-9.4963e-05	0.00032987	-0.000589	-0.00095334	-0.00013167	0.0022812	-0.00047023	-0.00095266	0.0019901	-0.00067356	-0.00012085	0.0019263	-0.00017483	0.0015555	0.00064507	0.0009154	0.001825	0.0017239	0.0003572	0.0013024	0.0006804
N.S.		0.00048842	0.00073128	0.0013035	0.0021493	-0.00038334	0.0014136	-0.00059603	-0.00024714	-0.0012195	0.0024106	0.0005364	0.00027861	0.0024062	0.0013926	-0.00033725	0.00016648	-0.0010061	0.00031719	-0.00013592	0.0010921	0.00053022	-0.015249	0.0014058	5.5753e-05	2.8669e-05	0.0014035	0.00024671	0.0012121	-0.001095	0.0013513	0.0014387	0.0019914	-0.00048409	0.00013321	-0.00054315	0.0011787	-0.00039161	-0.00056211	0.0025204	-0.00087679	-0.00034564	0.0016995	0.00089571
N.S.		0.0010612	-0.00030262	0.00048786	0.00015215	0.00018677	-0.0013122	7.3619e-05	-0.00028381	-0.0020539	0.0016328	-0.00083048	-0.00030329	0.0017011	0.00065982	-0.00022879	0.00051681	-0.001064	-4.3451e-05	-0.0010644	0.00017653	0.00044133	-0.015522	0.0015333	-0.00018119	-0.001025	0.0014055	-0.00080581	2.6264e-05	-0.00096321	-0.0017865	0.00034472	0.0022765	-0.00058744	-0.0017461	-0.001469	0.0016558	0.00088004	-0.00098161	0.001477	-0.00020768	-0.0014372	0.0012384	0.00091202
N.S.		0.00046741	-0.00088663	-0.0010407	-0.0010256	0.0010764	-0.00059583	-0.0004418	-2.8402e-05	0.00012122	-0.00016408	0.0027403	-0.00049603	-0.0009762	-0.0016436	-0.00042504	-0.0013717	0.00024196	0.00017188	-0.00022649	-0.0023712	0.0015961	-0.010098	0.00023859	-0.0015046	-0.0015841	0.00047281	0.0010334	-0.00056315	0.0010816	0.00076767	-0.0015244	0.00010912	0.00020891	0.00079252	-0.0011294	0.00054432	0.0005021	-0.0011586	0.0027069	0.00035658	-0.00071521	-0.00061265	0.00072376
N.S.		0.00082591	-0.0006714	-0.00098292	-0.0011056	-0.0014513	0.00027126	0.0023037	0.0015685	-0.00031775	0.00013963	-0.0010819	-0.00083545	-0.0011725	-0.0018891	-0.0017772	-0.00055379	-0.0013596	0.00049859	0.00013167	0.00066174	0.0039018	0.0023027	-0.00062703	-0.0045078	-0.0037904	-0.00078188	-0.0019631	6.5225e-05	-0.00096844	0.0007311	-0.0001956	0.0020067	-0.000654	0.00053906	-0.00046009	-0.00028847	0.0026415	0.0010672	0.00013811	-0.00069618	-0.00056934	6.9573e-05	0.00098645
N.S.		-0.0007437	-0.00075045	-0.00018694	-0.0016016	-0.00086447	-0.00064928	0.00065865	-0.0007194	0.0024681	-0.0026694	0.00078546	0.00021512	-0.00095106	-0.00050843	-0.0005028	0.00017593	0.00027552	-0.0015994	0.0005041	-0.0020996	0.0006528	-0.0078649	-0.0012599	-0.0027116	6.1333e-05	-0.00090202	-0.00037655	0.00080949	0.0006246	0.0012151	-0.00062409	-0.0012777	-0.00099367	0.0010643	-0.0011329	-0.00064447	0.0008428	-0.0029137	-0.0033641	-0.00034016	-0.0010306	-0.00092454	0.00049749
N.S.		0.00072148	-0.0014855	0.00039282	0.00086717	-0.00082188	-0.00057113	0.00045859	-0.00038964	0.0005507	0.0016473	-0.00075023	-0.00091903	-0.001292	-0.00073705	-0.00094817	-0.00061128	0.00093994	-0.0011135	0.00051422	-0.0019552	0.00074896	-0.0013547	0.002296	0.0010846	0.0027877	-0.00221	0.0013413	0.0018036	0.0015927	-0.00072375	0.00053141	0.0021816	-0.00031433	4.7954e-05	0.0016002	0.0021306	0.00074792	0.00011077	0.00041495	-0.00037592	-0.00027249	-0.00069363	0.00063422
N.S.		-0.0018967	-0.00078783	0.00024809	-0.0010799	-0.00097565	0.00069487	0.0020744	0.000465	2.696e-06	0.00098472	-0.00077706	-0.0021741	-0.0022843	-0.00044455	-0.00029749	-0.00034539	-0.00093854	8.784e-05	-8.03e-05	0.0010193	-0.002808	0.00034759	-0.0024473	0.00034563	-0.00070794	0.00029739	0.00061413	-7.4392e-05	-0.00022964	-0.00086315	-0.0013612	-0.00046991	-0.00037354	0.0009487	0.0011106	0.00039611	0.001724	-0.0024477	-0.00046605	0.00078389	-0.00032075	0.00093582	0.0051771
N.S.		-0.00072137	-0.00029213	-0.00078672	0.00075783	0.00011839	-0.00016256	0.000108	-0.0012075	0.0005869	0.00033467	-0.00053134	-0.0014735	-0.00088608	0.0012101	-0.00075395	0.001194	-0.00020562	-0.0011943	7.1336e-05	0.00086588	0.0020547	0.00028391	1.9039e-05	0.00031606	-0.00073338	-0.00020089	-0.0014286	-0.00035719	-0.0025075	-0.0003771	-0.00065281	0.00016984	-0.00065927	-0.0019461	0.00013778	0.00076499	0.0025414	0.00019453	0.0001854	-0.00055348	0.0012209	0.0016959	-0.00089874
N.S.		-0.00029257	-0.00216	8.9482e-06	-0.00038997	-0.00034743	-0.0013698	-0.0014208	-0.00017713	-0.00089676	-0.0039313	0.00070639	0.00021259	-0.00028692	0.00016603	-0.00042597	0.0016368	-0.0015922	0.00091403	-0.0002094	-0.00080812	-0.00042189	-0.00010779	-0.00066113	-0.00015992	-0.0013867	0.0002394	-0.00048308	0.00086141	-0.00041214	-0.0014094	-0.0010466	-0.00011051	0.0010936	0.0024392	-0.0028144	0.00049844	-0.0014547	-0.001297	0.0014858	0.0017545	0.00068263	0.0048673	0.0013511
N.S.		0.002164	0.0012281	-0.00093794	-0.0014673	-0.0009584	-0.00017228	-5.1395e-05	-0.00096555	0.00019754	-0.0011565	-0.00012653	-0.00054935	-0.0023597	-0.0010677	-0.00038009	-0.00096293	-0.0015613	0.00048656	0.00093621	0.00023726	0.0011448	-0.00056385	-3.9473e-05	-0.00012721	-0.00071702	0.00030598	-0.00071137	-0.0013855	0.00040667	0.00061362	-0.00049516	0.00043891	0.0012356	0.00027154	-8.8487e-05	0.00056009	-0.00076332	0.00034549	-0.0007844	-0.0022852	0.00010757	-0.0016533	0.0015922
N.S.		-0.00027839	-0.0011061	0.00043529	0.0024808	-0.0011873	0.0036059	0.0011928	-0.00015431	-0.0010434	0.00085439	-0.0011169	-0.00014795	0.0010434	0.0027696	-0.001038	0.00042638	0.00022287	-0.00025664	-0.00049536	-0.003296	-0.0034681	5.9247e-05	-0.0021898	0.0055175	0.00059267	-0.00021346	0.0018591	-0.0012671	0.0018069	0.0025876	0.00086171	-0.0042151	-0.00095759	-0.0015564	-0.0010907	-0.00037157	-0.0013215	0.00023972	0.0002671	0.00048997	0.00057273	0.0013269	-0.00094511
N.S.		0.00032796	-0.0013126	-0.0013612	-0.00054874	-0.002039	0.0011557	-0.00030327	0.00059737	-0.0018874	-0.0019465	-0.00017562	0.00047169	-0.00043565	-0.0025106	-0.0010371	-0.0019703	-0.00050707	0.0011227	-0.0014989	0.00072861	0.0021677	0.0008231	-0.00062692	-0.0048006	0.00036447	-0.00030783	-0.001252	-0.0014735	-0.00034548	0.0016773	0.0012845	0.0026806	-0.00035274	0.0021384	-0.0015539	0.00089997	0.00098681	0.00052414	0.00070585	0.001862	-0.0018746	0.0010493	-0.00049158
N.S.		-0.00017028	0.0010293	-0.00030424	0.00087075	3.8188e-05	-0.0011601	-5.1713e-05	-0.00087776	0.0005834	0.00022487	-0.00094206	-0.0017164	-0.0017076	0.00064187	-0.00077048	0.00072594	-9.8082e-05	-0.00042959	4.6572e-05	0.00095332	0.00116	-0.0010832	0.00030386	0.0001714	-0.00052881	0.00034582	-0.00090479	-0.00038967	-0.0023503	-0.00064749	-0.0015007	0.00082101	0.00018139	-0.0017261	-0.00065957	0.00030519	0.0039057	0.0013001	0.00052543	-0.00040634	0.00038867	0.0027176	-0.00089153
Negative		0.00019221	-0.0016703	-0.00069655	-0.0011035	-0.0016578	0.0011638	0.00084194	0.0010638	-0.0014237	-0.0013754	-0.0017326	-0.00086827	-6.4742e-05	-0.0035026	-0.0021626	-0.0022048	-0.0012532	0.00053444	-0.00057558	-1.0179e-05	0.0039397	0.0017222	-0.0011024	-0.0061438	-0.0024406	-0.0009786	-0.0022604	-0.0011054	-0.0008953	0.0015159	0.00053227	0.0041283	-0.00028574	0.0011213	-0.0014722	-4.686e-05	0.0018077	0.0011666	0.00045745	0.0013728	-0.0017616	0.00046567	0.00013325
N.S.		0.0026949	0.0001093	-0.00077529	-0.0020364	-0.00059417	-0.00032581	0.00019133	-0.0010634	0.00011181	0.00049339	0.00028149	-0.00051295	-0.0027979	-0.00057596	-0.00014585	0.0017687	0.00027469	0.00094821	0.0022374	0.0015039	0.0018715	-0.0014999	0.00084199	-0.00098695	-0.00039907	0.00070995	3.6432e-05	-0.0021188	3.688e-05	0.00062445	-0.0010165	-0.00036786	0.0012876	-0.00036132	-0.00011008	0.0016489	-0.00095927	4.1464e-05	-0.00071687	-0.0023324	-0.00011365	-0.0024333	0.00034625
N.S.		-0.0012882	-0.00071958	0.00066223	-0.0031877	-8.2949e-06	0.00032798	-0.0017773	-1.0848e-05	0.00051981	0.00066571	-0.0015517	-0.0015219	-0.00070452	-0.00065932	0.00045466	-0.00051441	0.00098274	-0.0003959	0.00043013	-0.00093169	-0.0017773	-0.0021694	-0.0016306	-0.0017377	-0.00060794	-0.00024779	-0.00039986	-0.0025412	-0.00049432	0.00066919	7.5322e-05	-0.000896	0.00041561	-0.001157	-5.4993e-05	0.00030474	-0.00094847	0.0012842	-0.00067323	-0.00036601	-0.0010659	-0.00098888	0.0010621
N.S.		9.9891e-05	0.0015513	0.0013422	0.0014118	-0.002355	0.00074848	-0.0019289	0.0016468	0.00038628	8.2107e-05	-0.00091513	-2.5244e-05	0.0024837	-0.00060752	5.4019e-05	3.2904e-05	7.831e-06	-0.0010975	-0.00097436	-0.0013789	-0.0033864	-0.0010242	-0.0010963	-0.0016308	-0.00039528	-0.0016273	0.00022265	-0.00023624	-0.00092634	-0.00016218	0.0015911	0.00010803	-0.0009404	0.0008459	0.00023909	0.00023531	-2.4558e-06	-0.00038704	-0.0015242	0.0018002	-9.1976e-05	-0.0009265	7.5982e-05
N.S.		-0.0012846	-0.0012024	-0.00047611	-0.0019409	0.00034029	-0.00065184	0.00039944	0.00079418	0.0004713	0.0018796	-0.0015571	0.0022514	0.00050094	-0.0017188	-0.0021896	-0.00169	0.00090095	-0.00059868	-9.4305e-05	-0.0022118	-0.0015438	-0.0083078	-0.0021626	-0.0013275	-0.0015463	-0.0014706	0.00048414	-0.00088227	3.803e-05	-0.00085607	-8.9258e-05	-0.0014933	-0.0014275	-0.00037081	-0.0022146	-0.00083415	-0.0016814	-0.00086773	-0.00077429	0.00029199	-0.00013658	-0.0019556	2.0721e-05
N.S.		-0.00018703	0.0009544	0.00050485	-0.00097606	0.00011238	-0.0004041	-0.00031306	-0.0017435	0.00015516	-0.00051121	-0.00014307	-0.00089257	-0.00016311	-0.00033684	-0.0012125	0.00068519	0.00035087	-0.0011095	-0.00031909	0.00061853	0.0015361	0.0026567	0.00023259	-0.00067607	-0.00063315	-0.0024926	0.001113	0.0010476	0.00065464	0.00017534	0.00032693	-0.0017975	0.00069757	-0.00065264	-6.6608e-05	-0.00095534	-0.00018777	-0.00024105	0.00027471	0.0007463	0.0015525	-0.0010948	0.00028618
N.S.		0.00065694	-0.0010333	-0.0011146	-0.0010341	-0.0015142	-0.00078207	-0.0016355	-0.0011879	-0.000959	-0.0016962	0.00058188	-0.00056847	-0.00099715	-0.0010603	-0.0001154	-0.00030109	-0.0010113	0.0010289	-0.00033031	0.002123	-0.00058088	-0.0031253	0.0005924	0.00053806	0.0012313	0.0027882	-0.00012979	-0.00023176	0.0093976	1.1968e-05	0.0025665	0.0021615	0.0019948	-0.0001044	0.00025767	-0.0004464	0.0013738	0.0007021	0.00065666	0.003211	-0.0013307	-0.0010076	4.0175e-05
N.S.		-0.00021746	-0.00097198	-0.0001194	-0.00056355	-0.00079407	0.00064543	0.00012325	0.00032359	0.001432	0.00051411	0.00053915	0.0012025	0.00061514	-0.00053788	-0.00048346	0.00045792	-0.0011399	-0.00048262	-0.00022626	-0.00058082	-0.00084393	-0.0089107	-0.0011667	-0.00069998	-0.0018404	0.00086606	0.00059238	-0.00014523	-0.0015591	-0.00061542	-0.00077446	0.0004699	0.00042508	-0.00050433	-0.00080584	-4.6917e-05	-0.00020331	-7.3411e-05	0.0014479	0.00023872	-0.0004924	-0.00061388	-0.00058043
N.S.		0.00011554	0.0019964	0.00069381	0.0011116	-0.00035903	-0.00077232	0.00085863	-0.00098909	0.00026163	0.00022849	-0.0010917	-0.0021104	-0.0019334	-0.00029979	-0.00064012	9.7013e-05	0.0006278	-0.00018523	-0.00025926	0.00035949	-9.698e-05	-0.0052392	-4.9174e-05	-0.00020065	-0.00079342	0.00043189	0.00025829	-0.00056707	-0.0012594	-0.00058253	-0.0014992	0.0004016	0.00068456	-0.0012816	-0.0010671	-0.0010906	0.0012863	0.00075714	-0.00015533	-0.00038162	0.00040755	0.001719	-0.00015774
N.S.		0.0016769	-0.00032379	0.00078373	0.00086896	-0.0027008	-0.0015933	0.00015056	-0.0005586	-0.0020613	0.0003099	0.00083553	0.00021818	-7.3608e-05	-0.0013035	-0.00055003	0.0018212	-0.00041685	-0.00013645	-1.3307e-06	0.00031281	0.0028912	-0.0024313	0.0017206	-0.0012004	-0.00070737	-0.0009298	-9.6277e-05	0.00083223	0.00019382	-0.0017773	-0.0014843	-0.001895	-0.00021674	-0.0010907	-0.0014179	-0.0011457	0.00093875	-0.00039261	0.00046206	0.00022071	-0.0018368	-0.0023772	0.0020548
N.S.		-0.001264	-0.00077418	-0.0021533	-0.00049747	0.0015863	-9.5554e-05	-6.8094e-06	-6.9679e-05	-0.0011541	-0.00018622	-0.00025441	-0.00046342	0.00070704	-0.00045056	-0.0010957	-0.00023608	-0.00081316	-0.00043705	-0.0035241	-0.00083015	-5.589e-05	-0.00024546	-0.001528	8.2365e-05	-0.00023948	0.00033292	-0.00051474	0.0015522	-0.0018435	-0.00056889	-8.6905e-05	-0.00081504	-0.00091592	-0.00043663	0.0010193	0.0032035	0.00035095	0.0016522	0.0030179	0.00079982	-0.00042788	0.00024196	0.00038076
N.S.		-0.00070976	-0.0014997	-0.00073092	0.00079109	0.0010258	0.00020801	0.00033191	-0.0001416	-0.00044441	-0.0014931	-0.00070638	0.00076035	0.00076812	0.002032	0.0011477	-0.0014558	-0.0010478	-0.0010097	0.00079496	-0.0013518	-0.0010469	-0.0093978	-0.00026461	4.5905e-05	-0.0014069	-0.0012706	-0.00013353	-0.0013869	4.4882e-05	-0.00012937	-0.00036722	-0.0001944	0.0007856	0.00031683	-0.001072	-0.00043895	-0.00038693	-0.00020863	9.159e-05	-3.2573e-05	0.00069772	0.0012226	0.0040235
N.S.		-0.00041289	-0.00018003	-0.0011314	-0.00092423	-0.00065251	-0.00082913	-0.00099949	-0.00078661	-0.00077364	-0.0013617	-0.00086984	0.00014841	-0.0003541	-0.0011032	-0.00219	-0.00059265	-0.0012963	-0.00089081	-0.00056362	0.00015505	0.0011774	-0.0099247	-0.00070099	5.8186e-05	-0.001424	-0.00011631	-0.00055068	-0.00019032	0.00030357	0.00045843	0.00040347	-0.00082665	9.4386e-05	0.00048499	-0.0011233	-0.00080059	-0.00066278	-0.00054016	0.0009895	-0.0025094	-0.0010134	0.0013277	-0.00090876
N.S.		-4.8803e-06	-0.00083055	-0.00087026	-0.0008509	-0.00048207	-0.00023893	-0.0015702	-0.0011716	-0.00046697	-4.1295e-05	-0.00072299	-0.0010283	-0.0015918	-0.0010305	-0.0032369	-0.0019281	-0.00033733	0.00050884	0.0014041	0.0031232	0.0010198	0.0034762	0.0016069	-0.0018178	0.00074098	0.00047201	-0.001182	-0.0020571	-0.0020624	-5.0159e-05	-6.049e-05	-0.00045483	0.00095851	-0.00064156	-0.00074613	-0.0012478	-0.0010993	6.4318e-05	-0.00054168	0.00061635	0.00037393	-0.00050992	0.0015161
N.S.		-0.00016063	0.00022554	0.00053862	-0.0022988	0.0010947	0.00080222	-0.0014145	-0.00015615	0.000702	-0.00084176	-0.0013588	-0.0004897	-0.0020029	-0.00097847	-0.00050644	-0.00043935	0.0020234	0.0013466	0.0029918	0.0014457	0.000325	0.0015495	0.0029082	0.0021111	0.0028366	0.0014642	0.0023583	-0.0010405	-6.5862e-05	0.0025328	0.0010696	-0.00030245	0.0016559	-0.0010602	-8.6203e-05	1.5906e-05	-5.9035e-05	0.00094981	-0.0010821	9.8549e-05	-0.00014031	-1.3949e-05	0.00111
N.S.		-0.0012125	0.0019846	-0.00031041	-0.00060351	-0.0017503	-0.00094003	-0.0015561	-0.0024295	-0.0016446	-0.00082029	-0.0014148	-0.001177	-0.0042071	-0.0018059	-0.0037001	-0.0011584	-0.0017178	-0.0012084	-0.0027469	-0.0012314	-0.0020462	-0.0088653	-0.001911	-0.005387	-0.0014462	-0.0018446	-0.0010268	0.0030199	-0.0019126	3.1495e-05	0.0025345	-0.00085252	-0.0015854	-0.0025636	-0.0025535	-0.0019126	-0.0014315	-0.00054962	-0.0023082	-0.00093422	0.00090113	-0.0012172	-0.00055758
N.S.		-2.8424e-05	-0.00061525	0.000437	-0.0021042	-0.00041373	-8.5242e-06	-0.000152	-0.00023946	0.00066814	-0.00046759	-0.00045578	-0.0016839	-0.0012071	-0.000869	-0.00020653	0.00038235	0.0010934	0.001121	0.00027379	0.0019725	0.0030218	-0.00020628	0.00049376	0.0013553	4.1386e-05	-0.0003569	0.0013425	0.0012498	0.0013743	0.0025564	0.0012466	0.00025734	0.002081	0.0017797	0.0003343	0.0010686	0.0022178	-0.00032205	0.00050576	0.0021978	0.00018979	0.0017412	0.0018885
Negative		-0.0003044	0.00072251	-9.8598e-05	0.0016168	-0.0022104	0.00058614	-0.0013708	0.0017106	-0.00041534	0.00075352	-0.0012739	-0.0011745	0.0020176	-0.00050009	-0.0007696	-0.0005407	-0.00037796	-0.0037439	-0.0012475	-0.0019275	-0.0055388	-0.0016951	-0.0020441	-0.0023338	-0.0014488	-0.0030637	-0.00039099	-0.00015381	-0.001467	-0.0019305	0.00042563	-0.0005909	-0.0018349	0.00061666	0.00073876	0.00034606	0.00064809	0.0002714	-0.00057089	0.00057652	0.00031448	-0.0013739	0.00042751
N.S.		-0.00053712	0.0010212	-0.00020112	0.00047998	2.9905e-05	0.00079916	0.0003718	5.6233e-05	-0.00040441	-0.00031134	-0.00035258	-0.00087672	0.00080891	8.1915e-05	-0.0018474	9.9179e-05	0.00083185	-0.002276	-0.0012339	-0.00086252	-0.00045931	0.00055399	-0.0010252	-1.4917e-05	-0.0010485	-0.0030371	-0.00028971	0.00063061	0.00044234	-0.00057679	-0.00013289	-0.0020356	0.00046099	-0.00038464	0.00068575	-0.0008049	0.00013285	-0.00036259	-0.00012836	0.00070249	0.0018622	-0.0013245	0.0010331
N.S.		0.00025097	-0.00090756	4.1605e-05	-0.0015087	-0.00068495	0.00089503	0.00076273	-0.00054167	0.0004582	-0.00077348	-0.00025832	-0.00096071	-0.00064694	0.00041462	-0.00014542	0.00048932	0.0010425	0.0012178	0.00081265	0.0019108	0.0023487	-0.0014769	-0.00028669	0.0001562	-0.00053494	-0.00069666	0.0011641	0.00038876	-0.00015197	0.0014697	0.0014345	0.00085728	0.0025899	0.0015178	0.00069379	0.0018391	0.0016943	-0.00031887	-0.00036347	0.0021667	0.00047047	0.0022875	0.0025303
N.S.		-0.00069132	-0.00076125	0.0011777	-0.0027671	-0.0012633	0.00015365	-0.00093074	0.00040599	0.00075076	0.0023114	-0.00083281	-0.0013794	-0.0003086	-0.0011171	0.00017873	-0.0011519	-0.0013241	-0.0020524	-0.0026623	-0.0039751	-0.0029911	-0.0050954	-0.0052763	-0.0052514	-0.0034135	-0.0020978	-0.0019849	-0.0029511	-0.0012308	-0.00083575	-0.0012508	-0.00079238	-0.00039612	-0.0010215	-0.00013275	-0.00061267	-0.0014308	0.0001104	-0.0011457	-0.0013595	-0.00092512	-0.00079487	0.0003233
N.S.		0.0025112	0.0016343	0.0010754	0.0024998	0.0029905	0.0015064	0.0012678	0.00089059	0.0023471	-0.00062877	-0.0013814	-1.2887e-05	-0.0014685	-0.0024882	-0.0019723	-0.00078599	-0.00051436	-2.8943e-06	0.002491	-0.00054236	0.001545	0.0035031	0.0019607	0.00089782	0.0019193	0.00027006	0.00079882	0.00065231	-0.0010011	-0.00029308	-0.00021874	0.00022335	0.00074797	0.00057988	-0.00016523	0.0004969	0.00043267	-2.5311e-05	0.0002624	0.00085409	0.0011064	0.00062573	-8.8864e-05
N.S.		-0.00082343	0.00041769	-0.00095481	0.0011487	-0.00075135	0.0011581	-0.00022811	0.0012757	-0.0009686	0.00047771	-0.00099406	-0.0015824	0.0016374	-4.3192e-05	-0.0017572	-0.0009221	0.00033884	-0.0037871	-0.0015259	-0.0019827	-0.0041271	-0.0015901	-0.0023473	-0.00096115	-0.0014823	-0.0034412	-0.00099333	0.00019917	-0.00069399	-0.0020755	-0.00022084	-0.0017572	-0.00092937	7.6317e-05	0.0012185	-0.00034889	0.00056575	0.0003559	-0.00020145	0.00026128	0.0012771	-0.001377	0.00096707
N.S.		-8.4977e-05	6.3563e-05	-0.0012999	-0.0014819	0.00080846	-0.00084997	0.00047943	0.00082189	0.0011789	0.0019273	0.0010208	0.0017669	0.0030391	0.0014067	0.00040741	0.0023476	-0.00065606	0.0020043	0.00086802	0.0017803	0.0026659	0.0014675	-0.0024796	0.00074633	-0.0014699	-0.00053236	0.00050557	-4.2759e-05	0.00031679	-0.00036953	0.0005592	0.00048354	-0.00072834	-0.0017651	0.00073516	-0.001221	-0.0013647	0.00018003	-0.0012042	0.0013108	0.00058263	0.00028979	4.0965e-05
N.S.		-0.00036861	0.00020009	-0.00029024	-0.00035648	-0.00067528	0.00051683	0.00014949	-0.00034801	-0.00012651	0.0049704	0.00058317	-0.00056067	-0.00022788	2.3095e-05	-0.00097922	0.00042021	-0.00087167	0.00010446	-0.0002766	0.0051948	0.00020455	-0.027295	3.7211e-05	-0.002754	9.0135e-05	0.00084095	0.0055156	0.00044769	-0.0004382	0.00037806	-9.2268e-05	-0.00031797	-0.00053895	0.00010203	0.00032926	-0.00043688	-0.0010692	-7.4274e-06	-0.00019658	-0.00044672	0.00050007	0.00060314	-0.00027222
N.S.		0.0017201	0.0014429	0.001166	0.00013181	0.0024611	0.0012837	0.00014875	3.9274e-05	0.0019228	-0.00060386	-0.0011935	0.00081317	-0.0019516	-0.0015951	-0.0017177	-0.00021617	0.0013469	0.0020725	0.0044087	0.0013106	0.0029561	0.0046677	0.004674	0.0035186	0.0047857	0.0017609	0.003408	0.00065761	-6.1755e-05	0.002649	0.0011622	0.00056332	0.0018162	0.00020461	0.00050833	0.00016444	0.00085514	0.00016008	-0.0011746	0.0010916	0.0012976	0.0010484	0.0008388
N.S.		-0.00030978	0.0023363	0.00047319	-0.00026533	0.00018862	0.0014455	-0.00091108	-0.0020511	0.0013156	-0.0019718	0.0014272	0.00023466	-0.001405	0.0021887	0.00057932	0.00039018	-0.00064576	-0.0015335	0.0011763	0.0017533	0.0011979	-0.001307	0.0027485	-0.000577	0.00083628	0.001051	-0.00050918	-0.0016036	0.00056227	1.4723e-05	-0.0028377	-0.0012928	-0.00054533	-0.0007448	0.00010858	-0.00070874	-0.001206	0.00094343	0.0028642	-3.9963e-05	-0.0010349	-0.00095377	-2.0976e-05
Negative		-7.6113e-05	-0.00097168	-0.0013339	-0.001967	0.0013182	-0.0012274	-0.00042776	-0.0013176	-0.0015374	-0.00056086	-6.166e-05	-0.0010394	0.0011479	-0.0016889	-0.00095512	-0.00055128	-0.0021111	-0.0027583	-0.0044067	-0.0026624	-0.001018	-0.0021416	-0.0039921	-0.0019231	-0.0018273	-0.00083043	-0.0008123	-7.8852e-05	-0.0014234	-4.3904e-05	-7.8924e-05	-0.00019575	-0.00041552	-0.0006019	8.5865e-05	0.0027099	-0.0009157	0.00043797	0.0018119	-0.00096513	-0.00095151	-0.0012744	-0.00061307
N.S.		0.0001901	-0.00021219	-0.00049773	-0.0020094	0.00096918	-0.0014782	0.00014302	-0.0011452	-0.00038661	0.0010789	0.00077781	0.00038953	0.002258	-0.00065034	0.00010514	0.0005965	-0.00091278	-0.00071666	-0.0012361	-0.00042396	0.0010474	-0.0009505	-0.003361	-0.0007105	-0.0013598	-0.0007665	0.0002783	-0.00061668	-0.00036596	0.00042822	0.00073034	0.00074987	-0.00015022	-0.0012768	2.5742e-06	0.00054021	-0.001852	4.7377e-05	-0.00019067	-0.00049155	0.00043462	-0.0010625	-0.00033466
Negative		-0.00054367	-0.0010896	0.00084964	-0.0020544	-0.002565	-0.0006331	-0.00041215	0.00028513	-0.00068346	0.00027871	-0.0010812	-0.0016472	-0.0024716	-0.0032457	-0.0018853	-0.0035771	-0.0043902	-0.005128	-0.006645	-0.0071047	-0.0073205	-0.014198	-0.0094286	-0.0086305	-0.0068303	-0.0052098	-0.0046528	-0.0046836	-0.0029213	-0.0023914	-0.0028606	-0.0010256	-0.0015016	-0.0017962	-0.0014739	-0.0021451	-0.0024777	-0.0011227	-0.0022223	-0.0027539	-0.0018174	-0.0010058	-0.00070648
N.S.		0.00047495	-0.00055055	-0.00024065	-0.00071713	0.00049955	0.00061346	-0.00068984	-0.0012923	-0.0024706	-0.0012252	-0.00021124	-0.00050366	-0.0011238	0.00015018	-0.0014524	-0.00080208	-0.0005476	-0.00026843	0.00042415	-0.002554	-0.0017843	-0.024656	-0.00052921	0.0006713	-0.0020399	-0.00091362	-0.0036299	-0.0010759	-0.00126	0.0018234	-0.00045523	-0.0010205	0.00089788	-0.0034934	-0.00020435	-0.0015753	-0.0012273	-0.0021144	0.00079085	0.0013602	-0.00043383	-0.00052464	8.7486e-05
N.S.		-0.00023729	-0.0020285	-0.00019234	-0.001005	-0.0012356	-0.00074261	-0.002567	-0.0018	-0.0017084	-7.1065e-05	-0.0016992	-0.0024563	-0.0027516	-0.0025864	-0.0024205	-0.0030823	-0.001629	-0.0036894	-0.0035967	-0.0062064	-0.0054625	-0.012986	-0.0013384	-0.0052534	-0.0017765	-0.0046693	-0.0022758	-0.00048179	-0.00082257	-0.0032046	-0.00049791	0.00049339	-0.0029549	-0.0021966	-0.00048293	0.00027015	-0.00046106	-0.00031805	-2.0752e-06	-0.00050495	-0.0010977	-0.0019811	-0.00082886
Negative		-0.0018062	-0.0017348	0.00044551	-0.0013643	-0.0028888	-0.0019505	-0.00084006	-0.0010319	-0.0028544	-0.0029669	-0.0020104	-0.0025782	-0.0047266	-0.005197	-0.004913	-0.0064409	-0.007681	-0.01011	-0.011457	-0.012853	-0.016035	-0.042691	-0.016728	-0.014716	-0.012365	-0.009988	-0.0090547	-0.0079352	-0.0056543	-0.0048969	-0.0048813	-0.0025845	-0.0028443	-0.0025551	-0.0024375	-0.0025428	-0.0025677	-0.0016736	-0.0025191	-0.0031259	-0.0025403	-0.0023469	-0.0018963
BLA-PL5 Post-cond NREM
Peak significance	Time (ms)	-420	-400	-380	-360	-340	-320	-300	-280	-260	-240	-220	-200	-180	-160	-140	-120	-100	-80	-60	-40	-20	0	20	40	60	80	100	120	140	160	180	200	220	240	260	280	300	320	340	360	380	400	420
Positive		0.00098498	-3.4007e-05	0.00020729	0.0024207	0.002463	-0.002625	0.0032418	0.0005931	0.0042908	0.0013903	0.0032778	0.0063787	0.01233	0.0053944	0.0065499	0.0031067	0.006303	0.011122	0.023951	0.062186	0.090386	0.088673	0.040716	0.027097	0.011473	0.0097633	0.0045182	0.0082499	0.008761	0.0051437	0.0021686	0.0054617	0.0094583	0.0047761	0.0045963	0.0014283	0.001881	0.0044401	0.007566	0.0049217	-0.00054957	-0.0016915	0.0029111
Positive		0.002087	0.00018617	-0.0005394	0.0041337	0.0015585	-0.0012218	0.0017531	-0.0010407	0.0058105	0.00099073	0.0012683	0.0095214	0.0095863	0.0011131	0.0028933	0.0034855	0.0054619	0.015885	0.025685	0.052187	0.077931	0.072906	0.032939	0.024109	0.009221	0.010755	0.0081034	0.012087	0.012738	0.0036431	0.0020953	0.0075629	0.010227	0.0033151	0.0052655	-0.0012584	0.001261	0.006518	0.0082246	0.0054188	0.0012772	-0.0021498	0.0037007
Positive		0.00031349	-0.0026036	0.001489	0.0008093	0.00088815	-0.0015437	0.0029409	0.0011491	-0.0011985	-0.003245	0.0033632	-0.0007457	0.0024367	0.0015169	0.0020676	0.0088689	0.014192	0.020871	0.048907	0.052449	0.049783	0.03844	0.0064143	0.0085523	0.0022807	0.0080027	0.0013925	-0.00028364	0.0030505	-0.0014923	0.00081946	0.0037398	0.004677	0.0033229	0.0017034	0.0038504	0.0060434	0.0050139	0.0096953	0.00058475	-0.0004365	-0.0013635	-0.00026247
Positive		0.0018026	0.00019699	0.0016266	0.00055921	0.00097312	0.0025436	0.0014904	0.00079807	0.0016737	0.0028058	0.0016321	0.003717	0.0024364	0.0022517	0.001978	0.0070122	0.015324	0.016075	0.029804	0.071947	0.066216	0.0525	0.037507	0.021438	0.013692	0.010154	0.0067891	0.0046231	0.0033871	0.0044741	0.0031885	0.0053472	0.0070535	0.0019033	0.0039735	0.0046338	0.0022521	0.0021475	0.0026337	0.0011978	0.0030511	0.002589	0.0017656
N.S.		0.0010649	-0.00085896	0.0013407	0.0019551	0.0041691	-0.0030057	0.0035696	0.00040551	0.00163	0.0015506	0.0010147	0.0022193	0.0066534	0.0045569	0.0067846	0.0006821	0.0053008	0.0048743	0.011167	0.035816	0.047075	0.046324	0.022743	0.015176	0.0065666	0.0037814	-0.0006641	0.0031931	0.0030639	0.0040426	3.2846e-05	0.0038704	0.0049864	0.0028398	0.0015445	0.00135	-0.00075398	0.0027938	0.0068404	0.0024113	-0.0016918	-0.0014442	0.0010412
N.S.		-0.00063608	-0.0015724	0.00098826	0.0020703	0.0013577	-0.00032645	0.0041454	0.001671	-0.001952	-0.0034019	0.00085222	0.0022731	-0.00034064	-0.0018029	-0.0022746	0.0067934	0.01358	0.022371	0.03531	0.032173	0.04576	0.033624	0.0032692	0.010954	0.00047574	0.0070344	0.0045001	-0.00033424	0.0018374	-0.00091798	0.0011487	0.0032563	0.0032434	0.0017162	0.00029217	0.0033906	0.0046406	0.0053844	0.015354	0.0038211	0.0021214	-0.0022259	-3.6127e-05
N.S.		0.002502	-0.00065625	-0.00039243	0.0041657	-0.00038949	0.00057251	-7.1938e-05	-0.0034508	0.0032489	0.00076554	-0.0016132	0.0063037	0.0033854	-0.0028549	-0.0015371	0.00033487	0.0018123	0.015062	0.013793	0.025679	0.038929	0.029878	0.011832	0.01302	0.0023992	0.0074175	0.0065365	0.01096	0.012353	9.0042e-05	-0.00074638	0.0078111	0.0088486	0.00046022	0.0024107	-0.0020263	-0.00057515	0.0070965	0.0043241	0.0030874	0.0016622	-0.0026577	0.0032631
Positive		-2.4812e-05	0.0012143	-0.0024628	-0.0053734	0.0006082	0.0023474	0.00095207	9.1089e-05	0.00079345	-0.00075406	-0.00033074	0.0021661	0.0053206	0.0048842	0.0065502	0.0032982	0.0049711	0.0056037	0.014144	0.039488	0.033405	0.026797	0.018639	0.016993	0.014181	0.0063983	0.0071609	0.0070589	0.0058587	0.0051808	0.0029699	0.0015047	0.0049896	0.00046022	-0.00010407	0.000575	0.0026566	0.0023707	0.0067404	0.0047822	0.00048797	-0.0014866	0.0029906
Positive		-0.0044457	0.0039389	0.0019866	-0.0018611	-0.00091694	0.002642	0.0016939	0.00057503	-0.0024581	-0.0012324	-0.0018122	0.003024	-0.0039164	-0.00025598	-0.0035076	-4.9556e-05	5.4619e-05	-0.00072664	0.0074875	0.012713	0.039367	0.032633	0.015711	0.0098951	0.0016851	0.0083492	0.0044633	0.0029362	0.0031722	0.0027994	0.0036529	-0.00018992	0.0014404	0.0046939	0.0026221	0.0042648	0.0082291	0.0035326	0.0077527	0.0013137	0.0055549	-0.00029952	0.00081748
N.S.		2.5846e-05	0.0014573	-0.0020093	-0.0016664	0.0011187	0.0037838	0.0024525	-0.00039772	0.00070307	-0.00030207	0.0018464	0.0036519	0.0069404	0.0048668	0.0047079	0.0036226	0.0065759	0.0098821	0.012495	0.036917	0.031344	0.02846	0.017854	0.017605	0.016109	0.0071408	0.0090971	0.0082685	0.009818	0.0042346	0.0023742	-0.00056963	0.0050734	-0.00024637	-0.0007972	0.0005601	0.0015303	0.0011808	0.0060654	0.004485	0.0015445	-0.0016966	0.0031408
Positive		-0.0017396	0.0035597	0.0026382	-0.003264	-0.0014208	0.0025039	0.00080625	0.0013502	-0.0015216	-0.001541	7.1922e-05	-0.0006441	-0.0027929	-0.0012142	-0.0044579	-0.001189	0.00087186	2.6558e-05	0.0042392	0.0085591	0.036344	0.044158	0.022298	0.012608	0.0026704	0.0062277	0.0048401	0.0020028	0.0026592	0.003058	0.0028638	-0.0009058	0.001931	0.0037942	-9.0744e-05	0.0050776	0.0079758	0.0023033	0.0053345	0.0033216	0.0051876	0.00078452	9.5601e-06
N.S.		0.002075	0.001137	0.0012745	0.00051683	-0.00010301	0.0018598	0.00077865	0.0013472	0.0018071	0.0026641	0.0019839	0.0021303	0.0019936	0.0040374	0.0020835	0.0046048	0.010606	0.011141	0.018005	0.043396	0.041497	0.032547	0.022837	0.014629	0.010879	0.0095413	0.0049871	0.0041109	0.0037836	0.0050737	0.0044011	0.0043168	0.0059075	0.0036306	0.0053725	0.0045281	0.0016193	0.0014243	0.0018883	0.0014416	0.0031093	0.0018379	0.0017644
Positive		0.0067124	0.0083542	0.0056922	0.012997	0.0058767	0.013508	0.0049925	0.0033882	0.0042327	0.0082835	0.0047439	0.01068	0.0072804	0.017308	0.017716	0.012363	0.012616	0.018933	0.020065	0.023149	0.024127	0.025342	0.018371	0.015624	0.0057709	0.006606	0.0035882	0.0042551	0.0016824	0.0052085	0.0044152	0.0023474	0.003157	0.0047127	0.00086428	0.0017495	0.0044315	0.0042659	0.0015789	0.0037348	0.0053071	0.0041319	0.00077929
N.S.		0.001471	-0.0036873	-0.0006234	0.00016188	-0.001107	-0.002893	-0.00054848	-0.0013389	-0.0011464	-0.003586	0.0035536	-0.0042766	0.0026372	0.0031736	0.0041071	0.0061953	0.0075272	0.0090647	0.029872	0.030876	0.026577	0.020404	0.0040207	0.0045259	0.0027008	0.0086005	0.0021133	7.1414e-05	0.0024637	-0.0023502	0.00097143	0.0053179	0.0031425	0.0029992	0.0015593	0.0034851	0.0037634	0.0019761	0.002455	-0.0019825	-0.0024644	-0.001342	-0.0016166
N.S.		0.0015683	-0.00099227	0.0011772	0.0016959	0.0016283	0.002132	0.0016178	0.00030529	0.0012659	0.00063761	-0.00034469	0.0023109	-7.8676e-05	-0.00075405	0.00026141	0.0043392	0.0088531	0.0085167	0.017879	0.046243	0.038723	0.026051	0.021885	0.011683	0.0068168	0.0038051	0.0043482	0.0029847	0.0013503	0.0014595	0.0013434	0.0036753	0.0051229	0.00051506	0.0020701	0.0029914	0.003167	0.0023178	0.0018276	0.00039994	0.0018001	0.0027576	0.0011263
N.S.		0.0033363	0.0014225	-0.0021884	0.00038253	0.00035909	0.0030987	0.00080116	-0.0014774	0.00094522	-0.0010587	0.0047907	0.0029019	0.0057005	0.0015566	0.0032017	0.0025227	0.0047576	0.0096922	0.007513	0.022039	0.016205	0.021355	0.0099966	0.012318	0.0098924	0.003903	0.0063312	0.005496	0.0054885	0.0027764	0.0025674	0.0016762	0.0039151	0.00028925	-0.00092564	-6.2879e-05	0.0011182	-4.1557e-07	0.0038057	0.001896	0.0014883	-0.001395	0.001034
N.S.		0.0022875	0.0035368	0.0011227	0.0050514	0.0017885	0.0067644	0.00066931	0.00060021	0.0034524	0.0038507	0.0049449	0.0094269	0.0093151	0.014253	0.013525	0.0068887	0.0088575	0.011768	0.012406	0.014219	0.015285	0.014902	0.011088	0.010686	0.00066031	0.00095864	-2.3129e-05	0.00010945	-0.0021697	0.00029549	-0.00099472	-0.0027279	-0.0022697	-8.8561e-05	-0.0016167	-0.001023	0.0010005	0.00058627	-0.0004928	-0.00067924	-0.00055435	-0.0024344	-0.0035696
Positive		0.003229	0.0021076	0.0025136	0.0026636	-0.00074079	0.0016905	0.0004038	-0.0021243	-0.0016163	0.00077749	-0.000454	0.00046326	0.0001751	-5.0915e-05	-0.0027814	0.00093226	-0.0012855	-0.0019222	0.0033606	0.007785	0.011265	0.015481	0.0086145	0.0052385	0.004603	0.0041097	0.0047261	0.0063751	0.0024169	0.0069231	0.00012969	0.0040623	0.0025335	0.0027727	0.003861	0.0029147	0.0041741	-0.00039667	-0.00077141	0.0056358	0.001869	0.0048525	0.0044099
N.S.		-0.0020608	-0.0010423	-0.00059527	0.002487	-0.00041431	-0.00027664	0.0018321	-0.00046781	-0.0018535	-0.003509	-0.00085094	0.0014612	-0.0015727	-0.0029653	-0.0023447	0.0001632	0.0072411	0.011745	0.014908	0.0036331	0.028685	0.016511	0.00026296	0.0072046	-0.001055	0.0041063	0.0079044	0.00043462	0.00097453	-0.0026042	0.0016536	0.004913	0.0017516	-0.00029588	-0.0010134	0.0028651	0.0040268	0.0029709	0.012961	0.0027316	0.0032105	-0.0025265	-0.0020459
N.S.		-0.0046724	0.0023479	0.00092293	0.00050371	-0.00069827	0.0030167	0.00064966	-0.0022529	-0.0028985	-0.0006361	-0.0031467	0.0047319	-0.0037682	0.0016371	-0.00082259	-0.00024267	-0.00020606	-0.0015741	0.008363	0.0085468	0.022676	0.011042	0.0041785	0.001125	-0.0020542	0.007163	0.0025651	0.0034695	0.0025354	0.0016569	0.0037655	0.00067363	-0.0013347	0.0013068	0.0036333	0.0027218	0.0064079	0.0024398	0.0052317	-0.00039309	0.004207	-0.00034642	0.00032435
N.S.		0.001729	0.0037776	0.0025432	-0.0033207	-0.00076334	0.0045018	0.00048089	0.001708	-0.000547	-0.00070781	0.0012233	-0.0028886	-0.0012542	0.0013087	-0.0030389	-0.0017588	0.0026118	0.0025986	0.0020545	0.0055861	0.01613	0.027674	0.014106	0.0082176	0.00081411	0.0032302	0.0022332	0.0013723	0.0012975	0.0011912	0.0026428	-0.00047613	0.00032904	0.00083091	-0.0012762	0.003736	0.004287	0.00083749	0.0017395	0.0037006	0.00178	0.0013137	-0.0018235
N.S.		-0.00047074	0.0028047	0.0037311	0.00020457	-0.00034395	0.0010687	-6.1385e-05	-0.0021491	-0.0032053	0.001419	0.00022902	-0.00014581	0.00063711	-0.0013065	-0.0011687	0.00018028	-0.0014135	-0.0015872	0.0019148	0.0054024	0.011979	0.020629	0.0048582	0.0068965	0.0070569	0.0010824	0.0062161	0.0058777	0.0017951	0.0042976	-0.00010072	0.0020751	0.0020265	0.0010791	0.0028919	0.0029196	0.0038644	-0.00039736	-0.0017635	0.0049481	0.003263	0.0036768	0.0046209
Positive		0.0038662	0.00016178	0.0051549	0.01255	-0.0024793	0.0031262	0.0031576	-0.0016203	-0.00028542	0.0024925	0.0013014	0.0036266	0.0054453	0.0064909	0.0027394	0.0083406	0.0085172	0.011831	0.019569	0.026846	0.013378	0.009645	0.0031083	0.0012266	0.0033427	0.00048875	0.0036929	-0.00052605	0.00018787	0.0014654	0.0013407	0.00036913	-0.00041703	0.0011829	0.0032159	0.00070383	0.00094402	0.0058066	0.0063022	0.0010258	0.0020196	-0.00020112	0.00049931
N.S.		0.0021271	0.0010112	0.0033706	0.00345	-0.0019508	0.0040389	0.0042057	-0.0018878	-0.00039554	0.0032007	0.00058722	0.0021296	0.0058522	0.0049742	0.0046841	0.0092381	0.0063802	0.008817	0.016007	0.022016	0.014129	0.011471	0.0027638	0.00038	0.014165	0.0021747	0.0040467	0.00041236	0.0010708	0.0045267	0.0036182	0.001094	0.000805	0.0036219	0.0040206	0.00077112	-0.0019199	0.0046654	0.0074404	0.0019675	0.0029468	-0.00015934	-0.00028763
N.S.		0.0032262	0.0041247	0.0023282	0.009302	0.0021973	0.0069606	0.00028145	-0.00089327	0.00056178	0.0039885	-0.00087067	0.0043517	0.0013234	0.0089303	0.0081603	0.0085973	0.0081571	0.012845	0.010357	0.013828	0.014081	0.014371	0.012014	0.0072783	0.0029321	0.0052221	0.00058848	0.0024228	0.0016889	0.0042675	0.0031692	0.0021926	0.00093366	0.0018991	-0.0022195	0.00089109	0.0030336	0.0020621	-5.4932e-05	0.0022674	0.0037455	0.0038874	0.00044242
N.S.		0.0016961	0.0016766	0.00031693	0.00033022	-0.00027837	0.0016707	0.00024212	0.0011479	0.0016977	0.0010113	0.00078218	0.00014236	0.00091256	0.0057909	0.0032768	0.0029364	0.0067406	0.0082562	0.0074368	0.015806	0.016576	0.013109	0.010642	0.0096273	0.01079	0.0091038	0.0070364	0.0075406	0.0060359	0.0050713	0.0041348	0.0026214	0.0037255	0.0041288	0.0050833	0.0042679	0.0012869	0.00085714	0.0014372	0.0013296	0.0020971	0.00090264	0.0010581
Positive		-1.9399e-05	0.0010809	7.4911e-05	0.0008259	0.0010715	0.0019284	0.00083836	0.00064314	0.0013244	-0.00043935	-0.00037848	0.00069276	0.0012745	0.0053479	0.0049054	0.0034111	0.0068613	0.010072	0.007159	0.013597	0.013743	0.011052	0.010532	0.010455	0.014677	0.010698	0.010981	0.011466	0.0086695	0.005134	0.0043996	0.002644	0.0026407	0.0038215	0.0042838	0.00492	0.0020806	0.0012668	0.0019731	0.001647	0.0016891	0.0010213	0.0011211
Positive		0.00062618	0.0029517	0.0044765	4.8078e-05	0.0016192	0.00013791	0.0019812	0.00078559	0.0035551	0.0020488	0.0021864	0.0058599	0.0046551	0.0046644	0.005831	0.0070435	0.0068414	0.0089829	0.0097764	0.012173	0.013197	0.012561	0.010693	0.0082012	0.0073359	0.0090786	0.0076862	0.0049567	0.0054776	0.0064896	0.0049653	0.0051591	0.0023985	0.0045699	0.0046369	0.0032863	0.002242	0.0019691	0.0015193	0.0013411	0.0015795	0.0020566	0.0020374
N.S.		-0.0026389	-0.0032635	-0.0041877	-0.00094066	-0.0022259	-0.0018107	-0.0049631	-0.003197	0.0017117	-0.00066931	0.0044295	0.0066676	0.0070725	0.006047	0.0041993	0.00045926	0.0018908	0.0018359	0.0025566	0.0045386	0.006456	0.0040359	0.0037692	0.0071014	-0.003599	-0.0031105	-0.0044099	-0.004415	-0.0074808	-0.0049514	-0.0048934	-0.0074492	-0.0076934	-0.0046005	-0.0039429	-0.0031736	-0.002216	-0.0044231	-0.0042991	-0.0044251	-0.0069618	-0.0082368	-0.0063292
Positive		0.00063482	0.0037705	0.0036162	-0.0011393	0.001334	0.0036768	-0.0027834	-0.00068223	-0.0021377	0.0021759	0.00074684	0.00035635	0.0016551	-0.0025117	0.0015572	0.0023187	0.000867	-0.00064704	0.0008719	0.00010818	0.0092849	0.020959	-0.00052173	0.0035788	0.0053069	-0.002852	0.005504	0.0020823	-0.00030389	-0.00046421	-0.0018127	0.00082716	0.00067004	-0.0022528	-0.00069053	0.0003051	0.0020033	-5.3428e-05	-0.0017692	0.001505	0.0018459	2.5234e-05	0.0025646
Positive		0.00050209	0.0025809	0.0036562	-0.0010105	0.00098069	-0.0012722	0.0017689	0.0013021	0.0025495	0.00075551	0.0012242	0.0045233	0.0038342	0.0045098	0.0049213	0.0067443	0.0063893	0.0073551	0.0060259	0.0092355	0.011255	0.011559	0.0089019	0.0083291	0.0093006	0.0085866	0.0079765	0.0048747	0.005744	0.0057899	0.0047563	0.004423	0.0025541	0.0040505	0.0036073	0.0032226	0.0025627	0.0020216	0.001408	0.0010949	0.0011293	0.0019719	0.002932
Positive		0.0027334	0.0021314	0.0051416	0.0034193	0.0038191	0.0025301	-0.00028324	0.0020223	0.0039183	0.0023769	0.0032065	0.0058244	0.0042494	0.0063789	0.006581	0.0074178	0.0055176	0.0061422	0.0094362	0.0096557	0.0086362	0.0084269	0.012744	0.011784	0.0080101	0.0076983	0.0069966	0.0057583	0.005548	0.0030501	0.0038478	0.0023224	0.0029389	0.0015307	0.002314	0.0017032	0.0011624	0.0017631	0.0030089	0.00099983	-0.00014202	0.00086553	0.0010867
Positive		0.0018443	0.0054112	-0.0028727	0.0023864	0.00049274	0.0024666	0.0056452	0.0009571	0.0029163	0.0033117	0.0067425	0.0030857	0.0023957	0.0033202	0.00094305	0.0066169	0.0054344	0.005882	0.0050098	0.0063908	0.0086332	0.010167	0.0075079	0.0066502	0.0062577	0.0023065	0.0079607	0.0030182	0.0019919	0.0025034	0.001847	0.00068645	0.001603	-0.00096269	-0.0022269	0.0022753	0.0049868	0.0030551	0.0010379	0.0015086	0.0039196	0.0066977	0.0041935
N.S.		0.0016194	0.00098461	0.0010994	-0.00042107	-0.0020017	0.0035531	0.0015074	-0.00022348	-0.00025734	0.0014727	0.0010458	0.00089395	0.0039013	0.002202	0.0064858	0.0076606	0.0018024	0.0037149	0.0074363	0.012428	0.009544	0.013287	0.0027471	-0.0043354	0.021649	0.0033493	0.0016998	0.0011909	0.0013722	0.0050757	0.0051419	0.0030355	0.0015518	0.0061508	0.0030084	0.00065416	-0.0021931	0.00181	0.0075544	0.0025066	0.0016678	-0.00036413	-0.0016557
Positive		0.0029171	0.0017478	0.00015112	0.0010788	0.0022679	0.0021108	0.0019463	0.0036125	0.0037312	0.0027354	0.0027234	0.0068057	0.0037239	0.0036669	0.005551	0.0019271	0.0055304	0.0080596	0.0087573	0.0074971	0.007122	0.0087578	0.011101	0.010652	0.0086072	0.0076353	0.0064325	0.005339	0.005433	0.0032172	0.0043579	0.0073772	0.0033155	0.0041622	0.0044755	0.00092013	0.002867	0.0016128	0.0024511	0.0027254	0.0029556	0.00082693	0.0022782
N.S.		0.00067335	0.00026745	-0.0012327	-0.0012289	-2.4775e-05	-0.0028603	-0.0014367	0.001173	-0.0018033	0.00063638	-0.00010709	-0.00027838	0.0025447	0.0019601	0.00073451	0.0019176	0.0016421	0.003215	0.00378	0.0062974	0.015581	0.0039921	0.012312	0.016884	0.0092362	0.0013185	0.00010608	-2.2048e-05	0.00055361	0.0025809	-0.0045381	0.0012877	0.0037744	0.0032472	0.0010111	0.00094584	0.0006229	0.00026128	0.0012157	-0.0024254	-0.0017665	0.0097604	-0.0031838
Positive		0.00072104	0.0014922	0.002426	0.0012671	0.0022169	0.0013407	0.0012141	0.0007256	0.0041695	0.0024253	0.0016784	0.0046084	0.0032082	0.0036151	0.0045531	0.0048281	0.0052404	0.0059427	0.008597	0.0092129	0.0092629	0.0082022	0.0098514	0.0052194	0.0039418	0.0064135	0.0056882	0.0033771	0.0030612	0.0051735	0.0048128	0.0042525	0.0016776	0.0040242	0.0040579	0.0024691	0.0012425	0.002744	0.00046439	0.0016179	0.0017284	0.0014354	0.0010713
N.S.		0.0026704	0.0060536	-5.2237e-05	0.0031862	0.0029836	0.0071036	0.0055876	0.002887	-4.3622e-05	0.0010796	0.0048915	0.0011442	0.00045665	0.0017351	0.00050173	0.0061134	0.0041675	0.0044079	0.0053933	0.0057514	0.0077421	0.009305	0.0063972	0.0059457	0.0063177	0.0016062	0.0064692	0.0043403	0.0033816	0.0033462	0.0036297	0.00040678	0.0040122	0.00013312	-2.6429e-05	0.0025704	0.0053624	0.0027291	0.0025811	0.0017786	0.0056015	0.0090514	0.0024379
N.S.		0.0012532	-0.0013413	0.0014718	0.0028698	0.0041171	-0.00075217	0.00028003	-0.00093962	-0.00059295	0.0017489	-0.0013617	0.00044951	0.0013453	0.0037003	0.0053583	-0.00027958	0.0049128	0.0024494	0.001062	0.010347	0.008966	0.0090961	0.0057185	0.0036855	0.0015077	-0.0014723	-0.0045052	-0.0018947	-0.00027053	0.0025085	0.00034095	0.0034206	0.00060694	-0.00073465	-0.00027474	-0.00090198	6.5425e-05	0.0044921	0.0058155	0.00063047	-0.00017523	-0.00061111	0.0017281
N.S.		-0.0013005	-0.0032122	0.0012111	0.00035469	-0.0016803	-0.0028902	-0.0039665	-0.0054963	0.0010714	-0.0015764	0.0012293	0.00075941	0.0052486	-0.0015586	0.0019209	0.0014721	0.00097053	-0.0019187	0.0058856	0.005619	0.0078016	0.010302	0.0038612	0.0062555	-0.00026083	0.0064309	0.00097094	-0.0012063	0.0010209	0.00066911	0.00083803	0.00065114	0.0013488	0.0046118	0.0032915	0.0092511	0.009636	0.0026169	0.00031077	0.0010885	0.00049768	0.00053729	0.0012897
Positive		0.0028962	0.0056466	0.0059488	0.00018629	0.004064	0.0066466	0.007721	0.0036763	0.0098806	0.0052987	0.0074468	0.014112	0.0088183	0.013685	0.010361	0.0098942	0.010799	0.0078225	0.013806	0.0078798	0.0049261	0.0034245	0.0062803	0.0081959	0.0021516	0.0044424	0.0036803	0.0015832	0.00065602	0.00034745	0.000737	0.0040797	0.0016145	-0.0016227	0.00025934	-0.00025002	-0.0010432	0.0024726	0.0012135	0.0010743	0.0015637	0.0018979	0.0018298
N.S.		0.0019756	-0.0027186	-0.0017361	0.00094553	-0.0025666	-0.0012581	-0.0021731	-0.0032297	-0.0013264	-0.0027007	0.0016572	-0.0039893	0.0022946	0.0016117	0.0021106	0.003942	0.00098442	0.003437	0.0112	0.0066886	0.010595	0.0085384	0.0041291	0.0041488	0.0045514	0.0078318	0.008068	0.00124	-0.00073161	-0.00084803	0.0019468	0.0043317	-0.00025241	0.0017669	-1.8429e-06	0.0018576	9.2203e-05	0.000872	-5.5685e-05	-0.00051973	-0.0029545	-0.0024617	-0.0016164
N.S.		-0.00098831	-0.00040814	0.00055784	0.0019886	0.0024763	0.0013331	0.0013024	0.00055287	0.0010038	-0.0013002	-0.00058783	0.0017456	0.0018874	0.001624	0.0028474	0.0011857	0.0037543	0.0061592	0.0046568	0.013459	0.011652	0.0060827	0.0041433	0.0062401	0.0096412	0.0060408	0.0070447	0.0064367	0.0050342	0.0028802	0.0031841	0.002092	0.0010631	0.0018981	0.0019906	0.0035578	0.0021297	0.0011911	0.00073775	0.0010313	0.00051504	0.00069609	0.0014138
N.S.		0.0034709	-0.00051171	-0.00023472	0.0019872	-0.002097	0.0018791	-0.0018646	-0.0028989	-0.00083112	-0.001078	-0.0029451	0.0022887	-0.00010357	-0.0035031	-0.0015776	-0.0026387	-0.0012179	0.0093021	0.0024244	0.0098108	0.0075292	0.0067905	-0.0021023	0.0041395	-0.0029649	0.0039434	0.00053424	0.0044634	0.0056927	-0.0010132	-0.00053065	0.0056964	0.0050565	-0.0010006	-0.00023182	-0.0022421	-0.0012444	0.0040719	-0.0019587	0.00067759	0.0022259	-0.0014261	0.001399
Positive		0.0018888	0.00050736	0.00011731	0.00068805	-0.00016416	0.0002441	0.00031431	-0.0011736	0.00033297	0.00098683	-0.0002878	-0.00054671	0.0026208	0.0018856	0.0038386	0.0020509	0.0031514	0.0057768	0.0030477	0.005139	0.0098373	0.010823	0.0091621	0.010443	0.0087391	0.0023085	0.0048954	0.0042712	0.0031909	0.0017153	0.002342	0.0042993	0.0040761	0.0040714	0.0024983	0.0016159	0.00055362	0.0024467	0.0030216	0.0017403	0.0020411	0.002846	0.0012993
N.S.		0.00080138	-8.139e-05	-0.00079001	0.00045623	-0.00071	0.00046449	-0.0002543	-0.00064926	0.00056539	0.0012364	-0.00097118	0.0004257	0.0016427	-0.00038636	0.0046204	0.0023861	0.0035063	0.0064266	0.0034965	0.0089464	0.0083889	0.0095096	0.0084698	0.0096288	0.0054962	0.0021604	0.0035873	0.0029326	0.002734	0.00022957	0.00031063	0.0031726	0.0021111	0.0029546	0.0016419	0.00064037	-4.9396e-05	0.001778	0.0020207	0.0013576	0.0021625	0.0017352	-1.6651e-06
N.S.		-0.00099803	-0.0014083	-0.0025278	0.0020287	8.078e-05	-0.0015286	0.001613	-0.0026902	0.0012786	0.0030381	-0.0017899	-0.00094754	-0.0019193	0.00047874	0.0036426	0.0039818	0.00026439	0.0033245	0.0032141	0.0061647	0.010421	0.019315	0.012716	0.0037156	0.0057826	0.00221	0.0030426	0.0057442	0.0026027	-0.0012542	0.0025498	-0.00021359	-0.001768	-0.0010656	0.00085982	0.0035811	-0.002207	0.0027666	0.0033887	-0.0010906	-0.0023424	-0.0013059	-0.0021477
Positive		0.001594	0.0023626	8.3878e-05	-0.00013659	0.00051458	0.0017943	0.0017651	0.0025909	0.0023284	0.0012554	0.0039537	0.0056441	0.0035761	0.0033443	0.0047362	0.0018923	0.0055236	0.0072625	0.006826	0.0059587	0.0062621	0.0076272	0.010034	0.0094765	0.0072025	0.0070598	0.0056605	0.0050854	0.0044011	0.0014713	0.0032865	0.0054009	0.0021188	0.0021182	0.0026716	0.00050925	0.0018256	0.0003236	0.00094179	0.0027951	0.0011809	0.0010451	0.0011133
N.S.		0.0016754	0.0038355	0.005325	0.0021672	0.0062361	0.010519	0.0082901	0.0089855	0.014054	0.0080882	0.01404	0.020512	0.015726	0.01382	0.010342	0.0058512	0.0054691	0.0030663	0.011149	0.0051128	0.0042968	0.00033171	0.0018156	0.0044592	-2.5998e-05	0.0033993	0.0048297	0.0017639	-5.1838e-05	0.00099761	0.00013598	0.0046964	0.00011917	0.00055563	0.0011889	-0.0013418	-0.00056521	0.0011862	0.0010374	0.00091881	0.0036251	0.0012461	0.0013603
N.S.		-0.00024211	-0.0015973	-0.0018498	0.00214	-0.0035563	0.00078878	-0.0018267	-0.0035503	-0.0014847	-0.00013966	0.0013256	-0.0022393	0.0029354	9.7819e-05	0.00081068	0.0046573	-0.0012779	0.0043154	0.0061891	-6.9155e-05	0.012444	0.014965	0.0083548	0.0058076	0.0085027	0.008573	0.013435	0.0031176	-0.00234	0.0012765	0.00058111	0.0024164	-0.001478	0.0020259	0.00013637	0.0018889	-0.0014566	0.0030041	0.0007653	0.0016916	-0.0037221	-0.0028573	-0.00053866
N.S.		-0.00077399	3.5983e-05	-0.0033937	0.0027998	0.0012899	-0.001544	0.0014925	-0.0028292	0.0014774	0.0028726	-0.00049013	-0.00072302	0.00025066	-0.00075248	0.0019779	0.0032414	0.0014404	0.0027826	0.0034579	0.0058496	0.0083072	0.016963	0.0093185	0.0032597	0.0051365	4.8244e-05	0.00014758	0.00050256	0.0010419	-0.0015349	0.0015406	-0.00068631	-0.00060284	-0.0012406	-0.00025109	0.0024754	-0.0018326	0.00076173	0.0020155	7.7595e-05	-0.0020905	-0.0036191	-0.00094062
N.S.		0.0024665	0.0028535	0.0031905	-0.003346	-0.0013032	0.0063482	-0.00033674	0.0058722	9.6983e-05	0.00079553	0.0008598	-0.0018893	-0.0011602	0.0041849	-0.0015648	-0.00039356	0.0045098	0.0057903	0.0021628	0.0068753	0.0034821	0.010728	0.0062393	0.0046849	-0.00066964	0.0016935	0.00057453	0.0018696	-0.00059275	0.00083499	0.0037335	0.001822	-0.0015273	-0.00058808	0.00019907	0.0032527	0.00041539	-0.00053478	-0.0015701	0.0016554	-0.0013698	0.0014339	-0.0020203
N.S.		0.0016475	-0.0020927	-0.0019511	-0.00041649	0.0026729	-0.0012966	-0.001774	-0.00016525	-0.0014453	0.0024967	0.00020846	-0.0023223	0.0017834	0.001533	0.00071028	0.00055724	0.002149	0.00051939	0.0016401	0.0038367	0.012325	0.0037717	0.0098335	0.011923	0.0066735	0.0013176	-0.0019138	0.0030029	0.0018047	0.0048451	-0.0039056	0.0027822	0.0014977	-0.0003727	-0.0013119	0.00054579	0.00027446	-0.0010474	0.00022285	-0.0028576	-0.0007152	0.0053811	-0.0032697
N.S.		0.0010157	0.0010792	-0.00050971	0.00015163	-0.00016445	-0.0023069	0.0016809	0.0042695	-0.0010657	0.0025214	0.0011133	0.0030369	0.0037911	0.00066692	0.0015776	0.0013906	0.0014745	0.0016479	0.0016194	0.0059008	0.0095297	0.0036539	0.0064013	0.016366	0.0062123	0.0014355	-0.00045929	-0.0029016	0.00043516	0.0010033	-0.0045602	-0.0013797	0.0028101	0.0034789	0.002573	0.00058742	0.0025206	0.00089955	0.0015832	-0.00061544	-0.00095043	0.0063282	-0.0036729
N.S.		0.0012503	-0.00039677	0.0015594	0.0024576	0.00073602	0.0010224	-0.0016753	0.0074974	0.0053743	0.0020616	-0.00043274	0.001145	0.00045809	0.00067866	0.0036428	0.0032192	0.0011346	0.0071519	0.0079621	0.0037979	0.0077317	0.0066071	0.0073572	0.0038178	0.006936	-0.00068609	0.0015531	0.0032497	0.0044591	0.0040908	0.0040496	0.0081636	0.00022	0.0028687	-0.00081909	0.0037491	0.00063722	0.0027162	-0.0017261	0.0016774	0.0024935	-0.0015439	-8.0804e-05
N.S.		0.00099387	-0.0033523	-0.00061097	0.0032851	0.00038707	-0.0041264	-0.0027558	-0.0050286	-0.00012052	-0.0023675	0.00038635	-0.00029385	0.0037454	-0.0019808	0.00056958	0.0018804	0.0011304	-0.00098009	0.0056347	0.0020183	0.0053255	0.0091564	0.0018288	0.0060506	8.3224e-05	0.0013359	0.0009069	-0.0042887	-0.00051946	-0.00093836	0.00059552	3.292e-05	0.0016135	0.0027282	0.0007847	0.0036423	0.0097531	-0.00044877	-0.0003454	0.0025351	0.0012296	-0.00022545	0.001283
N.S.		0.00058984	0.001881	0.003392	0.00044058	0.0010701	0.00038348	-0.0021596	0.00031996	0.0031278	0.00013258	0.002026	0.004607	0.0021752	0.0040855	0.0038654	0.0059192	0.0032783	0.0036487	0.0060662	0.0068619	0.0050093	0.004149	0.0084939	0.007418	0.0058061	0.0041324	0.0032735	0.0029918	0.0028879	0.00042147	0.0028613	0.00078484	0.0017078	0.00035309	0.00051174	0.0018447	0.00088215	0.00069098	0.00067316	0.00066516	0.00019387	0.0004959	0.0007041
N.S.		-0.00056307	-0.00077056	-0.0017015	0.0014061	-0.0036527	-0.00035656	-0.0015218	-0.0031964	-0.0023344	0.0025742	0.0029418	-0.0026181	0.0023515	0.00030836	0.00050407	0.0044369	-0.00090838	0.0027081	0.00060355	-0.0019601	0.014142	0.020898	0.0081515	0.0037086	0.0082611	0.0067491	0.0095221	0.0036233	-0.00077756	0.0044127	-0.0005116	0.0025866	-0.0005557	0.0021637	0.0009001	0.0028935	-0.0011347	0.0055863	0.0031456	0.0019063	-0.0042808	-0.0027538	-0.00018264
N.S.		0.0026205	-2.5988e-05	0.00024114	0.0026644	0.0023514	0.0014466	0.001391	0.0022767	0.0034146	0.0027372	0.00058499	0.0042341	0.0016934	0.0016446	0.0043935	0.0017729	0.0029647	0.0045015	0.0065821	0.0048293	0.0036339	0.0047349	0.0064086	0.0054402	0.0054129	0.0043191	0.0052329	0.0036407	0.0033771	0.0019814	0.0024781	0.0059509	0.0022858	0.0036688	0.0034495	0.00069	0.0024193	0.0016844	0.0026031	0.0016715	0.003357	0.00076679	0.0021859
N.S.		0.0018876	0.0044112	-0.00055334	0.0043644	0.0019971	0.0056003	0.0071979	0.0042475	0.0096338	0.0074199	0.012951	0.010095	0.0082076	0.005403	0.0021328	0.0041245	0.0038055	0.0032849	0.0038866	0.0033592	0.0055529	0.003754	0.0030066	0.0029567	0.0036961	0.0028047	0.0077916	0.0029665	0.0023422	0.0026252	0.0016714	0.001676	0.0018717	0.00092642	-0.00036084	0.0035337	0.0038934	0.0025582	0.00093518	0.0009049	0.0043951	0.0035644	0.0053374
N.S.		0.00060125	-0.00044815	-0.00012781	-0.0006813	-0.0007841	-0.0010371	-0.00063443	-0.0021534	0.0014819	0.00018411	9.3166e-05	0.0016476	0.0016131	0.00061567	-0.0012311	1.593e-05	-3.1323e-06	0.00053093	0.00094295	0.0034547	0.0056514	0.0060134	0.0071143	0.0056645	0.0069049	0.00036419	0.0024173	0.0021624	0.0016033	0.00016448	0.0023347	0.0051138	0.0016735	-0.00015224	-0.0004927	0.0011272	-0.00038598	-0.00026663	-0.00088302	-0.00056495	0.0012322	-7.4004e-05	0.001452
N.S.		0.00085098	-0.00036353	0.00014002	0.00090425	0.0021581	0.00064231	-3.9018e-05	0.00015297	0.0035001	0.00075063	0.00070444	0.0013801	0.00086693	0.0014241	0.0017242	0.0015324	0.0019498	0.0015353	0.0032356	0.0033779	0.0042788	0.0036222	0.0069262	0.0034933	0.0030557	0.0040347	0.0039135	0.0023621	0.0017209	0.0047891	0.0044218	0.0028218	0.001348	0.0031501	0.0033448	0.0020421	0.0016549	0.0027783	0.00021638	0.0015255	0.0021333	0.0012608	-1.5844e-05
N.S.		-9.1988e-05	0.0022407	0.0014919	-0.001142	-0.00036346	-0.0015516	0.00098848	0.0012731	0.0015288	-0.00016493	-0.00046457	0.0022416	0.0017528	0.0021497	0.0017981	0.0030629	0.0042182	0.0035943	0.0014882	0.0034416	0.0062202	0.0069901	0.0049184	0.0041524	0.0060394	0.0042814	0.0047293	0.0027795	0.0029504	0.0026899	0.0031209	0.0025505	0.0010666	0.0029268	0.0011436	0.0018993	0.0013048	0.0023616	0.0005596	0.00023197	0.00051011	0.00074992	0.0024167
N.S.		4.3562e-05	-0.00022315	-0.00032266	0.00023834	-0.001059	0.00098665	0.0006015	0.00081825	0.00027417	0.0015169	-0.001586	0.0015322	0.0021505	-0.0011709	0.0033338	0.0016121	0.0036091	0.0045113	0.0031477	0.0077129	0.0038293	0.0048886	0.0056517	0.0053837	0.0040828	0.002818	0.0031284	0.0019474	0.0017647	-0.00057733	5.0668e-05	0.00079004	0.00017059	0.0013378	0.0018165	0.00068832	-0.00042386	0.0019774	0.00086835	0.0012361	0.0018592	0.00019154	-0.00062059
Positive		0.0031807	3.1163e-05	-0.00028668	-0.00098164	0.00025143	0.001515	0.0023712	0.00181	0.001126	-0.00025602	0.001133	0.0021591	0.0045641	0.001987	0.00076045	0.00053621	0.0034553	0.007474	0.0044921	0.0044983	0.0088421	0.006227	0.003822	0.0039305	0.0034336	0.0033816	0.0026173	0.0031182	0.0017088	0.0023586	0.0014738	0.0015691	0.0019491	0.001295	-0.00014463	0.00042213	0.0041665	0.0033722	-0.00077555	0.00096116	0.0029852	-0.00037338	0.00059551
N.S.		0.002802	0.001338	0.0026963	0.0033805	0.0032766	0.003872	0.0015399	0.0020335	0.0024619	0.0037801	0.0024145	0.0043285	0.003315	0.0038772	0.0049095	0.0036547	0.0025772	0.0030751	0.0045459	0.0053504	0.0049606	0.0034322	0.0070006	0.0066521	0.0032888	0.0055085	0.0034657	0.0028439	0.0042299	0.0021218	0.002715	0.0011717	0.0021789	0.00088681	0.0009692	-0.0002774	0.00063482	0.0020391	0.0026051	0.00020596	-0.00068774	0.00086924	0.001263
N.S.		-0.0010111	0.00053154	0.00063973	-0.00034083	-0.00013387	0.00071299	0.0010654	0.0025674	-0.00060529	0.001991	0.00038215	0.0015197	0.00087911	-0.0011793	0.00038659	0.0029299	0.0020133	0.0018856	0.0025533	0.002491	0.008016	0.010799	0.0045639	0.0052791	0.0027495	0.0038098	0.0011058	0.0036134	0.0011723	0.0018489	0.0036857	-0.00038257	0.00088324	0.00058933	0.0015294	0.0017544	0.000308	0.0022873	-0.00068393	3.9649e-05	0.001348	0.0011817	-0.00082952
N.S.		0.0011615	5.4017e-05	0.0044323	-0.0026172	-0.0025498	0.005411	-0.0024579	0.011337	0.002344	0.0024914	-2.87e-05	0.0001016	-0.0020223	0.0032034	-0.00073478	0.00027477	0.0036234	0.0081013	0.001377	0.0059841	0.0030046	0.0026036	0.0050595	0.0019068	0.00022684	0.0003934	0.0024701	0.0019408	-0.0014671	0.0035497	0.0036929	0.0042594	-0.0019762	-0.0024324	0.00059548	0.0035091	-0.0011668	-0.00070654	-0.0047988	-0.00086321	-0.0019471	0.0019221	-0.0011522
N.S.		-0.0031122	-0.0025569	0.00080571	-0.00185	-0.0033231	-0.001598	-0.0045987	-0.004011	0.0024695	0.00044608	-0.00037446	0.0021122	0.0039064	-0.0019191	0.0012442	0.0017681	0.001987	-0.0021512	0.00034351	0.0035269	0.0021072	0.0068042	0.0044991	0.0015925	-0.00062046	0.0086872	-0.00077083	9.7338e-05	0.00094916	0.0025751	0.0034773	0.0020101	0.00053289	0.0037348	0.0032348	0.014723	0.0068243	0.0077036	0.0030372	-0.00027725	-0.00091184	0.0010562	0.0014261
N.S.		0.0018064	0.0027905	0.0034341	0.0047973	0.0062858	0.011088	0.0081275	0.0090846	0.015161	0.010078	0.01829	0.019381	0.015384	0.0089898	0.0059194	0.0026332	0.0020068	0.00037257	0.0056504	0.0024858	0.0039152	-0.00069169	-0.0004266	0.00069745	0.00026283	0.0025241	0.0057809	0.0023557	0.0012137	0.0020099	0.00071659	0.002946	0.00085192	0.0017973	0.0018077	0.001699	0.0015025	0.0010642	0.001019	0.00049709	0.0042571	0.002081	0.0029615
N.S.		0.00099438	-0.00079606	-0.0024666	0.004243	0.0016625	-0.002937	-0.00035703	-0.0030714	1.3074e-05	-0.00032937	-0.00015763	-0.00074535	0.0019897	-0.0013285	0.00052029	0.002474	0.0018343	0.00065324	0.0032971	0.0020598	0.0036112	0.009826	0.0030315	0.0034046	0.0022818	-0.0010757	0.00024318	-0.0039652	-0.0012216	-0.001584	0.00051569	-0.0011526	0.00091346	-0.00031021	-0.0010233	0.0017858	0.0037746	-0.00031965	0.00085849	0.0016039	-0.00020853	-0.0026212	0.00091478
N.S.		0.0024732	0.0020309	0.0013631	0.0015137	0.00066709	0.0018606	0.0011202	-8.839e-05	0.00038237	0.0013415	0.00032756	-0.00089058	0.0031814	0.0028752	0.0018132	0.00043731	0.0040457	0.0032369	0.0028154	0.0025624	0.006059	0.0051183	0.0041053	0.0060371	0.0083835	0.0028129	0.0053288	0.0044009	0.0036859	0.0014219	0.0048085	0.0032692	0.0029974	0.0036011	0.0023324	0.0018963	-0.00060505	0.001314	0.0020501	0.0015149	0.0007012	0.0017658	0.0017977
N.S.		0.0008531	-0.0010752	0.0043465	-0.00032179	-0.0013714	0.0027661	-0.0033616	0.011758	0.0060807	0.0030224	-0.00020878	0.0011512	-0.0013142	0.00043677	0.00099214	0.0011293	0.0014867	0.0087251	0.0023707	0.004705	0.0063936	0.001181	0.0064469	0.00090881	0.0039948	-0.00072109	0.0035746	0.0023178	1.2841e-05	0.0049059	0.0033017	0.0063191	-0.0012757	-0.0020012	-0.00027054	0.0028635	-0.0010622	0.0017155	-0.0043281	-0.0001519	0.00028997	0.00021485	0.00011203
N.S.		0.0022609	0.0040353	0.0035012	-0.00053679	0.0015753	0.0024549	0.0036487	-0.0023808	0.00411	0.002233	0.0013287	0.0061982	0.00085684	0.0064124	0.0051355	0.0079318	0.0096894	0.007618	0.0073799	0.0056761	0.00058586	0.0023376	0.0059016	0.0034973	0.0012256	0.003151	0.0017567	0.00059694	0.0023401	0.00042265	0.00030743	0.0016345	0.00080958	-0.0037452	-0.00081676	0.0010507	-0.00082677	0.0014164	0.00016118	-5.9006e-05	-0.00015895	0.0013517	0.0013386
N.S.		-0.0016244	-0.00014268	0.00017741	0.00013797	-0.00066793	3.3016e-06	-0.0021255	-0.0022513	-0.0012824	-0.0020681	-6.5627e-05	-0.00047042	-0.0013414	-0.0030066	-0.00095	-0.0051131	0.0020375	0.0030396	0.0066599	-0.0045608	0.014374	0.0061499	0.0017525	0.0023571	-0.0024741	-0.00086096	0.0052001	0.0011717	0.00069534	-0.0038266	0.0013455	0.0050505	0.00051353	-0.0016633	-0.00085659	0.00061318	0.0029418	0.0015824	0.0096627	-0.00023202	0.002859	-0.0015595	-0.002599
N.S.		-8.6064e-05	-0.00014711	-0.00011304	0.00032158	-0.00063911	0.00027151	0.00088248	4.6871e-05	0.00022216	0.00063904	-0.00019743	0.00051727	0.0012797	-0.0003402	0.00085685	-0.00045846	0.00069261	1.9238e-05	0.00013838	0.003315	0.0039828	0.0050886	0.0037163	0.004321	0.0068262	0.006527	0.0030298	-0.00031466	0.0010172	0.00094221	0.0032068	0.0013089	0.0039226	0.0021786	0.0016266	0.00032411	0.00059761	-0.00095777	-0.00051497	0.0017886	0.00043235	-0.00029598	-0.0017554
N.S.		-0.00023056	0.0013532	0.0029499	0.00062722	-0.00046046	-0.00078382	-0.0016791	-0.00064019	-0.00065525	-0.0018261	-0.00080773	-0.0016064	-0.00026734	-3.3837e-05	0.00093851	0.00027578	0.0018049	-0.00035344	-0.0017362	-0.0046302	-0.0053476	0.01194	0.0134	0.0079597	0.0057237	0.0050773	0.0036222	0.0017505	0.0011028	0.0024892	0.0014736	0.0037825	0.0015794	0.0011104	0.00073107	0.00051073	0.0032418	0.0026914	0.0014686	0.0015599	0.00077472	0.0013182	0.0039143
N.S.		0.0033116	0.00029985	0.00060871	1.662e-05	-0.00020142	7.8742e-05	0.0012055	0.0012646	0.00055364	0.00090899	0.0016415	0.0023839	0.0034682	0.0025848	0.0023317	0.0038369	0.0019086	0.0062354	0.0031977	0.0043755	0.0072148	0.0043963	0.0027398	0.0026989	0.0018623	0.0022982	0.0014176	0.0030649	0.0026835	0.0018323	0.0010274	0.00040738	0.0030137	0.0021514	-0.00027486	6.9883e-05	0.0039606	0.0024402	0.00048622	0.00059143	0.0021335	-0.00040631	0.0013218
N.S.		-0.00043452	0.0013042	-3.8232e-05	-0.00056209	-0.00062356	0.0010922	0.00036968	-0.00041823	0.00087065	-7.256e-05	0.0026141	0.002598	0.0022015	0.0019971	0.0029309	0.0016327	0.0035367	0.0046836	0.0043648	0.0028144	0.0027818	0.0043088	0.0041826	0.0042057	0.0037032	0.0029835	0.0032884	0.0034337	0.002229	-0.00060826	0.00092139	0.0025722	0.00046151	0.00025635	0.0012759	0.00074064	9.5151e-05	-0.0014454	-0.00055128	0.0023904	-0.00019389	0.00095043	-0.00053934
N.S.		-0.00049242	-0.0016093	-8.8387e-05	0.0022427	-0.00078343	-0.0015903	0.001141	-0.0019317	-0.00094909	-6.0703e-05	-0.0032532	-0.0011345	-0.0036922	0.0033832	0.0051125	0.0024347	-0.0014733	0.0020234	0.00011727	0.0032684	0.0055927	0.0072669	0.0065918	0.0026783	0.002804	0.0033914	0.0054856	0.0074931	0.0017616	0.00017364	0.0031166	-0.0018442	-0.00063477	0.00029691	-0.00047932	0.0041849	-0.00069203	0.0025331	0.0033585	-0.0015869	-0.00033759	0.00040723	-0.0011644
Positive		0.00011497	6.0598e-05	0.00095865	0.0021496	0.0026714	0.0007664	0.0013031	0.0013671	0.00074808	-0.0010625	-0.00034104	0.001185	0.0015329	-0.00075687	0.00056733	-0.00062883	0.00031192	0.0014199	0.0016304	0.0096705	0.0089437	0.0023636	-0.0016001	0.0016199	0.0025649	8.4311e-06	0.0020763	0.0010929	0.00063968	0.00182	0.0016685	0.0011884	-0.000323	-9.9657e-05	-0.00060412	0.0013773	0.0014505	0.0016983	0.000444	0.00079691	-0.0010226	0.00041621	0.0018722
N.S.		0.0022281	0.00074599	0.0013765	0.002266	0.0037349	0.0025743	0.0039028	0.0025326	0.0030383	0.0012169	0.00067317	0.0018744	0.0024609	0.0019494	0.0043099	0.0019916	0.0037035	0.002909	0.00098984	0.0032676	0.0068863	0.0047157	0.0044738	0.003841	0.0027297	0.0012529	0.00031236	0.0018566	0.0025062	0.0046825	0.0018617	0.001452	0.0032362	0.0023216	0.0023613	0.0032536	0.002197	0.0011847	0.0041559	0.0013402	0.0024153	0.0030973	0.0011468
N.S.		0.0023587	0.001036	0.0011483	0.0020583	0.0033282	0.0029917	0.005181	0.0019264	0.0029619	0.0007615	0.00024319	0.00073421	0.0029779	0.0020688	0.0036607	0.00050183	0.0023828	0.0028373	0.0015208	0.0047309	0.0073855	0.0039712	0.0030595	0.0030739	0.0032279	0.00069654	0.00036483	0.0010825	0.0022372	0.0040183	0.0013857	0.0015802	0.0018424	0.0018185	0.0039855	0.003264	0.0018965	0.0014512	0.0043205	0.0013073	0.0014743	0.0021459	0.00065067
Positive		-0.00014765	-2.3604e-05	0.00017723	0.0013942	0.00028799	0.0008678	0.0016478	0.0019788	-0.0012603	-2.2376e-05	0.00079653	0.00039947	0.002439	0.0038077	0.0039772	0.0015039	0.0030151	0.0016257	0.002621	0.0029645	0.0054987	0.0025234	0.0016657	0.0022125	0.0043715	0.00049529	0.0023579	0.0020007	-0.0006678	-0.003186	0.00048255	0.00070497	0.0013198	0.00063521	0.00024342	0.0017362	0.00086401	-0.00081976	-0.00038665	-0.00028671	0.0018289	-0.00037037	0.00023815
N.S.		0.00022117	-0.00039738	-0.00057578	-0.00064122	-0.0010934	-0.0012077	-0.0016778	-0.0015726	-0.00038429	0.00080709	-0.00077823	5.0434e-05	0.0011485	0.0013333	-0.00076448	0.00031868	0.00057093	0.00047972	0.0011462	0.0029481	0.0026144	0.0045012	0.0050225	0.0041121	0.0045468	-0.0015688	0.0016936	0.0016984	-0.0005681	-0.00030593	0.0022318	0.0023521	0.00090187	-0.0012217	-0.0011545	-0.00088033	-3.343e-05	0.0004886	-0.001079	-0.0010587	0.00054441	-0.00028221	0.0021288
N.S.		0.0011327	0.0012402	-0.0019944	0.00015197	0.0013699	-0.00025845	0.00098819	0.0014478	0.00043142	0.0015263	-0.00076822	-0.00066366	-0.00041571	5.8496e-05	0.0018553	0.0024341	0.0015648	0.003878	0.0037295	0.0051552	0.0031608	0.0027714	0.0038237	0.0026949	0.0025343	0.0039661	0.0036851	0.0028598	0.0012181	0.0029557	0.0014344	0.0013738	0.0018386	0.002338	0.0013312	0.0013535	0.0014778	-0.00016362	-0.00051378	-0.00046292	0.00077736	0.0015196	1.965e-05
N.S.		-0.0010059	-0.0012915	-0.00030541	0.0024744	-0.001062	-0.0015447	0.003761	0.0024921	-0.0035397	-0.00042797	-0.0016376	-0.0011757	0.000902	-0.0003577	0.001552	-0.0003897	0.00048609	-0.0017096	0.0076467	0.0082524	0.0029629	0.0030335	-0.0014049	0.0050517	-0.00038137	-0.0014158	-0.0010597	-0.00063842	-0.0001213	-0.0015428	0.00075078	-0.00076347	-0.0011385	0.0013062	-0.00072231	-0.00032644	0.00074607	-0.0017798	-0.0015509	0.00074192	0.00073806	-0.0016278	-8.7789e-05
Positive		1.6305e-05	0.00062027	0.00051692	0.0023244	0.0028874	0.00072798	-0.00070502	1.3201e-05	0.00395	4.6649e-05	0.0027127	0.0027218	0.002842	0.0042981	0.0024677	0.0025748	0.0021854	0.0056962	0.003879	0.0022442	0.0016559	0.0045459	0.0028397	0.0047498	0.0029307	0.002983	0.0021118	0.0029142	0.0033385	0.002912	0.0041014	0.0013066	0.003195	0.001437	0.0045219	0.00281	0.0021705	0.0001563	0.0015087	0.0040773	0.0024162	0.0014239	0.0012313
N.S.		0.0024238	-0.0013357	7.6126e-05	-0.0027382	0.00089208	0.0022456	0.0028948	0.0014722	0.00061982	-0.0010473	0.0013953	0.00058096	0.0029332	0.0010377	-6.3903e-05	-0.00067973	0.0022139	0.0066068	0.0028658	0.0055456	0.0047148	0.0011106	0.00354	0.0034195	0.0012433	0.0030652	0.0020489	0.0025698	0.00075049	0.0019916	0.00039615	0.0017425	0.00066199	0.00045745	0.00078009	7.4407e-05	0.0018525	0.0030685	-0.0019459	0.0016834	0.0034617	-0.0002636	0.00029342
N.S.		-0.00033227	-0.00017195	0.00053447	8.7314e-05	-0.0005819	0.00076747	0.001344	0.0018759	-0.00015611	-0.00011257	-0.0018739	0.0015435	0.0020693	0.00028302	0.0012061	0.0021324	0.0036052	0.0026341	0.0014348	0.0038969	0.0019537	0.0023095	0.0046883	0.0046783	0.0037845	0.0031644	0.0023508	0.0019653	0.0011237	0.00087747	0.00015762	-0.0011406	0.00028259	0.00074971	0.0026026	0.0016235	0.00016204	0.0026268	5.1892e-05	0.0014748	0.0024313	-0.00024793	-0.0005192
Positive		0.00042281	0.00068373	-0.00023236	0.0012879	-0.00082071	0.0008392	0.0014135	-0.0002819	-0.00013119	0.0015437	-0.00031963	0.00055167	0.00077877	0.0003914	0.0014502	0.00032481	0.0014229	-0.00013689	0.00028422	0.00072846	0.0030761	0.0055971	0.0030959	0.0034358	0.0059871	0.0068008	0.0039536	0.0007772	0.0016248	0.0023011	0.0026495	0.0025517	0.0038441	0.0013425	0.0017691	0.0005777	0.00024403	-3.1458e-05	0.00099075	0.002862	0.00019521	4.8434e-05	-0.0020334
N.S.		0.00029027	-0.00063035	-0.00040682	0.00068622	0.0010208	0.00026553	0.0010267	0.0011305	-0.00084844	0.00082967	0.00067743	0.00042109	0.0015024	0.0026046	0.002376	0.0017505	0.002342	0.00084878	0.0013896	0.0034902	0.0052372	0.0020547	0.0019326	0.0010104	0.0031689	0.00047737	0.0013182	0.001182	-0.00063391	-0.0027883	0.00073034	0.00098048	0.0012357	0.0007079	0.0010025	0.00064767	0.00063253	-0.0017591	-0.00035356	-0.0011592	0.0019056	-0.00048654	0.00025284
N.S.		-0.0022825	0.001565	-0.0002719	0.00019742	-0.00094976	0.0032892	-0.0013748	-0.0025042	-0.0019277	-0.00081786	-0.003929	0.0040042	-0.00074363	0.0029373	-0.00045574	0.0015857	0.0008792	-0.0020402	0.005337	0.0027297	0.0067216	0.0029613	-0.0016074	-0.003342	-0.0052863	0.0025591	0.00044041	0.0019457	-0.00031846	0.00091372	0.00173	0.0011967	-0.003916	-0.0013389	0.0017363	0.0013098	0.0035094	0.00063414	0.0029288	-0.0014018	0.0018478	-0.00058177	-0.00022354
N.S.		0.0010693	-0.0012593	0.0010954	-0.00031946	0.00018744	-0.0026663	-0.0038825	-0.00047201	0.000279	-0.0019538	0.00069041	-0.0033764	0.0035735	0.00041078	0.0016451	-0.00073738	-0.0018438	0.00045969	0.0048462	0.0063544	0.0047652	-0.0019696	0.0091311	0.0041739	0.003578	0.0018206	0.002913	0.0047966	0.0073977	0.0037877	0.00093238	0.003185	0.00036778	0.00046814	8.3659e-05	-0.00095252	0.0046298	0.0029246	0.0085023	0.0079091	0.0048466	0.012573	0.0054845
N.S.		-0.00063834	0.0011761	0.0012168	0.0030633	0.002913	0.00054877	0.00064668	0.0020483	0.0041318	0.00064204	0.0030267	0.0031626	0.0029461	0.0020478	0.0019233	0.0027535	0.0015943	0.0034081	0.002758	0.00099963	0.0022547	0.002875	0.0036211	0.0055968	0.0033534	0.0035527	0.0018631	0.0032789	0.0037752	0.0042028	0.005884	0.0010457	0.004173	0.0016529	0.0058607	0.0049217	0.0051515	0.0033002	0.0025402	0.0031489	0.0026568	0.0022265	0.0021677
N.S.		-0.00050606	0.00048966	7.3319e-05	0.0004962	0.00055422	0.00083076	-0.00096142	-0.0015185	0.0018247	-0.0001931	0.0019171	0.0020102	0.0022637	0.0029045	0.0022363	0.0019777	0.0026081	0.0047077	0.0040156	0.0021754	0.0015233	0.003827	0.0016314	0.0029359	0.0025069	0.0016007	0.0021838	0.0026773	0.00196	-3.4774e-05	0.00108	0.0013151	0.00090232	0.00051096	0.0023061	0.0012388	-0.00018375	-0.001871	-0.00035951	0.0031557	0.00072823	0.00086946	-0.00048221
N.S.		0.00051777	0.00015068	0.00021016	-0.00019037	-0.00055297	-0.00055474	0.00028643	-0.0020483	0.0015413	-0.00032519	0.00072399	0.0014697	0.0010129	-0.0011012	-0.0011924	2.51e-05	-0.00011853	0.00047582	0.0003352	0.002534	0.0044817	0.0025506	0.0029709	0.0023636	0.0037079	0.00043502	0.00098224	0.00090129	0.001401	0.00011588	0.00035707	0.0031122	0.00053436	0.00035082	0.00044822	0.0016766	-0.001103	-0.00050249	-3.6083e-05	-0.00044159	0.0003863	0.00011143	0.00054168
N.S.		-0.00087747	0.0012225	0.0015932	0.0017861	0.0013507	0.0010509	0.0015777	0.0029801	0.0018251	0.0017563	0.0021475	0.0027062	0.0025159	-0.00061756	0.00095836	0.0030541	0.0019983	0.0014419	0.002179	0.00059403	0.0044092	0.0027566	0.0036886	0.0055781	0.0032796	0.0032442	0.001735	0.0035694	0.0026916	0.0029276	0.0047471	0.00040467	0.0025151	0.00088405	0.0039913	0.0042461	0.0043112	0.0042094	0.00093619	0.0015062	0.0019245	0.0020361	0.00090122
N.S.		8.2763e-05	-0.00062412	-0.00048889	-0.00043161	0.0007712	-0.00055001	-0.00066995	-0.00089973	0.001559	-0.0010763	3.12e-05	-0.00070424	-0.00084028	-0.00047826	-0.00013837	-0.00079305	-0.00016876	-0.00062162	-0.00036788	-0.00020015	0.0020698	0.0020318	0.0035373	0.0033234	0.0037992	0.0029084	0.0026894	0.0015888	0.0011901	0.0035348	0.0025799	0.0015671	0.00073035	0.0019255	0.0020795	0.0011509	0.0028537	0.0027717	0.0012108	0.00115	0.001907	0.0011221	-0.0010713
N.S.		0.00069712	0.00093988	0.0020119	0.0017421	-0.00026731	-0.0013099	0.00042799	0.00091061	0.00049703	-0.00073681	0.00031193	-2.8319e-06	0.0010896	0.0010918	0.00056935	0.0020126	0.001353	-0.00045468	-0.0021232	-0.0034776	-0.0067611	0.010927	0.012418	0.0058783	0.0034326	0.00286	-0.00021187	0.00039122	0.0014824	-1.6387e-05	5.322e-05	7.1893e-05	0.00022338	0.00052269	-3.27e-05	0.0016133	-5.0991e-06	0.00014871	-0.00039385	0.0021328	-0.00014174	-0.00015272	0.001743
N.S.		0.0010053	0.0012249	-0.0010231	-0.00030128	0.0013444	8.8282e-05	0.00082964	0.0015196	0.00062036	0.00045388	-0.0016243	-0.00048236	0.00048316	0.00096622	0.002167	0.0024281	0.00067506	0.0038501	0.0024849	0.0029419	0.0026501	0.0027595	0.0029265	0.0027683	0.002218	0.0032352	0.0023858	0.002844	-0.00034773	0.0031473	0.0020688	0.0010934	0.0016364	0.0012063	0.0019932	0.0028907	0.0023728	0.00085283	-9.4326e-05	9.6856e-05	0.00035965	0.0022781	0.00051313
N.S.		0.0041517	0.0077089	0.0044992	0.0026343	0.0028614	0.0087122	0.0060036	0.0052835	-0.0013523	-0.00089845	0.0023416	-0.0009792	-0.0010515	-0.00051405	-0.0020809	0.0033697	0.00055525	0.0010463	0.0032452	-0.00063107	0.0017778	0.0028139	0.0003422	0.00010121	0.0016299	-0.00083415	0.0039495	0.0039477	0.0049192	0.0032092	0.004774	0.00087446	0.0046322	0.0023778	0.0025317	0.0009866	0.0036291	0.00023288	0.0043562	0.0014351	0.0067297	0.0044993	0.002413
Positive		-0.00089455	-0.00049655	-0.0027437	-0.00022623	-0.002013	-0.00087676	0.00077077	-0.00076287	-0.00050543	0.0018515	0.00055658	-0.00068891	-0.00043873	-0.00094757	-0.00020262	-0.0036263	0.001897	-0.001898	-0.0012493	-0.0015436	0.0029543	0.0034129	0.0046684	0.0028981	0.0013467	0.0024199	0.0024009	0.0023734	0.0026349	0.0031852	0.001044	0.0010026	0.0014261	0.0020863	0.0020304	0.0022083	0.0013449	0.0022964	0.0023101	0.0011697	0.001958	0.00060313	0.0018148
N.S.		0.00041313	0.0013687	5.1767e-05	0.001487	-0.00087076	0.00080392	-0.0014575	-0.0046687	-0.0005934	0.00024575	-0.0033556	0.0013075	-0.0018607	0.002537	0.0021701	0.0055165	0.0069296	0.0073183	0.0027827	0.00444	0.00099253	0.0024247	0.0049713	-2.6132e-08	0.00016241	0.0021922	-0.00035704	-0.00013169	0.0023268	0.0015319	-0.00013043	0.00086249	-0.0012451	-0.0029405	-0.0033174	0.00055405	0.00047345	0.00035037	-0.00073876	-0.00029891	0.0003763	0.0012673	4.1606e-05
Negative		0.0018027	-0.0011772	-0.00096082	0.00015686	0.00024769	-0.0019243	-0.0032576	-0.0008553	0.00022126	-0.0010321	-6.9858e-05	-0.0024407	0.0072216	-9.155e-05	0.00164	-0.002043	-0.0046388	0.0011106	0.0023479	0.0061871	0.0039707	-0.0077121	0.012682	0.001262	0.0060374	0.0018451	0.00093886	0.003841	0.0092965	0.0019977	0.00013357	0.00052422	0.0026988	0.0031394	0.00037877	-0.00047089	0.0033276	0.0030384	0.0046457	0.0061254	0.0038298	0.0090986	0.0039676
N.S.		0.0024365	2.8409e-05	0.0012067	-0.00058748	-0.00068161	0.00062378	0.001963	0.00079074	0.00040439	0.0022835	0.0016555	0.0021588	0.0018393	0.0037594	0.0025351	0.0071744	0.00077379	0.0049846	0.0025332	0.0045531	0.0045546	0.0017426	0.001519	0.0016702	-0.00059834	0.0016994	0.00078994	0.0023643	0.0038486	0.00086008	0.00080966	-0.00011083	0.0025363	0.0025091	0.0008794	-0.00055357	0.0027751	0.00084966	0.00019051	5.5618e-05	0.0015916	1.1515e-05	0.0014545
N.S.		-0.0011098	0.0020387	0.0009841	0.0058823	-0.0023225	0.0056507	0.00054243	-0.00067201	-0.0026831	-0.001729	-0.00032896	-0.0010704	-0.00099965	0.00078395	-0.0010714	-0.0011454	-0.0012418	0.0003483	-0.0018438	0.0051902	0.0023569	0.00040312	0.0031263	0.0038228	0.0051342	0.004967	0.0036522	0.0026712	0.0045176	0.0059695	-0.0010917	0.0022397	0.0012799	-0.0020551	0.0019535	0.00028879	-0.00026269	-0.00056731	-0.00043086	-0.00045533	0.0062566	0.00061191	-0.00064873
N.S.		0.0010825	0.00028288	0.0070177	-0.0022353	-0.00032587	2.6948e-05	0.0019685	0.00026394	0.0066291	0.00016073	0.0013421	0.0054911	0.0058084	0.0017433	0.0029676	0.0029327	3.305e-05	-0.0044405	-0.0093503	-0.0067104	0.0045732	0.0040194	0.0035997	-0.002412	-0.0010025	-0.003567	-4.2244e-05	-0.00096073	0.0011823	-1.46e-05	-0.00024111	-0.0027145	-0.0015333	-0.00028533	-5.8959e-05	-0.00062508	0.0076372	0.0031744	-0.0010329	0.0012897	-0.0040498	-0.0033525	-0.003824
N.S.		0.00056831	0.0014987	0.00030431	0.001399	0.00059194	0.0020892	0.0021474	0.00062765	-0.00061057	0.0025784	-0.0007637	0.00099622	-4.4106e-05	9.5031e-05	0.00086874	0.00079615	0.00041136	-4.6462e-06	5.0932e-05	-0.0016303	0.0017901	0.0036739	0.0042235	0.0035602	0.0050246	0.0039201	0.0035117	0.00099873	0.0018374	0.0032683	0.0023631	0.0031045	0.0031073	-0.00014963	0.0011013	0.00068962	-0.00055745	0.00023616	0.00053006	0.0033835	-0.00050201	-0.00037604	-0.0019134
Positive		0.004137	0.00050077	0.0015678	0.00099554	-0.00064604	0.0013535	0.0016921	0.0016476	0.00076854	0.00053725	0.0020383	0.00064604	0.0023626	0.0019989	0.0018569	0.0032479	0.0021239	0.0011062	0.0020872	0.0075337	0.0057151	-0.00011528	0.0025299	-0.0013951	2.7096e-05	0.0015037	-0.00075335	-0.00091986	0.00062247	0.00062163	0.00046211	0.00096972	0.0015664	0.00012066	0.00020572	0.0015353	0.0010911	0.0019339	-0.00041396	-0.0001233	-0.00096514	0.0019752	0.0014183
N.S.		0.00081822	0.00074385	-0.00069995	5.9113e-05	-0.0026691	-0.0024628	-0.0017713	-0.0035679	-0.0026718	0.0023151	0.0036326	-0.0037361	0.0013496	0.00052591	-0.00099145	0.0017284	-0.0019234	-0.001436	-0.0029207	-0.0014211	0.011097	0.01356	0.0031176	0.00035411	0.0022181	0.0028431	0.0042057	0.0037673	0.0013165	0.0070102	0.002144	0.0032707	0.0013781	0.0015031	0.001072	0.0042229	0.0012827	0.0043034	0.0040767	0.001883	-0.0040031	-0.0030609	-0.00057414
N.S.		-0.00091154	0.0020976	0.002241	0.0015442	0.0007373	0.0015067	0.0025579	0.0031899	0.0020164	0.00082881	0.0007172	0.0011872	0.00035475	0.0020172	0.0021399	0.0015809	0.00043708	0.00038551	0.0015695	0.00036227	0.0043174	0.0040633	0.0038671	0.0032108	0.0016948	0.0027827	0.001401	0.0023284	0.003526	0.0019517	0.0031863	0.0040481	0.0020461	0.0033933	0.0033272	0.0032363	0.0026962	0.0016765	0.003039	0.0016851	-0.00013174	6.4826e-07	-6.3144e-05
N.S.		-0.00060607	-0.0016112	-0.00043217	0.0021089	-0.0006587	-5.7667e-05	0.0027824	0.002361	-0.0033453	0.00047895	-0.00052731	-0.0011142	-0.00021684	-0.00065112	0.00043689	-0.0018226	0.0006033	-0.0029131	0.0041607	0.0075319	0.0012293	0.0028045	-0.0018446	0.0027866	5.6157e-05	-0.0015226	-0.0012118	-0.00089957	0.00030607	-0.0016053	-0.00014829	-0.00091583	-0.001524	0.0014609	0.00039384	0.00033384	0.0012752	-0.001966	-0.0012475	0.00065743	0.0010472	-0.0010083	0.00094491
N.S.		0.00083524	0.0023948	0.0033532	0.0018645	0.001079	0.00066802	0.0022476	0.0025608	0.003496	0.0014401	0.0010979	0.001012	0.00071311	0.0029052	0.0026093	0.0028151	0.00058876	0.00073172	0.0017604	0.00065607	0.0036676	0.0038911	0.003168	0.0037077	0.0021411	0.0027454	0.0034333	0.0044068	0.0058291	0.0029413	0.0051733	0.0073732	0.0045086	0.0046365	0.0033421	0.0039015	0.0045991	0.0026432	0.0030655	0.0035747	0.00074126	0.00019493	0.0011387
N.S.		-0.00079957	0.0002152	0.00076013	-0.00053306	-0.00045121	-0.00087418	-0.0012837	-0.0010755	-0.00020621	-0.0017049	-0.00064373	-0.0013378	-0.00098883	-0.00043847	0.00042927	-0.00086625	0.00020406	-0.00093957	-0.0010663	-0.0018271	0.00021845	0.0035331	0.0040437	0.004552	0.0048351	0.0034501	0.0028793	0.001306	0.00076073	0.0019224	0.00087625	0.001871	0.00059231	0.00098825	0.00075241	0.00013004	0.0034249	0.0030138	0.001928	0.0013227	0.00093008	0.00086125	0.00054854
N.S.		-0.00093288	0.0027614	0.0010089	0.0030258	-0.0004647	0.0017778	0.0011589	-0.0012726	-0.00386	-0.0034745	-0.00014485	-0.0026741	-0.00085467	0.00046816	-0.00028541	-8.167e-05	-0.0014094	-0.00045094	-0.00124	0.0066233	0.0017465	-0.00016121	0.005684	0.0074281	0.0030531	0.0013386	0.0017673	0.0049145	0.010123	0.0013911	-0.0024791	0.00065671	0.0022933	-0.00036083	0.00095867	-0.00039613	5.4211e-05	-0.0025125	-0.0016366	-0.00072712	0.0037639	-0.00073858	0.0011608
N.S.		-0.00022509	0.0019794	0.00050332	-0.00034475	-0.00084985	-0.0010157	0.0010282	0.00073561	0.00031996	-0.00034988	-0.00050528	0.0014543	0.00091111	-1.2893e-05	-0.00032407	-0.00052913	0.002436	0.0012362	-0.0010985	-0.0003208	0.0034491	0.0040186	0.0023872	0.0013792	0.003074	0.0015086	0.0027561	0.001733	0.0012104	0.0012946	0.0015794	0.0015212	-0.00038957	0.001617	4.0814e-05	0.0011625	0.00037087	0.0018492	6.9327e-05	-0.00022702	0.00070267	-0.00056716	0.00099672
N.S.		-0.0015305	-0.0014492	-0.00073973	0.0020171	-0.0015345	-0.0019338	0.0022337	0.0016056	-0.00171	-0.0015696	-0.0028523	-0.0016686	0.0017611	-0.00078942	0.0017303	0.00034979	-0.00095523	0.000134	0.0048131	0.0054376	0.0031039	0.00038728	-0.00015185	0.0031462	-0.0005921	-0.00019418	-0.0011851	0.00020877	0.0005523	-0.00098531	0.0012418	-0.00017973	-0.001896	0.0005252	-0.0014864	-0.00087836	0.00075623	-0.00052372	-0.0025849	9.8664e-05	-0.00088612	-0.0013153	-0.0014212
N.S.		-0.00015362	-0.00054835	0.00077272	-0.00022727	0.00035963	0.00012594	0.00063893	0.0018747	8.4832e-05	-0.0011095	-0.0020238	0.00059429	0.0010984	0.0013688	0.00010105	0.0027465	0.0032886	0.0017461	0.00038495	0.0011051	0.0015335	0.0014094	0.0029185	0.0046978	0.0020501	0.0016167	0.00076759	0.00099501	8.1895e-05	0.0010349	-0.00051504	-0.00084829	0.0001288	0.00025162	0.0013946	0.0014815	0.00027471	0.0016742	-0.00045569	0.00080018	0.0028163	0.00014201	-0.00051666
N.S.		-0.0009223	0.00015363	-0.0010235	0.00037458	0.0016876	-0.0009611	-2.0384e-05	-0.001952	-0.00095394	-0.0023815	0.0010551	-0.0026813	-0.0011087	0.0023964	0.0016329	-0.00054266	-0.0017307	-0.00095545	0.00029747	0.0081675	0.0017031	0.00067763	0.0074222	0.0083318	4.5457e-05	0.0025999	-0.00071557	0.0050733	0.013382	-0.00054959	-0.002254	-0.0017692	0.0029862	0.00076153	0.0014351	-0.00095306	0.00034044	-0.0024078	-0.0021534	-4.0731e-05	0.0029074	-0.0014379	0.0055775
N.S.		-3.5853e-05	-9.4251e-05	-0.00033758	-0.0010468	-0.00079287	-0.0029479	0.0010228	-0.00073297	-0.0013364	-0.0020048	0.00074303	0.0014643	-8.1694e-06	0.0015507	0.0041135	0.0011127	0.0017657	-0.00036379	0.0046283	0.0017042	0.0025511	-0.00042925	0.00079325	0.0033503	0.0018189	-0.0011829	0.00071339	0.0037222	0.00047211	0.0003287	0.001028	-0.0016987	0.00016769	0.0011319	-0.0012028	0.0015624	-9.7542e-05	-0.0018535	-0.001694	-0.0016852	-0.00071391	-0.0011519	0.0012742
N.S.		0.00030739	0.00013117	0.00081556	0.00012793	-0.00041356	0.00045728	0.0015492	0.0015276	-0.0015758	-0.0011345	0.00068132	0.00058433	0.0021234	0.0023769	0.0017451	-8.3141e-05	0.002413	-7.4077e-05	0.0017435	0.00059953	0.0032769	0.0013021	0.00039462	0.0026497	0.0021417	0.00084136	0.0017521	0.0020212	-0.00012026	-0.0025858	-0.00030554	0.00049928	0.00099526	0.00059168	0.00052619	0.00087082	0.0012607	-0.00052304	-0.00088557	0.00091998	0.0014286	-0.00017492	0.00011226
N.S.		-0.00049713	0.0032942	0.0015869	-0.00077903	0.00077855	0.001205	-0.00072769	-0.00062201	0.0022669	0.0013294	0.0021678	-0.00071151	0.00054013	0.0012077	-5.0727e-05	0.00018005	0.0011604	0.001191	-0.00070579	0.0014618	0.00069751	0.00559	0.0045775	0.001621	0.0011975	-0.00048614	0.00487	0.00041731	0.00031639	0.0022937	0.0033501	0.0010901	0.00058437	0.00061473	-0.00011148	0.00013655	0.001024	0.00065359	9.6645e-05	0.001052	0.0019872	0.0012338	0.00063367
N.S.		0.0017747	-0.0030917	-0.00095179	0.00077086	0.0039339	-9.181e-05	-0.0013902	0.0010383	-0.00026872	0.0029861	0.0011648	-0.0038676	0.0014422	0.0010887	0.0010344	8.7077e-05	0.0025375	-0.0021182	-0.00025724	0.00023998	0.0040813	0.0024468	0.0025263	0.00497	0.00086895	0.00083371	-0.0010399	0.0033868	0.0043137	0.0047827	-0.0031192	0.0019066	-0.00067436	-0.002069	-0.0011959	-0.0012617	0.0013192	-0.0027035	0.0010152	-0.0015884	0.0010477	0.001791	-0.0013581
N.S.		-0.0015965	-0.00019376	0.003676	-0.0025863	-0.0020358	-0.00098018	0.0019279	0.00073196	0.0054793	0.000714	-0.00022947	0.00031028	0.0031473	0.0016907	0.0019747	0.0020627	0.0037243	-0.0020311	-0.0034407	-0.0034106	0.005182	0.0015593	0.0010499	-0.0014624	-0.0026227	-0.0041195	-0.00063928	-0.00065941	0.0011765	0.0029158	-0.00080565	-0.00086957	-0.0010618	-0.0018921	0.0011227	0.00048581	0.011026	0.0034834	0.00064429	-4.6812e-05	-0.0021676	-0.00085239	-0.0024739
N.S.		-0.00044431	0.00014146	-0.00092831	0.00014105	-0.0010403	-0.000762	0.00098576	-4.3157e-05	-0.00051918	0.00023467	0.00030324	0.00077275	0.00029783	-0.0012082	-0.0010969	-0.0027873	0.0018334	-0.00046146	-0.0017666	-0.0014323	0.0023723	0.0030329	0.00302	0.0022276	0.0020798	0.0018439	0.0028112	0.0015927	0.0016499	0.0023213	0.0014706	0.0012854	-0.00022322	0.0013555	0.00088977	0.0013795	0.00064262	0.001606	0.0010822	0.00059248	0.001619	-0.00076054	0.0012578
N.S.		0.0031346	0.0012563	0.0073242	-0.0010235	0.0018544	0.00080041	0.0013416	-0.00065153	0.0066386	0.00034756	0.0012421	0.0071635	0.0050989	0.0043347	0.0016041	0.0080381	-0.0008644	-0.0036557	-0.0077886	-0.0014329	0.0011691	0.0035799	0.0034815	-0.0020362	0.00030904	-0.0022392	0.00090632	-0.0017388	0.0011424	0.00012163	0.00058676	-0.0043058	-0.0021255	0.00068802	-0.0024846	-0.00010098	0.0034897	-0.001357	-0.0015557	0.00082065	-0.0027973	-0.0015125	-0.0021534
N.S.		-0.00040404	0.0019189	-0.00024467	-0.00039712	0.00037813	0.00048195	0.00022921	0.0033738	0.001041	3.296e-05	0.00143	0.00030003	0.00074067	1.5868e-05	0.0031628	0.0034653	0.00079238	0.00069993	0.001796	0.001306	0.00011564	0.00025601	0.0019906	0.0036604	0.0051485	0.0047472	0.003033	0.00307	0.0013357	0.002419	0.00093198	0.0021913	0.0020611	0.002572	0.0005461	-8.9744e-05	0.0011284	-0.00033439	-0.00085467	0.00063511	0.00090805	0.000756	0.00012401
N.S.		-0.00016857	0.0014212	-0.0024938	-0.00043489	-0.0021052	-0.00074217	0.00078587	-0.00077269	-6.7958e-05	0.002799	0.0001811	-0.0014812	-0.00031557	6.7798e-05	0.0013511	-0.0024273	0.0020586	-0.0021759	-3.9534e-05	-0.0011189	0.0039856	0.0020187	0.0039122	0.00082799	0.00093321	0.0021951	0.0009765	0.0019091	0.0017538	0.0019684	-0.0003338	0.00044604	0.0019312	0.0018857	0.0018022	0.0023219	0.0014357	0.0021405	0.0023439	0.001375	0.0015765	0.0019699	0.0014996
N.S.		-0.00045657	-0.00073319	0.0013975	0.00034768	-0.00075872	0.00022981	0.00059868	0.00026832	0.0025389	0.0016448	0.0014566	0.0011293	0.00097872	0.0021028	0.00030536	0.0026214	-3.348e-05	0.00022282	-0.0011846	0.0018434	0.0014548	0.0025927	0.0046056	0.0031341	0.0020463	0.0035857	0.0016966	0.0035984	0.0026213	0.00037706	0.0028722	0.0039624	0.0018594	0.00099709	0.00024173	0.001285	0.0020504	-0.00015393	0.00034399	0.003055	0.0025641	0.00073212	0.0033166
N.S.		-0.00024573	-0.00089106	0.0013851	-0.0010343	-0.00073106	0.00029115	-0.00021719	-0.00027553	-0.0016361	-0.00056055	0.00018866	0.0014511	0.0012001	-0.0010704	-0.002706	-0.00049367	0.0013561	-0.0019851	-0.00056456	-0.00068074	0.0018126	0.0010486	0.0016716	0.0022918	0.0027606	0.00068815	0.002104	0.00078946	-0.00080363	0.00050259	-5.8935e-05	0.00039724	0.0012759	0.00084438	0.0027006	0.00065423	0.00038427	-0.00048002	5.9393e-05	-0.00086963	-0.00068596	0.00068471	0.0010981
Positive		0.0015082	0.0028961	0.0014612	0.0019155	0.0014281	0.0033624	0.00077188	0.00095878	0.00085704	0.00084373	0.00027728	-0.00061138	0.0025205	0.0024057	-0.00015479	-0.000749	0.0051204	0.0014325	0.0029252	0.0029895	0.0035302	0.0012939	0.0006666	0.0022667	0.0052117	0.0029834	0.0048414	0.0033482	0.0047511	0.0013267	0.0059906	0.0016831	0.0017027	0.0029935	0.0022023	0.0015583	-0.0011852	0.00012196	0.00076443	0.0016206	-0.000481	-0.00031278	0.0015823
N.S.		-0.00045253	-0.00046892	0.00057226	-0.0011205	-0.00045007	0.00020735	-0.00051428	-0.00043626	-0.0010897	0.00031541	5.4382e-05	0.00049934	0.001471	1.3134e-05	-0.0010658	0.00069269	0.00041022	-0.00084999	9.9203e-05	-0.00067614	0.0016672	0.00078894	0.0012167	0.0021917	0.0024368	-0.00061642	0.0026456	0.001749	-0.00096467	0.00023762	-6.8603e-05	0.00067282	0.0016306	0.00074688	0.00090203	0.0011686	0.0005248	-0.00062886	0.00034812	-0.0002528	-0.00097917	0.0004513	0.00087589
N.S.		0.006536	0.0013981	-0.0013677	0.00059459	-0.0012963	0.0011194	-0.002722	-0.00079762	0.0011986	-0.0035496	0.0032864	0.0015833	0.0020734	-0.0024804	0.002961	0.0007086	0.0013004	0.0045037	0.0026029	0.0058566	-0.0039399	0.0082513	0.0027	0.0041517	0.00016417	0.00016445	0.00020712	0.0016215	0.00060798	0.0020929	0.0016809	0.0022348	0.0032369	-6.9468e-05	-0.00042749	-0.0026467	-0.00096261	-0.00056541	0.00049816	-0.00097141	0.0013571	-0.00087394	-0.00081378
N.S.		0.0043427	0.0019445	0.0025499	0.0010832	0.00075831	0.001594	0.0022867	0.0023691	0.00049026	0.00073875	0.0020511	0.00079517	0.0015515	0.00040553	0.0006426	0.0022334	0.00027939	0.00027605	0.0012918	0.0048869	0.0042142	0.0016711	0.00052205	-0.0014559	-0.00095613	-0.0015474	-0.0011905	-0.001208	0.00052084	0.0016275	0.001398	0.0012513	0.00074758	-0.00028918	-0.00012647	0.0012602	0.0015301	0.0022945	0.0010401	0.0008653	-0.00098091	0.0025073	0.0019589
N.S.		0.00065748	0.0014873	0.00032703	0.001375	0.0044208	0.00080912	0.0014393	-0.00022011	-0.0011414	0.0015092	0.0017717	-0.00059254	0.0017128	0.00041791	0.00012162	-0.0016061	0.0013784	-0.0012082	0.00070781	0.0020512	0.0024392	0.0031209	0.0025037	-3.8027e-06	0.0004508	0.00099972	0.00093348	-0.00039283	-0.0014427	8.3746e-05	0.00019482	0.00069033	0.001354	0.0015061	0.00075786	0.0013366	0.0017123	-0.00081668	0.001163	-0.00017385	-0.00027074	0.0014937	0.00052625
N.S.		0.00082228	-0.00044968	-0.00075294	-0.00090769	0.0016452	-0.00048816	0.00014947	0.00082044	6.4573e-05	0.0003966	0.00037748	0.00045798	0.00038429	0.00052943	-0.00031761	0.00042022	0.00058626	-0.00044791	-0.00036128	0.0028527	0.0033103	0.0001914	0.0018879	0.00031691	0.00091165	0.0017354	0.00044047	-0.00016104	0.00074413	-0.0017067	0.00038538	0.0011502	0.0019903	0.00035016	0.0015177	-0.00099177	0.00017782	-0.0018518	-0.00065674	-0.00030326	0.0011634	-0.000193	-0.0004824
N.S.		0.0037987	0.0038412	0.00068274	-0.0014405	0.0020892	0.0052434	-0.0050335	0.00031983	0.00010569	0.0019003	0.00040982	0.00027886	0.0028031	-0.00061364	0.00060929	0.0051885	0.0031418	-0.00085611	0.0014445	-0.0025632	0.0031077	0.011281	-0.0038751	0.0010113	-0.00073888	-0.00347	0.0021637	-0.0010913	-0.0017718	-0.0021964	-0.002957	0.0010841	-0.0016675	-0.0032285	-0.002887	-0.0018823	0.00019692	-0.00016371	0.001412	-0.0012975	-2.893e-05	-0.002343	0.00076411
N.S.		-3.1555e-05	0.0012577	0.00093416	-0.00068619	0.00050701	0.0020436	0.0013256	0.0010673	-0.00057297	0.0015135	-0.00095351	0.0018205	-0.00119	-0.0010573	-0.00060586	0.00060945	-0.0010109	-0.00042457	0.00036376	-0.0018403	0.0010884	0.0009937	0.0037781	0.0027087	0.0021969	0.00090261	0.0016766	-0.00023128	0.00060433	0.0028698	0.0009568	0.0010512	0.00076277	-0.0013876	-0.00021419	-0.0001984	-0.0019158	-0.00011937	-0.00071463	0.0020461	-0.0010962	-0.0012373	-0.0020184
N.S.		0.0023563	0.001813	0.0019456	0.0017159	0.0020485	0.001605	0.0021549	0.0023042	0.00047981	0.00031389	0.00066583	0.00086283	0.0013001	-0.0004331	0.00022132	0.00039113	-0.00074136	-0.00027143	0.00043438	0.0043419	0.0052445	0.0019548	-0.001442	-0.00022264	-0.00050623	-0.0025404	5.1841e-05	-0.00032894	3.7694e-05	0.0021977	0.0016455	0.001084	-0.00029792	-0.00046556	-0.0011064	0.00095157	0.0017861	0.0028408	0.0017037	0.001407	-0.0012145	0.0016219	0.0023504
N.S.		0.0040022	-0.0015042	-0.0025429	0.00036581	-0.00045902	-0.001131	-0.00066905	8.5151e-05	0.00017951	0.0012362	-0.00071971	-0.0014657	0.0044349	-0.0017262	0.00067698	-0.002276	-0.0034676	-0.00018171	-0.0017591	0.003765	0.0032948	-0.0073358	0.0094991	0.00046709	0.0049554	0.0017829	-0.0010289	0.001666	0.0094395	-9.6274e-05	-0.0012911	-0.0006786	0.0035018	0.00195	0.00067525	-0.00052382	0.00081732	0.00012291	0.00068654	0.0017705	0.00039691	0.0012671	0.0038419
N.S.		-0.00034299	-0.0025869	-0.003166	0.00043211	0.0019326	-0.00056122	-0.00030839	-0.001033	0.0028156	0.0021156	0.00099136	-0.00070582	-0.00081012	0.0035335	0.002577	-0.0012559	-0.0010036	-0.00062543	0.0031446	0.0057433	0.0017539	0.00031458	0.0041421	0.0047689	-0.0024994	0.0018385	-0.0016069	0.0014466	0.0090273	-0.00086759	-0.0016338	-0.0012403	0.0014071	-0.00022453	0.0018246	-0.00040296	-0.00021006	-0.0015299	-0.002272	0.00074515	0.0033658	-0.0026309	0.0072578
N.S.		-0.00042256	0.0014123	-0.00080274	-0.00073934	-0.00012274	0.00053207	-0.00020784	0.0018443	0.00052015	0.0011302	0.0016196	0.0010814	0.00043964	0.00019552	0.00084703	0.0039048	-0.00014759	0.00021313	0.0014234	0.00081518	0.00029188	0.00030297	0.00078328	0.002363	0.0044371	0.0029073	0.003149	0.0020996	0.0017014	0.0029979	0.0016602	0.0042014	0.0015765	0.00085703	0.0010074	-0.00025871	0.0015053	1.2235e-05	-0.00038753	-0.0005262	0.00049459	0.00068106	0.00021499
N.S.		0.00029428	0.0011267	0.00069873	0.001067	0.00083061	0.0017053	0.0034556	0.00053893	0.0020249	-3.239e-05	0.00027131	0.0011434	0.0013416	0.0011136	0.0011581	-0.0013815	-2.9518e-05	0.001261	0.00042042	0.0022935	0.0038698	0.00071212	0.0010889	0.0010054	0.0016645	0.00051721	-0.00053874	-0.00018205	0.00037283	0.0016586	-4.5389e-05	0.00010995	-0.00086895	0.00017215	0.0025648	0.0019032	0.00084412	0.00062152	0.0018865	9.3676e-05	0.00065457	0.00090315	-0.00017689
N.S.		-0.00028449	-0.00050493	5.2722e-05	0.0041	-7.3588e-05	-0.00034462	-0.003038	-0.00090999	-6.8359e-05	-0.0024161	-0.0015487	-0.0032817	0.0014321	-0.0024947	-0.0013148	0.0019597	0.0026421	0.0019231	-0.0021633	0.011422	-0.0016693	-0.002966	0.0014615	0.0045627	0.001528	0.0030728	0.00096092	0.0068143	-0.002716	-0.0018354	0.0011337	0.0030217	0.00211	-0.0026187	-0.00039985	-0.0018356	0.003349	0.0022929	0.0064418	-0.0010563	0.0010061	-0.0017429	-0.00056813
N.S.		0.00044975	-0.00051769	0.0014921	-0.00098645	-0.00082525	0.00028965	0.0006424	0.00041409	-0.0017837	-0.0010961	0.00047499	0.0013359	0.0011182	-2.8505e-05	-0.0015205	-0.0011011	0.0017929	-0.0016117	0.00043254	-0.00056596	0.0021778	0.00065511	0.00044211	0.0021754	0.0016535	0.0013542	0.0014233	0.0013249	-0.00053863	-0.0009132	-0.00059796	0.00033416	0.0006457	0.00086971	0.0023622	0.00019774	0.00086887	-0.00056433	-0.0005774	0.00031637	0.00071392	0.00028459	0.00068195
Positive		0.0010462	0.0008608	0.00077445	0.0019102	0.0010277	-0.0010928	-0.00026794	0.00071154	0.0026371	0.0012052	0.0003429	0.00059778	-0.00040707	-0.0003237	0.00025234	8.4555e-05	0.00078534	0.0013538	0.0010895	0.00037757	0.0043003	0.0011456	0.0015488	-9.8628e-05	0.0012964	0.0013871	0.00060465	-0.0008398	0.00068742	0.0030271	0.00053407	0.0015919	0.00026066	-0.0006622	-0.00021912	0.00048682	-0.00096965	-0.0010388	-0.00019781	0.0019442	-0.00069726	-0.00066133	9.9961e-05
N.S.		0.00017723	0.00093511	-0.00028264	0.00031238	0.00080705	-3.0585e-05	0.00040453	0.0018028	0.00048473	-0.0013444	0.0011208	0.00022429	0.00063078	-0.00042616	0.0021446	0.0018417	1.1746e-05	0.00024693	0.0014057	0.0017193	-0.00028573	0.00016605	0.0019006	0.0023825	0.0036662	0.0033391	0.0015554	0.0024731	0.0012163	0.00093299	0.00033953	0.00073092	0.0023201	0.0030427	0.00040234	0.0010035	0.0014978	-0.00053269	-0.00086486	0.00082903	0.00079248	0.00042106	-8.6167e-05
N.S.		-0.0010482	-4.5485e-05	-0.00087168	0.00050502	-0.00012545	-0.00011939	-0.0010962	-0.00017041	-0.0013768	-0.00026978	-0.00010271	0.00061717	-0.0010268	9.0224e-05	-0.00018811	-0.0011963	0.00069172	-0.00049699	0.0017023	0.0016872	0.0040219	0.00082295	0.00099749	0.00078779	5.6712e-05	-0.00064076	0.0013578	-0.00049443	0.0017717	0.0005512	-0.00029209	-3.3591e-05	-0.00056103	-0.0011487	-0.00064137	0.0023309	6.2821e-05	0.0017222	0.00040458	0.0012014	0.00060453	0.00013917	-0.0012507
N.S.		-0.00049153	-0.00014926	-0.001074	0.0010735	-0.00040385	0.00018525	-0.0018253	-0.00014515	-0.0012226	7.1759e-05	0.00036131	-2.6329e-05	-0.0012168	0.00028132	3.086e-05	-0.0014131	0.00019011	-0.00066002	0.0014498	0.0019554	0.0031506	0.0007779	-1.2336e-05	0.0015739	0.0011413	-0.0016428	0.0012511	-0.00068524	0.0019542	0.00089199	0.001139	-0.00024266	0.00028545	-0.0010424	0.00036454	0.00012073	-0.00052887	0.0011912	-0.00039704	0.0027102	0.0012343	0.00041935	-0.00076951
N.S.		0.0012632	-0.0015081	-0.00047546	0.0024649	0.00095978	0.00015643	0.00073823	0.00074209	0.0014337	0.0017292	-6.5568e-05	0.0018855	0.0001769	2.99e-05	0.0024572	0.0019095	0.0011307	0.001238	0.0024811	0.0016758	9.1796e-05	-0.0029703	0.0026703	0.0019503	0.0013865	0.002025	0.0040477	0.0019306	0.0015311	0.00061991	0.00013168	0.0036924	0.0015064	0.0022524	0.0013232	-0.00098635	0.0030689	0.0013685	0.0025791	0.00078194	0.0026884	0.0013294	0.0020537
N.S.		-0.0026146	-0.00016911	0.0012139	-0.0022233	-0.0031765	-0.00070272	0.001678	0.0017014	0.0048256	0.0013489	-0.0011456	-0.0040727	0.00027661	0.0051083	0.00015161	0.0029315	0.0057829	-0.0001695	0.0006168	2.6863e-05	0.0030839	-0.0012344	0.00011379	-0.00092576	-0.0024721	-0.0028246	-0.0016911	-0.0010827	0.0015975	0.004172	-0.0026544	0.00076124	-0.0017979	-0.0030808	0.0015064	0.0013066	0.0072392	0.00087755	0.00081481	-0.0029534	0.00034224	0.0020217	-0.00033827
N.S.		0.0014884	0.0015148	-0.0022124	-0.0084774	-0.0020458	0.002916	0.00045613	-0.0001918	0.00023626	-0.00021157	7.6607e-05	0.00045541	0.0059846	0.002072	0.0024719	0.0031104	0.001568	-0.0053961	-0.00043483	-0.0021499	0.0070117	0.0014731	-0.00017149	-0.0049501	-0.0071971	-0.0044414	0.002068	0.0045959	-0.0012419	0.00071532	0.0015656	-0.00081229	0.00019697	0.00071907	-0.0049125	-0.00083938	-0.0023048	0.0030072	0.0021956	-0.00023672	0.00078266	-0.0021147	0.00019781
N.S.		-0.00010566	-0.00092283	0.0008449	-3.6678e-05	0.00046759	-3.2089e-05	0.00014711	0.0010915	0.00091066	-0.0005752	-0.0017001	0.00010878	0.0010231	0.0011552	0.00012444	0.0015514	0.0017673	0.00127	-0.00012606	-0.00054943	0.0017667	0.0006527	0.0021506	0.0029456	0.00046813	0.00023148	-0.00067149	-0.00094451	-0.00084737	-0.00033891	-0.0013373	-0.0003837	-7.6807e-05	0.00051541	-0.00034302	0.00092551	-6.4496e-06	0.00012033	-0.00028368	0.00015258	0.0016926	0.00051105	-0.00076832
N.S.		0.00039934	0.0012897	-0.00028176	-0.0010328	0.00052316	-0.0001941	-0.0007161	-0.00059072	0.00032601	0.00020586	-0.0020085	-0.00036513	0.00044178	-0.00010191	0.0011608	0.0018564	0.00021637	0.0025569	0.00131	1.1831e-05	0.00030781	0.0016013	5.7781e-06	0.001645	0.0011648	0.00099987	0.0015624	0.0020936	-0.0012304	0.0028686	0.0021101	0.00068848	0.0012838	0.00086619	0.0015989	0.0029602	0.0017694	0.00077927	0.00080564	0.0008792	-0.00030633	0.0019806	0.0010263
N.S.		0.0022077	-0.00030612	0.0025939	-6.5181e-05	-0.0013481	-0.001719	0.0020189	-0.00081019	-0.0012096	-0.00084749	0.00065609	0.00051119	3.2258e-05	5.4222e-05	0.00045796	-0.0016759	-0.00031777	0.0035092	0.0033334	0.0018049	0.0011024	0.0011718	-0.00074758	-0.00016128	0.0010736	0.00029311	0.00070808	-0.00079846	-0.0016535	0.00091173	0.00080007	0.0015746	-0.00030556	0.0025726	-1.156e-05	0.0015762	0.0002304	-0.0016966	-0.0010004	-0.00079291	3.5621e-05	-0.00082789	0.00021076
N.S.		-0.00043266	0.00062925	6.5489e-05	-0.00091855	0.0003702	-0.00037007	-0.00067606	-0.0003569	0.0024998	0.0025803	0.0018937	-0.00095866	0.00070689	0.00041944	-0.00057199	-0.00025566	-0.00024312	0.0010488	-7.3919e-05	0.001355	3.4125e-05	0.0040393	0.0016653	0.00075394	0.00073352	3.9852e-05	0.0060039	0.00053454	-0.00011668	0.00086521	0.0025873	0.00063316	0.00047657	8.9922e-05	-1.3393e-05	0.00025183	0.0012115	-0.00045769	0.0004577	0.00043839	0.0012837	0.00078141	-0.00027565
N.S.		0.0023768	0.00061716	0.00094776	8.116e-05	0.0012961	0.00024447	0.0036691	0.0021848	0.0010925	0.0021763	0.0020788	-9.5515e-05	0.00081441	0.00099986	0.00063042	0.0013306	0.0019374	-0.0001352	0.0012119	0.0027446	0.0011405	0.0006796	0.0018878	0.0016249	-0.00088764	0.00018986	0.00061227	9.1908e-06	0.0003004	0.00044613	0.00074999	0.0018163	-0.00085238	0.0018668	0.00084909	0.00036477	-6.2689e-05	0.00086644	0.00076901	0.00028705	9.6968e-05	0.00054112	0.0018533
N.S.		0.0010429	-0.0020513	0.0009693	-8.8909e-05	0.0016781	-0.001665	-0.0026765	0.00090991	0.0004067	0.00028474	0.0017414	-0.0042266	0.00082665	0.00086098	0.0015273	0.00037499	0.001683	-0.0014712	0.002087	0.0016539	0.0019524	0.0021095	0.0023601	0.0027985	-0.00041604	0.0013899	0.0024	0.0037331	0.0062193	0.0045139	-0.0013554	0.0022714	-0.0016356	-0.0018686	0.0001177	-0.0019801	0.0028085	-0.0012896	0.005398	0.0030565	0.0026484	0.0061824	0.0033415
N.S.		0.0015358	0.00045653	0.00024848	0.0012328	0.0011459	-0.0013402	-0.00057318	0.00039714	0.0024544	0.0010546	0.0003762	0.00056908	-0.000574	-0.00081868	-0.00059949	-0.00067743	0.00028761	0.00047429	0.00030854	0.00027297	0.004317	0.00053078	0.0010671	-0.00022967	0.001462	0.0022059	0.0022209	0.00050832	0.0026383	0.0026548	0.0012372	0.00085697	0.00093364	-0.00046022	-0.00085316	-0.00051033	-0.00056878	0.00029057	0.00039711	-8.3397e-05	-0.00076475	-0.00066284	-0.00059933
N.S.		0.00073563	0.0021169	-0.0015715	0.00083155	0.001345	-0.00050368	0.00045943	0.00012841	5.302e-05	0.0018732	-0.00033585	-0.00059049	-0.0010036	-0.0019601	8.1976e-06	0.0011307	0.0015866	0.0017124	0.0022296	0.0028633	0.00047903	-0.0026926	0.0014432	0.0010253	0.0014557	0.0026611	0.0036807	0.0018177	0.0015412	0.001345	0.00042077	0.0010562	0.0011504	0.0024792	3.8458e-05	0.00077641	0.00040108	-0.0007519	-4.9893e-05	-0.00084156	0.0010249	0.0011919	-0.0001114
N.S.		-0.00046486	-0.00082597	0.00074733	0.00061616	0.00036051	0.00057438	0.00041501	0.00074173	0.0016041	0.00070031	-0.0010601	-7.4897e-05	0.0014523	0.00037709	0.001416	0.00069362	0.0010787	0.00087824	-0.00050844	-0.0011537	0.002237	0.00020321	0.0033547	0.0028882	0.0004333	0.00075938	-0.001197	-0.0018169	-0.00019975	-0.00091281	-0.00099813	0.00017422	0.00054345	0.00037975	-0.00079641	0.0009632	-0.00024354	-0.0010437	2.0865e-05	0.00030235	0.0003624	7.4752e-05	-0.00023796
N.S.		-0.0017603	-0.0016224	-0.0009469	0.00030184	-0.0016332	-0.0013621	0.00071526	0.00050016	-0.00069641	-0.00062384	-0.0028373	-0.0019703	0.0017737	-0.00083964	0.0020713	-1.4334e-06	-0.0015895	0.0010825	0.00058971	0.0043298	0.0023772	-0.00083598	0.0013388	0.00074167	-0.00092701	0.00048656	-0.0013083	0.00017189	0.0013709	-0.00051614	0.0014876	0.00067933	-0.0019488	0.00041819	-0.0013891	-0.00055901	0.00076513	0.0013258	-0.0027966	0.00018013	-0.001773	0.00020425	-0.0010412
N.S.		0.00019496	-0.00051679	-0.00016355	0.0007546	0.00022074	-0.00036375	0.0017134	-0.00060561	0.00060695	-0.001662	0.00030731	-6.7577e-05	-0.00022463	-0.0005655	-0.00025355	0.0012482	-0.00085831	3.2877e-06	0.0012029	0.0022746	-0.00012273	0.00045849	0.0013203	0.00082536	0.0022522	0.0012517	0.00083981	0.0012981	0.0017289	-0.00023265	-0.0004646	0.00076849	0.0019031	0.0020599	0.00030046	0.00202	0.0023916	5.4251e-05	-0.00069429	0.0008364	0.0010181	-3.4971e-05	0.00058581
N.S.		-0.0021521	0.0016613	-0.00050411	-0.0012803	-6.4485e-05	0.00067275	-0.001377	0.0003039	-0.00055097	2.917e-05	0.0033626	0.00096105	-0.0001983	-0.0011513	0.00032712	-0.00025838	0.0017351	0.0014734	0.00012068	0.00042308	0.0022775	0.0024312	-0.00025182	0.00097672	0.0022846	0.001266	0.0028416	0.00098613	0.0016425	0.00031115	0.00080896	5.2359e-06	0.00084595	0.0004059	0.0010739	-0.00059117	0.00071111	0.0010329	-0.00033753	0.0013741	0.00084652	-0.00035103	-0.00046873
N.S.		0.0013545	0.00049054	0.00073772	0.00061333	0.0019306	0.00053253	0.001026	0.00057157	0.0018914	0.000427	0.00061684	0.0020394	0.00025241	0.00041494	0.0023232	0.0016201	0.0023536	0.0017882	-0.00073431	0.00013276	0.0021198	-0.00032879	0.0029187	0.0023187	0.00079448	0.00071141	-0.00071812	0.0012209	0.0012852	0.0021354	0.00039854	-0.00067933	0.0017197	0.00034956	-0.00056904	0.0017806	-0.00018041	-0.00065196	0.00089147	0.00016454	0.0022428	0.0030071	0.0013758
N.S.		-0.0012245	0.0024283	0.0023574	0.00049534	-0.00072505	0.0030298	0.0024181	0.00095459	-0.0014168	0.00025718	0.00051118	-0.00028789	0.0012255	-0.00029598	0.0029639	0.0015972	0.0010439	-4.6152e-05	0.002092	-0.00026316	0.0023056	0.00017496	0.0023493	-0.00078691	0.0015402	-0.00055767	-0.0019386	-0.00059149	0.00030333	-0.0014766	0.00079561	0.0021881	-0.00010706	-0.00048704	0.0011472	-0.0012899	-0.0007414	-0.00095924	-0.00092687	-0.0013268	-0.00040197	-0.0011389	-0.00024968
N.S.		-0.0010424	-0.00048621	0.00029967	0.0010503	0.00077664	0.0012702	0.00023667	0.00098411	0.0015074	0.00074184	-0.00093164	-0.00089384	0.0018349	-0.00026979	0.0027469	0.00066798	0.00088423	0.00040531	-0.00069035	-0.0017489	0.00061348	-5.3556e-05	0.0033297	0.0037469	0.0014626	0.0016542	-0.00013054	-0.0011844	0.00095063	-0.00031966	-0.00022965	0.0005041	0.0013536	-0.00049672	-0.00059705	0.00067723	-0.00023247	-0.0011309	0.0002065	0.00048242	-0.00037198	-0.00066558	0.0011064
N.S.		-0.0004723	0.00017194	6.2614e-05	0.002106	0.00087354	0.0023193	0.001157	0.00030353	0.00077498	0.001195	-0.0012815	-0.00020236	2.986e-06	-0.00032667	-0.00025899	0.0011356	0.0012939	0.00098892	0.0022233	0.0021753	0.00095171	-4.5837e-05	0.00011512	0.00062864	0.00050151	0.0023496	0.0024606	3.3465e-05	0.0022853	-0.0007994	0.00054682	-0.0012989	-0.0015069	0.0020579	0.0012585	-0.0028367	-0.00033164	-0.00039121	8.996e-05	0.00079089	-0.00018222	-0.0010446	0.00081336
N.S.		0.0045919	0.0025983	-0.0012433	0.003577	0.00076052	-0.0010475	-0.0040197	0.0020457	0.0039648	0.00070013	-0.0023199	-0.00078591	-0.00090899	0.00042005	-0.0012593	-0.0008676	0.0071024	0.0014155	-0.0023649	0.0011597	-0.0015359	-0.0023546	0.0059414	0.00117	-0.00015537	0.0013488	0.0029484	-0.0033963	0.00039057	-0.0029576	-0.00059668	0.00044679	-4.1448e-06	-0.0028688	0.00063376	-0.0011948	-0.00030509	0.00091853	0.0022483	-0.0015825	0.00088568	-0.00017216	-0.0013659
N.S.		-0.0014222	0.0020183	0.00044818	-0.00074148	-0.00041239	-0.00037277	-0.0016255	0.00076884	-0.00054158	0.00017211	0.0018828	0.00057505	0.00052999	-0.0001324	0.00049563	0.00058663	0.0014893	0.0018919	0.00059616	0.00096125	0.0017506	0.0037668	-0.00061648	-0.00011338	0.0012329	0.0016412	0.0028222	0.00024459	0.0015122	0.00025813	-0.00025298	-0.00042019	-0.00035685	0.00071975	0.00048409	0.0016798	0.00038082	0.0010687	-0.00029207	0.001562	0.0011202	0.0016327	-0.00013577
N.S.		0.005671	-0.0028321	-0.0031868	0.00043282	-0.00041032	-0.00032108	0.00080957	0.001032	0.0016651	0.0027083	-0.00045228	-0.00015714	0.0012441	-0.0024607	0.00056912	-0.001862	-0.00065487	-0.0013203	-0.00055367	0.002835	0.0023987	-0.0050407	0.0044138	0.0022246	0.00077985	-0.00098768	-0.0011062	-8.617e-05	0.0061197	-0.0016688	-0.0017086	0.00094092	0.002868	-0.00093346	-0.00050706	-0.0011306	-0.00036836	-0.0018238	-0.0010628	0.00011807	-0.0011512	-0.0023284	0.0048104
N.S.		0.0001049	7.7568e-05	-0.00047419	0.00021169	0.00021714	-0.0022823	0.00074799	0.00031344	-0.00011775	-0.00092803	0.00030428	0.0010573	-0.0010859	0.0013822	0.002075	-0.001139	0.00024074	0.00041538	0.0024086	0.0011646	0.0018064	-0.0020306	-0.0013228	0.0022198	0.0017965	-0.0011179	-0.00069742	0.002187	3.7921e-05	0.00039372	0.0020307	-0.0020148	0.00029351	0.00088774	-0.00015351	-0.00011841	-0.00060697	-0.0016758	-0.0010757	-0.0009437	-0.00034301	0.00016785	0.0017008
N.S.		0.00031065	-1.8033e-06	-0.00049556	-0.00036565	-0.001097	-0.0010386	-0.001845	-0.00034876	-0.0012888	0.00031498	-0.00102	-0.0013455	-2.2031e-05	0.00050331	-0.00014343	0.00017664	0.00032201	-1.2212e-05	0.00082438	0.0026342	0.00043721	0.00127	0.00059405	0.0015173	0.00021204	-0.0021192	0.00025554	-4.1006e-05	-0.0013219	-0.00065146	0.0021899	3.781e-05	-0.0003046	-0.0012089	-0.0009328	-0.0022462	-0.00047893	0.0018119	-0.00073514	-0.001459	-0.00015432	-0.00084453	0.0019175
N.S.		-0.0010253	-0.0016219	-0.0014252	0.0033956	-0.0022649	-0.00099269	-0.003966	-0.0014576	-0.00027497	-0.0013714	-0.0021986	-0.0044702	0.0009812	-0.0014252	-0.00032703	0.0016759	0.0025345	-6.5245e-06	0.00022296	0.0094548	-0.00077819	-0.0023835	-0.0003629	0.0020012	0.0028736	0.0044191	-0.00020835	0.0050308	0.0011637	-0.00071562	0.001666	0.0046671	0.0033713	-0.0021382	-0.0010769	0.00084527	0.0030214	0.0047583	0.0072051	-0.0016976	-0.0023389	-0.0019144	-0.00013464
N.S.		0.0011373	0.00011271	-0.00073683	-0.0011893	0.0013255	4.1181e-05	-0.0001622	0.00064204	0.0010834	0.00010833	0.00045372	0.00060075	-0.00025453	-0.00016238	-0.0017152	-0.0011806	6.0782e-05	-0.0010376	-0.00053838	0.0018745	0.0023953	-0.00083942	0.0021473	-0.00043428	0.00078241	0.002752	0.00074028	-0.0010907	0.001768	-0.00020252	0.00059016	0.0011537	0.0017935	-2.2522e-05	0.002187	-0.0012667	-0.0010238	-0.0015734	-0.00034146	0.0011968	0.0011699	7.9937e-05	-0.00068493
N.S.		-0.0017084	0.0011072	0.00088623	0.00097195	-0.00016504	0.0010652	0.002271	0.0014357	0.00095351	0.00021963	0.00058603	0.001624	0.00029797	0.00098954	0.00074142	-0.00070575	-0.00056417	-4.4244e-06	0.00027578	-4.6883e-05	0.0027062	0.00095222	0.0018537	0.0013305	0.00074012	0.0014056	-0.00084428	1.0407e-05	0.00056524	0.00074488	0.00027747	0.00052193	-0.00075406	0.00065926	0.0018744	0.0017372	0.00079076	0.00036413	0.0014303	-9.8428e-05	-0.00017504	-1.9272e-05	-0.00081786
N.S.		-9.6992e-05	0.0012354	0.001039	0.00075534	1.6682e-05	-0.0012592	-0.0012685	4.5008e-05	0.0013439	0.00097385	-4.0643e-05	0.00062334	-0.00074631	-0.00036572	0.00037012	0.0014651	0.0010395	0.0021276	0.0013406	-4.7677e-05	0.00064043	0.0015367	0.00036075	-0.00019004	8.2603e-05	-0.00020366	0.00038312	-0.0012447	-0.0010808	0.0026678	0.00029295	0.0014331	0.00029317	0.00047894	0.0011884	0.0010694	-0.00034687	-0.0010555	0.00054494	0.0032535	-0.0010337	-0.00056842	0.00035114
N.S.		-0.0019504	0.00049755	-0.00095576	-0.0017407	0.00027107	0.0015871	-0.0010086	0.00017133	-0.00060881	-7.9932e-05	0.0023171	0.00083168	-0.00023397	-0.0015616	-0.00015975	-0.00069769	0.0011041	0.00063201	2.2639e-05	0.00063377	0.0018839	0.00099612	-0.00011781	0.0013644	0.0025156	0.001403	0.0025876	0.0019174	0.0013649	-0.00064956	0.0011895	0.00037229	0.0021261	-0.00015416	0.00057908	-0.0012414	0.0010419	0.0012544	-0.00015243	0.00086728	0.00064708	-0.0013936	-0.00052189
N.S.		0.00088059	0.0010794	0.0028133	0.0010491	8.6378e-05	-0.00058099	0.00094015	0.00078373	0.0030787	0.0016925	0.0015858	0.00093706	0.00050822	0.001925	0.001618	0.0028282	-0.00016767	8.9967e-05	0.00017984	0.00039981	0.00093064	0.0015703	0.0014238	0.0028201	0.0013614	0.001815	0.0024841	0.0041972	0.0046469	0.0018261	0.0040448	0.0063889	0.00382	0.0023839	0.0013325	0.0021812	0.0035664	0.00089943	0.00096335	0.003669	0.0015118	0.00026709	0.0024476
N.S.		0.00051326	-0.00043495	0.001324	0.00012094	0.00098318	0.00041745	0.0018753	0.00090952	0.0015175	0.001732	0.0021247	0.00013219	0.0012071	0.0014217	0.00046841	-0.00038037	0.0016304	0.0002402	0.00096694	0.00097489	0.0015134	0.00035025	0.0018157	0.0014064	-0.00085724	-0.00017483	0.00060315	0.00034957	0.00079903	0.00016359	0.00045645	0.0023083	-0.00066964	0.0023841	0.0017611	0.00067697	0.0013337	0.00082987	0.0019054	1.5013e-05	0.0008074	0.0011935	0.0021557
N.S.		-0.0010157	-0.00087182	-0.00010931	-0.0008951	-0.00023169	-0.00078991	-2.4188e-05	-0.00054373	-0.00059291	-0.00039148	0.00074828	-0.00062158	0.0010236	-0.0015551	-6.9801e-05	-0.00062657	-0.00011466	3.6198e-05	0.0020879	0.0017842	0.0052742	0.0016241	-0.0013675	-0.0022284	-0.00066951	-0.00042178	0.002193	-0.0015836	-0.0011098	-0.0011321	-0.0024357	-0.0015609	-0.00040308	-0.00066213	-0.00019612	0.0030238	-0.00021485	-0.0028155	-0.0011746	0.0013464	-0.00038904	-0.00026905	8.0027e-06
N.S.		-0.0010121	-0.00070716	-7.2961e-05	-0.00033102	-0.0014634	-0.001212	0.0009885	0.00032757	-0.00073844	-0.00040009	-0.0020561	-0.0017702	0.00013762	0.00024956	0.0026864	-0.00023192	-0.00057021	0.0013896	-0.00080101	0.0036386	0.0010491	0.0012231	0.0012943	0.00043891	-0.0010562	0.00029302	-0.00063088	0.000648	0.0011418	6.4094e-05	0.0013899	0.0012724	-0.00047326	0.00089809	-0.0014987	-0.0002812	0.00019151	0.0022213	-0.0021574	0.00091665	-0.0012117	0.0021597	-0.00093921
N.S.		0.0013505	0.0012312	0.00071511	0.0013255	0.0011251	0.0044436	0.0014553	0.00062153	-5.4803e-05	0.0025793	0.0012109	0.001789	0.0011408	0.0003448	0.0035961	0.00043071	-0.00019261	0.00011305	0.00037683	0.0011807	0.0016678	-0.0013695	0.0023605	0.0003998	0.00074421	0.0021805	-0.00026733	-0.00068572	0.0027963	-0.00033744	0.001634	0.00032512	0.00099718	0.00043745	-0.00061165	-0.0014683	0.00023398	0.0011222	0.00055196	-0.00085247	-0.0012974	0.00031216	0.00071864
N.S.		0.0021148	0.0007181	0.0049445	0.0012295	-0.00011444	7.1669e-05	-0.00069923	-0.0014759	0.0016524	-0.0015764	-0.0026455	-0.0019543	-0.0008753	0.0010407	0.00021067	0.0010547	-0.00079137	-0.00031309	0.00079836	0.00022323	0.0024231	-0.00043224	0.0037122	-0.00097174	7.5413e-05	-0.00054422	-0.0016027	-0.00059482	0.00016427	-0.0008997	-0.0014067	-2.9392e-05	-0.00069966	-0.00042054	0.0014231	-0.0010602	0.002859	0.00085949	0.00092422	-0.00085531	-0.0022695	0.00096286	0.0010371
N.S.		0.001578	-0.00061434	0.00057494	-8.9417e-05	0.00075188	-0.00093919	0.0016509	0.00086818	0.00061913	0.003477	0.0019158	0.0018028	0.00074023	-0.00048287	0.00054709	0.0023178	0.0026658	0.00095419	-0.00082758	0.0030027	2.5399e-05	0.00083021	0.0015677	0.00040821	0.00030095	0.0012531	-6.4508e-06	-0.00046135	-5.4733e-05	0.0014537	0.0014215	0.0026284	0.0011044	0.00060392	0.00022011	-0.00010237	-0.0011237	0.00023047	0.00042206	0.001274	-0.0013196	0.0018119	-0.00064147
N.S.		0.00070443	0.00036536	7.1921e-05	-0.0022136	-0.0012509	0.0013973	-0.0031635	0.0012151	-0.00038181	-0.00022119	0.0031043	-2.3344e-05	0.00095341	-0.0006586	0.0050943	0.0019559	-0.0014646	-0.0015518	0.00074805	0.0032995	0.0014906	0.0095804	0.0046219	-0.0051824	0.010496	0.00032163	-0.00056924	0.0013868	0.0017818	-2.4524e-05	0.0031821	0.0034327	0.0010956	0.0043726	0.0026458	-0.00064491	-0.001273	0.00024467	0.0066033	0.00057768	0.0010507	-0.00040609	-0.0021736
N.S.		0.00034794	0.0017496	5.3591e-05	0.0011898	0.0025049	-0.00015601	0.0011505	0.00023529	-0.00084643	0.0011984	0.0014695	-0.0007472	0.0021168	0.00051936	9.1185e-05	-0.0018068	0.001404	-0.00052927	0.0018098	3.2601e-05	0.00068997	0.0015309	0.00060254	0.00026107	0.00047406	-0.00011912	0.00071836	-0.00059048	-0.0011395	-0.00020671	0.00034026	0.00060558	0.0028895	0.001697	0.00037469	0.0011358	0.00066129	-0.00048788	0.0023029	5.236e-05	-0.00043097	0.00063935	-0.00026656
N.S.		-0.00089242	0.0019379	0.00071497	-1.67e-05	-0.00081202	-0.00032423	-0.0016934	0.00074766	0.00023805	-0.00012254	-0.00020116	7.5494e-05	0.0017112	0.00065298	0.00021879	0.0015873	0.00033722	0.0013363	0.0011698	0.0013932	0.0011322	0.0030118	-0.00040821	-0.00090894	0.00060871	0.0014919	0.0016615	-0.00036641	0.0010624	-0.0002023	-0.00014571	-0.00070596	0.0008823	0.0009726	4.4078e-05	0.0034474	0.0013019	0.00049312	-0.00030546	0.0012352	0.0012402	0.0022544	3.4968e-05
N.S.		0.0011558	0.0010155	0.00024242	0.00056066	0.00064505	-0.00010803	-9.0759e-05	-0.00067534	-0.0016789	-0.00037919	-0.0013073	-0.00099553	0.00096261	-0.00068845	0.00050311	-0.00099147	0.0024921	0.0017535	-3.3975e-05	0.0035267	0.0011616	0.00026054	-0.00029948	0.0011925	0.00019673	0.00043791	0.00019408	-0.00049027	-0.00049335	0.00022829	0.001011	0.0010691	-0.0016893	-0.00080189	0.0017673	-0.00036286	-0.00057223	0.00079675	0.0022573	0.00080449	0.00046034	-0.00026321	0.0010958
N.S.		-0.0017459	0.00083634	0.00020582	-0.0012427	-0.0017226	-0.0015725	-0.001516	-0.00082524	0.0002426	0.0010951	0.00022466	-0.0011048	-0.0010452	0.00023341	-0.0007372	0.0014982	0.0011883	0.00051615	0.00044308	0.0007053	0.001972	0.0013828	0.00059771	0.0003941	-0.00019842	0.001783	-0.00010161	0.00043556	0.00012171	0.00055983	0.0017491	2.9834e-05	0.00086996	0.00013528	0.00040645	0.0008859	0.00062134	-0.0004656	0.0011572	0.00027131	0.00097659	0.0002002	-0.0014568
N.S.		-6.7311e-05	0.001681	0.00055893	0.0011039	0.00081285	0.00084165	-0.0011347	0.0010092	0.00021306	-0.00047716	-0.0010164	-0.00016593	0.00093173	5.1468e-05	-0.0016785	-0.0024811	0.0026602	-1.7688e-05	0.002218	0.0011961	0.0029244	0.0020352	0.0012882	0.00063593	0.0012334	0.0014043	0.0026851	0.00051936	0.004187	0.00039203	0.0035421	0.0013592	0.00064501	0.0020387	0.0017399	0.00072473	-0.0014329	-0.00079584	0.00049195	0.0020431	-0.00064748	-0.0014403	0.0013207
N.S.		-0.00029812	0.00068362	-1.4927e-05	0.001897	9.5124e-05	0.0016324	0.0015719	7.6588e-05	0.00046709	0.0013859	-0.0017449	-0.00045755	0.0002752	0.00037629	-0.00068388	0.00039315	0.00052215	7.6965e-05	0.0019126	0.001132	-0.00048248	0.000636	0.00045442	0.0011103	0.00031833	0.0015416	0.003153	-0.00023315	0.0014841	-0.00012056	0.00161	-0.001903	-0.0007991	0.0016558	0.00036481	-0.0038057	-0.0018076	-0.00052484	-0.00047607	0.00037018	-0.00090204	-0.00019281	0.0017797
N.S.		0.00052197	-0.00016808	-0.00064229	0.0014347	0.0010219	0.00018132	0.00071373	0.0014467	0.0014633	-1.0725e-05	0.0013271	0.00033113	0.00081414	1.9351e-05	-0.0012385	-0.00017051	-3.267e-05	0.0025874	0.00097805	0.0013507	0.0022741	0.00062201	0.00056732	-0.0012692	0.0005246	0.0017407	0.0012754	0.00075354	0.0009548	-6.2206e-05	-0.00044561	0.0011146	0.00086534	-0.0009503	-0.00029988	0.00042352	0.0014964	0.0010449	0.0003772	-0.00073151	-0.00012902	0.00059878	0.0024737
N.S.		-0.0011452	0.0012515	-0.00033386	0.0017419	0.00084398	-0.001617	-0.0016957	0.00086592	-0.00073802	-0.0012267	-0.0014472	0.00055761	3.3533e-05	-0.0018796	-0.0014124	-0.0030084	0.00148	-0.00046819	0.0010142	-0.00041204	0.0025234	0.0043524	0.0024139	0.0012064	-0.0017444	-0.000415	0.0011288	-0.0016054	0.00276	-0.00070271	0.00031833	0.00049059	0.00026995	0.0018703	0.00087556	0.00083656	-0.001489	-0.0016214	-6.6143e-05	0.0016534	0.00039303	-0.0010807	0.00079822
N.S.		-0.00027054	-0.00086942	-0.0010934	0.00056538	-8.8326e-05	0.00093643	0.002495	0.00016837	0.0013049	-0.00099494	-0.00083227	-0.00029313	0.00085386	0.0016279	-0.00025656	7.3461e-05	-0.0014084	-0.00016241	0.0012808	0.0018027	0.0013719	-0.00014551	0.0011371	-0.00042894	-6.1834e-05	-3.4999e-06	-0.00037546	-0.00017481	-0.0014506	-0.00077931	-0.0016	0.00088649	0.00077662	0.00095998	-0.0011783	-4.0573e-05	-0.00026773	-0.00040944	0.0014989	0.00088741	0.00042783	0.0010916	0.0018855
N.S.		0.0027834	-0.0037219	-0.0037232	0.00038082	0.0011637	0.00038011	0.00033683	0.0002778	0.0034047	0.0034675	0.00034769	0.00070665	0.00036385	0.00023417	0.0015635	-0.0014923	0.00017863	-0.00091859	0.0030135	0.0030676	0.0013452	-0.0027845	0.0019359	0.0025632	-0.0027627	-0.0019196	-0.00094355	-0.00057364	0.0047339	-0.0015236	-0.0017535	0.0010079	0.0015343	-0.0014271	0.00021025	-0.00084177	-0.0007266	-0.0019514	-0.0021734	0.00055682	0.00077515	-0.0033219	0.0059227
N.S.		-0.00010528	-0.00053843	-0.00017497	0.0015766	-0.00095663	0.0012562	0.0011542	0.0017158	-0.00099952	0.00027183	-0.0002999	-0.0012304	-0.00031406	-0.0012545	-0.00052735	-0.0024823	-0.00014643	-0.0026509	-0.00010781	0.004511	-0.00014379	0.00114	-0.0014911	-6.6643e-06	0.00081309	-0.00032555	-0.00027205	0.00021366	0.00032557	-0.00029613	0.00020738	-0.00083502	-0.0016187	-3.9673e-05	-0.00013388	0.00026309	0.0015292	-0.0010368	-0.0007471	0.00063814	0.00073221	0.00046872	-0.00088324
N.S.		0.00062456	-0.00088168	0.00026371	0.0034995	0.0016197	-0.0012742	-0.0016172	-8.8469e-05	0.00077638	-0.0019342	-0.0011162	-4.0604e-05	0.0010499	-0.0038285	-0.0022593	0.0015375	0.00080959	0.0023573	-0.0039066	0.0060378	-0.0013202	-0.0035684	0.0012272	0.0028531	0.0018057	0.0025121	0.0033136	0.0042664	-0.0029056	-0.0020397	-0.001653	0.00012859	-0.00061027	-0.0024953	0.0012096	-0.0030893	0.0035494	-0.00044986	0.0010413	-0.00088692	0.0036114	-0.00077524	0.0013251
N.S.		-0.0010047	0.0023863	0.0013999	0.0011179	-0.0010661	0.0018328	0.0024666	0.0014915	-0.00010156	-0.0001069	0.00034227	-0.00070641	0.00060379	0.00074597	0.0011365	0.00059978	0.00036489	-0.00039274	0.001075	9.5726e-05	0.0016981	-0.00039557	0.00098814	0.00071887	0.00078757	-0.0015269	-0.0030288	8.4104e-05	-0.00090031	-0.0012588	0.00089033	0.001757	-0.00060574	0.0001504	0.0010849	-0.0017678	-0.0011758	-0.0013781	-0.00019912	-0.0010611	9.0442e-05	0.00031297	0.000146
N.S.		-0.00018576	0.00092308	-0.0012583	-6.5784e-05	-1.5012e-05	8.6799e-05	-0.00059527	0.00010044	-0.00013066	0.0017426	0.0020536	0.0019291	-0.00033125	-0.00053142	-0.0012681	0.0020699	-0.0009256	1.3754e-05	0.00032816	0.00056332	0.00033382	0.0003069	0.00027553	0.00072459	0.0018232	0.001076	0.0023707	0.00094562	0.0013413	0.0013605	0.0015657	0.0033897	0.00107	-0.00046763	0.0012412	-0.00037756	0.0011864	0.00014359	0.00024094	-0.001285	0.00051647	0.00085418	-0.00046349
N.S.		-0.00022556	0.0014043	0.00054972	-0.00097796	-0.0003007	-0.00090381	-0.0019408	-0.0011605	0.00033415	0.0006934	-0.00088813	0.00018404	-0.00045701	-0.00084436	0.00021245	0.0019789	0.00057071	0.0022848	0.0013179	-0.00043093	-0.0014902	0.0013007	-0.001089	0.00043858	0.00018924	-0.00051714	0.0012343	0.00027609	-0.0011863	0.0029803	0.0010889	0.00084975	0.00091635	0.0011094	0.0017296	0.0017352	0.00082011	-0.00019073	0.001385	0.0023643	-0.00085151	0.00060685	0.00074546
N.S.		0.00033384	0.00057858	0.0029175	0.00085059	-0.00046376	-0.0013522	0.00019999	-0.0008121	0.0020214	0.00017589	-0.0032593	-0.0015449	-0.00078392	0.0015573	9.1473e-05	0.00019744	-0.00073312	-0.00082634	0.00033772	0.0012767	0.0018615	-0.00073136	0.0020748	-0.001028	0.00092949	-0.00080511	-0.001134	-0.0012777	-0.00040766	-0.00015449	-0.00059	-0.0004401	-0.00048167	-0.0002188	0.0012204	0.0010002	0.0026802	-0.0016563	0.00076126	0.00062587	-0.0025494	0.00102	0.00028167
N.S.		-0.00055519	-0.00088416	0.00088883	0.00072561	-0.0004223	-0.00042669	0.0031627	-0.0011234	0.0019552	-0.001046	0.00011158	-0.00040665	-0.00045884	-0.00015821	-0.0013379	0.00077354	-0.00090506	0.00046834	0.00088417	0.0016725	0.0004063	0.00048243	0.0010013	-0.00015947	0.00083147	0.00035799	0.0017668	0.00045956	0.0017966	-0.00097031	-0.001516	0.00040607	0.00064179	0.00025581	-0.00066063	0.0017612	0.0024478	0.00065851	0.00045577	0.00040594	0.00193	6.6984e-05	0.0021231
N.S.		-0.00065466	-0.00042377	0.0013482	-0.001467	0.00011456	-0.00021502	0.00033969	-0.00098738	-0.00085804	-0.00091271	0.00066567	-0.00079838	0.0008767	-0.0017261	-0.00099702	-0.0013376	0.0016517	0.00021843	0.0017556	-1.6172e-05	0.0028676	0.0016722	-9.3518e-05	-0.0015863	3.7127e-05	-0.0012613	0.0017175	-4.8123e-05	-0.0015731	-0.001875	-0.0015375	-0.0010279	-0.00077665	3.3064e-05	0.0020952	0.0021653	-0.00075666	-0.0019578	-0.0020386	-0.00021341	-0.0013169	7.3755e-05	-0.00077815
N.S.		0.0025481	7.7034e-06	0.00068634	0.0011586	-0.00023026	0.0014687	0.00012794	0.0017478	0.00063782	-0.0015275	-0.00046246	0.00023399	6.8947e-05	0.00091504	-0.00022251	0.00065121	-0.00078365	-0.0013488	0.00032493	0.00064972	0.0031909	0.0017013	0.0016946	-0.0019316	-0.0012586	-0.00042961	-8.8865e-05	-0.00059843	-0.0010184	-0.0012401	0.00097615	0.0013402	-2.539e-05	0.00032363	-0.001206	0.0031593	-0.00051801	0.0007651	-1.7383e-05	-0.00036286	-0.001729	0.00061023	0.00010892
N.S.		0.0011601	0.0024235	-0.0012545	-0.0010601	-0.0011519	-3.5103e-05	0.00016366	-0.00077929	0.00020618	0.0017909	0.00028972	-0.0012525	-0.00023339	9.9638e-05	0.00023485	-0.0013516	0.0013706	-0.0016378	-5.3271e-05	-0.00042063	0.0042064	-0.00039326	0.0025571	-0.00071008	0.00059792	0.0016638	0.00096049	0.00012269	0.00065292	0.00056376	-0.00021694	0.00054125	0.00079411	0.00096563	0.0020303	0.0013759	0.00026569	0.00065119	0.0021741	0.0017176	0.0016417	0.0013883	0.0007324
N.S.		2.9348e-05	0.00051514	-0.0021567	-0.00078586	-0.0018349	-0.00050784	0.0012987	-0.00021962	0.00051918	0.0002833	0.0014147	0.00027359	-0.00026689	-0.00039331	-7.0646e-05	0.00047166	-0.00036236	-0.00083269	0.0023681	0.00018575	-6.3662e-05	0.00050103	-0.0010196	0.00048183	0.0015912	0.00078847	-0.0011015	0.00035283	-0.00092498	-0.0004792	0.00030375	-0.00011365	-0.0008168	-0.0013002	0.001885	-0.0010368	0.00069299	0.00070003	-0.00033054	-0.00091564	-0.00090246	0.00038224	-0.0017798
N.S.		-0.0010793	-0.000529	9.3593e-06	-0.00064038	-0.00077352	-0.0010588	-0.00033589	0.0011636	-0.00093535	0.0011629	-1.3386e-05	-0.00088193	0.00077345	-0.0013113	0.0014716	0.00062479	-0.0017156	-0.00046123	0.0015375	0.0024456	0.0047228	8.6783e-05	-0.00081056	-0.0023105	-0.0011697	0.0016771	0.0018358	-0.0034912	-0.00026849	-0.00039668	-0.0018804	-0.0026874	0.00015216	-0.00069838	-0.0027019	0.0038294	0.00089723	-0.0021798	3.7139e-06	0.0039552	-0.00027251	0.00010013	-0.00030078
N.S.		-0.0008122	-0.00073151	-0.00049163	-0.00010035	5.9783e-05	-0.00062979	-0.0004641	-0.0013351	0.0017605	0.0019386	5.1349e-05	-0.00028106	-0.0004341	-0.0011623	-0.00011833	0.00019135	0.00039331	0.00076805	0.00048302	-0.00016941	0.0010899	0.00034004	0.00079167	0.00073957	0.0011096	0.00075894	0.00019085	0.0012352	-0.00012405	0.0021963	-0.0005437	7.3447e-05	0.00027807	0.001134	0.00032416	-0.0001084	0.00017712	5.1581e-06	0.00065395	0.00081561	0.0011425	0.001251	-0.00061306
N.S.		0.00091699	0.0002571	-0.00029622	-0.00018659	0.00033596	-0.0009801	-0.00036919	-0.00090164	-0.0014948	-0.0012565	-0.0008246	-8.5071e-05	0.0004075	-0.00065978	0.0005006	-0.00067265	0.0019805	0.0027129	-9.3668e-05	0.0032552	0.00067091	0.00055799	-0.00032939	0.00074259	2.0012e-05	-1.1428e-05	0.00034597	-0.00017782	-0.00090697	0.00043831	0.0017065	0.0017368	-1.596e-05	-0.00083216	0.0023306	-0.0010741	-0.00041195	-0.00052849	0.0014232	0.00022069	0.0015121	-0.00036754	0.00026976
N.S.		-0.001271	0.00048212	-0.00039187	-0.00048127	-0.00067048	-1.1652e-06	8.634e-06	0.00073527	-0.00099985	0.00012076	0.0002837	0.0014444	-0.00054887	-0.00018817	-0.00049806	-0.00052969	0.0011043	0.00035826	0.00085963	5.5293e-05	0.0024626	-0.00061666	0.0017371	0.00014322	-0.00057658	0.001068	0.0022388	0.00028557	0.0020525	0.0003448	-0.00099651	0.00050331	-0.00071233	-0.00037629	-0.0013599	0.0042521	0.00082225	0.0019699	0.00078301	0.00016279	0.00061762	-3.4184e-05	-0.00091814
N.S.		-0.00060214	-0.00012932	-0.0018498	0.00012294	-0.0010261	0.0027048	0.0012849	0.00016515	0.0014754	-0.0012952	0.0041096	0.0018437	0.0021372	-0.0015488	0.00087805	0.0011742	-0.003631	0.0014408	-0.0013306	-0.00054342	-0.0012949	0.0029678	0.00039461	0.0023458	0.0015432	0.00076119	-0.00085201	-2.1677e-05	0.0011243	-0.0014962	0.00026931	0.00025933	-0.00093377	-0.000261	0.00011489	-0.0012224	0.0012146	0.00041029	0.00087362	0.00023933	0.00058531	0.0036448	0.0016941
N.S.		-0.00021966	-0.00042879	0.00085401	0.00073957	0.0004294	-0.00012615	0.0024576	0.00018316	0.0021305	-0.00035949	0.00089268	-8.9575e-05	0.00020508	9.8223e-05	-0.0012025	0.00015308	-0.0004406	0.0017052	0.00080205	0.0014872	0.0015419	0.00023013	0.0006759	-0.00096138	0.00053998	0.00094595	0.002182	0.00042449	0.001528	-0.00075414	-0.0012531	0.00061398	0.00015486	-0.00096549	-0.0011551	0.0012131	0.0022542	0.00098297	0.0016851	-0.00052263	0.0014262	0.00025313	0.0034521
N.S.		0.00032209	0.00089716	-0.00030848	0.00068377	-0.0006913	0.00096148	-0.0015624	0.00053375	-0.0011829	0.00094523	0.0012146	-0.0002145	4.836e-05	-0.00043159	-0.00018186	-0.0015436	0.00016571	-0.00046909	0.00043476	0.00039552	0.0016413	0.00024082	-0.00076129	0.00082789	0.001456	-0.0016436	0.0013467	-0.00073319	0.00066129	0.00034856	0.002232	-0.00065827	0.0011076	-0.00061878	0.00062376	-0.0012996	-0.00042534	0.00043847	-0.00098695	0.0030866	0.0017757	0.0001228	0.00077777
N.S.		0.00046526	-0.0027165	0.0027282	0.00037696	0.00068005	0.00093414	0.00090274	-0.00032914	0.000267	-0.0024986	0.00080836	-0.0010994	0.00016643	0.0014245	0.0030384	0.00092699	0.0056237	0.0017521	0.0021505	0.0012529	-0.00024896	-0.002747	-0.0008666	0.0024391	0.00087262	-0.00028724	0.0013638	-0.000221	-0.0005832	0.0030789	0.0016273	0.00037888	-0.0029536	-0.0019564	-0.00085116	-0.0005504	0.0010562	0.00040998	-0.00016702	-0.0012719	-6.7105e-06	-0.0019082	-0.00049353
N.S.		-0.00099897	0.0012607	0.0011383	-0.002215	-0.00099616	-0.00027787	-0.0013112	6.5641e-06	0.0019171	-0.00018268	0.0013816	0.003821	-0.00054205	0.00086671	-5.5992e-05	0.0021699	-0.00056025	-1.6947e-05	0.00078142	0.0021194	-9.293e-05	-0.0010544	0.0022765	0.0015995	0.00042513	0.00042542	-8.3912e-05	-0.00010658	-0.00038365	-0.00086757	0.00079594	-0.0017064	-8.4813e-05	-0.0016436	-0.0012132	0.00045524	-6.7097e-05	0.0004596	-0.00079167	0.00032912	0.00020451	0.00029862	0.00031122
N.S.		-0.00041484	-0.0015016	0.00047	-0.0021642	-0.0008466	-0.0026834	0.0012729	-0.00094306	-0.0015665	-0.0029734	0.00087303	0.00056476	-0.00054045	0.0010086	0.0024866	0.00080856	0.0026536	-0.0024586	0.003193	-0.00022301	-0.00021111	-0.00077743	-0.0007867	0.0017865	-0.00043229	-0.0015684	0.00038655	0.0012793	-0.00049354	0.00050574	0.00085175	-0.0011937	-0.00083308	0.00011107	-0.0016154	0.0017368	2.0905e-05	-0.00056923	-0.0012266	-0.0024257	-0.00085065	-0.0025249	-0.00020563
N.S.		-0.00068873	0.0018507	0.00026716	0.00082604	-0.00064147	0.00013294	-0.0017639	0.00055821	0.0015155	-0.00025505	-0.00083708	0.00074913	0.0020073	0.0011699	2.1415e-05	0.0023256	-0.00048664	0.00060127	0.00072018	0.00056756	0.0011458	0.001228	0.00032529	-0.00017904	0.00038875	0.0010037	-3.7133e-05	-0.00032274	0.0004532	-7.9994e-05	0.00043714	-0.00030243	0.0030134	0.0011199	4.7696e-05	0.0027047	0.0022766	-0.00070173	-0.00095027	0.00028489	0.0012096	0.00063254	0.00063344
N.S.		-0.00035801	-0.0024059	0.00050275	-5.0957e-05	0.0016593	0.00098715	-0.00076054	0.0025241	0.0028704	0.00048463	0.00066115	-0.0030528	0.0011785	0.0047436	-0.00010183	0.0038526	0.0010396	0.00025796	-0.00089699	-2.5164e-05	0.003192	-0.002792	-0.00015161	0.0023514	0.00097943	0.0022908	0.0016498	0.0016612	0.0011832	0.00030597	0.00061513	-0.0010797	0.002138	0.0018972	0.0027589	0.0029736	-0.001027	-0.00055738	0.0050433	0.0057067	-0.00088428	0.00042868	0.00088933
N.S.		0.00091883	0.00030016	0.00062852	-0.00038514	-0.0014292	0.0020863	0.0045425	0.0010557	0.00072381	0.0023728	-0.00024592	0.0015269	0.0010473	0.0025657	0.00040601	0.006932	0.00016024	0.0049986	0.00092117	0.0024832	0.0027653	-0.00050618	-0.001245	0.00014792	-0.0015006	0.0010718	-0.00036743	0.0004162	0.0030369	-0.00050178	0.001622	-7.8454e-05	0.0010418	0.001749	0.0021685	-0.0018917	0.00048483	-0.00083753	-0.00037214	0.00012556	0.00072564	0.00048692	0.0011704
N.S.		0.00063734	-0.0019828	-0.002023	0.0013023	-0.0032378	-0.0025483	-0.0028498	-0.001129	-0.0011077	-0.00096771	-0.0026852	-0.0027066	0.00040406	-0.001976	0.00028697	0.0013802	0.0019108	-0.0022271	0.0012621	0.0052371	-0.0017102	-0.0016029	-0.0018574	-0.00033239	0.0034642	0.0018326	-0.00090202	0.0032966	0.0081752	0.00036676	0.002097	0.0035973	0.0014732	0.00038048	0.00041454	0.0027007	0.0025801	0.0045456	0.0050565	-0.0012751	-0.0028077	-0.00078074	-1.5674e-05
N.S.		-9.7977e-05	-0.00139	-0.0003544	0.00024977	-0.00081033	0.00092227	0.00039791	-0.00013527	0.0020432	0.003107	0.00037312	-0.00021027	7.9269e-06	-0.001314	-7.8015e-05	1.8077e-05	0.00080138	0.00026298	0.0011385	-0.00034494	0.0011326	0.0008496	-0.00064212	0.00035667	0.00044853	0.00058558	0.00014125	0.00095666	0.00013512	0.00077156	5.7462e-05	-0.00071853	0.00017924	0.00226	0.00074592	0.0010921	-0.00062244	0.00011231	0.0012156	0.00066754	0.00021567	0.0027034	0.00067577
N.S.		4.2572e-05	-0.0002626	-0.0009889	0.001068	-0.00092107	0.00011676	0.0023599	0.00079121	0.00026414	-0.0015229	-0.00010544	-0.0007137	0.001492	0.0010325	-0.0003202	-0.0017939	-0.0012504	-8.2085e-05	0.00037356	0.0012424	0.00059222	-0.0007437	0.00068344	-0.00029092	0.0015121	0.00092631	-0.00012596	-1.3057e-05	-0.00049467	0.0007267	-0.0019206	0.0010411	0.0015985	0.00038729	-9.0532e-05	0.00051433	0.000339	-0.00078526	0.0012755	0.00015364	-2.0462e-05	0.00027029	0.00063305
N.S.		0.00045294	-0.00018839	-0.00025266	0.0017775	0.0015244	0.0092946	0.003121	0.001322	0.0023487	0.0020568	0.0017498	-0.00085544	0.00077002	0.00076001	-0.00058745	-0.00037385	0.00040271	-0.00044685	0.0016662	0.00022519	0.00059784	0.0005409	-0.00061992	-0.00075136	0.0013957	0.00034394	-0.00027233	0.0011821	0.00054134	-0.00040624	0.00021424	0.00015016	-7.1308e-05	0.00069337	-0.00069753	0.0024837	0.00061348	-0.00038262	-0.00071232	-0.00034832	-0.0022293	0.0002821	-0.0011294
N.S.		-0.00023559	0.0018061	-0.00044703	-0.00025856	-0.00066865	0.00043709	-0.0022352	-0.00069711	0.0014829	0.00059725	0.0012009	0.0023995	-0.0017479	0.00053362	0.0006179	-0.00019021	0.00026634	-0.00020639	-0.00092703	-0.00038933	0.001352	-0.00036197	0.0027836	0.00032957	0.00036911	-0.0014879	0.00050111	-0.00010005	0.00051552	-0.0010427	0.0012214	-0.0012236	0.00040936	-0.00042105	-0.0026304	-0.0013595	-0.00020483	-0.00066934	-0.00047622	-0.00016601	-0.00085802	-0.00023866	0.00095993
N.S.		0.00041704	-0.0013788	-0.00018766	0.0010406	-0.00034784	0.0056563	0.0017227	0.00056019	0.0020292	0.0028619	0.0011878	-0.00079131	0.00065314	-0.00035202	-0.00069449	3.0557e-05	0.00042932	-1.8472e-06	0.0016277	-0.00039643	0.0012581	0.00051806	-0.0013487	-0.0001003	0.0011426	0.00043632	-0.00027891	0.0011754	9.4068e-05	-0.00012117	0.00035254	-0.00028754	0.00012858	0.0018711	-0.00015374	0.0021542	-0.00045871	0.00011296	0.00080837	-1.7429e-05	-0.0011271	0.0015483	-0.0002541
N.S.		0.00073113	-0.0007511	0.00064378	-0.0013727	-0.00051757	-0.00067806	0.0012691	0.00010769	0.00032502	0.0030096	0.001923	0.00037357	0.0010175	-0.0001602	-0.00088191	0.0028464	0.0028486	0.001098	0.00073389	0.0020169	-0.0009373	0.001293	0.00033864	0.00055827	-0.00066546	0.0017957	0.00018766	-0.00072793	0.00022285	0.00056751	0.0021694	0.0018615	-0.00054391	0.00076509	-0.0005412	0.00045058	-0.00088011	-0.00097401	0.00045994	-0.00058014	-0.00041927	0.0011825	0.0010798
N.S.		0.0014612	0.001086	-0.00077536	-0.0012602	8.7913e-05	0.00047267	-0.00019166	-0.00033974	0.00077499	0.00047299	0.00064281	-0.00015327	-0.00040838	-3.6228e-05	-0.0016145	-0.0014544	0.00054176	-0.0013228	-0.00050724	0.0006394	0.0030651	-0.0011669	0.00206	-0.00092748	0.00057248	0.0020539	0.0013277	-0.0010131	0.001188	0.00033535	0.00055931	0.00096228	0.00042574	0.00035252	0.0028142	-0.00026542	-0.0013178	-0.00087197	0.00104	0.0018053	0.0017001	0.00033498	-0.00020681
N.S.		-0.00063415	0.0017449	0.0019227	0.00090418	0.0012376	-0.00016752	0.00068039	0.0015801	0.0010625	4.6686e-06	0.0010148	0.0011186	0.0018117	0.00014543	0.0010097	0.00015703	-9.535e-05	0.00088868	0.00014546	0.00033975	0.00033975	-0.00072131	0.00076946	0.00085635	0.00053327	-0.00041879	-0.00054159	-0.00085638	6.0463e-05	0.0014963	9.0453e-05	-0.0002247	-4.2522e-05	0.001334	0.00035957	-0.00019724	-0.0022604	0.00027362	0.00066766	7.461e-05	0.001314	0.00023364	0.00039117
N.S.		-0.00014988	0.0018068	0.0017489	-0.0001989	-5.1165e-05	0.0038982	0.0015438	0.00012492	-0.0015596	0.0010092	0.00071627	0.00057029	0.0005648	-0.0007186	0.0040148	0.00074627	-6.8598e-05	-0.00037196	0.00096116	-0.00031201	0.0014045	-0.0010942	0.0020813	-0.0015441	0.0015412	0.00067465	-0.0010271	-0.0015397	0.0019947	-0.0013531	0.0012183	0.00074764	0.00037485	-0.00018129	0.00012917	-0.00099397	4.9062e-05	-0.0001074	-0.00054945	-0.0014106	-0.0011953	-0.00080139	-9.2352e-05
N.S.		0.00044755	0.0013601	0.00069235	-0.00079263	-7.9061e-05	0.00048362	7.0206e-05	0.0020585	0.0020619	-0.00056883	-0.00090791	0.00028444	0.00074936	-0.0011171	-0.0024534	0.00080792	8.0002e-05	0.001262	-0.00030685	0.0017338	-0.00017136	-0.00052205	0.0014441	0.0016986	-0.0011185	0.00089532	-0.00070229	-0.001511	-0.00025157	-0.00072688	0.00033177	0.00060873	-0.00061161	-0.0007169	-0.00029213	0.0021772	0.00015403	-0.00046264	0.00042966	-0.0015118	0.00015041	-0.00037495	0.00035362
N.S.		0.0001634	8.4938e-05	0.0010624	-0.00047332	-7.698e-05	-0.00052404	0.00065081	-0.0015383	0.00096553	0.0023489	-0.0010904	0.0016077	-0.00080344	0.0012156	0.00099853	0.0006891	-0.001313	-0.00093942	-0.00018169	5.1029e-05	-0.0015789	0.0033614	0.0002563	-0.0010702	-0.00027409	0.0017539	-0.00037538	-0.00023096	-0.00017281	5.6581e-05	-0.0018799	-0.0012304	-0.00074752	-0.00059304	6.2206e-05	0.00087699	-0.00026648	-0.00061826	0.0013003	-0.0016605	0.00066658	-0.00029436	0.0015198
N.S.		-4.4418e-05	-0.0012104	-0.00017173	8.5778e-05	0.00058344	0.0021979	0.001197	-0.00077142	0.0020853	0.00020421	-0.0015154	0.00037161	0.0010129	0.0012537	2.0674e-05	0.0020082	-0.00066518	-0.0001806	0.0017753	0.0015089	0.00067518	-1.3408e-05	0.00048229	-0.00060632	-0.0010669	-0.0004799	-0.00026306	-4.7245e-05	-0.0024093	-0.0017846	-0.00083316	0.0013239	0.00024345	0.0018639	-0.0010265	0.00043349	7.0139e-05	0.000665	0.0017102	0.00028271	0.00028679	0.00090409	0.0015837
N.S.		-0.00031639	0.0021322	0.00089951	0.00053513	0.00086676	8.1114e-05	0.00043603	0.0021752	0.0010615	0.0008284	0.0027141	0.00095159	0.001623	0.00041116	0.00082557	0.00027258	-3.3545e-05	0.00086067	-0.00066285	0.00055584	0.0014498	-0.00090909	0.00030818	0.00069318	0.0010161	-0.0002384	-0.0002969	-0.00018654	0.00048141	0.0018139	2.103e-05	-0.0012676	0.00094006	0.0014046	0.00042709	-0.00025339	-0.0010246	-0.00023133	0.00038422	0.00023565	0.0006953	-4.9651e-05	-0.00010724
N.S.		0.0014384	-0.00069395	0.0011088	0.00022947	-0.0019582	-0.0024326	0.00094355	-0.00087989	-0.00068274	-0.0011857	0.00084718	0.00045816	-0.00050069	-0.00034893	7.6657e-06	-0.00089045	0.00037755	0.0018269	0.0030501	0.0019105	0.00061639	-3.3452e-05	0.00025401	-0.0030601	-0.00062808	0.00069592	0.00083577	-0.0016017	-0.0024841	0.00042341	0.00086189	0.0014643	-0.00048808	0.002236	-0.00094768	0.0018809	-0.00081653	-0.0016107	-0.00075998	-0.0011811	0.00043396	-0.0005352	-0.0024467
N.S.		-0.00097184	-0.00060103	-0.00041035	-0.001244	0.00078141	0.000719	-0.0010175	0.00049939	-0.00087924	0.0014395	0.00061905	0.00030408	0.0017305	-0.00030036	-0.00033279	-4.787e-05	0.00015327	-0.00015263	-0.00031168	4.6857e-05	0.00035568	0.0013378	0.00039048	0.0011936	0.0012979	0.00074715	0.0023401	0.0025569	0.001185	-0.0017331	4.3549e-05	0.0011989	0.0017469	-0.00035284	-0.0012388	-0.00030287	-2.2549e-05	0.0014394	0.00020971	0.00038256	0.00048448	-0.0010827	-0.00082654
N.S.		-3.2111e-05	0.00059571	-0.0016394	-0.00073747	-0.0010472	0.00051665	-0.0034562	-0.00064817	0.00066497	0.00099409	0.0013114	0.00074034	-0.0017139	-1.7071e-05	0.0015142	0.00019867	0.0011767	0.00025654	-0.0012044	0.00033698	0.0011448	-0.0015763	0.0026483	0.00032744	0.00043769	-0.0016936	0.00046454	-0.0011792	0.00047418	-0.00061256	0.00016738	0.00040024	-0.00011053	0.00023551	-0.0029177	-0.0017404	-0.00062291	-0.0014257	-0.00080187	-0.00061474	-0.00068202	-0.001494	-0.00030593
N.S.		-0.0006509	-5.1323e-05	0.00016256	0.00081363	-0.00014147	-0.0014068	-0.0003788	0.00074934	-0.00035521	-0.0011319	0.00017139	-0.00024571	0.0016802	0.0012704	0.00021758	0.00072963	-0.00042493	-0.00073318	-0.0010673	-0.00080233	-0.0032197	0.0029119	0.0031822	0.0020182	0.0006386	-0.00040955	-0.0017028	-0.0015352	-2.189e-05	-0.00079483	-0.00047064	-0.0019825	-0.0014549	-0.00063291	0.00027087	0.00051592	-0.0014847	-0.00096585	-9.5995e-05	-9.0531e-05	-0.0019021	-0.0018234	-0.00049242
N.S.		0.00017464	-0.00013601	-0.00074568	-0.0003191	9.8435e-05	-0.00059197	-0.0002824	-0.00062505	0.0033487	-0.00026055	-0.0011112	-0.00094705	-0.00071379	0.0004512	-0.0014843	-0.00064994	1.0858e-05	-0.0017628	0.00028723	0.00011329	0.00021355	0.00039472	0.0004003	0.00012949	-0.00036863	0.0013399	-7.4648e-05	0.00043626	-0.00094812	-0.00034369	-0.001061	-0.00036366	0.00023719	0.00056855	0.00036059	0.00024678	7.3458e-05	-0.00074236	-0.00064207	-0.0013797	-0.00062545	-0.00029402	-0.00072603
N.S.		0.0015171	0.0008269	0.0021936	0.00093672	-0.00046701	0.00042096	0.0037611	4.2941e-05	-0.00048309	0.00015009	-0.00059484	0.00046001	0.00048081	-0.00020235	-0.00082634	-0.00049368	-0.00040229	0.0056649	0.0015077	0.0018431	0.0012768	-0.0004368	-0.0029018	0.0010393	0.00088234	0.0007175	1.4292e-05	-0.00063868	-0.00031674	0.00033239	0.0012105	0.0010068	0.0016107	0.0021978	0.0022728	5.5159e-05	-0.00021236	-0.0017571	-0.00063892	0.00070125	0.00088115	0.00020102	0.0017033
N.S.		8.615e-05	0.00037754	-0.00048262	-0.00071743	-0.00028927	0.00013871	0.0005898	-0.0012796	0.00084336	-0.00011512	-0.0013382	-8.1303e-05	-0.00082789	0.00026322	3.3087e-05	-0.0007181	-0.00011673	-0.0020045	-8.262e-05	-0.00054901	-0.00035738	-0.00050578	0.0010511	0.00066022	-6.8966e-05	0.0009416	0.00050765	0.00078644	-0.00016537	-0.00070292	-0.00022443	-0.00074781	-0.00048833	0.00024402	0.00049584	0.00065229	0.00018791	-0.0012116	-0.0001154	-0.00069146	-6.8095e-05	-0.00074976	-0.0012929
N.S.		0.0010751	0.0019034	0.0044276	0.0012116	0.00075136	0.00076222	-0.0016661	-0.00090405	0.0011035	-0.001563	-0.00074623	-0.0016091	0.00056876	0.0018537	-9.0746e-05	0.001698	-0.00089078	0.00011911	0.0014867	-0.0012329	0.0012172	-8.8347e-05	0.0024094	-0.0012245	-0.00029484	-0.00073331	-0.0017275	0.00075715	0.00097144	-0.00084077	-0.001087	0.00057291	-0.0011448	-0.00044035	0.0001041	-0.0022863	0.0023644	0.0012684	0.00056157	-0.00078768	-0.0022787	0.0010794	0.00011415
N.S.		0.0016272	0.00069996	-0.0023319	-0.00071084	-0.00083413	0.0013345	-0.00064738	0.001344	-2.3063e-05	-0.00080189	9.4888e-05	0.0010426	0.00062412	0.00048404	0.0010064	-0.00041743	-0.00016162	0.0026612	0.00069811	-0.0001059	-5.5423e-05	0.0010224	0.00044248	0.00061211	-0.00075016	0.0010788	-0.00018906	-0.00064013	0.0020726	1.6532e-05	0.00012119	-0.001228	0.0012894	0.0014041	0.0016348	-0.00035953	-0.00087371	0.00181	0.0026533	-0.00065674	0.00081237	-0.0015004	0.001268
N.S.		-0.00027845	0.00096459	-0.00012173	0.00057925	4.3663e-05	-0.00087745	0.00037376	0.00058534	-0.00046958	0.0012723	0.00098737	-0.00052168	0.0012978	0.00035268	-0.00017922	-0.0011805	0.00054549	-0.00035904	0.0017564	-0.00049703	-0.00026527	0.00034801	-0.00029668	0.00065346	0.00037379	-0.00075829	0.00022424	-0.00028915	-0.00030749	-0.00081887	0.00022298	0.00085038	0.0022791	0.0014781	0.00011686	0.000685	0.00049484	-0.00013879	0.0023781	-7.4198e-06	-0.00081429	-5.1616e-05	-0.0012622
N.S.		-0.0012244	-9.1458e-05	-0.00016532	-0.0013436	-0.0022401	-0.0013862	-0.0019697	-0.0010687	-0.00060976	0.0013797	-6.8632e-05	-0.0016562	-0.00063463	0.00030027	-0.0013961	0.0005181	-0.00034835	0.00068258	0.00043297	0.0013672	0.00019188	0.00085863	0.00015722	-0.00031298	-0.00061965	0.0010325	-0.00061248	-0.00069928	-0.00069535	0.00016772	0.00072733	-0.00084167	0.00022738	-0.00074025	-0.00012658	0.00053968	0.00048124	0.00031366	0.0012197	0.00088297	0.0013773	0.0011989	-0.0016136
N.S.		-0.00016582	-0.00059007	0.0013107	-0.00077785	0.00012986	-0.00074961	0.00020056	-0.0010045	0.00077518	0.0023769	-0.0006199	0.0012099	-0.00074913	0.00066994	0.0002379	0.00014519	-0.0015071	-0.00079954	0.00013074	0.0018371	-0.0016877	0.00073826	-0.00092552	-0.0013251	0.0010801	0.0014623	-0.00034749	2.8253e-05	0.00042132	0.00051551	-0.0019751	-0.0015944	-0.00071624	-0.00080093	-0.00057733	0.00051883	-0.001333	-0.00028555	0.00011803	-0.00047246	0.0013967	-6.2139e-06	0.0006283
N.S.		0.001388	0.0020958	-0.0030688	0.00084662	-0.00066231	0.00029075	-7.555e-05	-0.00026195	-0.00010755	-0.00015511	-0.00038117	0.00067092	0.001455	-0.00079105	0.0008234	-0.0002287	-0.00043822	0.0020163	0.00064912	-0.00041319	0.00021805	0.00046914	0.0005217	0.00038979	-0.00010273	0.0021729	-0.00070043	-0.00069979	0.0016196	0.00034683	-0.001685	-0.0010565	0.00064818	0.0009418	0.0015973	0.0004475	-0.00025704	0.00068158	0.0014998	-0.00074004	0.0010056	-0.001431	0.00038455
N.S.		0.00042717	0.00066893	0.0014096	0.00017819	-0.00056543	0.0012619	0.0012431	-0.00020466	0.0014505	-0.00046375	-0.00014517	0.0021406	-4.6163e-05	0.00027828	0.0012732	-2.226e-05	-3.1306e-05	-0.0020862	-0.00024295	-0.00054542	9.5094e-05	-0.0017462	0.0022969	9.5295e-05	0.00048318	-0.00013075	0.00068827	0.00045203	0.00028516	-8.1142e-05	0.00011203	-0.0010102	-0.00021299	-0.00012201	0.0002944	0.0010609	0.00063327	-0.0014185	0.0006845	-4.1314e-05	0.00023728	-0.00058308	-0.0010449
N.S.		-0.00024382	-0.0011401	0.0010622	-0.00042005	-0.0012744	-0.0021398	-0.00079129	0.0034131	0.004331	0.0017771	0.00014226	-0.0025513	0.0010839	0.0027774	0.0018178	0.0051893	-0.00044791	-0.0023392	-0.0028621	0.00099284	0.003131	-0.0023367	-0.00041466	0.00072003	0.0010262	0.00055609	0.0030839	0.0033899	0.00041005	-0.00074167	-0.00057065	-0.0030958	0.002537	-0.00067847	0.0026852	0.004456	-0.0016218	-0.0021652	0.001682	0.0057816	-0.0035239	0.00082403	-0.0014198
N.S.		6.503e-05	0.0015335	-0.0014787	0.00084757	0.00023893	-0.0015156	-0.0029921	0.0022742	2.7965e-05	-0.00049574	0.00045957	-0.0010645	-0.00036343	0.00021055	0.001379	-0.00053516	0.0007219	0.00096633	-0.0010214	0.00067072	0.002967	-7.4332e-05	0.00075459	-0.0018984	0.00044036	0.00022322	0.00049743	-0.00065825	0.00046413	0.00037978	-0.00028305	-0.00038392	-0.00018211	-0.00053298	0.0010992	-0.00014026	0.00098234	-0.00028861	-0.00091892	0.00089769	0.00024514	0.00062409	0.0010777
N.S.		-1.2211e-05	0.0020324	0.0028094	0.0020109	0.0003663	-0.0003255	0.00065503	0.00035208	0.00087043	-0.00028429	0.0010643	0.0011454	0.0011745	0.00067282	0.0015736	-3.5164e-05	-2.1792e-06	0.00035089	0.00030146	-0.0001279	-0.00037456	-0.00022695	0.0008119	0.0010324	-0.00047248	-0.0014393	0.00015284	-0.0013385	-0.00070201	0.0010102	-9.8106e-05	0.00030144	-0.00037056	0.00066631	0.00067189	0.0010799	-0.00213	0.00074424	0.0011665	-8.3868e-06	0.0019249	0.00079002	0.00033604
N.S.		0.0015043	-3.4471e-05	0.00010233	-0.0001953	0.00049354	-0.0011175	0.0038482	0.0012548	0.00016526	0.0019073	0.0011611	-0.00056225	0.00028601	0.00052325	0.00066375	0.0012982	0.0015336	6.4758e-05	0.0010525	0.001901	0.00015625	-0.00095279	0.00071711	0.00036588	-0.0010647	6.837e-07	-9.5034e-05	-0.00052126	-0.00079897	0.0001357	0.00052117	0.00024819	-0.0010129	0.00051465	-0.00011042	-0.0003541	-0.00056435	0.00087392	0.00061071	0.00016586	-0.00049688	0.00053405	0.0015147
N.S.		-0.00042176	0.00079517	-0.00056536	0.00063533	-0.00060083	0.00033958	0.00021285	-0.00051464	0.0016713	0.00031186	-6.6855e-05	0.002759	-0.00092548	0.00063459	-0.00039659	-0.00071129	-7.2779e-05	-0.0008069	-0.00021397	-0.0010582	0.00010827	0.0013321	0.0014114	0.00071628	-0.00046856	-0.00089208	0.0013268	0.00055653	0.00030015	-0.00089538	0.0013683	-0.0024151	0.0011789	-0.00070347	-0.0021122	-0.0019131	-0.00054059	0.00018222	-0.00087411	-0.00016496	-0.00083164	0.00021035	0.0035186
N.S.		0.0031213	-0.0017279	-0.0035544	-0.00054929	-0.00046821	0.00014577	0.0017806	0.00039618	-0.00068887	-0.00094871	-0.0016895	-0.00074224	-0.00040535	0.00044138	0.001315	-0.0014718	-0.00043627	-0.00061286	0.00013565	-0.0016471	0.00042666	0.0015594	-0.0004352	0.00074282	0.00086837	-0.0001707	0.00010429	0.0019537	-0.00056549	0.00099996	0.0015357	0.00047401	0.00071455	0.0015649	-0.00088278	-0.00049347	0.00037576	-0.000509	-0.00065942	0.00028485	0.00051464	-0.00067901	-0.00014704
N.S.		0.0010858	-8.5561e-05	-3.3777e-05	-0.00012916	0.00045841	-0.0014007	-0.0014007	0.0007699	0.00096789	0.00066348	3.5304e-05	0.00059481	-0.00041131	9.3759e-05	-0.00029477	-0.00060919	-0.00029893	-0.00053022	-0.001229	-0.00018951	0.0024817	0.00026799	0.00041729	0.00010707	-0.00045738	0.0013732	0.0025199	0.0012373	0.0018276	0.0014536	0.0015735	8.248e-05	0.0014632	0.00078795	-0.00089508	-0.00097848	-7.0314e-05	0.0020547	0.00091474	-0.0011992	-0.00041565	-0.00074827	-0.0010209
N.S.		0.00058539	0.00023766	-0.0015024	-0.0023619	-0.0031429	-0.00017081	-0.00029874	-0.00087708	-0.0008586	-0.0014442	-0.00091657	-0.00093564	-0.0012323	-0.00032354	-0.00028926	0.0019425	0.00057877	-0.00081368	-0.00032904	0.0014361	-0.00090611	-0.00055933	0.001778	-0.00054567	-9.3512e-05	-0.00054183	1.6889e-05	-0.0018119	-0.00035776	-0.00048475	-0.00095071	0.00050113	0.00027076	0.0014399	7.7039e-05	0.00075392	-0.00022494	2.6909e-05	-0.0011477	-0.00012502	0.00014217	-0.00018749	0.00060742
N.S.		-0.00056897	-0.0001659	-0.0015622	-0.00031393	0.00082506	0.00027099	0.00046581	0.00040646	-0.0017585	0.0011162	0.00019695	-0.0013347	-0.00020577	0.00093457	-0.0012038	0.00045697	0.0030453	0.0031822	0.00064905	0.00026945	-0.00063349	-0.0047668	0.0019491	0.0033839	0.0005895	-0.001419	0.0016462	0.0010245	-0.0012856	-0.0018942	0.00028023	-0.00011946	-0.00037859	-0.00021202	0.00054274	0.0018095	-0.00078462	-0.0015764	-2.4967e-05	-0.0010837	0.00037046	-0.0016115	0.0012853
N.S.		0.00076731	0.0022538	-0.00024436	0.00073613	-5.8895e-05	-0.0016912	-0.0019034	0.00012969	0.00036672	0.00066229	0.00071882	-0.0011949	0.00094387	-0.00040184	0.0016316	-0.00055416	-0.0015508	0.0013908	0.00086447	-0.00094843	0.00089342	-0.00060604	-0.00047274	0.0013615	0.00027224	-0.0011053	5.3112e-05	0.00022436	-0.0010161	-0.00067514	-0.0016279	0.00075253	0.00056902	-0.000886	0.0016425	0.0011769	0.0011699	-0.001665	0.00021224	0.00033712	-0.00022574	-0.0014086	-0.00062224
N.S.		0.0040768	0.0011527	0.0025997	0.00052046	0.00246	0.00011159	0.0009637	-0.0015446	0.0030142	0.0017916	-0.00068806	0.0058502	0.0004018	0.0048784	0.00021616	0.009822	-0.00074539	-0.0016572	-0.005502	0.0021659	-0.0016658	-0.00028734	8.4861e-05	-0.0014804	0.00042995	-0.0010998	0.00053504	-0.0020885	4.8579e-05	0.0024016	0.00048294	-0.0057565	-0.0020779	-1.4692e-05	-0.0040609	0.0017114	0.0039264	-0.0046252	0.0011506	-0.0015323	0.0014432	0.0027484	0.00028839
N.S.		-0.00076705	-0.00072704	0.00088593	0.0026463	0.0010727	0.0016875	0.00034474	0.00028025	0.002198	0.0010842	0.00075497	0.0013526	-0.00024306	-0.0008764	5.6426e-05	0.0012926	0.0015961	0.00064104	0.001601	0.0011515	0.00079905	-0.0016838	-0.00040326	-0.00081527	2.3939e-05	0.00090419	0.0008638	-0.00074712	0.00073407	-0.0016238	-0.00099013	-0.00083776	-0.001425	0.00062827	0.0010406	-0.0013957	0.00082384	-0.00019218	2.8832e-05	-2.3721e-05	0.00051176	-0.001177	0.0023581
N.S.		-0.00042159	0.00024891	-0.00052533	0.0015082	-0.00072055	0.00063896	0.0013621	-0.00032487	0.0010444	0.00075381	-0.0010413	0.001096	-0.0001025	0.00044335	-0.00075677	-0.00046989	1.5639e-05	-0.0010606	0.00083903	-0.00053074	-0.0011153	0.0014406	0.00046383	0.00090448	-0.00052296	0.00011625	0.0027366	6.5694e-05	0.00022072	-0.0002839	0.0015681	-0.0023893	0.00063072	0.00022316	-0.00065883	-0.0031259	-0.0016265	-0.00012099	-0.0011626	-0.00035713	-0.0011504	0.00015843	0.0049965
N.S.		0.002263	0.00065476	-0.00020084	-0.0011065	0.00040421	-0.0018028	-0.001688	0.00027609	0.00072737	6.6677e-05	0.00024945	-0.00092565	0.0009189	0.00040629	0.0012278	-0.00059788	-0.0010551	0.00056491	0.0013051	-0.00048211	0.0012848	-0.0036944	1.9475e-05	0.0017088	0.0012875	-0.0020865	0.0010491	0.0010501	-0.0012769	-0.00080631	-0.0016111	0.00091075	-0.00011637	-0.00024568	0.00055144	-0.00076291	0.00097248	-0.0013015	0.00047491	-0.00012938	-0.00010935	-0.00088024	-6.009e-05
N.S.		-0.00012138	-0.00074617	0.0001922	0.00012368	0.001583	-0.00015194	-0.0010577	0.00067091	-0.00071974	0.0031224	3.79e-06	-0.00026652	0.0045685	0.0010652	-0.00011955	0.0008678	-0.00031063	-0.00064833	-0.00069449	-0.00061742	-0.00047292	0.0021343	0.00060174	0.00064786	0.00058153	-0.00073783	0.0016438	0.0011798	0.00031096	-0.0012703	-0.00049226	0.0014897	0.00081425	0.00072321	-0.0023785	0.00019434	-0.00025698	0.00093331	0.0011503	-1.1423e-05	0.0004262	-0.00022315	-0.0010776
N.S.		0.0013267	-0.0015492	-0.003461	0.00014536	-0.001173	0.00012786	0.000567	3.1329e-05	-0.00020379	-0.00042822	-0.0022193	-0.0003362	0.0006077	0.00015158	0.0016146	-0.0015034	-0.00052002	-0.0013573	0.00027358	-0.0014421	-0.00012104	0.0025837	-0.0019486	0.0010957	0.00031683	-0.00027303	0.00056204	0.0016098	-0.00091963	5.3951e-05	0.0014686	0.00067099	0.0023841	-7.3113e-05	-0.001057	9.8311e-05	0.00050026	0.00017982	-0.00097865	-0.00049364	0.0013575	-0.00056273	-0.00040701
N.S.		0.00045151	-0.00077871	0.00083147	0.00029164	-6.8537e-05	-0.00010946	-0.00077145	0.00029611	0.0063414	-0.00045018	-1.4133e-05	-0.001071	-0.00021255	0.00058915	-0.00098725	-0.00028837	-0.00059791	-0.0013513	-7.181e-05	-0.00010164	0.001249	0.00023678	5.9133e-05	-0.00096268	-5.8411e-05	0.00044444	-0.00040971	-0.00028218	-0.00070711	0.00015382	-0.00043096	4.8032e-05	0.0011154	3.4743e-05	0.00023948	0.00031505	-0.00043133	-0.00027759	-0.0011729	-0.0012151	-0.0018127	-0.00036975	-0.00024209
N.S.		-0.00014051	0.00011354	0.0027617	-0.0018576	0.00010923	0.00052589	-0.00077225	0.00042757	-0.00033645	-0.0008245	3.2972e-05	-0.00075686	0.0010768	-0.0013057	-3.0757e-05	-0.00098942	0.0024298	-0.00061528	0.00023822	-0.0015439	0.00083585	9.3334e-06	0.00097658	-0.0014458	0.0012805	-0.0024139	0.0010875	0.00080249	-0.0015782	-0.0021241	-0.00096263	-0.0010513	-0.00082102	0.0001252	0.0025638	0.0016423	-0.000178	-0.001186	-0.0017181	-0.0002471	-0.001964	3.498e-05	-0.0012105
N.S.		-0.0010715	-0.00043597	-0.0028504	0.0010831	0.002319	-0.00043846	-0.00033349	-7.1892e-05	-0.0010133	0.00055274	-0.00088275	-0.00070911	0.00051631	0.00025708	1.3976e-05	0.00024616	0.0020127	0.0026319	-0.00015777	-1.2037e-05	-0.00057473	-0.0021352	0.00089278	0.0021822	0.00070519	-0.00085517	0.00092705	-0.00048393	-0.00071544	-0.0020518	0.0015188	-0.00082021	-0.00060818	0.00057437	0.00031721	0.00054166	-0.00091178	-0.0022355	-0.00054814	0.00042233	-0.00072736	-0.00085672	0.0011716
N.S.		0.00070483	0.0014289	-0.00015493	0.001648	0.0022093	0.0057155	0.0033676	0.0016348	0.0020971	0.0011109	0.0012228	-0.00038156	0.00039429	0.00057253	-0.00042247	-0.0014202	0.00082834	-0.00072193	0.0011312	0.00039248	-0.00025346	0.0012557	-0.00037371	-0.0014559	0.00035128	0.0003146	0.00063308	0.00047138	0.00057909	-0.00011714	6.7708e-05	0.00024603	-0.0004703	0.00030717	-0.00038562	0.0019741	0.0014759	-0.00095385	-0.0018882	-0.00018614	-0.0023114	0.0016251	-0.00063508
N.S.		0.00041478	0.0011217	0.0009338	-0.00015157	-0.00025079	-0.00019995	-0.00072596	0.0006626	-0.0001172	-0.0019469	-0.00091201	-0.00019759	-0.00026189	-0.0013029	-0.0030565	0.0004025	5.7084e-06	0.00074047	-0.0012657	0.00073273	-0.00069627	-0.00015496	0.0005509	0.0016388	-0.00024359	0.0011798	0.0003148	-0.0010841	-0.0015337	0.00018989	0.00054329	0.00012591	6.7611e-05	-6.721e-05	-0.0011018	0.00062524	-0.00027789	-0.00068971	0.00064345	-0.0020028	7.9902e-05	-0.00056208	0.00049302
N.S.		0.00092958	0.0031635	-0.0016315	0.00089561	0.00082332	-0.0018686	-0.0026778	0.00199	0.0013184	-0.00021071	0.00019544	-0.00081684	0.0010852	0.0014822	0.0012153	0.00013272	0.00077685	0.0011753	-0.00073652	-0.00051405	0.0042288	-0.00062601	0.00047289	-0.0023547	0.00020722	0.0018939	0.00099527	-0.00077611	0.00065199	0.00046922	-0.0011088	0.00079566	-0.00036414	-0.00085249	0.0031016	0.00049492	0.0001363	0.00022813	-0.001494	-2.7628e-05	-0.00017867	0.00050757	0.00089296
N.S.		-0.0014531	0.0015056	0.0006654	0.0010733	0.0006318	-0.0021368	0.00060658	-0.00049417	0.0015014	0.00032107	-0.0021839	-0.00099014	-6.9277e-06	0.0022304	0.00066425	-0.0013304	-0.00016162	-0.00074812	0.00086397	0.0010024	-0.00042228	-0.0011179	9.9909e-05	-0.00076226	0.0010605	-0.00056481	-0.0007022	-0.00029839	0.00019995	0.00060235	0.00037561	0.00032567	-0.00042627	-0.00032107	-0.00016482	0.00058462	0.0014927	-0.0028056	0.00016458	0.0026335	-0.0024353	0.0010603	-0.0007108
N.S.		-0.00019974	0.00080118	0.0012006	-0.00053633	-0.00093236	0.0018163	-0.00058228	0.00012516	-0.000863	-0.0012865	0.00073443	-0.00059143	0.0013593	-0.0010531	-0.0001888	0.00053056	-0.00032335	0.0011696	-0.001152	0.00026713	0.00072643	-0.0014391	0.0012403	0.00070203	0.00035333	0.00018622	0.00072776	-0.00083523	-0.0017556	-0.00010999	0.00087606	-0.0013119	0.0014712	0.00037728	0.0011972	-0.00070743	0.00015129	0.00033485	-0.00050078	0.0017364	0.00014795	-0.00085207	0.00098597
N.S.		-0.00087797	0.0010648	0.00077994	-0.0025832	-0.00090652	0.00074296	0.00017741	0.00066636	0.00040992	0.00033436	0.00045119	0.0028781	-0.001664	-0.00093347	-0.0014275	0.00055174	-0.0017738	-0.00095525	0.00012638	-0.00028459	-0.0002802	-0.00092436	0.0018687	0.00082317	-0.00050136	-0.00029127	0.00023658	-0.00068876	-0.0009337	0.0010075	-0.00014789	-0.00138	-0.00071321	-0.0020916	-0.0011412	-0.00058516	-0.0014622	0.00028359	-0.0010178	0.00069602	-0.00061026	-0.00070423	-0.0010574
N.S.		0.0018379	0.0017669	0.0003292	0.0012537	0.00061614	-0.00016058	0.0002488	-0.0009701	-0.001525	-0.00041625	-0.0015451	-0.001711	0.00019391	-0.00059351	-0.00045062	-0.0013186	0.00078235	-0.00077137	-0.0010272	0.00188	0.00056385	-0.00083155	-0.00068763	0.00079757	0.00017573	-7.2194e-05	-0.00058496	-0.00075228	0.00015323	-0.00053968	-7.5908e-05	-0.00049544	-0.0022894	-0.00080315	0.00051208	-0.00035195	-0.00091628	0.0013706	0.0015854	0.0004702	0.00036604	0.00026967	0.0019053
N.S.		0.00033137	0.0004456	0.00044047	-0.0040571	-0.00092207	0.0031668	0.0010212	-0.00024262	0.00015381	-0.00047457	0.0015274	0.00019649	0.0071009	0.0015462	0.0014187	0.0043936	0.0043623	-0.003193	-0.00059764	-0.002926	0.0020262	-0.00049387	-0.00054483	-0.0027082	-0.0065273	-0.0025901	-0.00011511	-0.00051813	-0.00079762	-0.001478	-0.0016585	-0.0025019	5.3233e-05	0.0011158	-0.0040867	-0.00087821	0.00053009	0.0060002	0.0029207	0.0020422	0.00097055	-0.0024763	0.0013357
N.S.		-8.612e-05	0.0010068	-0.00078234	0.00039297	-0.0014891	0.0016449	-0.00059743	0.0013204	-9.9733e-05	0.00074246	0.00039278	-0.0012053	-9.7593e-05	-0.0012582	-0.00097691	-0.0025623	-5.0886e-05	-0.0011579	-0.0012539	0.0022735	-8.2626e-05	0.00045526	-0.00043469	-0.0015931	0.0011594	-4.4427e-05	0.00091936	0.0010099	-0.0005191	0.0013609	0.0010137	-0.00091279	-0.0015181	-0.0011897	-0.00094577	0.00021208	0.0015057	-0.0002094	0.00048924	0.0014259	0.0016408	0.0014092	-0.0023943
N.S.		-0.00053138	5.9806e-05	0.0013872	1.1391e-06	-0.00093504	-0.0011064	0.0016115	0.00072999	-0.00089211	-0.00096447	-0.0018581	-0.00073528	-0.0013072	0.0012855	0.0019761	-0.0018587	0.0001757	0.0013131	-0.0011176	0.00063873	6.6411e-05	0.0013858	-0.00015308	0.00073527	-0.001213	0.00022787	0.0015235	0.0013378	0.0010807	0.00023773	0.00070111	0.0014004	0.00068912	0.001842	-0.0017837	-0.0011702	-0.0012938	0.0012847	-0.0011121	0.00067734	-0.00091962	0.0030748	-0.00076394
N.S.		0.0045466	-0.00030298	-0.0026643	-0.00075706	-7.4897e-05	-0.00035808	0.0035367	0.0016851	-0.001164	-0.0011131	-0.0014105	-0.00064522	-0.0011368	-0.00030466	0.00039078	-0.0012489	-2.5433e-05	-0.00052139	-3.9367e-05	-0.0018157	-0.00010937	0.00070412	0.0010263	0.0007825	0.00089894	-0.0003297	-0.00061429	0.0014798	-0.00021791	0.0011469	0.0010054	0.00041959	-0.00018262	0.0013938	-0.0010379	-0.00088228	0.00050298	-0.00090149	-8.3144e-05	0.00032748	0.00018853	-0.00016522	0.0010689
N.S.		-6.1612e-05	0.0030031	-0.0020596	0.0016359	-0.00056393	-0.0010448	-0.00096402	-0.00076802	0.00037833	0.00063675	-0.00036894	-0.00062466	0.0013521	-0.0018067	0.0008754	-0.00047328	-0.0014914	0.001757	0.00063098	-0.00099052	0.00048495	-7.4616e-05	-0.00022805	0.00036193	-5.0729e-05	0.00090385	-0.00091904	-0.00048807	0.00023176	4.7067e-05	-0.0019758	0.00075965	0.00050738	-0.00020753	0.001988	0.0019174	0.00044661	-0.000605	0.00056557	-0.00038098	0.00021063	-0.001551	-0.00011952
N.S.		0.00012232	5.4335e-05	0.00057153	-0.00010977	-0.00081396	-0.0012693	-0.00014489	-0.00030864	-0.00072293	-0.0008447	-0.0013707	0.00010807	-0.0011801	1.3619e-05	-0.0008693	-0.0010571	-0.00033654	-0.00016337	-0.0013075	0.00012018	-0.00097689	0.00010076	-0.0016833	0.0012007	0.0029579	-0.00080568	-0.00018892	-0.0012376	-0.00046238	0.0003798	0.0005593	8.0748e-05	0.0010513	-0.00070126	0.0004065	-0.0008169	-0.001546	-0.00012531	0.00066132	-0.00020229	0.004391	0.00115	0.00035838
N.S.		0.00030488	-6.3903e-05	-0.00041722	-0.00057351	-0.00032307	-0.001437	-0.00012425	-0.00085411	-0.0010871	-0.0015963	-0.0013765	3.5057e-05	-0.00044046	-0.00031003	-0.00013628	-0.0008709	0.00025047	0.0012191	-0.0010981	0.0011598	-0.00010051	0.00040367	-0.0011872	0.00056167	0.00091425	-0.00088727	-0.00036036	-0.001042	-0.00095834	0.00032862	0.00090878	0.00090364	0.0015512	-0.00068292	0.0013431	-0.0016541	-0.00096418	-0.0010746	0.00028014	-0.00032331	0.003537	0.00051778	0.00017134
N.S.		-0.00049633	0.0016948	0.0011109	6.8669e-05	0.0001713	0.00053587	-0.00011041	0.0013876	0.0010734	0.001385	0.0038303	0.00068329	0.00033596	0.00080639	0.00065128	0.00011547	-0.00062827	-0.00038111	-0.0013655	-0.00031123	0.0014776	-0.00092493	-4.3811e-05	0.0005719	0.00095458	-0.00012635	0.00014352	0.00040027	0.00048242	0.00082965	0.0003558	-0.0011205	0.0016117	0.0003005	0.00054982	0.00064074	-0.00074133	9.661e-06	0.00023413	0.0001928	-0.00018196	0.00055609	-0.00091574
N.S.		0.00039251	0.0014676	0.00065775	-0.00022416	-0.00097331	0.0017815	-0.00081887	0.0010242	-0.00084403	0.00051228	0.0013897	-0.00031939	0.0021211	-0.0011848	0.00016756	-0.00066412	-7.1704e-05	0.00050854	-0.00059579	3.5383e-05	0.00077397	-0.00047852	-3.2726e-05	0.00012878	0.0006034	-0.00083139	0.00088594	-0.0009377	-0.00098085	-0.00012116	0.0022819	-0.0014279	0.0013885	-0.00011942	0.00087469	-0.0012733	-0.00011914	-8.9457e-06	-0.0010084	0.0027104	0.0011021	-0.00040845	0.0013357
N.S.		0.0012357	0.00015973	0.00032259	-0.00049423	-0.00064988	-3.6315e-05	0.0011329	-0.0004574	0.00055126	0.0018199	-0.0009268	0.0009629	-0.00062045	0.0014496	0.0011948	0.0011658	-0.0016041	-0.0010103	-0.0008588	-0.0011838	-0.00044397	0.0028727	0.0005528	-0.00030424	-0.0013538	0.0008354	-1.1902e-05	6.9369e-05	-0.0010242	0.00023967	8.7227e-05	0.0015626	-0.00088998	0.0005063	0.00070718	0.00084553	-0.00048332	-0.00021082	0.0019656	-0.0017169	-0.00015716	-0.00043339	0.0012998
N.S.		0.00077962	-0.00057978	0.0005291	0.0017092	0.0010562	-0.0015875	0.00091771	0.00092275	0.0011485	0.0029487	0.0010134	0.0021821	-0.00049189	-0.00011505	0.0010906	0.00084705	0.0012647	-0.00015333	-0.001497	0.0008957	0.00050307	-0.00072715	0.00055018	-0.00016032	0.00016431	0.00057056	-0.00071019	-3.2484e-05	-0.00057767	0.0011146	0.00043934	0.0016568	0.0015987	-7.599e-06	0.00017183	0.00011231	-0.00043378	0.00090439	0.00044982	0.0026669	-0.0014998	0.0017011	-0.001892
N.S.		-0.00028295	0.0010471	-0.0014857	-6.3022e-05	-0.0010474	0.0003738	-0.0022648	0.0019564	-0.00067539	0.00036082	0.00095383	-0.0010659	-0.00051889	-0.00039515	6.2346e-05	-0.0015928	0.0005297	0.00045171	-0.0011569	0.0010502	0.0010213	0.00025412	0.00065179	-0.0022361	0.00074318	-0.00065198	0.00086729	0.00012657	-0.00059978	0.0015537	0.00088565	-0.0010339	-0.0011452	-0.00090339	-0.00048274	7.0035e-05	0.0015222	-0.00024008	0.00035963	0.0016717	0.0017442	0.00081505	-0.00063412
N.S.		-0.00010083	0.00095191	0.00019299	0.00082674	-0.00010077	-0.00038252	0.0014805	0.0012356	0.00057741	-0.00060069	0.00011608	-5.4733e-05	-0.0012142	0.0013283	0.00041046	-0.0013917	-0.00069163	-0.00053041	0.00038569	0.00032398	0.00054968	-0.0021111	-0.0015319	0.0014863	0.00096002	-0.0013329	-0.0028891	0.00034964	-0.001012	-0.00025766	0.0018578	-0.0010069	-0.00039957	0.00058365	0.00065697	-0.0014333	-0.00098157	-0.001411	-8.9388e-05	-0.00091013	0.0001047	0.0010407	0.00087582
N.S.		-0.0035772	-0.002629	-0.0021164	-0.0018991	-0.0044596	-0.0024157	-0.0041927	-0.0013108	0.0019898	0.001853	-0.0026142	0.0031536	-0.00015624	-0.0011884	-0.00084861	0.0013062	0.0010993	-0.0015334	-0.0034379	0.0016868	-0.0015182	0.0032025	0.0033919	0.00041563	-0.0023189	0.0062301	-0.0020774	-0.0010329	0.00020019	0.0033642	0.0054804	0.0041628	0.00014293	0.0036577	0.0012921	0.012114	0.0039065	0.011131	0.004497	-0.0003097	-0.0015579	0.0010421	0.0015814
N.S.		0.0026959	0.0014312	-0.0010963	0.00043329	0.0021501	5.7045e-05	-6.4689e-05	-0.0001351	-0.001418	-0.00040961	0.00052286	0.0011117	0.00012931	0.00043253	-0.00092041	0.00016622	-0.00021404	0.0010871	0.000154	-0.0019028	0.0019821	0.00057407	-0.0018115	0.00049989	0.00033728	-0.00021429	0.0013122	-0.0012747	0.0010815	-0.0027678	0.0018396	0.0010964	0.00020671	-0.0027336	0.00090441	8.24e-05	0.0038448	0.00093753	-0.00073833	-0.00013018	-0.00013682	0.0017022	-0.00027558
N.S.		-2.2875e-05	0.0008605	0.0015382	3.1114e-05	-0.00046201	0.00049095	-0.00076746	-0.00039457	-0.0012461	-0.0026794	-0.00033961	-0.00063571	-0.00029861	-0.00094074	-0.0018334	0.00049677	-0.00020211	0.00086841	-0.0015917	0.00019326	0.00012661	-0.0014027	0.00093837	0.0012635	0.00023056	0.00070565	0.00092893	-0.00084774	-0.0021277	0.00021742	7.5146e-05	-0.00074459	0.0010107	0.0004537	-4.9032e-05	-0.00047643	1.7055e-05	0.00016321	0.00019414	-0.00062176	-0.0002811	-0.00087392	0.00062252
N.S.		-0.00080748	-7.3165e-05	8.9067e-05	0.00020244	-0.00058012	-0.00093401	0.00071236	0.001046	0.00030286	0.00097016	0.0013972	0.00025313	-0.00013278	-1.5446e-05	-0.00034858	-0.00018467	0.00022504	-5.2129e-05	0.00081743	-0.00051773	-0.00056469	-0.00080817	-0.0011943	0.0015904	0.00042421	-0.0007406	0.00065458	0.00058366	0.00052973	-0.0010098	2.5535e-05	0.0011233	0.00246	0.0011401	-0.00060276	0.0032676	0.0011918	-0.00046842	0.0005753	-0.00095438	-0.0012017	-0.00025371	-0.0018609
N.S.		3.1334e-05	-0.00087583	0.00033216	0.00079854	0.001386	-0.00046505	-0.00088332	1.5973e-05	1.8068e-05	0.0026732	-9.2848e-05	-0.00063009	0.0045165	0.0006908	-0.00079258	0.00076883	-2.1716e-05	-0.00054339	-0.0007642	-0.00064378	0.00040408	-0.00042914	3.2086e-05	7.9341e-06	0.0010453	-0.0014027	0.0005797	-0.0011141	-0.0015771	-7.035e-05	-0.00014549	0.0010334	2.8687e-05	0.0015859	-0.0025793	0.0004077	0.00025227	0.00040628	0.0015849	0.00011394	0.00066797	0.00057312	-0.0007678
N.S.		0.0013608	-0.00043872	0.0010074	-0.00039034	0.00080386	0.0017518	-0.00032181	-5.7423e-06	0.0016121	0.00077119	-0.0009784	0.00032273	0.0017272	0.00031847	-0.00034507	0.0014168	0.00092748	-2.4088e-05	0.00077764	0.00017137	-0.00017233	-0.00061144	-0.00017276	0.00036256	-0.00060828	-0.0004989	0.00033106	0.00016369	-0.0021424	-0.0013479	-0.00018109	0.0013808	-0.00014643	0.001354	-8.5947e-06	0.0015577	0.00018067	0.0011687	0.0011632	-0.00091427	-0.00061974	-0.00051369	0.00026916
N.S.		-0.001497	-2.2968e-05	-0.00016126	-0.00086174	-0.00097497	-0.00023775	0.0011207	0.0017001	0.00030262	-4.757e-05	0.00066466	0.0016834	-0.00017214	-0.00048483	-0.00010072	0.00057429	0.00045033	0.0015581	0.00034994	-0.00043257	-9.5899e-06	-0.0018998	0.0012177	0.00069642	-0.00037705	0.0019579	0.0025097	0.00097715	0.0029995	0.00026995	-0.00070089	0.00088372	0.00062007	0.00067258	-0.0015468	0.0063331	0.0013973	0.0011337	-0.00039929	-0.00063249	0.00038298	0.00014167	-0.001157
N.S.		0.00043942	-0.00042141	-0.0015006	0.0016122	0.0011221	-0.00020847	-0.000634	0.00085738	0.00074911	7.2062e-05	0.00041495	0.00024299	0.00043932	0.00034979	-0.0012291	0.00025152	-0.00013349	0.0013986	0.00046207	7.5835e-05	0.00082769	7.2473e-05	0.00017437	-0.00098302	-0.00093488	0.00093185	-0.0002567	0.00072724	-7.6669e-05	-0.00041155	-0.00036616	0.0013083	0.0013561	-0.00079444	0.00071157	-6.3159e-05	0.00055031	0.00022349	-0.0010625	0.00031005	-0.0010862	0.00060607	0.0017114
N.S.		3.5619e-06	0.00083428	-0.0024338	-0.001646	-0.0029025	-0.00080713	-0.00077293	-0.00092223	-0.0001276	-0.001293	-0.0012422	-0.0012321	-0.0010249	-0.0012044	-0.0010439	0.0031567	0.0018014	-0.0011012	0.00010699	0.00022238	-0.0014808	4.9978e-05	0.0010065	-0.00023837	0.00011085	-0.0007594	0.00032209	-0.0015461	-0.00047838	0.0002475	-0.0013803	-0.00035401	0.00040947	0.0011148	-0.00060745	0.00028912	0.00066107	0.00040438	-0.0013862	-0.00090844	0.0013344	-0.00014892	0.00043483
N.S.		0.0018397	0.0012561	0.00043846	0.00041912	0.0011386	-6.6172e-05	0.0013062	-0.00010019	-0.00065965	0.00032241	0.0010131	0.00046765	0.002206	0.0018226	0.0010693	0.0010517	0.00035693	0.00073786	0.0014032	0.00094628	-0.00042759	-0.00049206	-0.00039422	-0.0004087	-0.0017277	-2.2516e-05	0.00075039	9.3279e-05	0.0014492	0.0012895	0.0011518	0.00040179	0.00018585	0.00096135	-0.00016969	-0.00014935	-0.00012566	0.0013604	-0.00015869	-0.0014136	0.00021774	0.0023117	0.00073329
N.S.		0.00071788	0.00035941	-0.0015925	-0.00056551	-0.00048127	0.0012629	0.00064896	0.00038016	-0.0015494	-0.0012212	0.0019489	0.0018813	0.0015761	-0.00077784	-0.0018127	0.00023453	-0.0016096	0.0010151	-0.0017207	-0.0011033	-0.0010138	0.00071403	-0.00022995	0.0014995	0.0012997	0.00052663	-9.0127e-05	0.00028635	0.00063473	-0.0016062	0.00029064	-0.0005653	-0.0007814	-0.00073072	-0.00060728	-0.0010555	0.00094249	0.0019769	-0.00093025	-0.00047908	-0.00017511	0.0020216	0.00077986
N.S.		-0.0009033	0.00015633	0.00016741	-0.00083627	-0.00055666	-0.0011009	0.00022305	0.0023501	-0.0016722	0.00090175	-0.0014496	-0.00047911	-0.00015431	-0.00034542	0.0019881	0.0018692	-0.0014491	0.00029574	0.00061682	0.0011639	0.0014442	-0.0011155	0.00066032	-0.0013835	-0.0019759	0.0025548	-9.7355e-05	-0.0051239	0.0012205	0.00019093	-0.00030981	-0.0036311	0.00027638	-0.00083104	-0.0028972	0.0033539	0.0018651	-0.00050449	0.0015606	0.0048723	-0.00045394	0.0013728	-0.00084227
N.S.		4.0045e-05	-0.0010777	-0.0024821	-0.00053591	-0.00088798	0.00049184	-0.0019882	0.00076145	0.00049652	0.0018831	7.8088e-05	-9.3331e-05	-0.00099008	-0.0004465	0.0018951	0.00027757	0.0020375	0.0003935	-0.0012263	0.00018966	0.00087062	-0.001581	0.00064749	0.00048141	-0.00026172	-0.0017772	0.00050342	-0.0018086	0.00026879	0.00024996	-0.00093653	0.0013859	0.00032853	-2.3598e-05	-0.003089	-0.0018209	-0.00020498	-0.00076039	-0.0012872	-0.00086779	0.00026552	-0.0021335	-0.0015293
N.S.		0.00063413	0.0017142	0.0019816	0.0023229	-0.00061246	-0.00074287	0.0006983	-0.00077678	0.00068222	-0.00011348	0.0018961	0.00038566	0.00083684	0.0017614	0.0018065	-0.0010932	0.00076959	0.00018665	0.00046967	0.00033517	-0.0005575	-0.00083782	0.00022695	0.00048524	-0.0013265	-0.0018926	0.00080815	-0.002561	-0.00081364	0.00090447	-0.0012894	-0.00059963	0.00098697	-9.1633e-05	0.00034069	0.0010211	-4.9865e-05	0.00038374	0.001194	-0.00082708	0.0018573	0.00040652	0.00024122
N.S.		-0.0017181	0.00043051	0.00047408	-0.00020704	-0.0011307	-0.0013919	-0.00043623	-0.0002031	0.00087048	0.00085547	-9.8693e-06	-0.00038339	-0.0019233	-0.00020735	9.1796e-05	0.0011926	0.00034473	-0.00054994	-0.00022038	-0.0017116	0.0019225	-0.00048317	-0.00069303	0.00027786	-3.5511e-05	0.00069721	-0.00063442	0.00046518	0.00030553	1.8334e-05	0.001508	0.00032263	0.00051901	0.00072548	0.00025846	0.0011379	0.00051	-0.00070038	0.001082	0.0004068	-0.00046205	-0.00049226	-0.0017517
N.S.		-0.0004548	0.00054174	9.5235e-05	0.00024214	-0.00049974	0.00093514	0.000682	-0.0012567	4.516e-05	-0.00031948	0.00035411	0.00056071	0.00011928	-0.0010659	-0.00035591	0.00024819	0.00025193	0.00088466	-4.8954e-05	0.00079442	0.00035509	-0.0013984	-0.0011308	-0.00077666	0.00052867	-0.00022839	0.00017607	-0.00032068	0.0002914	0.00021248	-0.0010819	-0.00029346	4.4298e-06	0.00030749	0.00011419	0.00059909	-0.00086785	-0.00061413	0.0004209	-0.00023755	-0.00092254	0.00057838	0.0002565
N.S.		-0.00058263	0.00012653	-4.6673e-05	-0.00036367	-1.0279e-05	-0.0011208	-0.00065793	-0.0021019	0.0019874	0.00097211	0.00024322	-0.00068018	-0.00072313	-0.00037522	-0.00043725	0.00031082	-0.00011521	0.00070961	0.00024611	-0.00029376	0.00011238	-0.0025455	0.0012207	-0.00011807	0.0017049	0.00058213	0.00033885	0.0013223	-0.00084846	0.002845	-0.00055413	0.0010802	0.00069187	0.00058762	-0.00039102	-0.00059034	0.0012602	8.9867e-05	0.00029266	0.00049663	0.0015146	0.00016122	-0.0012335
N.S.		-0.0001098	-0.00024718	-0.00046392	-0.00051688	-0.000208	-0.00042513	-0.0005793	-5.7565e-05	0.0028249	0.0024959	9.7284e-05	-0.0014785	5.9537e-06	-0.00013294	-0.00081837	-0.00050515	-0.0008595	0.00028379	4.4651e-06	0.00051779	-0.00082036	0.001158	-0.00067497	-0.00018769	-0.00034514	8.3356e-05	0.0040049	9.366e-05	-0.00036805	0.00010353	0.0011225	1.3853e-05	-4.172e-05	-0.00057818	4.5005e-05	-0.00016242	0.00042549	-0.00038382	-4.868e-05	7.9007e-05	0.00012825	0.00012613	-0.00078028
N.S.		0.0012435	0.0019965	-4.9009e-05	0.0010115	0.0017784	0.0017419	0.001776	0.00066567	0.00050984	0.00020401	0.00049829	-0.00031188	-0.00044478	-0.00024032	-0.001175	-0.0019975	0.0008509	-0.00046367	6.0103e-05	-1.6605e-06	0.00052222	0.0021272	-0.00080105	-0.0011374	-0.00072792	0.00029638	0.0014195	-0.00013198	-0.00036046	0.00021872	-1.423e-05	6.9145e-05	-0.001315	9.4735e-05	0.00022374	0.0011473	0.0019165	-0.00095149	-0.0016623	-0.00041009	-0.0013453	0.0031228	0.00082816
N.S.		-0.00089654	-0.0017474	0.00053419	5.0112e-05	-2.2465e-05	-0.00064982	0.00034155	0.00020642	0.00045619	0.00063052	0.0015476	0.00054787	0.00079882	0.0013485	0.00045725	-0.001672	0.00050405	-0.0003455	-0.00012249	-0.001182	0.00072341	-0.00053084	0.00065576	0.00056363	-0.0011579	-0.00053449	-0.00031298	-0.0001851	0.00012843	-0.00028201	-0.00021973	0.001095	-0.0004752	0.0013064	0.0014082	0.00028375	0.0011646	0.00070421	0.0019278	-0.00070833	0.001088	0.0012915	0.0018293
N.S.		0.0022787	0.00069608	0.0013618	-5.1243e-05	0.0012601	2.6327e-05	-0.00023411	-0.00097883	-0.0009298	0.0012588	-0.00044294	-0.00035948	0.0018823	0.00079882	0.00071541	0.0011163	3.8012e-05	0.00048279	0.00078923	0.00072039	-0.00059248	-0.00065637	-0.00028649	-0.00048386	-0.00090512	-0.00037626	-0.00014906	-0.00011349	0.00091217	8.8719e-05	-0.00028033	-0.00026743	-0.00073901	0.000155	-0.00059216	-0.00016332	-0.0003193	0.0018709	-0.00088486	-0.001056	0.00090939	0.0021062	0.001508
N.S.		8.94e-05	-0.0017127	0.0014246	0.00018237	-0.00083022	0.00032006	-0.00078069	0.00014585	0.0038751	-9.5871e-06	0.0003561	-0.0014875	0.00047732	0.00030232	-7.8903e-05	-0.0003977	-0.00081433	-0.00077223	-0.00062655	-0.00064803	0.0019679	-0.00046399	-0.00022128	-0.0016632	0.00050087	-0.00072309	-0.00052784	-0.00070132	-0.00030697	0.00019159	0.00075299	0.0001469	0.00098998	-0.00071415	6.6477e-05	0.00051741	-0.00090515	0.00024878	-0.0014291	-0.00063733	-0.002637	-0.00044649	-0.00059484
N.S.		-0.0013043	-0.00049872	0.00015333	-0.00027888	-0.00054503	-0.00069457	0.0016363	0.0017364	0.00104	6.5269e-05	0.0013378	0.0012029	-0.00041099	-0.00040499	-4.684e-05	0.00055364	4.8661e-05	0.001168	0.0005542	-0.00045736	-0.00082517	-0.0016188	-0.00068659	0.0016368	0.00031053	0.00048619	0.0016693	0.0010882	0.0022005	-0.00041229	-0.00016936	0.00094251	0.0024896	0.00096462	-0.0014049	0.0069529	0.001887	-0.00019152	-0.0011996	-0.0012999	-0.00069717	8.6855e-05	-0.0018127
N.S.		0.00038024	-0.00012205	9.3572e-05	0.0016726	-0.00029077	-0.0014407	5.3326e-05	-0.00021052	0.0004734	-0.00010003	0.00044282	4.0388e-05	-0.0019382	-0.00077036	-0.0020482	-0.0010585	0.00096248	0.00023473	0.0021836	0.0018343	-0.00057296	-0.0011396	0.00055429	-0.0026172	-0.0009154	0.00095507	0.00061035	-0.00059767	-0.0011886	-0.0012308	-0.0011947	0.0013243	0.00095954	0.0014538	-0.00027098	0.00069844	-0.0014628	-0.0018935	-0.0009666	4.8581e-06	0.00020485	-0.00020454	-0.0036849
N.S.		-0.0013251	-8.3081e-05	0.00019597	0.0009415	0.00091227	0.0020769	8.176e-05	0.00069143	0.00024782	-0.000815	-0.00091463	-0.00095921	0.00050194	-0.00043588	0.0024618	0.00020765	9.3874e-05	0.00050071	-0.00087567	-0.0021139	-0.002278	-0.0016102	0.00064682	0.001531	0.0017681	0.0014901	0.0014398	-0.00035512	0.0012714	0.00076545	-0.00049336	-0.00062082	0.0011333	-0.00010402	-0.0013415	-0.00034186	-0.00029639	-0.00046489	-5.507e-05	4.9567e-05	-0.0010048	-0.00033978	0.0017586
N.S.		0.00030575	0.0011535	-0.0001441	0.002106	0.0011128	-1.8875e-06	-0.00057835	-0.0001263	0.00049691	0.00039089	0.00077967	-0.0010627	-0.003086	-0.0011921	-0.0018805	-0.0018382	0.00052402	-0.00133	0.0026395	0.00077505	-0.00099377	-0.00073461	-0.0011278	-0.00029098	-0.00093146	-0.00014144	0.00046584	0.00097824	0.00028363	-0.0016344	-0.0037733	0.00054063	0.0014337	0.00087393	-0.00025178	-0.0007861	-0.00050653	-0.0019347	-0.00082829	0.00034563	-0.00082698	-0.00025656	-0.0022547
N.S.		0.00075195	0.000201	-0.0021466	-0.0022862	-0.00046036	0.00237	-0.0014777	0.0021608	0.001217	-0.0010148	0.00026025	0.00035465	-0.00026857	0.00081259	0.0010446	-0.0012246	-0.00077908	0.0040946	0.00080186	0.0002974	-0.00047238	0.00018918	-0.00084194	-6.8037e-05	-0.0013358	-0.00034496	-0.00095678	-0.0011806	0.000428	-0.00023534	0.0014422	0.00062282	0.0011547	0.00046659	0.0028337	2.8237e-05	-0.0010673	0.0017909	0.0025686	-0.00034383	-0.0003774	-0.0016577	0.002894
N.S.		0.00086986	-1.0125e-05	-0.0025965	0.00063837	-0.0019152	-0.00061252	0.00037954	-0.0003731	-0.00014346	-0.00066304	-0.0021637	-0.00037849	0.00063221	-0.0010693	0.0006541	-0.00048955	-3.8014e-05	-0.0012228	0.00039202	-0.0010333	-0.0013438	0.0015463	-0.0017891	0.00092859	0.00056862	-0.00045855	0.00080617	0.00055929	-0.0010972	-6.4673e-05	0.00079056	0.00063688	0.0032738	-0.00079443	-0.0013567	-7.3003e-05	0.0010463	9.3742e-05	-0.0005052	-0.0013849	0.0025901	2.6626e-05	-0.00034701
N.S.		0.001512	0.0014493	-0.0004319	0.0010314	0.002494	0.00087488	0.00029813	0.00073352	-0.00052862	-0.0011858	0.00083812	-0.00064546	-0.00075949	0.00017313	-0.0013075	-0.0022973	0.0004058	-5.7961e-05	-0.00048079	-0.00032762	0.0012071	0.0015313	-0.00071324	-0.00063956	-0.00098367	-0.00038669	0.0011006	-0.00019985	-0.0010367	0.0001152	6.5984e-05	-0.00018371	-0.0020434	-0.00086262	0.00088142	0.00047422	0.0021536	-0.000394	-0.00060837	9.2693e-08	-0.00075171	0.0027773	0.0025512
N.S.		-0.00062882	4.6837e-05	-0.0014119	0.0026103	0.0034185	-0.00093713	-0.00053764	-4.8616e-05	0.00066775	-0.0013266	-0.0011144	-0.00052328	0.00029894	0.0011459	0.00080813	-0.00058838	0.0019637	0.0013031	-0.00056261	0.00028451	-0.0011607	-0.0017384	0.00018083	5.3732e-05	0.0018824	-0.0008742	9.7848e-05	-0.00059874	0.0005371	-0.001563	0.0012168	-4.5063e-05	-0.00049726	0.00065588	-0.0011679	-0.00099994	-0.00017632	-0.0018074	-8.6222e-05	0.0018885	-0.0011711	0.00015	2.227e-05
N.S.		8.466e-05	0.0011311	0.00039172	0.0011911	0.0023158	0.00024575	-7.9047e-05	-0.00070162	0.00093291	0.0010173	0.00082208	0.0014583	0.00028635	5.658e-05	8.7544e-05	-0.0011514	8.5904e-05	-0.00022914	-0.00055683	-0.00023399	-0.00075582	-0.0010942	-0.00022473	0.00061126	0.00051559	-6.0318e-05	0.00053032	0.00057411	0.00024079	-0.00020087	0.0026223	0.00093105	-0.00035103	0.001346	0.0012861	-0.00029979	-0.00021457	-0.00076045	-0.0016565	-0.00071633	0.001321	0.0015108	-9.4233e-05
N.S.		-0.00066469	-0.0011749	-0.00091135	0.0016751	9.7994e-05	-0.00022829	0.00020196	0.00037003	0.00048188	0.00053256	-0.00013811	-0.00086214	-0.0013333	-0.0015083	0.00074933	-0.0010002	-0.00059349	-0.0005009	0.00028545	-0.00049292	0.0007199	-0.002097	0.00036674	-0.00019596	-0.00046978	1.5304e-05	-0.00101	0.0015305	-0.00060837	0.0019714	-0.00016732	-0.00094612	0.00061668	0.0020547	-0.00064638	0.0012916	0.00033857	0.00077249	0.0015086	0.00075134	0.0028651	0.0025054	0.00015722
N.S.		-0.001144	7.5837e-05	0.0012684	0.00081382	0.00072618	0.00031354	-0.0010739	-0.0013869	-0.00018403	0.0013534	0.0012684	0.0018721	0.001397	0.0017944	0.0013981	0.0030549	-4.6807e-05	0.0014492	0.00016977	0.00026484	0.00040082	-0.00015193	-0.0013186	0.00082401	-0.00093468	0.00052154	-0.00015649	0.00036761	-0.0017025	-0.00045151	-0.00013316	0.00065832	0.0027758	2.3152e-05	-0.00098066	-0.00073904	2.2396e-05	0.0012176	-0.0001233	-0.00077078	-0.00011	-0.00044285	0.00088584
N.S.		0.00013208	0.0023634	-0.0010612	0.0017785	0.00045071	0.00039044	-0.00048538	-0.00083037	-0.0007798	-0.0015529	0.0014947	-0.0010193	-0.0031794	-0.0012057	-0.00067966	-0.0017721	-0.0010786	-0.00099908	0.0019599	-0.0011245	-0.0006213	-0.00068492	-0.0019579	0.0018735	-0.00083915	-0.00097523	0.0010493	0.00063297	0.00070847	0.00053169	-0.0031875	-0.00069355	0.001198	0.00061887	-0.00079799	-0.00081317	0.0012489	-0.00079188	0.00058737	-9.688e-05	-0.0012224	0.0003232	0.00077327
N.S.		-0.0012671	0.0013524	-7.0159e-06	0.0023152	0.0024794	-0.0015554	0.00027059	-0.00030146	0.0012305	-0.0013725	-0.00093513	-0.00071583	-0.00010534	0.0019279	0.0012213	-0.0016705	0.0011291	-4.722e-05	0.00031167	0.00040742	-0.0016761	-0.0013489	-0.00027699	-0.00059161	0.0017431	-0.00049657	-0.00039048	0.00041613	0.001208	-0.00010112	0.0007188	0.0011759	-0.00057336	2.1644e-05	-0.0012781	-0.0011801	0.0004956	-0.0021369	-3.3078e-05	0.0028711	-0.001696	0.00078714	-0.00075311
N.S.		-0.00042692	0.00058766	0.00026005	-1.4523e-05	-0.0019373	-2.9657e-05	0.0018566	0.0024194	0.0054156	0.0027514	-0.0010816	-0.0042902	-0.0017396	0.0068862	-0.00067816	-0.0013295	0.0047864	-0.00030534	-0.0023327	-0.0010048	-0.00029967	-0.0078472	0.0042876	-0.0014636	-0.0005334	-0.00077205	-0.0048512	-0.0020345	0.0019751	0.0017957	-0.003997	0.0019438	-0.0022985	-0.0045455	0.0021415	0.0015877	0.0021678	0.00047231	0.0019009	-0.0032517	0.0018906	0.0018665	0.00021253
N.S.		-0.00089866	0.00030897	-0.0028619	-0.0011892	-0.0020317	-0.0011487	0.0014013	-0.00056787	-0.00080774	-0.001357	0.0012153	-0.00030726	-0.0012174	-0.0018078	-0.00058054	0.00045661	-0.0003774	-0.00083474	0.0013138	-0.0008821	-4.4853e-05	-0.0010283	-0.00095178	-0.00039735	0.00059535	0.00012542	-0.0010781	-0.0011203	-0.00077138	-0.00013824	0.00064858	4.6592e-05	0.00030523	-0.00091061	0.0011895	-0.0011999	0.00020711	0.00072539	0.00012873	-0.0011015	0.00014595	4.5152e-05	-0.0023427
N.S.		0.0021061	0.00066184	-0.0013982	-4.0914e-05	0.00090407	1.3438e-05	0.00037107	0.00020826	-0.002653	-0.0009269	0.00051735	0.0010876	0.00036338	-3.7342e-05	-0.0023258	-0.00046009	-0.00084426	0.00083786	-0.00069904	-0.0016735	0.00058281	0.00019833	-0.0014232	0.000724	0.00057901	1.5758e-05	0.00026027	3.5489e-05	0.00025921	-0.0022815	0.00084114	-9.8242e-05	-0.00078746	-0.0018665	0.00045634	-0.00047596	0.0022851	0.0021311	-0.0017747	-0.00058599	-0.00036541	0.00093965	-0.00027699
N.S.		0.0029114	0.00057803	-0.0016443	-0.00067802	0.00035829	0.00012962	0.0039399	0.0022026	-0.0011785	-0.00051957	-0.0015412	-0.00048624	-0.00096192	-0.00046424	0.00024013	-0.0010122	0.00010792	-0.00086557	-0.00059958	-0.0020988	-0.00037836	0.0014874	0.00068104	0.0010569	0.00025105	-0.00015535	-0.0011841	-0.00049643	9.2384e-06	0.00065324	0.00054218	0.00024187	0.00040188	0.001012	-0.00084657	-0.00012576	4.0533e-05	-0.00040158	0.00068766	0.00043213	0.00069858	0.00042103	0.0031513
N.S.		5.7321e-05	0.00094098	-0.0022741	-7.8876e-05	-0.0023317	-0.0010534	-0.00021206	-0.0010156	4.4701e-05	-0.00097278	-0.0014937	-0.00099864	-0.00027738	-0.0015642	-0.00073997	0.0022592	0.0013368	-0.00083685	0.00060804	-0.00055372	-0.0018622	0.00034562	-0.00047135	0.00028992	0.00066852	-0.00060942	0.00085802	-0.00077393	-0.00077118	0.00049782	-0.00045065	-0.00026904	0.0019595	0.00025465	-0.0013707	-4.7008e-05	0.0013962	0.00023497	-0.00075063	-0.0014181	0.0027274	-3.4417e-05	-6.6582e-05
N.S.		0.00039378	-6.6478e-05	0.00084291	0.00026897	-0.0010051	-0.0010825	-0.00063076	-3.6894e-05	-0.00046979	-0.00028569	-0.00019961	0.00054295	-0.0012101	-0.00020972	-0.0013605	-0.0011022	-0.00051143	-0.00067156	-0.0014033	-0.0004408	-0.0016346	-0.00087425	-0.001592	0.0012951	0.0029952	-0.00078326	6.9143e-05	-0.00075844	2.9282e-05	0.00010669	0.0011522	-0.00049698	4.8869e-05	-0.0010207	-0.00065253	-0.0004999	-0.0022133	0.00069491	0.001203	0.00014874	0.002507	0.00020994	0.00070602
N.S.		-0.001047	0.00069254	0.0013749	-0.00022825	0.00088567	0.00033296	-0.00061633	-0.00041532	0.0015601	0.0012757	0.0031579	0.00048812	-0.00046143	0.00079079	0.00030814	-0.00016993	-0.000983	-0.0011392	-0.0018548	-0.00097844	0.0010569	-0.0010304	1.3982e-05	0.00051212	0.00050974	-2.2913e-05	0.00035784	0.00029132	0.00034155	-0.00068577	0.00052364	-0.00017622	0.0015114	-0.00027169	0.00050908	0.00062299	-0.00090981	-0.0001674	-0.00049927	-0.00069329	-0.0001233	0.00042554	-0.0014436
N.S.		3.4198e-05	-0.00051958	0.00060164	0.0027468	0.0012282	0.0015946	-0.0022532	-0.0033618	-0.0005858	0.0025099	-0.00062481	0.00014573	0.00043888	0.0036898	0.0029701	0.00049248	0.0043116	0.0054843	-0.0025405	0.00017186	-0.0010146	-0.00076668	0.0049814	0.00038068	-0.00020451	-0.0021536	-0.0049242	-0.005448	-0.00055665	0.0010839	0.0017421	0.0023672	-6.7163e-05	-0.0029626	0.00025349	-0.0010029	0.00344	0.0095997	0.0033459	4.0788e-05	0.0012858	-0.00081615	0.0039414
N.S.		0.0020632	0.001549	-0.00064391	-3.819e-05	0.0028669	9.0939e-05	-0.00070659	-0.00049287	-0.00043888	0.00021774	0.00045468	0.00166	0.00051757	0.00031491	-0.00043414	0.00016462	0.0003587	0.00037496	3.7532e-05	-0.0015814	0.0011153	-5.7154e-05	-0.0010901	-0.00038901	-1.7324e-05	-0.00015411	0.0020203	-0.0017107	0.0016343	-0.0017172	0.0024462	0.0019907	0.00085447	-0.0025004	1.1307e-05	-0.00059341	0.00395	0.00097695	0.00030326	-0.00080973	-0.00018188	0.0028032	-0.00078779
N.S.		0.009194	-0.0022227	-0.0026119	-0.0012716	-0.00057338	0.00136	0.0020198	0.00076438	-0.00036422	0.0012686	-0.0016075	-0.0035661	0.00072511	-0.0019151	-0.0012093	0.0068421	0.0021729	0.0016566	-0.0017087	0.0017874	0.0014001	0.00083168	-0.0026099	-0.0019835	0.00039143	-0.0022993	-0.00025598	0.0016562	0.00021002	-0.00030743	-0.0018547	-1.1562e-06	-0.00049229	0.003196	-0.00024833	-0.00291	0.0018616	0.0016906	-0.0019235	0.00037991	0.0017219	-0.004645	-0.00033639
N.S.		0.0013522	0.0034596	-0.0013053	-5.4013e-05	-0.00056567	-0.0011565	-0.00067345	0.001423	0.0020968	-5.3677e-05	0.00066153	-0.00065688	0.0019018	0.0023041	-1.9528e-05	-0.00018772	0.00030914	0.00062279	-0.00038431	-0.0008408	0.00287	-0.0010586	0.00037749	-0.0028814	-5.8214e-05	0.0016995	0.0013847	-0.0006723	0.00022679	0.0021759	-0.0011568	0.0011591	-0.0010036	-0.0011387	0.0042819	0.00086328	-0.0011582	-0.00021008	-0.00073037	-0.00022081	0.0013339	0.00074402	6.3406e-05
N.S.		-0.0011163	0.00059692	0.00035082	0.0005951	0.0024794	-0.00010181	-0.00015335	-0.0013924	0.0014959	0.00087789	0.0015104	0.00089926	-0.0003715	0.00041944	0.00016343	-0.00044487	-0.0002659	-0.00059684	-0.0016736	-0.0005231	0.0003165	-0.0011689	-7.7938e-05	0.00031887	0.00045905	0.00026618	0.0006371	0.00039702	9.2247e-05	-0.0012936	0.0012841	0.00013476	0.00063704	0.00078412	0.00065499	4.842e-05	-0.00054636	-0.0006737	-0.0012231	-0.0011603	0.00084585	0.00024775	-0.0012923
N.S.		-0.00025154	-0.0021101	0.00047821	0.00015579	-0.0015716	-7.2419e-05	-0.00064503	-0.00040093	0.00059539	0.00055601	-0.00032116	-0.0019054	0.0010144	-0.00020154	-0.00059783	-0.00095781	-4.9826e-07	-0.00092602	-0.00073209	-0.00085166	0.0014278	-0.00071134	-0.00049515	-0.0018415	0.0011765	-0.0016399	-0.00051932	-0.00052387	6.435e-05	0.00015829	0.00025954	-0.0004682	0.00083822	0.00011113	-0.00015813	0.00033197	-0.001016	0.00018258	-0.0014062	-0.00072575	-0.0027303	-0.00014672	-0.0015495
N.S.		0.00051465	0.0024469	0.00078376	-0.00054412	-0.0001018	0.0012187	0.0011885	0.0027232	0.0020923	0.00015662	-0.00067693	0.00079657	0.0011605	-0.0011718	-0.00012899	0.0013498	-0.00051558	0.0012411	-0.00026147	0.0011383	0.00072485	-0.0050278	0.0011415	0.0011863	-0.001436	-0.00035102	-0.0011498	-0.0013353	0.00069399	-0.00153	-0.000121	0.0004443	-0.00033073	-0.00056529	0.00025015	0.0021683	0.0001581	0.00036896	-8.0323e-05	-0.0010353	-0.00030317	-0.00056906	0.00051532
N.S.		0.0014441	0.00041464	-0.0015639	-0.00027728	0.00017055	0.001279	0.0034732	0.0011468	-0.00056992	-7.3605e-06	-0.0016789	-0.00084276	-0.00017736	-0.00035078	0.00053439	-0.000455	-0.00069901	-0.00055793	-0.0017705	-0.0016484	0.00012294	0.0017158	0.00064126	0.00098024	-0.00037408	0.00084545	-0.0017137	-0.0032426	0.00014163	0.00037894	0.0010673	0.00073209	0.0022921	0.0018793	-0.00033242	0.0004635	-0.00067414	0.00048919	0.0023948	0.00060778	0.0018648	0.0013982	0.0029736
N.S.		0.0011866	0.0011436	3.1934e-05	0.001652	0.00058517	-0.00058661	-0.00011152	-0.00126	-0.00082347	-0.00073653	-0.0012288	-0.0016253	-0.00086142	-0.00056652	-0.0012738	-0.00094549	-0.00026617	-0.002039	-0.0012585	0.0013466	-0.00019603	-0.0017399	-0.0010398	0.00032965	-0.0002654	-0.00051987	-0.00034211	-3.5215e-05	-0.00065391	-0.0021274	-0.00073448	-0.0016095	-0.0017664	-0.0008635	-0.00017195	-2.6581e-05	-0.00010025	0.0012339	1.9209e-05	-0.00028942	0.00018266	3.5419e-05	0.00099665
N.S.		0.00021806	0.00020287	0.00098431	-0.00089219	9.0211e-05	-8.555e-05	9.9593e-05	-0.00092601	0.0017449	-0.00055984	0.0015468	-0.00095295	0.00015334	-0.0001008	0.0023763	-0.00041472	-6.2401e-05	-0.0010814	-0.00099827	-9.4548e-05	0.00027476	-0.00069965	-0.00026999	-0.00021245	-0.00072913	-0.0014081	-0.00052719	-0.00050779	-0.000607	-0.00055213	-0.00075337	0.00055967	0.0026376	0.00046409	-0.00031484	-0.00073772	3.5132e-05	0.00098137	-0.0013942	-3.6544e-05	4.1014e-05	-0.00038092	6.314e-05
N.S.		0.0011413	0.00097033	0.0012573	0.0010559	0.0002365	0.0010937	-0.00056372	0.00024504	6.4643e-05	0.0013704	0.0010089	0.0015677	0.0010688	-0.0003952	-4.2739e-05	-0.0015305	-0.00037083	-0.00074095	-0.00039641	-0.00060584	-0.0013126	-0.00097025	-5.5594e-05	0.0011339	-0.00073757	-0.00068742	0.00086121	5.3921e-05	-0.00012631	0.0015163	0.002482	0.001559	-0.00078427	0.00094943	0.0017347	-0.00042805	-0.00049399	-0.00092871	-0.0019485	-9.6173e-05	0.0011656	0.0020025	0.00070179
N.S.		0.00094197	5.5771e-05	-0.00048555	0.0021464	0.0030436	0.00042208	0.00046091	0.0011454	-0.00089783	-0.001753	0.00078509	-0.0010227	-0.00059815	0.00099482	-0.00048236	-0.0022614	-0.00013201	0.00082493	-9.328e-05	-0.00099997	7.7707e-05	-0.00042023	0.00016621	-0.00012976	-0.00054211	-0.00084138	0.00055935	0.0001654	-0.00096761	1.3962e-05	-0.00023327	-0.00016406	-0.001227	-0.00063842	0.00083641	1.8856e-05	0.0014294	0.00064748	7.8841e-05	0.0010444	-0.0004373	0.0020025	0.0032356
N.S.		-0.00028296	0.00053115	-0.00086676	2.4652e-05	0.0016112	-0.00025356	0.00043748	-0.0001166	-0.00018201	-0.0013433	-0.00086436	0.00054784	-0.00051744	-0.0018359	-0.0011426	-0.0012336	0.00053841	-4.4193e-07	6.2048e-05	-0.00061018	-0.0016464	-0.00017141	-0.0001293	0.00063374	-0.0011089	0.00079166	-0.0019501	-0.0024026	-0.00050916	-0.0002114	0.0013387	-0.0011581	-0.00063966	-0.00066566	-0.00014836	-0.00041607	6.9726e-06	0.00054905	0.00057142	-7.0923e-05	0.0012032	-0.00098881	-0.00215
N.S.		0.00021117	-0.0013829	6.144e-05	0.0027283	0.0011295	0.00027097	0.00063218	-0.00011132	-0.0009965	-0.00065788	0.00048957	-0.00076918	-0.00066422	0.0011662	0.00057101	-0.0013905	-3.1129e-05	0.001138	0.00034473	-0.0012022	-0.0004483	-0.0016588	0.0014397	-0.0004567	-3.7808e-05	-0.00057653	0.00050922	0.00029122	-0.00025244	-0.00014363	-0.00063118	-0.00012867	-1.5051e-05	0.0004192	0.00075703	0.00083621	0.00050952	0.0012674	-0.0008367	0.0010312	-9.803e-05	0.0013948	0.00244
N.S.		0.00014246	-0.00078761	-0.0002386	0.00071748	-0.001202	-0.00047114	0.0010443	0.0012344	-0.00030854	-0.001142	0.00038506	-0.00021922	0.0014951	-0.0003975	3.1145e-05	-0.0020791	-0.00099163	-0.00052997	0.00017953	0.00067848	-0.00042995	-0.0012629	-0.0010036	-0.0010319	-9.6336e-05	-5.4892e-06	-0.00017785	-0.0004892	-0.00024457	7.1671e-05	-0.0017714	0.00067603	0.0020866	0.00018415	0.00075534	0.0011227	0.0013859	-0.00080207	0.0014887	-0.00043248	-0.00015898	0.00030033	-0.00012
N.S.		-0.00059801	0.00069955	5.4551e-05	-3.2749e-05	0.0010908	0.0016759	8.9668e-05	0.00015605	0.00020009	0.00079188	0.0019197	-0.00075336	6.7334e-05	0.0025815	0.00032176	-0.00188	-0.0011713	-0.00013546	0.00021096	-0.0005119	-0.00025324	4.41e-05	0.00019277	-0.0016646	-0.00048916	0.00036526	0.00089003	0.0011282	-0.00090736	-1.7272e-05	0.0022512	0.00089255	0.0037964	0.00052055	0.0031361	0.0022737	0.0039457	0.0045669	0.0015016	0.00053315	0.00057328	0.0024426	0.0017412
N.S.		0.00055492	-0.0003448	-0.00095266	-0.00010954	-0.00094682	-0.00045649	-0.0010815	0.00083295	-0.0006093	-0.00050042	-0.0012308	-0.0016626	-0.00090221	6.3312e-05	-8.1608e-05	-0.00020751	-0.00062267	-0.0003242	-2.9798e-06	0.0013009	-0.00035775	-0.00049625	-0.0016496	0.00053859	-0.001412	-0.00092078	0.00066424	-0.0017235	-0.00068236	-0.00034985	0.002478	-1.6472e-05	-0.00050722	-0.00064693	-4.1711e-05	-0.0018401	-0.00046667	0.0018879	-0.00073455	-0.0011104	-0.00055502	-0.00069297	0.00063968
[truncated: 1,598 more rows]
