# Supplementary material for: De novo inter-regional coactivations of preconfigured local ensembles support memory
Source: Nat Commun. 2022 Mar 11;13:1272. doi: 10.1038/s41467-022-28929-x (PMC8917150; doi:10.1038/s41467-022-28929-x)
Supplement: Supplementary file 6 — Source Data [file 41467_2022_28929_MOESM6_ESM.zip › SourceData/fig03_c.csv]

Fig. 3c
BLA-PL5	-0.0026612	-0.0018482	3.3558e-05	-0.0061297	-0.0012904	-0.0012459	0.0011397	0.0024504	-0.0061798	-0.0068674	8.0383e-05	0.0021054	-0.00035347	0.0073159	-0.00049236	0.00015858	0.0007913	0.0025767	-0.0018522	0.0067257	-0.0010752	-0.0055699	0.00038615	0.010789	-0.0079428	-0.0024716	-0.0055328	-0.0005099	0.002022	-0.0091871	0.011119	-0.0015999	-0.0042653	0.0010515	-0.0012763	-0.008043	-0.0069237	0.0012101	-0.0076594	-0.0066149	-0.0089296	-0.0019664	0.0012558	0.0066405	-1.8415e-06	0.00069271	0.00051386	-0.00066384	-0.0073124
vCA1-PL5	-0.001362	0.009773	0.0074198	0.0018596	-0.0030351	-0.0064637	0.012375	-0.00030866	-0.0012118	0.00034838	-0.007712	-0.00066554	0.00021306	0.0099544	0.010662	0.0072667	-0.0089683	-0.01284	-0.011129	-0.0077913	0.00035407	0.0077487	-0.0027715	-0.010666	-0.0083111	-0.007106	0.0022765	-0.0049594	0.00051539	0.0068344	0.002221	-0.00029116	-0.0021014	-0.01359	-0.00062868	0.0092789	0.0072874	0.0065702	-0.0016842	-0.00096338	-0.0096071	0.0005584	0.0070993	0.0041303	0.0080303	0.00062231	-0.0009027	-0.0053165	-0.007595
vCA1-BLA	-0.01089	0.011908	0.00045556	0.0053692	-0.0052561	-0.005662	0.00157	0.008727	0.0015061	-0.010148	0.0092901	-0.0034827	-0.00095319	0.0042733	-0.0087182	-0.00013049	0.0090459	0.0015349	-0.0067088	-0.0063959	0.0013995	-0.0022843	0.0052182	0.014713	0.010202	0.0018292	-0.0063763	-0.018176	-0.0010228	-0.008873	-0.0085354	0.008896	0.0083824	0.0010363	-0.0001873	-0.011467	-0.0018671	-0.0055276	-5.1319e-05	0.007523	-0.0076577	-0.0079278	-0.0012876	0.0089526	0.00096743	-0.0067981	-0.005921	-0.0056555	-0.00064644
[truncated: 440 more columns]
