# Supplementary material for: De novo inter-regional coactivations of preconfigured local ensembles support memory
Source: Nat Commun. 2022 Mar 11;13:1272. doi: 10.1038/s41467-022-28929-x (PMC8917150; doi:10.1038/s41467-022-28929-x)
Supplement: Supplementary file 6 — Source Data [file 41467_2022_28929_MOESM6_ESM.zip › SourceData/supplementary_fig19_n.csv]

Supplementary Fig. 19n
Left panel
Coupled with BLA/vCA1
Time (s)	-1	-0.98	-0.96	-0.94	-0.92	-0.9	-0.88	-0.86	-0.84	-0.82	-0.8	-0.78	-0.76	-0.74	-0.72	-0.7	-0.68	-0.66	-0.64	-0.62	-0.6	-0.58	-0.56	-0.54	-0.52	-0.5	-0.48	-0.46	-0.44	-0.42	-0.4	-0.38	-0.36	-0.34	-0.32	-0.3	-0.28	-0.26	-0.24	-0.22	-0.2	-0.18	-0.16	-0.14	-0.12	-0.1	-0.08	-0.06	-0.04
	0	0	0	0	0	0	0	0	0	0	0	0	0	0	0	0	0	0	0	0	0	0	0	0	0	0	0	0	0	0	0	0	0	0	0	0	0	0	0	0	0	0	0	0	0	0	0	0	0
	0	0	0	0	0	0	0	0	0	0	0	0	0	0	0	0	0	0	0	0	0	0	0	0	0	0	0	0	0	0	0	0	0	0	0	0	0	0	0	0	0	0	0	0	0	0	0	0	0
	0	0	0	0	0	0	0	0	0	0	0	0	0	0	0	0	0	0	0	0	0	0	0	0	0	0	0	0	0	0	0	0	0	0	0	0	0	0	0	0	0	0	0	0	0	0	0	0	0
	0	0	0	0	0	0	0	0	0	0	0	0	0	0	0	0	0	0	0	0	0	0	0	0	0	0	0	0	0	0	0	0	0	0	0	0	0	0	0	0	0	0	0	0	0	0	0	0	0
	0	0	0	0	0	0	0	0	0	0	0	0	0	0	0	0	0	0	0	0	0	0	0	0.00039959	0.0033458	0.021817	0.1108	0.43821	1.3498	3.2379	6.0493	8.8016	9.9736	8.8016	6.0493	3.2379	1.3498	0.43821	0.1108	0.021817	0.0033458	0.00039959	0	0	0	0	0	0	0
	0	0	0	0	0	0	0	0	0	0	0	0	0	0	0	0	0	0	0	0	0	0	0	0	0	0	0	0	0	0	0	0	0	0	0	0	0	0	0	0	0	0	0	0	0	0	0	0	0
	0	0	0	0	0	0	0	0	0	0	0	0	0	0	0	0	0	0	0	0	0	0	0	0	0	0	0	0	0	0.00039959	0.0033458	0.021817	0.1108	0.43821	1.3498	3.2379	6.0493	8.8016	9.9736	8.8016	6.0493	3.2379	1.3498	0.43821	0.1108	0.021817	0.0033458	0.00039959	0
	0	0	0	0	0	0	0	0	0	0	0	0	0	0	0	0	0	0	0	0	0	0	0	0	0	0	0	0	0	0	0	0	0	0	0	0	0.00039959	0.0033458	0.021817	0.1108	0.43821	1.3498	3.2379	6.0493	8.8016	9.9736	8.8016	6.0493	3.2379
	0.12871	0.068892	0.028719	0.0093236	0.0023574	0.00046419	7.1186e-05	8.502e-06	0	0	0	0	0	0	0	0	0	0	0	0	0	0	0	8.502e-06	7.1186e-05	0.00046419	0.0023574	0.0093236	0.028719	0.068892	0.12872	0.18734	0.21268	0.18971	0.13857	0.10043	0.10929	0.17607	0.28724	0.41027	0.50333	0.52826	0.46883	0.34705	0.21625	0.12869	0.1074	0.14046	0.19011
	3.3575	3.457	3.4108	3.2168	2.9244	2.639	2.4635	2.4235	2.4663	2.5278	2.5825	2.6379	2.6987	2.7461	2.7592	2.7442	2.7179	2.6646	2.5506	2.3908	2.2714	2.2892	2.4799	2.7993	3.1419	3.3769	3.4031	3.2068	2.8759	2.552	2.3536	2.3337	2.4893	2.7774	3.1019	3.3294	3.383	3.3212	3.2839	3.3672	3.5727	3.8326	4.0332	4.0505	3.8448	3.5391	3.3554	3.4312	3.6952
	0.43325	0.72957	0.99655	1.1149	1.0314	0.79474	0.51166	0.27605	0.13037	0.072868	0.084002	0.14103	0.21669	0.28218	0.32117	0.33705	0.34834	0.38499	0.4746	0.608	0.72886	0.78466	0.78158	0.7663	0.76228	0.7502	0.71151	0.6682	0.66176	0.6942	0.70908	0.64943	0.5262	0.4071	0.34326	0.33089	0.33935	0.348	0.35074	0.34571	0.33002	0.3021	0.27389	0.27589	0.32867	0.40372	0.4338	0.37691	0.25795
	0	0	0	0	0	0	0	0	0	0	0	0	0	0	0	0	0	0	0	0	0	0	0	0	0	0	0	0	0	0	0	0	0	0	0	0	0	0	0	0	0	0	0	0	0	0	0	0	0
	0.42713	0.39317	0.38167	0.37702	0.36879	0.34757	0.3028	0.23129	0.14802	0.078711	0.041628	0.04323	0.086076	0.16867	0.27378	0.36466	0.40259	0.37412	0.30438	0.24225	0.22355	0.24319	0.2678	0.27622	0.27547	0.2737	0.25736	0.21	0.14	0.074086	0.030753	0.0099774	0.0025941	0.0010008	0.0026702	0.010464	0.033195	0.083549	0.16817	0.2737	0.36466	0.40267	0.37461	0.30682	0.25171	0.25171	0.30682	0.37461	0.40268
	0.33144	0.34757	0.34012	0.30125	0.23332	0.15749	0.10729	0.10736	0.15797	0.23577	0.31079	0.36877	0.41366	0.44786	0.46242	0.45275	0.43363	0.43062	0.46049	0.52069	0.58866	0.63387	0.64283	0.62504	0.58638	0.51924	0.43111	0.3536	0.3053	0.26755	0.21311	0.14361	0.087296	0.074984	0.12973	0.2667	0.48293	0.7422	0.97582	1.1043	1.075	0.90177	0.67328	0.4985	0.4315	0.44853	0.48932	0.50574	0.47692
	0.40883	0.38893	0.45282	0.5782	0.66594	0.63033	0.4786	0.2973	0.1761	0.15754	0.2371	0.37732	0.52388	0.63812	0.72539	0.81707	0.91611	0.97259	0.92849	0.78947	0.64517	0.61031	0.73479	0.95816	1.147	1.1879	1.0664	0.87271	0.72602	0.67648	0.67771	0.65479	0.58344	0.49575	0.42972	0.39386	0.37373	0.35101	0.31305	0.26299	0.22679	0.23703	0.30756	0.43448	0.61247	0.82272	1.002	1.0575	0.93833
	1.0531	1.2587	1.2578	1.0288	0.70586	0.47303	0.43235	0.55864	0.74265	0.87156	0.89531	0.83666	0.75174	0.6838	0.63358	0.56315	0.44186	0.28818	0.15323	0.074403	0.06064	0.10931	0.21207	0.33776	0.4273	0.42972	0.35001	0.25179	0.20904	0.25431	0.36053	0.46342	0.51342	0.51622	0.5179	0.55197	0.60887	0.65026	0.64081	0.56896	0.4488	0.31203	0.19961	0.15311	0.20389	0.35983	0.59301	0.84304	1.042
	0	0	0	0	0	0	0	0	0	0	0	0	0	0	0	0	0	0	0	0	0	0	0	0	0	0	0	0	0	0	0	0	0	0	0	0	0	0	0	0	0	0	0	0	0	0	0	0	0
	0.014268	0.0027771	0.00041822	4.9949e-05	4.9949e-05	0.00041822	0.0027271	0.01385	0.054776	0.16872	0.40474	0.75616	1.1002	1.2467	1.1002	0.75616	0.40474	0.16872	0.054776	0.01385	0.0027271	0.00041822	4.9949e-05	0	0	0	0	0	0	0	0	0	0	0	0	0	0	0	0	0	0	0	0	0	0	0	0	0	0
	0	0	0	0	0	0	0	0	0	0	0	0	0	0	0	0	0	0	0	0	0	0	0	0	0	4.9949e-05	0.00041822	0.0027271	0.01385	0.054776	0.16872	0.40474	0.75616	1.1002	1.2467	1.1003	0.75658	0.40747	0.18257	0.10955	0.18257	0.40747	0.75658	1.1003	1.2467	1.1002	0.75616	0.40474	0.16872
	0	0	0	0	0	0	0	0	0	0	0	0	0	0	0	0	0	0	0	0	0	0	0	0	0	0	0	0	0	0	0	0	0	4.9949e-05	0.00041822	0.0027271	0.01385	0.054826	0.16914	0.40747	0.77001	1.155	1.4154	1.5049	1.5123	1.5049	1.4154	1.155	0.77001
	0.071353	0.22392	0.57352	1.161	1.8568	2.3497	2.3612	1.9139	1.3439	1.0357	1.1622	1.6284	2.1882	2.6083	2.7595	2.6053	2.1724	1.5652	0.96643	0.57185	0.52085	0.86982	1.5409	2.2607	2.6764	2.66	2.4372	2.3144	2.3403	2.31	2.0306	1.5104	0.92572	0.45962	0.18257	0.057503	0.014268	0.0027771	0.00041822	4.9949e-05	4.9949e-05	0.00046817	0.0031454	0.016577	0.068626	0.2235	0.57347	1.1609	1.8564
	0	0	0	0	0	0	0	0	0	0	0	0	0	0	4.9949e-05	0.00041822	0.0027271	0.01385	0.054776	0.16872	0.40479	0.75663	1.1034	1.2633	1.1688	0.97966	0.97821	1.3296	1.9111	2.3608	2.3496	1.8568	1.161	0.57347	0.2235	0.068676	0.016995	0.0058725	0.014318	0.054826	0.16872	0.40479	0.75658	1.1029	1.2605	1.155	0.92488	0.80949	0.92488
	0	0	0	0	0	0	0	0	0	0	0	0	0	0	0	0	0	0	0	0	0	0	0	0	0	4.9949e-05	0.00041822	0.0027271	0.01385	0.054776	0.16872	0.40474	0.75616	1.1002	1.2467	1.1002	0.75616	0.40474	0.16872	0.054776	0.01385	0.0027271	0.00041822	4.9949e-05	0	0	0	0	0
	2.5979	2.6851	2.7976	2.8929	2.9257	2.9007	2.8779	2.9047	2.9519	2.9298	2.7704	2.4954	2.1989	1.9645	1.8038	1.6753	1.5589	1.4991	1.5719	1.8214	2.2361	2.7578	3.2818	3.6782	3.8618	3.8372	3.6601	3.3881	3.0896	2.8594	2.778	2.8359	2.9186	2.9005	2.7625	2.6103	2.5881	2.7551	3.0114	3.1653	3.1236	2.9924	2.9568	3.085	3.2789	3.3956	3.395	3.355	3.3561
	4.4403	4.6539	4.936	5.1512	5.2554	5.291	5.3331	5.4321	5.5756	5.6882	5.6881	5.5603	5.3689	5.2009	5.1115	5.1169	5.2071	5.3489	5.4832	5.5429	5.5055	5.4395	5.4499	5.5473	5.6297	5.6251	5.5803	5.561	5.5332	5.4118	5.1921	4.9735	4.8608	4.8668	4.9133	4.9363	4.9924	5.21	5.6109	6.0386	6.2978	6.3094	6.1046	5.7482	5.3434	5.0659	5.0759	5.3492	5.6609
Others
Time (s)	-1	-0.98	-0.96	-0.94	-0.92	-0.9	-0.88	-0.86	-0.84	-0.82	-0.8	-0.78	-0.76	-0.74	-0.72	-0.7	-0.68	-0.66	-0.64	-0.62	-0.6	-0.58	-0.56	-0.54	-0.52	-0.5	-0.48	-0.46	-0.44	-0.42	-0.4	-0.38	-0.36	-0.34	-0.32	-0.3	-0.28	-0.26	-0.24	-0.22	-0.2	-0.18	-0.16	-0.14	-0.12	-0.1	-0.08	-0.06	-0.04
	0	0	0	0	0	0	0	0	0	0	0	0	0	0	0	0	0	0	0	0	0	0	0	0	0	0	0	0	0	0	0	0	0	0	0	0	0	0	0	0	0	0	0	0	0	0	0	0	0
	0	0	0	0	0	0	0	0	0	0	0	0	0	0	0	0	0	0	0	0	0	0	0	0	0	0	0	0	0	0	0	0	0	0	0	0	0	0	0	0	0	0	0	0	0	0	0	0	0
	0.068892	0.028719	0.0093236	0.0023574	0.00046419	7.1186e-05	8.502e-06	0	0	0	0	0	0	0	0	0	0	0	0	0	0	0	0	0	0	0	8.502e-06	7.1186e-05	0.00046419	0.0023574	0.0093236	0.028719	0.068892	0.12871	0.18727	0.2122	0.18727	0.12871	0.068892	0.028719	0.0093236	0.0023574	0.00046419	7.1186e-05	1.7004e-05	7.1186e-05	0.00046419	0.0023574	0.0093236
	0.12931	0.18736	0.21221	0.18727	0.12871	0.068892	0.028719	0.0093236	0.0023574	0.00046419	7.1186e-05	1.7004e-05	7.1186e-05	0.00046419	0.0023574	0.0093236	0.028719	0.068892	0.12872	0.18734	0.21267	0.18963	0.13803	0.097611	0.097611	0.13803	0.18963	0.21267	0.18734	0.12872	0.068892	0.028719	0.0093236	0.0023574	0.0004727	0.00014237	0.0004727	0.0023574	0.0093321	0.02879	0.069357	0.13107	0.19659	0.24092	0.25616	0.25742	0.25616	0.24092	0.19659
	0.66405	0.61146	0.60278	0.64757	0.7095	0.74307	0.73184	0.69909	0.68095	0.68055	0.65915	0.58784	0.49714	0.45647	0.5041	0.60907	0.7063	0.75989	0.78054	0.78802	0.7813	0.75519	0.72443	0.70816	0.698	0.66249	0.5843	0.47638	0.3604	0.25004	0.15997	0.11409	0.13666	0.23625	0.38962	0.53811	0.61649	0.60201	0.53363	0.47817	0.48536	0.57362	0.73161	0.91243	1.0416	1.0602	0.97586	0.86534	0.80865
	0.4759	0.39467	0.31225	0.22586	0.14092	0.07408	0.038578	0.038122	0.071267	0.12924	0.1878	0.21457	0.19661	0.15757	0.13871	0.16215	0.21531	0.27247	0.32795	0.39598	0.47452	0.53134	0.5413	0.51601	0.47963	0.43448	0.36936	0.29195	0.23658	0.23586	0.28772	0.35307	0.38637	0.37064	0.32795	0.29782	0.30354	0.34096	0.39512	0.44947	0.47816	0.45698	0.39421	0.32875	0.28588	0.25314	0.21064	0.16957	0.16704
	0.21613	0.1385	0.073607	0.038506	0.038113	0.071258	0.12917	0.18734	0.21221	0.18727	0.12871	0.068892	0.028719	0.0093236	0.0023574	0.00046419	7.1186e-05	1.7004e-05	7.1186e-05	0.0004727	0.0024286	0.0097963	0.031147	0.07868	0.15978	0.26549	0.36963	0.44344	0.46969	0.44389	0.37199	0.27481	0.1885	0.14757	0.15986	0.19708	0.21477	0.18867	0.1335	0.087619	0.08662	0.14947	0.26911	0.4038	0.49391	0.50608	0.45637	0.38803	0.34232
	0.41605	0.30422	0.22664	0.22815	0.32003	0.46261	0.58427	0.63118	0.59847	0.51281	0.40086	0.28513	0.19604	0.16904	0.22669	0.3636	0.54115	0.69238	0.74754	0.68368	0.56003	0.48494	0.52475	0.64172	0.73419	0.744	0.71201	0.7235	0.81573	0.94102	1.0036	0.9329	0.73578	0.48722	0.27415	0.14741	0.11212	0.14139	0.19024	0.21276	0.18735	0.12872	0.068901	0.028798	0.009876	0.0053213	0.013074	0.042837	0.11634
	1.4672	1.5915	1.7261	1.8445	1.9513	2.0497	2.1042	2.0569	1.8809	1.6089	1.3074	1.0392	0.85883	0.81181	0.90126	1.0727	1.2606	1.4368	1.6062	1.7831	1.9764	2.171	2.3217	2.3823	2.3405	2.2087	2.0002	1.7492	1.5383	1.4459	1.4535	1.4416	1.2971	1.018	0.71688	0.53785	0.5638	0.77117	1.0472	1.265	1.3804	1.4662	1.6343	1.9182	2.251	2.5457	2.7576	2.8733	2.8891
	0.1897	0.12918	0.068964	0.028727	0.0093236	0.0023574	0.0004727	0.00014237	0.0004727	0.0023574	0.0093236	0.028719	0.068892	0.12871	0.18727	0.2122	0.18727	0.12871	0.068892	0.028719	0.0093321	0.0024286	0.00093689	0.0024997	0.0097963	0.031076	0.078216	0.15743	0.25617	0.34098	0.375	0.34327	0.26549	0.18615	0.14711	0.15978	0.19707	0.21471	0.18828	0.1316	0.080582	0.066761	0.10693	0.19996	0.31644	0.39954	0.39949	0.31605	0.19806
	1.571	1.3411	1.1098	0.89309	0.70166	0.55689	0.48129	0.48761	0.5697	0.69343	0.79993	0.83554	0.79816	0.75252	0.78052	0.89915	1.0271	1.0498	0.92809	0.73235	0.56926	0.49597	0.50156	0.53733	0.55661	0.5516	0.55626	0.59769	0.65886	0.70928	0.75064	0.80189	0.85218	0.86145	0.81202	0.73775	0.69315	0.70454	0.7541	0.80329	0.82732	0.82691	0.80974	0.77193	0.71079	0.65567	0.66372	0.76315	0.91285
	0.20946	0.13102	0.15961	0.26681	0.4043	0.5282	0.63658	0.75616	0.86838	0.88737	0.75173	0.50872	0.27074	0.11262	0.036534	0.009233	0.0018181	0.00027881	3.33e-05	0	0	0	0	0	0	0	0	0	0	0	0	0	0	0	0	0	0	0	0	0	0	1.665e-05	0.00013941	0.00090905	0.0046165	0.018259	0.056241	0.13491	0.25205
	0.019184	0.056536	0.13598	0.25758	0.38961	0.49008	0.55803	0.63995	0.75846	0.85771	0.86142	0.77658	0.69617	0.69294	0.74213	0.75635	0.67316	0.50284	0.30939	0.15809	0.080934	0.084641	0.17619	0.36546	0.6367	0.91969	1.1002	1.0832	0.86838	0.56035	0.28809	0.1171	0.037426	0.0093724	0.0018347	0.00027881	3.33e-05	0	0	0	0	0	0	0	0	0	0	0	0
	0.30833	0.50179	0.66853	0.73809	0.68588	0.55789	0.44321	0.40523	0.42761	0.43487	0.3724	0.2576	0.15331	0.11251	0.15331	0.2576	0.3724	0.43487	0.42761	0.40523	0.44321	0.55789	0.68588	0.73809	0.66853	0.50181	0.30845	0.15408	0.065474	0.037426	0.060997	0.13584	0.25219	0.36675	0.41557	0.36674	0.25205	0.13491	0.056241	0.018259	0.0046165	0.00090905	0.00013941	1.665e-05	0	0	0	0	0
	1.5264	1.656	1.5421	1.2693	0.96982	0.76329	0.74159	0.92143	1.1861	1.3453	1.3153	1.2049	1.1769	1.2595	1.3396	1.3049	1.1414	0.91543	0.71111	0.58327	0.52585	0.4802	0.39991	0.31162	0.30472	0.46217	0.77996	1.1277	1.3222	1.2924	1.1479	1.0427	1.0119	0.99041	0.94198	0.89687	0.88207	0.88252	0.88168	0.89442	0.92995	0.94486	0.87969	0.75044	0.66155	0.69619	0.80811	0.85404	0.73914
	0.13496	0.056519	0.020077	0.01385	0.037426	0.11262	0.26985	0.50411	0.73349	0.83127	0.73438	0.50872	0.28809	0.16872	0.17145	0.26143	0.36946	0.42046	0.38503	0.30829	0.26983	0.30829	0.38501	0.42032	0.36857	0.25695	0.15412	0.11724	0.17234	0.31754	0.52096	0.72492	0.87316	0.93884	0.92924	0.87703	0.8282	0.81456	0.8217	0.79447	0.6868	0.50642	0.30936	0.15422	0.06549	0.037426	0.060997	0.13584	0.25219
	0.50167	0.30829	0.15317	0.060857	0.019168	0.0047559	0.0009257	0.00013941	1.665e-05	0	0	0	0	0	0	0	0	4.9949e-05	0.00041822	0.0027271	0.01385	0.054776	0.16874	0.40488	0.75707	1.1048	1.265	1.1564	0.89107	0.6568	0.53546	0.47034	0.38058	0.25478	0.13533	0.056291	0.018259	0.0046165	0.00090905	0.00015606	0.00017271	0.0010485	0.0055422	0.023015	0.075425	0.19591	0.40614	0.67965	0.93547
	0.97006	1.0296	1.1851	1.4039	1.6798	1.9864	2.2095	2.1923	1.8777	1.3731	0.86556	0.50187	0.3394	0.35985	0.50128	0.6952	0.89097	1.0465	1.1194	1.0992	1.0306	0.97048	0.94439	0.97098	1.0945	1.3387	1.629	1.8167	1.8074	1.6302	1.366	1.0664	0.77256	0.55121	0.45454	0.46161	0.49949	0.52559	0.5623	0.64134	0.74213	0.80797	0.80715	0.75463	0.67531	0.56966	0.43221	0.28948	0.19591
	3.809	4.0036	4.2341	4.2469	3.9183	3.4555	3.2269	3.3994	3.8132	4.1969	4.4081	4.4423	4.3048	3.9761	3.4955	2.9962	2.6179	2.4215	2.412	2.6019	2.9916	3.4923	3.9284	4.1568	4.1611	4.0006	3.7038	3.2828	2.8488	2.5983	2.6063	2.6923	2.5832	2.1865	1.6551	1.2129	0.97303	0.90516	0.92443	0.98624	1.1037	1.291	1.5109	1.6834	1.7286	1.6075	1.3519	1.047	0.7693
	0	0	0	0	0	0	0	0	0	0	0	0	0	0	0	0	0	0	0	0	0	0	0	0	0	0	0	0	0	0	0	0	0	0	0	0	0	0	0	0	0	0	0	0	0	0	0	0	0
	0.016854	0.051914	0.12454	0.23266	0.33852	0.3836	0.33852	0.23266	0.12454	0.051914	0.016854	0.0042614	0.00083912	0.00012868	1.5369e-05	0	0	0	0	0	0	0	0	0	0	0	0	0	0	0	0	0	0	0	0	0	0	0	0	0	0	0	0	0	0	0	0	0	0
	0	0	0	0	0	0	0	1.5369e-05	0.00012868	0.00083912	0.0042614	0.016854	0.051914	0.12454	0.23266	0.33852	0.3836	0.33852	0.23266	0.12455	0.052043	0.017709	0.0086669	0.018661	0.057144	0.14567	0.30143	0.51498	0.7408	0.90971	0.95479	0.84668	0.62323	0.37489	0.18497	0.086462	0.073159	0.12965	0.23363	0.33868	0.38374	0.33936	0.23693	0.14139	0.10384	0.14152	0.23777	0.34364	0.40071
	0	0	0	0	1.5369e-05	0.00012868	0.00083912	0.0042614	0.016854	0.051914	0.12454	0.23266	0.33852	0.3836	0.33852	0.23266	0.12454	0.051914	0.016854	0.0042614	0.00083912	0.00012868	3.0738e-05	0.00012868	0.00083912	0.0042614	0.016854	0.051914	0.12454	0.23266	0.33852	0.3836	0.33852	0.23266	0.12454	0.051914	0.016854	0.0042614	0.00083912	0.00014405	0.00014405	0.00083912	0.0042614	0.016854	0.051914	0.12454	0.23266	0.33852	0.3836
	0.24203	0.36048	0.4525	0.51499	0.58987	0.69573	0.77404	0.73899	0.57558	0.35891	0.1811	0.087316	0.081568	0.16347	0.3383	0.592	0.86581	1.0676	1.1252	1.0385	0.87275	0.70229	0.57554	0.51757	0.52789	0.57861	0.64034	0.70087	0.74604	0.74691	0.69018	0.61323	0.58854	0.66515	0.83154	1.0355	1.2251	1.3648	1.4248	1.3739	1.1963	0.91866	0.60968	0.34587	0.17607	0.11251	0.14321	0.23802	0.34367
	1.3919	1.4699	1.4075	1.2154	0.96636	0.74162	0.58484	0.50428	0.47675	0.45456	0.41008	0.37428	0.4086	0.54631	0.77409	1.0409	1.2499	1.2799	1.0852	0.77102	0.51926	0.44116	0.51375	0.62906	0.67958	0.61678	0.46395	0.28884	0.15824	0.10811	0.14237	0.23802	0.34448	0.40484	0.40732	0.40924	0.48258	0.62737	0.75585	0.77843	0.69742	0.59438	0.5327	0.50867	0.50189	0.52676	0.60652	0.72618	0.84383
	0.80171	0.81913	0.69392	0.46972	0.25075	0.10823	0.050722	0.061405	0.13132	0.25404	0.40734	0.56018	0.6966	0.80837	0.86519	0.83452	0.74667	0.70047	0.77767	0.96839	1.1924	1.3786	1.5005	1.533	1.4167	1.1237	0.73254	0.38229	0.15769	0.052498	0.021338	0.036241	0.10434	0.24996	0.46961	0.69403	0.81995	0.80585	0.71486	0.63964	0.61282	0.60929	0.59741	0.566	0.53223	0.5351	0.59696	0.69015	0.76295
	1.3128	1.4221	1.3621	1.1481	0.87644	0.65947	0.53622	0.45748	0.36061	0.23791	0.12552	0.052059	0.01687	0.0042614	0.00083912	0.00012868	1.5369e-05	0	0	0	0	1.5369e-05	0.00012868	0.00083912	0.0042614	0.016854	0.05193	0.12467	0.2335	0.3428	0.40058	0.39128	0.36146	0.37407	0.44248	0.52583	0.57971	0.58888	0.56019	0.51512	0.48302	0.47158	0.45321	0.40742	0.36149	0.35818	0.39154	0.40557	0.3639
	0.3428	0.24952	0.17647	0.17658	0.25036	0.34705	0.40129	0.39057	0.35722	0.35722	0.39058	0.40142	0.34789	0.25462	0.19343	0.22838	0.37406	0.57545	0.72296	0.72225	0.5712	0.3572	0.17645	0.068769	0.021116	0.0051005	0.0009678	0.00015942	0.00014405	0.00083912	0.0042614	0.016854	0.051914	0.12454	0.23268	0.33865	0.38444	0.34279	0.24952	0.17645	0.17647	0.24965	0.34363	0.3887	0.35551	0.28459	0.24907	0.28458	0.35538
	0.56089	0.5923	0.5923	0.56089	0.5151	0.4822	0.46732	0.43635	0.35552	0.23707	0.12621	0.056305	0.033724	0.056176	0.12538	0.23279	0.33854	0.38361	0.33865	0.23353	0.12906	0.070447	0.077291	0.16251	0.33733	0.58774	0.84907	1.0164	1.0041	0.81844	0.56916	0.39048	0.34088	0.37391	0.39651	0.35707	0.28484	0.2491	0.28458	0.35538	0.38786	0.33936	0.23279	0.12455	0.051914	0.016854	0.0042614	0.00083912	0.00012868
	0.7177	0.61721	0.54978	0.54347	0.61384	0.73817	0.87218	0.98628	1.0689	1.1115	1.117	1.1104	1.1081	1.0896	1.0321	0.95402	0.88815	0.83804	0.79164	0.75702	0.75358	0.77477	0.78517	0.75851	0.70024	0.6248	0.52938	0.41157	0.30227	0.25346	0.28543	0.35551	0.38788	0.33936	0.23281	0.1247	0.052882	0.021955	0.025377	0.069623	0.17671	0.35806	0.57547	0.73912	0.77501	0.70084	0.61111	0.5846	0.63321
	0.43648	0.36049	0.25817	0.19498	0.23277	0.39105	0.6282	0.85176	0.97177	0.96164	0.86534	0.74766	0.6401	0.53023	0.40077	0.27244	0.20197	0.24607	0.42611	0.70013	0.9565	1.0653	0.97337	0.75642	0.56904	0.53832	0.69437	0.97497	1.2716	1.4747	1.5127	1.39	1.2006	1.0725	1.0645	1.1289	1.1788	1.1564	1.0399	0.85429	0.69323	0.67112	0.81907	1.0459	1.2157	1.2622	1.2282	1.2044	1.2405
	1.0618	1.267	1.3848	1.4404	1.5433	1.7397	1.9148	1.9023	1.6718	1.3604	1.1277	1.0304	1.0291	1.0481	1.0104	0.86927	0.65021	0.4522	0.39113	0.53149	0.8458	1.2097	1.4537	1.4717	1.3015	1.0885	0.96821	0.98497	1.0899	1.1859	1.1947	1.1031	0.94824	0.77795	0.64257	0.59468	0.6589	0.80164	0.94526	1.0162	0.99344	0.92649	0.89854	0.96032	1.1043	1.2941	1.4952	1.667	1.7473
	4.0359	4.4269	4.6834	4.6882	4.4031	3.8409	3.1038	2.4273	2.0369	1.9419	1.9685	1.9904	2.0281	2.1252	2.2544	2.3957	2.6234	3.0356	3.5969	4.1019	4.3187	4.1552	3.6863	3.0807	2.529	2.1843	2.106	2.2414	2.4607	2.6214	2.6463	2.597	2.6575	2.989	3.599	4.3502	5.0501	5.5273	5.6772	5.4688	4.9266	4.132	3.2265	2.3805	1.7542	1.4807	1.6193	2.0874	2.6902
	0	0	0	0	0	0	0	0	1.1417e-05	9.5593e-05	0.00062335	0.0031656	0.01252	0.038565	0.092513	0.17284	0.25148	0.28496	0.25148	0.17284	0.092513	0.038565	0.01252	0.0031656	0.00062335	9.5593e-05	1.1417e-05	0	0	0	0	0	0	0	0	0	0	0	0	0	0	0	0	0	0	0	0	0	0
	0.01252	0.0031656	0.00062335	9.5593e-05	1.1417e-05	0	0	0	0	0	0	0	0	0	0	0	0	0	0	0	0	0	0	0	0	0	0	0	0	0	0	0	0	0	0	0	0	0	0	0	0	0	0	0	0	0	0	0	0
	0.01252	0.0031656	0.00062335	9.5593e-05	1.1417e-05	0	0	0	0	0	0	0	0	0	0	0	0	0	0	0	0	0	0	0	0	0	0	0	0	0	0	0	0	0	0	0	0	0	0	0	0	0	0	0	0	0	0	0	0
	0.29004	0.18536	0.095678	0.039188	0.012616	0.003177	0.00062335	9.5593e-05	1.1417e-05	0	0	1.1417e-05	9.5593e-05	0.00062335	0.003177	0.012616	0.039188	0.095678	0.18537	0.29014	0.37811	0.42757	0.43746	0.4192	0.39507	0.39676	0.43967	0.49698	0.51557	0.46098	0.34471	0.21212	0.10821	0.054262	0.051804	0.096409	0.17673	0.26471	0.3267	0.35651	0.38424	0.4365	0.49636	0.51547	0.46096	0.34461	0.2115	0.10504	0.041731
	0.78863	0.59787	0.36104	0.18216	0.10218	0.11147	0.17797	0.25608	0.30076	0.30257	0.30391	0.35786	0.46288	0.54896	0.5396	0.42494	0.26546	0.13118	0.051709	0.018863	0.016416	0.040014	0.096504	0.18916	0.30573	0.42856	0.55539	0.68966	0.80178	0.82648	0.72179	0.52	0.30463	0.14433	0.057524	0.029453	0.045615	0.10576	0.21152	0.3441	0.45842	0.50612	0.47033	0.38265	0.30454	0.28105	0.30582	0.33729	0.35042
	0.51226	0.6119	0.67381	0.7051	0.72726	0.76736	0.85515	1.0082	1.2018	1.3566	1.3807	1.2424	0.99548	0.73311	0.52941	0.41308	0.36356	0.32804	0.26482	0.17612	0.09317	0.038852	0.013778	0.0094968	0.025664	0.077237	0.18513	0.3463	0.50612	0.58244	0.54152	0.43819	0.35786	0.32861	0.31001	0.2579	0.17471	0.095881	0.051204	0.051709	0.098855	0.18608	0.29076	0.38065	0.43684	0.46297	0.47061	0.46605	0.44946
	1.1007	0.91441	0.75185	0.62624	0.51177	0.40478	0.34508	0.37446	0.48177	0.60076	0.67141	0.69357	0.703	0.70988	0.69572	0.66394	0.65188	0.68335	0.73331	0.75001	0.70989	0.64884	0.6251	0.64488	0.65363	0.62416	0.62478	0.75827	1.0315	1.3126	1.4366	1.3514	1.149	0.9721	0.91839	1.0169	1.2278	1.4346	1.4887	1.3312	1.0609	0.83931	0.73189	0.68068	0.62779	0.61306	0.71728	0.92915	1.1111
	2.2325	1.7499	1.3994	1.2448	1.2584	1.3964	1.6231	1.8725	2.034	2.0177	1.8227	1.5193	1.1998	0.97098	0.93793	1.1356	1.4854	1.8447	2.0991	2.2109	2.2028	2.1062	1.9221	1.6377	1.2865	0.98198	0.86297	0.98119	1.2405	1.4662	1.5537	1.5422	1.5291	1.5465	1.5644	1.5838	1.6609	1.825	2.0075	2.085	2.0017	1.8318	1.704	1.6733	1.6986	1.738	1.802	1.8892	1.9274
	0.57389	0.48806	0.35744	0.21611	0.10527	0.040864	0.013	0.0056081	0.011027	0.03328	0.083558	0.16816	0.27363	0.36416	0.40008	0.36423	0.27412	0.17069	0.093602	0.064519	0.087555	0.15507	0.25114	0.3617	0.48479	0.61298	0.70285	0.69402	0.57819	0.42466	0.31584	0.2715	0.24961	0.20809	0.14851	0.10443	0.10428	0.14745	0.20263	0.22766	0.20263	0.14745	0.10428	0.10435	0.14801	0.20557	0.23965	0.24075	0.24176
	0	0	0	0	0	0	0	0	0	0	0	0	0	0	0	0	0	0	0	0	0	0	0	0	0	0	0	0	0	0	0	0	0	0	0	0	0	0	0	0	0	0	0	0	0	0	0	0	0
	0.073907	0.0511	0.078702	0.13848	0.20019	0.2267	0.20011	0.13798	0.076108	0.040636	0.040636	0.076117	0.13806	0.20061	0.2292	0.21	0.16816	0.14718	0.16816	0.21	0.22919	0.20053	0.13756	0.073599	0.030686	0.010035	0.0030139	0.0030139	0.010035	0.030695	0.073666	0.13798	0.20256	0.23663	0.23071	0.21107	0.21107	0.23072	0.23671	0.20305	0.1405	0.083625	0.061363	0.083549	0.14	0.20053	0.22675	0.20005	0.13748
	0.87516	0.77528	0.60464	0.40933	0.23603	0.11976	0.07238	0.086228	0.14052	0.20062	0.22683	0.20055	0.14008	0.084045	0.063872	0.093526	0.17083	0.27512	0.36935	0.42057	0.42853	0.43337	0.48434	0.59098	0.71059	0.79121	0.8185	0.81614	0.81006	0.79519	0.73606	0.6059	0.42424	0.24731	0.12483	0.074412	0.08909	0.15053	0.2313	0.30035	0.33753	0.33753	0.30034	0.23122	0.15004	0.086563	0.064376	0.09366	0.17118
	1.0783	1.1724	1.2216	1.2758	1.3735	1.4933	1.585	1.6163	1.5901	1.5481	1.5654	1.6999	1.9116	2.0519	1.9781	1.6788	1.2756	0.91567	0.68723	0.61803	0.70645	0.92847	1.2285	1.5235	1.7264	1.7774	1.6643	1.4256	1.1378	0.8838	0.71386	0.63335	0.62728	0.68997	0.82824	1.0409	1.3025	1.5705	1.7958	1.9206	1.8842	1.6634	1.3155	0.9729	0.7822	0.82231	1.0541	1.3356	1.4984
	0.50135	0.55491	0.5993	0.68323	0.83416	1.0256	1.1892	1.241	1.1229	0.85444	0.53932	0.29616	0.1842	0.19291	0.27957	0.40667	0.55185	0.68756	0.76769	0.76227	0.69913	0.63768	0.60538	0.5921	0.59679	0.63565	0.69979	0.74114	0.71466	0.61668	0.47895	0.34504	0.25439	0.22504	0.23884	0.25713	0.26399	0.28517	0.34865	0.43091	0.46431	0.40779	0.29646	0.21423	0.23158	0.36945	0.59704	0.85181	1.0759
	0.41004	0.27756	0.14818	0.064024	0.030392	0.038316	0.085113	0.17133	0.28612	0.40479	0.50434	0.57523	0.61115	0.59488	0.51033	0.37121	0.22405	0.11682	0.071818	0.086143	0.14052	0.20069	0.22733	0.20306	0.14996	0.11423	0.13494	0.22103	0.34005	0.42729	0.42737	0.34063	0.22412	0.14793	0.15746	0.26468	0.44734	0.64848	0.79606	0.84336	0.7977	0.71314	0.65625	0.66542	0.71926	0.74303	0.67302	0.52633	0.39253
	0	0	0	0	0	0	0	0	0	0	0	0	0	0	0	0	0	0	0	0	0	0	0	0	0	0	0	0	0	0	0	0	0	0	0	0	0	0	0	0	0	0	0	0	0	0	0	0	0
	0.00041822	4.9949e-05	0	0	0	0	0	0	0	0	0	4.9949e-05	0.00041822	0.0027271	0.01385	0.054776	0.16872	0.40474	0.75616	1.1002	1.2467	1.1002	0.75616	0.40474	0.16872	0.054776	0.013899	0.0031454	0.0031454	0.013899	0.054776	0.16872	0.40474	0.75616	1.1002	1.2467	1.1002	0.75616	0.40474	0.16872	0.054776	0.01385	0.0027271	0.00041822	4.9949e-05	0	0	0	0
	4.9949e-05	0.00041822	0.0027271	0.01385	0.054776	0.16872	0.40474	0.75616	1.1002	1.2467	1.1002	0.75616	0.40474	0.16872	0.054776	0.01385	0.0027271	0.00041822	4.9949e-05	0	4.9949e-05	0.00041822	0.0027271	0.01385	0.054776	0.16872	0.40474	0.75616	1.1002	1.2467	1.1002	0.75616	0.40474	0.16872	0.054776	0.01385	0.0027271	0.00041822	4.9949e-05	0	0	0	0	0	0	0	0	0	0
	0	0	0	0	0	0	0	0	0	0	0	0	0	0	0	0	0	0	0	0	0	0	0	0	0	0	0	0	0	0	0	0	0	0	0	0	0	0	0	0	0	0	0	0	0	0	0	0	0
	4.3141	3.6235	2.8329	2.2961	2.1934	2.4098	2.6767	2.7764	2.6111	2.1863	1.6173	1.1214	0.92218	1.1106	1.5764	2.0719	2.3719	2.4081	2.262	2.0305	1.7339	1.3924	1.1519	1.2341	1.7124	2.371	2.8752	3.1361	3.4177	3.9909	4.7618	5.3217	5.3051	4.6807	3.7622	2.9474	2.4383	2.2114	2.1771	2.2995	2.6048	3.0865	3.5769	3.7904	3.5796	3.0998	2.6565	2.4515	2.5124
	0.40516	0.16877	0.054776	0.01385	0.0027271	0.00041822	4.9949e-05	0	0	0	0	0	0	0	0	0	0	0	0	0	0	0	4.9949e-05	0.00041822	0.0027771	0.014268	0.057553	0.18299	0.46225	0.93873	1.5597	2.1716	2.6052	2.759	2.6052	2.1716	1.5597	0.93873	0.46225	0.18299	0.057553	0.014268	0.0027771	0.00041822	4.9949e-05	0	0	0	0
	0	0	0	0	4.9949e-05	0.00041822	0.0027271	0.01385	0.054776	0.16872	0.40474	0.75616	1.1002	1.2467	1.1002	0.75621	0.40516	0.17145	0.068626	0.068626	0.17145	0.40516	0.75621	1.1002	1.2467	1.1002	0.75616	0.40474	0.16872	0.054776	0.013899	0.0031454	0.0031454	0.013899	0.054776	0.16872	0.40474	0.75616	1.1002	1.2467	1.1002	0.75621	0.40516	0.17145	0.068626	0.068626	0.17145	0.40516	0.75621
	0	0	0	0	0	6.4451e-06	5.3964e-05	0.00035189	0.001787	0.0070679	0.021771	0.052225	0.097569	0.14196	0.16086	0.14196	0.097575	0.052279	0.022122	0.0088549	0.0088549	0.022122	0.052279	0.097575	0.14196	0.16086	0.14196	0.097569	0.052225	0.021771	0.0070679	0.001787	0.00035189	5.3964e-05	6.4451e-06	0	0	0	0	0	0	0	6.4451e-06	5.3964e-05	0.00035189	0.001787	0.0070679	0.021771	0.052225
	6.4451e-06	5.3964e-05	0.00035189	0.001787	0.0070679	0.021771	0.052225	0.097569	0.14196	0.16086	0.14196	0.097569	0.052225	0.021771	0.0070679	0.001787	0.00035189	5.3964e-05	6.4451e-06	0	0	0	0	0	0	0	0	0	0	0	0	0	0	0	0	0	0	0	0	0	0	0	0	0	0	0	0	0	0
	0	0	0	0	0	0	0	0	0	0	0	0	6.4451e-06	5.3964e-05	0.00035189	0.001787	0.0070743	0.021825	0.052577	0.099356	0.14903	0.18264	0.19424	0.1955	0.19608	0.19041	0.17443	0.16607	0.19547	0.2753	0.38485	0.4799	0.51722	0.47817	0.37779	0.25359	0.14365	0.070645	0.041375	0.058739	0.1299	0.2548	0.40332	0.51593	0.54247	0.47977	0.36646	0.25186	0.17702
	0.0070679	0.021771	0.052225	0.097569	0.14196	0.16086	0.14196	0.097569	0.052225	0.021771	0.0070679	0.001787	0.00035189	5.3964e-05	6.4451e-06	0	0	0	0	0	0	0	0	0	0	0	0	0	0	0	0	0	0	0	0	0	0	0	0	0	0	0	0	0	0	0	0	0	0
	0.78848	0.84661	0.84296	0.78763	0.71542	0.64521	0.5775	0.51676	0.47794	0.47211	0.49214	0.51304	0.51152	0.49252	0.49057	0.5346	0.61424	0.68778	0.7204	0.70822	0.67187	0.64314	0.65548	0.72143	0.80869	0.85928	0.84821	0.81239	0.81165	0.86574	0.93043	0.93381	0.84109	0.68763	0.54868	0.47804	0.47571	0.50787	0.54274	0.55952	0.54097	0.48153	0.39824	0.31602	0.24412	0.17972	0.12855	0.10665	0.11981
	0.052225	0.097569	0.14196	0.16087	0.14202	0.097921	0.054012	0.028838	0.028838	0.054012	0.097921	0.14202	0.16087	0.14196	0.097569	0.052225	0.021771	0.0070679	0.001787	0.00035189	5.3964e-05	6.4451e-06	0	0	0	0	6.4451e-06	5.3964e-05	0.00035189	0.001787	0.0070679	0.021771	0.052225	0.097575	0.14202	0.16122	0.14375	0.10464	0.073996	0.073996	0.10464	0.14376	0.16127	0.14237	0.099362	0.059299	0.043595	0.059645	0.10114
	0.38787	0.52667	0.647	0.68611	0.61384	0.45555	0.27626	0.13543	0.054535	0.023397	0.025757	0.052989	0.097683	0.14197	0.16087	0.14202	0.097921	0.054012	0.028838	0.028838	0.054012	0.097921	0.14202	0.16087	0.14196	0.097569	0.052225	0.021771	0.0070679	0.001787	0.00035189	6.0409e-05	6.0409e-05	0.00035189	0.001787	0.0070872	0.021932	0.053287	0.10299	0.16358	0.22837	0.30784	0.4209	0.55918	0.67599	0.72512	0.69708	0.61102	0.49639
	1.1366	1.0985	1.0282	0.92481	0.80674	0.7191	0.7129	0.80337	0.9525	1.0999	1.2187	1.3397	1.5062	1.7003	1.8338	1.8267	1.682	1.4762	1.2936	1.1792	1.1366	1.1521	1.2055	1.263	1.2801	1.234	1.1456	1.0563	0.98592	0.92819	0.88651	0.88931	0.95516	1.063	1.1735	1.2629	1.324	1.3614	1.4004	1.4753	1.6041	1.7889	2.0223	2.2575	2.3974	2.3681	2.1892	1.9379	1.6744
	0.099362	0.14903	0.18263	0.19419	0.19514	0.19419	0.18263	0.14903	0.099356	0.052577	0.021825	0.0070743	0.0017935	0.00040585	0.00040585	0.0017935	0.0070679	0.021771	0.052231	0.097629	0.14237	0.16302	0.15093	0.12717	0.13015	0.18754	0.29756	0.43263	0.55766	0.6432	0.6675	0.62342	0.52967	0.42396	0.33744	0.2759	0.2242	0.16837	0.11395	0.082917	0.096124	0.15692	0.24132	0.30318	0.30288	0.23954	0.14979	0.073996	0.028838
	1.6956	1.6217	1.5566	1.5668	1.6902	1.8806	2.04	2.105	2.0921	2.0564	2.0274	2.004	1.9967	2.0358	2.1265	2.2185	2.2429	2.1741	2.0516	1.9501	1.9312	2.005	2.132	2.2666	2.3874	2.4746	2.4898	2.4049	2.2433	2.0698	1.9354	1.8387	1.7571	1.695	1.6641	1.6294	1.5292	1.3572	1.1843	1.0942	1.1242	1.255	1.4262	1.5683	1.6433	1.6594	1.6491	1.644	1.6682
	0.21774	0.19678	0.17264	0.15229	0.15204	0.17121	0.1915	0.2031	0.21762	0.24831	0.28763	0.31456	0.31957	0.31423	0.31537	0.3248	0.32925	0.31808	0.29365	0.26201	0.222	0.17259	0.12676	0.10629	0.1197	0.14909	0.16271	0.14267	0.09941	0.059299	0.043548	0.059347	0.099714	0.14415	0.16834	0.16558	0.15721	0.17335	0.22303	0.28728	0.338	0.35676	0.33835	0.28912	0.23045	0.19692	0.21656	0.28527	0.36427
	1.255	1.2234	1.2591	1.3585	1.4423	1.4195	1.2657	1.0421	0.84777	0.75807	0.79287	0.91795	1.0661	1.1727	1.2094	1.1852	1.1243	1.0585	1.0322	1.0755	1.1684	1.2535	1.2828	1.2463	1.1743	1.1194	1.1175	1.1561	1.1781	1.1159	0.94147	0.69862	0.47488	0.33134	0.27034	0.26689	0.3017	0.3552	0.4039	0.45035	0.53605	0.69413	0.89672	1.0693	1.1491	1.1205	1.0183	0.9202	0.91655
	4.0972	4.0103	3.8719	3.7866	3.7769	3.7481	3.5958	3.3109	3.0139	2.89	3.0373	3.3641	3.6597	3.7671	3.6823	3.4999	3.2844	3.0186	2.6843	2.3488	2.1246	2.0622	2.112	2.1805	2.2089	2.2128	2.2637	2.4216	2.6699	2.9187	3.071	3.0811	2.9664	2.7933	2.6522	2.615	2.6839	2.776	2.7887	2.6958	2.5545	2.4124	2.2559	2.068	1.8936	1.8185	1.8836	2.0237	2.1106
Right panel
Baseline coupled with BLA/vCA1	0	0	0	0	2	0	2	2	0.17021	3.1489	0.51064	0	0.18182	0.5	0.68182	0.45455	0	0	0.5	0.5	1	1	0.25	3.2258	5.4194
Baseline others	0	0	0.042553	0.12766	0.59574	0.34043	0.29787	0.42553	1.617	0.21277	0.68085	0	0.25	0.16667	0.91667	0.5	0.33333	0.91667	2.0833	0	0	0.30769	0.076923	0.69231	0.53846	0.61538	0.38462	0.15385	0.38462	0.38462	1	1	2.9231	0	0	0	0.34286	0.4	0.28571	0.91429	1.5429	0.31818	0	0.13636	0.40909	1.2273	0.45455	0.45455	0
Freeze coupled witn BLA/vCA1	0	0	0	0	2	0	0	0	0.21277	3.1064	0.55319	0	0.090909	0.18182	0.5	0.45455	0	0.75	0	0	0.75	0.5	0	2.1935	4.0323
Freeze non-coupled	0	0	0.21277	0.042553	0.46809	0.21277	0.38298	0.55319	1.4894	0.17021	0.76596	0.083333	0.25	0.25	0.75	0.083333	0.5	0.91667	1.3333	0.076923	0	0.15385	0.076923	0.69231	1.1538	0.76923	0.53846	0.38462	0.15385	0.92308	1.6923	0.76923	3.0769	0	0	0	0.057143	0.22857	0.28571	0.45714	0.97143	0.5	0	0.13636	0.59091	0.36364	0.72727	0.40909	0
[truncated: 102 more columns]
