# Supplementary material for: De novo inter-regional coactivations of preconfigured local ensembles support memory
Source: Nat Commun. 2022 Mar 11;13:1272. doi: 10.1038/s41467-022-28929-x (PMC8917150; doi:10.1038/s41467-022-28929-x)
Supplement: Supplementary file 6 — Source Data [file 41467_2022_28929_MOESM6_ESM.zip › SourceData/fig07_e.csv]

Fig. 7e
Top left panel
Pre-cond coupled
Time (min)	-67.5	-62.5	-57.5	-52.5	-47.5	-42.5	-37.5	-32.5	-27.5	-22.5	-17.5	-12.5	-7.5	-2.5
	1	1.4	2.2	2.4	1.2	0.2	1	0.4	1.6	1.8	2.2	1.4	1.6	1.2
	0	0	0.4	0.4	0	0	0.2	0.2	0	0	0	0	0.2	0
	0	0	0.4	0.2	0.2	0	0.2	0	0	0	0	0.2	0	0.2
	0	0.4	0.6	0.2	0	0.2	0.2	0	0.2	0	0	0.2	0	0.2
	0	0.4	0.4	0	0	0	0	0	0	0.2	0	0	0.2	0
	0	0.8	0.6	0.4	0.4	1	0.4	0.2	0.6	1.2	0.2	0.2	0.6	0.2
	0	0.8	0	0.4	0.4	0.2	0.2	0	0.2	0.4	0.2	0	0.2	0
	0	0.2	0	0.4	0	0	0.2	0	0	0	0	0	0	0.2
	0	0	0	0.2	0.2	0.2	0	0	0.2	0	0.2	0.2	0.2	0
	0.2	0.4	0.4	0.2	0.2	0.4	0.2	0.6	0.2	0.2	0.2	0.6	0.2	0.8
	0	0	0	0	0	0	0	0	0	0	0	0	0	0
	0.4	0	0	0	0.4	0.4	0.2	0.4	0	0	0	0	0	0.2
Pre-cond non-coupled
Time (min)	-67.5	-62.5	-57.5	-52.5	-47.5	-42.5	-37.5	-32.5	-27.5	-22.5	-17.5	-12.5	-7.5	-2.5
	1	0.4	0.4	0.4	1.2	0.6	0.2	0.6	1.2	1.2	0	1	0.6	0.2
	0.4	0.6	0	0.2	0.8	0.2	0.2	0	0	0.8	0	0	1	0.4
	1.2	0.4	1	0.6	1	0.6	0	0	0.6	0.8	0.6	0.2	0.2	0.6
	0.6	0.4	0.6	0.4	0.2	0.4	0	0.2	0.8	0.4	0.4	0.6	0.6	0.2
	1.2	0.4	0.6	0.6	0.8	0	0.2	1.4	0.6	0.2	0.2	0	0	0.2
	1.4	0.6	0.6	0.4	1.6	0.6	0.6	0.6	0.4	0.8	0.2	0.2	1	1
	0.2	0.8	0.6	0.6	0.6	0.6	0.6	0.2	0.8	0.6	0.4	0.6	0.6	1
	1	0.4	0.6	1	0.8	0.4	0.6	0.6	0.2	0.8	0.2	0.2	0.8	0
	0.2	1	0.4	0.6	1.2	0.2	0	0.2	0.2	0.4	0.6	0.4	0.4	0.8
	0.8	0.8	1	0.8	1.2	0.2	0.6	0.2	1	0.6	0.2	0.4	0.2	0.4
	0.2	0.2	1	0	1	1	0.4	0.6	0.2	0.4	0.6	0.4	0.8	0.2
	0.2	0.4	0.4	0.4	0.2	0.2	0.2	0.2	0.4	0.4	0.2	0	0.2	0
	0.6	0.8	0.8	1	0.8	1.4	0.6	0.2	0.4	0.2	0.4	0.8	0.4	0.6
	0.4	0.2	0.8	0.2	0.6	0	0.2	0	0	0.8	0.2	0.2	1.2	0.2
	0	0.6	0	0.2	1	0	0.2	0.8	0.4	0	0.6	0	0.8	0.2
	0.2	1.2	0.8	0.8	0.2	0.4	0.4	0.4	0.2	0.4	0.4	0.4	0.6	0.4
	0.4	0.8	1.2	1.2	1	0.4	0.4	1	0.2	0.2	0.2	0.4	0.4	0.4
	0.8	0.6	1.4	0.4	1.4	1.4	0.6	1	0.8	0.8	1	0.4	0.4	0.6
	0	0.4	0.2	0.2	0.8	0.8	0	0.2	0	0	0.4	0	0.2	0
	0.4	0.2	1	0.6	1	1.2	0.8	1	1	0.8	0.8	0.2	0.6	0.6
	0.2	0.4	0	0.4	0.2	0.2	0.4	0.4	0.6	0.4	0.4	0.2	0	0.6
	0.2	0	0.4	0	0	0	0.2	0	0.2	0.4	0	0	0	0.4
	0.2	0.4	1	0.2	0.2	0.8	0	0.2	0.4	0	0.2	0.2	0.6	0.2
	0	0.4	0.4	0	0.6	0.2	0.2	0.4	0.2	0.2	0.4	0.4	0.4	0.6
	0.4	0.4	0.4	0	0.4	0.2	0.4	0	0.6	0.2	0.4	0	0.2	0.8
	0.2	0.6	0.4	0.2	0.6	0.8	0.2	0.4	0.4	0.4	0	0.8	0.2	0.2
	0.4	1.6	1	0.8	0.2	0	0.2	0.2	0.8	0.8	0.4	0.8	0.4	0.4
	0.2	0.8	0.8	0.2	0.2	0.2	0.4	0.4	0.6	0	1	0.4	0	0.6
	0	0.2	0.2	0.2	0.4	0.2	0.4	0.4	0.4	0.4	0	0.4	0.2	0
	1	1.2	0.4	0.2	1	0	0.6	0.2	1.2	0.4	0.6	0.2	0.4	0.4
	1	0.2	0.4	0.6	0.2	0.8	0.2	0	0.8	0.4	0.2	0.2	0	0.2
	0.2	0.6	0	0.4	0.2	0.6	0	0	0	0.8	0.4	0.4	0.2	0
	1.8	0	0.2	0.2	0.2	0.6	0	0.4	0.8	0	0.4	0.4	0.8	0
	0.4	0.4	0.4	0.6	1.4	0.4	0.6	0.6	0	0.6	0.2	0.6	0.4	0.4
	0.4	0	0	0.2	0	0	0.6	0	0.6	0	0.2	0	0	0.2
	0.2	0.4	0.2	1	1	0.8	0.8	0.6	0	0.4	0.2	0.6	0.8	0
	1.2	0.6	0.8	1.2	0.6	1	0.8	0.4	0.6	1.4	1	0.8	0.2	0.4
	1.4	0.4	0.2	2	1.2	1.4	0.2	0.4	1.2	1	0.6	0.4	0.8	0.2
	0.4	0.6	0	0.2	0	0.4	0.4	0	0.2	0.2	0	0.2	0.2	0.6
	1	0.2	1.2	0.4	1.6	1.6	0.8	0	0.4	0.6	0.2	0.6	1.2	0.8
	0.2	1	0.2	0.2	0.2	0	0.4	0	0.2	0.2	0.2	0.6	0.2	0.6
	0	0.2	0.2	0.2	0.2	0	0	0	0	0	0	0	0.2	0.2
	0.2	0.2	0.8	0.2	0.4	0.2	0	0.2	0.4	0	0.2	0	0	0.2
	0	0.4	0.2	0.2	0.2	0.2	0	0	0	0	0.2	0	0.2	0.2
	0.6	0	0	0	0	0.2	0.4	0	0.4	0	0.4	0	0	0.2
	0.8	0.6	0.2	0	0	0.6	0.4	0.2	0.4	0	0.2	0.2	0	0.2
	0.4	1	0.4	0.6	0.4	0	0.4	0.2	0.6	0	0.6	0.2	0	0.4
	0.4	0.4	0.6	0.4	0.2	0	0.2	0	0.4	0	1.2	1	0.2	1.2
	0.2	0.2	0.2	0	0.2	0	0	0.2	0	0	0.2	0.2	0	0.2
	0	0.6	0.2	0.2	0.4	0	0.6	0.2	0.2	0.6	0.2	0.2	0	0.8
	0.2	0.2	0.2	0.2	0	0.6	0.4	0.2	0.4	0.2	0.2	0.2	0.4	0.2
	0.2	0	0.2	0.2	0	0.2	0.2	0.2	0	0	0	0	0	0
	1.4	1	1.2	0.8	0	0	0.2	0.4	0.4	0.4	0.2	0.2	0	0.2
	0.4	0.2	0	0.2	0.4	0.2	0.2	0	0.4	0.4	0	0.4	0.6	0
	0.4	0.4	0.4	0	0.2	0	0	0	0	0.2	0.4	0	0.2	0
	0.8	1.2	0.4	0	0.4	0.6	0	0	0.2	0	0.2	0	0.2	0.2
	1	1.6	1	0.4	0.8	0.2	0.8	0	0	0.6	0.4	0	0	0.4
	1.6	0.8	1.2	0	0	0.2	0.6	1.2	0.2	0.4	0.4	0.2	0.6	0
	0.4	0.2	0.6	0.2	0	0	0.6	0.4	0.4	0.2	0.2	0	0.4	0.2
	1	1	0.6	0.4	0.2	0.6	0	0.6	0.6	0.4	0	0.2	0.4	0.2
	0	0.8	0.6	0.2	0.4	0.6	0.2	0.8	0.2	0.6	0.4	1	0.4	0.2
	0	0.2	0.2	0	0	0	0	0	0.2	0.4	0	0	0.2	0
	0.2	0.2	0.2	0	0.6	0.2	0.6	0	0	0.4	0.2	0.8	0.4	0
	0.6	0	0.2	0.2	0.4	0	0.2	1.2	0	0.2	0	0.2	0	0
	0.2	0.4	0.4	0	0.6	0	0.4	0	0.6	0.6	0	0	0.2	0.2
	0.6	1.2	0.8	0.2	0.6	0.8	0.2	0.8	0	0	0.4	0.6	0.2	0.2
	1	0.6	0.4	0.2	0.2	0.8	0.8	0.4	0.4	0.2	0.4	0.6	0.8	0.4
	1	0	0.8	0.2	0.8	0.4	0.4	0.4	0	1	1	0.2	1	0
	0.4	0.4	0	1	0.4	0.2	0.2	0	0.2	0.4	0	0.2	0.2	0
	0.6	0.4	0.4	0.2	0.8	0	0.2	0.4	0.2	0.2	0.2	0.6	0.4	0.2
	1	1	1.6	0.2	0.8	1.8	1.2	0.4	0.6	1	2	1	1.4	0.4
	0.2	0	0.4	0.2	0.6	0.2	0.4	0.2	0	0.2	0.2	0	0	0.6
	1.2	0.4	0.4	1	1	1	1	0.8	0.2	0.6	0.6	0.4	0.4	0
	0.6	0.6	0.4	0.2	0.4	0.4	0.4	0.6	0.6	0.8	0.6	0.8	0.4	0.4
	0.4	0.6	0.6	0.8	0.8	0	0.4	0.6	0.6	1	0.2	0.4	0	1
	2	1.2	1.4	0.6	1.4	1.4	1	0.6	2.2	1	0.4	0.6	0.8	1.4
	0	1	2.8	1	0.6	0.8	0.8	0.4	1	1.4	1	0.8	0.8	0.2
	1	0.6	0.4	0.2	1	0.8	0.4	0.6	0.2	0.2	0.2	0	0	0.2
	0.4	1	1	1	1.2	0.4	1	0.4	1	1	0.4	0.8	0.8	0.4
	0	0.2	0	0	0	0.2	0	0	0	0	0	0.2	0	0
	0	0	0	0	0.4	0	0.2	0	0	0	0	0	0	0.2
	0	0	1	0	0	1	0.2	0	0	0	0.2	0	0.8	0.4
	0	0	0	0.2	0	0	0	0.2	0	0	0	0	0.2	0
	0	0	0	0	0	0	0	0	0	0	0	0	0	0
	0	0	0.2	0.2	0.2	0.2	0	0.2	0.2	0	0	0	0	0
	0	0	0	0	0	0.2	0	0	0	0	0	0	0	0
	0	0.2	0	0	0	0	0.2	0	0.2	0.2	0	0.2	0	0
	0	0	0.2	0	0.2	0	0	0	0	0	0	0.2	0.2	0
	0	0	0.2	0	0	0	0	0	0	0	0	0	0	0
	0	0	0	0	0	0	0	0	0	0	0	0	0	0
	0	0	0	0	0	0	0.2	0	0	0	0	0	0	0
	0	0	0	0.2	0	0	0.2	0	0	0	0	0	0	0
	0	0	0.2	0	0	0	0	0	0	0.2	0	0	0	0
	0	0	0	0.2	0	0	0	0	0	0	0.4	0	0	0
	0	0	0.2	0	0.2	0	0.2	0.2	0	0	0.2	0	0	0
	0	0	0	0	0	0	0	0	0	0	0	0	0	0
	0	0.2	0	0	0	0	0	0	0	0	0	0	0.2	0
	0	0	0	0	0	0.2	0	0	0	0	0	0	0.4	0
	0	0	0.4	0	0.2	0	0	0	0	0	0	0.2	0	0
	0	0	0	0	0	0.2	0.2	0.2	0	0	0.2	0	0	0
	0	0.2	0	0.2	0	0.2	0.2	0	0	0.2	0.2	0	0	0
	0	0	0	0	0	0	0	0	0	0	0	0	0	0
	0	0.2	0	0.2	0.2	0.2	0	0	0	0.2	0	0	0	0
	0	0.4	0.2	0.8	0	0.4	0.4	0	0	0	0	0.2	0.2	0.2
	0	0	0	0	0.2	0	0	0	0	0	0	0	0.2	0
	0	0	0	0	0	0	0	0	0	0	0	0	0	0
	0	0	0	0	0.2	0	0	0	0	0	0.2	0	0.2	0
	0	0	0	0.4	0.2	0	0	0	0	0	0	0	0	0
	0	0	0.2	0.2	0	0.2	0.4	0	0	0	0	0	0	0
	0	0	0.6	0.2	0.2	0.6	0	0	0	0	0	0.2	0	0
	0	0.4	0	0.2	0.2	0	0.2	0	0	0	0	0	0.2	0
	0	0	0	0	0.2	0	0	0	0	0	0	0	0	0
	0	0	0	0.4	0	0.2	0	0	0	0	0	0.2	0	0
	0	0	0	0	0.2	0.2	0	0.2	0	0	0	0	0	0
	0	0	0	0.2	0.2	0.2	0	0	0.2	0	0	0	0	0
	0	0.2	0.2	0.8	0	0	0	0	0	0	0.2	0	0	0.2
	0	0	0	0	0	0	0	0	0	0	0	0	0	0
	0	0	0	0	0	0	0	0	0	0	0	0	0	0
	0	0	0.4	0	0	0	0.2	0	0	0	0	0	0	0
	0	0	0.2	0	0	0	0	0	0	0	0	0	0	0.2
	0	0	0.6	0	0	0.4	0	0.2	0	0	0	0	0	0.2
	0	0.2	0.2	0	0	0.2	0	0	0	0	0	0	0	0
	0	0.4	0.2	0	0	0	0	0.2	0.4	0	0	0	0	0
	0	0	0	0.2	0	0	0	0	0	0.2	0	0	0	0
	0	0.2	0	0	0	0	0	0	0	0.4	0	0	0	0
	0	0	0.2	0.6	0	0	0.4	0	0	0.2	1	0.2	0.6	0.2
	0	0	0	0	0.2	0	0	0	0	0.2	0	0	0	0
	0	0	0	0	0	0	0	0	0	0	0	0	0	0
	0	0	0.6	0.2	0.4	0.2	0	0	0	0.2	0	0	0	0
	0	0	0	0	0.2	0	0	0.4	0	0	0	0	0	0
	0	0.6	0	0.2	0	0.4	0.2	0.2	0	0	0	0.2	0	0
	0	1	0.4	0	0	0.4	0.4	0.2	0	0.2	0	0.2	0	0
	0	0	0	0	0.2	0.4	0.6	0.2	0	0	0.4	0	0.4	0.6
	0	0.2	0	0	0.2	0	0	0.2	0.2	0.2	0	0	0	0
	0.4	0	0	0.4	0.2	0	0	0.2	0.2	0	0	0	0	0
	0	0.4	0	0.2	0	0.2	0	0	0	0.2	0.4	0.2	0	0
	0.6	0	0.2	0	0.4	0	0.2	0.6	0	0	0	0.2	0	0.6
	0.2	0	0	0.4	0	0	0	0	0.2	0	0	0	0	0.6
	0.4	0	0.2	0	0.2	0	0.6	0.2	0.4	0	0.2	0	0.2	0.2
	0.2	0	0.6	0.2	0.4	0	0.2	0.8	0	0.2	0	0.4	0	0.2
	0.4	0.4	0	0.6	0.4	0.2	0	0	0	0.2	0	0	0.2	0.2
	0	0.2	0.4	0.4	0.4	0.4	0.2	0	0.2	0	0	0.4	0.2	0.8
	0	0.2	0	0.2	0	0.2	0	0	0.2	0	0.2	0.2	0	0
	0	0	0.2	0.2	0.2	0.2	0	0.4	0.2	0	0.2	0	0.2	0
	0.4	0	0	0	0.6	0.2	0	1	0.2	0.2	0.2	0	0.2	0
	0	0	0.2	0.8	0.2	1	0.2	0.6	0.2	0	0	0	0	0
	0.2	0	0	0.2	0.4	0.2	0.2	0.4	0.4	0.4	0	0	0.4	0
	0	0	0	0	0.4	0.2	0.2	0	0.6	0.2	0.6	0	0	0
	0	0	0.2	0	0.2	0	0.2	0	0	0	0	0	0	0
	0	0.2	0	0	0	0.4	0.2	0	0	0.2	0.4	0.2	0	0
	0	0	0	0.2	0.2	0	0	0	0	0.4	0.2	0	0.2	0.4
	0.2	0	0	0	0	0.2	0	0	0	0.2	0	0	0.4	0
	0.2	0.2	0	0	0	0.2	0.4	0.2	0	0.2	0	0	0	0
	0	0	0	0.2	0.2	0	0	0	0.2	0.2	0.4	0	0	0
	0	0	0	0	0.2	0	0.4	0	0	0.2	0.2	0.2	0	0
	0	0	0	0	0.4	0	0	0	0.2	0	0.2	0.4	0	0.2
	0	0	0	0	0	0	0.4	0	0.2	0	0	0	0	0
	0	0.2	0	0	0	0.2	0	0	0	0	0	0	0	0.4
	0	0	0.2	0	0	0	0	0.2	0	0.2	0	0	0	0.2
	0.2	0	0	0.2	0	0	0.2	0.2	0	0.2	0	0.2	0	0
	0.2	0	0	0	0	0.2	0	0	0	0.2	0	0.2	0	0
	0.2	0.4	0.2	0.2	0.4	0.6	0.2	0.6	0.4	0	0.2	0.6	0.6	0.4
	0.6	0.4	0.6	0.8	0.4	0.6	0	0.4	0.2	0	0.4	0	0.6	0.2
	0.2	0.4	0.4	0	0.2	0	0.2	0.2	0	0.4	0	0.2	0	0
	0	0.2	0.2	0.2	0.2	0.4	0.2	0	0.6	0.2	0.4	0	0.4	0
	0.6	0.8	0.6	0.4	0.8	0.8	0.2	0.4	0	0.8	0	0.8	0.2	0.2
	0.4	0.2	0.2	0.4	0.2	0	0	0	0.2	0.2	0	0.2	0.4	0.4
	0.2	0.6	0.6	0	0.2	0.2	0.4	0.4	0.8	0.4	0.4	0.6	0	0.4
	0.4	0.2	1	0.8	0	0.4	0.4	0.2	0.4	0.4	0.2	0.6	0.8	0.2
	0.2	0.2	0.4	0.6	0.2	0.4	0.2	0	0	0	0	0.2	0	0.4
	0.6	0.2	1	0.8	0.4	0.2	0	0	0.4	0.2	0.2	0.6	0.2	0
	0.2	0.2	0.6	0.4	0.6	0	0	0.2	0.2	0	0.2	0	0.4	0
	0.2	0.2	0	0	0.2	0	0	0.2	0	0	0.2	0.6	0.2	0.2
	0.4	0.4	0.2	0.6	0.4	0	0.2	1	0.2	0.6	0	0	0	0
	0.2	0.4	0.6	0.6	0	0	0	0.6	0	0	0	0	0	0.2
	0.2	0	0.2	0.2	0	0.2	0.2	1	0	1	0.8	0.4	0.2	0.2
	0	0	0	0	0.2	0.4	0	0	0.2	0	0	0	0.4	0.2
	0	0	0	0	0	0	0	0	0	0.2	0	0.2	0.2	0
	0.2	0.2	0	0.4	0.4	0.2	0	0	0	0	0.4	0.2	0	0
	0.2	0	0	0.4	0	0.4	0.2	0	0.2	0.4	0	0	0.4	0
	0.4	0.4	0.4	0.2	0	0.2	0	0.4	0	0	0.4	0.2	0	0.6
	0	0	0	0.2	0	0	0	0.2	0	0.2	0	0	0	0
	0.4	0.2	0	0.2	0.2	0.2	0	0.2	0	0	0	0.4	0.4	0.2
	0.8	0.2	0.2	0.4	0.6	0.2	0	0	0	0	0	0.4	0	0.2
	0	0.4	0	0.4	0	0.2	0.2	0.2	0	0	0	0.4	0	0.2
	0.2	0.8	0.2	0.2	0	0.4	0.4	0	0.4	0	0.2	0.2	0	0.6
	0	0.4	0.2	0.2	0.2	0	0.2	0	0.2	0.2	0.2	0.2	0	0
	0.2	0	0.2	0.2	0	0.4	0.4	0.2	0	0	0.2	0	0	0.2
	0.2	0.2	0.2	0.2	0	0.4	0	0	0.2	0	0.4	0	0	0.2
	0	0.8	0.2	0	0.6	0.4	0	0.2	0.2	0	0	0.2	0.4	0.2
	0.2	0.6	0.4	0.2	0.2	0.4	0.6	0	0.4	0.2	0	0	0.4	0.2
	0	0	0.4	0.2	0.4	0.6	0.6	0.6	0.6	0.4	0.4	0.6	0.6	0.2
	0	0.2	0	0	0	0.2	0.2	0	0	0	0	0	0	0.2
	0	0	0	0	0.2	0.4	0	0	0	0.2	0	0	0.4	0
	0	0.2	0.4	0	0	0	0	0.2	0	0.4	0.2	0	0.2	0
	0.4	0.4	0.4	0	0	0.2	0.4	0.2	0.2	0.2	0.4	0	0.6	0.4
	0.2	0.2	0	0	0.2	0.2	0	0.4	0.4	0.2	0	0.2	0.6	0.4
	0.4	0.6	0	0	0	0.2	0.2	0.2	0	0.4	0	0	0	0
	0.4	0.2	0	0.2	0.2	0.2	0.4	0.6	0	0	0.2	0	0	0
	0.4	0.6	0	0.2	0.2	0	0	0.2	0.4	0	0	0.2	0	0.2
	0	0.2	0	0.4	0.2	0.2	0.6	0	0	0.2	0	0	0.2	0.2
	0	0.4	0.2	0.4	0	0.2	0	0.6	0.2	0.2	0	0.2	0	0
	0.2	0.4	0.2	0	0.2	0	0.2	0	0.2	0	0.4	0.2	0.4	0.2
	0.2	0.2	0.2	0.2	0.2	0	0.2	0.4	0	0.4	0.4	0	0.2	0.4
	0.4	0.4	0	0	0	0.6	0	0	0	0.2	0.2	0	0	0.2
	0	0.4	0	0	0.4	0	0.2	0	0.2	0	0.2	0.2	0.4	0
	0.4	0.4	0	0.6	0.4	0.8	1	0.2	0.8	1	0.6	0.8	0.8	0.6
	0.2	0.4	0	0.4	0	0.2	0.2	0.2	0.2	0.4	0	0	0	0.2
	0.2	0.4	0	0.2	0	0.8	0.4	0.2	0.2	1	0.2	0.4	0	0.2
	1.2	0.2	0.4	0.4	0.4	0.6	0.4	0.2	0.4	0.4	0.2	1.6	0.6	0.2
	0.4	0	0.2	0.2	0.4	0.2	0.2	0.2	0.4	0	0	0	0.6	0.2
	0.2	0.4	0.2	0.2	0.2	0.6	0.8	0	0.6	0.8	0	0.2	0	0
	0	0	0	0	0.2	0.4	0.2	0.2	0.6	0	0.6	0.6	0.2	0.2
	0.4	0.2	0.6	0.8	0.4	0	0.6	0.4	0.6	0.2	0	0.8	0.2	0
	0	0.2	0.4	0.2	0.2	0.4	0.2	0	0	0	0.2	0.2	0	0.4
	0.2	0.2	0.6	0.2	0.2	0.8	0.2	0.2	0.6	0.2	0.2	0.2	0.2	0.2
	0.2	0.2	0.2	0.6	0.2	0.2	0.4	0.4	0.6	0	0	0	0	0.2
	0.4	0.2	0.6	0.2	0	0.4	0	0.2	0.6	0	0.2	0.2	0	0.2
	0.2	0.2	0.4	0	0	0.2	0.2	0.2	0.2	0.2	0	0.6	0.4	0.4
	0.4	0	0	0.2	0.2	0.2	0.2	0.4	0.2	0.4	0	0.4	0.2	0
	0	0.6	0	0.2	0.2	0.8	1	2	0.2	0.6	0.4	1.4	0.6	0.4
	0.2	0	0	0	0	0.4	0.2	0.2	0	0	0	0	0.2	0
	0	0	0	0.2	0	0.2	0.4	0	0	0	0	0.2	0.4	0
	0.2	1	0.2	0.2	1	0	0.2	0.2	0	0.8	0.4	0	0.2	0
	0.4	0.2	0.8	0.2	0.6	0	0	0	0.2	0.4	0.6	0.6	0.4	0
	0	0	0	0	0.4	0	0	0	0.2	0	0	0.4	0.6	0.2
	0.6	0	0.2	0.6	1	0.2	1	0.2	0.2	0	0	0.4	0.6	0.2
	0.2	0.4	0	0.2	0.2	0.4	0.2	0.2	0.4	0.2	0.4	0	0.2	0.2
	0.2	0.4	0.2	0.4	0.2	0	0.2	0	0.2	0	0.2	0.4	0	0.2
	0	0.4	0	0	0.2	0.2	0	0.2	0	0.2	0.4	0.6	0.6	0
	0	0	0.4	0.2	0	0	0.2	0.4	0.6	0	0	0	0	0.2
	0	0	0	0	0	0	0.4	0.2	0.2	0	0	0.2	0.2	0.2
	0.2	0.2	0.4	0.8	0	0.6	0.2	0.2	0.2	0.8	0	0.2	0.4	0.2
	0.2	0	0	0	0.2	0	0.4	0	0.2	0.2	0	0.6	0	0.2
	0.4	0.2	0.2	0	0	0.2	0.2	0.4	0.2	0.4	0	0	0.2	0.2
	0	0	0	0.4	0	0	0	0.4	0.2	0	0	0	0	0.2
	0	0	0	0	0	0.2	0	0	0.4	0	0	0	0	0.2
	0	0.2	0.2	0.2	0	0	0	0.2	0	0.2	0	0	0	0
	0	0.2	0.8	0.2	0	0	0	0.2	0	0.2	0	0	0	0.4
	0	0	0	0	0.2	0	0	0	0.2	0.4	0.4	0	0	0
	0	0.4	0.2	0.4	0.2	0.2	0	0.4	0.2	0	0.2	0	0.2	0
	0	0.2	0.2	0	0	0	0	0.4	0	0.2	0	0	0	0
	0.2	0	0	0.2	0	0	0	0.4	0.2	0.2	0	0	0	0.2
	0	0	0	0	0.2	0.6	0	0.2	0.2	0.2	0	0.2	0	0
	0	0	0	0	0	0.2	0.2	0	0	0	0	0.2	0	0
	0	0	0	0.2	0.2	0.4	0	0	0.2	0	0	0	0	0
	0	0	0	0.2	0.2	0.2	0	0	0	0	0.2	0	0	0
	0	0.4	0	0.4	0	0	0	0	0.2	0	0	0.2	0	0
	0.2	0.2	0.2	0.2	0.4	0.4	0	0.2	0.2	0	0	0.2	0	0
	0	0	0	0	0.2	0	0	0	0.4	0	0	0	0	0
	0	0	0	0	0	0.4	0	0	0	0	0	0	0	0
	0	0.2	0.2	0	0	0.4	0	0	0	0.6	0	0.4	0	0.2
	0	0	0	0	0	0	0	0	0	0.2	0	0	0	0
	0.4	0.2	0.2	0.2	0.2	0.4	0	0.2	0	0.2	0.2	0.2	0.4	0
	0	0.4	0.4	0.2	0.2	0	0.2	0.2	0	0	0.4	0.2	0.2	0.2
	0.8	1	0.4	0	0	0.2	0.2	0.6	0.2	0.2	0	0	0.2	0
	0	0.2	0	0	0	0	0	0.2	0	0	0.2	0	0	0.4
	0.6	0	0	0.2	0	0	0.2	0	0	0	0.2	0	0.2	0.4
	0.4	0.2	0	0	0.2	0.2	0.2	0	0	0.2	0.2	0.2	0	0.2
	0.2	0.2	0.2	0.2	0.4	0.2	0.2	0	0.4	0	0.2	0	0.4	0.2
	0	0.4	0	0.4	0.4	0.2	0.8	0.6	0.4	0	0.2	0.2	0.6	0.8
	0	0.2	0	0	0	0	0.2	0.2	0	0.2	0	0.4	0.2	0
	0.2	0.4	0	0.2	0	0.2	0	0.2	0	0	0.4	0.8	0.4	0.4
	0	0	0	0	0	0	0	0	0	0	0	0	0	0
	0.6	0.6	0	0	0	0	0	0.2	0.2	0	0.4	0.4	0.2	0
	0.6	0.4	0	0.2	0.2	0.2	0.2	0.2	0.4	0.6	0.4	0.2	0	0
	0.6	0.4	0.6	0.8	0.4	0.6	0	0.4	0.4	0.4	0.6	0.4	0.4	0
	0	0	0.2	0	0.2	0	0	0	0.2	0	0.2	0.2	0	0.4
	1	0.2	0.4	0	0	0	0	0.2	0	0.2	0	0	0	0
	0.8	0	0	0	0	0	0.2	0.2	0.2	0.2	0	0.2	0	0.4
	0.4	0.2	0.2	0.2	0	0.4	0.4	0	0	0	0.2	0	0	0.2
	0.6	0.2	0.6	0.2	0.4	0.8	0.4	0.4	0.2	0	0.2	0.2	0.4	0.4
	0	0.4	0.4	0.2	0.2	0.2	0	0	0	0	0.2	0.2	0	0.6
	0.2	0	0	0	0	0	0	0	0	0	0.2	0	0.2	0
	0	0	0	0	0	0	0	0	0	0	0	0	0	0
	0	0.2	0.2	0.2	0.2	0	0.2	0	0.4	0	0.2	0.2	0.4	0.6
	0.2	0.4	0.2	0	0	0.4	0.2	0	0.2	0.2	0.4	0	0	0.6
	0.4	0	0.2	0.4	0	0	0.2	0	0	0	0	0	0.2	0
	0	0	0	0.2	0.4	0	0	0.2	0	0.4	0.2	0	0.6	0
	0.4	0	0	0	0	0	0	0	0	0	0.2	0	0	0.2
	0	0	0.2	0	0.2	0	0	0	0	0	0	0	0	0
	0	0	0	0.2	0.2	0	0	0	0	0	0	0	0	0
	0.2	0	0	0.2	0.4	0.2	0.4	0	0	0	0	0	0.2	0
	0	0	0	0	0	0	0	0.2	0	0	0	0.2	0.6	0
	0	0	0	0.2	0.2	0.2	0.2	0.2	0	0.8	0	0.4	0.2	0.2
	0.4	0	0	0.2	0	0	0	0	0.2	0	0.2	0	0	0
	0	0.2	0.8	0	0.6	0.2	0.2	0.6	0.2	0.2	0.4	0.2	0	0
	0	0	0.2	0	0.2	0.2	0.2	0.2	0	0	0	0	0	0.2
	0	0	0.2	0	0	0	0.2	0	0	0	0	0.4	0	0.2
	0	0.2	0	0	0	0.2	0	0	0	0	0	0	0	0
	0	0.2	0	0	0.2	0	0.2	0	0.2	0	0.8	0.2	0.2	0.2
	0.2	0.2	0.2	0	0	0.6	0.2	0	0.2	0.6	0	0	0	0
	0.2	0	0	0	0	0	0.2	0	0.6	0.4	0	0.4	0	0
	0	0.2	0	0.4	0.2	0.2	0	0	0	0.2	0	0	0	0
	0.2	0.6	0.2	0	0.2	0.2	0.2	0.2	0.4	0	0.2	0	0.2	0.2
	0	0	0.4	0.4	0	0.2	0	0	0	0.4	0.2	0	0	0.2
	0	0	0	0	0	0	0	0	0.2	0	0	0	0	0
	0	0	0.4	0	0	0	0	0	0	0.2	0	0.2	0	0.2
	0.2	0.2	0	0.2	0	0.2	0.2	0.6	0.2	0.8	0.4	0.2	1	0.8
	0.2	0.2	0.2	0	0.6	0.2	0.2	0.4	0.4	0	1	0.6	0.4	0.4
	0.2	0.4	0	0.4	0.8	0.2	0.4	0.2	0.2	1.4	1	0.4	0.6	0.8
	0.6	0.2	0.2	0.2	0	0	0.2	0.2	0	0	0	0.4	1	0.4
	0.2	0.4	0	0	0	0	0.2	0.4	0.4	0	0.4	0.2	0	0.6
	0	0	0	0.4	0	0	0	0.2	0	0.2	0	0	0	0
	0.4	0	0	0	0.6	0	0.2	0.2	0.2	0.2	0.4	0.2	0.6	0.2
	0	0.2	0.2	0.2	0	0.6	0	0.4	0.2	0.2	0.2	0	0.8	0.4
	0.8	0	0.6	0	0	0	0.2	0.4	0.2	0	0	0	1	1.2
	0	0	0.6	0	0.2	0.2	0.2	0	0.4	0.2	0.4	1.4	0.8	0.6
	0.2	0	0	0	0	0	0.2	0.2	0.2	0	0.2	0.6	0.8	0.2
	0.2	0	0.4	0	0.2	0	0	0.4	0.2	0.2	0.2	0.8	0	0.6
	0	0.2	0	0	0	0	0	0	0.2	0	0	0	0	0.4
	0.2	0	0.2	0	0	0	0.2	0.2	0	0	0	0.2	0.4	0.2
	0	0.2	0.6	0.6	1	0	0.6	0.2	1	0.8	0.2	0.4	0	0
	0.4	0.2	0.4	0.4	0.6	0	1	0.2	0	0	0.4	0	0	0
	0.2	1	0.2	0.4	0.8	0.2	0.8	0.8	0.4	0	0.6	0	0	0.6
	0.2	0.8	0.4	0.6	0.6	0.8	0.8	0	0.2	0	0.2	0	0.4	0
	0	0	0.6	0	0	0.2	0.6	0.4	0.2	0	0	0	0	0
	0	0.2	0	0	0	0	0	0	0	0	0.2	0	0	0
	0.6	0.2	0.2	0.2	0	0.2	0.2	0.2	0	0.4	0.2	0	0	0
	0	0.8	0.4	0	0.4	0	0.6	0.6	0.4	0.4	0	0	0.2	0.2
	0	0.2	0.2	0.2	0.2	0.2	0	0	0.4	0	0.2	0.2	0	0
	0.6	0.6	0.4	0.4	0	0.2	0	0.8	0.4	0.8	0	0	0.2	0
	0	0.6	0.4	0.2	0	0.2	0.2	0	0	0.4	0.2	0.2	0	0
	0.4	0.6	0.8	0.4	0.4	0.4	0.4	0.6	0.4	0.4	0.4	0	0.2	0
	0	0.4	0.2	0	0.2	0.2	0.2	0	0	0.2	0.2	0	0	0
	0	0.2	0	0	0.2	0	0	0	0.2	0.2	0	0	0	0
	0.4	0.6	0.8	0.2	0.4	0.4	1	1	0.6	0.8	0.4	0.4	0.6	0.4
	0	1	0.4	0	0.2	0.6	0.4	0.8	0.2	0.4	0.6	1	1.2	1.2
	0.8	0.4	0.4	0.4	0.6	0.8	0.2	0.6	0.6	0.6	1	1.2	0.8	1.2
	0.4	0.4	0.8	0	0.6	0	0.2	0.6	0.6	0.4	0	1.2	0.8	1.2
	0	0.2	0.2	0.2	0.2	0	0.4	0	0.2	0	0.2	0.6	0.8	0.2
	0	0.2	0.2	0	0.2	0	0	0	0	0	0.4	0.2	0	0
	0	0.4	0.2	0.2	0	0.4	0	0.4	0	0	0.8	0.6	0.2	0.6
	0.8	0.2	0.4	0	1.4	0.4	0.2	1	0.2	0.4	1.4	1	1.2	0.6
	0	0.4	0	0	0.8	0.2	0	0.4	0	0	0	0.4	0.4	0
	0.4	0.2	0.4	0.4	0.4	0.8	0	0.6	0.2	0.4	0.6	1.2	0.6	0.6
	0.4	0.4	0.4	0.4	0.6	0.4	0.2	0.2	0.4	0.6	0.6	0.2	0.6	0.6
	0	0	0	0	1.2	0.2	0.4	1	0	0.8	0.8	0	1.2	1
	0	0.2	0.2	0.2	0.2	0.2	0.6	0.2	0	0.2	0.2	0	0.6	0.4
	0.2	0	0	0	0.2	0	0	0	0.2	0	0.2	0.4	0.2	0.6
	0.8	1	1.8	0.8	2.6	1	2	0.8	2	2.2	1	0	0	0
	1.4	1.8	1.4	1	1.8	1	2.6	0.8	2.6	1.6	0.6	0	0	0
	1	1.4	1.4	2.6	2.4	1.6	2	0.8	0.6	0.6	2	0	0.2	0
	1.2	1.4	1.2	1.8	1.8	0.6	1.4	1.2	1	2	0.2	0	0	0
	0.2	1.2	0.6	0.8	1.4	0	0.2	0.6	0.4	0.4	0.2	0	0	0
	0	0	0	0.2	0.4	0.2	0.2	0	0.2	0	0	0	0	0
	0	1.2	1	0.6	1.8	2.2	1.2	0.4	1.2	1	1.2	0	0	0
	0.6	1	1.2	1.6	1	1	1.2	1	1.2	1.2	1.4	0.2	0	0
	0	0.6	0.4	1.4	1.4	0	0.6	0.8	0.2	0.2	0.6	0	0	0
	0.6	1.8	2.4	1.8	1.6	2	1.2	0.6	1.4	1.6	1	0	0	0
	0.2	0.2	1.8	0.4	1.4	1.6	0.2	1	1.2	1.6	0.6	0	0	0.2
	0.8	1.8	1.2	0.2	0.8	0.8	1.4	0.2	0.6	0.6	0	0	0	0
	0.4	0.4	0	0.6	0.4	0.8	0.4	0	0	0.2	0.4	0	0	0
	0.4	0	0.2	0.2	0.6	0.2	0.4	0	0	0.2	0.6	0	0	0
	0	0	0.2	0.4	0	0	0	0	0	0	0	0	0	0
	0	0	0	0	0	0	0	0	0	0.2	0	0.2	0	0
	0	0.2	0.4	0.2	0	0.2	0.2	0	0.2	0	0	0.2	0.2	0
	0	0	0.2	0	0	0	0	0	0	0	0	0	0	0
	0	0	0	0	0	0	0	0	0	0	0	0	0.2	0
	0	0	0	0	0	0	0	0	0	0	0	0	0	0
	0.4	0	0	0	0	0	0	0	0	0	0	0	0	0
	0	0	0	0	0	0	0	0	0	0.2	0	0	0.2	0
	0	0	0	0.2	0	0	0	0.2	0	0	0	0	0	0
	0.2	0	0	0	0	0	0	0	0	0	0	0	0	0
	0	0	0	0	0	0	0	0	0	0	0.2	0	0	0
	0	0	0	0	0.2	0	0	0	0	0	0	0	0	0
	0	0	0	0	0	0	0	0	0	0	0	0	0	0
	0.2	0	0.4	0	0.6	0	0.4	0	0.4	0	0.2	0.2	0	0.2
	0.8	0.4	0.2	0.2	0.6	0	0.4	0.2	0.2	0	0.2	0	0.4	0
	0.4	0.2	0.2	0.6	0.6	0.4	0.6	0	0.8	0.2	0.4	0.2	0.2	0
	0.6	0.2	0	0	0.4	0	0.8	0.2	0.2	0	0.2	0.2	0	0
	0.2	0	0.2	0.4	0	0.2	0	0.2	0	0.4	0.2	0	0	0
	0	0	0	0	0	0	0	0	0	0	0	0	0	0
	0.2	0.2	0.2	0.2	0.4	0.2	0	0	0.2	0	0	0	0	0
	0.2	0.2	0.6	0	0.2	0.4	0.6	0	0	0	0.4	0	0	0.4
	0	0.4	0.2	0	0.2	0	0.2	0	0.2	0	0	0	0	0
	0.2	0.4	0.2	0.2	0.2	0.4	0.2	0.4	0.2	0	0	0.2	0	0
	0.2	0.2	0.2	0.2	0	0.2	0.2	0	0	0.4	0	0.2	0	0
	0	0	0	0	0	0	0.2	0	0	0	0	0	0	0.2
	0	0	0.2	0	0	0	0	0	0.2	0	0	0	0	0
	0.2	0	0.8	0.4	0	0	0.2	0.2	0	0	0	0	0	0
	0	0	0.2	0	0	0	0	0.2	0	0	0	0	0	0
	0	0.8	0.8	0.4	0.4	0	0.6	0.4	0.2	0.2	0.4	0.4	0.4	0.4
	0.2	0	0	0	0	0	0	0	0	0	0	0	0	0
	0	0.2	0.2	0.4	0.4	0.2	0	0.4	0.6	0.2	0	0	0.2	0.2
	0	0	0.4	0.6	0.4	0.2	0	0.8	0	0.6	0	0	0	0.2
	0.4	0.6	0.2	0.2	0.2	0	0.8	0.2	0	0.4	0.4	0.4	0	0
	0	0	0.2	0.4	0.4	0.6	0.4	0	0	0	0.4	0	0	0
	0.2	0.4	1	0.6	0.2	0	0.4	0.4	0.2	0	0.2	0.6	0	0.4
	0	0.4	1	0	0.2	0.2	0.2	0.6	0	0.2	0.4	0.2	0	0.4
	0	0.2	0.2	0.2	0.2	0	0.2	0.2	0	0	0.2	0	0	0.2
	0	0.2	0.4	0.2	0	0.4	0.2	0.2	0	0.2	0.6	0	0	0.2
	0	0.2	0.8	0	0.4	0.2	0.6	0	0.4	0.2	0	0	0.2	0.6
	0	0.4	0.8	0.2	0	0	0.4	0.2	0.2	0	0.2	0.4	0	0
	0	0.2	0.6	0.4	0.6	0	0.6	0.4	0	0.2	0.6	0	0	0.6
	0	0	0.2	0.2	0	0.2	0	0	0	0	0.2	0	0	0
	0	0	0	0	0	0	0	0	0	0	0	0	0	0
	0.2	0.4	0	0.2	0.2	0	0	0	0.2	0.6	0	0	0	0
	0	0	0	0	0	0	0	0	0	0.2	0	0	0	0
	0	0	0	0	0.2	0.2	0.2	0	0	0	0	0	0	0
	0	0.2	0	0	0.2	0	0	0	0	0	0	0	0	0.2
	0	0.2	0	0	0	0.2	0	0.2	0	0	0	0	0	0
	0	0.4	0	0	0.2	0.2	0	0	0	0	0	0	0	0
	0.2	0.2	0.8	0	0.2	0	0.4	0.4	0.2	0	0.2	0	0	0.2
	0	0	0.2	0	0	0	0.6	0	0	0	0	0	0.2	0.2
	0	0	0	0	0	0	0	0	0	0	0.2	0	0.2	0
	0	0	0.4	0.6	0.4	0	0	0.2	0.2	0	0.2	0.2	0	0
	0.2	0	0	0	0.2	0	0	0	0	0.4	0	0	0	0.2
	0	0	0.2	0.4	0	0	0	0.2	0	0.2	0	0	0.2	0
	0	0.2	0	0.2	0	0	0	0	0	0	0	0	0	0.4
	0	0.6	0.2	0	0.2	0	0.2	0	0	0	0	0.2	0	0
	0	0	0	0	0	0.2	0	0	0.2	0	0	0	0	0
	0	0.2	0.2	0.2	0.2	0	0.4	0.6	0.8	0.4	0	0.6	0	0
	0	0	0	0.2	0	0	0.2	0	0	0	0	0	0	0.2
	0	0	0.8	0	0.6	0.2	0.4	0	0.2	0.2	0.2	0.2	0.2	0
	0	0	0	0.4	0	0.8	0.4	0.4	1	0.2	0	0.2	0.2	1
	0.2	0	0.8	0	0.2	0	0	0.2	0.4	0.2	0.2	0.6	0.2	0
	0	0	0.4	1.2	0	0.2	0.2	0	0	0	0.2	0.2	0	0
	0	0.6	2.8	1	0.2	0.6	0.8	0	0	0.4	0	0.4	0.2	0.4
	0	0	0.6	0.4	1	0.2	0.4	0	0.2	0.8	0.2	0.4	0.2	0
	0	0	1.2	0.8	0	0	0	0	0	0	0	0.4	0	0
	0	0.4	1.2	0.4	0	0.4	0.2	0.2	0	0	0.2	0.4	0	0
	0	0	0.2	0.4	0.6	0.2	0.2	0.2	0	0.4	0	0	0.4	0
	0.2	0.2	0.4	0.4	0	0.2	0.2	0	0	0.4	0	0.4	0	0.2
	0	0.2	0.2	0.4	0.6	0	0.4	0.2	0.4	0.2	0.4	0.4	0	0
	0	0	0.2	0.2	0	0	0	0	0	0	0	0	0	0
	0	0	0	0	0	0	0	0	0	0	0	0	0	0
	0	0.4	0.2	0	0.6	0	0	0	0.2	0.6	0.2	0.2	0	0
	0	0	0	0	0	0	0	0	0	0	0	0	0	0
	0.2	0	0	0	0.4	0	0.2	0	0	0.4	0	0	0	0.2
	0	0	0	0.4	0.2	0.4	0.2	0	0	0	0.2	0.4	0	0.2
	0	0	0	0	0.2	0.4	0.2	0	0.2	0	0.2	0	0	0.2
	0	0	0	0	0.2	0	0	0	0.2	0	0	0	0.2	0
	0.2	0.6	0.2	0.4	0.4	0	0	0	0	0	0	0	0	0.2
	0	0.2	0.4	0	0.2	0	0.2	0	0	0.4	0	0	0	0.8
	0	0.2	0	0.6	0	0	0	0	0	0	0.2	0	0	0.2
	0	0.6	0	0.2	0	0	0.2	0	0.2	0	0.2	0	0	0.2
	0.2	0.8	0	0	0.2	0	0.2	0.2	0	0	0	0.2	0	0
	0	0.4	0.2	0.2	0.4	0	0.2	0	0	0.2	0.2	0	0	0.2
	0.2	0.2	0	0	0.2	0	0	0	0.2	0.2	0.2	0	0	0.2
	0	0	0.6	0.2	0	0	0	0	0	0	0	0	0	0
	0	0	0.2	0	0	0	0	0	0	0	0	0	0	0
	0	0	1	0.4	0	0.2	0	0	0.2	0	0.2	0	0	0
	0	0	0	0	0	0	0	0	0	0	0	0	0	0
	0	0	1.2	0	0	0	0.2	0.2	0	0	0	0	0	0
	0	0.4	0.4	0.4	0.2	0.2	0.2	0.2	0	0	0.2	0.4	0	0.2
	0.2	0.6	0.2	0.4	0.2	0.2	0.2	0	0	0.2	0	0.2	0.2	0.2
	0.2	0	0.2	0.2	0.2	0.2	0	0.2	0	0	0.2	0	0	0
	0.2	2	2.2	0.2	0	0.4	0.4	0	0	0.2	0	0	0.2	0.4
	0	0.2	0.6	0	0	0.2	0	0	0	0	0	0	0	0
	0	0	0	0	0.2	0.2	0	0.2	0	0	0	0.2	0	0.4
	0	0	0.2	0	0	0	0.2	0	0	0	0	0.2	0	0
	0	0	0.4	0	0	0.4	0	0.4	0	0	0	0	0	0
	0	0.2	0.2	0.2	0.4	0	0	0.2	0	0	0	0	0	0
	0	0.4	0.4	0	0	0	0.2	0	0	0	0	0.2	0	0.2
Bottom left panel
Post-cond coupled
Time (min)	2.5	7.5	12.5	17.5	22.5	27.5	32.5	37.5	42.5	47.5	52.5	57.5	62.5	67.5
	5.4	1.6	1.8	2	1.6	0.6	0.2	0.8	1.2	0.6	0.8	0.4	1	0.6
	2	0.8	0.6	1.6	1	0.8	0.8	1	0.6	1	0.2	0.4	0.2	0
	1	0.4	0.6	0	0.2	0.8	0.4	0.2	0.4	0.4	0.2	0.2	0	0.4
	1.4	0.8	0.6	0	0.4	0.2	0.2	1.2	0.4	0.6	0	0	0.2	0
	0.4	0.6	0.8	0	0.4	0.6	0.6	1.2	0.8	0.4	0.4	0.4	0.4	0
	5.2	3.8	3.6	1.2	2.2	3.2	2.8	3	1.8	3.2	2.2	2	0.8	1
	3.8	2.2	2.8	2	2.4	2.4	3.2	2.8	1.8	1.4	1	1.4	0.4	0
	2.6	3.8	1.8	0.8	2	1.6	2.2	1.8	1.6	1	0.8	0.8	0.4	0
	1	1	1.2	0.8	0.4	0.6	0.4	0.4	0.4	0.2	1.8	1.6	0.2	0
	3	2.4	2.8	2.2	3.2	1	1.6	0.8	1	0.4	2.6	2.6	0.8	0
	2.6	2	1.4	0	0	0	0	0	0	0	0	0	0	0
	1.8	0	1.8	0	0	0	0	0	0	0	0	0	0	0
Post-cond non-coupled
Time (min)	2.5	7.5	12.5	17.5	22.5	27.5	32.5	37.5	42.5	47.5	52.5	57.5	62.5	67.5
	0.4	1.6	0.2	1	0.8	0.4	0.6	0.6	0.2	0.4	0.8	0.4	0.2	0.4
	0.6	1.2	0.6	1.4	0.6	0.4	0.4	0.4	0.8	1	0.4	0.2	0.6	0.2
	0.8	1	0.4	1.2	0.8	0.8	0.2	0.8	0.4	1	0.6	0.4	0.2	0.2
	0.6	1	1.6	0.8	0.2	0.8	0.8	1.4	1.2	0.8	1.2	0.6	0.6	0.4
	0.6	1.4	0.2	0.4	1.8	0	0	0.4	1.2	1	1	0.2	0.4	0
	0.2	0.6	0.2	1	0	0.2	0	0.4	0.2	0.2	0.2	0.2	0.2	0.6
	0.4	0.8	1	1.2	0.4	0.6	0.4	0.4	0.4	0.8	1.2	0.4	0.8	0.4
	0.4	0.8	0.2	1	0.6	0.4	0.8	0.8	0.6	0.2	0.4	0.6	0.2	0
	1	1	0.6	0.8	0.8	1.4	1	0.2	1.2	2.2	1	0.4	0.4	1
	0.6	0.8	0.2	0.6	2	1	0.8	0.6	0.8	0	0.8	0.6	0.2	0.8
	0.8	0.6	0.6	0.4	0.4	0.4	0.4	0.2	0	0	0.6	0.2	0	0.8
	0.4	0.2	0.2	0	0.4	0.2	0	0	0.6	0.4	0.4	0	0	0
	0.6	0.8	0.4	1.2	0.8	1	0.8	0.8	0.2	0.8	1.8	0.6	0.2	1.2
	0.2	0.6	0.8	1.2	0.6	1	1	0.6	1	0.6	2.4	0.8	0.8	0.8
	0.4	0.6	0.2	0.6	0.4	0	0	0	0.4	0.4	0.4	1	0.2	0.2
	0.6	1	0.2	0.6	0.4	0	0.2	0	0.6	0.2	0.2	0.4	0.4	0
	0.2	0	0.4	1.2	0.6	0.4	0	0.6	0	0.4	0.4	0.2	0	0.6
	0.8	0.2	0.6	0.8	0	0	0.2	0	0.2	0.4	0.4	0	0.4	0
	0.4	0.8	0.6	0.2	0.6	0.6	0.8	0.6	0.8	0.2	1	0.6	0.6	0.8
	0	0.6	0.4	0.2	0.2	0.2	0.8	0	0.4	1.2	0.6	0.6	0.2	0.8
	0	0.4	0.6	1.2	0.6	0	0.6	0.2	0.4	0	0.2	0.2	0	0.2
	0	0.4	0.4	1.2	0.2	0.4	0.2	0	0.2	0.2	0.2	0	0.6	0.2
	0.8	0.2	0.6	1.2	0.4	0.4	0.6	0.4	0.8	0.6	0.2	0.6	0.4	0.2
	0	0.4	0.2	0.6	0.2	0.2	0.2	0.2	0.4	0.6	0.4	0.8	0.6	0.2
	0.2	0.4	0	0.2	0.8	0	0.2	0.2	0	0.8	0	0.4	0.2	0.2
	0.2	0.4	0.4	0	0.2	0	0.2	0	0.2	0.2	0.2	0.2	0.2	0
	0.4	0	0.4	1.6	0.4	0.2	0.6	0.2	0.8	0	0.2	0.4	0.2	0.2
	0.8	0.8	0.6	0	0	0.4	0.2	0.6	0.6	0	0.2	0.2	0.2	0.2
	0.6	0.4	0.4	0.2	1	0.4	0.4	0.6	1.2	0.2	0.2	0.8	0.6	0.4
	0.4	0	0.2	0.4	0.2	0.4	0.2	0.2	0.8	0.8	0.4	0.8	0.2	0.2
	0	0	0	0	0	0	0	0	0	0.2	0	0	0	0
	0	0	0	0	0	0	0	0	0	0	0	0	0	0
	0.8	0.2	0	0	0	0	0	0	0	0	0	0	0	0
	0	0	0	0	0	0.2	0	0	0	0	0	0	0	0
	0	0.2	0	0	0	0	0	0	0	0	0	0	0.2	0
	0	0	0	0	0	0	0	0	0	0	0	0	0.2	0
	0.2	0	0	0.4	0	0	0	0.2	0.2	0	0	0	0	0
	0	0	0	0	0	0	0	0	0.2	0	0	0	0	0
	0	0.2	0	0	0	0	0	0.2	0	0	0	0	0	0
	0	0.2	0	0	0	0	0	0.2	0	0	0.2	0	0	0
	0.2	0.6	0.8	0.4	0.2	0.6	0.2	0.2	0	0.2	0	0.2	0	0.2
	0.2	0	0	0.2	0	0.2	0.2	0	0.2	0.2	0	0.4	0	0
	1.8	1.4	0.8	0.2	0.8	0	1.2	0.4	0.2	0.4	0.2	0.2	0.8	0.6
	0.4	0.2	0.2	0.2	0.2	0.6	0.4	0.2	0.4	0.4	0.2	0.6	0.6	0
	1	0.2	0.4	0	0	0.2	0.2	0	0	0.2	0	0.2	0.6	0.4
	1.2	0.6	0.4	0.4	0.2	0.4	0	0	0	0	0	0	0	0.4
	0.8	0.4	0.2	0.2	0.2	0.4	0.8	0.2	0.2	0.4	0.2	0	0	0.6
	2	0.8	1.4	0.4	0.4	0.2	0.4	0.6	0.2	0.2	0.2	0.2	0.6	0
	0.4	0.2	0.8	0.6	0.2	0.4	0	0	0.4	0.2	0.2	0.4	0.2	0.8
	0.2	0.4	0.4	0.2	0	0.8	0.6	0.2	0	0.2	0	0	0.2	0.2
	1.2	0.4	0.8	0.2	0	0.2	0.4	0	0	0.2	0	0	0	0.4
	1	0.8	0.6	0.4	0.6	1	0.2	0	0.2	0	0.2	0	0	0.4
	0.6	1.4	1	0.6	1	0.2	0.2	0.8	0	1.2	0.2	0.2	0	0.2
	0.6	1.4	0.8	0.6	0	0.4	0.4	0.2	0	1.4	0.4	0.8	0.2	0.4
	0.4	0.4	0.8	0.6	0.2	0.4	0	0.4	0	0	0	0.4	0.2	0
	0.6	1	0.6	0.4	0	0.6	0.2	0	0	0.2	0	0.2	0.2	0.2
	0.4	0.8	0.2	0.4	0.4	0.2	0.2	0.2	0.2	0.6	0.2	0.2	0	0.2
	0.8	1	1	0.4	0.4	0.4	0	0.4	0	0	0.2	0	0	0
	0.8	1.2	0.6	0.6	0.2	0.2	0.2	0.2	0.4	0.4	0	0	0	0.2
	0.8	0.8	1.2	0.2	0.2	0.6	0.2	0.6	0	0.2	0	0	0	0
	1.4	0.6	0.8	0.2	0.6	0.6	1.2	0.6	0	1	1	0	1.2	0.8
	1	1.2	0.6	0.2	0.2	0.6	0.8	0.2	0	0.4	0.6	0.4	0.2	0.2
	1.8	0.8	1.4	0.2	0.4	0.6	0.8	0.4	0.6	0	1.2	0.2	0.4	1
	0.2	0.8	0.6	0.6	0	0.2	0.8	0.6	0.2	0.2	0.8	0.4	0.4	1
	0.6	0.6	0.4	0.4	0.4	0	0	0	0.2	0	0.2	0	0.4	0.4
	1.2	0.8	0.4	0.6	0.6	0	0.4	0.2	0	0	0.2	0.2	0	0.2
	0.4	1.4	1.4	1.2	0.6	0.6	0.6	0.8	0.2	0.4	0.6	0	0.4	0.4
	1.6	0.6	0.6	0.6	0.4	0.4	0.8	0	0.2	0.2	0.2	0	0	0
	0.6	1.2	0.6	0.2	0.8	0.4	0.2	0	0	0.2	0.8	0	0.4	0.8
	0.6	0	0.8	0.2	0.6	0.6	0.8	0.2	0.2	0.2	0.2	0.6	0.8	0.6
	3.4	1.4	1	1.6	1.8	0.8	2.2	1	1.4	1.2	1.2	0.2	1.2	0.8
	1.6	2	0.8	0.6	0.2	0.6	0.2	0	0.2	0.6	1	0.4	0	0.2
	2.6	2.4	1.8	1	1.6	1	1	1	2	1	1	1	1	0.8
	2.8	2.2	1.8	2	0.8	1.4	1.4	0.8	1.2	1.8	2	0.8	0.8	1.2
	1.6	1.2	0.4	0.8	0.6	0.4	0.8	0	0.8	0.2	0.4	0.2	0.2	0.2
	1.8	1.2	1.4	0.6	0.6	0.6	0.2	0.4	1	0.4	0	0.6	0.4	0.2
	2.8	1.8	1.6	2	1.8	1.6	0.2	1	1.8	2	1	0.4	0.8	1.4
	1.8	1.4	1.6	1.6	1.8	0.6	2.2	0.8	1	0.8	1.6	1	0.4	1.6
	1.2	2	1.2	1.2	0.6	0.6	0.4	0.4	0.6	0.6	0	0.8	0.4	1
	0.2	0.6	0.6	0.2	0.4	0.4	1.4	0.6	0.4	0	0.4	0.2	0.8	0.6
	0	0.4	0	0.4	0.4	0.6	0	0.6	0.4	0.8	0.2	0.6	0	0.4
	0	0	0	0	0	0	0	0	0	0	0	0	0	0.2
	0.4	0	0.4	0.2	0	0.4	0.4	0.4	0.4	0.2	0	0.6	0.4	0
	0.6	0.2	0.8	0.4	0.2	0	0.8	0.2	0	0.4	0	0	0.2	0
	0.4	0.6	0.8	0	0.2	0.2	0.4	0.2	0.4	0.6	0.4	0.6	0	0.6
	0.2	0.4	0.4	0.4	0.2	0	0.2	0.2	0	0.2	0	0.2	0	0
	0.6	0.2	1.2	1.4	0.2	0.4	0	1	0.6	0.8	1	0.8	0.8	0.8
	0.2	0.2	1	0.4	0.4	0	0.4	0.2	0.4	0	0	0.4	0.4	0
	0.2	0.2	0.2	0.4	0.4	0.8	0.6	0.4	0	0.2	0.6	0	0.4	0.2
	0.6	0.2	1.4	0.4	0.6	0.2	0.2	0.8	0.6	0.4	0.4	0.2	0	0.2
	0.2	0	0.4	0.4	0	0.2	0.8	0.4	0	0	0	0.2	0	0
	0.4	0.4	0.2	0.2	0.4	0.4	0	0.6	0	0.2	0.8	0.2	0	0
	0.8	0	0.2	0.2	0.2	0.2	0	0.2	0.2	0.2	0.2	0	0	0.4
	0	0	0	0	0.2	0	0	0.2	0.2	0	0	0.4	0	0
	0.6	0.4	0.4	0.2	0	0.6	0	0.6	0	0	0.2	0.4	0.2	0
	1	1	0	0.4	0.6	0.2	0.4	0.4	0.2	0	0	0	0	0
	0.6	0	0	0.2	0	0.2	0.2	0.6	0.2	0.4	0.4	0	0	0
	0	0	0	0	0	0.2	0	0	0	0.2	0.2	0.2	0	0
	1.2	0.2	0.2	0.2	0.6	1.2	0.2	0.6	0.6	0.2	0	0	0.2	0.6
	1.2	0.2	0.2	0	0.4	0.6	0.6	0.6	0.4	0.4	0.4	0	0	0.2
	0.8	0.6	0	0	0	0	0.4	0.2	0.2	0.4	0	0.2	0	0
	2.6	1	0.2	0	0	0.6	0.8	0.6	0.8	0.6	0.8	0.4	0.4	0.2
	3.2	1.8	0	0	0	0.4	0.2	0	0	0	0.2	0.4	0.2	0.4
	0.2	0	0	0	0	0	0.2	0.2	0.2	0	0.2	0.2	0.2	0.2
	1.8	0.6	0.4	0	0	0.2	0.2	0.6	0.2	0.4	0	0	0.2	0.2
	4.6	1.4	0.4	0	0.2	0	1.4	0.8	0.2	0	0.2	0.4	0.2	0
	2.4	0.2	0.2	0	0	0.4	1	0.4	0.2	0.2	0	1	0.4	0
	0.6	0.4	0	0	0	0	0.6	0	0.4	0	0	0	0	0
	4.8	1.6	0.2	0	0.6	0.6	0.2	1	1	0.8	0.6	0.2	0.2	1.2
	4.6	1.4	0	0.2	0	0.6	0.8	0.4	0.2	0.2	0.2	0.2	0.2	0
	3.6	0.2	0.2	0	0	0.6	0.6	0.2	0.2	0.6	0.2	0	0	0
	4.6	0.8	0	0	0	0	0.2	0.2	0.8	0	0	1	0.2	0
	2.4	0.2	0	0	0	0.6	0	0.2	0	0	0	0	0	0.2
	0	0	0	0	0.2	0.2	0.2	0.2	0.2	0.2	0	0	0	0
	0.2	0	0.2	0	0.2	0.2	0	0.4	0	0	0.2	0.2	0	0
	0	0.2	0	0	0	0	0	0.2	0	0	0	0	0	0
	1	0.2	0.4	0.2	0	0.2	0.2	0.8	0.4	0.4	0.2	0	0	0
	0.6	0.4	0.2	0.6	0.4	0	0.6	0.2	0.4	0	0.2	0	0.4	0
	0	0.2	0	0	0.2	0.2	0	0.4	0	0.2	0	0.2	0	0
	0.4	0.2	0	0.2	0	0.2	0.2	0	0	0.2	0.2	0	0	0
	0	0.6	0.2	0.2	0	0	0.8	0.4	0	0.6	0	0	0.2	0
	1	0.6	0.4	0.2	0.2	0.8	0.2	0.6	0	0.2	0	0.2	0.2	0
	0.6	0.4	0.4	0.2	0.2	0	0.4	0.6	0.2	0.4	0.4	0	0	0
	2.8	2	3	0.6	1.8	1.2	1.4	1.8	0.4	1.2	0.6	0.2	0.4	0.4
	0.6	0.8	1.2	1.4	1	1.2	0.4	1.2	0	1.2	0.6	1.4	0.2	0.2
	0	0	0	0.2	0	0	0.2	0.2	0.2	0	0	0	0	0
	2.6	2.4	2.4	1.2	1.4	1.2	2.2	1	0.4	0.6	0.6	1	0.2	0.2
	3.4	1.6	1.8	1	0.4	1.2	1.8	0	0.2	1.2	0.4	0.4	0	0.4
	2.2	0.4	0.4	1	1	1	1	0.6	0.8	1.6	0.4	1	0.4	0.2
	2.4	1.2	1.6	0	0.2	0.4	0.4	0.8	0.2	0.6	0.4	0	0.2	0
	3.6	2.4	2	1.6	1.4	2.8	1.6	1.8	0.4	1.6	0.6	0.6	0.2	0.6
	1.4	2	1.6	0.8	0.6	1.2	1	1.2	0.8	1.2	1.2	0.6	0.4	0.2
	0	0	0	0.2	0.4	0.2	0	0.2	0.2	0	0	0.2	0	0
	0	0	0.2	0.2	0.2	0	0	0.4	0	0.2	0	0	0	0
	0.4	0	0.2	0	0.2	0	0.2	0.4	0	0.2	0	0.2	0	0
	0	0.4	0	0	0	0	0	0	0	0	0.2	0	0	0
	0	0.2	0	0	0	0.6	0.2	0	0	0	0.2	0	0	0
	0	0	0	0	0.4	0	0	0	0.4	0	0.2	0.2	0	0
	0	0	0	0	0	0.2	0.2	0.2	0	0	0.6	0	0	0
	0.4	0	0	0.2	0	0.2	0	0.2	0	0.2	0	0	0	0
	0.2	0.4	0.2	0.2	0.2	0.2	0	0	0.2	0	0	0.4	0	0
	0.4	0.8	0	0	0	0.2	0.2	0.4	0	0	0.8	0.2	0	0
	0	0	0	0.2	0	0	0	0.2	0	0	0.2	0.2	0	0
	0	0.4	0	0	0.4	0.2	0.4	0	0	0	0.2	0	0	0
	0.4	0.6	0	0.2	0	0.2	0	0.4	0.2	0.2	0	0	0	0
	0	0	0	0	0.2	0	0	0.4	0	0.2	0	0	0	0
	0	0.4	0	0.2	0	0.2	0.2	0	0	0	0	0.2	0	0
	0	0	0.2	0	0.4	0	0	0	0.4	0.6	0.8	0	0	0
	0.2	0.4	0.4	0	0.2	0	0	0	0.2	0	0.4	0.2	0	0
	0.4	0	0	0	0	0	0.2	0	0	0	0.4	0	0.2	0
	0.2	0.2	0.2	0.2	0	0.2	0	0	0	0.2	0.2	0.4	0	0
	0.8	0.4	0.6	0	0.2	0	0	0	0	0	0	0.4	0.2	0
	1	0.4	0.2	0.2	0	0	0	0.2	0	0.2	0	0.2	0	0
	0.6	0	0.4	0.4	0	0.2	0.2	0.2	0.2	0.6	0.4	0	0	0
	0.4	0.2	0.4	0	0.4	0	0	0	0	0.2	0.6	0	0	0
	0	0.4	0	0	0	0	0.2	0	0.2	0	0.4	0.2	0	0
	1	0.6	0	0.4	0.4	0.2	0	0.2	0	0.2	0.2	0.2	0	0
	0.4	0.4	0.6	0	0.2	0	0	0	0	0	0.4	0.2	0	0
	0.4	0.4	1.2	0.4	0	0	0	0.4	0.2	0.2	0.2	0	0	0
	0.2	0	0	0	0.4	0	0	0	0	0	0.2	0.2	0	0
	0.4	0.4	0.2	0	0.2	0.2	0	0	0	0	0.4	0	0	0
	0.2	0.2	0	0	1.4	0.6	0.4	1	0.8	1.4	0	0.4	0	0
	0.4	0	0.2	0.2	0	0.2	0.4	0.4	0.6	0	0.6	0.4	0	0
	0.2	0.2	0	0	0	0	0	0	0.2	0.2	0	0	0	0
	0	0	0.2	0	0	0	0	0	0	0.2	0	0.4	0	0
	0.2	0.4	0.4	0	0	0	0	0	0.2	0	0	0	0	0
	0.8	0	0.2	0.2	0.4	0	0.2	0.6	0.2	0.2	0	0.2	0.4	0
	0.2	0	0.6	0	0.4	0	0.2	0	0	0	0.2	0	0	0
	0.4	0.2	0.2	0.2	0.4	0.4	0	0	0.4	0.2	0	0.4	0.2	0
	0	0.2	0.2	0	0	0	0.2	0.2	0	0	0.2	0	0	0
	0.8	0	0	0	0	0.2	0.2	0	0.4	0	0	0.2	0.2	0
	0.2	0.2	0.2	0.2	0.8	0.2	0	0	0	0	0	0	0	0
	0	0	0.2	0.2	0.2	0	0	0.2	0.6	0	0	0.2	0	0
	0.4	0.4	0	0.2	0.2	0.6	0	0.2	0.2	0	0.2	0.2	0	0
	0.4	0	0.2	0	1	0	0	0.6	0.4	0	0.2	0.2	0.2	0
	0.2	0.2	0.6	0.2	1	0	0.6	0.2	0.4	0	0.2	0.4	0.2	0
	0.2	0	0.4	0.2	0.2	0.6	0.4	0	0	0.2	0.2	0.2	0	0
	0	0.4	0	0.2	0.2	0.2	0.4	0.2	0	0	1	0.6	0	0
	0	0	0	0	0.2	0.2	0.4	0	0.2	0.6	0.4	0.2	0	0
	0	0	0	0.2	0.4	0	0.2	0.2	0.2	0	0	0	0.2	0
	0	0	0	0	0	0	0	0	0	0	0.4	0.4	0.2	0
	0.2	0	0	0	0.2	0.2	0.4	0	0	0	0.4	0.4	0	0
	0	0.4	0	0	0	0.2	0.2	0	0	0.2	0.2	0	0	0
	0.4	0.4	0.2	0.2	0.4	0.2	0	0	0.2	0.6	0	0.4	0	0
	0	0.4	0.4	0	0.2	0	0.2	0.2	0	0.2	0.4	0.2	0	0
	0.2	0	0.2	0.2	0	0.4	0	0	0.4	0	0.4	0.6	0	0
	0	0	0	0	0.2	0	0	0.2	0.2	0.2	0	0.4	0.2	0
	0	0	0	0	0.2	0.2	0.2	0.2	0.2	0.4	0.2	0	0	0
	0.2	0.2	0.4	0.2	0	0.2	0	0	0.2	0	0	0	0	0
	0	0	0.2	0.2	0.4	0.4	0	0.2	0.6	0.8	0.2	0.4	0.2	0
	0	0	0	0	0.2	0	0	0	0	0	0.2	0.2	0	0
	0.8	0.4	1.2	0.4	0.8	0.6	1	0.6	1	1	0.8	0.4	0.2	0
	2.4	1	0.8	0.6	0	0.2	1.2	0.4	1.2	0.4	0.8	0.4	0	0
	0	0.2	0.2	0.2	0	0.2	0.4	0.2	0.6	0	0.4	0	0	0
	0	0.2	0.2	0.2	0.4	0.2	0.6	0	0.2	0	0	0.2	0	0
	0.2	0.4	0.6	0.2	0.2	0.4	0.4	0.2	0.4	0	0.2	0	0	0
	1.2	1	1.2	0.6	0.6	0.4	0.2	0.8	0.2	0.8	0.6	0.2	0	0
	2.8	1.2	1.8	0.8	0.8	0.2	0.4	1.2	0.6	0.2	1.2	0.4	0	0
	0.8	0.8	0.4	0.2	0.4	0.8	0	0.4	0.2	0.4	0.6	0.2	0	0
	0.4	0.2	0.2	0	0.2	0.4	0.4	0.2	0.6	0.6	0.4	0	0.2	0
	0.6	0.6	1.2	0	0.4	0.2	0.2	0.6	0	0.6	0.6	0.2	0	0
	0	0.8	0	0.8	0.4	0.2	0	0.2	0	0.2	0.2	0.2	0	0
	0.2	0.2	0.8	0	0.6	0	0.4	0.6	0.6	0.8	0.4	0.4	0	0
	0	0.6	0.4	0.6	0.2	1	0.6	0	0.4	0.4	0.6	0.2	0	0
	0.6	0.6	0.4	0.2	0.8	0.2	0.2	0.8	0	0.2	0.4	0.2	0.2	0
	0.4	0.2	0.8	0.2	0.4	0.2	0.2	0	0.4	0.4	1.2	0.2	0	0
	0.2	0.4	0.8	0.4	2	0.4	0.8	0.8	1.2	1	0.6	1	0.2	0
	0.8	0.4	0.4	0	0.2	0.2	0.6	1	1.4	0.4	0	0.6	0	0
	0.4	0.6	0.4	0.4	0.2	0.4	0.4	0.8	0.4	0	0	0.2	0.4	0
	0.4	0.4	0	0.2	0	0.4	0.2	0.6	0	0.2	0.2	0	0	0
	1.6	0.4	0.6	0.4	0.8	0.4	0.6	0.6	0.8	0.4	0.2	1	0.2	0
	0.8	0.8	1	0.6	0.2	0	0.4	0.8	0.6	0	0	0.2	0.2	0
	0.4	0.8	0.2	0.4	0.4	0.6	0	0.8	0.8	0.8	0.2	0.2	0	0
	0.8	0.6	0.6	0.2	0.6	0	0	0.2	0.6	0.6	0	0	0	0
	0.4	0.2	0	0.2	0.4	0.2	0	0.2	0	0.8	0	0.6	0.2	0
	0.4	0	0.2	0.4	0.4	0.8	0	0.8	0	0.2	0	0.2	0	0
	0.4	0.2	0.4	0.2	0.4	0.2	0	0	0.6	0.2	0.2	0.2	0	0
	0.2	0.4	0.4	0	0.4	0	0.6	0	0	0.2	0	0	0	0
	0.8	0.6	0.2	0.4	0.4	1	0	0.8	0.2	0.2	0	0	0	0
	0.4	0.4	0	0.2	0.8	0.6	0.4	0.2	0	0.4	0.2	0.4	0.2	0
	0	1	0.6	0.4	0.6	1.2	1.2	1	0.2	0.4	0.2	0.8	0.2	0
	0	0	0	0	0	0	0.4	0.2	0	0	0.6	0.2	0.2	0
	0	0	0	0	0.2	0.2	0	0	0.2	0	0	0.6	0	0
	0.2	0	0	0	0.4	0	0.2	0.8	0.4	0	0.2	0.4	0.2	0
	0.2	0	0	0.2	0	0	0	0	0.2	0.2	0	0.2	0	0
	0	0.2	0	0	0	0.4	0	0.4	0.2	0.4	0.2	0.6	0	0
	0	0	0	0.2	0	0	0.2	0.4	0	0	0.2	0	0	0
	0.2	0	0	0.2	0.4	0.2	0.2	0.2	0.6	0	0.2	0	0	0
	0.2	0	0	0	0.2	0	0.6	0.4	0	0.2	0	0	0	0
	0	0	0.2	0.2	0	0.2	0.6	0	0	0.2	0	0	0.2	0
	0.2	0.6	0	0.2	0.2	0	0	0.2	0	0.2	0	0.6	0.2	0
	0.4	0	0.2	0	0	0	0.2	0.2	0.4	0.2	0	0	0.2	0
	0.2	0.4	0.4	0	0	0.4	0.2	0.4	0	0	0.2	0.2	0	0
	0.2	0.2	0	0.2	0.4	0	0	0.4	0.2	0.4	0	0.2	0	0
	0.6	0.2	0	0.2	0.4	0.4	0	0	0.2	0	0.2	0	0	0
	0	0	0	0	0	0	0	0	0	0.2	0.2	0	0	0
	0	0.2	0.2	0.2	0	0	0.2	0	0	0.4	0.2	0	0	0
	0	0.2	0.2	0	0	0	0.4	0.4	0	0.2	0	0	0	0
	0.6	0.2	0.2	0.4	0	0	0.4	0.6	0	0.2	0.2	0	0.2	0.4
	0.2	0.2	0.4	0	0	0.2	0	0.6	0	0.2	0	0	0	0.2
	0	0	0	0.2	0	0	0.2	0.4	0	0	0	0	0.2	0.2
	0.2	0.2	0.4	0.2	0	0	0.2	0.2	0	0	0.2	0	0	0
	0	0	0.2	0.2	0	0	0.2	0.2	0	0	0	0	0	0
	0.4	0	0.2	0	0.2	0	0	0.4	0.4	0.2	0.2	0.2	0	0
	0.4	0	0.6	0	0	0	0.2	0.6	0	0.6	0	0	0	0.2
	0.2	0	0.2	0	0	0	0	0.4	0	0.4	0.4	0.2	0	0.2
	0.2	0.2	0.2	0.2	0	0.2	0.2	0	0.2	0	0.2	0.2	0.2	0
	0	0.4	0	0	0	0	0	0	0	0.2	0	0	0	0
	0.4	0	0.6	0	0	0.2	0.2	0.2	0.4	0	0	0	0	0
	0.4	0.2	0	0	0	0	0.2	0.4	0.2	0	0.2	0.2	0.2	0
	0.2	0	0.2	0.2	0.2	0	0.2	0.2	0	0	0	0	0	0.2
	0.2	0	0.8	0.2	0.6	0	0	0	0	0	0	0.2	0	0.4
	0.4	0.6	0.2	0.2	0.4	0	0	0	0.4	0	0	0.4	0.2	0
	0	0	0.6	0.2	0	0	0	0	0.2	0	0.2	0.4	0	0.4
	0.4	0	0.4	0	0	0.2	0.2	0.4	0.2	0.2	0	0.8	0	0
	0.2	0.4	0.8	0.4	0.4	0.2	0	0.2	0.2	0	0	0.2	0.2	0.2
	0	0.6	0	0	0.2	0	0	0	0	0	0.2	0.4	0.2	0
	0	0	0.4	0	0.4	0.4	0.2	0	0.2	0	0	0.4	0	0
	0	0	0.2	0	0.2	0	0	0	0.2	0	0	0	0.2	0.2
	0.6	0.4	0.8	0.2	0.2	0.2	0	0.4	0	0.2	0	0	0	0
	0.4	0.2	0.4	0.4	0.6	0.6	0	0.2	0.4	0	0.2	0	0.2	0.2
	0.2	0	0.2	0.2	0	0	0.2	0.2	0	0.4	0.2	0	0.2	0.2
	0.4	0	0.2	0	0.4	0.4	0.2	0	0	0.2	0	0.2	0	0
	0.6	0.4	0.2	0.2	0.4	0.4	0.2	0	0.4	0	0.2	0.6	0.6	0.2
	0	0	0	0.2	0	0.2	0.2	0.2	0.4	0.2	0	0.2	0.6	0.6
	0.2	0.2	0.6	0	0	0.4	0.2	0.2	0	0.2	0	0.6	0	0.2
	0.2	0	0.4	0.2	0.6	0.4	0.6	0	0.2	0.2	0.2	0.2	1.2	0.4
	0	0.2	0.6	0	0	0.2	0.2	0	0.6	0.2	0.4	0.4	0.2	0.2
	0	0.6	0	0	0.2	0.6	0.6	0.4	0.2	0.2	0.2	0.4	0.2	0.4
	0.2	0.6	0.2	0	0.4	0.2	0	0	0	0.2	0	0.2	0	0.2
	0	0.4	0	0.2	0	0.6	0.2	0.2	0.4	0	0	0.6	0.8	0
	0.4	0.2	0.4	0.2	0	0.2	0.2	0.2	0.4	0.2	0.2	0.2	0.4	0.2
	0.8	0.2	0.2	0.8	0.2	0.2	0	0.2	0.4	0.2	0.6	0.6	0.2	0.4
	0.4	0.2	0.2	0.2	0	0	0	0	0	0	0	0	0	0
	0.2	0.2	0.6	0	0.2	0	0.2	0	0	0	0.2	0.2	0.2	0
	0	0.6	0.6	0	0.2	0.2	0.2	0	0	0	0	0.2	0	0
	0.8	0.4	1	0.8	0.2	0	0	0	0	0.2	0	0	0	0.2
	0	0.2	0.2	0.2	0.6	0.4	0	0	0	0	0	0	0	0.2
	0	0.4	0.6	0.4	0	0.4	0.2	0.4	0	0	0	0	0	0.2
	1.6	1	0.6	1	0.2	0.4	0.6	0.2	0	0	0.2	0.4	0	0
	0.2	0.2	1	0	0.4	0.2	0	0	0	0	0	0	0	0
	0.6	1.2	1.2	0.4	0	0.2	0.2	0.2	0	0	0	0.4	0	0.2
	0.2	0.2	1.8	0.2	0.4	0.2	0	0	0	0	0	0.2	0	0.2
	1.2	0.8	0.8	0.8	0.4	0	0	0	0.2	0	0.4	0	0	0.2
	0.2	0.4	0.2	0	0	0	0	0	0	0	0	0	0	0
	0.2	0.2	0.4	0	0.2	0	0	0	0	0	0	0	0	0
	0.2	0	0.4	0	0	0	0	0	0	0	0	0	0	0
	0.4	0	0	0	0	0	0	0	0	0	0	0	0	0
	0.2	0	0	0	0	0	0	0	0	0	0	0	0	0
	0	0.2	0.2	0	0	0	0	0	0	0	0	0	0	0
	0.6	0.4	0.8	0.2	0	0	0	0	0	0	0	0	0	0
	0.2	0	0.2	0	0	0	0	0	0	0	0	0	0	0
	0	0	0.2	0	0	0	0	0	0	0	0	0	0	0
	0.4	0	0.2	0	0	0	0	0	0	0	0	0	0	0
	0.2	0	0	0	0	0	0	0	0	0	0	0	0	0
	0.2	0	0.4	0	0	0	0	0	0	0	0	0	0	0
	0.2	0.2	0.2	0.2	0	0	0	0	0	0	0	0	0	0
	0.2	0.2	0.8	0	0	0	0	0	0	0	0	0	0	0
	0.8	0.2	0.4	0	0	0	0	0	0	0	0	0	0	0
	0.6	1.2	0.4	0.2	0	0	0	0	0	0	0	0	0	0
	0.4	0	0.4	0	0.2	0	0	0	0	0	0	0	0	0
	0.6	2	1	0	0	0	0	0	0	0	0	0	0	0
	0.4	0.2	0	0	0	0	0	0	0	0	0	0	0	0
	0.2	0.4	0.6	0	0	0	0	0	0	0	0	0	0	0
	0	1.4	0.6	0	0	0	0	0	0	0	0	0	0	0
	0.8	0.4	1	0.2	0	0	0	0	0	0	0	0	0	0
	0.2	0	0.2	0	0	0	0	0	0	0	0	0	0	0
	0.4	0.8	0.4	0.2	0.4	0	0	0	0	0	0	0	0	0
	0	0.4	0.4	0	0.2	0	0	0	0	0	0	0	0	0
	0.4	0.2	0	0.4	0	0	0	0	0	0	0	0	0	0
	0.2	0.8	1.2	0	0	0	0	0	0	0	0	0	0	0
	1.2	0.4	1	0	0	0	0	0	0	0	0	0	0	0
	0.4	0.2	0.6	0	0	0	0	0	0	0	0	0	0	0
	0	0.4	0.2	0.2	0	0	0	0	0	0	0	0	0	0
	0.4	0	0.6	0	0	0	0	0	0	0	0	0	0	0
	0.2	0.8	0.6	0.2	0	0	0	0	0	0	0	0	0	0
	0.4	0.2	0.6	0	0	0	0	0	0	0	0	0	0	0
	0.4	0.4	0.2	0	0.2	0	0	0	0	0	0	0	0	0
	0	0.4	0	0	0	0	0	0	0	0	0	0	0	0
	0	0.8	0.2	0	0.2	0	0	0	0	0	0	0	0	0
	0.2	0.2	0.8	0	0.2	0	0	0	0	0	0	0	0	0
	0.8	1.2	0.6	0.4	0	0	0	0	0	0	0	0	0	0
	0	0	0	0	0	0	0	0	0	0	0	0	0	0
	0.6	0.2	0.2	0	0	0	0	0	0	0	0	0	0	0
	1.2	0.2	1.4	0.2	0.2	0	0	0	0	0	0	0	0	0
	1.4	0.6	2.2	0	0	0	0	0	0	0	0	0	0	0
	0.6	0.4	0	0	0	0	0	0	0	0	0	0	0	0
	0.6	0.2	0.2	0.4	0	0	0	0	0	0	0	0	0	0
	0.6	0.2	0.2	0	0	0	0	0	0	0	0	0	0	0
	0	0.2	0	0	0.2	0	0	0	0	0	0	0	0	0
	0.2	0	0	0	0	0	0	0	0	0	0	0	0	0
	0.4	0.6	0	0	0	0	0	0	0	0	0	0	0	0
	0	0.2	0.4	0	0	0	0	0	0	0	0	0	0	0
	0.6	0.2	0.2	0.2	0	0	0	0	0	0	0	0	0	0
	0.4	0	0	0	0.2	0	0	0	0	0	0	0	0	0
	0	0	0	0	0	0	0	0	0	0	0	0	0	0
	0	0.4	0.2	0.2	0	0	0	0	0	0	0	0	0	0
	0.2	0	0	0	0	0	0	0	0	0	0	0	0	0
	0	0	0	0	0.2	0	0	0	0	0	0	0	0	0
	0.2	0.4	0	0	0	0	0	0	0	0	0	0	0	0
	0.2	0.6	0.2	0	0	0	0	0	0	0	0	0	0	0
	0.8	0.6	1	0.4	0.2	0	0	0	0	0	0	0	0	0
	0.2	0.2	0.2	0	0	0	0	0	0	0	0	0	0	0
	0.4	0.2	0	0	0.2	0	0	0	0	0	0	0	0	0
	0.2	0	0	0	0	0	0	0	0	0	0	0	0	0
	0	0.2	0.8	0.2	0	0	0	0	0	0	0	0	0	0
	0.6	0.6	0.6	0	0	0	0	0	0	0	0	0	0	0
	0.2	0.4	0.4	0	0	0	0	0	0	0	0	0	0	0
	0	0.2	0.2	0.2	0	0	0	0	0	0	0	0	0	0
	0.6	0.6	0.4	0	0.2	0	0	0	0	0	0	0	0	0
	0.2	0.8	0	0	0	0	0	0	0	0	0	0	0	0
	0.8	0	0.2	0.2	0	0	0	0	0	0	0	0	0	0
	0	0.2	0	0	0	0	0	0	0	0	0	0	0	0
	1	0.4	0.6	0	0	0	0	0	0	0	0	0	0	0
	0	0	0	0	0	0	0	0	0	0	0	0	0	0
	0	0.2	0	0.2	0	0	0	0	0	0	0	0	0	0
	0	0	0.2	0	0	0	0	0	0	0	0	0	0	0
	1.2	0.6	1.4	0	0	0	0	0	0	0	0	0	0	0
	0	0	0	0	0	0	0	0	0	0	0	0	0	0
	0.2	0.2	0	0	0	0	0	0	0	0	0	0	0	0
	0.2	0	0.2	0	0	0	0	0	0	0	0	0	0	0
	0.4	0	0.4	0	0	0	0	0	0	0	0	0	0	0
	1	0.2	1	0	0.2	0	0	0	0	0	0	0	0	0
	0.6	0.2	0.8	0	0	0	0	0	0	0	0	0	0	0
	0.4	0	0.4	0	0	0	0	0	0	0	0	0	0	0
	0	0	0	0	0	0	0	0	0	0	0	0	0	0
	1	0	1.2	0	0	0	0	0	0	0	0	0	0	0
	0.4	0	0.8	0	0	0	0	0	0	0	0	0	0	0
	0	0.8	0.8	0	0	0	0	0	0	0	0	0	0	0
	1.4	0.2	0.8	0	0	0	0	0	0	0	0	0	0	0
	1.2	2.2	0.6	0.2	0	0	0	0	0	0	0	0	0	0
	0.8	0.2	0.2	0	0.2	0	0	0	0	0	0	0	0	0
	0.4	1	1	0	0.2	0	0	0	0	0	0	0	0	0
	1.6	0	2	0.2	0	0	0	0	0	0	0	0	0	0
	0.2	0.6	1.2	0	0	0	0	0	0	0	0	0	0	0
	0.2	1.4	1.2	0	0	0	0	0	0	0	0	0	0	0
	0.2	0.6	1.8	0	0	0	0	0	0	0	0	0	0	0
	0.6	0.2	0.4	0	0.2	0	0	0	0	0	0	0	0	0
	1.2	0.6	1.4	0	0.2	0	0	0	0	0	0	0	0	0
	2.2	0.8	1.2	0	0	0	0	0	0	0	0	0	0	0
	0.2	0	0	0.2	0	0.4	0.2	0	0	0	0	0	0	0
	0	0	0	0.2	0.2	0.2	0.4	0.2	0	0	0	0	0	0
	0	0.2	0	0.2	0.2	0	0	0	0	0	0	0	0	0
	0	0	0.2	0	0	0	0.2	0	0	0	0	0	0	0
	0	0.2	0	0	0.2	0	0	0	0.2	0.2	0	0	0	0
	0	0	0	0	0.4	0	0	0.2	0	0	0	0	0	0
	0	0	0	0	0	0	0.2	0	0	0	0	0	0	0
	0	0.2	0	0	0.2	0.2	0	0	0.2	0	0	0	0	0
	0	0.2	0	0.2	0	0	0	0	0	0	0	0	0	0
	0	0	0.2	0.6	0	0	0	0	0.2	0	0	0	0	0
	0	0	0.2	0	0	0	0.2	0	0	0	0	0	0	0
	0	0.4	0	0	0.2	0	0	0	0.2	0	0	0	0	0
	0	0	0	0	0	0.2	0.2	0	0	0	0	0	0	0
	0.2	0.4	0.2	0.2	0	0.2	0	0	0.2	0	0	0	0	0
	0	0	0	0	0	0.4	0.2	0	0	0.2	0	0	0	0
	0.2	0.4	0.2	0.6	0.8	0.6	0.4	0.6	0.2	0	0	0	0	0
	0	1	0	0.6	0.4	0.4	1.2	0	0.4	0	0	0	0	0
	0.4	0.4	0.4	0.6	0	1	0.4	0.2	0.4	0	0	0	0	0
	0	0	0.2	0.2	0.2	0.2	0.2	0	0.2	0	0	0	0	0
	0	0	0.4	0.2	0.2	0.4	0.8	0	0.2	0.2	0	0	0	0
	0	0.4	0	0.2	0.2	0.2	0	0	0	0.2	0	0	0	0
	0.2	0	0.8	0.2	0.2	0.4	0.2	0.2	0.2	0.2	0	0	0	0
	0	0.2	0	0.4	0.2	0.8	0	0.2	0	0	0	0	0	0
	0.2	0.2	0.2	0.6	0.2	1	0.4	0	0.4	0	0	0	0	0
	0.4	0.4	0.6	0.2	0.2	1	0	0	0.4	0.2	0	0	0	0
	0	0	0.4	0	0	0.2	0	0	0	0.2	0	0	0	0
	0	0.4	0.8	0.6	0	0.8	0	0.2	0.2	0.2	0	0	0	0
	0.4	0.4	0.4	0.2	0.4	0.8	0.2	0.2	0	0	0	0	0	0
	0	0	0.4	0.2	0	0.4	0	0.2	0	0.2	0	0	0	0
	0.2	0.4	0.8	0.6	0.6	0.2	0.4	0	0	0.2	0	0	0	0
	0.4	0.4	0	0.8	1.2	0.6	1	1.6	0.6	0.8	0	0	0	0
	0.6	0.2	0.2	0.4	0	0.6	0.8	1.4	1.2	0.2	0	0	0	0
	1	1.8	0.8	0.4	0.8	0.2	0.6	0.6	0.4	0	0	0	0	0
	0.2	1.4	1.4	0.4	0.2	0.4	0.4	0.2	0.4	0.4	0	0	0	0
	0.4	0.4	0.4	0.4	0	0	0	0.2	0.2	0	0	0	0	0
	0.8	0.2	0.8	1	0.2	0.2	0.4	1	1.6	0.2	0	0	0	0
	0.2	0.4	0.2	0.2	0.4	0.4	0.4	0.4	0.2	0.4	0	0	0	0
	0.8	0.2	0	0.6	0.2	0.8	1	0	0.4	0.2	0	0	0	0
	1	0.2	0.2	0	0.2	0.6	0.2	0.4	0.8	0	0	0	0	0
	0.4	0.6	1	0.8	0.6	0.6	0.6	0.4	0.2	0.2	0	0	0	0
	0	0	0	0.2	0	0.2	0.4	0	0.4	0.2	0	0	0	0
	1	1	0	0.2	0.4	0.4	0	0.8	0.8	0	0	0	0	0
	1	1	0.4	0.4	0.2	0	0.8	0.2	0.2	0.2	0	0	0	0
	0.8	1.8	0.2	0.2	0.4	0.2	0.6	0	1.2	0.8	0	0	0	0
	0.2	1	0	0.6	0.6	0.4	0.8	0.6	0.2	0	0	0	0	0
	0.2	0.2	0.8	0.6	0.8	0.4	0.4	0	0	0	0	0	0	0
	0	1.2	0.8	2	0.4	0.2	1.4	0	0.4	0.2	0	0	0	0
	0.2	0	0.8	0.4	0.2	0.4	0.4	0.2	0.2	0	0	0	0	0
	0	1.2	0.6	1.2	0.8	0.4	0.2	0	0	0.2	0	0	0	0
	0	0	0.6	0.4	0.4	0.2	0	0	0.2	0	0	0	0	0
	0	0.6	0.2	1	0.4	0.4	0.2	0	0.2	0	0	0	0	0
	0	0.6	0.8	0.4	0	0	0.4	0	0	0	0	0	0	0
	0	0.6	0.6	0.6	0	0.6	0.2	0.4	0	0	0	0	0	0
	0	0.4	0.6	0	0	0.4	0	0	0	0	0	0	0	0
	0	1.4	1	1	0.2	0.6	1	0.2	0.2	0	0	0	0	0
	0.4	0.8	0.6	0.2	0.2	1	0.4	0.2	0.2	0	0	0	0	0
	0	1.6	1.2	1.8	0.6	0	0.8	0.2	0	0.2	0	0	0	0
	0.2	0.2	0	0.2	0	0	0.4	0.2	0	0	0	0	0	0
	0.4	2.2	1	1.6	1.2	0.6	1	0.4	0.2	0.2	0	0	0	0
	0.2	1	0.2	0.6	0.4	0.4	0.2	0	0	0	0	0	0	0
	0	0	0.6	0.2	0.4	0.6	0.2	0	0	0.4	0	0	0	0
	0	0	0.2	0.2	0	0.6	0.2	0.2	0.4	0	0	0	0	0
	0	0.8	0.4	0.2	0.4	0.6	0.2	0	0	0.2	0	0	0	0
	0.4	0	0.2	0.2	0	0	0	0	0	0	0	0	0	0
	0.2	0.4	0.2	0.2	0.6	0	0.2	0	0.4	0	0	0	0	0
	0	0.6	1.2	0.2	0.4	0.6	0.2	0.2	0	0	0	0	0	0
	0	0	0.2	0	0.4	0.2	0	0	0	0	0	0	0	0
	0	0.2	0	0	0	0.2	0	0	0	0	0	0	0	0
	0	0.2	0.6	0	0.6	0	0	0	0	0	0	0	0	0
	0	0.2	0.4	0	0.8	0.2	0	0	0	0.2	0	0	0	0
	0	0	0.2	0	0.4	0	0	0	0	0	0	0	0	0
	0	0.2	0	0.2	0.2	0	0.2	0	0	0	0	0	0	0
	0	0	0	0	0	0	0	0	0	0	0	0	0	0
	0.6	0.4	0.2	0.2	0.2	0.6	0.2	0.2	0.2	0.2	0	0	0	0
	0	0	0.2	0	0.4	0.4	0	0	0	0	0	0	0	0
Right panel
Pre-cond coupled	1.2245	0	0	0	0	0.68966	0	0.68966	0	0.68571	0	0.18237
Pre-cond non-coupled	0	0	0.81633	0	0.40816	0.40816	0.81633	0	0.81633	0.40816	0	0	0.40816	0.40816	0.40816	0.40816	0	0	0	0.40816	0.81633	0.81633	0	0.81633	1.2245	0	0.40816	0	0	0.81633	0.40816	0	0	0.81633	0.40816	0	0.81633	0.40816	1.2245	1.6327	0.81633	0	0.40816	0	0.40816	0.40816	0.40816	1.2245	0.40816
Post-cond coupled	3.0233	1.3953	0.69767	1.0963	0.49834	4.485	2.99	3.1894	1.4286	4.2857	2.2096	1.5297
Post-cond non-coupled	0.85271	0.77519	0.77519	1.0853	0.85271	0.3876	0.69767	0.54264	0.85271	0.54264	0.69767	0.23256	0.62016	0.46512	0.46512	0.69767	0.23256	0.46512	0.62016	0.23256	0.3876	0.23256	0.54264	0.23256	0.23256	0.23256	0.23256	0.69767	0.46512	0.15504	0	0	0.3876	0	0.077519	0	0.077519	0	0.077519	0.077519	0.46512	0.077519	1.3178	0.31008	0.54264	0.69767	0.54264	1.2403	0.31008
[truncated: 406 more columns]
