# Supplementary material for: De novo inter-regional coactivations of preconfigured local ensembles support memory
Source: Nat Commun. 2022 Mar 11;13:1272. doi: 10.1038/s41467-022-28929-x (PMC8917150; doi:10.1038/s41467-022-28929-x)
Supplement: Supplementary file 6 — Source Data [file 41467_2022_28929_MOESM6_ESM.zip › SourceData/fig01_c.csv]

Fig. 1c
Baseline
Time (min)	0.66728	2.0018	3.3364	4.2521	5.0532	6.1584	7.2637	8.0665	8.8777	9.9998	11.1219	11.9331	12.6138	13.4748	14.3358	15.0165	15.7666	16.7665	17.7664
	0	0	0	0	0	8.2926	33.9244	0	0	0	0	0	0	0	0	0	0	0	0
	0	0	0	0	0	0	0	24.9867	8.9115	0	0	0	23.2271	10.6458	0	0	0	9.1673	22.3977
	0	0	0	0	0	0	0	0	0	32.3813	66.385	28.8018	23.9169	0	12.5813	63.7995	58.0925	23.3349	70.0047
	0	0	0.18016	17.8535	0	0	0	0	0	32.3464	83.6627	100	100	40.0966	0	0	0	29.3583	18.9779
	0	0	0	0	0	0	0	0	0	0	0	0	0	0	12.5812	0	0	11.6677	0
	9.365	0	0	23.5538	0	0	0	0	0	0	0	21.6581	0	0	0	0	0	15.0011	0.61621
	0	0	0	0	8.7028	1.0972	0	43.3237	0	0	0	0	0	0	0	0	0	0	0
	0	0	0	0	0	0	0	16.1477	6.169	17.0802	0	0	0	0	0	0	0	0	30.5664
	0	0	0	0	0	0	7.5374	20.6669	4.1584	0	16.3378	15.6529	6.3918	0	42.9464	100	55.502	0	55.3175
	0	0	0	0.82295	57.7852	89.4463	96.2308	7.5668	19.3081	0	0	17.4479	22.7707	0	0	61.6366	8.334	0	0
	0	0	0	0	0	0	0	0	0	0	0	0	0	0	18.389	0	0	0	0
	0	0	0	26.7549	70.8636	32.1484	83.9567	77.1486	92.5736	100	63.3999	13.8597	17.1107	0	0	0	10.0008	14.1678	14.1678
	0	0	0	0	0	15.83	18.8452	38.3189	34.7832	18.685	0	44.9762	27.595	59.3506	54.3597	31.9781	79.1647	16.5103	8.3341
	0	0	0	0	0	0	0	0	0	0	0	0	0	0	0	0	0	0	15.981
	0	0	0	0	0	0	0	0	9.6544	12.3951	62.8678	100	75.804	100	89.3538	64.3893	0	0	17.5015
Conditioning
Time (min)	0.66666	2	3.3333	4.2501	5.0697	6.2085	7.3472	8.1668	8.8641	9.7585	10.6528	11.3502	12.0614	12.9835	13.9056	14.6168	15.3086	16.1918	17.0751	17.7668	18.4558	19.3335	20.2112	20.9002	21.7114	22.8335	23.9556	24.7669	25.5309	26.5585	27.5862	28.3502	29.1087	30.1252	31.1417	31.9002	32.5919	33.4752	34.3584	35.0502	35.8586	36.9752	38.0917	38.9001	39.6697	40.7085	41.7473	42.5168	43.2725
	0	0	6.25	44.9807	69.8219	100	89.7555	95.4112	87.6586	100	100	95.3976	82.6157	100	100	95.4089	85.6176	100	100	95.3826	65.6034	94.3034	98.3411	63.3159	86.4577	100	100	95.358	80.366	89.4585	98.3782	95.3976	48.3614	90.7867	95.0819	95.3545	64.8917	100	100	95.3794	64.0088	100	62.6856	92.0408	68.986	87.518	100	95.3583	47.0738
	0	0	0	0	8.7224	96.3413	100	97.8881	0	0	25.3848	96.2075	32.4728	86.4446	70.178	97.8931	11.3213	48.1155	53.7761	33.3117	34.1811	52.2211	78.0968	97.8817	48.2194	48.3189	53.6576	96.177	40.2337	89.4584	29.2421	21.6587	0	0	71.5305	52.8635	20.7569	78.5713	91.5085	64.5358	36.7776	26.6579	39.5539	43.3207	48.8906	65.5066	82.3522	76.1855	13.1876
	0	0	0	16.6598	11.7079	78.5585	74.3764	59.972	0	0	0	0	0	0	0	0	72.6857	100	95.2827	96.5819	80.1109	100	100	98.2433	94.8421	100	100	96.5818	63.5535	100	100	96.5625	31.1945	100	100	96.5621	80.2471	100	100	94.8869	85.1254	100	100	96.5459	89.6304	100	100	96.5505	85.2219
	0	0	0	0	16.8562	79.5114	32.4176	28.3265	64.0114	100	100	96.0254	60.5462	58.4717	100	96.0258	0	74.8852	100	96.0167	11.1248	24.9535	17.4414	44.3637	0	27.2654	100	94.3341	0	31.6669	100	96.0061	0	0	0	0	0	0	0	0	0	0	8.2093	0	0	0	0	0	0
	0	0	0	0	11.7081	16.0986	10.9763	0	45.6565	93.366	93.4776	97.4023	66.1652	91.8667	100	94.0695	75.998	100	100	95.7652	39.8742	78.9925	100	97.3849	63.2916	100	100	95.7425	76.125	100	100	95.7071	53.7475	100	100	97.3855	11.851	100	100	95.7198	57.8853	73.8792	100	95.7259	47.5101	84.7587	100	97.3711	74.101
	0	0	17.8529	19.0527	14.0817	33.4811	22.6838	69.9774	11.1807	20.4979	0	56.6317	16.2667	57.7635	63.8517	49.0116	0	24.5311	29.2486	0	0	13.5373	56.3246	27.3544	21.5359	25.1927	48.0168	47.3515	25.9466	29.19	12.1625	16.6612	0	12.784	21.3082	33.9886	0	0	4.3341	57.3123	0	0	5.6711	7.3345	13.8547	27.857	0	46.6402	0
	0	0	0	0	41.2656	100	91.9506	95.4649	71.7893	100	100	95.4676	77.156	100	100	95.4582	55.4002	100	100	95.4454	61.7704	100	92.4047	97.1132	78.2661	100	100	95.4166	85.2028	95.9457	100	97.0779	67.0091	80.3264	96.7211	95.4054	68.6371	77.3565	100	95.4198	58.0201	94.7759	100	82.0926	62.0952	100	91.1762	92.0854	65.9362
	0	0	0	0	0	28.5426	0	0	0	0	0	0	0	0	0	0	0	0	0	0	0	0	0	0	0	0	0	0	0	0	0	0	0	0	0	0	0	0	0	0	0	0	0	0	0	0	0	0	0
	0	0	13.7499	0	0	0	45.8397	88.8968	27.0129	100	100	95.5251	16.5758	100	100	92.1948	60.0773	100	100	95.5244	28.4938	80.0616	100	95.5422	22.278	76.4876	100	95.5046	32.4353	53.7971	78.9171	92.1714	0	39.9046	64.7512	95.5242	0	53.7759	49.0587	68.2966	20.1507	72.1587	90.2978	67.1735	0	73.8191	71.121	70.5179	0
	0	0	0	0	66.2337	100	97.8046	93.5889	49.3842	95.5003	100	96.9012	0	85.1002	100	96.9006	60.2411	100	69.8074	55.2619	73.2829	100	100	95.2427	60.5337	100	97.0295	96.8992	33.3957	100	100	95.245	25.4114	64.6264	98.3606	96.9152	59.2917	100	100	96.8848	70.7964	100	100	96.9022	38.9217	100	100	95.222	55.3829
	0	0	0	0	4.1809	63.874	19.0261	0	19.9069	100	100	96.5916	62.0873	100	100	96.6034	66.0729	100	100	96.5939	78.2057	100	100	94.8942	80.7399	100	100	94.921	15.7123	100	100	94.9134	30.329	91.8423	100	94.8896	58.5509	100	100	94.9029	86.6108	100	100	96.5656	29.4582	79.1436	100	96.5513	48.9556
	0	0	6.2499	0	54.8829	82.3978	79.5104	82.8609	75.112	100	100	97.8521	73.1506	100	100	96.1714	84.2422	100	100	91.1627	20.5349	95.2526	100	96.1807	56.4026	100	100	96.1626	66.1898	95.1348	80.5391	96.159	74.5962	87.9464	100	97.8159	89.9154	100	100	96.1443	86.801	97.0147	100	97.7933	82.6119	94.3845	100	82.7952	78.0167
	0	0	0	0	0	0	8.7812	0	0	12.9422	87.687	79.952	9.037	85.4571	93.6741	57.9398	20.0384	17.7006	64.1562	61.6216	12.3432	21.7504	81.96	29.5967	65.298	100	100	76.2429	60.4794	100	100	96.2011	0	79.7256	81.9653	7.9265	50.2553	90.5651	84.9042	96.1907	64.3897	100	80.595	97.8739	23.2118	91.9781	100	96.1749	0
	0	0	0	0	0	0	14.6352	51.6292	0	0	31.567	95.1407	16.2671	96.9007	100	95.1373	0	4.6168	63.2029	70.1559	0	0	0	0	0	0	0	0	0	0	0	0	0	0	0	0	0	0	0	0	0	0	0	0	0	0	0	0	0
	0	0	0	0	58.0926	76.583	21.9259	0	0	27.9526	33.5431	0	64.1657	0	0	0	75.2162	100	93.3955	83.8006	92.1423	87.6571	100	88.3405	89.6031	68.7777	91.8624	66.6913	97.5673	80.5381	79.7272	90.4359	59.6203	90.3988	96.4847	17.163	69.8186	88.4132	64.4328	44.9726	44.5721	96.2683	83.0617	67.8427	84.7581	83.924	51.3413	82.8358	54.6657
Context retention
Time (min)	0.66666	2	3.3333
	0	53.0147	85.0001
	6.25	62.4997	92.1682
	89.375	60.0001	100
	38.9741	60.0003	37.8996
	87.482	73.7681	100
	50.6246	71.9503	73.1252
	52.5555	83.7501	100
	97.0178	92.5001	85.6251
	0	0	8.1249
	49.9491	100	100
	43.8591	96.875	100
	100	100	100
	88.8636	73.6365	76.9884
	31.8928	83.1063	87.5189
	69.9998	66.8905	38.7503
Cue-retention/extinction
Time (min)	0.66667	2	3.3333	4.2501	4.9974	5.9918	6.9861	7.7334	8.4807	9.4751	10.4695	11.2168	11.939	12.8834	13.8278	14.5502	15.367	16.5002	17.6334	18.4501	19.178	20.1335	21.0889	21.8168	22.5031	23.3752	24.2473	24.9334	25.7307	26.8251	27.9195	28.7168	29.542	30.6919	31.8417	32.6668	33.0113	33.2001	33.3889	33.7335	34.1058	34.3502	34.5945	34.9668	35.3586	35.6418	35.9251	36.3169	36.7865
	0	0	0	92.6434	100	100	76.535	100	95.8099	100	100	88.3384	100	100	100	91.6695	100	100	100	100	100	100	100	100	100	100	100	100	100	100	89.6425	94.3384	100	100	97.1013	100	100	100	100	100	100	100	100	100	100	100	100	100	100
	0	31.2664	21.2332	0	0	0	20.1137	20.0775	91.6197	34.0423	97.2394	100	93.8232	100	100	24.9287	41.1786	19.8886	93.382	91.6695	92.1508	100	70.3473	100	100	57.5899	0	0	0	0	0	0	0	13.7688	17.3922	39.9847	7.6529	54.1314	52.9579	53.4439	37.2334	50.2326	100	76.5493	0	0	0	0	0
	0	0	71.1193	93.3347	88.1554	85.8662	100	100	100	100	100	20.3283	43.2386	87.778	94.7055	100	29.5368	13.0988	80.881	100	100	100	96.5115	100	100	100	36.9393	100	100	100	100	100	50.8495	0	0	0	0	0	0	0	0	0	0	0	0	0	0	0	0
	0	0	0	41.3931	56.4213	67.316	86.5912	86.6744	50.5544	75.6962	94.1336	98.5719	90.1672	100	84.2742	16.3907	68.3815	64.7049	17.7729	0	73.7047	55.5207	70.4953	0	0	73.7443	87.7381	51.6366	12.1837	0	0	0	7.2468	0	49.2784	99.7355	100	100	77.9274	96.6682	100	60.7207	0	0	0	26.0448	100	100	71.5136
	32.2041	59.3752	8.42	49.2353	95.8098	78.0387	61.1768	79.2271	94.9718	66.4788	40.8889	54.244	66.4685	90.2935	43.0513	0	0	0	0	0	0	11.3379	0	0	0	0	0	0	0	0	0	0	36.2345	0	0	50.9388	100	3.3773	0	0	0	0	0	0	0	0	0	0	0
	19.2721	56.8754	73.8511	76.4079	78.2109	79.0489	43.1465	58.0841	80.7253	45.9316	41.772	93.3366	25.7009	0	0	0	55.7895	97.8968	71.3281	99.7528	100	100	79.0684	40.2221	89.3786	100	92.3561	100	98.477	95.4311	100	100	27.6184	13.0442	0	0	0	0	0	0	0	0	0	0	0	0	0	0	0
	0	6.2499	0	63.5578	100	97.4858	100	100	94.1335	81.724	79.7245	96.4061	65.7243	53.2315	24.8794	90.2186	57.2485	89.8092	91.1763	95.0017	100	97.3836	74.5871	95.2343	94.2669	97.1334	47.3105	83.5796	88.5777	20.8055	48.219	100	95.6521	75.2524	59.5294	93.3361	100	100	100	93.3365	100	63.0777	99.4105	100	99.4641	59.3411	100	100	69.9094
	0	12.4961	0	0	40.2549	18.4081	0	0	0	0	0	0	0	0	0	0	0	0	0	46.6407	60.5162	82.5566	100	100	100	68.4247	0	0	0	0	12.721	7.1557	32.4089	20.4922	81.677	100	100	100	100	100	100	100	100	100	100	100	100	100	81.0094
	0	0	58.2434	100	25.8863	56.1489	57.825	63.2896	87.537	82.5928	21.8664	93.3375	71.7619	96.4702	89.4107	66.685	57.2636	0	0	0	0	0	0	0	0	0	0	0	0	3.6425	84.7706	100	97.8259	96.2879	38.4089	33.5544	100	55.8631	100	80.0085	100	100	96.2022	88.5317	100	64.305	73.9042	91.6712	92.4036
	0	28.7453	9.3735	92.7046	100	100	35.0047	80.9285	1.1928	42.9322	98.3239	100	79.775	66.1842	89.6215	100	100	100	100	100	93.023	100	100	100	100	100	100	100	100	100	100	100	100	100	97.8259	100	100	100	100	100	100	89.7685	57.1036	95.9641	100	100	100	100	100
	0	0	0	97.5936	100	4.2696	18.437	99.2609	20.4666	10.0564	0	95.9356	96.4702	90.9635	3.1426	100	92.6467	57.6647	0	18.3269	0	0	0	69.9705	21.976	42.0411	19.1096	97.6182	81.7242	100	84.0087	100	100	73.4926	0	97.6249	19.4287	0	11.3653	100	100	100	100	100	71.7998	0	0	0	0
	65.3507	90.6251	100	100	100	78.2108	86.9602	94.2697	100	100	100	73.3452	46.1735	100	100	100	100	77.5064	20.2785	100	81.4572	26.9661	23.25	100	77.068	73.3222	0	71.6221	95.8992	95.4311	70.3019	100	100	92.0282	97.1012	100	100	7.5788	73.2307	77.3065	0	0	0	31.6404	35.3088	0	0	99.3176	100
	0	18.75	41.8749	95.2877	100	100	94.1336	100	100	85.8727	79.7668	100	58.939	0	51.3436	100	100	60.8813	0.13575	100	15.5098	0	0	59.9646	44.909	56.3751	52.7368	100	100	93.9082	93.9082	100	95.6518	83.1758	92.0359	97.0107	100	100	100	100	79.5372	100	100	100	64.0227	0	30.0264	100	100
	0	0	0	87.043	100	100	100	100	100	100	100	100	100	100	100	100	100	100	100	100	76.5148	76.3881	42.4368	100	100	94.2669	75.874	95.4181	100	98.477	96.1926	100	100	100	93.4778	100	100	100	100	100	93.1796	100	100	100	100	100	100	100	100
	0	0	0	0	0	0	0	0	0	0	0	0	0	0	0	0	0	0	8.0892	0	10.7197	11.0848	16.5715	0	0	29.6221	10.5111	0	26.6517	0	0	0	0	8.6965	0	0	0	0	0	0	0	0	0	0	0	0	0	0	0
Retention-of-extinction
Time (min)	0.66666	2	3.3333	4.2501	5.0169	6.0502	7.0834	7.8502	8.6364	9.7085	10.7806	11.5668	12.2697	13.1752	14.0806	14.7834	15.4696	16.3418	17.2139	17.9002	18.617	19.5502	20.4834	21.2001	21.9197	22.8585	23.7973	24.5168	25.253	26.2251	27.1973	27.9335	28.6837	29.6835	30.6834
	0	53.8343	71.1647	90.2319	100	64.5143	13.5917	0	85.3565	97.6683	61.1384	100	98.1594	92.6376	84.355	90.0044	75.1577	43.1551	69.8969	100	100	91.0709	88.3922	85.0043	100	100	83.8855	85.2618	90.5711	87.9996	85.428	91.6696	96.5238	92.6422	34.865
	0	48.9339	78.7537	94.996	98.387	100	100	100	61.9528	0	0	49.9864	14.7245	40.1262	12.33	61.6548	38.1597	96.1782	100	82.8671	94.6465	69.89	100	100	14.8333	51.4819	31.9543	0	0	19.7151	35.3801	91.6709	100	100	100
	0	46.6637	100	100	100	88.7089	97.8497	99.4438	58.535	0	0	0	0	0	0	0	0	53.5213	78.0239	100	67.8557	100	98.2142	100	47.3052	0	52.0867	13.862	31.7164	58.3077	77.1298	43.3121	0	0	0
	0	0	53.1166	50.0516	27.7274	80.6448	82.2578	93.337	89.843	24.8723	6.515	59.3307	72.772	52.3929	0	0	0	0	0	0	0	36.0762	59.8175	18.3593	13.8384	0	0	0	0	0	0	0	51.1922	37.1497	0
	15.9155	44.7092	54.0413	100	82.257	85.483	80.644	88.341	93.7818	90.6727	30.4552	2.4953	55.8253	13.6598	0	0	0	0	0	0	9.8223	0	23.6461	42.5199	0	0	0	0	0	12.0008	0	0	0	0	0
	15.6226	0	9.9985	0	14.517	61.9809	89.5155	100	75.9062	2.7037	0	0	0	67.3522	96.3189	91.6693	92.3563	89.4899	100	100	69.7459	72.3291	73.9875	100	93.7864	59.8751	0	0	0	0	0	0	0	0	0
	0	0	0	70.3493	46.6285	74.3352	54.7037	60.2838	41.831	0	0	81.9529	40.318	0	0	0	13.3762	0	0	71.9721	3.3934	0	0	30.3225	54.7311	26.7525	0	0	0	0	0	86.9801	65.8314	91.6662	80.8322
	0	0	0	0	0	0	0	0	0	0	0	0	0	5.0661	33.5859	0	24.8439	60.691	44.4176	0	0	30.3582	0	0	66.4385	100	93.7867	80.0056	100	56.6976	0	0	0	19.1691	0
	0	2.5803	100	100	56.4489	95.9675	59.5964	0	70.7284	0	48.9658	76.8431	100	100	95.3985	100	53.1829	100	100	100	100	89.1781	0	0	0	0	0	0	0	0	11.1435	46.6498	84.2804	96.6665	95.8331
	19.3256	56.892	54.3559	90.0735	97.5804	100	100	91.8143	98.3791	100	88.3409	100	100	83.434	22.799	89.8123	100	36.716	43.8455	100	96.4283	100	97.3212	100	80.4724	93.5807	32.7469	100	83.7131	22.8515	96.5712	98.4479	51.6053	74.1642	100
	0	0	9.9988	87.1492	91.1283	65.3196	97.3878	87.0711	12.2272	0	0	21.6549	0	0	0	28.3159	0	0	0	35.4475	68.7469	100	58.7029	98.7477	100	40.0004	0	0	0	0	0	0	0	0	0
	21.8473	74.3755	78.7763	100	100	100	96.7739	100	100	96.1137	61.9139	100	100	94.478	100	100	94.2668	93.3113	83.756	100	89.2845	91.0051	0	46.7986	12.342	11.9014	36.0322	46.6444	30.8592	0	0	80.1242	69.164	61.5998	53.3929
	0	9.9999	0	98.9361	58.5504	9.6785	47.5857	97.2775	54.1415	42.4825	29.7603	83.9587	97.2389	94.4778	95.3982	100	100	90.4447	88.5337	100	100	84.4764	0	77.308	21.8211	0	0	55.6608	37.3596	0	0	69	54.9964	12.1588	0
	32.4271	100	100	100	98.387	100	100	100	100	100	97.7513	98.156	100	100	97.239	100	98.089	94.267	100	100	96.4282	93.7493	100	96.6683	97.337	84.9099	77.8087	100	84.5704	84.3525	63.3583	90.0016	94.9998	94.9998	69.2399
	0	44.1368	53.3641	0	0	0	0	0	0	0	0	0	54.5917	3.3917	0	0	29.621	21.0213	32.4875	0	24.1105	0	0	0	0	0	11.5396	0	10.2864	0	0	0	0	8.3345	0
[truncated: 114 more columns]
