# Supplementary material for: De novo inter-regional coactivations of preconfigured local ensembles support memory
Source: Nat Commun. 2022 Mar 11;13:1272. doi: 10.1038/s41467-022-28929-x (PMC8917150; doi:10.1038/s41467-022-28929-x)
Supplement: Supplementary file 6 — Source Data [file 41467_2022_28929_MOESM6_ESM.zip › SourceData/fig03_a.csv]

Fig. 3a
BLA-PL5 Pre-cond NREM
Peak significance	Time (ms)	-200	-180	-160	-140	-120	-100	-80	-60	-40	-20	0	20	40	60	80	100	120	140	160	180	200
N.S.		-0.00083888	0.00012615	-0.0022904	0.00088413	0.0010874	-0.00070896	-0.001805	-0.00026946	0.0005097	0.0025068	0.0044967	-5.3646e-05	0.0009427	-0.00035385	3.3765e-05	-0.00028008	0.0019685	0.0003146	0.00019927	-0.00047348	0.0011859
N.S.		-0.00047801	-0.0012272	-0.001055	-0.00034391	0.00021339	-0.00076299	-0.00012442	0.00051917	0.0019448	0.00086544	0.0037419	0.00020171	0.0023576	0.00050202	0.00044411	-0.0020977	0.0021278	-9.5369e-05	0.0014763	0.00032056	0.0017504
N.S.		-0.0029637	-0.00019885	0.0010219	0.012654	0.0012063	0.0013394	0.0011699	-0.0040406	0.00047912	0.0036052	0.00049781	0.0033512	0.0015625	0.0046983	-0.00017734	-0.00075304	0.00061359	0.00056802	0.0030604	0.0011207	-0.0003973
N.S.		0.0030651	0.0028657	0.0021849	0.0013069	-0.00017791	0.0016285	0.0012571	0.00031925	0.0015266	0.0022943	-0.0028601	-0.00012741	0.00012926	0.00021339	-0.00020023	0.00087186	-0.0025961	0.0012781	-0.0016105	0.0019635	-5.3904e-05
N.S.		-0.0011802	0.00025603	-0.0021402	0.0014275	0.0011702	-0.00067191	-0.0017952	-0.0020915	-0.0011555	0.002357	0.0026982	0.00046359	-0.0012032	0.00040297	-0.00032316	0.00016554	0.0012367	-8.5258e-05	0.00050612	-0.0023078	0.00091918
N.S.		-0.0024509	-0.00064061	0.0010089	0.0072329	-8.3636e-05	0.0011355	0.001479	-0.0040489	-0.0018883	0.0006924	-0.003101	-0.00041767	0.0012124	0.0010737	-0.0010238	-0.00096412	0.001894	0.00041465	0.0025759	0.00091997	-0.00081688
N.S.		0.00019479	-0.0026414	0.00044338	-0.00097636	-0.00022553	-0.0012022	0.0016692	0.00040557	0.0022371	0.00063506	0.0014553	0.0010311	0.0020415	0.0014086	0.00017196	-0.0022309	0.0017113	0.00017936	0.0031216	-0.00089524	0.0011967
N.S.		0.0021997	0.00038079	-0.00040426	-0.0011626	0.00048219	-0.0012525	-0.0018181	-0.0017417	-1.1806e-05	0.0015455	-8.4728e-05	0.0020098	-0.0011883	0.0023155	0.00099152	0.00069347	-0.00088296	3.0472e-05	-0.0006127	-2.8902e-05	-5.8239e-06
Positive		0.0011304	0.0017458	-0.0011956	0.0013071	0.0018659	0.0021272	0.0052168	0.0056514	0.0068499	0.0081776	0.0070313	0.005126	0.0012127	0.0019781	2.2932e-05	0.0024558	0.0018084	0.00038965	0.00025712	0.00058594	0.00010696
N.S.		0.0025353	0.0014836	0.0013138	-0.00049158	-0.00023543	-0.00095583	-0.0011104	0.00031284	0.00033998	0.0027694	0.00071096	0.002102	-0.0018723	0.00062155	0.0011556	0.00029955	0.00099257	-0.00032081	-0.00088866	0.00086394	-0.00028337
N.S.		0.000768	0.0030194	0.00012758	0.00068176	0.0022796	0.0015943	0.0030151	0.0036001	0.0032953	0.006485	0.0056086	0.0052994	0.00029573	0.00081552	0.00045786	0.001696	0.0023074	-0.00031259	-0.00011137	0.00015218	0.0013086
N.S.		0.0007161	0.001662	0.001748	0.00072609	5.997e-05	0.0014227	0.00036128	0.00090395	0.00092693	0.0036203	-0.00078477	0.0013609	0.00021047	-0.00046048	-0.00040135	-0.00058643	-0.0033077	-0.00043574	-0.0022327	-0.0011411	-0.0013922
Positive		0.0048055	0.0048439	0.0075859	0.0075736	0.0086798	0.013192	0.019148	0.02537	0.030598	0.035651	0.035051	0.03316	0.02489	0.017196	0.010871	0.0074688	0.0063832	0.0063277	0.0055804	0.0038633	0.0042612
N.S.		-0.0017201	0.00027725	0.0006994	0.0074086	0.0020235	0.00033024	-0.00010099	-0.0024465	0.0020196	0.0038204	0.00099212	0.0018165	-0.00023962	0.0050883	0.00038435	-0.00036835	0.0014035	0.00050167	0.001531	0.0022927	-0.00049755
N.S.		0.0021192	0.0015686	0.0022712	0.00053533	-0.0004395	0.0015593	0.00053244	-0.00029932	0.00093205	-0.0024124	-0.010229	-0.0044759	-0.0023199	-0.001318	-7.4401e-05	0.00044837	-0.0021837	0.0018081	0.00026638	0.003046	0.00057105
N.S.		0.002333	0.0020412	0.0023159	0.00074088	-0.0010508	-0.00068884	-0.00029659	0.00066213	0.0018297	0.0031084	0.0012092	0.0024794	-0.0012423	0.00035378	0.0019982	-0.0005687	0.00072275	-0.00046057	-0.0016672	0.00022636	-0.0014963
Negative		0.0051424	0.0044565	0.0050784	0.0054779	0.004542	0.010349	0.012021	0.014946	0.018944	0.020744	0.021379	0.019102	0.016563	0.012475	0.0096005	0.0053242	0.0050739	0.0049401	0.0053563	0.0023108	0.0017501
N.S.		-0.0014231	-0.0014494	-0.002277	-0.001044	-0.0019597	-0.0015735	0.00038586	-0.0017216	-6.4111e-05	0.00091303	-0.00076726	-0.00030858	-0.00079591	0.00040894	-0.0020351	-0.0028131	-0.0025892	-0.00062096	-0.0023892	-0.0017279	-0.0023337
N.S.		-0.00038919	-0.00040602	0.00061278	0.00053381	-0.00030836	0.00093403	0.001277	-0.0026076	-0.0026813	-0.0017554	-0.0035105	-0.0037413	0.0011223	-0.0014104	-0.0012091	-0.00035181	0.003179	0.00076396	0.0013121	0.0014979	-0.0016935
N.S.		0.00093227	0.00044338	-0.00094848	0.001423	0.0010054	0.0021626	0.0034026	0.0045133	0.0054616	0.0050713	0.0043523	0.0030314	0.00083932	0.00092899	-0.00065578	0.0020037	0.0012485	0.0012894	0.0012448	0.00079592	-0.00083585
N.S.		0.0005921	0.0036715	0.0028715	0.0016165	0.0026414	0.0026029	0.0013558	0.0024695	0.002127	0.006052	0.0043587	0.0063721	0.0014083	0.0017474	0.0016703	0.0019758	0.0031452	0.0013163	0.0013501	0.00080302	0.0025445
N.S.		-7.6258e-06	9.1488e-06	-0.0020453	-5.0969e-05	-0.0014206	-0.0016339	0.00086588	-0.0014726	0.00034776	0.00044241	0.0013503	-0.0005153	-0.0010611	0.00069815	-0.0020176	-0.0026345	-0.0013658	-0.0013556	-0.0018025	-0.0014752	-0.00058514
N.S.		-0.00045369	-0.0013233	0.00027643	-0.00080908	-0.00051696	0.0010687	0.001516	0.0014223	0.0025697	0.0028076	0.003307	0.0025129	0.0034665	5.1773e-05	0.00020167	0.0016822	0.0013971	-0.00075677	-0.00098949	0.00015659	-0.00016011
N.S.		-1.0651e-05	-0.0019046	0.00036716	-0.00093782	-0.00036762	0.00091837	5.3704e-05	0.00086989	0.00021078	0.0012905	0.0025519	0.0014651	0.0036917	0.0010828	-0.00024786	0.0008981	-0.00041725	-0.0012132	-0.00065945	-0.00040126	0.0010529
N.S.		0.00041831	0.0010527	0.0039789	0.0037243	0.0046857	0.0071808	0.010861	0.014319	0.016951	0.019669	0.019048	0.019453	0.0133	0.0098095	0.0059324	0.004237	0.0029839	0.002795	0.0017422	0.0022598	0.0021273
N.S.		-0.001188	0.00023545	0.0021279	-0.00016093	0.00136	0.00095254	0.00016312	0.0015945	-8.7043e-05	0.0026893	0.00027158	0.0013	0.0010318	-4.2771e-05	0.00075586	-0.00094996	-0.0022232	-0.00066577	-0.00060996	-0.0025224	-0.0012136
N.S.		-0.00013991	0.00026902	0.0031323	-0.0005123	0.0022339	0.0013649	0.00040123	0.0015369	-0.00042966	0.0019205	0.0019057	0.0016026	0.0021382	0.0011837	0.0023994	-0.00024177	-0.0010302	-0.000381	0.00011455	-0.0020787	0.00054874
Positive		0.0037691	0.0052088	0.0067916	0.0044095	0.0051517	0.0094902	0.0089455	0.011063	0.010668	0.012584	0.012318	0.0093154	0.010545	0.0085492	0.0087471	0.0093854	0.0075238	0.0071895	0.0072735	0.0051695	0.004899
Positive		0.0031225	0.0035421	0.0030025	0.002334	0.00069312	0.0058956	0.0036001	0.0033574	0.0058469	0.0054292	0.007454	0.0049578	0.0062068	0.0052461	0.0067459	0.0034332	0.003457	0.0015968	0.003488	0.00059807	-0.00079024
N.S.		0.00065047	0.0014157	-0.0008166	-0.00083214	-0.00087559	-0.00026361	0.0014929	0.00020844	0.0020192	0.0010226	0.0033203	-0.00030295	-0.00067424	0.00030091	-6.2782e-05	-0.0022504	-0.0010869	-0.001126	-0.0012578	-0.0012106	-0.00020308
N.S.		0.0012838	0.0023562	0.004298	0.001699	0.0022623	0.0048574	0.0029352	0.0043861	0.0045148	0.0062593	0.0059902	0.0042253	0.0046192	0.0043446	0.0049245	0.0056501	0.0027537	0.0040641	0.0069433	0.0026904	0.0022654
Positive		0.00061652	0.0038208	0.0043353	0.00095266	0.0016434	0.0020426	0.0012532	0.0020688	0.0051038	0.0024108	0.0057951	0.0038818	0.0045128	0.0032131	0.0051327	0.0017431	0.0013647	0.0018514	0.0016771	0.00035734	0.00167
Positive		0.0051314	0.0045102	0.0023433	0.0027254	0.0020211	0.0043699	0.0070773	0.012538	0.015494	0.019382	0.019619	0.01611	0.012968	0.0070648	0.0084357	0.0054114	0.0066231	0.0039865	0.0033133	0.0011124	0.0033516
N.S.		0.00056656	-0.00093675	0.0015723	-0.0016179	-0.00062564	0.00039563	-0.00062065	-0.00039343	-0.001565	0.00035622	0.0015611	4.4223e-05	0.0053866	0.003111	0.00043216	0.00066084	-0.0023998	-0.00087146	0.00089527	-0.00058522	0.0014347
Positive		-0.00045963	0.0034696	0.0022096	0.0028389	0.0033316	0.0058751	0.0073455	0.0027491	0.0038663	0.0040508	0.0089031	0.0059522	0.0031252	0.0042896	0.0029443	0.0024883	0.003916	0.0019461	0.0040775	0.0016752	0.0011848
N.S.		-0.00067799	0.0019443	0.0015792	0.0017793	0.00034196	0.0034601	0.0031499	0.0035503	0.00174	0.0069477	0.0033096	0.0072959	0.005494	0.004336	0.0048788	0.0028015	0.0016627	0.0010547	0.0014641	0.0045844	0.0018156
Positive		0.0041574	0.0064503	0.0066495	0.0053238	0.0053302	0.0107	0.011145	0.012206	0.012639	0.014196	0.014517	0.011585	0.013132	0.010013	0.0097745	0.010139	0.0089307	0.0081711	0.0062593	0.0055093	0.0061941
N.S.		0.005091	0.0037647	0.0027262	0.0032298	0.0025904	0.0045873	0.0073405	0.011544	0.013307	0.014566	0.015416	0.013891	0.011001	0.0068681	0.0074013	0.0066186	0.0060789	0.003418	0.0046092	0.0015725	0.0027693
N.S.		-0.0010485	-0.000356	-0.00098046	0.0011305	0.0012473	-0.00052494	-0.0015797	-0.0028944	-0.0025367	0.0010845	8.0892e-05	0.00042912	-0.0014487	0.00095539	4.3463e-05	0.00064544	0.00026078	-0.0011988	0.0012492	-0.0026256	0.00021061
N.S.		5.5566e-05	0.00035311	-0.0029076	-0.0023049	9.4786e-05	-2.1703e-05	-0.0023557	-7.2792e-05	-0.0029663	-0.00085672	-0.00046157	0.003106	0.0019045	-0.0005146	0.0002308	0.0057715	0.003202	-0.00088699	-0.00056201	0.001885	0.0014678
N.S.		0.00065203	0.0027451	0.0019621	0.0027467	0.00033976	0.00014941	0.0024886	3.9436e-05	0.0012608	-0.0026832	-0.0013901	-0.00018634	-0.00091618	0.0011573	-0.0011532	-7.0035e-05	0.0018754	0.0008353	-0.00052506	-0.0003428	-0.0010809
N.S.		-0.00023497	0.0012756	0.0017801	0.0011146	0.0021493	0.00030178	-0.00029675	-0.00033092	0.002422	0.0026085	0.00041826	0.00071232	-0.00050967	0.0035187	0.00020312	-0.00031761	0.0016913	0.00027523	0.00032992	0.0021917	-0.0004249
N.S.		0.0018687	0.0010213	0.0035141	0.00013113	0.00064202	0.0022734	-2.3698e-05	0.001066	-0.00077232	-4.2835e-05	0.0027265	0.0014822	0.0016336	0.0006101	0.0025781	-0.00012221	-0.00080462	-0.00030959	-0.00031262	-0.0022255	0.0006758
N.S.		0.00045377	-0.0025218	0.0023258	-0.00025439	0.00052214	-0.0011282	0.00015467	0.00071545	0.0015514	0.0010019	-0.0010879	0.002011	0.00033309	0.0011758	-0.00031251	-0.00069325	-0.00045841	0.00013037	0.0024596	-0.0025892	-0.00034395
Positive		-0.0012638	0.0035027	0.0023244	0.0022964	-0.0011149	0.0035677	0.00099632	0.0030367	0.0019978	0.0058313	0.010893	0.0051407	0.0051863	0.0024085	0.0027196	0.0030517	0.0017597	0.0058202	0.0011499	0.00056403	0.0028903
N.S.		-0.0014627	0.0045108	0.0001408	-0.00032644	0.00042127	-0.00010118	-0.00032466	0.0032945	-0.0006187	0.0057903	0.0074555	0.0039347	0.0031496	0.0024588	0.0010921	0.0034192	0.0011228	0.0017721	-5.9989e-05	0.00063323	0.00058709
Positive		0.0002062	0.00036053	0.0044645	-0.00010519	0.0029158	0.0018637	0.0033142	0.0021985	0.0040131	0.009924	0.0055117	0.013369	0.0012903	0.002641	0.0021098	0.0025496	0.00070679	0.00050755	-4.4358e-05	-0.00039943	-0.00089946
N.S.		-0.0011284	0.0028172	0.00066209	0.001517	0.00091978	0.0028064	0.0044681	0.0014774	0.0022308	0.0023298	0.0052643	0.0037587	0.001017	0.0026866	0.0010992	0.0018536	0.00019081	0.00085767	0.0021808	-0.00016558	-0.00033792
Negative		6.0793e-05	0.0018737	0.00089853	0.0013428	-0.00059112	-0.0019422	-0.00056667	-0.0014764	0.00082238	-0.0023418	-0.00018892	-0.0005213	-0.0010517	-0.00029951	-0.0017468	-0.00093771	-0.00016871	-0.0001379	-0.00072289	-0.0014198	-0.0010895
N.S.		0.0005923	0.0011748	0.0033162	-0.00045979	0.0015709	0.00029832	0.00059743	0.0012328	0.0017481	0.0015843	0.0015961	0.0019324	0.0020295	0.0029931	0.00038461	-0.00092972	-0.00023968	-0.00061438	0.00012359	0.00046861	-0.00057858
N.S.		0.0004973	0.0012275	0.0021772	-0.0010186	0.0033288	0.0012013	0.0025938	0.0030279	0.0052613	0.0059976	0.0043675	0.0086559	0.0015206	0.0015587	0.001275	0.0025159	-1.9567e-05	-0.00058301	0.00012591	-0.000136	-0.0002936
N.S.		-8.0236e-05	0.0031192	0.0042858	0.0021216	0.0024785	0.0035657	0.00099597	0.00090056	0.0043715	0.0059252	0.0036252	0.005294	0.0036125	0.0030645	0.0029438	0.0024484	0.0021058	0.0035745	0.0026064	0.0015684	0.002353
N.S.		-0.0007599	0.0026874	0.0021318	0.0015502	0.0015116	0.003429	0.0021802	0.0027371	0.00081593	0.0043813	0.0014557	0.0047788	0.003272	0.0021202	0.0042718	0.0020464	0.0019498	0.0016554	0.00062123	0.0030907	-0.00026506
N.S.		0.00028041	-9.5398e-06	-0.00079244	-0.00065062	-0.0012547	0.00012007	0.00176	0.0011641	-0.00019732	0.0031862	0.0022758	0.0037816	0.0049978	0.0041187	0.0016125	0.00068333	0.00076906	-0.00028234	0.0019066	0.003245	0.001232
Positive		-8.4282e-05	0.0020793	0.0015578	0.0021541	0.00073442	0.0025683	0.0030026	0.0068407	0.013023	0.016685	0.021896	0.012795	0.009189	0.0069709	0.0054684	0.0040055	0.0035818	-6.1702e-05	0.0027477	0.0021546	0.0016295
N.S.		2.6638e-05	0.0010165	-0.00097105	-0.0015038	0.0010826	-0.00046954	0.00031862	0.0016763	-0.00048981	0.00020173	0.0003485	0.0013972	0.0015758	0.00066665	0.0021466	0.0044059	0.00046768	-0.0012203	-0.00026444	0.0021893	0.0020243
N.S.		-6.546e-05	0.002328	0.0031322	-0.00041192	-0.00035206	-0.00071618	0.00017412	0.0010302	0.0023467	7.986e-05	0.0031055	0.0022412	0.0031153	0.0024455	0.0040627	0.0013677	6.4008e-05	0.00097186	0.00072897	0.00068729	0.0015949
N.S.		0.00066486	4.7936e-06	0.0028641	-0.0010173	0.00094098	-0.0014333	0.00017026	0.0012255	0.00056288	0.00066719	0.002363	0.0016082	0.0036823	0.0022718	2.1889e-05	-0.0020841	-0.001986	-0.0013992	3.2612e-05	-0.00078954	-0.00076622
N.S.		0.00046194	0.0021533	0.0016253	0.0030295	0.0028611	0.0057805	0.0059242	0.0018329	0.0034417	0.0032614	0.0075057	0.0042377	0.0027885	0.004387	0.0019541	0.00081436	0.0036903	0.001908	0.0034684	0.0019662	0.0011577
N.S.		0.0036141	0.0036431	0.0010004	0.0016299	0.00055056	0.0011091	0.0028838	0.0059622	0.0090387	0.012067	0.01286	0.0089102	0.007084	0.0034868	0.0047822	0.0027085	0.0036641	0.0022083	0.0017593	0.00018987	0.002464
N.S.		0.00034063	0.0025893	0.0035308	0.00038702	-0.00033978	0.00053777	0.00049334	0.0017272	0.0044706	0.0054882	0.0089243	0.0050977	0.0050646	0.0074023	0.0039824	0.00044761	0.00010722	0.0011565	-0.00074974	-0.0012547	0.00097744
Positive		0.0021356	0.0043247	0.0040768	0.0038133	0.0032808	0.0076441	0.0069364	0.0067018	0.0082109	0.0085303	0.0096111	0.0091952	0.010624	0.0084034	0.0080301	0.0086859	0.0055154	0.0065157	0.0058368	0.0041723	0.0054595
N.S.		-0.00062244	0.0012504	0.0025444	0.00023604	0.00058436	0.0023951	-0.00010914	0.00072117	0.0016568	0.0017506	0.0010731	-0.00044156	-0.00085174	0.00082282	0.0014276	0.0019664	-0.00054773	0.0016453	0.0047225	0.00018674	0.00069106
N.S.		-0.0011006	0.0041839	-0.00077933	-0.001638	0.00036628	-0.004032	-0.00097581	0.0023988	-0.0036029	0.0043367	0.001525	0.0016185	-0.00021009	0.00079836	0.0014944	0.0018209	0.0013163	-0.00071495	-0.00030552	0.0014515	-0.0013084
N.S.		0.0015831	0.00056557	-0.0001846	-0.00083366	-0.00092568	0.00093178	-0.0006127	-0.001043	0.00024422	0.0020155	0.0013743	0.0052007	0.0030639	0.0029007	0.0024117	0.0009572	-0.0002402	0.0015438	0.0003206	0.0024004	-0.00069234
N.S.		0.0012515	0.0034271	0.0038093	0.00024699	0.0026142	0.0021646	0.001168	0.002022	0.0045318	0.001285	0.0037128	0.0025204	0.0021993	0.0020618	0.0041706	0.00043864	0.00052679	0.00076627	0.00077346	-0.00051739	-6.1708e-05
N.S.		0.00059906	0.0022899	0.003298	0.0024918	0.0030213	0.006813	0.00346	0.0044661	0.0038418	0.0056537	0.0067031	0.0033492	0.0010185	0.0045132	-0.00022445	0.0033513	0.0018383	0.00013724	-0.0030321	0.00014604	0.0020419
N.S.		-0.00011524	0.0026647	0.0029985	0.0015975	0.0010085	0.0024118	0.00028701	-0.00081046	0.0051152	0.0045124	0.0027402	0.0031353	0.0042658	0.0014583	0.0026465	0.0018275	-0.00079237	0.0020277	0.0023301	0.0013243	0.0010183
N.S.		7.082e-05	0.00012252	-0.0036359	-0.0017177	-6.1517e-05	0.00048695	-0.0024365	-0.0017967	-0.0043751	-0.00068813	-0.00076193	0.0042811	0.0014454	-6.4697e-05	-0.0018833	0.0052883	0.0039629	-0.00076261	-0.00062327	0.00085969	0.00015593
N.S.		0.001153	0.0023224	0.00049716	0.00070161	-0.00020172	-0.0016721	-0.00033525	1.3848e-05	0.0027814	0.0027242	0.0045783	0.0022336	0.0012935	0.00020481	0.00023977	0.00030578	0.00048807	0.00027631	0.00046788	-0.00080235	0.00083925
N.S.		0.00043667	0.001461	-0.00017219	-0.0012597	0.0025484	1.4671e-05	0.002168	0.0028309	0.0027856	0.0017957	0.0022013	0.0030476	0.0015584	0.0010085	0.0018557	0.002551	-0.00046079	-0.0011523	0.0001899	0.00085351	0.0011324
N.S.		-0.0016472	0.0030948	0.0029873	0.0037026	-0.0020197	0.0034574	0.00026852	0.0010673	0.0017624	0.0031702	0.006389	0.0019049	0.0032845	-0.00029204	0.0027787	0.0010697	0.0013272	0.0068457	0.0011113	-0.00035116	0.0026699
N.S.		0.00025477	0.0026709	0.0015424	0.0016278	-4.751e-05	0.001567	0.00045768	0.0017505	0.0077285	0.0082403	0.0082486	0.005416	0.0053398	0.0019752	0.002471	0.0018443	-0.00063309	-0.00067478	0.0018884	0.00091935	0.00045274
N.S.		-0.00017673	0.0015446	0.0023753	0.0026086	0.0016678	0.0022981	0.0043082	0.0010699	0.0007281	-0.0023107	-0.002381	-0.00010844	-0.0013208	0.0019534	-0.00014021	0.00010191	0.0021717	0.00074458	-0.00043836	0.0012765	-0.00057717
N.S.		0.00091963	0.00084524	0.0014764	-0.0018817	0.00024334	0.0010856	0.00044999	-0.0010336	-0.0027569	-0.003005	-0.00097986	-0.0037089	0.0025424	-0.0012805	-0.00088943	0.00075108	0.0014324	0.0017034	0.0014054	0.0017444	-0.0031874
N.S.		0.003069	-0.0012829	0.00014745	-0.0014486	1.4573e-05	-0.00011455	-0.001703	-0.00023788	-0.00092975	-0.0013409	-0.0035768	-0.00088049	-0.0017028	-0.00087413	-0.00091051	-0.0008603	0.00011024	0.00087478	-0.0013205	-0.0022651	-0.0020284
N.S.		-0.0012591	0.00054213	-0.00052362	0.00098762	0.0016027	0.0014659	0.0001816	-0.001547	0.00048451	-0.0079395	0.0023052	0.013429	0.0045464	0.003338	0.0050809	0.0070261	0.0049846	0.0037673	0.0063481	0.0049729	0.0027127
N.S.		0.0014063	-0.00082796	0.00055985	-0.00052715	-0.00090567	0.00043627	-0.00027728	0.00069055	0.0014649	0.0018368	0.0003569	0.0041688	0.0029176	0.0012731	0.0028993	-7.1702e-05	-0.00093777	0.0013009	0.0010077	0.0014206	-7.2131e-05
N.S.		-0.0010266	0.0011855	-0.00034753	0.0014561	-0.00014717	0.00024034	0.00039409	0.0014828	0.0017124	0.0025583	0.0029187	0.0026927	0.0016304	0.0023115	-0.00051508	0.00047207	-0.0018498	0.0021142	0.00064793	9.6771e-05	-0.0012234
N.S.		-0.00024557	-0.00049759	0.0022461	0.00093957	0.0016741	0.0015923	0.0034944	0.0023104	0.0017229	0.0074221	0.0048759	0.0087735	0.0018073	0.0029978	0.0031551	0.0014816	0.0021749	0.0018604	0.00027211	-0.00023324	-0.00035267
N.S.		0.0017389	0.0011114	0.0031166	0.0007361	-0.001101	0.00069402	-0.00055422	0.00077454	-0.001904	-0.0019255	0.0013555	0.00089717	0.00041603	-0.00092678	0.0011828	-0.00041943	-0.00048132	-0.00046024	-0.0005652	-0.002034	-0.00079958
N.S.		0.0050745	0.0028041	-0.00013715	0.0031211	0.0052811	0.0038729	0.0072426	0.004623	0.0054705	0.0061937	0.0045379	0.006637	0.003111	0.00367	0.002912	0.0022477	0.0024685	0.0016294	0.0022472	0.0022786	0.0014665
N.S.		0.0042643	0.0015944	-0.00059106	0.0040119	0.0059565	0.0041941	0.0078307	0.0044958	0.0030076	0.0042157	0.0064676	0.0076108	0.0043125	0.0037681	0.003597	0.0018993	0.002335	0.0016431	0.0045502	0.0027755	0.0022579
N.S.		0.00071253	0.0014333	0.0003607	0.0011539	0.0014943	0.00050613	0.0017491	0.0012637	-0.00026065	0.0012677	-0.001189	0.0011309	5.6009e-05	-0.00063951	0.0025016	0.00025119	0.0017986	4.097e-05	0.0017743	-0.001456	-0.0011718
N.S.		-0.00041781	0.001494	0.0014309	9.1818e-05	-0.00021162	-4.4223e-05	-0.0003552	0.00052735	0.0016381	0.0029435	0.0066652	0.0031051	0.0017214	0.0052318	0.0030196	1.8018e-05	0.00014246	0.0018582	-0.0012973	-0.00076243	0.0023892
N.S.		0.0019736	0.0011001	0.000939	0.0003868	-0.0016866	0.00040736	-0.00030754	0.0010791	0.0026729	0.0023975	0.0028621	0.0012718	0.0014822	0.0019086	0.0026663	0.0013983	-0.0010432	0.001248	0.0014111	0.00049046	-0.0006056
N.S.		0.0015765	0.00038912	-0.0011607	0.0010672	0.00085908	-0.00037931	0.00023154	0.00066693	0.00043931	0.00071005	-0.0005775	0.00061257	0.00021747	-8.9576e-05	-0.00052992	0.00091367	0.00037262	0.000358	0.000405	-0.00079634	0.00038765
N.S.		0.00027104	0.00018446	-0.0015019	0.0017568	0.00024864	-0.00066237	-0.0017302	-0.00018827	0.0012674	0.0019535	0.0026738	0.004713	0.0040876	0.0021378	0.0025065	0.00023231	0.0019866	0.0020775	6.9902e-05	0.0014705	0.00059839
N.S.		0.0013055	0.001359	-0.00261	-0.00063853	-8.1181e-05	0.0011378	-0.00041816	-0.0017193	6.6666e-05	0.00042202	-0.0016043	0.003843	0.0010644	0.0026866	0.00026319	0.0012558	-2.9039e-05	0.0017581	-0.00075158	0.002438	-0.00039216
N.S.		-0.00051459	0.0028006	-0.0001971	-0.0010676	-0.00023714	-0.004213	-0.00024227	0.0014512	-0.0040471	0.0013467	-0.0020955	-3.2009e-05	-0.0016089	-0.0013906	0.0023755	0.00063113	0.0018253	-0.0015482	0.00069534	0.0017	-0.0014211
N.S.		-0.0003118	-0.00024489	-0.0027699	-0.0017611	-0.0012405	-0.00021588	-0.0014963	-0.00035177	-0.0017801	-0.0006888	-0.0003828	0.00057695	-0.00043389	-0.0013813	0.00070441	0.00045327	-0.0014955	0.00071685	-2.3963e-05	-0.0011348	-0.0022433
N.S.		-0.00080367	0.001594	0.00066552	0.001714	0.0018747	0.00015654	0.0012351	0.00050642	0.00010513	0.0024274	-0.0014603	0.0013343	0.00024225	-0.0013125	0.0025352	-0.0010383	0.00066191	-0.0015467	0.00077937	-0.0021803	-0.001938
N.S.		-0.0008918	-0.00090775	-0.00060707	-0.00096378	-0.00042649	0.0011185	0.00050464	0.0021909	0.0028761	0.00088654	0.0019103	0.0010861	-0.00087903	0.00033435	-0.0010548	0.00066256	0.00034424	0.00051375	0.0012889	0.00046803	-0.00085269
N.S.		0.00047248	0.00014559	-0.00078149	0.0018842	-9.1286e-06	0.0017456	0.0079255	0.0023223	0.003979	0.0044145	0.0045411	0.0024644	0.0075229	0.0031039	0.0036404	0.0035321	8.4104e-05	0.0011398	0.0022026	-0.00049334	-4.8562e-05
N.S.		0.0016275	0.0002011	-0.00032766	0.0017701	0.0019993	0.0001764	-0.0010789	0.00019941	0.0006594	0.0011179	0.0011547	0.0043587	0.0017136	0.0023956	0.0023214	0.0011918	0.002573	0.00033587	-0.0012851	0.00025929	0.0027454
N.S.		-0.00064925	0.00032393	-0.00077575	0.0017764	-1.2686e-05	-0.00020837	-0.0016069	0.0014306	0.0023586	0.0032427	0.0030682	0.0044689	0.0041185	0.0025038	0.00063969	0.0002472	0.00013873	0.0033974	0.00072568	0.0018904	-0.00062806
N.S.		0.00045841	0.002588	0.0028748	0.00018877	-0.00068171	0.00016473	0.00027679	0.00096342	0.0038135	0.003659	0.005686	0.0028286	0.0043835	0.0040942	0.0021626	0.00043209	0.00043786	0.00025099	-0.00018294	-0.0010712	-0.0009043
N.S.		0.0019494	0.00088377	0.0020967	0.0017645	0.0030582	0.0031874	0.00049995	0.0024733	0.0025587	0.0020618	0.0018931	0.0046051	0.00045985	0.0033007	-0.00025692	0.0025445	0.0023313	0.00011463	-0.0022072	6.4782e-05	0.0036599
N.S.		0.00027888	0.0023803	0.0021519	0.0030556	0.0037682	0.0063083	0.0048115	0.0029724	0.005453	0.0038491	0.0057832	0.0068068	0.0073549	0.0058277	0.0059255	0.0073628	0.0022826	0.0045044	0.0057375	0.0035258	0.004432
Positive		-0.0010475	4.9837e-05	0.0013639	-0.0010786	-0.001129	-0.00053979	-0.0012676	-0.0029505	-0.0026432	-0.010181	-0.00089351	0.010476	0.0027671	0.0023689	0.0019842	0.0062931	0.0022096	-0.00052567	0.0028296	0.0028035	9.0181e-06
N.S.		0.0031828	0.0011104	0.00094392	0.00050565	-0.00029669	0.00067487	-0.00060544	0.0020131	0.0025572	0.0034628	0.00055755	0.0012054	0.0010548	0.0020894	0.0023671	0.00099829	-0.00043739	0.0020988	0.0013639	0.00066839	-0.00038263
N.S.		0.0037783	0.0025102	0.002899	0.0034907	0.0024324	0.0029386	0.0048668	0.0067809	0.0069912	0.0059946	0.0067356	0.0058565	0.0042467	0.0030637	0.0030104	0.0044554	0.0018635	0.00070088	0.0034603	0.0015751	0.0011087
N.S.		-0.00075992	-0.00093372	0.0005803	-0.0021471	-0.0036132	-0.00048656	-0.00027245	-0.00030312	-0.00049041	4.8668e-05	0.0020227	0.0020075	0.0016785	-0.00039024	-0.00085703	0.00179	0.00080138	0.0013282	0.0011068	0.00060535	0.0017711
N.S.		-0.0016596	-0.00074749	0.0014971	0.0014341	0.0015392	0.002771	0.0040016	0.0026884	0.0025262	0.0012171	0.0004523	0.0026677	0.00064513	0.0028087	0.0010338	0.00032777	0.00068163	8.1451e-06	-0.0010954	0.001274	-0.00061481
N.S.		0.0017856	0.00086367	-0.00069236	-0.00052671	0.00012424	0.00071017	0.0077222	0.0013327	0.0023266	0.0047901	0.005468	0.0036622	0.0055096	0.0028183	0.0018504	0.0018967	-0.0010712	0.0021083	0.0033741	4.2608e-06	-0.00047544
N.S.		0.00069804	-0.0012685	0.00082747	-0.00039402	-0.00039785	0.00017046	-0.00045951	0.0015468	0.0021057	0.0017344	-0.0014073	0.0024999	0.0011617	9.507e-05	0.001083	-0.00074707	-0.001636	0.0016326	0.00067083	0.0012509	0.0005418
N.S.		-0.00047756	7.1931e-05	0.002509	-0.001909	0.0013238	-0.00082916	0.00094768	0.0011141	0.0027924	0.000496	0.0011466	0.00050769	-1.1779e-05	0.00038164	0.0043001	0.00016412	0.00010176	-0.00036205	-0.00030447	-0.00015457	0.0024819
N.S.		0.00096925	0.0019531	-0.0007886	-0.00046987	0.00017194	-0.0020571	0.0016147	0.0020648	0.0040268	0.0026806	0.00025431	0.0017756	-0.0023548	-0.0024857	0.00064535	0.00027645	-0.00084719	0.0010755	-0.001394	-0.00083646	0.0022119
N.S.		-0.0023169	1.5808e-05	-0.0017914	-0.0001149	-0.00094765	0.00053645	-0.00022819	0.00049644	-0.00041404	0.0017085	0.0026009	0.0019188	0.0021408	-0.0011023	0.0039555	0.0026306	-0.00086967	0.0021361	0.0015979	0.0012836	-0.0011984
N.S.		0.00051728	0.00048159	0.0013991	-0.00026996	-0.00029691	-0.00058936	-0.00068194	-0.00021283	-0.00040361	-0.0010188	-0.0044153	-0.0028145	0.00085112	-0.00012304	4.7241e-05	-0.00075712	0.00028308	-0.00025127	0.0004618	0.0017777	0.00088549
N.S.		0.00042835	-0.0010752	0.0015836	-0.0011931	0.0013645	-0.0023579	-0.0002018	0.0007195	0.00027168	0.0006662	0.0028331	0.0010215	0.0021894	-0.00064836	4.2324e-05	-0.0016716	-0.0019434	-0.00065022	-0.00041872	-0.00067088	-0.0011621
N.S.		0.00030655	-0.0011684	0.00061584	0.0004904	0.0018631	0.0019966	0.0028799	0.00083541	-0.0013669	-0.00060933	0.001834	6.8384e-05	0.00025046	0.0012704	0.0024504	-0.00017072	0.00019051	0.0011998	0.0019615	0.0036635	0.0011539
N.S.		0.00031388	0.00039155	-0.0010021	0.00049913	0.00096881	0.00044361	-0.00021848	8.5431e-05	0.00063116	0.00052329	-0.00014593	0.00056612	0.00015929	-0.00014386	0.00015318	0.0008282	0.00035881	-0.00026362	0.00083168	-0.00064228	-7.0332e-05
N.S.		0.0018261	0.00068371	0.0021631	0.0017645	0.0034344	0.0034277	0.0048821	0.0021869	-0.001472	0.00039233	0.004068	0.0020352	0.001825	0.0014991	0.0024869	0.0023517	0.0038098	0.0032393	0.0044427	0.0059352	0.0032917
N.S.		-0.00016797	0.0022595	0.0012111	0.0030108	0.0048345	0.005623	0.0045715	0.0024557	0.0051589	0.0016373	0.0057538	0.0081705	0.0061753	0.004765	0.0059369	0.0071203	0.003896	0.0043032	0.0060724	0.0046277	0.0041603
N.S.		-0.00053207	7.5108e-06	0.00093294	-0.0018045	-0.0010726	-0.0015054	0.000312	-0.00077551	0.0010716	-0.0010768	-0.0003919	0.00037502	0.0001808	-0.00018121	0.0038634	-0.00039901	-0.00085414	-0.00065358	-0.0015028	0.000428	0.001199
N.S.		-0.0011328	0.0013904	0.0023985	-0.00012216	-0.00049294	0.0018828	-0.00040858	0.00026817	0.0010492	0.00018356	-0.0011311	-0.0024046	-0.0024182	-6.0262e-05	0.00080361	0.0011986	-0.00054056	0.0015648	0.002977	-0.0003987	0.00084522
N.S.		0.0026224	-4.1078e-05	-9.1499e-05	0.0013551	0.00043171	-0.00035231	0.00038984	0.0011038	0.00054699	0.00048032	-0.0011668	0.00060585	0.00013113	0.00030609	-0.00041473	0.00077651	0.00013431	0.00062902	0.00010228	-0.00052671	-0.00020113
N.S.		-0.00059637	0.00068226	-0.00042137	-0.00048191	-0.00064076	-0.0017651	0.00028016	0.0011961	-0.0028174	-0.0013394	-0.0024021	-0.00096607	-0.00082574	-0.0025851	0.0015093	-0.00035736	0.0010841	-0.0016774	0.0017076	0.00033672	-0.0017004
N.S.		-0.000305	-0.00032432	0.00058551	-0.0016144	-0.0011371	-0.0016299	-0.00096948	-0.0021017	-0.00070841	-0.0031411	-0.00036447	-0.00023692	-7.4468e-06	-0.00028461	0.0025375	0.00085745	-0.00108	-0.00017572	-0.0015702	0.00092979	-9.1295e-06
N.S.		0.0001217	0.0012654	0.00027704	0.0017284	-0.00049091	0.0011512	0.0011959	0.0017392	-0.00083763	0.0016499	0.0040554	0.0025861	-0.00050832	0.00027431	-3.4907e-05	-0.003114	0.0011267	-0.0022551	0.0010526	0.00045695	-0.002932
N.S.		0.0019474	0.001384	5.8183e-05	0.00079395	0.00092298	3.5204e-06	0.00060815	0.0017297	-0.00031852	-0.00056935	-0.00093911	0.00074604	0.00010159	0.00034481	0.0010679	0.0011449	0.0010188	0.0013042	0.0013298	-0.0012293	0.0001466
N.S.		-0.00044295	-1.1446e-05	-0.0009517	0.00060921	0.0017235	0.00023949	0.00065596	0.0027407	0.0034583	0.0047845	0.012359	0.0049977	0.0026218	0.0021464	0.0016206	0.0016018	0.00073232	0.0014414	-0.0013232	-0.00060252	-0.00040958
N.S.		-0.00033367	0.0013311	0.00049385	0.0011164	0.00082369	0.0015772	0.0014963	0.0014075	-0.00032659	0.0014772	6.705e-05	0.0010529	0.0017566	0.00098045	0.0028138	0.0004876	0.00092988	0.0012972	-3.9952e-05	0.0011205	-0.0014221
N.S.		0.00038592	0.0017252	-0.00097817	0.00011918	-6.1438e-05	0.00087583	0.0020457	0.0019495	0.0045226	0.0038584	0.0025497	0.0022004	-0.0011625	-0.00036408	2.9304e-05	0.0011399	-0.00011716	0.0023822	0.00045095	0.00078567	0.002711
N.S.		-0.001145	-2.2893e-05	0.0011975	-0.0013367	-0.0027073	0.0008979	-0.0005467	-0.00034012	-0.00058325	1.208e-05	-0.00020272	-0.00085537	-0.00043216	-0.00036529	0.00060721	0.0019248	-2.4119e-05	0.0019499	0.0016942	-0.00018408	0.0012644
N.S.		0.00067357	0.00090368	-0.00092666	-0.00056398	0.0031649	-0.0012663	0.0018049	0.0020974	0.0036745	0.001623	-0.00090814	0.0015653	-0.0017248	-0.0013554	0.00073357	-0.00057229	-0.00077817	0.00071257	-0.0029044	-0.0020459	0.00056372
N.S.		0.0011623	-3.7366e-06	-0.0011021	-0.00056291	0.00029121	-0.00045798	-0.00044416	0.00066535	6.6003e-05	0.00038522	-0.0010354	0.00074028	0.00057257	-0.0011361	-0.0010014	-0.00078112	-0.00099759	-0.00096734	0.00037574	-0.00012438	0.00041463
N.S.		-0.00017641	-0.00037695	0.0015201	-0.0012955	-0.0025191	5.2045e-05	0.00071758	0.0010854	0.0011714	-0.00048902	0.0015248	0.0019233	0.0018667	-0.00014274	-0.0011797	0.0013177	0.0015902	-0.00023114	0.00037923	0.00099006	0.0019011
N.S.		0.0022515	0.0014456	0.0013095	-0.00035658	0.00035001	-0.0004884	0.0025019	0.00027057	-0.00078238	0.00041472	-0.00296	0.0012139	0.0034882	0.0015236	0.0032248	0.0021899	0.0036455	0.002303	0.0021791	0.0024277	0.0040661
N.S.		0.0010121	0.00048148	-0.00054523	0.00037621	-1.5053e-05	4.1219e-05	0.00037011	-0.00028896	0.00055718	-0.00024726	-0.0025734	-0.00033015	6.5793e-05	-0.00080592	0.000296	0.0014782	0.00032731	0.0005778	-0.00040489	-0.00060643	0.0015417
N.S.		-0.0016068	0.0038127	0.0021973	0.0035511	-0.0011125	0.0019235	-0.00098663	-0.0010685	0.00011162	-1.5561e-05	0.0019311	-0.00022309	0.00063358	-0.0017786	0.0011637	0.00028767	0.00060512	0.0052418	0.00063502	-0.0017852	0.0015591
N.S.		-9.6475e-05	3.4081e-05	-0.0011962	-0.00019818	0.00039591	0.0011013	0.0011211	-0.0011951	-0.00022507	0.00095157	-0.0050565	-0.00066729	-0.00014438	-0.001381	-0.00042429	-0.00023518	2.1079e-05	0.00033247	-0.0010061	-0.0011073	0.0010514
N.S.		0.00086595	0.00047307	0.0023254	0.00082784	-0.00064272	-0.00043782	-0.0011003	0.00077148	0.0029476	0.0027345	0.00016046	0.0030597	-0.00028278	0.0010619	0.0022337	-0.00077986	-0.0011288	-0.00021134	-0.0012799	-0.0014875	-0.0017881
N.S.		0.00010577	0.00098678	0.0027599	0.0004709	-0.00019007	-0.00078579	0.00014424	0.00062358	0.00010801	-0.00078605	-0.00089335	-0.0013934	-0.00010955	-0.00098441	-0.00050035	-3.72e-05	0.00046836	-0.0005704	0.00089911	0.0010623	-0.00034512
N.S.		0.00033806	-0.00079377	-0.00048033	0.00087027	0.00079054	-0.0010758	-0.00072589	-0.00016335	-0.00089869	-0.00012016	0.0021568	-0.00033395	-0.00042344	0.0026702	0.0011248	-0.00036154	-0.0012346	0.00074448	-0.00087748	0.0003441	-0.00010245
N.S.		-0.0015679	0.0015254	5.2203e-05	0.0018682	0.00072136	-0.0003833	0.00030273	0.00072608	0.0012603	0.0019025	-0.0018272	0.0015818	0.00097861	-0.00035179	0.0014157	-0.0018723	-0.00050843	-0.0024178	-0.00038902	-0.0026822	-0.0018347
N.S.		-0.0012177	7.4484e-05	-0.0011795	-0.0031829	-0.0017775	0.00017168	0.0013905	0.0019478	0.003243	0.0015508	0.0043727	0.00038618	-0.0012268	0.00081394	0.0014208	-0.0019906	-0.001041	-0.0018734	-0.0011256	-0.0009417	-0.00037744
N.S.		-0.0019946	-0.00094499	0.00064149	0.0013804	4.5617e-05	0.00089607	0.00045771	0.00090335	0.001368	0.0029699	0.0026101	0.0014801	0.0039921	-0.00098777	0.0050011	0.0017522	0.00045038	0.0036763	0.0013433	0.0023048	-0.00081752
N.S.		0.00078204	0.0010962	0.0030346	0.00096389	-0.00068175	-0.00088155	1.9293e-05	0.00095992	-0.0014116	-0.0015683	0.00021141	7.253e-05	-0.00021025	-0.0013705	0.00012258	0.00018116	0.00058602	-0.00039681	0.00020473	-0.00031461	-0.001075
N.S.		0.0023289	0.0018268	-0.00043636	-0.00090271	0.00038962	0.00032829	0.0072015	0.00015279	0.0014081	0.0055123	0.0050542	0.0039174	0.0025017	0.0023077	-7.395e-05	0.00048913	-0.0019797	0.0020084	0.004688	-0.00016429	-0.0018569
N.S.		-0.00039076	0.00014486	0.00054472	-0.0010407	-0.00017489	-0.0010744	-0.0018613	-0.0030496	-0.0017895	-0.0034016	-0.00086193	-0.00059395	-1.1796e-05	0.0010852	0.00078009	0.0028872	-0.0014621	6.8148e-05	-0.00015788	0.0010459	-0.00046201
N.S.		0.0011783	0.00051687	-6.7733e-05	-0.00033631	0.00028887	-0.00058861	0.0002871	0.0015431	0.00058393	-0.00022166	-0.00027477	0.0017603	0.00043561	-0.00029847	-0.0012989	-0.0010211	-0.00081161	-0.0011662	0.0010114	-0.00025158	9.2609e-07
N.S.		0.00064793	-0.0014894	-0.00093216	0.0015634	0.0026458	0.0012321	0.0033938	0.00054005	-0.00036743	-0.00041744	0.0028322	0.0023695	0.00098926	8.4925e-05	0.0020098	-0.0014042	-0.00034168	-0.00052102	0.0026355	0.0008289	0.00064919
N.S.		0.00058201	-0.0016384	0.0020287	0.00030864	-0.00082383	0.00010512	0.00025162	0.0014057	0.00075059	0.0016331	0.0011191	0.0091452	0.0016738	0.00044674	0.00024162	0.0019784	-0.00047909	0.0026411	0.0028906	0.00075598	0.0010792
N.S.		0.0020153	0.0013973	-1.5091e-05	0.00050984	0.00017814	-0.00021421	9.6387e-05	0.0008982	0.00011272	-0.0015278	-0.001473	9.6625e-05	2.2263e-06	3.5821e-05	0.00030642	0.0019015	0.00047061	0.0013114	0.0005455	-0.0007903	0.0014106
N.S.		-0.00088501	-0.00028798	0.001436	0.0015802	0.0015356	0.0020121	6.8198e-05	0.00060378	-0.00057438	-6.9913e-05	0.0017128	-0.0016947	-0.0015758	-0.00080149	0.0013333	0.001868	0.001544	-0.0012413	0.00047498	-0.0022502	-0.0002987
N.S.		4.7831e-05	0.00044452	-0.00092616	-0.00053391	0.00021133	-0.00037051	-0.00034357	0.00086501	-0.00024224	0.0010553	-0.0012744	0.0012022	0.00065367	-0.0016398	-0.00054323	0.00037635	-0.00068944	-0.0010039	-0.0003279	-0.00012777	0.00057633
N.S.		-0.00045346	-0.0015536	-0.00022435	-0.0011878	-0.0011509	0.0019508	0.00030968	-0.0015236	0.0013061	0.00078426	2.7062e-05	0.00082238	0.0025105	0.0011152	0.00087829	-0.00020964	0.0010905	0.0017341	0.00079239	0.00065834	0.0005238
N.S.		-0.00073418	-0.0014172	0.0014731	-0.00033274	-0.0019667	0.0019809	1.7816e-05	-0.0016408	0.0017192	-0.00027617	0.0003089	0.0001343	0.0022688	0.0015402	0.0010036	0.0012388	0.0003976	0.0016613	0.00093297	0.00031457	-1.6935e-05
N.S.		0.000676	0.00076632	-0.00044876	0.001636	-0.00047291	0.0037117	0.0030468	-0.0001683	0.0010198	-0.00054321	0.00065622	0.00092078	-0.00023874	0.0019868	0.00034113	-0.00083655	0.00081816	0.00054419	0.0012608	0.00090273	-0.00044297
N.S.		0.00035525	0.00035399	0.00026648	0.00037646	0.0017743	0.003376	0.003319	0.0025767	0.0059217	0.0042976	0.003751	0.002287	0.0003873	0.001015	0.00042404	0.0023965	-0.001294	0.0029897	0.0010881	0.0009738	0.0007116
N.S.		-0.00081294	-0.00043878	-0.00022408	0.00049862	0.0014875	-0.0015681	0.00026424	-0.0011643	0.0018847	0.0034066	0.0041016	0.00060683	-0.0023142	-4.265e-05	-0.0019043	-0.0012885	0.00068136	-0.00014967	-0.00050639	0.00082808	-0.00057999
N.S.		-0.00084045	-4.1863e-05	-0.00067759	-0.00047576	-0.0012396	0.00033815	0.00065841	0.001625	-0.0022526	-0.0017761	-0.00053557	0.00010701	0.00092733	-0.0018771	0.00043049	-0.001516	-0.00032716	-0.0010122	0.0017085	-0.0011215	-0.002399
N.S.		0.0021804	0.00010715	0.00074032	0.00084298	2.5766e-05	0.00036726	-0.00011062	0.001845	0.0019438	0.0030792	-0.0029984	0.00079711	0.00056787	0.0016854	0.0015786	0.0010238	-4.2798e-05	0.0010218	0.00068328	-0.00049535	0.00037033
N.S.		0.0018822	-0.00014214	0.0010129	0.0019641	0.00069661	0.00010684	0.00083389	-0.0023105	0.002899	0.0017683	0.00052686	0.0013417	0.0012674	-0.0021155	-0.0014967	-0.0014761	-0.00040695	0.0002953	-0.0020452	-0.0014078	-0.00032336
N.S.		-0.0003358	0.0004907	0.00071533	0.00042451	0.0011949	-0.00018237	0.0013034	0.0026074	0.0024916	0.0030048	0.005352	0.0040004	0.0015495	0.0011142	0.0017369	0.00099199	0.0014403	0.0019162	-0.00074976	-0.00051575	0.0001103
N.S.		-0.00011471	0.00041003	0.00013288	-0.0001157	-0.00072032	-0.0001475	0.00042999	0.00029302	0.00077368	0.0020391	-0.0004308	-0.0010051	0.002493	0.00079538	0.0011844	-3.5061e-05	-0.00045026	-0.00074028	-0.00087222	0.0010813	-0.00060427
N.S.		-0.0001365	0.00016758	-0.00058419	0.0026523	0.00011791	0.0015745	0.0043994	0.0020406	0.0016195	0.0026715	0.0017491	0.000816	0.0043706	0.0021046	0.0036006	0.0019297	0.0005387	0.00088932	0.00061542	-0.00025972	-0.00071205
N.S.		-0.001015	-0.00047419	0.00095836	0.0017651	0.001632	0.0005863	-0.00055854	0.0010494	-0.00058532	0.00057791	0.0011133	-0.0011722	-0.00084109	-8.6313e-05	0.0011209	0.0016849	0.0037548	-0.00013367	0.00038876	-0.001783	0.00040048
N.S.		-0.00049404	-0.00053168	0.00072369	0.00019445	-0.0025261	-0.00056541	-0.00011048	-0.00071569	0.00060454	-0.00084126	-0.0025095	-0.00044777	0.00024956	0.00052332	0.0017339	0.00084155	-0.0020015	-0.00020051	0.0010197	-0.0007588	-0.00011239
N.S.		-0.00049768	0.0010191	-0.00023258	-0.00068357	-0.0025045	0.001085	0.00082082	0.0020917	-0.00073123	7.2778e-05	0.0027063	0.0042238	0.0045067	-0.00052976	0.00056923	-0.0016463	0.00024308	-0.00077037	0.0011004	-0.0020643	-0.001965
N.S.		0.002003	8.9042e-05	0.0017754	0.0010196	-7.963e-06	5.5382e-06	0.00015354	0.00096785	0.0012451	-4.6225e-05	-0.00074625	0.00038269	0.00013377	0.00012874	0.00011492	0.0014232	-0.00018687	0.000135	-0.00021348	-0.00018557	-0.00050939
N.S.		-0.00041478	0.00066703	-0.00095796	-0.00060884	-0.00021953	-0.00060846	0.00036632	0.0002479	-0.0010226	0.00061134	-0.00069618	0.0019585	0.00066902	-0.0012384	-0.00056131	0.0006466	-0.00053915	-0.0016013	-0.00055732	-0.00050059	0.00050362
N.S.		6.9876e-05	-0.00055593	-0.00053514	0.002159	0.00063478	0.001281	-0.00095511	0.0025904	0.0012624	0.0029869	0.00073093	-0.00037619	0.00021364	0.00062929	-0.0010836	0.0014046	0.0002901	-0.0003321	0.0033456	0.00028509	-0.0012556
N.S.		0.0024208	0.0011452	-0.00014518	0.00028747	0.002629	0.00098155	0.0024265	0.0018436	0.0032491	0.004001	-0.00044672	0.002524	-0.00020201	0.00061177	-0.00025372	-0.00022951	0.0010718	0.00036495	-0.0013562	-0.00038368	-0.0011348
N.S.		0.0010831	0.0039471	-0.001025	-0.0005036	0.00028962	0.00089592	-0.0016108	-0.0012509	0.00041302	0.0014746	9.5834e-05	-0.0017963	-1.7136e-05	0.00018394	0.00079623	-0.00029928	-0.00029836	-0.0011066	0.002014	0.0011301	0.00010342
N.S.		0.00053706	0.0012782	-0.00042105	-0.0004754	-0.0039854	0.00057932	0.00030772	0.0020835	0.0013255	0.0017982	0.0041003	0.007558	0.0066111	0.00018165	0.0014464	-0.00045507	0.0017615	-0.0006799	0.00081764	-0.0014857	-0.0007342
N.S.		9.9542e-05	0.0017918	0.00026313	0.00062456	-0.00053221	-0.0015828	-0.0015194	-0.00029832	-0.00073117	-0.0006836	0.00064324	0.00053552	-0.00054951	-0.00069029	-9.4212e-05	0.0015471	0.002341	0.00082983	-0.0027124	-9.5089e-05	0.00013567
N.S.		-0.00056109	-0.00036671	0.00082628	0.0010356	-0.00024481	0.00066437	7.485e-05	0.00010391	0.0008851	0.0023505	0.0056929	0.00061979	-0.00065337	-0.00091384	0.0018738	-0.00047436	-0.0013232	0.0021718	0.00083767	0.0011433	-0.0010977
N.S.		-2.2461e-05	-0.0011369	-0.0014204	0.0012889	-5.8288e-05	0.00048753	-0.0018151	0.00023412	0.00095142	0.0016348	0.00039192	-0.0003337	0.00086432	0.0007069	-0.0012662	0.00020098	-0.00058959	-0.00083729	0.0031676	0.00084487	-0.00047905
N.S.		0.0015294	0.0019796	-0.00059226	5.4161e-05	-0.00015309	-4.9061e-05	0.0039304	-0.001343	0.0012923	0.0034077	0.0021316	0.0021069	0.00069529	0.002562	-0.0012418	0.0014197	-0.00275	0.00046756	0.0041613	-0.00069915	-0.0020912
N.S.		0.0017784	0.0029663	0.00045079	0.0016886	0.00036118	0.0011999	-0.00092917	0.00080922	-0.00082807	0.0033152	0.0028307	0.0018833	-0.00043299	0.0009866	-0.0010669	-0.0016129	0.00078325	-0.00017143	0.00038968	5.3279e-06	-0.0023862
N.S.		-0.00098695	-0.00019275	-0.00050363	0.0001246	-0.00027441	-5.4071e-05	-0.0009338	-0.00026931	-0.00050717	0.00052342	0.0034841	0.00066198	-9.1096e-05	0.0029823	0.00071093	-0.00010225	-4.3047e-05	0.0011192	-0.0010714	0.0002922	0.0011214
N.S.		-8.9729e-05	-0.00066455	0.0012129	0.0012205	-0.00068161	0.00028953	0.00095227	0.00050139	-0.0021613	0.00080482	0.00054081	0.0052055	0.0011243	-1.54e-05	0.0010393	0.0013103	-0.00016795	0.0031598	0.0014296	0.0021134	0.00093563
N.S.		-0.0014502	0.00044236	-0.00023622	0.0011581	-0.00051771	0.00020522	0.00033968	0.00096147	0.0025421	0.00058288	-0.0013565	0.0011446	0.0025609	0.00029424	-0.00035394	-0.0016864	6.0528e-05	-0.0023025	-0.00056582	-0.0017877	-0.00026672
N.S.		-0.00074433	-0.0025008	-0.00096453	-0.00024238	0.00054987	0.0001205	0.0012922	-0.0011251	-0.0012225	-0.0016466	1.4599e-06	-0.0012494	-0.0010319	-0.00088313	0.001834	-0.0026881	-0.0020932	-0.0012794	0.00069006	0.00076954	-4.4602e-05
N.S.		0.00019874	-0.00021364	0.0010988	0.001259	0.00070814	0.0021534	0.00050899	0.00079459	0.00043123	-0.00032342	0.00024648	-0.0011728	-0.0013252	-0.00016074	0.0008824	0.0018676	-0.00021531	-0.0017395	0.00033742	-0.0014934	-0.00032687
N.S.		0.00063393	-0.00017475	0.00071157	0.0021167	0.0013282	0.0016244	0.00081315	0.0028351	0.0013175	0.0034892	0.00074928	4.7934e-05	-2.1556e-05	0.00039429	-0.00060731	0.0023075	0.0016007	0.0011476	0.0020049	4.9955e-05	-0.0008494
N.S.		0.0019899	0.0010149	0.0015122	0.00073306	0.0016263	0.0013338	0.0040875	0.0013651	-0.00088561	0.00078583	0.0012377	0.0012457	0.0016449	0.00014356	0.0014436	0.0014949	0.0033589	0.0021633	0.0033908	0.0041538	0.0036687
N.S.		-0.00020469	-0.00074774	0.0010652	0.00071841	0.00030849	0.00019334	0.00017406	-0.00063338	0.0015993	0.0023788	0.00032257	-0.00044076	0.0021203	0.00045907	-0.00048953	-0.00031106	-0.00038007	-0.0013142	-0.00039302	-0.00028325	-0.0014248
N.S.		-0.00035009	0.0018644	0.001307	0.0028252	0.0020732	-0.0030525	-0.0013884	0.00086745	0.00046489	0.000123	0.00075166	-0.0018002	0.00026417	0.00074936	-0.00043561	0.0017105	-0.00074016	0.00041448	0.00086993	0.00079183	0.0030893
N.S.		0.0014193	0.00024229	0.0025913	-0.00023539	-0.00019684	-0.00033006	0.00013094	0.00062874	0.0012236	0.0001378	0.00051448	-0.00030342	0.00048244	-0.00027952	0.00049192	0.0015864	-0.00034615	-0.0002605	-0.00014465	-0.00059512	0.00035394
N.S.		0.0015308	0.0032021	0.0021709	-0.00030696	0.0021112	0.0013371	0.00028831	0.0013289	0.0019288	-0.00059897	0.0012975	-0.00025285	0.00044413	0.00050423	0.0024581	-0.00049053	-0.00079303	-0.0012782	0.00026382	-0.00056959	-0.0009649
N.S.		0.0011536	-0.00012866	-0.00021338	0.00052139	-0.00046168	0.002721	-0.00012367	0.00053544	-0.00070742	0.00038096	-0.00037219	0.0013482	-0.00060175	0.001356	0.00092533	-0.00041513	0.0005984	-0.00030591	-0.00089742	-0.00070765	-0.00041602
N.S.		0.000516	-0.00035444	-0.00037747	-0.00061221	-0.0012528	0.0012333	0.00046607	0.00078192	0.0015915	0.00049692	0.0013872	-0.0014067	0.00091161	0.00012692	0.0032478	0.00027317	0.0024785	-0.00071725	-0.0010553	0.00056631	0.00075219
N.S.		0.00054333	0.00084105	0.0029589	-0.0020103	-0.0004327	-0.00055009	-0.00083	-0.00089759	-0.0036429	-0.0018211	0.00037917	-0.00085513	0.0076603	0.0031726	0.00050772	0.0013186	-0.0029496	0.00071783	0.0023607	0.00024534	-0.0014796
N.S.		-0.00068142	-0.0011549	-0.0011428	0.001324	0.00043148	-0.0017611	6.7573e-05	0.0009581	-0.00022135	-0.00018913	-0.00016511	-5.2613e-05	0.00050362	0.0041967	0.0016128	-0.00036102	-0.00043916	0.0007514	-0.0011102	-0.00051883	0.00036037
N.S.		0.00023947	-0.0013962	-0.00079947	0.00028264	0.00014133	0.00025367	-0.00086915	-0.00051907	0.0012207	0.00092733	0.00042464	0.00034552	0.0015207	0.00029274	-0.0019749	1.195e-05	-0.00045009	-0.0003156	0.0022838	0.00085638	0.00059484
N.S.		-0.0018369	-0.00013121	-0.0011493	-0.00071611	-0.00018854	-0.0014582	0.00046683	-0.00085775	-0.00029224	0.00089555	-0.00074576	0.00052751	-4.4245e-05	0.00022268	-0.00044841	-0.00079268	-0.00058141	-0.00079208	-0.00077061	0.00069159	0.00065325
N.S.		-0.00076897	-1.5621e-05	0.00069189	-9.1486e-05	0.0013625	0.0012991	-0.00079045	-0.00027322	-0.00073782	-0.00035314	0.00081301	0.00077703	-0.0015066	-0.00066617	-0.0014984	1.0565e-05	-0.0013937	-0.0009898	-0.00039847	-0.0010153	-0.0011131
N.S.		-0.0010402	0.0026077	0.0010687	0.0024238	-0.0013235	0.00070963	-0.0014908	-0.0016149	-0.001355	-4.7754e-05	0.0040627	0.00028414	0.00064676	-0.00069226	0.00079804	0.00064852	-0.00034193	0.003639	0.0004044	-0.0026371	0.001489
N.S.		-6.1518e-05	0.00077974	0.0010526	0.00071114	-0.00070179	-0.0010486	-0.00088832	-0.00025861	0.0001427	-0.00050886	0.00099578	0.0011919	-8.2273e-05	-0.0013784	0.00068216	0.0013015	0.0021805	0.00079182	-0.002892	-0.0009043	0.00012954
N.S.		-0.00095222	-0.0018227	0.00013247	-0.0014746	-0.0012051	1.4015e-05	0.0010593	0.0005194	-0.00014176	0.00010348	0.0022994	-0.0018348	-0.001172	-0.00085523	0.00010833	2.8043e-05	0.00013728	-0.00044243	0.0010415	-0.00038461	0.0001173
N.S.		-4.8222e-05	0.0011124	0.00074521	0.0020699	-0.0020969	0.0012054	-0.00025304	-0.00019522	-0.0012898	0.0025495	0.012988	0.0013551	0.0022768	1.1313e-05	0.001749	0.0022311	-2.1242e-05	0.0020951	0.0011073	-0.0031644	0.0023904
N.S.		-0.0017704	-0.00036329	0.00010835	0.0015038	-0.0012831	-0.00082546	0.0008746	-0.00035655	0.00048562	-0.00051979	-6.5809e-05	-0.00036001	0.0012495	-0.00038788	0.00066011	0.0010667	0.00027179	0.001815	0.002105	-0.00066957	-0.00010405
N.S.		0.00024347	0.00097833	-0.00023115	0.00017188	-0.00026931	-0.00073443	-0.0003471	-0.0027012	-0.00072539	-0.00067896	-0.00081668	0.00019406	-0.00018717	0.0026846	-0.0012067	0.0028882	-0.0022482	-0.00023904	0.0020315	-9.5964e-05	-0.0010206
N.S.		6.6434e-05	-0.0010302	-0.00031866	-0.00065256	0.000822	0.0006747	-0.00042459	0.0002489	0.00077708	0.00056641	7.3886e-05	0.00048235	0.00018667	0.00051362	0.00060149	0.00033122	0.00050361	-0.00052568	0.00093739	-0.0002351	-0.00072609
N.S.		0.00091216	-0.0018356	0.0013246	-0.0013237	-0.0013311	9.1282e-06	-0.001761	0.00018686	0.0032738	0.00033837	-0.00040056	0.0042536	0.0029709	-0.00017559	-0.00047391	0.0013232	-0.00060762	0.00078036	0.0030281	-0.00087917	-1.6993e-05
N.S.		0.0025432	0.0036202	-0.00055368	4.6403e-05	0.00086486	0.0016083	-0.0020761	-0.0015388	0.00054388	0.0027342	0.0013081	-0.00026854	-0.00064011	0.0010936	-2.6587e-05	0.00012488	0.00018374	0.00056514	0.0021243	0.0016896	9.6697e-05
N.S.		-0.00047222	0.00052976	0.00091878	0.00013075	0.0002096	-0.00048288	0.0010513	0.0028596	0.001198	0.00022912	0.00097446	0.0021087	1.3105e-05	-0.00010403	-0.00096253	-0.00060499	-0.00018004	-0.0012239	0.0016093	-0.00035121	-0.00027423
N.S.		0.0010853	-0.00038958	0.00064325	0.0011214	9.613e-05	0.00080313	0.00053956	0.001177	0.0016517	0.0013859	-0.0026458	3.588e-05	-5.4951e-05	0.0010536	0.001058	0.0018713	-7.7704e-05	-0.00082051	0.00027975	-0.0010872	0.00056887
N.S.		0.0019795	0.00089209	0.00042724	0.001856	-0.00089354	0.00067076	7.7343e-05	3.7519e-05	-9.2445e-05	0.00018686	-4.2571e-05	0.0010899	-0.00090803	0.00058071	0.00026467	2.1366e-05	0.00020087	-0.00026659	-0.00071421	-0.00094048	0.00094351
N.S.		-0.00098254	-0.00044101	-0.0014704	-0.0007857	-0.00091649	-0.0002731	0.00062564	-0.00053475	-0.0012553	0.00023521	0.00062579	0.00033881	5.7614e-05	-0.00090733	-0.00048334	0.00021051	-0.00069738	-0.0015737	0.0003797	-0.00056076	0.00073598
N.S.		0.00071691	0.0010222	0.001182	0.0014584	0.0017598	-0.0035662	-0.00065645	-7.1901e-05	0.00063017	0.00057009	3.8807e-05	-0.0019563	-1.2927e-07	-0.0004197	-0.0007589	0.00097097	-0.00015871	0.0008564	-0.00056406	-0.00027067	0.0002637
N.S.		-0.00045964	-0.0014616	-0.0006515	0.00049661	-0.0011261	-0.00020217	7.4152e-05	0.00035901	0.00027373	-0.0010253	0.0098857	-0.00013782	7.1935e-05	0.0038459	0.00073817	-0.00097976	-3.7874e-05	0.00068839	0.0018102	-3.4543e-06	0.0013669
N.S.		-0.00064143	-0.00043134	0.0017974	-4.2502e-05	-0.0011677	0.0018461	0.00056462	0.0012417	0.0013288	-0.00060736	-0.00029895	-0.00014149	0.0019657	-0.000575	-0.0012504	0.00028153	0.0012275	-0.001067	-0.00037829	0.0005338	0.0018104
N.S.		0.00098021	-0.00045674	0.0023177	0.0010132	0.00079744	-0.00031679	0.00090547	0.0016987	0.0013199	-6.4687e-05	0.00062301	0.00022224	-0.00021646	0.00018525	-1.3303e-05	-0.0010225	-2.507e-05	-0.0015081	0.0010121	0.00068972	0.00038071
N.S.		-0.00026305	0.0016119	0.00045398	0.0025461	0.0012888	-0.0020726	-0.0015579	0.00092377	-0.00063159	-0.00046142	0.00079916	-0.00155	-0.00044511	0.001866	0.00063045	0.0023509	-0.00026472	0.00037935	0.0022142	0.00065884	0.0034667
N.S.		0.00022258	0.0019746	0.0026369	0.00073365	0.0025188	0.0023077	0.0013814	-0.0011122	0.00072233	0.00044755	-0.00076761	0.00073062	-4.8898e-05	0.00041681	-0.00088834	-0.0014941	0.0013845	-0.00067043	-0.00087811	0.00066267	-0.00058618
N.S.		-0.001297	0.00099552	0.00035137	-0.00076869	-9.1552e-05	-0.0015288	-2.7998e-05	-0.00047018	0.0017124	0.00077494	-0.0002968	-0.00064473	0.00022146	0.00067702	-0.00048698	-0.00052308	0.0008046	-0.00055184	0.00011045	0.0022796	4.0082e-05
N.S.		-0.00045503	-0.00091249	-0.0008941	-0.0010969	0.001174	0.00042902	0.0016045	-0.0010048	0.0011169	0.00044636	-0.00034026	0.00055705	0.0015533	0.0007722	0.00027866	-0.0018232	0.00042451	0.0012232	0.0015477	0.00012188	-0.00049921
N.S.		0.00061347	-0.00070257	-0.00094721	-3.1554e-05	-0.0016928	-0.002167	0.0012698	0.00085917	-0.0011566	0.00019262	0.00010072	0.00085265	-5.5139e-05	-0.00039668	0.00091763	0.00088834	0.0013472	-0.0012119	-0.0020498	-0.0010171	-8.56e-05
N.S.		-0.0016137	-0.0016382	-0.00084098	-0.00099708	-0.0012228	-6.7135e-05	0.00062164	-0.00035642	-0.00053446	0.00032493	0.0022525	-0.0013572	-0.00074406	-0.0008883	1.4728e-05	-1.209e-05	-0.00031998	-0.0006959	0.0016366	-0.00033134	0.00078066
N.S.		-0.00034073	-0.00083873	0.0022748	0.00056664	-0.0002505	0.0013334	0.00081014	-0.00080176	0.001367	-0.00078001	0.0010548	-0.00035589	0.0015843	0.0011737	0.00020313	0.0014706	-0.00077958	0.00089706	0.002284	-0.00035659	-0.0010025
N.S.		0.0033502	0.0006386	0.0025631	0.0026605	0.0010093	0.0014802	0.0035529	0.0022579	0.0032289	0.0028573	0.0010182	0.0018481	-0.00022589	0.0045415	0.0035639	0.0021707	0.0019225	0.0012725	0.00013543	-0.00051351	0.00082042
N.S.		-0.00022323	0.0001408	0.0016887	-0.00094102	-0.0010999	-0.002163	-0.00020833	-0.00015513	7.4845e-05	-0.00075209	-0.00071649	2.4601e-05	0.0012675	0.00094368	0.0030019	6.697e-05	-0.001411	0.001293	-0.00060584	0.0014239	-0.00014903
N.S.		0.00044347	-0.00047179	4.4552e-05	0.0010629	0.00021247	0.0028567	0.0019664	0.0019175	-4.1761e-05	0.00026596	0.0021108	0.0013016	-0.0018195	-0.00051246	0.0012637	-0.0023123	0.0013443	-0.0029522	0.00026511	0.0011034	-0.0017133
N.S.		-0.00016709	-0.0013299	-0.00024113	-0.00073444	4.1916e-05	0.00068588	-0.00033959	0.00082417	0.00057414	0.0017598	0.00072111	0.0013209	0.0021132	0.0011463	-0.0021725	0.00088455	0.00079473	0.00094046	0.001094	0.00057949	0.0019644
N.S.		-0.0015521	-0.0022897	-0.0022524	-0.0016976	-0.0022843	-0.0010178	0.00085046	-0.00010877	0.0007348	-0.0014576	0.00057915	0.00061224	-0.00029733	0.00042393	0.0010922	-0.0005515	0.0018176	-0.0025933	-0.0016785	-0.0014139	-0.00014681
N.S.		0.00011946	-0.00063985	0.0016715	0.00024814	-0.00034449	0.00054789	-0.00038077	0.0007374	0.00069878	0.00086771	-0.0042966	0.0010909	-0.0025213	-0.00092638	-0.0022686	-0.0011561	-0.0019998	0.0014486	-0.00054971	0.00073272	0.00084456
N.S.		-0.00052241	-0.00040648	-0.00024257	0.00044375	5.283e-05	0.00083032	-0.00021424	-0.0012562	-0.0035147	-0.00083518	-5.3797e-06	0.00065916	0.00085062	-0.00073744	0.0016678	0.00049823	0.00085069	0.0022333	0.00011334	0.0015493	0.00012785
N.S.		0.00046065	0.0010331	0.0026575	-0.00035565	0.00046772	0.0037357	0.0030029	-0.00092954	0.00052273	0.00040895	0.00014101	0.001107	0.00010336	0.0008322	1.715e-05	-0.0012603	0.0010113	5.3626e-05	-0.00052731	0.0013881	-0.0003378
N.S.		-0.0018703	3.9576e-05	0.001202	0.0023515	-0.00047997	-0.00099271	0.00089738	-0.0007073	0.0018667	0.00034203	0.00023403	0.00081456	0.0010366	-0.00059694	-0.00020833	0.00073324	0.00041619	0.00079928	0.0013817	-0.00053439	0.00034645
N.S.		0.0021363	9.6699e-06	0.00041469	0.00061559	0.00049192	0.00082038	0.0016706	-0.00030383	-0.00014355	0.00016792	0.0012688	0.0018082	8.7096e-05	0.0010832	-0.00053651	-0.00059624	0.0016026	-2.0814e-05	-0.00044365	0.0010183	4.62e-05
N.S.		-0.00035193	-3.1518e-06	-0.0019182	8.7902e-05	-0.0011457	0.0010072	0.00036012	-0.00080921	-0.00015254	0.00036261	-0.00026185	-0.00083852	-0.0004593	-0.00020616	0.00078206	-0.00038408	-0.00091682	-0.00025499	0.00089769	2.5594e-06	0.00078751
N.S.		0.0014028	0.00010907	0.0014781	-0.00066304	9.676e-05	0.0031568	0.0028531	-0.0005234	0.00018513	0.00050373	0.0014983	0.0017003	0.00020295	0.0015562	-5.3271e-05	-0.001867	0.0015599	0.00049122	-0.00052138	0.0014155	-0.00022325
N.S.		0.00018769	5.2674e-05	-0.00052595	-0.0014499	-0.0017418	-0.00050199	-4.8923e-05	0.0014281	0.0012719	0.00030234	0.0018987	-0.0016451	0.00017918	-0.00044084	0.0029013	0.0019388	0.0013947	-0.00094506	-0.00078446	0.00039455	0.00042491
N.S.		-0.0012108	-0.00054627	0.00069615	0.00050527	-0.00063771	0.0017133	0.00019129	0.00084254	0.0019719	-0.00024332	-0.00098873	-0.00037404	0.0029101	-0.00037303	-0.0015289	-0.00080443	0.00073052	-0.0015579	-0.00051332	-0.00030363	0.0013107
N.S.		0.00028768	0.0015826	-0.00015504	0.00095083	0.00037013	0.00034553	0.00042805	-0.00089279	-0.00012965	0.001322	0.00057074	-0.0012624	0.0012953	0.0014288	-0.00076519	-0.00031142	-0.001138	-0.00050788	-0.00093136	-0.00096944	0.0001534
N.S.		0.0010043	0.0038023	0.00013871	-0.0003672	0.00096298	0.0010038	-0.00088068	-0.00012472	0.00031964	-0.00016279	0.00036974	-0.0022612	0.00017893	-0.00043827	0.001433	-0.0004301	-0.00077044	-0.0021279	0.00087848	0.00015796	-0.00059972
N.S.		-0.00075985	0.00059734	-0.0014166	0.00051172	0.0024386	-0.00033338	0.0013677	0.0013069	0.0009121	-0.00047584	-0.00034967	9.1663e-05	-0.0011079	-0.00025256	-0.00012858	-0.00018318	-9.3382e-05	-0.00111	-0.0002525	0.0016845	0.000233
N.S.		-0.00092821	-0.0010007	0.00018755	0.00064524	0.0009295	-0.00029393	-0.00030891	0.00020413	0.00017741	0.0011513	0.00026483	0.00020226	-0.00020808	-0.000466	-0.00012307	-0.00090596	-0.00034342	-0.00012452	0.00035824	0.00060165	-0.00026063
N.S.		-0.0012705	-7.3772e-05	0.00020324	0.00021819	-0.0010375	-0.00092002	0.00018199	0.0004471	-0.00051456	-0.0013939	0.00044264	-0.00069234	0.0011003	0.00042998	0.00091453	0.0014258	-0.00013421	0.0037089	0.0019782	0.00044225	-5.5381e-05
N.S.		0.00038829	0.00071682	5.1123e-05	0.0019881	0.0008167	0.00064457	0.00083291	-0.00065829	-3.9111e-06	0.0012168	-2.3049e-05	-0.0019964	0.0010735	0.00066183	-0.00067323	-0.0012072	-0.0015841	-6.085e-05	-0.00037952	-0.0013634	0.0008502
N.S.		0.0003209	8.3095e-05	0.00065698	0.0015609	-0.0012669	0.00012308	0.00072266	-0.0015651	0.0027591	0.0019679	8.6061e-05	0.00092959	0.0017433	-0.0019174	-0.0012159	-0.0022557	-0.0019115	0.00012487	-0.0020271	-0.0017761	-0.0016785
N.S.		0.00062834	7.9038e-05	0.00043666	0.00052066	0.0011023	0.00064471	0.00073965	0.0012047	-0.00065807	0.0019314	0.00045312	-7.9062e-05	-0.00049273	0.00018253	2.2565e-05	0.0014929	0.0016336	0.0014273	0.00032579	-0.00026045	0.00084418
N.S.		0.00043566	-0.0001314	-0.0012709	-0.00036753	-0.00073571	0.00029499	0.00034679	-0.00017002	0.00026012	0.0015176	0.00064703	-0.00066638	-0.00057014	3.7706e-05	-0.00040538	-0.00043927	-0.00065116	-0.00079557	0.00020708	-1.1485e-05	0.00088941
N.S.		-0.00053543	0.00097797	0.0017207	-0.00059331	0.00032097	0.00070466	0.00028184	-0.00047971	0.0005146	-0.0015263	0.001101	0.0029633	0.00086823	0.0016989	6.8388e-05	0.0043864	0.0018884	-0.00052176	0.00068249	0.0016853	-0.00041164
N.S.		-0.0015328	-0.0014195	0.00091049	-0.00049744	0.0016046	-0.0010059	-0.00042026	0.00062989	-0.00014366	-0.00119	-0.00097238	-0.00023672	0.0003468	-0.00062175	0.00085183	-0.00034861	0.00067807	-0.00094722	-0.00028927	-0.00041334	-0.00023195
N.S.		0.0014324	0.0006081	0.0018004	0.0021852	0.0016975	0.00078473	0.00097525	-0.0014626	0.0011783	0.00040947	-0.0022973	0.0011946	-0.0019722	-0.0021682	-0.0031772	-0.00096753	7.5039e-05	5.4342e-05	-0.0018895	-0.00029284	0.00081508
N.S.		-0.0012788	-0.00078143	0.0015209	-0.00050276	0.0011119	-0.00089355	-0.00043841	0.00021844	-0.0001602	-8.9224e-05	-0.00042129	0.00022509	0.00024446	-0.0011912	0.00051993	0.00049191	0.001953	0.00012628	0.00050209	-0.00053163	1.0662e-05
N.S.		-0.0010826	-0.0016903	-0.0005571	-0.0017915	-0.00014503	0.0022699	-0.00093146	-4.4702e-05	-0.0013957	-0.00035911	-0.0012649	0.00031985	-0.00067416	0.00075497	0.001167	2.3477e-05	0.00015152	-0.00064275	-0.0011675	-0.00054465	-0.00079197
N.S.		0.0012491	0.0036902	0.0010283	-4.7049e-05	0.00040019	-0.0015606	0.0013715	-0.00069433	-0.0003247	-0.00033328	-0.00056956	-0.0014111	0.00029389	0.00026538	0.0028511	8.3109e-05	-0.00069881	0.00029163	-0.00042951	6.2216e-05	-0.00045756
N.S.		-0.0015734	-0.00082825	-0.0015581	0.0010523	-0.00012503	-0.0015556	0.00099806	0.00086689	0.0003187	-0.00025424	-0.00043036	-0.0010535	8.1986e-05	0.003176	0.00066417	-0.00044334	3.0394e-06	0.00011714	-0.0014823	-0.00093838	-0.00026536
N.S.		-0.00092401	-0.00061421	4.1515e-05	-0.00050126	0.001383	0.0017627	0.00011153	-4.6148e-05	-0.00052467	-0.0011926	0.0011907	0.0001945	-0.00066812	-0.00043595	-0.0015219	-0.00059365	-0.0020387	-9.4538e-05	0.00059518	-0.00080135	-0.00022407
N.S.		-0.00064574	-0.00026499	-0.00053953	0.00014156	0.00081508	4.4357e-05	8.5782e-05	0.00067851	0.00097936	0.0012707	0.00067762	0.00018464	0.0012898	-0.00014611	0.0005846	-0.00037226	0.00044817	-0.00027903	-0.0005324	0.00053868	0.0002394
N.S.		0.0010039	0.0024677	0.00041923	-0.001161	-7.7e-05	-0.0014082	0.0010048	-0.00018427	-0.00039104	-0.00068156	-0.00094694	-0.00192	-0.00057097	-0.00022722	0.0020778	-0.00022778	-0.00030217	0.0002043	-0.00037175	-0.00010902	0.00016224
N.S.		-0.000578	-0.00070108	0.0017545	-0.00072087	0.0008051	0.00014652	-5.016e-05	-0.00024448	-9.7074e-05	0.00047942	-0.0023462	0.00035229	-0.00016217	-0.0012299	0.00085222	0.00051924	0.0026881	0.00086785	0.0011749	-0.00038112	0.00010826
N.S.		-0.00022932	-0.00094248	-0.00044325	-0.0011801	-0.00090913	0.00056621	0.0024794	-0.00073063	0.001614	-0.00016552	0.0011075	0.00067726	0.0012146	0.0012775	0.0014543	0.00020794	0.0025632	-0.0021333	-0.00017943	-0.00075763	-0.00029877
N.S.		0.00038886	0.0017048	0.00023245	0.0017512	0.00055955	0.00076592	-0.0014966	-0.0002862	-0.00082181	0.00014889	-7.7407e-06	-0.00056923	-0.00043174	0.00017971	0.00028273	-0.00040228	0.00064931	-0.0010763	-0.00076115	0.00096062	0.00091132
N.S.		0.00036755	0.0019064	-0.00019999	0.00061552	0.00074661	-0.00023596	-0.00025846	0.00022369	-0.00010597	0.0011531	0.00051467	0.0002158	0.0014783	0.00076755	-0.0011627	2.9693e-05	-0.0010529	-0.00071832	-0.00081562	-0.00062554	0.00020912
N.S.		0.00019161	0.0014715	0.00097537	8.884e-06	-0.0011297	-0.00063006	0.0011549	0.0010471	-0.00048893	0.0010532	-0.0022581	-0.00076622	0.0011781	0.00062718	0.0015403	0.00086926	-0.00028998	0.00070284	-0.0014183	0.0020363	8.9012e-05
N.S.		-0.00044822	9.4598e-05	-0.0010398	0.00034105	-0.00067406	0.00049016	-0.00028886	-0.00064947	-6.8731e-06	-0.00075914	-0.00038674	-6.2931e-05	-0.00039956	-0.00032188	0.0013976	0.00035446	1.1457e-05	0.00022638	0.00022177	-0.00034634	0.00051421
N.S.		-0.0010151	-0.00066714	0.00023042	0.0031038	-0.0018893	-0.00036975	0.00065546	-0.00029068	-0.0010376	-5.3308e-05	0.0003272	-0.0010013	0.00024479	0.0015437	0.0001403	0.00026295	0.00024159	0.00087321	-0.0010604	0.00017748	-0.00073377
N.S.		-8.0722e-05	-0.00032645	0.00039322	0.0012319	0.0010153	0.00037073	-0.00083761	0.001506	-0.00071778	0.0016908	-0.001146	-0.00045798	-0.00097231	0.00091629	0.00013531	0.00039469	0.0031889	0.00031769	0.00083823	-0.0010719	-0.00011062
N.S.		0.0012319	-0.00032685	0.00012241	-0.0011544	-0.00039668	-0.00028202	0.0028105	-0.00030713	0.0013509	0.0014302	0.00055637	-0.00036908	-0.00035403	0.0042677	-0.0011537	0.00043946	1.7383e-05	-0.0012221	0.0018261	-3.1454e-05	-0.0007586
N.S.		-0.00066912	0.0018769	-0.00072657	0.00048103	0.000429	-0.0015701	-9.1369e-05	-0.00096296	-0.00027797	0.00026832	-0.0034277	0.00054425	-0.0005572	-0.00033828	0.00053966	-0.0010348	0.0010074	-0.00065242	-0.00058552	-0.00089572	0.00054537
N.S.		0.0017653	0.00073387	-4.187e-05	-0.00031702	-0.00010574	-0.00029231	0.00076777	-3.5449e-05	0.001383	-0.00097787	-0.0010358	0.00072169	0.00054257	-0.0013391	-0.00029304	0.00096127	0.00051238	-1.4314e-05	0.00058846	0.0011053	0.00035946
N.S.		0.0005911	-0.0001971	-0.0014041	0.0001701	0.0040546	0.0011073	0.00095862	0.00019909	0.002144	0.0011283	-0.00075919	0.00039175	-0.0014163	0.0011268	2.2586e-06	-0.0012003	0.00036671	0.00064409	-0.0018305	-0.0010054	-0.00036932
N.S.		-9.4845e-05	0.0014988	-0.00020831	0.00039531	0.0003637	-0.0012975	-0.0016061	-0.00032367	-0.001768	-0.0017172	-0.0010369	-0.00051336	-0.0020806	-0.00077169	-0.0014262	3.7156e-05	0.00035212	6.3534e-05	-0.0020449	0.0004351	-0.00068384
N.S.		-0.00041179	-3.1908e-06	0.00038968	0.00051465	-0.00036118	-0.00020149	-0.00059126	-0.00015266	0.00034945	-0.0010137	0.0005031	0.00095469	-0.00019898	-0.0011719	0.00094748	0.0009524	0.0013217	0.00050694	-0.0016549	-0.00096183	0.00035618
N.S.		0.001059	0.0013766	0.0003173	0.00021538	8.5252e-05	-0.00058777	0.00080381	-0.00010562	0.001646	-0.00010256	-0.003203	0.001245	0.00053444	-0.00048974	-0.00038871	0.00090018	0.0010294	-0.00052814	0.0016036	0.0013886	0.0013384
N.S.		0.00088886	0.00037911	0.00016832	-0.0004905	1.9657e-05	-0.00037522	-0.00057759	-0.00039381	-0.0017406	0.00051365	0.00021214	-0.00023926	-0.0010208	-0.00015774	-0.00081288	0.00027025	0.00073702	-9.6608e-05	-0.00025975	-0.0007387	0.00081282
N.S.		-0.0015717	-0.00014363	2.1435e-05	0.0026353	-0.0011654	-0.00050133	0.00051032	-0.00033249	0.00044847	0.00026973	0.00074681	-0.00076258	0.00042547	0.00093724	0.0010303	-0.00071805	0.00014524	0.00075444	-0.0019551	-5.5292e-05	0.0011624
N.S.		-0.0010647	-0.0011586	0.00017357	0.0003125	0.0013646	-1.4525e-05	0.00052137	0.00046169	-0.00039593	-0.0012382	-0.00095128	-0.0003058	-0.00020931	-0.00060612	0.0011354	-0.0012475	0.00018063	-0.0011737	-0.0011123	-0.00035035	-0.00071024
N.S.		0.0015507	0.00015502	0.00058261	0.00086133	0.0014602	-0.0023567	-5.5218e-05	-0.00092781	0.00019933	5.7319e-05	-0.00063287	-0.0017035	-0.00047231	-0.00083602	-0.00054385	0.00061472	0.00035135	0.0012062	-0.0022532	-0.0012197	-0.0017998
N.S.		-0.00021467	0.0016114	-0.0012726	0.00020205	0.0017204	-0.0016129	-0.00030901	-0.00051775	-9.7571e-06	-6.914e-05	-0.0013383	-0.0001479	-0.00075309	0.00073593	-0.0004071	-0.0015304	0.0021412	-0.00044524	0.00090398	-0.00015123	0.00032625
N.S.		0.0018055	-5.1827e-05	0.00055546	0.0015197	0.00088833	7.4863e-05	0.0012846	-0.00062789	-0.00033431	-0.0010554	-0.00034182	0.00062122	-0.00042112	-4.574e-05	-0.00050128	0.00099098	0.00055368	-0.00026733	0.00021453	0.00017439	-0.0001895
N.S.		-0.00046398	0.00081601	-0.0010236	0.00023481	0.0021022	0.00096832	0.0021092	0.0015224	-0.0018283	-0.00037399	0.0012427	-0.00032509	-0.0014706	0.00096652	-0.00048643	-0.00023796	0.00030246	-0.0017157	-0.00065703	0.00095366	0.00028571
N.S.		0.00019732	0.003272	0.00059285	0.0011781	0.00033507	0.00018568	-0.0016271	-0.00063613	-0.00097913	0.00074221	-0.00027509	8.4209e-05	-0.00087885	0.00030797	0.0001965	-0.00051156	0.00061428	-0.0010516	-0.00049204	-0.00010968	0.00053113
N.S.		0.00069184	-0.00038911	-0.0010722	0.00014941	-0.00051257	-0.00042401	-0.00062946	-0.00069297	-0.00042267	-0.00015593	-0.00070011	0.00046577	-0.00068903	0.00021456	-0.0001856	-0.00075087	-0.00040092	-0.00077314	-0.00088029	-1.5881e-05	0.0016679
N.S.		0.001485	-0.00033709	0.0010151	-0.00026695	0.001794	0.0011091	0.0013513	0.0025136	-0.0035037	0.00047246	0.0031725	-0.00061224	-0.00049594	0.00051536	-0.00054911	5.0689e-05	-0.0015519	-0.00082549	4.2981e-05	-0.0020014	-0.00072405
N.S.		-0.0008258	-0.0012563	0.0011996	0.00065038	-0.00025727	-0.00067367	0.00021792	0.0001684	0.00056868	0.0012967	-0.00031047	-0.0001067	0.0024604	-0.00041064	0.0035928	-0.0001608	-0.00074029	0.0030769	-0.00023709	0.0023353	-0.00097435
N.S.		-0.0019348	-0.001613	-0.0019363	-0.00074285	-0.00059833	-0.0011485	2.2776e-05	-0.0008458	-0.0017334	-0.00024666	-0.0017204	0.0013717	-0.00050063	0.00011891	-0.00057506	0.00030813	-0.00064582	-0.00050881	-0.0011295	-5.4952e-05	0.0011814
N.S.		0.00017985	-0.0012222	7.3174e-05	0.0002287	0.0018462	-0.0005554	0.00058895	-0.00093287	0.0014389	0.0028112	0.0030933	0.00014579	-0.0025594	-0.0022967	-0.0010049	-0.0012444	0.00027958	-0.00092242	-0.0005792	0.00023502	0.0001922
N.S.		-0.00012325	-0.0015156	-8.3297e-05	-0.0007824	0.00015413	0.0005459	-0.00029205	0.00059467	0.00062194	0.00055861	0.00038219	0.00022581	0.00018182	0.00074663	0.00038804	5.2439e-05	0.00039649	-0.00024302	0.00039516	0.00054536	-0.00069833
N.S.		0.00093355	0.00022943	0.00074501	-0.00070649	-0.00056521	-0.00036415	0.00021197	5.9133e-05	-9.118e-05	0.00074148	-0.00097676	-0.0005815	-0.00011957	-0.0010196	0.00070723	0.0012653	-0.00076439	0.00033144	0.00025487	-0.0012755	0.00092415
N.S.		0.00019061	-0.00065323	0.00060943	0.0023248	-0.001985	-0.00013297	0.00050416	-0.00041139	-0.0015735	-0.00059672	0.00084642	-0.00066429	-0.00015696	0.0019548	-0.00054844	0.0011972	0.00060721	0.00071301	-0.00010721	0.0010502	-0.0011433
N.S.		0.0014697	0.0006743	-1.787e-05	-0.0014823	-0.00017608	-0.00061434	0.00062782	0.00039409	0.00041872	-0.0010842	-0.0012682	-0.00086076	-0.00043528	-0.00090424	0.00089044	0.00022898	0.00030489	0.00030227	-5.1085e-05	0.00030062	9.5555e-05
N.S.		6.0449e-05	0.00054359	0.00051553	-0.001644	0.00042933	-0.00080968	-0.0003359	-0.00026594	-0.00025525	-0.0010346	-0.0009959	-0.00035612	0.0015928	-0.00074066	0.00045627	0.0010722	0.0011287	-0.00056897	0.00062056	0.00060225	-0.00031059
N.S.		-0.00069106	0.00077779	0.001161	-0.0014752	7.5692e-06	-0.0015263	-0.00052855	-0.00019332	0.0013415	-0.00028716	-0.00093694	-0.00065094	0.0010248	5.3006e-05	-0.00018617	0.00048222	0.0016539	-0.00057043	0.00038754	0.0017351	-0.00052728
N.S.		0.00079479	-0.00046603	0.00042717	0.0014733	-3.5956e-06	-4.9087e-05	0.00073221	0.00019336	-0.00010214	0.00065596	-0.00020868	-0.0012472	0.00045112	-0.00039072	-0.0011651	-0.00064137	-0.00079355	0.00070602	-0.00026088	-0.0013192	0.001503
N.S.		0.0013303	-0.00070572	0.0017534	0.0003229	0.0016118	0.00088932	0.0011571	0.0012901	-0.00066328	-0.00012348	0.0023698	-0.00030943	0.00079207	0.00063364	-0.00054228	0.00068526	-0.0014829	0.00026963	0.0019137	-0.0010867	-0.0012826
N.S.		-0.00097459	-0.00072682	0.00036979	-8.3943e-05	0.00054624	-0.00042963	-0.00066523	-0.00044184	-0.00046191	0.0010783	-0.00051823	1.9218e-05	-0.0011197	-0.00046869	-0.0004465	-0.0014536	-0.00070269	0.0004392	0.0012922	0.00070421	-0.00090022
N.S.		0.0005402	8.8937e-06	0.00055218	0.0014913	-0.0001842	0.0027658	0.00086698	-0.00037424	0.00095034	0.0005298	0.0016236	-0.00052614	0.00043201	-0.00090165	0.0016358	-0.0010225	0.0023661	-0.00029739	-0.0014395	9.2472e-07	-0.00042159
N.S.		-8.6557e-05	-0.00023176	0.00012236	0.00073963	-0.00013072	0.00077362	-0.00061358	0.00025189	-0.00018248	0.00015333	0.00040343	-0.00049589	-8.7377e-06	0.00041101	0.00027149	-0.00017	0.00035036	-0.00054192	-0.00043322	0.0011305	0.00025905
N.S.		0.003268	0.0033918	0.00019037	0.00098023	0.0011864	0.0020304	-0.0022952	-0.00069378	-0.00018856	0.0032703	0.0019521	0.00072419	-0.0010476	0.0010244	-0.00098233	-6.627e-05	0.00055407	0.0010245	0.00070201	0.00094731	-0.0010378
N.S.		-0.00060986	0.00085592	-0.0012056	-0.00064198	-0.00057578	0.00051629	-0.00029927	-0.0018432	-0.0033328	0.00012991	-0.00077313	0.001397	0.00067544	0.0014116	-0.0027143	0.0036886	0.002318	-0.0010258	-0.00087783	-0.00043932	-0.00069354
N.S.		-0.00094971	0.0008791	0.0005196	0.0016221	0.00030569	-0.0016056	-0.00017293	0.001513	-0.0012023	5.3793e-06	0.0016356	0.00064482	0.00077541	-0.0013212	-0.0012827	0.00023709	6.1109e-05	-0.00071027	-0.0003323	0.0009408	0.002405
N.S.		0.00018035	0.0007038	-4.1044e-05	-0.00028129	0.0014342	0.0014635	0.0018924	0.0019422	-0.003925	0.00030212	0.0021844	-0.00079762	-0.0013599	0.00093687	-0.00069033	-0.00012919	-0.0005737	-0.001719	-0.00091946	-0.001083	0.00010557
N.S.		-0.0019214	0.00014467	-0.00081952	0.00053324	0.0010933	-0.0013354	0.0018318	0.00023068	7.3436e-05	-0.00085855	-0.00096834	-0.001807	0.00034135	0.0012466	-0.0003548	-0.00063297	-0.00033361	-0.00037596	-0.0015274	-0.0012497	-0.00096472
N.S.		0.00099339	0.00039805	0.00024579	-0.00042778	-0.00067638	-0.0011073	-0.00053884	-0.0006761	-0.00047408	-6.2071e-05	-0.002931	-0.00066662	-0.0012085	-0.00062478	-0.0021006	5.1046e-05	-1.0476e-05	-0.0012339	-0.0010871	-0.0010471	-0.00032397
N.S.		-0.00019717	0.00086295	0.00035398	0.00014609	-0.00073463	-0.00048196	-0.00032734	0.00078225	-0.00091666	-0.0011042	0.0011715	-0.00028982	-0.0002321	0.00050719	-0.00014129	0.0013659	-0.00066147	0.0027036	0.00046226	0.001187	-0.00065552
N.S.		-0.00080259	0.00019352	-0.00075356	-0.00025945	0.0028066	-0.0011493	0.0032079	-0.00061799	0.00069775	-0.0010231	-0.00098387	-0.00036951	0.00089129	0.0010715	8.7798e-05	-0.0023745	-0.0003627	0.00039064	0.0010793	-0.00073361	-0.0011544
N.S.		0.00034864	-0.00066342	-0.00046547	-0.0018024	-0.0012051	0.00066861	0.0010848	0.0010215	-0.0010104	-0.00036266	-0.0011748	-0.0016203	-0.001275	-0.0010982	-0.00033082	0.00032705	-0.00024844	-0.00039067	-0.00032112	-0.00029348	-0.00053619
N.S.		0.0013198	-1.5504e-05	3.6243e-05	-0.001206	-0.0004925	0.00047225	0.0026145	-0.00042669	0.0013204	0.0003165	0.00072545	-4.5582e-06	-0.0003029	0.0031402	-0.0020169	0.00011277	-0.000255	-0.00061186	0.00044541	0.0010503	-0.00080887
N.S.		-0.0030942	-0.00053636	0.00028545	-0.0012218	-0.0001644	-0.00044179	-0.0011884	-0.00056137	0.0001792	-0.001527	-0.00067628	-0.0013296	-0.00091783	-0.0017334	0.00039124	-0.00091567	-0.0031854	-0.00082161	-0.00065195	0.00043894	-0.0016691
N.S.		0.00092304	-0.00044764	0.00042709	7.3372e-05	-0.00023074	-0.0014998	0.0012322	0.0010624	-0.001971	0.00052346	0.0007809	0.00058392	0.0002799	-0.0014328	0.0010568	0.0008984	0.00072158	-0.00096344	-0.0018098	-0.00024767	0.00028291
N.S.		0.00013933	0.0017059	-0.00032894	0.00062052	9.2005e-06	-0.0012749	-0.0012886	-0.00051296	-0.0016754	-0.0020961	-0.00030113	-0.0025201	-0.0026191	-8.3245e-05	0.00038549	0.0011855	0.00031304	-5.7586e-05	0.0024398	4.2417e-05	0.0020471
N.S.		0.001656	3.4956e-05	-0.00016329	-0.00091542	0.00032803	-0.0007319	-0.00078425	0.00095949	0.0010374	0.0019064	0.00083763	0.0005301	-0.00077047	0.00043556	-0.0011955	-0.00042969	0.00026179	-0.0007216	6.4865e-05	7.7068e-05	0.00055281
N.S.		0.00040884	0.00080119	0.00044824	0.0010827	0.0012501	-0.00059459	-0.00057668	0.0012856	-0.00051674	-7.3537e-05	-0.0012685	0.0010956	0.0020799	-0.00010474	-0.00096217	-0.00061661	-0.00072491	-9.8018e-05	0.00095551	5.6652e-06	0.0013216
N.S.		-0.00070193	0.00087384	0.0013328	0.0010479	0.001461	0.00046817	-0.00071303	-0.00015755	0.00086965	0.0010147	0.0009669	0.0013535	-0.0008274	-0.0018556	-0.0010226	-0.00012105	-2.4502e-05	-0.0014466	-0.0021165	-0.0010157	-0.0022085
N.S.		0.00065031	0.0021438	0.00021021	-6.32e-05	-0.0016172	-0.0009235	-0.0005036	0.00072961	0.0015825	0.0017297	0.0018004	1.6465e-05	0.00078757	-0.00030376	0.00084791	0.0015625	0.0016124	0.0004505	-0.00014443	-0.00086899	-0.0016895
N.S.		-0.00022544	0.00096733	0.0013725	0.00083138	0.0033801	0.0012133	0.00028317	-0.0012312	0.00046081	-0.00090478	-0.0026554	-0.00039234	0.00043287	0.001056	-0.0013102	-0.0021084	0.0020991	-0.0012685	-0.0014079	-0.00092345	-0.0015326
N.S.		-0.00067602	0.00064764	0.0010973	0.00010745	-0.00034526	-0.000488	0.00022102	0.0017977	0.00065834	0.00025293	0.0019432	0.0041072	0.00026094	0.00045837	0.00048156	0.00093728	0.0022097	0.0013623	-0.00050119	-0.00042241	0.00035085
N.S.		0.00042999	-0.00023948	0.00036553	0.00072697	0.0011102	0.0012835	0.0011629	-0.00037858	-0.00029973	-0.0016696	-0.0010695	7.0381e-05	-0.00085635	-3.6221e-05	-0.00064046	0.00031952	0.00026445	0.00036463	0.00024861	-0.00062852	-0.0002515
N.S.		-0.00053079	-0.00096688	0.0022733	0.0013121	0.0016808	0.00019937	5.3536e-05	-0.00037817	0.0012122	0.00086355	0.00091029	-0.0002308	-6.7165e-05	-6.7458e-05	-0.0017129	-0.00011013	-0.00030575	-0.00094226	-0.00085486	-0.00097234	-0.0020143
N.S.		-0.0027641	-0.00045434	-0.0018339	0.00016052	0.0015101	-0.00015906	-0.00099498	0.00058268	0.00062337	-0.0010372	0.00032739	-0.00066965	-0.0010852	-0.00096041	0.0007441	0.00065967	-0.0020375	-0.0016518	-0.00040727	-7.1117e-05	-0.00053937
N.S.		-0.00068516	-0.00046832	0.00020023	0.002558	0.00051073	0.0014734	0.0013491	0.00043803	-0.00058432	0.0001035	7.1189e-05	-0.00026786	-0.00025667	-0.00082717	0.0014534	-0.0014502	0.0002394	-0.00038543	-0.0014725	-0.00077031	-0.0009314
N.S.		-0.0014958	0.00086424	-0.00033396	0.00045716	0.0024993	-0.0014195	0.0032927	-0.00042156	-5.5483e-05	-0.0015147	-0.0014811	-0.001256	0.00084356	0.00077289	-0.00027028	-0.0015929	-0.00069309	-0.00036817	-0.00044419	-0.0014107	-0.0010884
N.S.		-0.0027826	0.00051172	-0.00018577	0.0013191	-0.0026105	-0.00012407	-0.00025495	-0.00026916	0.0018684	0.0010215	-0.0004964	0.0019007	0.0013468	-0.0017791	-0.0001417	-0.0020737	-0.0010137	-0.00047009	-0.00070961	-0.00079226	-0.0015519
N.S.		0.0011259	0.00054795	-0.0013459	1.8203e-05	-0.003951	-0.00012088	-0.00033918	0.0013535	0.00055219	0.0016964	0.0015336	0.0045192	0.0030603	-0.00051393	0.0015139	0.0012735	0.0021624	0.00017041	0.00031557	-0.00030924	-0.00058295
N.S.		-0.0048373	5.3692e-05	-0.00066921	0.0016491	-0.0031634	-0.0007757	-0.0012017	0.00043372	0.00099682	0.00054411	-0.00039014	0.0030213	0.00074855	-0.0016334	0.001563	-0.0021513	0.00037435	-0.0007545	0.0012462	0.00033464	-0.00014886
N.S.		0.0019411	0.0025977	0.0010381	0.00020831	0.00060648	-0.0011466	-0.0001502	-0.00047745	0.00021332	-0.00020666	-0.00057204	-0.00031875	0.0006243	0.00068864	0.0019373	0.000378	-0.00024265	0.00079707	-0.00039647	0.00026955	-0.00098136
N.S.		-0.0011483	-9.065e-05	-0.00016569	0.0013669	-0.00059895	-8.801e-05	0.00075371	-0.00072287	0.0015603	-0.00013327	0.00095062	-3.0735e-05	0.0001229	0.0008423	-4.2605e-05	-0.00085222	0.00035187	0.0006723	-0.0015883	0.00032256	0.0025609
N.S.		-9.3061e-05	0.00021845	-0.0004846	-0.00064263	0.00081821	0.0010848	0.00063107	0.00074376	-0.00021873	-0.00090006	-0.0007705	0.0011036	-0.0014808	0.00085203	-0.00057491	-0.0011151	0.00082113	-0.00014414	-0.00069511	-0.00084402	-0.0001913
N.S.		0.00022929	-0.0006289	-0.0017256	-0.0011424	0.0024111	-0.0011288	-0.00041025	-0.00052394	0.00013568	-0.00015276	-0.0015019	4.5078e-05	0.00011044	0.0011653	-0.00064292	-0.0023581	0.0016383	-0.00076821	0.00062752	0.0015108	0.001288
N.S.		-0.00064755	-0.00094061	0.00036418	-4.2077e-05	0.00017094	0.0001751	-0.0014786	-0.0020913	0.0021394	-0.00069873	0.00057595	-0.0023599	0.0011699	-0.00025529	0.00080455	-0.00026345	-0.00056321	0.00057768	-0.00084103	-0.00028353	0.0021337
N.S.		0.0015579	0.0013298	-0.00031749	0.00071615	-0.00048462	-0.00042081	8.1601e-05	-0.00059707	0.00064104	-0.0012215	-0.0026612	0.0002462	0.00056094	-0.0012894	0.0011274	0.00034917	-0.0010313	-0.00036195	-0.00069982	-0.0005933	0.00035453
N.S.		0.0011795	-0.0013652	-0.00081613	0.00031478	0.0022609	0.0021014	0.00033821	0.0013031	0.0017066	0.00045007	0.0013068	0.00030144	-0.00066616	-0.00032928	0.00083045	0.0001668	0.00082389	-0.00096054	-0.00080421	-0.00063373	-2.8867e-05
N.S.		-0.0032761	5.8024e-05	0.00023003	0.0023222	-0.001972	-0.00094616	-0.0011086	0.00015542	0.00012474	0.00034173	-5.3656e-05	0.0025136	-0.00038055	-0.0008694	0.001251	-0.0017383	0.00042004	-0.00063104	0.0013632	0.00052781	0.00031401
N.S.		4.5938e-06	-0.001687	-0.0020241	-0.0015785	0.0010703	-0.00046979	-0.00089995	-0.00076545	-0.00025161	-0.00010597	-0.0013022	0.00038755	0.00035553	0.00075044	-0.00033212	-0.0021094	6.7036e-05	-0.0011845	-0.0003715	0.0014641	0.0017731
N.S.		0.00067308	-0.0011121	0.0014828	0.0013858	0.0021938	0.0025263	0.0027311	0.0019623	0.005311	0.0042592	0.0022661	0.0010601	0.00063012	-0.00047147	0.0011994	0.0019291	-0.0026681	0.0030864	0.0014998	0.001186	-0.0013741
N.S.		0.0011125	-0.0017965	0.00064977	5.5103e-05	0.00077773	-0.0010379	0.0010736	0.0016546	0.0013787	0.00028756	0.0012648	0.00076557	-0.00051659	0.0011219	-0.00021687	-0.00084704	0.0015947	-0.0016598	0.0025775	0.00068324	0.0010531
N.S.		-0.00021671	9.3285e-06	0.00095153	0.00083525	0.00051964	-0.0015085	0.00072997	0.0017891	-0.0014988	0.0006102	0.00090611	0.00065818	0.00072544	-0.0015696	-1.96e-05	0.00038082	0.00042275	-0.00086365	-0.0013797	0.00062486	0.001692
N.S.		0.00060284	0.00050894	-0.00035486	0.0013997	-0.0004612	0.00021062	0.00088358	-0.00027119	-0.0014745	-0.0011192	0.001818	-0.00049008	0.0005423	0.00053144	-0.00028105	0.0013935	0.00056187	-0.00017593	0.00096895	0.00176	-0.00035788
N.S.		0.00015228	-6.8932e-05	-0.0003576	-0.00019289	-0.00031186	0.00052108	0.0018322	-0.0006662	0.0015402	-0.00056085	0.00064082	0.0002494	-0.00014362	0.0011858	-0.0017188	-0.0005934	-3.6163e-05	5.1843e-05	-0.00060767	0.001084	0.0010752
N.S.		0.00048981	0.0011451	-0.0002522	-0.0009999	0.00022194	-0.00036955	-0.00036435	-0.000613	-0.00089324	-0.0012181	-0.00086371	-0.0008009	0.0011134	-0.00027787	0.00036768	3.9812e-05	0.00012704	-0.00055632	0.00094836	0.00059767	-0.00032099
N.S.		0.00068351	-0.0017209	0.00087925	-0.0001089	-0.0012442	-0.00043164	-8.2014e-05	-4.1376e-05	0.0004546	-0.00024999	2.1775e-05	-0.00067321	1.5549e-05	-0.00065071	-0.0012909	0.0011579	0.00017197	0.0011333	2.2022e-05	-0.00098959	0.0016837
N.S.		-0.0012094	-0.001185	-0.00057698	0.0005772	0.0010691	0.00012212	-0.0004343	-0.0018342	-0.0012383	0.0016303	-0.0009583	-6.43e-05	0.00017088	0.00023052	0.00022205	0.0011033	0.00028995	-0.00012105	0.001999	-0.00083306	-0.00028448
N.S.		-0.00060422	0.0016679	-0.0013364	0.001162	8.4466e-06	-0.00090333	-0.00083291	0.00029737	-0.0015848	-0.00072042	0.0014251	0.00013109	0.00096318	-0.00067333	-0.00070862	0.00031681	-0.00029211	-0.00039894	0.0010323	0.0010327	0.00088767
N.S.		-4.5664e-05	0.00084774	0.0022483	0.00018897	0.0011136	0.00075067	-0.00086522	-0.00075453	0.0032013	0.0056647	0.00073893	0.0041558	0.0015608	0.0028478	0.0029325	-9.2219e-05	0.00050936	0.0021747	0.00073102	0.0038417	0.0018855
N.S.		-0.0009941	0.0022242	0.00098972	0.00010017	-0.0012333	-0.0003202	-0.00086235	-0.00097054	-0.00069898	0.00049079	2.8167e-05	-2.4717e-05	-0.00056984	0.00046638	-7.8711e-06	-0.00026109	-0.00033115	-0.00096879	-0.00025728	-0.001386	-0.0001613
N.S.		0.00036396	-0.0017888	0.0013007	-0.00034757	-0.0008722	-0.00037093	-0.0010945	-0.0015048	0.0017482	-0.00098536	0.00081264	-0.0013987	0.00034386	-0.00024701	-0.00022046	0.0014551	-9.1372e-05	0.00092248	-4.1627e-05	-0.0005283	0.0020576
N.S.		-0.0011254	-0.0004144	0.00037818	0.0038739	2.3224e-05	0.0020919	0.0012765	0.00092901	-0.00038239	0.0008283	0.00010895	-0.00017976	0.00022467	-0.00012891	0.0011886	-0.0013751	-0.00055885	-0.00034367	-0.00087137	-0.00086028	-0.00067288
N.S.		-0.0011459	0.0014478	-0.0019032	0.00054077	0.0015367	-0.00064579	0.00014495	0.00094585	0.0021334	0.00087927	-0.0067317	0.00016654	-0.00070108	-0.001875	-1.848e-05	-0.00035767	-0.0010695	-0.00037463	7.568e-05	-0.00013203	-2.7271e-05
N.S.		0.00017555	0.0019471	-0.0015439	0.0011232	0.00052271	0.00080014	0.0016681	-0.00048813	-0.00157	-0.00090094	0.0020378	-0.00012038	0.0013335	-0.00082098	0.00030034	0.0020427	0.0013174	-0.00025385	0.0014096	0.0019253	0.000492
N.S.		-0.0014671	-0.0020897	-0.0018554	-0.00084228	-0.00025035	-0.00014499	-0.00046085	0.00018898	-0.0012304	-0.00065147	-0.0017958	0.00072018	-0.0010092	6.9065e-05	-0.0010548	0.0011131	-4.2535e-06	0.00047533	-0.00019618	0.00047484	0.0018085
N.S.		-0.00096491	-3.0368e-05	0.00060127	-0.00031468	-0.0017454	-0.002146	-0.00081377	-0.00061998	-0.0013009	-0.00085379	-0.00049335	-0.0017853	-0.00039637	-0.0010093	-0.00079983	-0.00056034	7.1217e-05	-0.00021071	-0.00059661	-0.0012011	-0.0011044
N.S.		-0.001415	-0.00059082	-0.0011738	-0.00096904	0.0010284	0.00046038	-0.0014643	-0.0014348	0.00064537	-0.00025772	-0.00157	-0.0025775	0.0012159	-0.00018279	0.00035318	-0.0017329	-0.0011938	0.00015896	-0.0015273	-0.00030436	0.0015624
N.S.		0.00056767	0.00072488	-0.00083663	-0.00093682	0.00040861	-0.00049193	0.0009552	0.0010075	-0.00035167	0.00052294	0.00053147	0.0022747	-0.0020996	0.00046863	-0.00029381	-0.0019387	7.5917e-05	-0.00075818	-0.00044369	-0.00050174	-0.0010476
N.S.		-0.0013034	-0.00095047	-0.0012227	0.00048969	-0.00081781	-0.00017847	0.00029477	0.00076534	-0.00037541	-3.7492e-05	-0.0007558	0.00016372	-0.00093193	0.0005703	-0.00049763	-0.00022398	0.00099086	-0.0012393	0.0013376	-0.0012932	-0.00018171
N.S.		0.00023809	0.0010655	-0.00030277	2.161e-05	-0.0001023	-0.0015569	0.0014155	-0.0005024	1.2202e-05	0.0013863	0.0030355	0.0014147	-0.0019175	0.00049683	-0.0006584	-0.0023116	-0.00087402	0.00081132	0.00090107	1.8004e-05	-0.0010947
N.S.		-0.0015786	-0.00031567	0.0011765	0.0012062	0.00049159	-0.0010261	0.0012083	-0.00080959	0.0023397	6.0181e-06	-0.00012911	0.0014871	0.00058409	6.3454e-07	0.00028362	-0.00013347	-0.00018304	0.0023056	0.00060419	0.0011415	0.0012234
N.S.		-0.0016673	0.0010384	3.9544e-05	0.00081348	-0.00062158	0.00067966	0.0008818	0.00035387	0.0021327	0.0016145	0.00027565	0.00088117	-0.00039702	-0.00020363	7.9893e-05	-0.00010269	0.00047412	-0.00061233	0.0010301	-0.00012175	0.00092521
N.S.		-0.00074685	-0.00044742	-0.0012385	0.00050603	-0.0008383	0.0004095	-0.00085524	0.00012184	-0.00052004	0.00012392	0.0021787	7.846e-05	0.00055124	0.0029436	-0.00025987	0.0004395	0.00045815	0.00042091	-0.00086858	0.00075251	0.00017125
N.S.		0.00086435	0.0009923	0.00020366	0.00013744	-0.00019456	0.00089177	0.00075708	0.00014474	-0.0014785	-0.00038396	0.0010172	-0.00021523	-0.0010184	-0.00084005	-0.0012039	0.00027345	-0.0012262	5.8936e-05	-0.00041201	0.0010425	-0.0011594
N.S.		-0.0023374	-0.00027481	0.0018592	-0.0013094	-0.0010563	-0.00071097	-0.00087814	-0.0010532	-0.00037103	-0.0011173	-0.00085306	-0.00068894	-0.00075801	-0.0020289	0.00040626	-0.001898	-0.0028728	0.00073505	-0.0009582	0.0011323	-0.0011958
N.S.		-0.00083405	0.00052985	-0.0010898	-0.0010396	0.0004284	-0.00038625	-0.0002718	-0.00068006	0.00038502	0.00024123	0.0010414	-0.00062138	0.0020018	-0.00011119	0.00058699	-0.00070804	-0.00023488	-0.00026557	-0.00060735	0.00029123	0.00054249
N.S.		-0.0006108	0.00061041	0.00050007	-0.0021395	-0.00067673	-0.0013544	0.0012143	0.0026077	0.0010727	0.0033965	-0.002362	0.0014176	0.0021297	-0.00032589	0.00043166	0.0010809	-0.0023646	0.0006721	-0.00084015	0.0014944	0.0032014
N.S.		-0.0018829	-0.0011599	0.00021257	-0.0018013	6.7625e-05	0.0014863	-0.0011101	-0.00096444	-0.0010053	-0.0010289	-0.0018067	-0.0008537	-0.00080194	-0.0005321	0.00084112	0.0011447	-6.2041e-05	-0.00034008	-0.00128	-0.00069079	-0.00074431
N.S.		0.00086229	-0.0012315	-0.00040184	0.00070011	0.0012545	0.0022203	0.00032995	0.00088984	0.00080895	-0.0014645	0.00039374	0.00026935	-0.0014777	-8.6449e-05	0.00088338	0.00044647	0.00069283	-0.001443	-0.00049414	-0.0010642	-0.0001333
N.S.		-0.0012899	7.7866e-05	-0.00052872	0.00031945	-0.0008162	0.00011442	0.00049475	-0.0010001	-0.0018198	-0.00020239	-0.00041232	-0.00059838	-0.0011306	-0.00037044	0.00066619	0.00052506	-0.00013715	-0.0010482	0.00025158	-0.00067322	-0.00095654
N.S.		0.0017338	0.0015075	-0.00099876	0.0012199	-0.0012001	-0.00082203	-5.1612e-05	-0.0011562	8.2945e-05	-0.0024276	-0.0019369	6.6577e-05	0.0010538	-0.00036801	0.00073296	-0.0004195	-0.0011448	0.00028374	-0.00083512	-0.00090992	-0.00045917
N.S.		0.00040167	0.00232	-0.0011266	0.00041385	-0.00013929	0.00092582	0.0018305	-0.0011536	-0.001875	0.00043771	0.0021344	1.1757e-06	0.00082169	-0.0012431	0.00023075	0.0029131	0.001466	0.0016361	0.00095335	0.0006553	0.00093319
N.S.		-0.00046171	-0.00086992	-0.00072999	-3.4298e-06	0.0020475	0.0016902	0.0004172	0.00023521	0.0015454	0.0029649	0.0015739	0.00052397	-0.00010778	-0.00038006	-0.00018317	-0.0010217	0.0004894	0.00052952	-0.00060827	0.0005668	-2.6928e-05
N.S.		-0.00036113	0.0011238	0.00081281	-0.00036512	-0.0013979	-0.001723	-0.00031258	-0.0014541	-0.00059017	-0.00027406	-0.00012684	-0.0013028	-0.00057073	-0.00072419	-0.0007521	0.00017525	-2.3421e-05	-0.00031252	-0.00092666	-0.00022932	-0.00044445
N.S.		-7.4807e-05	1.4269e-05	0.00028867	-0.00014198	0.00086451	0.00044685	-0.00031057	-0.0013676	-0.00020152	-0.00077161	-0.0013095	-0.0013312	-0.00084982	-0.0010238	1.9571e-05	0.00092508	0.00032468	0.00061366	-0.0021142	-0.00089763	-0.001408
N.S.		0.00017486	-0.0021629	-0.00067366	-0.00019181	-0.00018463	-0.00018744	0.00079232	0.0017831	0.0010315	0.00025936	0.0001253	0.0007093	-0.00055779	0.0013823	-0.00073743	-0.00075572	0.0024611	-0.0014543	0.0027013	-0.00053959	0.00084663
N.S.		-0.0022137	-0.00020513	0.00088636	-0.00042767	-0.0022921	-0.00025207	-0.00059503	-0.00090337	-0.00052297	0.00018996	-0.001242	-0.00058471	-1.2783e-05	0.00082883	-0.00044279	7.6996e-06	-0.0011569	-0.0010994	-0.00077426	-0.0014168	-0.00081306
N.S.		0.001141	0.001584	0.00085042	-0.00043278	0.00010594	0.00038242	0.001795	-0.0012428	-0.002067	0.0011519	0.0051336	2.1428e-05	0.00053873	-0.001592	0.00038645	0.0025168	0.0012323	0.0040149	0.0018442	-0.0011933	0.0010971
N.S.		-0.00036928	0.00029276	0.0037809	0.00078686	0.0015131	0.0016231	-0.0013218	-0.00047439	0.0036152	0.0055416	0.000319	0.0032957	0.001503	0.0012929	0.00094718	0.00045989	-0.00031555	0.0022783	0.00090231	0.0012201	0.0021511
N.S.		0.002691	-0.00047543	0.0011853	0.001577	0.0011873	0.0035485	0.002686	0.002631	0.0017926	0.001385	0.0005936	0.0003904	-0.0017551	0.0020314	0.0031252	0.00027426	0.0014487	-0.0012429	-0.00082843	0.00035172	0.0002444
N.S.		-0.0018626	0.0024232	-0.00010578	0.00064929	-0.0012397	-0.00031017	0.00042182	0.0020716	0.001225	0.0009045	0.0010409	0.0018156	0.00074199	-0.0011072	0.00035756	0.00012989	-0.00010369	-0.00044168	0.00038761	1.869e-05	0.0018093
N.S.		-0.00053189	-0.00056246	-0.00021293	0.00076046	6.2975e-05	0.0015665	0.000545	-0.00029907	0.0013094	-0.00023021	-0.00010356	0.00031048	-0.0014105	7.887e-05	8.192e-05	-8.5353e-06	0.00056678	-0.00099302	0.00052845	-0.00074796	4.2075e-05
N.S.		0.0025229	-0.0002525	0.0013961	-0.00019971	-0.00025183	4.7943e-05	-0.00057646	-0.00018224	0.00021178	-0.00032191	0.00189	-0.00028773	0.00072289	-0.002678	-0.00010446	0.0017716	-0.00081039	0.0017644	8.6553e-05	3.6026e-05	-0.00094916
N.S.		3.4874e-05	-0.0010774	0.0035433	0.0019672	-0.0012408	-0.0005851	0.0040195	0.00044109	-0.0003661	-0.0010948	2.0969e-05	-0.00076053	-0.0013783	0.0010295	-0.0036035	-0.0010784	-0.001711	0.00022972	0.00030542	0.00020137	4.0091e-05
N.S.		-0.00048264	-0.00043469	0.00013163	0.00037853	-0.00089462	-0.000143	-0.00052497	-0.00069422	0.0008816	5.9747e-05	0.0015181	0.00048876	-5.1843e-05	0.0016869	0.00028526	0.00028513	0.00055703	0.00031857	0.0005036	0.0002144	0.0025347
N.S.		-0.00081797	-0.00013005	0.0015904	-0.00165	-0.00025998	-0.00060821	0.0003315	0.0022405	0.0011617	0.0023917	-0.0028241	0.00085989	0.00026019	-0.00063801	-0.0019929	0.00061167	-0.0018458	0.0015444	0.00010306	0.00031562	0.0028827
N.S.		-0.0017041	-8.8172e-05	0.001525	-0.00044614	-0.00051049	2.5786e-05	-0.00032179	-0.0005158	-0.00021686	0.00013482	-0.00094725	-6.2115e-05	-0.00016885	-0.0015474	-0.00049515	-0.0015351	-0.0027834	0.0011303	-0.0010484	0.0013361	0.00034925
N.S.		-0.0015909	-0.0015871	-0.00030775	-0.00046252	0.00062582	0.00068088	0.00031006	0.00043275	0.0011214	-0.0013569	0.0013496	-0.00052611	0.00072933	-0.00018013	-0.00065627	-0.00013025	-0.0011988	0.00028566	0.00025415	-0.00085841	5.0162e-06
N.S.		-0.00015803	0.0010095	0.0014066	0.0023255	0.0012236	0.0015633	0.0004815	-0.00037085	0.0012813	0.0010412	0.0014595	0.00077638	-0.00014948	-0.0022183	-3.1938e-05	-0.0010167	0.0013859	-0.00082912	-0.0023862	-0.00067563	-0.0019341
N.S.		0.00044773	-0.00068786	0.00023404	-0.0014664	-0.0024216	-0.00044103	-0.0015793	-0.00066324	0.0029813	-0.0013656	-0.0018282	-0.0013285	0.0030065	-0.00048792	-0.001233	0.00074122	-0.00034193	-0.00084727	0.0010066	-0.0010855	-0.0010828
N.S.		-0.00019133	0.00118	0.001114	0.00030054	-0.00093863	-0.00087148	-0.00066071	-0.0013171	0.00070479	0.00055815	7.9458e-05	-4.6308e-05	4.279e-05	0.00043179	-0.00021273	0.00061543	0.00015304	0.00020993	-0.00057804	0.00066313	0.0010622
N.S.		7.1914e-05	0.0009731	0.00020874	-0.00085867	-0.0015753	5.2287e-05	0.0013667	-0.0022268	-0.001668	2.8176e-05	-0.00042447	-0.00022987	-0.00024596	-0.00056314	0.001082	0.00090122	5.8781e-05	-0.0014124	-0.00039953	-9.0784e-05	-0.00089424
N.S.		-0.0017614	-0.00083507	4.0333e-06	0.0020514	-0.00010104	0.0016096	0.0007999	0.00037226	-0.0003858	7.0903e-05	-0.0004707	0.00027755	0.00030434	0.00019324	0.00016836	-0.0011826	-0.00057147	-0.0011278	-0.00070839	-0.00050525	-0.00070122
N.S.		-0.0012892	0.0006892	0.00027058	-0.00097732	0.00058318	0.00018539	-0.0001416	-0.00033445	0.00092715	0.0010276	0.0017949	0.00046239	-0.00040293	0.00033461	-0.0025292	0.0019165	0.0011943	-4.8896e-05	-0.00021625	0.00078682	-0.0016055
N.S.		-0.00043946	0.001663	-0.0006174	-0.0018683	-0.0014394	-0.0017192	-0.00014605	0.00091982	0.0016403	0.0013927	-0.0016225	0.00077848	0.0024145	-0.00050305	0.0034809	0.0014277	-0.0022738	0.00017715	-0.0012836	0.0017087	0.0025096
N.S.		-0.00089345	-0.00098845	0.0010664	0.00039329	-0.0018681	-0.0019263	-0.0011735	0.0003482	-0.0010242	-0.00081041	-0.0008322	-0.0015903	0.00040976	-0.00041026	-0.0001119	-0.0016518	-0.00075677	0.00045289	-0.0001512	-0.0026148	-0.0022757
N.S.		-0.00060671	-0.0016217	0.00054906	-0.00039826	-0.00081511	-0.00029887	-0.00026682	-0.0015597	-0.00086535	0.00018884	-0.0010185	0.00010894	-0.001208	-0.00068355	0.0020528	-0.00057465	0.00054468	-0.00021553	-0.0011007	0.0002591	0.00023702
Positive		0.0017937	0.00047369	0.0030394	-0.00046288	0.0012855	0.00055997	0.0015916	-0.00073949	-0.0020627	0.00027162	0.0079775	0.00029152	0.00020297	-0.0022914	0.00093632	0.0018688	0.0011376	0.0037122	0.0022098	-0.001036	0.00089687
N.S.		-0.00072706	0.00027387	-0.00038722	0.0004511	-0.0011202	-8.4649e-06	-0.00077384	0.00071875	-0.00028528	-0.00035935	0.0017022	0.0018764	0.00039338	0.001811	-0.00024173	0.00085783	0.0015093	0.00045277	-0.00077214	0.00027146	0.00050766
N.S.		-0.00062507	-0.001785	-0.000624	-0.00050704	0.00084499	0.00085373	-0.00082856	0.0011989	-0.0004029	0.00053667	-0.00091882	-0.00014971	-0.00093904	-0.00033815	-0.0011717	0.00023391	-0.00014311	0.00086011	0.0008215	-0.0002784	0.0011142
N.S.		0.0011564	-0.0011731	-0.00066488	-0.0020381	0.00044087	-0.0010673	-0.001367	0.00084631	0.00093569	0.0013894	-0.0012711	0.0010983	-0.0018768	-0.00044419	-0.0014002	-0.00040207	0.0015175	-0.0010429	0.00011884	0.0009483	0.00034143
N.S.		-0.001419	0.0006202	0.00032953	0.0015347	-0.00023709	-0.0004426	-0.00090411	-0.001273	-0.0012535	-0.0015908	-0.000555	-0.00029493	-0.0025979	-0.0013684	-0.00078345	-0.0013751	-0.00037928	-0.00073274	0.00043974	-0.00045826	5.177e-05
N.S.		0.00035906	-0.0018396	0.00046712	-0.0011652	-0.0014251	-0.00089244	-0.0011027	-0.0013429	-0.00077115	-0.00046208	-0.0003768	0.0001951	-0.00084879	-0.00069651	0.00086034	-0.00040214	-0.00040972	-0.00045063	-0.0015807	-0.0010162	0.00044248
N.S.		-0.00014167	-0.00020174	-0.00068888	-0.00091391	7.4812e-05	-0.00061337	-0.00074026	-0.0004139	-0.0004581	0.0010367	-0.0028577	-0.00033026	-0.00099511	-0.00060004	-0.00044421	-0.00065153	-0.00030995	0.00024352	0.00045118	0.00025052	-0.0013022
N.S.		0.0025207	0.0029452	0.00051077	0.00028298	0.00072477	-0.00075933	-0.0022672	-2.8188e-05	0.0002599	-0.00039894	-0.00084271	9.9019e-05	0.00043928	0.00075928	0.0013864	9.2779e-05	0.00039648	0.00094984	-0.00086318	0.00026546	-0.0010362
N.S.		-0.0025467	-0.0018135	0.00037092	-0.00038663	-0.0022525	0.00066884	-0.00030153	0.00040554	-0.00088042	0.00055921	-0.0075832	-0.00038819	0.00025477	0.0017545	-0.00070228	0.00044613	-0.00086556	-0.00087264	-0.0014348	-0.00044489	-0.00094232
N.S.		6.1983e-05	-0.00047105	-9.3773e-05	-0.00077584	0.00026165	-0.0011329	0.00149	-0.00034737	0.0017905	0.0010539	-0.0051476	-0.00029902	-0.00073265	0.0021341	0.00023299	0.00077828	0.00021331	-0.0011305	0.0016347	-0.00036068	-0.00038532
N.S.		0.0017409	0.00094909	0.001385	0.0025712	0.0010647	0.00011539	0.0026487	0.00029132	0.0021814	0.0036251	-0.00040265	0.0037053	0.00022364	0.0032455	0.0021511	0.0025571	0.002814	0.0023961	0.0010342	-0.00076221	-4.8648e-05
N.S.		0.0010988	-0.0006567	0.00069998	0.0011269	0.0020163	-8.299e-05	0.0032504	0.0018465	-0.00073659	-0.0011359	0.0040569	0.00030073	-3.3716e-05	-0.0016706	0.00057539	-0.0011555	-7.5307e-05	-0.00095264	-0.00034194	-0.00046914	-0.0013891
N.S.		-0.00042527	0.0013975	-0.00031631	2.6219e-05	-1.4511e-05	-0.00068971	-0.0012015	-0.0017512	-0.0021509	-0.0033702	-0.0012208	-0.002976	-0.004148	-0.0020154	-0.0011397	-0.00068352	-0.000238	-0.00059419	0.0011084	-0.0005792	0.00063209
N.S.		-0.0001015	0.0016614	-0.0010765	-0.00032615	-0.00082977	-0.00030802	0.00035737	-0.00040699	-0.00080462	-0.00095575	-0.0008431	-0.00096195	-0.00035538	6.6975e-05	-5.249e-05	0.00049866	0.00057461	-0.00029831	0.00086048	0.0013604	-2.1046e-05
N.S.		0.00069529	-0.0014243	-0.0010706	0.0021224	0.00029647	-0.00080573	0.0015736	0.00060515	0.00055077	0.00063723	0.0020333	0.0012444	-0.0011735	0.0019936	0.0010757	0.00056536	0.002393	-0.0012803	0.0001713	-0.0018825	0.0022932
N.S.		0.00057752	0.0041235	-0.0024833	0.00059122	0.00058222	-0.00018262	-0.0015898	7.7709e-05	-0.0014849	-0.00086698	0.00044442	-5.0797e-05	0.0010169	-0.00014848	0.0010389	-0.0001851	7.3253e-05	-0.00010656	0.0004646	0.00061844	-0.00053627
N.S.		-0.00060017	0.00088742	-0.00070702	9.0171e-05	-0.0011167	-0.0012587	-0.00053671	0.0022654	-0.00019155	-0.0011045	-0.00018086	0.0013341	0.0010008	-0.0012283	4.9313e-05	-3.6011e-05	-0.00016083	-0.00039293	-0.00071034	0.00057875	0.00093156
N.S.		0.0011243	-9.5983e-05	0.00070555	-0.00015474	0.00040873	0.0010669	0.0016305	-0.00038771	-0.001712	-0.0002576	-0.00015457	-0.00097246	-0.0008914	-0.0014575	-0.0019046	-0.00035727	-0.0014998	6.3196e-05	-0.0003664	0.00033606	-0.0010183
N.S.		-0.00072733	-0.00031775	0.002934	-0.00055813	0.00066806	0.00061645	-0.0013861	0.00032759	0.0025589	0.0024595	-0.0014441	0.00097619	0.00019365	-3.0745e-05	-0.0016908	0.00059061	-0.0011377	0.0018144	0.00054869	-0.00023312	0.0019171
N.S.		-0.00066246	-0.00041086	4.3034e-05	-0.0019404	0.00018045	-0.0010135	-0.00031766	0.00024848	0.0030144	0.0030831	0.00074004	0.002744	0.00092615	0.0031381	0.001244	-2.2748e-05	0.00046565	0.00019086	-1.281e-05	0.0044407	0.00038537
N.S.		-0.0012844	-0.00084489	0.0025334	0.0011539	0.0016019	0.00022339	-0.00056868	-0.00013448	0.00046366	-3.9058e-05	0.0012265	-0.00027492	-0.0011686	0.00038571	-0.0012689	6.2218e-05	-8.7227e-05	-0.00063512	-0.00074334	-0.00061643	-0.0012879
N.S.		0.00051114	0.0011626	-8.0595e-05	-0.0017927	-0.0022081	-0.0013399	0.0013308	-0.0026121	-0.0007693	0.00064213	-0.0006448	0.00044345	0.00077804	-0.0001309	0.00085365	0.0010056	0.00048926	-0.0013613	-0.0012239	-0.0009568	-0.0003637
N.S.		0.0022924	-0.00034391	0.0030078	-0.00052487	0.00099613	0.00054841	3.0699e-05	-0.00060394	-0.0011346	-0.0010177	0.0048114	-0.00012386	-0.00015422	-0.0028898	0.00036291	0.0018458	-0.00017218	0.0021264	0.00043488	-2.2462e-05	0.00017637
Negative		0.0002777	0.00056267	0.0023308	0.001377	0.0008272	0.0012405	0.00042967	-0.00038189	-0.00039826	-0.00027877	-0.0059383	0.00054385	-0.0049792	-0.0022187	-0.0047369	-0.0012825	-0.0014966	0.00043887	-0.0017607	8.7125e-05	0.0011823
N.S.		-0.00046886	0.00085072	-9.8121e-05	-0.00076999	-0.002157	-0.00022559	8.9219e-05	-0.0011394	-0.00027076	-0.00072563	-0.0012835	-0.0016072	0.0013619	0.00083046	-0.0022074	0.0015813	0.00060916	-0.0011247	-0.00072345	-0.0010703	-0.0011405
N.S.		0.0011079	0.0010937	0.0029526	0.00096907	-0.0016158	-0.00046789	0.0014776	0.00085678	-0.0010754	0.00080084	-0.0073024	0.00068156	0.00030494	0.0019425	0.0019488	0.0038978	0.00032427	0.0019346	-0.00069629	0.0013341	0.0010117
N.S.		-0.0011106	-0.00029304	7.6965e-05	0.00035077	0.00076297	0.0010014	0.00025883	-0.00076929	0.00024694	0.0034572	0.00079717	0.00056937	8.4838e-05	-0.00018584	7.0745e-05	-0.0013874	0.00030479	0.0012935	0.00057808	0.0012922	0.00055971
N.S.		0.00090572	-0.0009258	0.0017779	0.00043795	-0.00020326	0.00012378	0.0024082	-0.00018166	-0.0011736	-0.00061456	-0.00080197	-0.0013562	-0.0010977	-0.00030575	-0.0023041	-0.0006383	-0.0014875	0.00078193	-0.00016209	-7.3397e-05	-0.00052134
N.S.		0.0011031	0.0011421	-0.0015045	0.00012981	-0.0027943	-0.0010052	-0.00079275	0.00083236	-1.4103e-05	0.001417	0.00030756	0.00046901	-0.00037967	-0.0015888	0.00099521	0.0023157	0.002212	0.00075618	-0.00031332	-0.00034999	-0.0015286
N.S.		0.00099035	-0.00011641	0.00087141	6.935e-05	-0.00068762	-0.00011778	0.0014106	0.0014045	-0.0013505	0.0021279	0.0013669	-0.0024298	0.00071994	-0.0019836	-0.00080144	-0.0011634	-0.0013087	-0.00038252	-0.00020488	-0.00065028	0.00051458
N.S.		0.0012319	0.00133	-0.001777	0.00026976	-0.00069539	-0.00091592	-0.00059804	-0.0016838	-0.00060094	-0.002399	-0.00092697	-0.00063884	0.0010782	0.00019018	0.0002423	-0.00081016	-0.0012207	-0.00023334	-0.00067761	-0.0011791	-0.00076224
N.S.		-0.00013887	0.0010354	-0.0016767	-0.0011341	0.00013305	-0.00067949	-0.00080053	-0.0017365	-0.00049323	-0.0013373	0.00057568	-0.0010396	0.0014859	7.3612e-05	0.00015012	-0.00088665	-0.0012303	-0.00053482	-0.00048845	-0.00047528	4.8085e-05
N.S.		-0.00046032	-0.00066086	0.00035822	0.00045151	-0.00076742	0.00055953	-0.00037222	-0.00096838	-0.00052817	0.0021018	-0.00090705	0.00015551	9.0543e-05	4.1411e-06	0.0017721	-0.0002909	0.00094016	0.00036573	0.0019819	0.00046134	0.0009545
N.S.		2.7056e-05	0.00023129	-0.00075481	-0.0014859	-0.0018458	-0.0013493	-0.0008336	-0.00034257	-0.00035498	-0.0014935	0.0038773	-0.0019263	-0.0015363	-0.0018984	0.00203	0.0027924	0.0011643	1.2588e-05	-0.0012402	0.00033105	-0.00030026
N.S.		-0.0018533	-0.0010081	-0.00024244	0.00033306	-0.00013806	0.000313	0.00046092	-0.000773	-0.00065646	1.7924e-05	-0.00043919	0.00013248	-0.00031233	-0.00024374	0.00086795	-0.00080549	0.00080972	-0.00061149	-0.0014443	3.2846e-05	-0.0005844
N.S.		-0.0016322	-0.00011174	0.00070765	0.00059396	-0.00077612	0.00077006	0.00036916	-0.00074941	3.571e-05	0.00019751	-0.0013498	-0.00032177	0.00014249	-0.0009988	-0.001475	-0.00043885	-0.0027291	0.00066162	-0.00023926	0.0010522	0.0014724
N.S.		0.0006006	-4.7838e-05	0.0019107	0.0014398	0.00036703	0.0011393	-0.0012582	-0.00065203	0.00058794	0.00075019	-0.0023196	-0.00029664	-0.001208	-0.0011345	-0.00046299	0.0018235	-0.00072108	-0.0014872	-3.0667e-05	0.00028269	0.0020249
N.S.		0.00042949	0.00016652	-0.0009965	0.0017975	-0.0018071	-0.00034291	0.0022109	-0.0008874	-0.0012919	-7.83e-06	-0.0018744	-0.00045447	-0.0010906	-0.00070056	-0.00055515	-0.0003063	-0.0010523	-0.00043979	-0.00013915	-0.0011223	-0.0011176
N.S.		-0.001779	-0.0023827	-0.0030476	-0.0014571	-0.0021389	-0.0021516	-0.0015883	-0.00028353	-0.0011169	-0.0013907	0.00084497	-0.00011267	-0.0016429	-0.0010542	-0.00014964	-0.001396	0.00054418	-0.0025068	-0.0023043	-0.0014897	-0.00014068
N.S.		0.0022063	0.0051503	-0.0010919	0.00055399	0.0010198	-0.0002606	-0.00266	0.00033495	-0.00059722	-0.00072928	-0.00056188	1.8982e-05	0.00053581	0.00032048	0.001743	-0.00044139	0.00055887	0.00033709	-0.00080487	0.00013312	-0.00088098
N.S.		-0.0015798	-0.0014052	0.00039219	-9.3183e-05	-0.0003386	-0.00028856	0.0002014	-0.0014673	-0.0008956	0.00061967	-0.00053886	0.0001169	-0.00099341	-0.00050626	0.0024318	-0.00046144	0.00143	0.00021177	-0.0014776	0.00070114	4.3057e-05
N.S.		0.0005139	0.0022619	-0.0017395	-0.000886	-0.0020308	-0.0014242	-0.00030226	0.00048065	0.0024947	-0.00068016	-0.0016628	0.00017343	0.0013549	-0.00069793	0.0044404	0.0004283	-0.0018233	-0.00015267	0.00013747	0.0006608	0.0020919
N.S.		6.5721e-05	-0.0017324	0.0010371	0.0011937	-0.0018216	-0.0015074	-0.00015178	0.00043749	-0.0010736	-0.00093066	-0.0013127	-0.0014981	0.00017631	1.3561e-05	0.00028164	-0.0018761	-0.0015911	0.00021171	0.00023836	-0.0030825	-0.002507
N.S.		-0.0012623	-0.00054852	-0.0024	0.0019129	0.0012628	-0.00049526	4.96e-05	0.0011514	0.0007006	-0.00040187	0.0010694	0.00073966	-0.0012135	6.2879e-05	0.0012277	0.0011181	0.00014808	-0.0012407	9.1521e-05	-0.00037453	0.00089391
N.S.		0.00055703	-2.776e-05	-0.0010253	0.0014801	-0.0019599	-5.1092e-05	0.0022413	-0.0010957	-0.00055167	-0.00027534	-0.0024308	0.00078185	-0.001351	-0.00092146	0.00040353	-0.00021749	-0.00036809	-0.00079048	-0.00063086	-4.9362e-05	7.7929e-05
N.S.		-0.00024375	-0.0014172	-0.00040443	-0.00013756	-0.0014672	-0.0019821	0.00047085	0.0011649	-0.0011906	0.0014004	0.00078268	-0.0020446	0.00055129	-0.001711	-0.00069287	-0.00055577	-0.0013453	6.8018e-05	-9.7362e-05	5.6017e-05	0.00059598
N.S.		-0.00056179	-0.00025849	-0.0004797	-0.0011668	-0.0014826	-0.00037519	0.0001279	0.00014947	-0.00085013	-0.00024809	-0.0055608	-0.0012018	0.00042415	-0.0010439	-1.5739e-05	-0.0015818	0.00052845	0.0004531	0.0019543	0.0002196	-0.00081117
N.S.		0.00024216	-0.0016527	0.0011635	0.0015992	0.00091652	0.00058016	0.00030558	0.00019158	0.0019287	0.0030367	0.0008958	-0.0008012	-0.00037196	-0.001824	0.0017601	0.00011429	-0.0026464	0.0030801	0.001348	0.0016905	-0.0017393
N.S.		0.0024601	0.00067718	6.6939e-05	0.00061691	-0.00017017	0.0019167	0.0019377	0.00084283	0.00037357	0.0015022	0.00058114	-0.0013375	0.00041951	-0.0017358	0.00028027	-0.00152	-0.0012565	-0.00034821	0.00038099	-0.0022438	0.00086463
N.S.		0.00026089	-0.00043413	0.0013853	0.00067911	0.00052138	0.00069571	-0.00098676	0.0011387	-0.00059924	0.0011269	-0.0018887	-0.00024708	-0.00049794	-0.00078694	-0.0013188	-0.00037941	0.00065916	0.0005173	0.00061669	-0.0014557	-0.000162
N.S.		0.00062179	-0.00067731	0.0014708	0.00012199	0.00060848	-0.00088225	-0.00092411	0.00058006	-0.0012243	-0.0032627	-0.00792	6.9313e-05	0.0012193	-0.00056852	-0.0010851	-0.0014454	-0.00012698	0.00019554	0.0018149	0.00097861	0.0016231
N.S.		-0.001618	-0.00085156	0.001772	-4.0996e-05	0.001167	8.7203e-05	-0.0011625	-0.00014936	0.00042989	0.00094749	0.00093778	-0.00016598	-0.00033007	7.2428e-05	-0.00052422	-0.00053785	-0.00010234	-0.0014141	-0.00019927	0.00015899	-7.5131e-05
N.S.		0.00027675	0.0017944	-0.00022622	-0.00077845	-0.00021131	-0.00010059	-0.00061136	-0.0012594	-0.00050383	-0.0011849	-0.0021853	-0.0017243	0.0006492	0.00047868	-0.0010193	-0.0011871	-0.0010011	-0.0012558	0.00080295	0.00066524	-0.00034972
N.S.		0.00064543	-0.0010097	-0.00016753	0.0019366	-0.0017851	-0.00078677	0.001221	-7.1442e-05	-0.001478	-0.0006729	-0.0018326	-0.0015121	-0.00083216	-0.00028697	-0.00043825	-0.0010561	-0.0016835	-0.00022951	0.00020678	-0.0020404	-0.0019421
N.S.		-0.00057047	-0.00026362	0.0013485	0.0013642	-0.00094584	0.00079954	-0.00011429	-0.0017767	-0.00027419	-0.00064521	-0.0017566	-0.00077818	-0.0005549	-0.00095651	-0.0013085	0.00046451	-0.0017072	-0.00045515	0.00038408	0.0008097	0.0021163
N.S.		-9.4566e-05	0.00025517	-0.00020501	-0.0016806	-0.00088496	-0.0020639	0.0007063	-0.0022407	-0.00066952	0.00078342	-0.0006781	6.1332e-05	0.00070872	-0.00036277	0.00061988	0.00065993	0.0012891	-0.00043777	-0.0018609	-0.001702	4.1175e-05
N.S.		0.0022524	0.0012633	0.0028471	0.0015042	0.0017396	0.0010597	0.0032512	0.0028481	0.0028194	0.00067687	0.0011667	-0.00050648	-0.0009126	-0.00056353	-0.00055216	0.0011793	-0.0013501	-0.0011617	0.0012189	0.0016342	0.00085978
N.S.		0.00080468	-0.00053578	-0.0015329	-0.00023451	0.0013709	0.000812	0.0011161	-0.001284	0.0010734	0.0010512	-6.9408e-05	-0.00060324	-0.0024453	0.0020131	-6.0803e-05	-0.00023483	-1.8692e-05	0.0002201	0.00061952	0.00050243	0.00039579
N.S.		0.00018021	0.00014777	-0.00017048	-0.00074557	-0.0012761	-0.0015221	-0.00017342	-0.00081899	0.00075078	-0.0013412	-0.015109	-0.00091839	-0.001589	-0.0010814	-0.0019007	0.00060187	-0.00048058	-0.002042	-0.0020678	-0.0010625	-0.00049272
N.S.		0.0022519	0.0017052	-0.0017045	0.0002512	-0.0012119	0.00057859	0.0010855	0.00060815	0.0020189	-0.00024892	-0.0010407	-0.0005456	0.00068529	-0.0010496	0.0022791	-0.00094432	-0.001545	-0.00027276	0.0010697	-0.0016328	0.0015054
N.S.		0.00037224	0.00067799	0.0014006	0.00042893	0.0010877	0.0015826	-0.0017195	0.001103	0.0016756	0.0025933	-0.0043172	3.658e-05	-0.001041	-0.0012053	-0.0005663	0.0029295	-0.00065401	-0.0019889	-0.00039037	-0.00015428	0.00094676
N.S.		0.00091106	-0.0011653	-0.00096391	-0.00061158	-0.00071072	-0.0017111	-0.00016419	0.0016618	-0.0009054	-0.0013826	-0.0045372	-0.00015769	0.00047941	-0.00078246	-0.00087317	-0.00022819	0.0022856	-0.00051387	-0.0010605	0.0018125	-0.00060209
N.S.		0.00018246	0.0024528	0.0014254	-0.00033871	0.00017187	-0.00099272	0.00023747	-8.9159e-05	0.0010427	0.00069281	-0.015185	0.0013873	-2.996e-05	5.3035e-05	0.00080243	0.00026101	0.0013083	-0.0010878	0.001399	0.0012967	0.0019819
N.S.		-0.00047499	0.001763	0.00098499	-0.00014573	0.0003898	-0.001165	-4.8905e-05	-0.00083723	0.00012989	0.00046104	-0.015435	0.0015148	-0.00020609	-0.0011176	0.00098521	-0.00079514	-2.6465e-05	-0.00092403	-0.0016632	0.00020085	0.0019021
N.S.		-0.00044715	-0.00080837	-0.0016038	-0.00041161	-0.0012999	0.00039495	0.00019076	-0.00030911	-0.0021829	0.0015681	-0.01019	0.00029464	-0.0014804	-0.0016107	0.00047396	0.0010256	-0.00054214	0.00104	0.00081709	-0.0014588	0.00024278
N.S.		-0.00047032	-0.0010215	-0.00086324	-0.0004159	0.00088899	0.00012088	0.00081005	0.00019764	0.00086151	0.0032358	0.0024414	-0.00068562	-0.0044175	-0.003268	-0.00097904	-0.0020059	-0.00030415	-0.0011497	0.00020151	-0.00053933	0.0028449
N.S.		4.6287e-05	-0.0013034	-0.00027375	-3.5397e-05	-0.00024191	0.00028496	-0.0016834	0.00037682	-0.0021845	0.00057059	-0.0080114	-0.001279	-0.0026595	-0.00034997	-0.0011682	-0.00043182	0.0007018	0.00042461	0.0016513	-0.00094573	-0.001195
N.S.		-0.00076049	-0.0013982	-0.00033954	-0.0014593	-0.00067942	0.00083193	-0.00093982	0.00044761	-0.0018312	0.00052569	-0.0015647	0.0022823	0.0011259	0.002677	-0.0021783	0.0012582	0.0017092	0.0018294	-0.00037092	0.00048517	0.0022171
N.S.		-0.0019853	-0.0021145	-0.00052462	-0.00039267	-0.00037803	-0.00097006	1.0309e-05	-0.00013526	0.001063	-0.0027944	0.00018467	-0.0024999	0.00032195	-0.00067519	0.00027241	0.00065484	-0.00016153	-9.102e-05	-0.00091834	-0.0013103	-0.00033762
N.S.		-0.0016079	-0.00082242	0.0011371	-0.00084214	0.001274	-0.000206	-0.0011397	-2.8234e-05	0.00089606	0.0019378	0.00025882	4.8608e-06	0.0003399	-0.00068357	-0.0001598	-0.0014319	-0.00042008	-0.0025321	-0.00036129	-0.00046911	0.00053516
N.S.		-8.2275e-05	-0.00048328	0.00022874	-0.00053672	0.0014454	-0.0015027	0.0013431	-0.00026273	-0.00080897	-0.00042133	-6.7559e-05	-0.00067068	-8.6508e-05	-0.0012759	0.0003223	-0.00061356	0.00096514	-0.00058159	-0.0014022	-0.001017	-0.00018684
N.S.		-0.00079365	-0.0026229	-0.0011134	-0.00050151	-0.00097932	-0.0013972	0.00049093	0.001047	-8.3492e-05	0.00064102	-0.00066146	-6.8226e-05	-0.00041781	-0.00088738	1.4508e-05	-0.0004546	-0.0015803	0.00022502	0.00016272	-0.00019939	0.00021553
N.S.		0.00062909	0.0017561	0.0027025	-0.0022467	5.5243e-05	-1.701e-05	-0.00055289	-0.00072698	-0.0036351	-0.0034314	-8.8382e-05	-0.002281	0.0052507	0.00072114	-0.00022412	0.0016014	-0.0014515	0.0018581	0.0023283	0.001248	-0.0041138
N.S.		-0.00029031	-0.00031662	-0.0024087	-0.0012348	-0.0007874	-0.0001076	0.0010094	-0.0016145	0.00020646	0.0017377	0.00069175	-0.00054617	-0.0044862	0.00059733	-0.0005265	-0.00035664	-0.0011077	-0.00056567	0.0018991	0.00095221	0.0028498
N.S.		-0.0019499	-0.0015459	0.00056977	-0.0008935	0.00079359	-0.00016914	-0.00046146	0.00020339	0.00093934	0.0010681	-0.0011042	0.00025798	0.00014807	-0.0005079	0.00036053	-0.0009067	-0.00042563	-0.0023893	-0.000638	-0.0015707	0.00082844
Negative		-0.0013318	-0.0002879	-0.0026935	-0.0012934	-0.00067365	4.1401e-05	0.00055239	-0.0006017	-7.5684e-05	0.0031494	0.0018266	-0.0008677	-0.0060181	-0.0020102	-0.0011219	-0.0018249	-0.0010806	-0.0011263	0.0013399	0.00010718	0.0044822
N.S.		-0.00074542	-0.003087	-0.0010498	-0.00095747	0.001561	0.00036056	0.0010206	0.0023384	0.0013162	0.001569	-0.0014656	0.00078565	-0.0009088	-0.00066962	0.0004668	0.00015872	-0.0020808	-0.00010826	0.00029134	-0.00048774	-0.00053218
N.S.		-0.0021338	-0.00086564	-0.00067079	9.6561e-05	-0.00093252	0.00064119	-0.0012621	-0.0011301	-0.0019418	-0.0037531	-0.0043299	-0.0029965	-0.0028955	-0.0018345	-0.00091392	-0.0013792	-0.0032807	-0.0011054	-3.2054e-05	-0.00064762	-0.0012578
N.S.		-3.6364e-05	0.0026696	-0.00092937	-0.00023078	4.6739e-06	-0.00033221	-0.0014204	-0.00073821	-0.001579	-0.0036456	-0.0013571	-0.0011326	-0.0020773	-0.00060405	-0.0011042	0.0005409	-0.0001277	-0.0015161	-0.00095052	0.0015719	0.00064573
N.S.		0.002183	0.000439	-0.0017714	-0.0020825	-0.0014965	0.00092538	-0.00038222	-0.00019304	-0.002125	-0.0017094	-0.0083627	-0.0021683	-0.0013775	-0.0014701	-0.0015066	0.00066668	-0.00059424	0.00012408	-0.00097112	0.00021606	-0.0014824
N.S.		-0.0014157	0.00063085	-0.0002394	-0.0015748	0.00055398	0.00018229	-0.0010483	-0.00050549	4.3441e-05	0.0013835	0.0020291	-0.00019345	-0.00036775	-0.00050237	-0.0032505	0.00060219	0.0011722	0.00051174	-7.0166e-05	0.000209	-0.0019139
N.S.		-0.00072409	-0.0010114	-0.00025479	-0.00024949	-0.00032656	-0.0011293	0.0012463	-0.00035806	0.0021091	-0.00056936	-0.0030838	0.00059334	0.00050255	0.0012003	0.0027817	-0.00011293	-0.00023856	0.0093165	-0.00014327	0.0026226	0.0022168
N.S.		0.0010405	0.0004912	-0.00049342	-0.00041329	0.00053152	-0.0010943	-0.00038122	-0.00019867	-0.00069123	-0.00092885	-0.0089098	-0.001468	-0.0010137	-0.0020371	0.00080292	0.00045794	-0.00024731	-0.0015248	-0.00069123	-0.00094404	0.00043771
N.S.		-0.0023118	-0.0018126	-0.0003157	-0.00071723	0.00018232	0.0005999	-0.0002777	8.5647e-05	0.0003141	-0.00014222	-0.0052445	-0.00010982	-0.00024914	-0.00078304	0.00042806	0.00023319	-0.00055244	-0.0012965	-0.00055845	-0.0016127	0.00021862
N.S.		0.00014016	-0.00022006	-0.0012785	-0.00049413	0.0016944	-0.000242	-0.00033996	-0.00046349	0.00020692	0.0024728	-0.0029415	0.0019759	-0.0011885	-0.00090487	-0.0012821	-0.00053053	0.0011988	9.2283e-05	-0.001923	-0.001553	-0.0018895
N.S.		-0.00044138	0.00017776	-0.0009022	-0.0015193	-0.0008939	-0.0008079	-0.0010356	-0.0049898	-0.0024295	-0.0020156	-0.0024186	-0.0036321	-0.0015241	-0.0014606	-0.00044717	-0.0013578	0.0010845	-0.0023497	-0.00012844	-0.00075705	-0.00069996
N.S.		0.00057485	0.00071546	0.0018585	0.0012124	-0.0013269	-0.0010904	-0.0011241	0.0010613	-0.0013659	-0.0011857	-0.0093063	-0.00036776	-4.198e-06	-0.0013722	-0.001086	-0.00048796	0.0018395	-0.00012127	-0.00018775	-0.0010426	-4.5513e-05
N.S.		0.00053508	-0.00032393	-0.001087	-0.0020712	-0.00069639	-0.0014257	-0.0010663	-0.00066016	0.00015295	0.0010441	-0.0098629	-0.00089521	-0.00011641	-0.0013641	-0.00027605	-0.00055381	-0.00036751	-8.9417e-05	0.00034857	0.00015424	-0.00093679
N.S.		-0.002429	-0.0012069	-0.001133	-0.0033802	-0.0019636	0.0001006	0.00029488	0.0018415	0.0026681	0.00025914	0.0027648	0.00073925	-0.0017561	0.0011315	0.00021058	-0.00085201	-0.00049962	-0.0015146	3.1191e-05	-8.2265e-05	-0.00028285
N.S.		-0.00085281	-0.0019696	-0.00084559	-5.1305e-05	-0.00098501	0.0015203	0.00041129	0.001759	0.0011447	-0.0012636	-2.0012e-05	0.0017382	0.001118	0.0023464	0.0012031	0.0015982	-0.00096446	-0.00056644	0.0023123	0.00038054	-0.00055413
N.S.		-0.0012902	-0.0042412	-0.0018096	-0.0037397	-0.001105	-0.0016022	-0.0013082	-0.0028665	-0.0012881	-0.0020673	-0.0089245	-0.0016126	-0.0053526	-0.0016917	-0.0019113	-0.00097526	0.0031285	-0.0020611	-0.00026647	0.0025727	-0.00041772
N.S.		-0.0016369	-0.0013152	-0.00033423	-0.00014591	5.7154e-05	0.00086054	0.00091473	-8.7676e-05	0.002189	0.0031733	-0.00017684	0.00030827	0.0012326	-0.00022018	-0.00026133	0.0010916	0.001334	0.001305	0.0022847	0.00095034	0.00010866
Negative		-0.0013778	0.0021323	-0.0008394	-0.0011072	-0.00047318	-0.00096244	-0.0042886	-0.0013649	-0.002382	-0.0059351	-0.0022699	-0.0024673	-0.0030722	-0.0016675	-0.0023474	-0.00076605	-0.00055022	-0.0021326	-0.0028714	0.0012232	-0.00014238
N.S.		-0.0012437	0.001619	0.00020686	-0.002214	-0.00015173	0.00048102	-0.0026056	-0.001335	-0.001473	-0.00090925	8.6194e-05	-0.0018022	-0.00048242	-0.00097871	-0.0031863	-0.00092208	0.00049445	0.00019024	-0.00056567	0.00021662	-0.0016578
N.S.		-0.00087744	-0.00060767	0.00056971	3.6756e-05	0.00025042	0.0010559	0.0008119	0.00047028	0.0022672	0.0027916	-0.0013136	-0.000266	0.0003436	-0.00070693	-0.00045636	0.0009862	0.0006407	6.2279e-05	0.0012563	0.0014642	0.00096306
N.S.		-0.0022175	-0.00049556	-0.0015108	-0.00031977	-0.0014074	-0.0013934	-0.0028952	-0.0037395	-0.0050911	-0.0045445	-0.006767	-0.0065896	-0.0063377	-0.0049911	-0.0031069	-0.0030194	-0.0038421	-0.0016973	-0.0017388	-0.0017471	-0.0012709
N.S.		-0.00020328	-0.0018304	-0.0021859	-0.00083226	-0.00094921	-0.00071496	-0.00048774	0.0019877	-0.00052037	0.0011619	0.0036138	0.0016384	0.00022743	0.0013755	5.3028e-05	0.00089839	0.0010475	-0.0011306	-0.00018547	-0.0003299	0.00040527
N.S.		-0.0018636	0.0020788	-0.00022408	-0.0021213	-0.0010248	-0.00024079	-0.0044074	-0.0016951	-0.0025035	-0.0045804	-0.0019576	-0.003088	-0.0018301	-0.0014377	-0.0028457	-0.0017828	-0.00022376	-0.0011489	-0.0024129	0.00096891	-0.0012123
N.S.		0.0015584	0.0024094	0.0014181	0.00034949	0.0021303	-0.0007553	0.0022204	0.00059981	0.0016735	0.0030132	0.0013809	-0.0024045	0.00029645	-0.001336	-0.00098702	0.00036356	-0.0002377	0.00011534	-0.0011621	0.00028104	0.00045656
N.S.		-0.00083877	-0.00020901	-0.00024026	-0.00045089	0.00053844	-0.00075474	7.5423e-05	-0.00033122	0.0049828	5.2427e-05	-0.0262	-1.7481e-05	-0.0026387	2.5715e-05	0.00074406	0.005179	0.0001429	-0.00061748	0.00022945	-9.1096e-06	-0.0004064
N.S.		0.00051178	-0.0020106	-0.0014754	-0.00041122	-0.00067962	0.0010961	0.0011767	0.0037229	0.0012902	0.001908	0.0039436	0.0036957	0.002393	0.0042117	0.0014474	0.0030729	0.001304	-0.00033859	0.0025783	0.00085339	0.00050394
N.S.		2.9738e-05	-0.001309	0.0028761	0.00043998	0.00047416	-0.00062953	-0.001607	0.00095602	0.0020078	0.0013287	-0.0013555	0.0028025	-0.00020568	0.0012209	0.00081856	-0.00031982	-0.0019674	-0.00014219	0.00031507	-0.0026899	-0.0011811
Negative		-0.0013376	0.00059809	-0.0025067	-0.002019	-0.0017377	-0.0026837	-0.004325	-0.0069572	-0.0060171	-0.0045482	-0.0063384	-0.0075571	-0.0047699	-0.0035835	-0.0024274	-0.0018972	-0.0013376	-0.002651	-0.00068809	-0.00083866	-0.00030953
N.S.		0.00013424	0.0017116	-0.0011105	-0.000626	-0.00013147	-0.0014243	-0.0013546	-0.0026058	-0.0024066	-0.00058581	-0.003324	-0.0050758	-0.0023347	-0.0021763	-0.0019606	-0.00030383	-0.001563	-0.0013076	-0.0006512	0.00022567	0.00071572
Negative		-0.0023576	-0.0025204	-0.0036977	-0.0020876	-0.0036354	-0.0047809	-0.0057493	-0.0073155	-0.0081805	-0.0085995	-0.015238	-0.010616	-0.0094644	-0.0078596	-0.0059748	-0.0053436	-0.0051558	-0.0031937	-0.0028869	-0.0031796	-0.001378
Negative		-0.00063864	-0.0013654	-4.1458e-05	-0.0018749	-0.001328	-0.00097142	-0.0003969	0.00011034	-0.0029561	-0.0017479	-0.025201	-0.0015458	0.00023868	-0.003165	-0.00069182	-0.0042786	-0.00030991	0.00033854	0.0017014	-0.00037708	-0.00031039
N.S.		-0.0023207	-0.0029845	-0.0023473	-0.0031135	-0.0034515	-0.0019926	-0.0033176	-0.0040649	-0.0061835	-0.0058876	-0.013306	-0.0011773	-0.0047998	-0.0012493	-0.0041014	-0.0022116	-0.00068642	-0.00047357	-0.003041	-0.00075725	0.0010642
Negative		-0.0031062	-0.0050501	-0.0055999	-0.0051454	-0.0066246	-0.0085544	-0.010835	-0.012728	-0.014839	-0.018362	-0.044565	-0.018724	-0.016516	-0.013613	-0.010999	-0.0097316	-0.0085319	-0.0062249	-0.0053728	-0.0053774	-0.0028833
BLA-PL5 Post-cond NREM
Peak significance	Time (ms)	-200	-180	-160	-140	-120	-100	-80	-60	-40	-20	0	20	40	60	80	100	120	140	160	180	200
Positive		0.0080498	0.011469	0.004513	0.007816	0.0068619	0.0058398	0.014427	0.043385	0.13203	0.16291	0.099803	0.055346	0.052861	0.033545	0.020343	0.013881	0.0091271	0.013762	0.010511	0.013004	0.01464
Positive		0.0096072	0.01032	0.001036	0.0052693	0.011363	0.0083506	0.023865	0.053489	0.12585	0.13916	0.092237	0.053885	0.048059	0.031514	0.021564	0.018852	0.013903	0.018775	0.011351	0.016867	0.019445
Positive		0.0033772	0.0034642	-0.0005476	0.0012217	0.0084187	0.011782	0.024504	0.063824	0.09109	0.094506	0.044684	0.0095478	0.011017	0.014205	0.015028	0.0079845	0.00069423	0.01177	0.0039836	0.0038973	0.0037994
Positive		0.0032146	0.0030106	0.0054689	0.0048236	0.0083444	0.01669	0.01706	0.032199	0.072763	0.070421	0.055054	0.037973	0.021986	0.015018	0.0099671	0.0062775	0.0052194	0.0036192	0.0054195	0.0045501	0.0049549
N.S.		0.004225	0.0065853	0.0042617	0.0068366	0.0035119	0.0041374	0.0044752	0.016671	0.06626	0.085076	0.048114	0.028592	0.028516	0.017884	0.0098122	0.0041551	0.0020583	0.0036941	0.0050789	0.0044431	0.0065427
Positive		0.0034704	0.0017028	-0.0022861	-0.0021197	0.0090073	0.012715	0.034524	0.05331	0.075203	0.076334	0.043489	0.011342	0.010398	0.014638	0.012877	0.0084533	0.0026819	0.01251	0.0013716	0.0092971	0.0044756
N.S.		0.0051694	0.0051354	-0.0017381	0.0014231	0.011655	0.0074308	0.020371	0.034723	0.064372	0.06152	0.045003	0.027966	0.024251	0.015335	0.016881	0.015837	0.013368	0.013661	0.0075499	0.015025	0.016463
Positive		0.0077837	0.0066562	0.0066444	0.007752	0.0035097	0.0089675	0.020539	0.030975	0.061815	0.062986	0.041557	0.025777	0.024968	0.021609	0.010795	0.011311	0.0093664	0.012201	0.010545	0.0088267	0.012046
Positive		0.0034827	0.0027566	-0.0010144	-0.0045498	0.0008595	0.0019643	0.00060847	0.013708	0.058307	0.075899	0.064781	0.026257	0.010827	0.0036726	0.0081371	0.0078029	0.0060916	0.009488	0.0041791	0.0058551	0.0022778
N.S.		0.0098945	0.0059438	0.006955	0.0064035	0.0046978	0.0093084	0.026228	0.02631	0.052044	0.055926	0.040391	0.024389	0.025906	0.028149	0.0098582	0.013764	0.01215	0.018485	0.016566	0.012722	0.0092744
Positive		0.0013876	0.0023029	-0.00076209	-0.0046338	-0.0014413	0.0018527	0.0058613	0.0088256	0.051741	0.087425	0.065831	0.029199	0.0088179	0.00046295	0.0052952	0.0045469	0.0026457	0.0046568	0.0044581	0.0086362	0.001672
N.S.		0.0017509	0.0021463	0.0058551	0.0036414	0.0055105	0.011367	0.011987	0.020311	0.044724	0.044093	0.034427	0.023393	0.015166	0.011814	0.0090319	0.0048953	0.0049746	0.0041945	0.005879	0.005296	0.0043924
Positive		0.016658	0.015386	0.022865	0.019856	0.020321	0.020581	0.027645	0.028584	0.031491	0.036798	0.035889	0.024083	0.021916	0.011057	0.0094099	0.0055618	0.0068053	0.0033011	0.0053266	0.0050504	0.0026471
N.S.		-0.00059739	0.0029274	0.0012725	0.0035301	0.006458	0.0062042	0.0074248	0.036317	0.046966	0.052859	0.02186	0.0037157	0.0077491	0.0066059	0.011382	0.0050896	-5.1726e-05	0.0043558	0.0030258	0.0019704	0.0041855
N.S.		0.0017648	0.00027503	0.0014563	0.0022866	0.0052192	0.0096255	0.0090043	0.019085	0.04601	0.041001	0.027134	0.021715	0.011707	0.0074907	0.0040822	0.0040527	0.003138	0.0016067	0.0023445	0.0019928	0.0030983
Positive		0.0062239	0.003686	0.004216	0.0050928	0.0034498	0.0053912	0.022815	0.017386	0.025914	0.027921	0.025235	0.014232	0.015828	0.024017	0.0037038	0.011534	0.010973	0.015191	0.020434	0.017493	0.0064826
N.S.		0.01958	0.017082	0.020295	0.017289	0.015786	0.018336	0.021097	0.021937	0.022519	0.028176	0.027179	0.018306	0.017271	0.0071906	0.0050638	0.0038628	0.0041253	0.00059072	0.0022506	0.0016979	-0.00046088
Positive		0.0030406	0.0020298	0.002405	0.00081261	0.0019991	0.0014654	0.0068534	0.011708	0.021554	0.034426	0.033756	0.019921	0.0070782	0.0062839	0.0049409	0.0050135	0.0066966	0.0060091	0.0076686	0.00073229	0.0043358
N.S.		0.00071274	-0.00011339	-0.0016894	-0.0018714	0.0045693	0.0079382	0.026072	0.026096	0.026027	0.03538	0.023487	0.0074424	0.0053752	0.0072552	0.0074006	0.0059851	0.0066382	0.0061478	-0.004006	0.014901	0.0063513
N.S.		0.0037432	0.0021746	-0.00068681	-0.0021997	0.001197	0.0017021	-0.0069726	0.011871	0.032579	0.029079	0.037179	0.011479	0.0041717	0.0021131	0.0078377	0.0077088	0.0087808	0.0082758	0.0031871	0.0023817	0.0028577
N.S.		-0.0019022	0.0014821	0.0014084	-0.0030546	-0.0019127	0.0027511	0.0068984	0.0033505	0.024391	0.044835	0.035007	0.017162	0.0049914	-0.0014783	0.0020316	0.00067219	0.0015853	0.0002488	0.0016479	0.0085081	0.0007526
Positive		0.0030845	0.0024402	0.0020387	0.0018305	0.00089978	-0.0005782	0.0046189	0.0089997	0.014295	0.036528	0.032944	0.014473	0.010442	0.0072489	0.0020161	0.0062288	0.0063155	0.0065495	0.007618	0.0012341	0.0024302
Positive		0.0058719	0.0061443	0.0039758	0.0039102	0.0082935	0.010106	0.016897	0.031573	0.036142	0.032951	0.01706	0.00013186	0.0040192	-0.00028896	0.0048554	0.0077331	-0.00075521	0.0043419	0.0086507	0.0034534	0.0075636
N.S.		0.003852	0.0051751	0.0022528	0.0057381	0.0084869	0.0075367	0.014208	0.024851	0.029895	0.030797	0.017373	0.0015831	0.0056084	0.0038246	0.0039068	0.0067125	-0.0011223	0.0044885	0.016147	0.0066368	0.0041661
N.S.		0.0060781	0.0048432	0.011333	0.0085124	0.011332	0.011153	0.01692	0.014791	0.018284	0.01956	0.018279	0.014042	0.010722	0.0059304	0.006553	0.0019206	0.0029853	0.00072056	0.003076	0.0027444	0.00063107
N.S.		-9.6532e-05	0.00073806	0.0058904	0.0036275	0.0035061	0.0070667	0.0096199	0.0097197	0.017428	0.017354	0.014743	0.012066	0.010682	0.011674	0.0095607	0.0076593	0.0082507	0.0065733	0.0053347	0.0040775	0.0027219
Positive		0.00072001	0.0011678	0.0047358	0.0049642	0.0040443	0.0072825	0.01211	0.0093041	0.015201	0.01403	0.013122	0.012729	0.012148	0.015779	0.012348	0.012115	0.011898	0.0094714	0.005031	0.0037439	0.0025342
Positive		0.0061903	0.007214	0.0053998	0.0064627	0.0079332	0.0067672	0.014647	0.012768	0.015569	0.015618	0.013864	0.011236	0.0093174	0.0079326	0.0097941	0.0080177	0.0054717	0.0060613	0.0069858	0.0059033	0.0057235
Positive		0.015889	0.011734	0.011664	0.0096012	0.0083407	0.012259	0.0098251	0.011717	0.011061	0.017312	0.015703	0.012012	0.013244	0.0023404	0.0011835	0.00083361	8.6274e-05	-0.0031097	-0.0012847	-0.00037091	-0.0040458
Positive		0.0030289	0.002791	0.00045702	0.0027716	0.0020012	-0.0019267	0.0004088	0.0060875	0.0047425	0.023283	0.025586	0.0054314	0.0082873	0.0039305	-0.0027031	0.0054845	0.0035213	0.0040867	0.005706	0.0020131	0.00055867
Positive		0.0045883	0.0062455	0.0058008	0.0055445	0.0076131	0.0066317	0.010776	0.0081745	0.012036	0.013155	0.012218	0.0097785	0.009231	0.0103	0.0097145	0.008381	0.0054524	0.0060221	0.0060022	0.005857	0.0046618
Positive		0.0065335	0.0049296	0.0065593	0.0068652	0.0065945	0.0057965	0.0061336	0.009414	0.008906	0.0083098	0.0087864	0.013497	0.011737	0.0089406	0.0082667	0.0071975	0.0057692	0.0054675	0.0024165	0.0034892	0.0029304
Positive		1.9329e-05	0.0013961	0.0026675	0.0030598	0.0067127	0.0060898	0.0070192	0.0062818	0.0075525	0.010856	0.014942	0.012566	0.0093345	0.0070588	0.0026675	0.0081499	0.0053828	0.0015628	0.0036677	0.0020407	0.00094228
N.S.		0.0023211	0.0024386	0.00058574	0.0073518	0.0069434	0.002326	0.009651	0.011296	0.014719	0.016398	0.014742	0.0029288	0.0019675	0.0054986	0.0019806	0.0028078	0.00011329	0.0041214	0.019573	0.0085972	0.0021029
Positive		0.0065052	0.0040753	0.0038105	0.0054863	0.0027594	0.0062884	0.0080467	0.0093186	0.0082571	0.0077118	0.0099045	0.011739	0.011365	0.0091732	0.0076173	0.0060741	0.0059648	0.0058946	0.0033124	0.0050487	0.007177
N.S.		-0.00079892	0.0033354	0.0027594	0.00052654	0.0029122	0.0060572	0.0051653	0.0041873	0.0058178	0.01651	0.0038201	0.011659	0.016157	0.0086469	0.0008981	0.00064048	-0.00069847	6.9363e-05	0.0026585	-0.0046735	0.0010852
Positive		0.0050231	0.0045328	0.0039256	0.0048463	0.005024	0.0049283	0.009568	0.011329	0.01172	0.011311	0.009878	0.010183	0.0068272	0.0049171	0.0077382	0.0066009	0.0041812	0.0039192	0.0054556	0.005207	0.0049104
N.S.		-0.001529	-0.0016882	0.00032676	0.0010347	0.0054107	0.0057449	0.0061188	0.006706	0.0075517	0.0097498	0.013618	0.010575	0.0092005	0.0076739	0.0023875	0.0068102	0.0067309	0.0022331	0.0041932	0.0037595	0.0020247
N.S.		0.0030937	0.0035741	0.0038646	0.0045521	0.0033571	0.0035319	0.0013028	0.001044	0.016455	0.017768	0.0080469	0.007496	0.008262	0.0058985	0.00037121	-0.0018544	-0.0028712	-0.00050424	0.0011959	0.00072415	0.0027853
N.S.		0.0016887	0.0031525	-0.0032724	6.3367e-06	-0.00050687	0.00066642	0.00033732	0.01494	0.017152	0.014586	0.004592	0.00090385	0.0060313	0.006434	0.0096037	0.0067817	0.0011042	0.0070972	0.00093469	-1.9571e-05	0.00025817
Positive		0.01363	0.013477	0.02061	0.015314	0.019316	0.013722	0.013296	0.015567	0.01411	0.0074155	0.005554	0.0037776	0.011111	0.0066062	0.0063607	0.0027316	0.0053987	0.0003018	0.00077371	0.0029983	0.0032451
N.S.		-0.0024197	0.0027079	0.00095825	0.0018007	0.0064817	0.0010797	0.0020027	0.013478	0.0099317	0.01645	0.0086897	0.0031784	0.0077171	0.0038227	0.0070748	0.0081089	0.00073187	-0.0015791	0.0056992	0.0027142	0.0024778
N.S.		0.0018896	0.0018	0.00090487	0.0026283	0.0018032	0.0038568	0.0070252	0.0054575	0.01462	0.011673	0.0072357	0.0054779	0.0069806	0.010106	0.0072663	0.0077578	0.0067492	0.0058083	0.0027137	0.0023398	0.0019047
N.S.		0.00021071	0.0015265	-0.0029618	-0.0010807	0.004738	0.0027378	0.0097327	0.012226	0.018989	0.0062258	0.012432	0.0033561	0.005457	0.00061899	0.0073775	0.0062185	0.0051547	0.0051692	0.0046	0.0096778	0.0079194
Positive		-0.00086084	0.0025294	0.0022762	0.0038033	0.0020513	0.0034305	0.0049074	0.0028277	0.0055006	0.010099	0.013465	0.0097816	0.010402	0.0070641	0.002162	0.0048276	0.0066616	0.0036903	0.0026091	0.0026975	0.0037296
N.S.		0.0002881	0.0016825	0.00015923	0.0043265	0.0025648	0.0033847	0.0061172	0.0038359	0.0091857	0.0086276	0.013179	0.00933	0.0097939	0.0050339	0.0028223	0.0038032	0.0046662	0.0031055	0.0010536	0.00079437	0.0020251
N.S.		-0.00077038	-0.0026228	0.0021867	0.0031146	0.0040784	-0.00078167	0.0016192	0.002507	0.0040933	0.010084	0.018904	0.013335	0.0031875	0.0067914	0.0038526	0.0033816	0.0045131	0.0026688	-0.001744	0.0016441	-0.0019278
Positive		0.0054671	0.0038793	0.0032324	0.0044887	0.002523	0.0054687	0.0070204	0.0076135	0.0066872	0.0064421	0.0084835	0.010349	0.010333	0.0077886	0.006467	0.0056146	0.0059945	0.0045608	0.0011862	0.0038546	0.0047883
N.S.		0.018889	0.019516	0.020434	0.017334	0.017941	0.0095925	0.0086264	0.01166	0.011263	0.012757	0.0070653	0.00091627	0.0065031	0.0037507	0.0055125	0.0045489	0.0048101	0.0013508	0.0019107	0.0028228	0.0043262
N.S.		-0.0014213	0.0033338	0.0014789	0.0010028	0.0095197	-0.001531	0.0027863	0.0059838	-0.00055617	0.01016	0.014344	0.0069806	0.0088639	0.0073029	0.0068447	0.012878	0.0027151	-0.0022096	0.008506	0.0030374	0.0012384
N.S.		-0.00060468	-0.00099727	-0.00054281	0.0010127	0.0035623	0.0013634	0.0024699	0.004254	0.0046162	0.0083098	0.015996	0.01002	0.0025701	0.0069537	0.0016702	0.0017567	-0.00047429	0.0012248	-0.0023815	0.00037101	-0.0020831
N.S.		-0.0017734	0.0023654	0.0054567	-0.00062625	0.001089	0.0036595	0.0058381	0.0024728	0.010963	0.010972	0.012426	0.010873	0.0050243	-0.00012501	0.00049123	0.00075645	0.0031989	-0.00087407	0.0015335	0.011236	0.0014716
N.S.		-0.0027322	0.0025971	0.0016813	0.00040234	0.0017738	0.0047483	0.0044122	0.0020905	0.0037884	0.014156	0.0038954	0.0095842	0.010934	0.0060935	0.0010389	-0.00089626	0.0021994	0.0012796	0.0048195	-0.0040837	0.0021967
N.S.		0.0022721	0.0043442	0.001854	0.0016113	0.0019026	0.0047967	0.0023769	0.0021215	0.0053425	0.009525	0.0030257	0.0056429	0.015416	0.0058178	0.00061749	-0.0002313	-0.0038525	-9.4478e-06	0.00043203	-0.0048425	-0.0015914
N.S.		0.0017017	0.0047555	0.0011196	0.0052548	0.0055588	0.0022996	0.0031929	0.0063226	0.003347	0.0077917	0.0073497	0.0066444	0.0041896	0.010548	0.00031588	0.0030382	0.0045269	0.0047805	0.0036888	0.0060324	0.0078755
N.S.		0.0004078	0.0017759	-0.0036383	-0.00078343	0.0007204	0.00088807	-0.00091213	0.010765	0.0078135	0.0090011	0.0060111	0.00059587	0.0054585	0.0049447	0.0052698	0.0066085	-0.0040419	0.0035402	-0.0018577	-0.0014759	-0.0018371
N.S.		0.0051139	0.0025696	0.004451	0.0046352	0.005768	0.0038634	0.003799	0.0058367	0.0058027	0.0046925	0.0038562	0.0085147	0.0071599	0.0068257	0.004871	0.0039044	0.0035096	0.0029042	3.8895e-05	0.0026943	0.0013522
N.S.		-0.0016185	0.0023658	0.0028243	0.001473	0.0099321	-0.0033261	-0.00074262	-0.0023968	-0.004731	0.010358	0.018789	0.0070028	0.005192	0.0073014	0.0052062	0.0088738	0.0024706	0.00052323	0.0077331	0.0021982	0.0061058
N.S.		0.0041542	0.0023674	0.0018883	0.0043763	0.0024479	0.0042698	0.0046965	0.0065567	0.0057995	0.0047145	0.0057521	0.0067233	0.0060709	0.0057422	0.0044939	0.0048193	0.0037439	0.0038222	0.0029965	0.0031998	0.0062327
N.S.		0.007229	0.0082145	0.0061472	0.0061593	0.0067443	0.0039168	0.0038085	0.0042294	0.0043189	0.0098949	0.0088727	0.0058936	0.0034146	0.0042135	0.0031734	0.0075904	0.0043026	0.0029385	0.0038875	0.0022167	0.0014234
Positive		0.0015848	0.0019533	0.0013257	-0.0014757	0.00067688	0.00018764	0.0005593	0.00094503	0.0033954	0.0061003	0.0076048	0.0091034	0.0058105	0.0065493	0.00013604	0.002306	0.0019366	0.001779	0.00020941	0.0037156	0.0078486
N.S.		0.0019283	0.0012792	0.0020903	0.0022516	0.0015966	0.0019885	0.0028489	0.0053411	0.0048337	0.0052776	0.0050825	0.0077172	0.0059706	0.0048042	0.0060464	0.0054504	0.0031815	0.0026615	0.0048532	0.0051813	0.0034175
N.S.		0.00184	0.002723	0.0030304	0.0016564	0.0029176	0.0043825	0.0043774	0.0028597	0.0050677	0.0074271	0.0071243	0.0053604	0.004454	0.0065746	0.0054979	0.0056439	0.0040808	0.0031415	0.0024726	0.0033815	0.0024447
N.S.		0.0017344	0.002152	-0.00082688	0.0029752	0.0016191	0.0029876	0.0047687	0.0035496	0.007527	0.0037723	0.0071829	0.0062175	0.0053234	0.0045693	0.003568	0.0035643	0.0028999	0.0025467	-0.00029846	0.00041403	0.00026229
Positive		0.0021649	0.0041217	0.0021547	0.0015059	0.0009147	0.0029097	0.0076949	0.0041294	0.0043957	0.0093048	0.0067275	0.0047346	0.0040915	0.0044285	0.003269	0.0030086	0.0034487	0.0019088	0.0019036	0.0011063	0.0015992
N.S.		0.004662	0.0039503	0.0039409	0.0049935	0.0028911	0.0026598	0.0029559	0.004822	0.0048941	0.0043077	0.0039074	0.0076903	0.0065562	0.0037724	0.0055048	0.003376	0.0025882	0.0038841	0.001069	0.002132	0.0015373
N.S.		0.00092055	0.00071222	-0.0013637	0.00038435	0.0031506	0.0012195	0.0016562	0.002253	0.0023902	0.0081405	0.010241	0.0041196	0.0055288	0.002988	0.0042047	0.001026	0.0030069	0.00068084	0.001908	0.0038831	2.0648e-05
N.S.		0.000228	0.0043649	0.0066753	0.0026404	0.0045847	0.00258	0.0040471	0.001972	0.0061563	0.0037721	0.0039699	0.011451	0.004468	0.0029314	-4.8432e-05	0.0036794	0.0037558	-0.00077961	0.0038915	0.012798	0.0033107
N.S.		0.0024182	0.002324	-0.0026543	-0.00011296	0.00041881	0.0019247	0.0033735	0.0080602	0.011492	0.0059558	0.00074472	0.0016913	0.0018986	0.0041632	0.008046	0.001933	0.0022054	0.0058375	0.0052857	0.0054547	0.0043367
N.S.		0.016761	0.016487	0.012129	0.012287	0.010857	0.0044275	0.0030921	0.0053436	0.0056422	0.012834	0.0065696	0.00014142	0.00080075	0.0022774	0.0038162	0.0056526	0.0037933	0.0028223	0.003314	0.0026077	0.0031184
N.S.		-0.00056454	0.00025958	-0.0025623	-0.00054009	0.0023818	0.0020388	0.00067957	0.0053614	0.0024845	0.004231	0.0084496	0.003285	0.0030109	0.0051289	0.0013156	0.0037134	-0.0048926	0.00020463	-0.0026715	-0.0012862	-0.002656
N.S.		-0.0012975	0.0030565	0.0027644	0.0018436	0.00017399	0.0040433	0.0023744	0.0023493	0.0026274	0.0061863	0.005418	0.0040985	0.0051722	0.0059857	0.001729	0.0044787	0.0060848	0.0035029	0.0019254	0.0040777	0.0033422
N.S.		0.0014538	0.0052238	0.0030546	0.0050129	0.0059699	0.00095596	0.0022292	0.0018758	0.0030448	0.0052635	0.0016518	0.0089159	0.003589	0.0071379	-0.00048433	0.0041036	0.0029778	0.00044805	0.0040663	0.0086779	0.005248
N.S.		0.0058569	0.0022389	0.0088946	0.0071232	0.012073	0.010744	0.010076	0.0086301	0.0089245	-0.0014536	0.0011476	0.0027526	0.0053846	0.0053772	0.0041041	0.0012774	0.0023351	-4.6227e-05	0.00027453	0.0015697	0.00062507
N.S.		-0.0005649	-0.00044991	-0.0018243	-0.0016989	-0.0028995	0.0024895	0.010767	0.0090579	-0.00075228	0.0093932	0.007608	0.0041397	0.00031598	0.00086888	0.00026467	0.0031193	0.0058523	0.001693	-0.006847	0.011238	0.0029381
N.S.		0.00054313	0.0015838	-0.00059856	0.00089573	-4.1779e-05	0.00045623	0.00054856	0.00020754	0.0033855	0.0042415	0.0058406	0.00455	0.0049657	0.0073085	0.0075706	0.0027302	4.0419e-05	0.001283	0.0012524	0.0031961	0.00075683
N.S.		-0.001705	-0.00041435	0.00024478	0.0015742	1.8294e-05	0.0018258	-0.00078507	-0.003044	-0.0055348	-0.0063857	0.012865	0.015712	0.0094931	0.0067175	0.0056299	0.0050644	0.0019054	0.002722	0.0025593	0.0011061	0.0033617
N.S.		0.0023364	0.0031368	0.002941	0.0033211	0.0044	0.0016612	0.0061269	0.0023403	0.005133	0.0081624	0.005022	0.003632	0.0026328	0.0028439	0.0024279	0.0015658	0.0030026	0.0026754	0.0018427	0.000642	0.0005955
N.S.		0.0027313	0.0028062	0.0017039	0.0022754	0.0016104	0.0033141	0.0042697	0.0049722	0.0035405	0.002827	0.004939	0.0041792	0.0052222	0.0039012	0.0020867	0.0033579	0.003748	0.0022332	-0.00076247	0.0010436	0.0020289
N.S.		-0.0012376	-0.0040137	0.0042765	0.0051516	0.0022413	-0.0023557	0.0002033	-0.001026	0.00090843	0.0056884	0.0086545	0.0076536	0.0031858	0.0038259	0.0048731	0.0056568	0.005571	0.0015111	-0.00089462	0.0023753	-0.0035044
Positive		0.0010976	0.001398	-0.0011143	0.0003037	-0.00010506	0.00012513	0.0012914	0.0016242	0.010517	0.0089577	0.0028577	-0.0011597	0.0013767	0.0026198	0.00057924	0.0021658	0.0012376	0.00071841	0.0014676	0.00083012	0.00094714
N.S.		0.0019715	0.0025766	0.0029971	0.0046788	0.002697	0.0040457	0.0029097	0.00080794	0.0031624	0.006646	0.0044363	0.0044941	0.0040024	0.0029459	0.0010372	0.00037074	0.0015878	0.0023602	0.0040225	0.0016337	0.0013629
N.S.		0.00026133	0.0026834	0.0023096	0.0035747	0.0011821	0.002619	0.002822	0.0013718	0.0047328	0.0069985	0.0038308	0.0030121	0.0031495	0.0033673	0.00040371	0.00031819	0.00074658	0.0020282	0.0035637	0.0010985	0.0017077
Positive		0.0018794	0.0020462	0.0040027	0.0043811	0.0024028	0.0031746	0.0027092	0.0042187	0.005011	0.0055394	0.0031032	0.001424	0.0027735	0.0041253	0.00045511	0.002855	0.001377	0.00042742	-0.0020612	-0.00010607	0.00091216
N.S.		0.00033501	0.001149	0.0010965	-0.0011406	0.00044047	0.00058324	0.00047212	0.0011958	0.0028411	0.0028782	0.0054028	0.0058299	0.0036998	0.0042785	-0.0019179	0.0015474	0.0014758	-0.00049907	-0.00038202	0.0029841	0.0039949
N.S.		-0.00039405	0.00020199	0.00028767	0.0022162	0.0021471	0.0013239	0.0038591	0.0037912	0.0059344	0.0037484	0.0032137	0.0042618	0.0025585	0.0020242	0.0037771	0.0027739	0.002454	0.0018311	0.0027779	0.0017968	0.0014468
N.S.		-0.0010893	0.00099511	-0.00050895	0.0015571	-0.00045293	0.0004466	-0.0017065	0.0076075	0.0083563	0.0029433	0.0029432	-0.0013805	0.0050431	-0.00040238	-0.0013413	-0.0010357	-0.00068848	-0.00016926	-0.0017022	0.00063764	-0.00080663
N.S.		0.0025401	0.0030058	0.0041786	0.0024992	0.0028016	0.0023656	0.0049267	0.0039157	0.0021346	0.0019174	0.0053766	0.0027438	0.0053197	0.0031865	0.0031732	0.0025419	0.0026014	0.0034479	0.0028661	0.003443	0.0012521
N.S.		0.00082848	0.0026536	0.000871	0.00029644	-0.00026044	0.0017724	0.0072568	0.0027412	0.0050945	0.0050753	0.0018067	0.0041288	0.0038621	0.0018106	0.0029975	0.0024278	0.0031247	0.00088069	0.001295	0.0002446	0.0017839
N.S.		0.0021827	0.0021608	0.00078461	0.0011314	0.0014178	0.002541	0.0031117	0.0016894	0.0037558	0.0021735	0.0030562	0.0046825	0.0041692	0.0043644	0.0035559	0.0029775	0.0026326	0.0026276	0.00065194	0.00062175	-0.00037657
Positive		3.2566e-05	0.00098089	0.00024562	0.0015164	0.00056503	0.0012457	0.00010461	0.00021646	0.00073167	0.0032655	0.0055042	0.0035186	0.0031516	0.0062223	0.0069443	0.0038353	0.0011264	0.0017037	0.0027884	0.0029622	0.002114
N.S.		0.0016566	0.0013066	0.0030619	0.0030825	0.0025517	0.002696	0.0020461	0.0027083	0.0053088	0.005302	0.0028405	0.0013437	0.0017646	0.0031726	0.00036953	0.0013854	0.00095067	0.00039989	-0.0012805	0.0004795	0.00058754
N.S.		0.0036249	0.0025233	0.0003258	-0.00058032	0.0017931	0.00045099	-0.0087111	0.0061327	0.0099444	-0.0015095	0.013584	-0.0012106	-0.0022477	-0.0023471	0.0027466	0.0038261	0.0062722	0.0032588	0.0026284	-3.6398e-05	0.0023441
N.S.		-0.003944	0.0024837	-0.00017442	0.00173	-0.0013561	-0.0012027	0.00050095	0.0029786	0.0033873	0.001951	-0.0020321	0.0078673	0.00481	0.0032808	0.0020203	0.0021533	0.003744	0.0095306	0.005545	0.0034171	0.00528
N.S.		0.002777	0.002703	0.0018752	0.002487	0.003129	0.0014276	0.0028198	0.0025257	0.00065191	0.0023297	0.0032002	0.0035077	0.0056245	0.0034876	0.0040425	0.0025373	0.0031775	0.0038241	0.0042345	0.0053582	0.0012144
N.S.		0.0020924	0.0028973	0.0026476	0.0016138	0.0018688	0.0027283	0.0039882	0.0043372	0.0024942	0.0016868	0.0045377	0.0016005	0.0039402	0.0026679	0.0011377	0.0022842	0.002333	0.0020006	-6.0248e-05	0.00072802	0.0011515
N.S.		0.0013639	0.0014522	-0.00047449	-0.001237	0.00072603	0.00022529	0.00044415	0.00031335	0.0023108	0.0045338	0.0034598	0.0042849	0.0025918	0.0035114	0.00041065	0.0008804	0.00086363	0.0015348	0.00046332	0.0010976	0.0045559
N.S.		0.0021365	0.0021906	-0.00081829	0.0013151	0.0034529	0.0014266	0.00099663	0.0017231	0.00030786	0.0042844	0.0025173	0.0034129	0.0054486	0.0032995	0.0038314	0.0021185	0.0033597	0.0024982	0.0030142	0.0047329	0.0008278
N.S.		-0.00025964	-0.00055857	0.00036106	0.00052815	-0.00055615	0.0003459	8.0767e-05	0.00066825	0.00024339	0.0017086	0.0026143	0.0043481	0.0056358	0.005436	0.0042786	0.0042359	0.002188	0.0022512	0.0038496	0.0037985	0.0021285
N.S.		-0.00036929	0.0012335	0.0013891	0.00074562	0.0021462	0.00063738	-0.001175	-0.0027114	-0.003951	-0.0070995	0.011185	0.013542	0.0065677	0.0028557	0.0022732	0.00019728	-0.0006304	0.0023015	-0.00014981	-0.00072138	-0.00076692
N.S.		-0.00028189	0.00075463	0.0012724	0.0028301	0.0022014	0.00060566	0.0036741	0.0025712	0.0036249	0.003228	0.003184	0.0031998	0.0026475	0.0018164	0.0030608	0.0016938	0.0022602	0.00049673	0.0029651	0.0019719	0.0012541
N.S.		-0.0022193	-0.0016869	-0.00086798	-0.0022417	0.0017532	0.0010883	0.0014386	0.0036068	0.00096938	0.0028419	0.0051657	0.0024002	0.0022814	0.0027586	0.00033391	0.0035974	0.004613	0.0035941	0.0028217	0.0036776	0.002313
Positive		-0.00027891	0.00055694	-0.0011739	-0.00045542	-0.0028738	0.0020382	-0.001429	-0.001182	-0.00080132	0.0032813	0.0044553	0.0058787	0.0049808	0.0026723	0.0045236	0.0052299	0.0031551	0.003178	0.0031348	0.001065	0.0010471
N.S.		0.0012026	-0.0021559	0.0024227	0.0018965	0.0058754	0.0066158	0.0082772	0.0042783	0.0063795	-0.00027213	0.0013739	0.0031545	0.0011227	0.0028608	0.0026684	0.00044389	-0.0003333	-0.00068484	0.00033878	-0.00012828	-0.00088479
N.S.		-0.0035554	0.005992	-0.00090848	0.00087116	-0.00201	-0.0032151	1.8062e-05	0.00089149	0.0037954	0.0018929	-0.0067726	0.0095599	0.0035234	0.0059939	0.0022082	0.0011122	0.0037369	0.011438	0.003243	0.0047879	0.0070272
Positive		0.0021553	0.0017915	0.0041629	0.0034536	0.0078686	0.00093228	0.0050352	0.0013774	0.0059009	0.0057352	0.0025596	0.0018458	0.0015226	-6.2919e-05	0.0019796	0.00078364	0.0022165	0.00359	0.0011233	0.00056139	0.00016927
N.S.		-0.00034771	-0.00013238	0.00065433	-0.00077805	0.00013417	-0.00039388	0.00052926	-0.001714	0.0047873	0.0020109	-0.0007205	0.0033174	0.0076689	0.0035126	0.0010296	0.0063699	0.0014575	0.0058694	0.001236	0.0055755	0.0040657
Positive		0.001566	0.0034604	0.0010267	0.0021418	0.0010913	-0.0016349	-0.0042094	-0.012857	0.005749	0.015897	0.0072808	0.0026334	0.00091035	-0.001634	-0.0032078	-0.0012686	-0.0030004	-0.0007059	-0.0028156	-0.0018743	-0.0027425
N.S.		0.00022928	0.00015577	0.00015586	0.0013181	0.0010168	7.8099e-05	3.5232e-05	0.00024632	-0.0015001	0.0021759	0.0033175	0.0047804	0.0033339	0.0054014	0.0040559	0.003373	0.0015033	0.0019692	0.0036627	0.0023771	0.0029583
Positive		0.00096628	0.0023657	0.0021586	0.002076	0.00313	0.0019233	0.0011282	0.0034749	0.0079577	0.0055013	-0.00036123	0.0020905	-0.0015855	0.00040491	0.0016797	-0.0012092	-0.0010703	0.00047975	0.0012521	0.001071	0.00053105
N.S.		-0.0029493	0.00089782	0.001998	-0.000459	0.0050589	-0.0049149	-0.0041148	-0.0060482	-0.0045893	0.0086229	0.013229	0.0027125	0.0014812	0.0019889	0.002294	0.0040851	0.0022845	0.0028156	0.0073287	0.0034682	0.012152
N.S.		0.00020532	7.2208e-05	0.0010714	0.0013359	0.0012987	0.00015476	0.00026231	0.0011371	0.00013385	0.0038106	0.0041499	0.0034884	0.0028439	0.0014961	0.0026531	0.0011857	0.0019935	0.0034847	0.0025485	0.0033447	0.0043114
N.S.		-0.0011301	-0.0001188	-0.00078697	0.00036598	-0.0018569	0.00057176	-0.002903	0.0041154	0.0076279	0.0012256	0.0027779	-0.0018105	0.0027583	1.8351e-05	-0.0015012	-0.0011536	-0.00096786	0.00026973	-0.0019712	-0.0004151	-0.0010169
N.S.		0.00090118	0.00098176	0.0023629	0.0022434	0.0026739	4.4487e-05	0.00047162	0.0014368	0.00015977	0.0032863	0.0038263	0.002797	0.0031623	0.0019527	0.0025847	0.0032217	0.0038938	0.0058092	0.0034537	0.0054692	0.0073059
N.S.		-0.0011472	-0.00081979	5.6584e-06	0.00084313	-0.00078703	0.00078633	-0.00070475	-0.0016158	-0.0023117	-0.00091675	0.0038536	0.0049268	0.0063638	0.0062051	0.0040924	0.0042141	0.001584	0.0021943	0.0024759	0.0015379	0.002066
N.S.		-0.0014808	-0.00035244	0.00042404	-0.00042777	0.0012796	-0.0009422	-0.00067863	-0.00023354	0.0054819	0.001039	-0.0011503	0.0052799	0.0031277	0.0027585	0.002684	0.0018939	0.00070867	0.0084742	0.0011889	0.00036175	0.0040696
N.S.		0.0010059	0.00097599	0.0002147	-0.0010704	-0.0011951	0.0021286	0.0014392	-0.00015051	0.00068761	0.0042204	0.0040127	0.0023951	0.001613	0.0034182	0.0028233	0.0045488	0.0034581	0.0013655	0.00070663	0.0010093	0.0012161
N.S.		-0.0014578	0.0018186	-0.00082783	0.0017251	0.00028526	-0.00098754	0.00013725	0.0048008	0.0055009	0.0030795	0.00027588	-0.00015307	0.0031586	-0.00054668	-8.3746e-05	-0.001211	0.00017623	0.00052112	-0.00099506	0.0012263	-0.00018572
N.S.		0.0014257	0.001661	0.0024337	0.00039538	0.0015516	0.001984	0.0021087	0.00052778	0.0013501	0.0022622	0.0014736	0.0027617	0.0042576	0.0033411	0.0021637	0.001366	0.0015704	0.0015135	0.00094916	1.8106e-05	4.1793e-05
N.S.		-0.0022071	-0.00051448	0.0024612	0.0015111	0.0013997	-0.0013728	-0.0012657	0.0011982	0.0063453	0.0014009	-1.4748e-05	0.006074	-0.0001019	0.0010595	0.0042811	0.0012288	-0.0013937	0.0096233	0.00029936	-3.4422e-05	0.00046347
Positive		0.0014536	-0.00028396	0.0017211	0.0047983	0.0011067	0.0019824	-3.1607e-05	0.0063694	0.0024204	0.0022462	-0.00064755	0.00036436	0.0034559	0.0011748	-0.00094446	0.00061912	0.002847	0.00013239	0.00089242	0.00074082	-0.0014974
N.S.		0.0010989	0.0018735	0.0023582	0.0017551	0.00062466	0.0019607	0.00073754	0.0031777	0.0016961	0.0032528	0.0017982	0.00070844	0.0027478	0.0019305	0.0014223	0.0022976	0.0016635	-3.537e-05	-0.002112	-0.0010488	0.0013325
N.S.		-0.00082954	0.00031623	0.0018123	-0.00024648	0.00043616	0.0015141	0.0012799	-0.00055554	0.0016124	0.00087764	0.0056438	0.0049787	0.0012938	0.0012387	-0.00055306	0.0049183	0.00037143	0.00031302	0.0022192	0.0037976	0.0018393
N.S.		-0.0040971	0.0013569	0.00098185	0.0013201	0.00010827	0.0032247	0.0021617	0.00031791	0.00012424	0.0048437	0.0024908	0.0028552	0.0037167	0.00049896	0.0004846	-0.00013577	0.0026267	0.0038883	0.0044797	-0.0031498	0.001192
N.S.		-0.0014489	0.0018054	0.0014989	0.0013611	0.0020501	0.0028217	-0.0014675	-0.0061632	0.0042368	0.012122	0.0043973	0.0012505	0.00092249	-0.0023045	-0.0035365	-0.001105	-0.0023317	-0.0011812	0.00044497	-0.00037486	-0.0013977
N.S.		0.00081076	0.00071467	-0.0012903	-0.0016601	-0.0029237	0.0014242	-0.00011819	-0.0014157	-0.00065353	0.0028208	0.0032957	0.0034566	0.0033326	0.0031783	0.0038182	0.0055738	0.0030252	0.0018423	0.0017634	0.00089691	0.0011143
N.S.		0.003778	0.0030665	0.002993	0.0019949	0.0037614	-0.0026436	-0.0036646	-0.0089678	0.0072476	0.0078145	0.0054653	0.0019883	0.0010472	-0.00062758	-0.0028485	-0.00045611	-0.0042319	0.00047661	0.00024547	-0.0072389	-0.0030134
N.S.		0.00024459	0.00061299	7.33e-05	0.0031042	0.0032275	0.00058304	0.00053625	0.0017881	0.0011352	0.00013712	0.00020827	0.0018727	0.0035284	0.0049293	0.0045859	0.0028679	0.003067	0.0011974	0.0025086	0.0010874	0.0022891
N.S.		-0.0012659	0.00036992	-0.00016154	0.0012785	-0.00076553	0.0021339	-0.0017925	-0.00013393	-0.0008109	0.0032433	0.002719	0.0046055	0.0024879	0.0012988	0.0032866	0.0029781	0.0019239	0.0025422	0.0018747	2.4011e-05	0.00030079
N.S.		0.0012148	0.001231	0.0021654	0.00018542	0.002416	-6.3936e-05	8.5031e-05	-0.000764	0.0013948	0.0012081	0.0021687	0.0042932	0.0028954	0.0017885	0.0033802	0.0014296	0.0035783	0.0027708	0.0006486	0.0030159	0.0037631
N.S.		0.0012621	0.00138	-0.0013764	-0.0030569	0.00032754	0.00085305	-0.0018896	-0.00015259	-0.00069814	0.0026207	0.0017436	0.0022715	0.0028443	0.0038902	0.002302	0.002281	0.00096063	-0.0013101	0.00015601	-0.00029393	0.00075226
Positive		-0.00098442	0.0023765	0.0018684	-0.00026071	-0.0012417	0.0043783	0.0012976	0.0023865	0.0028692	0.0035534	0.00031677	9.746e-05	0.00096525	0.0022707	0.0013614	0.0035914	0.0034386	0.0044083	0.0016789	0.0046003	0.0017198
N.S.		0.0013187	0.0012298	-0.00029929	-0.0013057	0.0016727	0.00032178	-0.00062368	2.2657e-05	-0.00058517	0.0024968	0.0015585	0.0017024	0.00265	0.0037704	0.00088596	0.0027486	0.0014477	-0.0013527	-0.00016059	-0.00035902	0.0007019
Negative		0.0019985	0.0016031	-0.00014472	0.0027652	-0.0011344	0.00027853	0.010727	0.0045824	-0.00093465	-0.0084925	0.0052622	0.0025357	0.0023914	0.0061575	-0.0036225	0.0031866	0.0023807	0.0050254	0.012057	0.01066	0.00083235
N.S.		0.00092247	0.0014936	0.00049917	0.00065135	0.0021965	0.00012038	0.0004189	0.0023442	0.0051814	0.0038955	0.0018058	0.00021078	-0.001671	-0.00043316	-0.00094342	-0.001366	-0.0010845	0.00017249	0.0016138	0.001331	0.00064398
N.S.		-0.00059399	0.0017586	0.000401	0.00015744	-0.0015526	0.0013725	-0.0011919	0.00067323	0.0020155	0.002441	0.0030863	0.0024811	1.5347e-06	0.00050973	0.001148	0.00094537	-0.00043294	-0.0014475	6.7118e-05	0.00017328	0.00081043
N.S.		0.00060095	0.00017214	0.0010905	0.00026451	0.0014277	0.00054007	0.00043118	0.00088269	0.0032382	0.0032289	0.00088754	0.0013962	0.00060031	0.00088758	0.001554	0.0002891	-0.00027527	0.0013647	-0.00057233	0.00036286	0.0005253
N.S.		0.0022168	0.0025192	-3.5394e-05	0.001363	0.0032353	-0.00095844	-0.0010916	0.0023654	-0.0034992	0.0026462	0.0096491	-0.0029195	0.0034849	-0.00080249	-0.0044095	0.0017244	0.00071905	0.001555	0.00068649	-0.00037765	0.00032917
N.S.		0.00096255	-0.0008646	-0.00079447	-0.00024215	0.00089761	-0.0013149	-0.00041333	0.00086067	-0.0017189	0.0015399	0.00054576	0.0043196	0.0028175	0.0025354	0.0012413	0.00133	0.00049675	0.00065394	0.0028723	0.00055061	0.0010139
Negative		0.00068075	0.0011568	-0.00050628	5.5127e-06	0.00064189	-0.00096927	-0.00036082	0.0007133	0.004676	0.0050528	0.0024119	-0.0013795	-0.00052338	-0.00024743	-0.0019303	-3.3375e-05	-0.00026833	-0.00037301	0.0017212	0.0010306	0.00067104
N.S.		-0.0027945	0.0036973	-0.0021928	-8.0851e-05	-0.00241	-0.0023846	-0.0013901	-0.0021705	0.0026499	0.0022166	-0.0063201	0.0070284	0.0026756	0.0046213	0.0019336	0.0004755	0.0030369	0.0081869	-0.00051464	0.0043492	0.0060833
N.S.		-0.00077137	0.000555	0.0037039	0.0026709	0.0011125	-0.00063552	-0.00090515	0.0031633	0.0044347	0.0023615	-0.00028139	0.0029247	3.0469e-05	-0.0020368	0.0023652	7.7857e-05	-0.0024956	0.0068841	-0.00030774	-0.0002648	-0.0012641
N.S.		0.00082246	0.00027112	0.00023303	0.00089861	0.0036564	-0.00030317	0.00010262	0.001647	0.00077212	0.00034302	0.00032845	0.00072823	0.002252	0.0042131	0.0027618	0.0029839	0.0020911	0.0014166	0.0030699	0.0018575	0.0041537
N.S.		-0.00047147	0.00052188	0.00049872	0.00041121	-0.0010662	0.00020648	0.0014105	0.00030118	0.0023802	0.0033204	0.00066425	0.00089315	0.0010066	0.0016956	0.00034321	-0.00067686	-0.00050373	0.00011668	0.0015005	-0.00034957	0.00041977
N.S.		-0.0025512	0.00057136	-0.0022311	-0.0026371	0.00040398	0.0013932	0.005022	-0.0005484	0.005408	-0.0012415	-0.0031153	0.0011186	0.0031432	0.0053961	-0.00014247	0.00030253	0.0086316	0.00021892	0.0022098	0.0066545	0.004077
N.S.		0.0010236	0.001332	-0.00023538	-0.001834	-0.00071427	0.0009388	-0.0011822	0.0012019	-0.00027776	0.0025445	0.0012594	0.0010842	0.0023407	0.0019678	0.0027071	0.0017136	0.0015882	-0.0012084	-0.00097094	-0.0010555	0.0011604
Positive		0.00022192	-0.00035146	-0.00040381	-6.6296e-05	1.0365e-05	0.00058224	0.0012576	0.0011546	0.00055685	0.0043922	0.001092	0.0016713	-1.3707e-05	0.0011944	0.0015102	0.00065461	-0.0008233	0.00058675	0.0031164	0.00047659	0.0013433
N.S.		0.00016721	0.00052344	-0.00035514	0.0020903	0.0016566	-0.0001939	4.3385e-05	0.0012416	0.001385	-0.00028465	0.00012136	0.0017394	0.0023144	0.0035004	0.0032791	0.0014107	0.0025315	0.0013417	0.0011261	0.00023605	0.00061223
N.S.		0.00055828	-0.00096298	5.5991e-05	-0.0001725	-0.0012162	0.00063382	-0.00048549	0.0016836	0.0016895	0.0039888	0.00076924	0.00098556	0.00076817	5.8865e-05	-0.00066466	0.0013696	-0.00049357	0.0017729	0.00051068	-0.00030357	-1.0224e-05
N.S.		-9.5145e-05	-0.0011261	0.00032907	2.027e-05	-0.0014143	0.00016906	-0.00068638	0.0014337	0.0018948	0.0031311	0.00073595	-1.8358e-05	0.0015399	0.0011109	-0.0016533	0.0012641	-0.00068653	0.0019686	0.00084613	0.00112	-0.00021682
N.S.		0.0021239	0.00059191	6.7679e-05	0.0027722	0.0023575	0.0020523	0.0011106	0.002009	0.0026949	0.00097957	-0.0025459	0.0025874	0.0024317	0.0015779	0.0017667	0.0041745	0.0020823	0.001775	0.0021811	0.00083656	0.0041197
N.S.		-0.0021876	-0.00029487	0.0054547	0.00016012	0.0036453	0.0052364	0.0014871	-0.00022714	0.003212	0.0048139	0.00094729	0.0013214	0.001524	-0.0019311	-0.0025001	-0.0012719	-0.0026611	0.0010247	0.0013667	-0.0023669	0.00061097
N.S.		0.0037535	0.0042071	0.0030894	0.0026557	0.0033039	0.00020464	-0.0044877	0.0006273	0.0036419	0.0043292	0.0045156	0.0040845	-0.0035821	-0.0040221	-0.0036201	0.0019041	0.0046797	-0.00097492	-0.00070132	-0.0014881	-0.0014938
N.S.		0.00032153	0.0015015	0.0018736	0.00031988	0.00068836	0.00080991	0.0015437	-0.00030533	-0.00058489	0.002289	0.00040437	0.0019277	0.0030337	0.0027749	0.00057637	-0.00025192	-0.00073866	-0.00045217	-4.2568e-05	-0.001057	-0.0003479
N.S.		-0.00035786	0.00026885	0.00033335	0.0020986	0.0017866	0.00040572	0.0023497	0.0016391	0.0004845	0.0014896	0.0021993	0.00019841	0.0016804	0.00096926	0.00094221	0.0014247	0.0014362	-0.00054023	0.0025838	0.0013845	0.00091711
N.S.		0.00082495	0.00011922	-0.00012714	0.00050727	-0.0015532	-0.00011375	0.0033358	0.003383	0.0015948	0.0014756	0.0013562	-0.0010617	-0.00017298	0.0016039	0.00014105	0.00071171	-0.00088663	-0.001559	0.0008481	0.00074895	0.0015905
N.S.		-0.00097716	0.0005054	0.00088424	-0.00064566	9.6999e-05	0.00017103	0.0010974	-5.6981e-05	0.00133	-5.7465e-06	0.0039794	0.0016557	0.00044695	0.0007555	8.0606e-06	0.0059162	0.00041236	-0.00026729	0.00080366	0.0028495	0.0011057
N.S.		-0.00018173	0.00088262	0.00096674	0.00048791	0.0013783	0.001799	-0.00015945	0.0011795	0.0025763	0.0010921	0.0005965	0.0017745	0.0015466	-0.00095814	5.6232e-06	0.00036852	-0.00031876	0.00023778	0.00040944	0.00072815	0.0015912
N.S.		-0.0044085	-3.5407e-05	0.00063652	0.0023766	-0.00071584	0.0017276	0.00093367	0.0015423	8.9655e-05	0.00048211	0.0017865	0.0026055	0.0020709	-0.00080047	0.0012106	0.0022983	0.0029508	0.0065976	0.0049767	-0.00044445	0.0019368
N.S.		0.00029764	-0.00085533	-0.0011075	-0.00090159	-0.00069974	0.00039671	0.00031865	0.00043462	0.00037992	0.0041762	0.00046635	0.0011355	-0.00024096	0.0014156	0.0023573	0.0021461	0.00065047	0.0025339	0.0028423	0.0014744	0.00062954
N.S.		-0.00054509	-0.00070839	-0.001712	0.00022272	0.00082047	0.0013381	0.0018202	0.0023759	0.0032111	0.00081091	-0.0023947	0.0017582	0.00096131	0.00098202	0.0026888	0.0030865	0.0015748	0.0018281	0.0011779	0.00091366	0.00093166
N.S.		-0.00050349	0.0016935	0.00026174	0.0012794	0.00014446	0.00052068	0.0014137	-0.00094	-0.0016832	0.0021962	-0.00014479	0.0029911	0.0032656	0.0019107	0.00067295	-0.0012053	-0.0017805	-0.00082653	-0.00078352	-0.00084866	-0.00048565
N.S.		-0.0017519	0.0018616	-0.00068347	0.0020983	-1.3308e-05	-0.0016218	0.0010968	0.00057905	0.0043271	0.0023555	-0.00089965	0.0012614	0.00071345	-0.00078163	0.00063536	-0.0013689	0.00017674	0.0013283	-0.00044611	0.0014743	0.00059533
N.S.		-0.00019812	-0.00034757	-0.00061899	-0.00016582	0.0011434	-0.00097335	-0.00019433	0.001007	0.0018812	-0.00019243	0.00042897	0.0012742	0.00076898	0.0020909	0.0013101	0.00070354	0.0014083	0.0020551	0.00012612	-0.00084366	0.00035965
N.S.		0.00099654	0.00023366	-0.0014379	0.00026947	-0.00038138	0.0013753	0.0015431	3.5217e-06	0.00028251	0.0023383	0.0022952	-0.00042578	0.00084531	0.0019136	0.0018349	0.0028849	0.001086	0.0016119	0.0002925	0.00030271	-9.968e-05
N.S.		0.0022605	0.00074512	0.0017804	0.0029653	0.00176	0.0025113	0.001805	-0.00086655	4.9669e-05	0.0021305	-0.00067045	0.0029911	0.0025044	0.00097524	0.000646	-0.00073251	0.0010655	0.0011729	0.0014167	0.00020674	-0.00073849
N.S.		0.00041104	0.0013133	0.00040232	0.0031841	0.0015904	0.00089157	-0.00013487	0.0018315	-0.00037259	0.0025793	-4.9609e-05	0.0021994	-0.00074544	0.0015938	-0.00058452	-0.002399	-0.00028834	0.000331	-0.0017733	0.00025652	0.0015171
N.S.		-0.001282	0.0021889	-0.0011179	0.0026723	0.00015411	0.00054022	0.0010743	-0.0010068	-0.002028	0.00060353	-0.00023967	0.0030855	0.0046129	0.0017334	0.0014909	-0.00043096	-0.00090488	0.00024563	-0.00038789	3.4875e-05	-0.00021367
N.S.		0.00027578	3.2261e-05	-0.00026366	-6.8634e-05	0.0011625	0.001192	0.0010778	0.002192	0.0023316	0.00091726	-5.7927e-05	0.00032408	0.00061245	0.00043761	0.0022582	0.0023414	0.00022387	0.0020532	-0.00054992	0.0004616	-0.0012024
N.S.		0.00068748	-0.00052217	0.0013263	-0.0017597	0.00074758	0.0070104	0.0013251	-0.0025333	0.0023793	-0.0011001	0.00021862	0.0066856	0.0015595	-0.00047788	0.0020217	0.003692	-0.0025647	0.00062456	-0.0024223	-0.00031213	-0.0024869
N.S.		0.00049306	0.0007069	-0.00028973	0.00039286	0.00035137	0.0012869	0.0022841	0.0005344	0.0007173	0.0017381	0.0036439	-0.00067026	-0.00028627	0.00092449	0.0023064	0.0027575	0.00054073	0.0014173	2.3348e-05	-0.00058217	-0.00032809
N.S.		-0.0010946	0.00099473	-0.0025815	-9.1329e-05	-0.0020304	-9.7786e-05	-0.0022808	-0.00065295	0.0023939	0.0021631	-0.0047044	0.0033713	0.0036589	0.00031728	-0.00056509	-0.00017806	0.0014841	0.0042646	-0.0019477	0.0014446	0.0037417
N.S.		0.00096208	-0.0015367	0.0016544	0.0027599	-0.0010021	0.00040073	0.00042936	0.0034489	0.0011595	0.0017055	-0.0018003	-0.0016528	0.0021357	0.0014662	-0.00049061	-0.0010498	0.0016949	-0.00023239	0.00065522	0.0017512	-0.0017506
N.S.		-0.00123	-0.00039539	-0.00044516	-0.00040738	-6.1522e-05	0.00025218	-7.8726e-05	0.00088299	0.0024258	0.0004055	0.0013816	0.00038157	0.00079171	0.00010883	-0.002417	0.00014594	-0.00013162	-0.001382	-0.00071979	0.0022192	0.00034654
N.S.		-0.0027855	0.00075362	-0.0015281	-0.0018299	0.00046199	0.00078261	0.0030723	0.0023373	0.0044627	-0.00043491	-0.0022183	-0.0024368	0.0011662	0.0034687	0.0018191	0.00071959	0.0076758	0.0044189	0.0025433	0.0057611	0.0050277
N.S.		0.00021759	-0.0003348	0.00064527	-0.0015833	-0.00029202	-0.00034243	-0.00034195	0.00072804	0.0015268	0.0019231	-8.097e-05	0.0019119	-0.00035286	0.00054324	0.0025327	0.00083474	-0.0014443	0.0021297	0.00022822	0.00065806	0.00045385
N.S.		-0.00039322	-0.00065209	-0.00012954	-0.00044353	-0.00088994	-0.00035953	0.00018914	-1.6501e-05	-6.9308e-05	0.002023	0.00097233	0.0014717	0.0011585	0.00060859	0.0012967	-0.0009962	-0.00030755	0.00033669	0.0010217	0.00011147	0.00090873
N.S.		0.0003852	-0.0006756	-0.00026766	0.0003095	0.0013657	0.00090774	0.002284	0.0017388	0.00033149	0.0016463	0.0018273	0.00052511	3.6021e-06	5.458e-05	-0.00032563	0.00064433	-0.0014273	-0.0010816	0.0026726	-1.9867e-05	0.0015183
N.S.		0.00099593	0.00012122	-0.001929	-0.00016061	-0.00067921	0.00057272	0.00040609	-0.0001539	0.00048998	0.0019949	0.00088007	-0.00051271	0.0012308	0.002129	0.0016226	0.002715	0.0019216	0.0014662	-0.00055356	0.00095762	9.553e-05
N.S.		0.00094806	0.00082928	0.0017972	0.0014228	0.0026845	-0.0004045	-0.00010104	9.9486e-05	-0.00019423	0.00061188	0.0012184	0.00096838	0.0022302	0.0011179	0.0016197	0.0022741	0.003635	0.0045456	0.0022091	0.0042552	0.0061862
N.S.		0.00010719	0.0012983	0.0012763	0.00031283	-0.0003021	0.0015391	0.00023124	0.0010396	0.00095112	0.0015033	0.00030229	0.0017144	0.0013426	-0.0009435	-0.00035616	0.00032675	0.00015075	0.00077995	0.00013501	0.00058948	0.0022445
N.S.		-0.00066552	0.0012302	-0.0025306	0.00031731	-0.0004605	0.00019114	-0.00042841	0.0019737	0.001697	0.0050004	0.0015183	-0.0013992	-0.0022406	-0.00065241	-0.00041555	0.0022322	-0.0015314	-0.0011206	-0.0010582	-0.0024308	-0.0015229
N.S.		-0.001648	0.0002984	0.00054647	0.0027722	-0.00022829	-0.0005983	0.0014205	-0.00078832	0.0035916	0.0010465	0.0011613	0.0011468	0.00035082	-0.00086404	0.00043956	-0.00070857	0.00069772	0.0010728	0.00015709	0.001365	0.0011061
N.S.		0.0019606	0.0013256	0.00027272	0.003514	2.0619e-06	-0.00017107	6.704e-05	0.00090794	0.00082377	0.0012902	-0.0011636	0.0026689	0.00020988	0.00082737	0.0017459	-0.00046851	-0.00071304	0.00235	-0.001301	0.001199	0.00058963
N.S.		-0.0012736	-0.00069396	0.0015218	-0.00040889	0.00078901	-0.00077845	-0.00028953	0.00074762	0.00011825	0.0025373	-0.00054116	0.0035307	-0.00096027	5.2554e-05	-0.00051685	-0.001552	-0.00058263	0.00015071	-0.0008352	-0.0013045	-0.00011566
N.S.		0.0015173	0.00059276	-0.00054757	0.00049647	0.0021968	0.0026362	0.0008293	-0.00080256	0.003024	4.4887e-05	0.00093862	0.0016413	0.00038863	0.00019349	0.0010968	9.9284e-05	-0.00030338	-3.5027e-05	0.0015216	0.0013866	0.0026569
Negative		0.0022654	0.00038851	-0.00046539	0.0048989	4.8331e-05	-0.0016261	0.00063621	8.9194e-05	-0.00074554	-0.0030174	0.007199	0.0037348	-0.0028939	0.00097918	-0.0015332	-0.0013205	0.00028777	0.0038246	0.0058676	0.0051116	-0.00094826
N.S.		-0.00073232	0.0021488	0.00054298	0.00010692	-0.0017852	0.0013813	-0.00053172	0.0017917	-6.9907e-06	0.00069594	0.0015163	0.00059945	0.00025491	0.00046728	-4.3465e-05	0.00071605	-0.00061396	-0.0011378	-0.0002383	0.00034429	0.00065564
N.S.		6.007e-05	0.0016638	0.00066943	0.00020281	0.0015902	0.00034682	0.0016192	0.0011359	0.0011706	0.0010625	0.002952	-0.00024717	-0.0011724	0.00041057	0.0017253	0.0016504	-0.00021211	0.0010805	-0.00055558	-0.00030694	-0.00050023
N.S.		-0.0010901	0.00086064	-0.00064877	0.00051506	-0.00076657	0.0023491	0.0016152	-0.00016801	0.003394	0.00098647	0.00010344	-0.00035522	0.0011124	9.0195e-05	0.0003698	3.2087e-05	-0.00056695	-0.00036376	0.00025928	0.00082444	0.001011
N.S.		-0.0010377	-0.0010377	0.00028652	-0.00087141	0.0012589	0.0010961	0.00056444	0.0002309	0.00082768	0.0020131	0.0011876	0.00041694	0.0002627	0.00013928	0.0022619	-0.00010748	0.00032491	9.2613e-05	0.00047809	0.0015707	-0.00033476
N.S.		-0.00034243	0.00072915	-0.00046842	-0.002065	-0.0029082	0.001911	0.00028491	0.0014449	0.0009526	0.0026674	0.0008896	0.00047517	-0.00033934	-0.0011267	-0.00049173	0.00188	-0.0005266	0.0051945	0.00050437	0.0027661	0.00086176
N.S.		-3.9306e-05	0.00028481	0.00034145	-0.00057724	0.00038669	0.00039199	6.2375e-05	0.0018648	0.0012262	-0.00060319	0.00060771	0.00051331	0.0010433	0.00017705	0.0014497	0.0029835	3.3184e-05	0.001331	-8.0033e-05	0.0015499	-0.0018949
N.S.		0.0003211	0.00074149	-0.00010442	-0.0013023	-0.00021378	-1.1939e-05	0.0026503	0.0010128	0.0014431	0.0021656	0.00052257	0.00061539	-0.0013228	0.00038191	0.0017107	0.0011676	0.00053669	0.00084416	-0.00021706	-0.00062431	0.0021259
N.S.		0.00041475	-0.00027473	-0.0021153	-0.0017802	-0.0031204	0.0013637	-0.00065141	0.00020139	-0.00058982	0.0025672	0.0034264	0.001586	0.00051901	-0.002929	-0.0020992	0.00077971	-0.0023808	0.0048223	-0.00082215	0.00024742	-4.8839e-05
N.S.		-0.00030355	0.00074132	0.0016273	-0.00026887	7.6595e-05	-0.0013888	-0.00023036	0.0012011	0.0017342	0.0013013	-0.0001612	0.0011544	-0.00047203	-1.7487e-05	-4.2074e-05	-0.00035034	-0.00026158	-0.0015096	-0.00062809	-0.0015663	0.00061788
N.S.		0.00038734	0.0010391	0.00023676	0.0012864	-0.00044403	0.00050402	-0.0015135	0.0027494	0.0025962	0.0019696	-0.0030551	0.001158	0.0023813	-0.003081	-0.0012273	-0.00071903	-0.00090353	0.0039032	-0.00094542	-0.00099272	0.00086217
N.S.		-0.0012486	-0.00024091	-0.0013249	-0.00065824	-0.002504	-0.00019582	-0.002646	-0.00016743	0.0045425	-0.00011335	0.0011308	-0.0014453	-3.0845e-05	0.00076902	-0.00037274	-0.00023733	0.00014907	0.00032991	-0.00066974	-8.7611e-05	-0.00087551
N.S.		0.00023741	0.00048674	-0.0031485	-0.003365	1.4044e-05	-0.00057895	0.0035939	-0.0036489	0.0016007	-0.0013148	-0.0032535	0.0028884	0.0029536	0.0054587	-3.1521e-05	0.0022718	0.0037485	-0.0013283	0.00072048	0.0031428	-0.00028491
N.S.		-0.00019671	0.00026749	0.0010968	0.0011929	0.00077698	0.00012319	-0.00036196	0.00072878	-0.00020097	0.0017902	-0.00029693	0.00067836	0.00090409	0.0010227	-0.0011919	-0.0035955	0.0003268	-0.00088207	-0.0011136	0.00046924	0.0013234
N.S.		0.0015014	-0.0004902	-0.00050227	-0.001263	0.0018725	-0.0010332	-4.1954e-05	0.00072077	0.00054755	0.0003575	0.00033152	0.00020527	0.0006803	0.0017436	0.0010102	0.0022614	0.00088395	0.0010975	0.0015583	0.0016317	0.0030694
N.S.		9.486e-05	-0.00058949	-0.00049026	0.00078519	0.0019452	0.00074556	0.002414	0.0020316	7.9363e-05	0.0003636	0.0020146	-0.00084931	0.00064815	0.00018258	-0.00070542	0.0015479	-0.00020413	-0.00086106	0.0027719	0.00036433	0.0011405
N.S.		-0.0012689	-0.0012265	0.0018715	-3.6822e-05	2.6913e-05	-0.00067232	-0.00086141	0.00027402	0.0011307	0.0019752	-0.00081845	0.0019427	-0.00099346	0.00092284	-0.00079427	-0.0011301	-0.0012575	-0.00035213	-8.8208e-05	-0.00052911	-0.00051733
N.S.		-0.00052832	-0.00060828	-0.00041168	-0.0012144	0.00076802	-0.00087937	0.0003891	0.00078388	0.0014704	0.00022525	0.00036291	0.0011243	-0.00023425	0.00069039	0.00041844	0.0016856	0.00047827	0.0020712	-0.00059352	-0.0019243	0.00021686
N.S.		-0.00095547	0.0011783	-0.0018179	-0.00053105	-0.0017946	0.0016012	-2.9721e-05	0.0016467	-1.1287e-05	0.002797	0.0016457	-0.0001622	-0.0015666	1.685e-05	-0.0012509	0.0016888	-2.636e-05	-0.0015668	-0.0018514	-0.0015177	-0.0010182
N.S.		0.00012599	6.814e-05	0.00083516	-0.00022123	0.00064258	-0.00078276	-0.0013872	0.00030378	0.00055997	0.003025	0.0019702	0.0017582	-0.0020113	-0.0013231	-0.00050661	-1.7952e-05	-0.00065463	-0.00032442	-0.0012961	0.0010351	0.0012989
N.S.		-0.0012613	4.0785e-05	0.0001041	0.00013612	0.00071438	0.0010136	-0.001032	0.0002339	-0.00062174	0.002289	-0.00046803	0.0024266	0.0001849	0.00018461	0.0019713	0.0020161	-0.00016911	0.0013355	0.00019253	8.3118e-05	5.6023e-05
N.S.		0.00020146	-0.00012348	-0.00067681	-0.00030349	0.00061291	-0.00062994	-0.00084079	0.002771	0.00025392	-0.00026803	0.00044984	-0.0010739	0.00043652	0.0015994	0.00049152	-0.0011033	0.00051343	-0.0010197	-0.00066476	0.00024247	0.00026546
N.S.		-0.00067245	0.0010117	-0.0019366	0.0013048	0.00072394	-0.0011935	-0.00082781	0.0014794	0.0023976	0.0045318	-4.2201e-05	-0.00081421	-0.0022754	-0.0012083	0.0016431	0.0021901	-0.0034308	-0.00023536	-0.00028141	-0.0018135	-0.0024113
N.S.		-0.00048265	-0.00085664	-0.00071674	0.00012671	0.0011731	0.00045726	0.00062765	0.00051587	-1.0359e-05	0.00077056	-6.9235e-05	0.00082006	0.00071125	0.0012965	0.0010501	0.00053563	0.0013867	-0.000288	0.0016239	-0.00046776	0.0004363
N.S.		-0.00021338	0.00027764	-0.00067761	0.0004133	-0.00058813	0.0018762	0.0025042	-0.00022941	0.0031128	0.00052708	0.00040956	-0.00037175	0.00063565	-8.7426e-05	-0.00010028	0.00021485	-0.00031282	-0.00081509	0.0003944	0.0014865	0.0016488
N.S.		0.001405	-0.00048074	-0.00022352	-0.00050307	-0.00056609	0.0010524	0.00038005	0.00085497	5.5016e-05	0.0024453	-0.00065171	0.00172	0.00012737	-0.00057153	0.0010083	0.0022463	0.00027087	0.0020484	0.00031395	-0.0010057	0.0004922
N.S.		0.0016094	0.0022195	-0.0015194	0.00073858	0.00095893	-0.0036583	0.001387	-0.0013396	-0.0005773	-0.0012982	0.0029236	0.00037223	0.0022896	0.0015671	0.00077462	-0.00078622	2.7251e-05	0.0011157	-0.0015941	0.00019282	0.00020176
N.S.		-0.00012953	8.3786e-05	-0.00014678	-0.0011677	0.00014759	-0.0003678	0.0017284	0.00082082	0.0015128	0.0013165	7.3001e-05	0.00083402	-0.0010328	0.00039053	0.00094534	0.0021185	0.00029005	0.0015968	-0.00061873	-0.0014993	0.0012143
N.S.		-0.00014836	0.00020737	-0.00026903	-0.00022278	-0.0015092	0.00018616	-0.00051217	0.00041544	0.00024025	0.0016401	0.00020389	-0.00077705	0.00078168	0.0013924	-0.001657	0.0013633	-0.00074458	0.00067292	0.00030728	0.0021862	-0.00066717
Positive		-0.00096095	0.0013171	0.0015372	0.0037865	0.0014182	0.0062462	0.0022303	0.0028994	0.0018892	0.00047974	-0.003398	-0.00078185	0.0013685	0.0013	-5.047e-05	0.0023974	0.00024639	-0.00033786	0.0021157	0.0017314	0.00023036
N.S.		0.0033829	-6.9461e-05	0.0014383	0.0010076	0.0028486	0.00017387	0.00016038	0.00063284	0.0011058	-0.0004314	-0.0017985	0.0016074	0.0013726	0.001238	0.0011456	0.00047878	0.00066316	-0.00058894	-0.001262	0.00068096	-0.00153
N.S.		0.0004847	-0.00026291	0.00091861	0.0025308	0.00047188	0.002227	-0.0023094	0.0043796	0.00064064	-0.00020261	-0.0012629	-0.001146	0.0018403	-0.00081629	-0.0016582	0.00034896	0.00053775	-0.00072092	0.001044	0.00081971	-0.0010004
N.S.		0.00070676	0.0019343	0.0012652	0.00017575	0.0026367	-0.00016567	0.00069121	0.00071179	0.00033714	0.00090434	0.0012037	0.00066441	-0.00056734	0.00016159	0.00081402	9.7243e-05	-0.00049476	0.00066866	-0.00025705	0.00033335	-2.0649e-05
N.S.		-0.0016125	0.003272	0.0046725	0.0008628	0.0041347	0.00029323	0.00075451	9.3919e-05	0.000935	0.0021685	-0.0019017	-0.00069319	0.0020758	0.00070058	0.002738	0.0015236	0.0017001	0.0014438	-0.001554	-0.00052351	-0.00093393
N.S.		0.0018766	0.0014063	0.0028449	0.00087235	0.0072559	0.000572	0.005195	0.00064869	0.0033021	0.0033112	-0.00044674	-0.0020986	0.00016696	-0.0015405	0.0012913	-0.00042435	0.00039377	0.0026484	-0.00026878	0.0015669	8.0091e-05
N.S.		-0.00066213	0.0010666	-0.0021714	-0.00082778	0.00048128	0.0001631	0.00022637	0.0036837	0.0023935	-0.00067992	-0.0010647	-0.0038025	-0.00029525	0.00305	0.0021239	0.0021409	0.0060953	0.01169	0.0015877	0.0041594	0.0027854
N.S.		-0.00036548	-0.00014156	-0.00065867	0.00033805	0.0012895	0.0009895	0.00028457	0.0013886	0.00034753	0.00079632	0.00039358	-0.00064418	0.0002154	0.00070489	0.00057952	0.00012624	0.0010398	1.5628e-05	0.00034625	0.00024587	-2.9507e-06
N.S.		-0.00064461	0.0014051	0.0010006	-0.0003003	-0.0018356	-0.0012845	-0.00013787	0.00028558	0.0011539	0.0005498	-0.0007065	0.00069554	-0.00035835	0.0015803	0.00090325	-0.00013504	-3.496e-05	-0.00053616	0.0008132	-0.0018354	0.00097838
N.S.		-0.00051781	0.0012077	0.0019975	-0.0010951	0.0015523	0.00080991	-0.00036156	0.0017579	0.0008231	0.00034122	0.0002663	-0.00054156	-0.00082675	0.0013752	-7.1853e-05	0.00013335	0.00066807	0.00051516	-0.00056945	0.00024189	0.00045184
N.S.		0.0022541	-0.0015949	0.000492	0.00063084	-0.00014805	9.1824e-05	-0.00024917	-0.00082771	-0.00026318	0.0012599	-0.00033845	0.0026634	0.00025642	0.0003598	-0.0014724	0.00053551	-0.00019974	0.00057647	-0.0009642	0.00109	-0.0012626
N.S.		-0.00068997	0.00073348	0.00072314	-0.00065897	0.0019325	0.00084549	8.6166e-05	0.0019032	0.00048494	0.00082507	8.7867e-05	-0.0013177	-0.00026215	0.0012366	0.00011382	-8.4119e-05	0.0010208	1.631e-05	-0.0003556	0.00034563	0.00022087
N.S.		-4.2096e-05	0.00090246	-0.00028914	-0.00088773	0.0026532	0.0028236	0.0010522	0.00071634	0.0020183	-0.00085802	0.0012208	0.00027759	0.00046313	-0.00090367	0.0015453	0.00014615	-0.00059603	0.00027411	0.00074338	0.0021748	0.0020101
N.S.		-0.00041626	-0.00029769	0.00056551	-0.0017526	-0.00020784	5.1189e-05	-0.00050386	0.00045589	0.00024892	0.0016419	-0.00088472	0.001828	-0.00048437	0.00011945	0.0020416	0.0017611	-0.0013801	0.0015164	0.00018879	0.00066631	0.00026756
N.S.		0.00080426	0.002092	0.00060903	0.0011399	9.1308e-05	-0.0001853	0.0009359	0.00033332	0.00045181	0.00024433	-0.00073933	0.00093678	0.0010998	0.00057862	-0.00032978	-0.00041465	-0.00082029	0.00014822	0.0015639	1.0083e-05	0.0001226
N.S.		0.001016	0.00073048	-0.00049165	0.0040177	0.00049101	-7.8319e-05	-0.00042471	0.0011692	-0.00052538	0.0015697	-0.0011897	0.0021523	-0.0017396	0.0014685	0.00032772	-0.0013548	-0.0012365	0.0017583	-0.002027	0.00076342	0.00059527
N.S.		0.00027663	0.0011695	-0.0010793	-0.0025599	0.00082763	6.4213e-05	0.0014217	-0.00025086	0.0017111	-0.00018576	-0.00054519	0.0014441	0.0017012	-0.0011458	0.00085804	-0.00067654	-0.0015045	-0.00031953	-0.0007317	0.00034403	0.00064517
N.S.		0.0014502	-0.00071052	0.0013349	0.0013852	0.00054643	-0.00095108	-0.00049423	2.125e-06	0.00029268	-0.0013803	0.0042914	0.00097538	-0.0013317	-0.00019027	0.0016042	-0.00041788	-0.00023721	-0.00024183	0.00057435	-0.0017918	-0.0016191
N.S.		0.00030073	0.00081404	0.0013418	2.2264e-05	0.0022119	-0.0005883	-0.00021565	0.0017007	0.0015016	0.00068287	1.7831e-05	0.0004516	-0.00067677	-0.0010201	-0.00053948	-0.00037322	-0.00028769	-0.0024171	-0.0016405	-0.0009987	0.00096247
N.S.		0.00081216	0.0015199	0.0010419	0.0010043	0.00022733	-0.00013773	0.00075342	-0.00074032	0.00056607	0.0014144	-0.00099887	0.00049725	0.00086011	0.0010088	-0.00028263	-0.00036222	-0.00017669	0.00064512	0.0017205	-4.4851e-05	-0.00083216
N.S.		0.00067709	-0.00034137	-0.00055816	2.536e-05	-0.00093522	0.00042103	0.0016177	0.0032818	0.001457	0.00074156	0.00023422	-0.00016471	-0.0030043	2.7506e-05	0.000397	0.00075593	-0.0019488	-0.0023741	0.00033474	0.00079571	0.0014531
N.S.		0.00028526	0.0018034	-0.00061418	-0.00042823	-3.5458e-05	-0.00020532	-0.00044876	-0.00057672	-0.0001511	0.00023563	0.0011651	-3.7288e-05	0.0010085	0.00089029	0.00074917	0.0023493	0.0024899	0.0014438	-0.0014338	0.00030491	0.00084604
N.S.		0.00058147	-0.0016409	-7.524e-05	0.001505	0.00011838	0.0010821	0.00025824	-0.0010456	0.00044374	0.0011416	-0.0015237	0.0025751	0.0002584	0.00042911	-0.001745	0.00042541	-0.0011699	0.00058965	-0.00058082	5.9944e-05	0.00032098
N.S.		-0.00025616	0.001763	0.0013313	-0.00027998	0.0010818	-0.00038181	-0.0010946	-0.0011632	-0.0010478	-0.0033568	0.0026699	0.0028256	0.0021077	0.00022211	-0.0011064	-0.0020548	-0.0025184	0.00022824	-0.00079478	-0.00065082	-0.0024183
N.S.		-0.0010249	-0.00057296	0.00051167	-0.0015013	-0.00060156	-0.00010703	-0.0016955	0.0010947	0.00052282	0.00029374	0.00047463	0.00017449	0.00019916	-0.00051391	0.0015711	-0.00025322	0.00032	-0.0010766	-0.0005338	-0.00064406	-0.0003936
N.S.		0.0010781	0.00078203	-0.00028259	-0.00074896	-0.00030966	5.1861e-06	0.0056459	0.0018028	0.0017107	0.0013805	-0.00086606	-0.0039412	0.0010982	0.00094653	0.00082177	-6.4037e-05	-0.0006398	-0.00049611	0.00036807	0.001221	0.0010934
N.S.		-0.00011658	-0.00060488	0.00023351	-6.6064e-05	-0.00085456	-0.00023763	-0.0016814	0.001167	1.9139e-05	-0.0001817	-0.00046053	0.00092927	0.00073799	-0.0001693	0.0010737	0.00052439	0.0006532	-0.00041994	-0.00084747	1.2111e-05	-0.00070355
N.S.		-0.00091864	0.00095268	0.0024514	-0.00093036	0.0016391	-0.0010365	5.0109e-05	0.0014426	-0.0011589	0.0012643	-0.00023113	0.0022844	-0.0012196	-0.00035447	-0.00071232	-0.0016609	0.00073523	0.00086029	-0.00078554	-0.0010412	0.00051706
N.S.		0.00094553	0.00068997	0.00043611	0.0012091	-0.00048368	-2.3741e-05	0.002625	0.00084724	-5.3466e-05	-0.00011012	0.001015	0.00042631	0.00059349	-0.00072212	0.0010529	-0.00017571	-0.00060191	0.0021029	-4.9738e-05	6.7572e-05	-0.0013017
N.S.		-0.00051966	0.0013586	0.00039279	-0.00013724	-0.0011708	0.00053197	-0.00034701	0.0017331	-0.00053624	-0.00025858	0.00034489	-0.00029715	0.00064452	0.00035926	-0.00069873	0.00021186	-0.00030169	-0.00030047	-0.00085106	0.00023513	0.00090999
N.S.		-0.0014563	-0.00057126	0.00024668	-0.0012405	0.00043992	-0.00033194	0.00063621	0.00036168	0.0013705	0.00030557	0.00073104	8.9161e-06	-0.00038671	-0.0004659	0.0013388	-0.00057456	-0.00068963	-0.00074545	0.00014373	0.00069386	-0.0010407
N.S.		0.0010662	-0.00052684	0.0010324	0.00058593	3.2753e-05	-0.0010745	-0.00022781	0.00046717	0.0021025	-0.0012634	0.0012012	-0.00026663	-0.0016211	0.00128	0.0013089	-0.00021362	3.1324e-05	0.00027461	0.00067575	-0.0019453	-0.0018021
N.S.		0.00054429	0.0014404	-0.00081605	0.00091406	-0.0002828	-0.00029937	0.0020004	0.00072204	-0.00037278	0.00016249	0.00046704	0.0004965	0.00038524	-5.6891e-05	0.0021491	-0.00069955	-0.00063787	0.0016148	0.00027609	-0.0018003	-0.0011899
N.S.		0.0021314	-0.00017304	0.00019765	0.0010325	-0.00023	-9.8856e-05	-0.0017227	0.00047199	-9.9783e-05	0.00028283	-0.0017215	0.0022858	0.0001538	0.00041982	-0.00022164	0.00091672	0.00026784	6.5246e-05	-1.5773e-05	0.00018304	-0.00094921
N.S.		-0.0020909	0.0010904	0.0025857	0.0013701	0.0053024	-0.00083923	-0.0024567	-0.0026004	0.001671	0.0034661	-0.0015752	-0.00071601	0.0009163	0.00048621	0.0011417	0.0034303	0.0032626	0.00043688	-0.0010632	-0.00087111	-0.0024319
N.S.		-0.00093756	-0.00019394	0.00026784	0.001243	-0.00044332	0.00051473	0.00088858	-0.0011758	0.00063214	0.0028614	-4.2092e-05	0.00070586	-0.0018803	0.00049569	0.00025101	0.00053308	-0.00064776	0.00052312	0.00030503	-0.00033091	-0.00027628
N.S.		0.00080614	0.0018782	0.00095475	0.0018204	-1.8865e-05	-9.7418e-05	0.00046911	0.00061471	-6.9191e-05	-0.00050782	-0.00022268	0.00091044	0.0011587	-0.00035595	-0.0011947	0.0002162	-0.0013702	-0.00061959	0.0011143	-0.00020561	0.00055409
N.S.		-0.00065038	0.0002672	0.00052041	0.00064273	0.0012879	0.0014647	8.1452e-05	0.00096622	0.0017109	6.2566e-05	-0.0010619	0.00064165	0.00030959	-0.0011304	-7.9907e-05	-0.0001133	-0.00084561	-0.00086348	0.0001016	0.00034938	-0.0001916
N.S.		0.0026901	-0.00079521	0.00059422	-0.00034777	-0.00047368	-0.0002389	-0.00092313	-0.00015169	-0.00095269	-8.3629e-05	0.0013076	0.0012601	0.00062785	-0.00053828	-0.00082011	0.0013542	0.00035458	0.00032172	-0.0009242	0.0013192	-0.0024649
N.S.		-0.0010769	-0.00031954	0.00046312	0.00093311	-0.0016672	-0.00035279	-0.00038551	0.00013387	-0.0017705	0.00093649	0.0014559	-0.00055444	0.00060462	0.00065098	-0.00042713	-5.3127e-06	0.001962	-0.00084589	0.0010746	0.0015553	0.00035005
N.S.		0.00043281	-0.0010762	-0.00040158	-0.00067624	-0.00053546	0.00018151	-0.000492	-0.00096973	-0.00022435	0.0021798	0.00023283	0.00038771	0.0001274	-0.00033329	0.0012866	0.0022798	0.0013428	0.0017856	0.0018052	0.0020184	5.4764e-05
N.S.		-0.000874	-0.0016298	-0.00048334	-0.00061856	0.001856	0.00062457	-0.00069418	-0.00047889	0.0014533	-0.00092393	-0.00073064	0.0017296	-0.00010693	0.0004213	-0.00052011	-0.00062387	-0.0019146	-0.00067032	-0.00046492	-0.00084198	0.00039202
N.S.		-0.00081226	2.1714e-05	0.00103	-0.0012728	0.00026463	0.0030654	0.003289	0.00055787	0.0001978	-0.00057194	-0.0047841	0.0019696	0.00328	0.00058467	-0.0014994	0.0015872	0.0010407	-0.001346	-0.0019172	0.00029504	-8.8186e-05
N.S.		-0.0013019	0.00091156	-0.00033987	0.0015004	-0.00043117	-0.0015418	0.0012266	0.00087164	-0.00091158	0.00080188	-0.00065232	-0.00047137	0.0013577	0.00017226	-0.0011606	7.1579e-05	0.00028947	-0.0010986	-0.00070994	-0.0016873	0.00065268
N.S.		0.0043778	-0.00017358	0.0032868	0.0014837	0.0057342	-0.0011849	-0.0038192	-0.003102	0.0035273	-0.00043705	0.0015234	-0.00051749	0.00010285	3.011e-05	-0.0016626	-0.00061961	-0.0048355	-0.00042699	0.0072103	-0.011722	-0.0037031
N.S.		0.0016909	-0.00024821	-0.00083733	0.00016426	0.0013847	0.0014912	0.00076149	0.0016301	0.0012338	0.00081848	-0.001676	-0.00023253	-0.00074577	5.7118e-05	0.00084749	0.00082449	-0.00073802	0.00051476	-0.001407	-0.0010726	-0.00072782
N.S.		0.0012228	-0.00010679	0.00034265	-0.00072794	-0.00032018	-0.00010662	-0.0011628	0.00085358	-0.00047687	-0.0012964	0.0013994	0.00035839	0.00082215	-0.00065312	0.00011096	0.0026184	0.00010844	0.00017031	-0.00039829	0.0015677	-0.0024671
N.S.		-0.00099714	0.0010743	0.00061627	0.0011858	-0.00047831	-0.0010859	0.00044033	0.0013029	-0.00057405	0.0012053	-0.0037386	-2.0553e-06	0.0017189	0.001093	-0.0021169	0.001073	0.0010529	-0.0013164	-0.00087714	-0.0015828	0.00091653
N.S.		-0.00041625	0.0044414	0.00084877	-0.00025987	0.00078551	-0.00050456	-0.00093685	-0.00087648	-0.00072465	-0.000672	0.001934	0.00067553	0.00051962	8.8726e-05	-0.00084214	0.0014827	0.0010871	0.0008441	-0.00081545	-0.00010447	0.0012809
N.S.		-0.00063818	0.00075965	0.00029554	0.00093729	-0.0018046	-0.00058699	-0.0010976	0.00016451	-0.0015596	0.0007012	0.0021888	-0.0018843	0.0010668	0.00019863	-0.00070885	0.00022151	0.0016374	-0.00098918	0.00032829	0.0014235	0.00063761
N.S.		-0.0011821	-0.00036379	0.00056022	-0.0011266	-0.00017926	-0.00057487	-0.0013304	5.6439e-05	0.00017659	0.0015065	0.00029988	-0.00014774	-0.00089232	-0.00028162	0.00055268	-0.00067655	-0.00034163	-0.00080631	8.4769e-05	7.2523e-06	-3.7381e-05
N.S.		-0.00097424	0.0010722	-0.00075772	0.0002545	-0.0017402	0.0024157	-0.00073142	0.00021653	-0.0013651	0.001021	6.7858e-05	0.00091974	-0.0014009	0.0011844	-0.002408	0.0010676	0.00079175	-0.0015358	-0.0020781	-0.0009258	-0.00099298
N.S.		-0.00012999	0.0010334	0.00041438	-6.8012e-05	-0.00037615	0.0020999	0.0024428	-0.00035629	-0.00010349	-0.00050095	-0.0021018	0.00091904	0.0020164	0.00073908	-0.00098543	0.00087286	-0.00044589	-0.0007967	-0.0020988	0.0014459	-0.00081708
N.S.		-9.8776e-05	0.0012591	0.0012072	-0.00073855	-0.0004347	0.0012192	-0.00077174	0.00094518	0.00057743	-0.00068772	0.001066	-0.00029397	-0.0014105	0.00039727	-0.00015427	0.0003349	-0.00034926	0.00050111	-0.00021968	0.00054636	0.00090628
N.S.		-0.00019966	0.00032543	-0.00096512	-0.0031406	0.00046739	-2.5261e-05	0.00099906	-0.0012114	0.00068878	-0.00068111	-0.00014115	0.00055838	0.0016377	-0.00027486	0.0011832	0.00030736	-0.0010717	-0.0015821	0.00021051	0.00054982	0.00013831
N.S.		-0.00056154	0.0011074	0.0015264	0.0012237	0.00021057	0.00062126	0.0011837	-0.00078228	-0.00053873	0.0040923	-0.00060346	0.00041634	-0.0023128	0.00025874	0.0018931	0.0010059	-0.00078962	0.00061922	0.00035893	-0.0012851	0.0008737
N.S.		-0.0010432	-0.00028187	0.0026956	0.00072006	-0.0013695	-9.5902e-05	-0.00093606	0.00076186	0.00095089	-0.00037456	-0.0011734	5.2661e-05	-0.00074972	0.0010412	-0.00056889	-0.00071313	-0.00029545	0.00022936	0.00065477	0.00035833	0.000271
N.S.		-0.0003201	0.0019712	-0.0005259	-0.00031104	0.00059522	-0.00034455	0.0012563	-0.0011349	0.00016987	0.00071693	-0.0014622	0.001213	0.00067882	0.00030501	0.00019087	0.00072707	-0.0008519	-0.0017826	-9.7591e-05	0.00080633	-0.0013391
N.S.		0.0019894	-0.0011844	-0.00040563	-0.00092525	0.0011322	-0.0015288	-0.00086698	0.0004398	-0.00070907	-0.0002116	-0.0015831	0.0016237	0.00089944	-3.1831e-05	0.00024551	0.00017215	0.00012376	-0.0011778	0.00075498	-0.00040506	-0.0014475
N.S.		-0.001748	0.00011175	-0.00053077	-0.00038016	-0.0011963	0.00064298	-0.00082733	-0.0011456	0.001793	0.00040965	-0.00091577	-0.00066135	0.0008112	8.4718e-05	-0.00011096	-0.00076673	-0.00079322	0.0002035	-0.00047317	-0.00025948	-0.00054227
N.S.		0.0040821	0.0048595	0.0022641	0.0018056	0.0038446	0.0028976	-0.00056404	0.0007718	0.001502	-0.0021168	0.0013303	0.0013225	-0.0013483	-0.0010885	-0.0025214	-0.00019836	0.00064126	-7.2837e-07	-0.0034515	-0.0037775	-0.0011562
N.S.		-0.0011437	0.00010379	-0.0012982	-0.0010886	-0.0025162	-0.00017306	-0.0012236	-0.0014296	0.0022483	-4.8095e-05	0.00044965	-0.00041872	-0.0016098	0.0011171	-0.00010881	0.00092811	0.00097681	-0.0004569	0.0011659	0.00088217	-0.00081175
N.S.		-0.00066677	-0.0011645	0.0014657	0.0020346	-0.0018748	0.00017306	0.0013469	-0.0010017	0.00061119	7.3828e-05	0.0013153	-0.00027191	0.00060721	-0.0011214	0.00031426	0.0014306	0.0014242	0.00099422	0.00021547	0.00072326	0.0012576
N.S.		-0.00091014	-0.0013504	-0.00037955	0.00038667	-0.0014475	-4.5825e-05	-0.00051903	-7.1074e-05	-0.0018676	-0.00018804	0.00068365	0.00063056	0.00053422	0.0004689	-0.00039141	-0.00038552	0.0012741	-0.00050652	0.0011089	0.0011166	0.00020518
N.S.		-0.00073781	0.0013066	-0.0017943	0.00081765	-0.00041168	-0.0014319	0.0017019	0.00063085	-0.00092021	0.00042004	-9.2703e-05	-0.00022731	0.00036973	-2.7673e-05	0.00087576	-0.0009107	-0.00040928	0.000157	-1.3232e-05	-0.0021112	0.00057524
N.S.		2.5631e-06	-0.0012555	-4.7706e-05	-0.00088773	-0.0010822	-0.00034517	-0.00030597	-0.0013419	0.00010276	-0.00096964	6.156e-05	-0.0016879	0.0011234	0.0028514	-0.00084445	-0.00028366	-0.0015385	-0.00047521	0.00032786	0.00047685	0.00034549
N.S.		-9.0069e-05	-0.00057902	-0.00037678	-0.00022433	-0.00091341	0.00019767	0.0010174	-0.0011858	0.0010664	-0.00016073	0.00032171	-0.0011969	0.00046201	0.00081477	-0.00096763	-0.00048052	-0.0012091	-0.00095621	0.00024501	0.00073652	0.00088542
N.S.		0.00062849	0.00028892	0.0013541	0.00097875	0.00016285	-0.00082313	-0.00060708	-0.0015853	-0.00040465	0.0014378	-0.0010508	0.00016371	0.00063413	0.00092157	-0.00019802	-1.7934e-06	0.00031625	0.00067455	0.00080031	0.0001535	-0.00075666
N.S.		-4.729e-06	0.0024045	-0.0008882	9.1819e-05	-0.00061343	-6.554e-05	0.00052347	-0.00061529	-0.00012182	0.00076746	-0.0005228	-6.6399e-05	9.3034e-05	0.00054197	-0.00084509	0.0008968	-0.00095666	-0.00098794	-0.00013397	0.0022048	-0.0014556
N.S.		0.00088024	-0.00059527	0.0013021	0.0013953	0.0010988	-0.0012207	-0.00076564	-0.00079438	-0.0010838	-0.00045949	0.0035082	0.0008366	-0.00049504	-0.0014579	0.00070236	-0.00013252	2.0399e-05	-0.00099914	0.0010065	9.1243e-05	0.00099583
N.S.		0.0020559	-0.00055719	-0.0001994	0.0010498	0.00085858	0.0012397	-0.00021365	-0.0014345	0.00093245	0.00047598	-0.00063206	0.0005742	-0.00015339	0.00021607	0.00051136	-0.00056467	0.0001224	-0.00055754	0.0011293	0.00033578	0.0015635
N.S.		-0.00097319	-0.00018461	-0.00038055	-8.4522e-05	-0.0014923	0.00033412	0.00031884	-0.0014183	0.0010028	0.0010016	0.00026671	0.00061772	-0.0022389	0.00074087	-0.00065094	0.00089099	0.00013246	-0.00050044	0.0014688	0.00086955	-0.00087123
N.S.		4.7239e-05	-0.0017209	0.0013366	0.00054589	-0.0012614	-0.00086668	-0.00056696	0.00044011	-0.00015864	0.00059947	-0.0016304	-0.0018511	0.0014296	0.0010307	-0.00068222	-0.0034275	0.00038468	-0.0011481	-3.5312e-05	0.0015516	-0.00091188
N.S.		0.002615	-0.0010057	-0.0010706	-0.0012439	0.0013506	0.0011007	0.0051762	0.00076799	0.0021004	-0.0021427	-0.001182	0.0023377	-0.00056106	-0.0015327	0.0033637	-0.0030149	-0.00074405	0.0017364	0.0078622	0.010013	0.0062893
N.S.		0.0011217	0.00035549	0.00018374	-0.00086892	6.0583e-05	-0.00022135	0.0011316	8.5876e-05	-0.001971	0.0020061	0.00050876	-0.0017603	0.00051176	0.00039297	-0.00018199	0.0012196	-0.0013069	0.0010962	-0.0026839	0.0018371	0.0010931
N.S.		-0.00054527	0.00052233	-0.00033287	-0.0019405	0.00057729	-0.00024922	0.0010577	-0.0015476	0.00015637	0.00013598	-0.0013889	0.00093385	0.0012475	0.0001873	0.00072603	0.00092099	-0.00084948	-0.0021712	0.0002366	5.0523e-05	-0.00075359
N.S.		0.00022784	-9.261e-05	2.6083e-05	-0.00033476	-0.00019005	0.00021996	-3.5191e-05	0.00080429	-0.00054337	-0.00055601	-0.00080058	-0.0011889	0.0015816	0.00040566	-0.00071828	0.00064051	0.00058014	0.00052689	-0.0010186	3.4624e-05	0.001142
N.S.		-0.00081695	0.0043683	0.00049693	-0.00080104	0.00061103	-0.00024018	-0.00070022	-0.00060815	-0.00057888	0.00049511	-0.00056844	0.00055647	-3.4605e-05	0.00041999	-0.0015257	0.00036164	-0.0011248	-0.00099338	0.00031701	9.0472e-05	0.001117
N.S.		0.00024046	0.0015167	0.00043002	-0.00030864	0.0018681	0.0010445	-8.2355e-06	0.00069907	0.00018761	-0.00011952	-0.00053419	-0.00026907	0.0002387	-0.00057248	-0.00054892	0.00011816	-0.00019869	-0.0021261	-0.0013402	-0.00050121	0.00092432
N.S.		0.0016547	-0.00012079	-0.00048087	-0.00014675	0.00052379	0.000416	0.0015777	0.00035895	-0.00043898	-4.1417e-06	-0.0018992	0.0012075	0.00068232	-0.00038264	0.001889	0.0025077	0.00094716	0.0029922	0.00026767	-0.00071267	0.0008479
N.S.		0.00017361	0.00048696	0.00029733	-0.0013878	0.00014992	-7.001e-05	0.0014717	0.00044008	0.00021986	0.00083916	-8.1403e-06	0.00013551	-0.0010375	-0.001101	0.00087732	-0.00038009	0.000466	-0.00025138	-0.00062749	-0.00039247	0.001738
N.S.		-0.0011262	-0.0012196	-0.0016896	-0.0011223	0.0032168	0.0017109	-0.00096951	-0.00013133	0.00020445	-0.0014358	-0.00012636	0.0010299	3.231e-05	-9.3459e-05	-0.00064916	-0.00024838	-0.0017335	-0.00058912	0.00026416	-0.0012354	-0.00024372
N.S.		0.00057964	0.0021088	0.0018268	0.0010099	0.001011	0.00046944	0.00091482	0.0013367	0.0011663	-0.00036522	-0.00050677	-0.00023534	-0.00035904	-0.001557	9.8224e-05	0.00057588	-8.428e-05	0.001501	0.0013115	0.0012629	0.00049112
N.S.		0.0017598	0.0017949	-0.000806	-0.0019113	3.7535e-05	-0.0016431	0.001028	-0.0017117	-0.0011036	-0.0010173	0.0006972	-0.00023279	0.0014789	0.0013073	0.00055684	-0.00011113	0.00027367	0.00065372	-0.0015516	0.00021982	-0.00061067
N.S.		-0.00031111	9.3081e-05	-0.00036786	0.0016403	0.0018271	-0.0011129	0.00018382	0.0005365	0.0012329	0.0014015	-0.0012696	0.00079696	-0.0012815	-0.0020185	0.0025087	0.00058566	-0.0050968	0.0011644	0.00015906	-0.00026197	-0.0031045
N.S.		-0.00019285	-0.0010053	-0.0004762	0.0018511	0.0002422	0.0020234	0.00037612	-0.0010064	0.00019691	0.00086383	-0.0015488	0.00064048	0.00044566	-0.00028983	-0.0018267	0.00050023	-0.0018429	0.00041571	0.00021889	-0.00093555	0.001332
N.S.		0.00014618	0.0014167	0.0020566	0.001981	-0.0011033	0.00073455	0.0002796	0.00080806	0.00026556	-0.0007004	-0.00084321	0.0002336	0.00053364	-0.0010497	-0.001526	0.00082949	-0.0025545	-0.00069942	0.00097228	-0.0013132	-0.0002557
N.S.		-0.00051061	-0.0018866	-0.00016578	-8.4008e-05	0.0010477	0.00029675	-0.00051193	-0.00034872	-0.0015866	0.0018648	-0.00058618	-0.00070252	0.00024889	0.00026645	0.0010733	-0.00069433	0.0003157	0.00034984	-1.9151e-05	0.0013148	6.5806e-05
N.S.		0.00061383	0.00074362	-0.001157	-0.00032947	0.00058199	0.0003459	0.00076624	3.5196e-05	0.00054928	0.00017302	-0.0012903	-0.00069776	-0.00015833	0.00045326	-0.00029139	6.1497e-05	-0.00020945	0.0002432	0.00081071	-0.0010563	-0.00011943
N.S.		-0.00083527	-0.0012384	0.00010493	-0.00017371	0.00088904	5.2972e-05	0.00040167	-0.00017143	-0.00049482	-0.00035416	-0.0028737	0.001219	-4.2085e-05	0.0017448	0.00087211	0.00074887	0.0015376	-0.0011072	0.0024413	-0.00078775	0.00098539
N.S.		-0.0014969	-0.00013967	0.000186	-0.00085795	-0.00031616	-0.0006637	0.00028133	-4.0515e-05	0.00045751	-0.00094458	0.0010864	-0.0007402	-0.00044835	-0.00036336	5.7e-05	0.0038943	-5.203e-05	-0.00064039	2.0549e-05	0.0012802	0.00033102
N.S.		-0.00013694	0.00023696	-0.00019748	-0.0012583	-0.0016179	0.0011931	-0.00065667	-0.00026767	-0.00010491	-0.00017158	0.0019977	-0.00080601	-0.0010972	-0.00056958	-0.00033207	0.00020581	-0.0012598	-0.00053564	0.00015206	0.00058832	0.0010247
N.S.		0.00049456	0.00078485	0.00104	0.00033623	-0.0017436	0.0004626	-0.00037586	9.6579e-07	-0.0010614	0.00071093	-0.00051933	0.00058603	0.0005129	-0.0012666	-0.0005553	-0.0003414	-0.00024757	0.00015572	-0.00038723	-0.00014452	0.00096555
N.S.		-0.00017202	0.0018974	0.00092333	0.00077	0.0012501	-2.0892e-06	0.00063125	0.00072335	0.0010384	-0.00057042	-0.00067202	-0.00025309	-0.00048186	-0.00083556	-0.00025621	-0.0002553	-0.00023843	0.00085685	0.00020683	-0.00011887	7.9994e-05
N.S.		-0.0016139	0.0003255	0.00026418	-0.00026997	-0.00036916	-0.00067597	-0.00072055	-0.00088955	-0.00048071	0.0024295	-0.00044759	-0.00036148	-0.0014962	0.00016939	-0.00072818	-0.0007944	-0.00051493	-0.00050677	0.00019119	0.0010142	0.0001032
N.S.		0.0011721	-0.00038851	-0.00037547	-8.6809e-05	0.00052472	3.6703e-05	0.0011801	0.00055733	-0.00046874	-0.00081188	-0.001602	-0.00068324	0.0016272	0.00029382	0.00046294	0.0016607	0.0010716	0.0021892	-0.00040109	-0.00017873	0.00091326
N.S.		0.00034136	-0.0018945	-0.00095729	-0.0021452	-0.0012494	0.0010561	0.00015909	0.0022577	0.0014134	-0.00059321	-0.0011498	9.8608e-05	-0.0025525	-0.00066394	0.00069723	0.00052169	-0.00079869	-0.0011236	-0.0012559	-0.0011333	0.0013617
N.S.		-0.0010972	0.0011135	-0.0014749	0.0027052	-0.00013751	-0.0002312	0.00069855	-0.00086102	-0.0019901	-0.0020933	-0.0017492	0.00073958	0.0030648	0.0016674	0.0012352	0.0012377	1.1882e-05	0.00099749	0.00082458	-0.00042962	-0.0010375
N.S.		-0.00078445	-0.003188	-0.0012355	-0.0020782	-0.0020981	0.00058871	-0.001204	0.0024356	0.0010154	-0.00090167	-0.00098744	-0.0014176	-0.00027883	-0.0010882	-0.00032098	0.0005167	0.001179	0.00025382	-0.0017092	-0.0036457	0.00069466
N.S.		0.00040475	-9.5771e-05	0.00082214	0.0011355	-0.0011704	-0.00070431	0.0039762	0.00088252	0.00032351	-0.00051697	0.00019448	-0.00080422	-6.35e-05	-0.0012918	-0.00035024	-0.00088501	-0.0011585	0.00044158	-0.00030918	0.0014041	0.00052469
N.S.		-0.00059288	0.00069477	-0.00098194	0.00035043	-0.00048414	-0.0002511	-0.0011922	0.0001046	-0.0010695	-0.00097305	0.0010346	-0.0017198	0.00090073	0.0003906	-0.00069427	0.00038509	0.00047118	-0.00091257	0.00013721	0.00083892	0.00067093
N.S.		-0.00048126	-0.00039588	8.1694e-06	-0.0014195	-0.0022017	0.00059228	-0.00031672	-0.00085438	-0.00049759	0.00077743	0.0015492	-0.00089894	-0.00072915	-0.00068157	-0.00082467	0.00019581	-0.0016569	-0.0011304	8.6965e-05	0.0001806	0.00020692
N.S.		-0.00021866	0.00087098	0.0014549	0.00080827	-0.0012892	0.0021241	0.00093296	-0.0007765	0.00021681	-0.0011035	-0.0016911	0.00021042	-0.00011678	0.0018983	-0.00096054	5.2374e-05	-0.0005632	0.00043401	-0.0015544	0.0011397	-8.884e-05
N.S.		0.0016289	0.0004643	0.00020642	6.9032e-06	-0.0010943	7.2952e-05	-7.0693e-05	-0.0003715	-0.00022914	-0.0006921	-0.0010939	-0.00021404	0.00061545	0.00055292	-0.00018126	0.00033154	0.0003903	0.00029197	-0.000459	0.0024348	0.0010677
N.S.		-0.00075067	-0.001386	-0.0018821	0.00090704	-0.00085649	-0.00042397	-0.00049502	0.00018535	-0.00090261	0.00057062	-0.0018561	0.00033508	0.00063205	-0.0004137	-5.569e-05	-0.0011808	0.0013843	-0.0006547	0.0017893	-9.9605e-05	-0.0006054
N.S.		0.001539	0.0015697	0.0020439	0.0015082	0.0028081	7.1802e-05	0.0010715	-6.9209e-05	0.000163	0.00037344	-0.00020384	-0.0013406	0.00075499	-0.00117	0.00071728	-0.00013473	0.00032186	-0.0014822	-0.00049782	-4.8624e-05	0.00067077
N.S.		-0.0011033	-0.0031875	-0.0011618	-0.00085374	-0.0019273	-0.0011613	-0.00087308	0.0016017	-0.0004822	-0.00054122	-0.00095079	-0.002078	0.0018405	-0.0010181	-0.0010562	0.001317	0.0011617	0.00032601	0.00029181	-0.0032575	-0.00032137
N.S.		-0.00073576	0.00016461	0.002488	0.0012445	-0.0019167	0.0012648	-0.00039301	0.00016351	0.00041543	-0.0016528	-0.0013556	-0.00026762	-0.00066472	0.0017275	-0.00052327	-0.00040743	0.0004242	0.001155	-5.321e-05	0.00066501	0.0011215
N.S.		-0.00022993	-0.0021049	0.0078145	-0.00045614	0.00031418	0.0045344	0.0017432	-0.0021703	8.7179e-05	0.00047658	-0.0055285	0.005673	0.00067047	-0.00088529	-0.00055478	-0.0043824	-0.0036152	0.0025891	-0.0011822	-0.0047091	0.0020162
N.S.		-0.00033293	-0.00088664	-0.0020944	-0.00080989	0.00040906	-0.00060979	-0.00078009	0.001417	-0.00096194	-0.00014097	-0.0010783	-0.00099125	-0.00042804	0.0004949	-3.9584e-05	-0.001163	-0.0010067	-0.00075937	-0.00014385	0.00053078	0.00047289
N.S.		0.0011028	0.00065539	-0.00020988	-0.0022899	-0.00057151	-0.00084179	0.0008738	-0.00072071	-0.0016923	0.00059462	0.00016527	-0.0013767	0.0007332	0.00060533	4.5915e-05	0.00016782	-6.4846e-06	0.00028151	-0.0021287	0.00079513	-0.00011285
N.S.		-0.00054346	-0.0018774	-0.00070021	0.00027478	-0.0014764	4.5068e-05	-0.0010056	-0.0006002	-0.0017388	-0.00070791	0.0013291	-8.5486e-05	0.00069098	-0.00058005	-0.00018007	-0.0003436	-0.00090424	1.9715e-05	0.00079943	0.00087693	0.0001027
N.S.		-0.0010185	-0.00030137	-0.001878	-0.00067724	0.0024433	0.0011482	-0.00083708	0.00029026	-0.00055884	-0.0017835	4.1876e-05	-0.00040962	0.00031881	0.00029451	-0.00050533	0.00040932	-0.00095438	-0.00059834	0.00052249	-0.00033609	-0.00010076
N.S.		0.00041748	-0.0012251	-0.0002241	-0.0013749	-0.0010813	-0.00048864	-0.00077431	-0.0014	-0.00040194	-0.0016165	-0.0009524	-0.0016448	0.0012228	0.0028928	-0.0007928	5.4645e-05	-0.0011786	2.5269e-05	8.7477e-05	0.0010827	-1.5074e-05
N.S.		0.00038131	-0.00036663	0.0011254	0.00051993	-0.00021337	-0.0012175	-0.0012907	-0.0019728	-0.0010505	0.00094712	-0.0011175	0.00013006	0.00052582	0.00055343	-6.0383e-05	0.00025984	0.00018038	0.00050949	-0.00045595	0.00025983	6.5976e-05
N.S.		0.0040036	0.0038037	0.0064531	0.0031657	0.0064843	0.0022457	0.00085316	-0.0041876	-0.00040708	-0.0025446	-0.0025992	0.0041191	0.002204	0.0013906	-0.0017016	-0.0028042	-0.0052168	8.9056e-05	-0.00043071	0.0015152	0.0017794
N.S.		0.0016601	0.00063154	9.5153e-05	-0.00054968	7.8487e-05	0.00034421	0.00039141	3.3233e-05	-0.0016944	0.001135	-0.00011868	-0.0010546	-0.00038192	1.5723e-05	-0.00011869	0.001961	-0.0017405	0.0016392	-0.001742	0.0024532	0.0020007
N.S.		-0.003277	0.00042187	-0.0011852	-0.0017798	0.0067003	0.0024215	0.0022509	-0.0017371	0.0022452	0.0011268	0.00070982	-0.002588	-0.001983	2.1949e-05	-0.001857	-0.0003353	0.00089524	-0.00015662	-0.00078744	-0.0017879	-0.00017927
N.S.		-0.00035056	0.0019001	0.0023131	0.00014887	-0.00010175	0.00021602	0.00066526	-0.00043081	-0.000888	0.002792	-0.0010867	0.00030907	-0.0027962	-0.00012732	0.0016736	0.0013749	-0.00069994	0.00013647	0.0020386	-0.001391	0.0012953
N.S.		0.00087806	-0.00018853	0.00062724	0.00015341	-0.00058003	-0.00043292	-0.0005531	-0.0016037	-0.00053571	0.00024992	-0.0012024	-5.3624e-05	0.00032438	0.00056501	0.00021518	0.00048062	0.00026074	0.00020812	-0.0011481	0.001045	0.00036723
N.S.		-0.0020131	0.0010293	-9.7864e-05	-0.00068325	-0.00098821	6.3975e-05	-0.0010267	-0.0010927	-0.00081157	0.0015546	-0.0007936	-0.00067833	-0.0016727	0.0008365	-0.0017336	-0.00079606	-0.00022962	-0.00015854	0.0002316	0.00033461	-0.00043183
N.S.		0.00083369	0.0014387	-0.0012722	-0.0002824	0.0013295	-0.0005599	0.0012931	-0.0002238	0.0011878	0.0006567	-0.0050862	0.00113	0.0011729	-0.0015584	-0.00045554	-0.0010065	-0.0013762	0.00052997	-0.0015887	-0.00010713	0.00059867
N.S.		-0.00077504	-0.0016506	-0.00061368	0.00048659	-0.0011148	-0.00050742	-0.00079868	-0.0017611	-0.00043473	-0.00015916	0.0015422	-0.00068555	0.00034809	-0.0017471	0.00080595	-0.0003555	-0.0037031	0.00029136	0.00079541	0.001636	0.00083231
N.S.		-0.0015996	-0.0009299	-0.00059388	-0.0012282	-0.0009111	-0.00041968	-0.0020833	-0.0014172	0.0012583	-0.00029205	-0.0016887	-0.00086956	0.00042459	-0.00033374	-0.00051961	-0.0004779	-0.0001913	-0.00066319	-0.0020596	-0.00089383	-0.0015217
N.S.		-0.00087477	1.1143e-05	-0.000112	0.0022335	-0.00038943	-5.3318e-06	-0.0010666	-0.0010179	-0.00015494	0.00014575	-0.00068919	-0.00028521	-0.00022202	-0.00070639	-0.001372	-0.00042139	-0.00022562	-0.00064357	-0.00067664	-0.00083087	0.00045108
N.S.		0.0018747	0.0010654	-0.0003313	-5.9552e-05	-0.0012689	-0.00033531	-0.00061024	-0.00023731	-0.00063632	-0.0012853	-0.00099169	-0.00010128	0.0011203	-0.00081006	-0.00088439	0.00066046	-2.905e-05	-9.7184e-05	0.0010774	0.0024176	0.001579
N.S.		-0.00091864	-0.00020007	0.00089384	-0.00049006	-0.0024028	-3.8777e-05	0.00054727	-0.00061642	-0.0011418	-0.00011814	-0.00035379	-0.00010974	-0.00029246	-0.00031186	-0.00077357	0.00056108	-0.001153	-0.00085379	0.00027372	-0.00062038	-0.00030202
N.S.		0.00051155	-0.00062964	-0.0015655	-0.0014565	-0.0014294	0.00064993	-7.2219e-05	9.4686e-06	-0.00072215	-0.0015438	-0.00023016	4.9887e-06	0.0008048	-0.0012987	0.00076797	-0.0020513	-0.0020973	-0.0005933	8.3611e-05	0.0014899	-0.0012224
N.S.		-0.00072912	-0.00022223	0.0012009	0.00056213	-0.0015479	0.0001007	0.0010471	-0.00026469	-0.0012594	-0.0005074	-0.0016472	0.0012911	-0.00055512	-4.0793e-05	-0.00025842	0.00092228	-0.00017614	-9.6916e-06	0.0004352	-0.00089543	-0.00011125
N.S.		-0.00018178	0.0014143	-0.00038377	1.5331e-05	-0.0021662	-0.0010787	-0.00057724	9.764e-05	0.00060247	-0.00041891	-0.0011712	-0.0010026	-0.0010905	-4.9239e-05	-1.0414e-05	-0.00026782	-0.00044033	-0.00024971	0.00019311	-0.0016282	0.00080483
N.S.		-0.0010239	-5.062e-06	0.0030617	0.00014019	-0.0020943	-0.0016801	-0.00040394	9.8837e-05	-0.00039392	-0.00039306	-9.3115e-05	2.3786e-05	-0.0018179	-0.00053729	7.9414e-05	0.00075347	0.00092928	-0.00097481	-3.6993e-05	0.0020166	0.00064882
N.S.		-0.001827	-0.0013353	-0.00042375	-0.00019758	-0.00048105	-0.0008227	-0.00039751	8.5708e-06	0.001132	-0.00044626	-0.00053566	-0.0018441	1.3979e-05	-0.0014422	-0.0010944	0.00057035	-0.0017389	-0.00085536	-0.00042399	0.0024795	0.00019823
N.S.		-9.6105e-05	0.0012903	-0.00015709	-0.0011269	0.00018975	0.0015449	-0.00034571	-0.00060871	-0.0014743	-0.00061073	-0.0010775	-0.00069271	0.0010346	0.00021787	-0.00091212	0.00070679	-0.00057788	-0.0017236	-0.0012825	-0.00039947	-0.00029741
N.S.		0.0010829	0.001382	0.0021151	0.0010927	0.0011856	0.00072867	0.0002412	0.00075422	0.00060841	-0.00052462	-0.00058224	-0.00073641	-0.00045207	-0.0022823	0.00016068	0.0003692	8.067e-05	0.00096773	0.00086675	0.0011425	0.00088396
N.S.		-0.00054227	-0.00085715	0.00038857	-0.00054239	-0.0007015	-0.0011907	-0.00060541	-0.00018969	0.0019233	-0.0012539	-0.0014988	-0.0015083	-0.0020021	0.0012253	0.00037797	-0.00034274	0.00079335	-8.7831e-05	0.00044968	-0.00037532	-0.0016074
N.S.		-0.00048099	-9.9235e-05	0.0015508	-0.00021427	-0.001149	-0.00204	0.0038236	-0.0013401	0.0011859	-0.0031201	-0.0012044	0.00012826	-0.0004127	0.0014544	-0.0032333	0.00056911	0.0006194	0.00050012	0.00061792	0.0018831	-0.0020273
N.S.		-0.00021457	0.001307	0.0029103	-0.00010112	0.0023526	-0.00023493	-0.00060385	0.00034688	-0.002219	-0.0002867	-0.00015649	0.00019501	-0.0017075	0.00041237	-0.0025971	-0.00076359	0.0010705	0.00071195	-0.0010287	-0.00045634	0.00032928
N.S.		0.00040326	0.00087847	0.0015099	0.00035382	0.0009685	-0.00087867	0.00061994	0.00028884	-0.0011731	0.00019714	-0.00012609	-0.00111	-0.00052563	-0.000998	0.0010886	-0.0006264	0.00062969	-0.0010162	-0.00054504	-0.00033191	-0.00012954
N.S.		0.00074628	-0.00093554	-0.00036168	-0.00064805	-0.001197	0.0010954	-0.00028731	-0.00075976	-0.0011973	-0.0016973	0.00067758	-0.00042844	0.0012162	-0.0013307	0.00022462	-0.0018949	-0.00051219	-0.0011406	-0.0010637	0.00098271	-0.00061857
N.S.		-0.00080507	-0.0021113	-0.001483	0.0014625	-0.0016892	0.00016973	-0.00039379	-0.00077111	-0.001732	-0.00047283	-0.00031191	0.00013533	-0.00027517	-0.00011117	-5.2395e-05	-0.0015424	-8.8703e-05	-0.0013887	0.0010252	0.000344	-0.00076786
N.S.		-0.00056301	-0.00082348	-0.00048334	0.00010491	-0.00045642	-8.7055e-05	0.00016929	-0.0020384	0.0013926	0.0003545	0.00054835	-0.00053688	-0.00088614	-0.002434	0.0017295	-0.00082128	-0.0042793	0.00034008	0.0006176	0.0024858	0.0015469
N.S.		0.001216	0.0013582	0.0020871	0.0023452	0.003439	0.00061977	0.00079418	-0.00069832	-8.3306e-06	-0.00031562	-0.00096713	-0.0010044	0.00082449	-0.0015586	-0.00011949	0.00097929	-4.956e-05	-0.0019421	-0.00088921	0.00043086	0.0013086
N.S.		-0.00070103	-0.00070609	4.1319e-06	0.00062667	0.00034732	-5.8524e-05	-0.0011861	-0.00088302	-0.000684	3.8896e-05	-0.00050507	-0.00028721	-0.00053001	-0.00096535	-0.0013117	0.00025652	-0.00076532	-0.0004119	-0.00084938	-0.00087089	-0.00032215
N.S.		-9.1661e-05	0.0011148	0.00093969	0.00085966	0.00074362	0.0017763	-0.0012622	-0.00071789	-0.002279	-0.00025259	-0.00048515	0.00022783	-0.0016803	0.0013585	-0.0038778	0.00049377	0.00098792	-0.00048035	-0.0018366	-0.00060247	-0.00055201
N.S.		0.00013856	-0.00065652	-0.0024025	-0.001332	-0.00056668	-8.4032e-05	6.5267e-05	0.00045001	-0.0010893	-0.00067188	-0.0012537	-0.00031399	-0.00021343	-0.00075427	0.0002966	-0.0015915	-0.002299	-0.00050738	0.00015751	0.0013862	-0.00056628
N.S.		-0.0009227	0.0011919	0.001837	0.00018199	-0.0014278	-0.00039501	-0.0012664	-0.0009683	0.00068293	0.0007253	-0.0017499	-7.7809e-05	-0.0024844	-1.7003e-05	0.00048379	0.0010733	-1.3961e-05	7.3222e-05	0.0012318	-0.00053688	0.00084007
N.S.		0.0016199	-0.00014919	-0.00052307	-0.0006033	-7.4744e-06	0.00056226	0.0003484	-0.0012445	0.0021201	-0.00013944	0.00041919	-0.0014839	-0.001469	-0.0021809	0.00087319	-0.0011504	-0.0016911	2.7478e-05	-5.5375e-05	0.0022129	0.00076375
N.S.		-0.0030543	0.0024488	-0.00092645	-0.0023007	0.0027658	0.0040236	0.0031858	-0.0026771	0.0021655	0.0011787	-0.00088109	-0.002921	-0.0020532	0.0010631	-0.00027448	-0.0023835	0.00026468	-0.0014835	-0.0019148	-0.0016126	3.1529e-05
N.S.		-0.00074709	-2.1785e-05	0.0010399	0.0017587	-0.00011109	0.0042673	-0.0015075	0.0022557	-0.00025241	-0.0011312	-0.0020678	-0.0021836	0.00031925	-0.0011194	-0.001274	0.00071473	-0.0010416	-0.00096704	0.0015666	0.0018059	-0.00014193
N.S.		-2.7022e-05	0.00035127	0.0036778	0.00068705	-0.0015345	-0.0020745	-0.00083221	-0.00090242	0.0002557	-0.0011174	-0.00017574	-0.00038535	-0.0015065	-0.00045571	-0.00060591	0.00090593	0.00083361	-0.00073979	0.0010118	0.0019134	0.0011834
N.S.		-0.0011425	9.9694e-05	0.001661	-0.00030515	-0.0014159	-0.0015133	6.2833e-05	0.00040642	-0.0013498	-0.00019088	-0.00028697	-0.00033044	-0.0016853	-0.00086651	0.00070219	-6.3272e-05	0.00074436	-0.001202	-0.00068812	0.00080305	-4.8699e-05
N.S.		0.0012453	-3.9107e-05	-3.1183e-05	0.00041879	-0.00095534	0.00067423	-6.3594e-05	-0.0001028	9.8212e-05	-0.0014626	-1.0016e-05	-0.0016745	-0.00043698	-0.00079886	-0.00098468	-0.00035655	0.0011062	-0.00096783	-0.0017094	-0.00095139	-0.00014999
N.S.		0.00083616	-0.00030371	-0.0013117	-0.0022004	-0.00080202	0.0010182	-0.0011437	-0.00077992	-0.00054843	-0.00040031	0.00026248	-0.00089886	-0.00042093	-0.0016643	0.00058377	-0.0007462	-0.0023854	0.00038952	8.1196e-06	-0.00039402	-0.0015046
N.S.		0.00054947	-0.00014559	0.00035404	-0.00078053	0.00034655	-0.0010504	-0.0014348	0.00021365	-0.00038284	-0.00022449	0.00048845	-0.00075452	-0.0023494	-0.0015593	-0.00017551	-0.00092267	-0.0010943	-0.00060453	-0.001863	0.00064662	-0.00051566
N.S.		0.00049191	0.0010821	0.002362	-0.00047742	-0.00063083	-0.0010801	0.0044239	-0.0034735	0.0012597	-0.0012817	-0.0022693	0.0017604	-0.0019503	0.0013133	-0.0036221	0.00053768	0.00049079	-0.00066344	0.00055503	0.0018187	-0.00044519
N.S.		0.0003695	0.0009038	0.0013919	0.00061411	0.00092305	0.00049824	-2.9266e-05	-0.00013278	0.00015471	-0.00052909	-0.00037744	-0.00084079	-0.00061314	-0.0023107	0.00090107	-0.0004292	0.00027705	0.00033807	-4.0031e-05	0.00063516	0.001534
N.S.		-0.001731	-0.00076934	-0.00053518	-0.0005845	0.00021786	-0.001782	1.1006e-05	0.00030573	0.00074724	-0.0011047	-0.0013568	-0.0011887	-0.0013876	-0.00069787	0.00028109	-0.0007805	-0.0011443	-0.0012331	0.00013964	0.00021908	-0.0015454
N.S.		0.00067682	-0.0017806	-3.453e-05	0.00059351	0.00036933	-5.1977e-05	-0.00090595	-0.0011907	-0.0020229	0.00092183	-0.0016871	-0.001022	-2.2917e-05	0.0003074	0.00020521	-0.0010178	0.00023634	-0.00029308	0.00018788	0.00024506	0.00044192
N.S.		0.0018048	-0.00072362	-0.0014967	-0.0027732	-0.00057842	-0.0025853	0.002345	-0.0040237	-0.00088728	-0.00024769	-0.0024122	0.00077763	0.0018317	0.00017809	0.0022626	0.0023824	-0.0011992	-0.0012926	0.0018555	0.00049611	-0.0017793
N.S.		9.1657e-05	-0.00061338	0.00021148	-0.00057128	0.00085827	-0.00046133	-0.0012389	-2.8435e-06	-0.0010598	-0.00031753	-3.7993e-05	-0.00064932	-0.0016939	-0.0010517	-0.00045216	-0.00032051	-0.0012479	-0.00054234	-0.0013227	-0.00057036	-0.0015775
N.S.		0.0014844	0.00036011	0.00032838	4.1529e-06	-0.00068752	0.00025307	-0.00034025	-0.0013311	-0.0016539	-0.0012367	0.00059715	-0.0013489	0.0006719	-0.00066119	-0.00030542	-0.00092444	-0.00051225	-0.0006866	-0.0021698	0.00064179	-0.00055578
N.S.		-0.0017029	0.0012171	-0.00047101	-0.00089213	-0.0010733	0.00098472	-0.0012091	-0.00028746	-0.0010556	7.7804e-05	-0.0012448	-0.0015086	-0.0016847	0.00071726	-0.0019339	-8.2768e-05	8.2123e-05	0.00060133	0.00046497	-0.00077806	-0.0007537
N.S.		-0.00037368	0.0013986	6.0604e-05	-0.00098681	6.1061e-05	-0.00081369	-0.00043197	-0.0007675	-0.00072686	-0.003757	0.0007674	0.00030782	0.00013444	-0.0010196	-0.0025099	-0.0032848	-0.0023091	-0.0018144	-0.00015808	-7.6468e-05	-0.0017742
N.S.		-0.0016099	-0.00076913	0.00022912	-7.2067e-05	-0.0032226	-0.0025201	0.00032189	-0.0015981	0.0012411	-0.0036635	-0.0011932	-0.0018735	-0.00014297	0.0021552	-0.0014829	-0.00021553	0.00029717	0.00029581	0.0001097	0.0020399	-0.0034019
N.S.		-0.00017561	0.00036996	-0.00048445	0.0019879	-0.0010442	-0.00083899	-0.0015363	-0.0010037	-0.00051114	-0.00049166	-0.0013566	-0.00051308	-0.00051705	-0.00068399	-0.0014555	-0.0012048	-0.00036707	-0.00059971	-0.00029706	-0.0010631	-0.00076615
N.S.		-0.00035381	0.00093675	-0.0010573	0.00049506	-1.2189e-05	-0.00063451	-0.0015472	-0.0014194	-0.0011474	-0.00020206	0.0012397	-0.0011044	-0.0016982	-0.00078312	-0.00098269	0.0011792	-0.0010586	0.00020459	0.0010224	0.00032238	0.00082469
N.S.		0.00322	0.00035283	-0.00078305	-0.00066715	0.00025436	0.00050193	0.00043692	-0.00096847	0.0024119	-0.00093166	0.00015646	-0.0024636	-0.0012449	-0.0021862	-0.00023763	-0.0014203	0.0013089	-0.00082929	-0.0012765	0.00058326	-6.5575e-05
N.S.		-0.0017602	-0.00099834	0.00016977	-0.00055615	-0.00043665	-0.0010747	-0.0001987	-0.00026192	-1.8796e-06	-0.001029	-0.00063189	-0.0018279	-0.00020421	-0.0012778	-0.00018368	0.0020391	-0.0013251	-0.00072251	-9.1504e-05	0.0016301	0.00045142
N.S.		-0.0012085	-0.0010273	-0.00027858	-0.0019069	-0.0010989	0.00049593	-0.0017975	-0.0013267	0.001036	-0.0010857	-0.002041	-0.00064172	-0.00033585	-0.00085245	-0.00082459	0.00058257	0.00026653	-0.0022728	-0.0028624	-0.0011366	-0.0018475
N.S.		-0.0007786	-0.00033082	-0.00053308	0.00088935	-0.00029522	0.00075676	-0.00071148	-0.0013085	-0.00070298	0.00056187	-0.00097464	-0.0018906	-0.00019449	-0.00080215	-0.0017366	0.00050666	-0.0018782	-7.6379e-05	-0.00048818	-0.00095645	0.0011035
N.S.		-0.00012278	-0.0021501	-0.00025151	5.5464e-06	-0.00082514	-0.0016311	0.00041782	-0.00037951	-0.0019749	-0.0015905	-0.0021077	-0.00079159	0.0022313	-0.00074549	-6.7583e-05	0.00072939	-0.0014598	0.00017245	0.0016097	-0.0016823	-0.0017597
N.S.		-0.00040545	0.00086147	-0.0011706	-0.00036877	-0.00034199	-0.001375	-0.0010314	-0.0016292	-0.00048995	0.00056685	-0.00028898	-0.00064616	-0.0022645	-0.00084075	-0.0013975	7.6218e-05	-0.0016175	-0.00087189	-0.00077267	-0.00098106	-1.454e-05
N.S.		0.00088292	-0.0004129	0.00093372	0.00074418	0.0014169	-0.0017047	-0.00089897	-0.00071721	-0.0018851	-0.00021573	-0.0009109	-0.00031917	-0.00025498	-0.001353	-0.00026656	-0.00056895	-0.00024081	-0.0015648	0.00045389	0.0017599	0.0041552
N.S.		-0.00010919	-0.00033594	0.00053091	4.0462e-05	-0.0014774	-0.0013592	0.0036941	0.00040793	0.00038658	-0.00042436	-0.0018821	-0.0019936	-0.0012197	-0.00094436	-0.00051795	-0.0018943	-0.0019649	-0.0012904	6.2807e-05	0.00081459	0.0012524
N.S.		-0.0013196	-6.526e-05	0.00061983	0.00058079	-0.0027361	-0.00093872	-0.0019346	-0.001436	0.0017323	0.00010711	-0.0025362	-0.00057768	-0.0028549	-0.00024167	4.0838e-05	0.00051058	0.0031798	-0.0005158	-0.00076555	0.00010042	0.0013572
N.S.		0.00021809	-0.00056267	4.4203e-05	-0.00016615	0.001392	-0.00016451	-0.00019235	-0.00082704	0.0020817	-0.00095182	-0.0077458	0.0012216	-0.00021551	0.00056885	-8.5298e-05	-0.00034062	-0.0019301	-0.00038056	-0.00067715	-8.162e-05	0.00074831
N.S.		-0.00046248	0.0020363	0.0010442	0.0027941	0.0014367	0.0030526	0.0033775	0.001309	0.0022297	0.00052686	-0.01205	-0.00038055	0.00089655	0.0016004	0.00023179	0.0028972	0.000925	-8.2577e-05	0.0012862	0.00063265	-0.00032737
N.S.		-0.00064189	0.0006758	0.00057894	0.00088759	-0.0022984	-0.0011756	0.0004018	-0.00016227	0.0001016	-0.0010867	-0.0010114	-0.0015062	-0.0007271	-0.0015188	-0.002169	0.0010137	-0.0010475	-0.00098209	-0.001594	-0.00058246	0.0008585
N.S.		0.00024956	-0.0011099	0.00042096	0.0010535	0.00096322	-0.00095711	0.00093407	-0.00065751	-0.00095745	-0.0015046	-0.0024861	0.00081561	0.00022326	-0.0014009	0.0016015	-0.00056085	-0.0046801	0.0011385	0.0011361	-0.00024976	-0.0032283
N.S.		-0.00052503	-0.00035496	-0.00026082	0.0012085	-0.00047686	-0.0005973	0.00098707	0.0026482	-0.00074306	-0.001938	-0.0016532	-0.0023466	0.00025668	-0.0023064	-0.0013022	-0.0020443	-0.0027104	-0.00046986	9.1778e-06	-0.0011154	-0.0011989
N.S.		0.00090495	-0.00064215	-0.00072372	0.0006161	3.2594e-05	0.00063037	-0.0019465	-0.0032038	-0.00073241	5.1088e-05	6.061e-05	-0.00075665	-0.001319	-0.00024865	-0.00073375	-0.00098521	8.9207e-05	-0.00063604	-0.00038925	-0.0020284	0.00067151
N.S.		0.0013123	0.00045793	6.7309e-05	-0.0013897	-0.00019689	-0.00023868	-0.00011611	-0.00036768	-0.0015094	-0.00039633	-0.001725	-0.00060494	-0.0014978	-9.3672e-05	-1.8293e-05	0.00076362	-0.0012885	0.00040636	-0.00050982	0.0019913	0.0019692
N.S.		0.0010061	0.00053536	0.0022155	0.00061717	-0.0011317	-0.0021129	-0.00070913	-0.00095964	-0.00011071	-0.0016013	-0.0013394	-0.00088074	-0.00072882	-0.00066871	-0.00051963	0.0002624	0.00019876	-0.00070124	0.00087103	0.0015603	0.0013595
N.S.		-0.00049067	0.00045125	-0.00096396	-0.0015493	-0.00098554	0.00098363	-0.001132	-0.0010161	-0.0025084	-0.0012665	-0.0014535	-0.0010769	0.00062938	0.00038544	-3.4245e-05	0.00056894	-0.0012969	-0.00091073	-0.00052134	-0.00065956	-0.0012368
N.S.		-0.0011152	0.0026093	0.00087228	-0.00072723	-0.00068919	0.0013998	0.0028064	-0.00412	0.0013327	0.00039823	-0.0026663	-0.00032608	-0.0027755	0.0017216	-0.0017105	-0.0014256	0.00033573	-0.0016488	-0.00075698	0.00023725	0.00011216
N.S.		-0.0024798	-0.00065666	-0.00069004	0.0007058	0.0061092	-0.00016409	-0.00073312	-0.0017871	0.00051348	0.00057956	-0.00029055	-0.0020639	-0.0032176	-0.00018477	-0.0024888	0.00049564	0.0013227	0.00097408	0.0019086	-0.0015735	-0.00066996
N.S.		0.00082188	0.00058048	0.00020445	0.00025568	-0.0013947	-0.00039232	-0.0014878	-0.00087346	-0.0017529	-0.00095792	-0.00079705	-0.00041747	-6.9501e-05	-0.0016385	-0.00080731	-0.0012204	-0.0010648	-0.00043571	-0.00088698	-0.00081718	-0.00051184
N.S.		0.0021068	0.0013388	4.4343e-05	-0.00076897	-0.00026693	-0.0011185	-0.000868	-0.0015986	-0.00093584	-0.0013898	-0.00034594	-0.0015047	-0.00040625	-0.00033364	-0.00064026	8.0048e-05	-0.0013585	0.00026139	-0.0019305	-0.00029504	-0.00075395
N.S.		0.0018701	0.00015089	-0.00064734	0.00020642	-0.00017828	0.00048992	0.00025865	-0.00089502	0.0023341	-0.0017859	-0.00088485	-0.0025644	-0.00098858	-0.0017347	-0.0006672	-0.0010681	0.0023051	-0.0011549	-0.0022367	-0.00080139	-0.00015709
Negative		0.001363	0.0016799	0.00011481	-0.0014492	0.0038069	0.00063637	0.0065791	0.00052939	0.0015439	0.001643	-0.002715	-0.0060571	-0.00014894	-0.0013566	0.00092811	-0.0011617	-0.0010341	0.00073998	-0.00060734	0.0022827	0.00039081
N.S.		0.0020054	-0.0022564	0.0003227	-0.0019125	0.00022704	-0.0014077	0.0037191	-0.0019769	-0.00051073	-0.0014496	-0.00088589	0.0011318	0.00070775	-0.0036883	0.0025377	-0.0015204	-0.0022553	-0.00025065	0.0056318	0.0051027	0.0019158
N.S.		-0.00055993	0.0003927	-0.00018771	0.00033821	0.00021273	0.00087235	0.00071371	0.00061022	-0.0004849	-0.001169	-0.0063887	-0.00020399	0.00073692	9.3378e-05	0.0012592	8.7272e-05	-0.00067038	-0.00023323	0.00086862	-0.00045125	-0.0012439
N.S.		0.00064855	0.00038319	0.0010675	0.0016917	0.0029876	0.00055049	0.00032577	-0.0008058	-0.00092516	-0.00079326	-0.0020126	-0.0011936	0.00030855	-0.001403	-0.00053947	0.0013669	-0.0002933	-0.00091912	-0.00082412	0.00027054	0.00075522
N.S.		-0.00046068	4.8473e-05	-0.0018763	-0.001904	-0.00096154	0.0010473	-0.0012873	-0.00083389	-0.0022969	-0.0011997	-0.00093662	-0.0010858	0.00010497	-0.00058908	0.0011874	8.5569e-05	-0.0014066	0.00031486	0.00063503	-0.00049097	-0.0012863
N.S.		-0.00013712	0.00033741	-0.00098943	0.0011808	-3.1788e-05	-1.6675e-05	0.00075671	-0.0002737	-0.00087668	-0.0027254	-0.0030466	-0.0012124	0.00062123	0.00048805	8.9614e-05	0.0012309	-0.00012467	0.00050338	0.001317	-0.0011939	-0.0014886
N.S.		0.00034723	-0.0013119	-0.00020795	0.0019445	-2.6265e-05	0.0030885	-0.002605	-0.00045326	0.0002972	-0.0016283	-0.00084981	-0.005902	-5.6799e-05	0.0014818	0.0025433	-0.0027721	0.00036904	-0.0018918	-0.0021712	0.0016294	-0.0023773
N.S.		-0.001249	-0.0021448	-0.00058265	0.00058643	-0.0018675	0.0001344	-0.00084665	-0.0014803	-0.0015112	-0.00098273	-0.001003	-0.00096312	-0.0014493	0.00026408	0.00014187	-0.0018187	-0.0004637	-0.0013511	-0.00040275	0.00070357	-0.0015038
N.S.		-0.0014747	-0.0017357	-0.00020133	-0.00083675	-0.0014466	-0.00061607	-0.0011344	-0.001125	-0.00023937	-0.0012847	-0.0019805	-0.0015077	-0.0020815	0.00083638	8.8293e-05	-0.0012722	0.00054561	-0.00078045	-0.00037952	0.0007822	-0.0018331
N.S.		-0.00023409	-0.00040236	-0.00094492	-0.00027329	0.00079339	0.00015486	5.0155e-05	-0.00065221	-0.00075359	-0.00026748	-0.0031651	-0.0017063	-0.00016519	-0.00067637	-0.00098105	0.00086797	0.0001769	2.8397e-05	-0.00025593	-0.00038956	-0.00070996
N.S.		-0.00116	0.00013804	-0.00033245	-0.0018305	0.0011831	0.00039159	9.6085e-05	0.0022178	-0.00029777	-0.0025595	-0.0017306	-0.0026677	4.8698e-05	-0.0025302	0.0015513	0.00074081	-0.0012862	-0.00032171	-1.0507e-05	0.0023077	0.00079917
N.S.		-0.0012662	0.00070651	-0.0011045	-0.00030182	-0.0004482	0.0010035	-0.0014012	0.00043287	-0.0012419	-0.00090539	-0.0017795	-0.0021662	-0.0015013	-0.00042143	-0.0013366	0.00074441	0.00010136	0.00021117	0.00054223	9.5194e-05	-0.00032198
N.S.		-0.00076093	0.00070028	0.00067792	3.0319e-05	0.00034319	-0.00034216	-0.00023401	-0.0013175	-0.00077471	-0.00052311	-0.00057064	-0.000987	-0.0013504	-0.0022133	0.00035217	-0.0010361	-0.00025334	2.0906e-05	-0.00029695	0.00014094	0.0012704
N.S.		-0.0013745	-0.0011921	-0.0015065	-0.00076656	0.00055617	-0.0012192	-0.0012851	-0.00037041	-0.0013623	-0.0010157	-0.0011355	-0.00062711	-0.0017984	-0.0016022	-0.0021644	-0.0014037	9.0351e-05	-0.00029849	0.0033116	0.00077804	0.00058891
N.S.		0.00027965	-0.0015968	-0.0004263	-0.0014366	-0.001821	-0.00013105	-0.00075116	-0.0016714	-0.00098199	-0.00078465	-0.00073156	-0.0019311	-0.0013165	-0.00051284	-0.0019887	-0.00064439	0.00089926	0.00015698	0.00020163	-0.00041264	0.00050241
N.S.		-0.0016928	0.0023548	0.0030149	0.0015984	0.0036555	0.0014371	0.0035799	0.00023355	-0.0019067	-0.0010713	-0.0036562	-0.0021532	0.0015452	-0.00094407	0.0021372	-0.0016338	0.00032881	0.00079665	-0.00058759	-0.00083401	0.00086913
N.S.		0.00028682	8.2048e-05	0.00016541	-0.0014553	-0.00071694	-0.0011574	0.0013395	-0.00024003	-0.00054767	-0.00061885	-0.0027204	-0.0015112	-0.0020241	-0.00029228	-0.0001604	-0.0010345	-0.0017751	-0.0013156	0.00025384	0.00079622	0.0013361
N.S.		-0.00082703	0.00056393	-0.001248	0.00043952	6.8972e-05	0.00034597	-0.001804	-0.00050801	-0.0014912	-0.0012124	-0.00053068	-0.0019065	-0.0015161	-0.0009181	-0.00098333	0.00099705	-0.00054289	6.3383e-05	0.0011673	0.0011115	0.00052821
N.S.		-0.0018087	-0.0016886	-0.00018169	-0.00088574	-0.0042087	-0.0023099	-0.0010903	-0.0020487	0.0026301	-0.0029908	-0.0021989	-0.0022574	-0.0018946	0.00064728	-0.0010906	-0.0013967	-0.00078787	-0.0014619	-0.0008832	0.0021527	-0.0021897
N.S.		0.00077797	-0.00021963	-0.00092692	0.00029948	-0.0017718	-0.0017308	-0.0019015	-0.0013826	-0.0010079	-0.001276	-0.0019022	-0.0011445	-0.00040667	-0.0010017	-0.0019918	-0.0011823	-9.8408e-05	0.00018789	0.0004394	-0.0010828	-0.0016308
N.S.		-1.1523e-05	0.00025549	0.00018741	0.00062898	0.00067736	-0.00044157	-0.0012627	-0.0018664	-0.00040092	-0.0011744	-0.0012326	-0.0011814	-0.001636	-0.00069228	-0.0011006	-0.0011373	-0.00018242	-9.0627e-05	-0.00095188	-0.0017886	-0.00033998
N.S.		-0.00021172	-0.00080607	-0.00041652	-0.0011896	-0.00075518	0.00021711	0.00036038	-0.0022742	-0.0010515	-0.00078315	-0.0010675	-0.0019631	-0.0019667	0.0006963	-0.0017224	-5.405e-05	-0.00019877	-0.00027781	-0.00015389	-0.00084077	0.00058925
N.S.		-0.00034088	-0.0024565	-0.0023634	0.00024519	0.00056469	0.00028035	-0.0023847	-0.0018034	0.00072542	-0.002333	-0.0017247	-0.0040718	-0.00073367	0.0011886	0.0017008	-0.0028556	-0.00023806	-0.0019799	-0.0030453	0.00067478	-0.0027816
N.S.		-4.3978e-05	-0.00032832	0.00022124	0.00096779	-0.00036057	-0.00038466	0.00025554	0.0023144	-0.00033455	-0.00091876	-0.0055528	-0.0026753	0.00049695	-0.0021135	-0.0018811	-0.0030826	0.00052279	0.00015312	-5.2962e-05	-0.00051062	-0.0018366
Negative		0.0007246	-0.0019769	0.0058794	-0.0010459	-0.00335	0.0056375	0.0011493	-0.0054888	-0.0011533	-0.0022168	-0.0096519	0.0096634	0.00011193	-9.7356e-05	0.0014965	-0.0023252	-0.0035935	0.0019073	-0.002405	-0.0036725	0.00069544
N.S.		0.00031051	-0.00080211	0.0019861	0.0026432	-0.0026153	0.0030725	-0.0019859	0.00069453	0.0019312	-0.0020323	-0.0020414	-0.0057225	-0.0018951	8.0368e-05	0.00081435	-0.0024831	-0.00043982	-0.0019034	-0.0022192	0.0019888	-0.00053912
N.S.		-0.00084934	-0.00059546	-4.018e-05	-0.0022794	-0.0019176	0.001472	-0.0016547	-0.0016724	-0.00028002	-0.00206	-0.0027567	-4.349e-05	-0.00094344	-0.001338	-0.00065554	0.00074468	-0.00012601	-0.0028212	-0.0024563	-0.0013047	-0.0018172
N.S.		-0.00017409	0.00051321	0.0014249	0.00018187	-0.0020233	0.00068999	0.00042544	0.00065662	-0.00013951	-0.0016582	-0.0059633	-0.00039261	-0.00085121	-0.00099265	-0.0012626	0.00073767	-0.0031637	-0.00058518	0.0006138	-0.0019557	-0.0011017
N.S.		-4.9189e-05	-0.00024379	-0.0013966	-0.0007338	-0.00078192	-0.00043487	-0.0019175	-0.0011124	-0.0018781	-0.0023304	-0.00075111	-0.0011741	-0.00062191	-0.0014753	-0.0012066	-0.001715	-0.0014803	-0.00087561	-0.0016993	-0.0015257	-0.00087084
N.S.		0.00063464	-0.00046296	-0.00077683	-0.0011694	-0.00082879	-0.00086772	-0.00075202	-0.0022523	-0.0014883	-0.0021281	-0.0032559	-0.0014769	0.00026383	0.0009838	-0.00019651	-0.00091913	-0.001097	-0.00063006	-0.0007259	0.0015647	-0.00044364
N.S.		0.00083841	-0.0012977	-0.00072294	-0.0012068	-0.0023951	-0.0012711	-0.0015857	-0.0015585	-0.0011283	-0.0013376	-0.00141	-0.0019099	-0.00076459	-0.0013632	-0.0022588	-0.0011864	0.00065186	0.0004674	0.00053872	-0.00077708	-0.00068766
N.S.		-0.0012984	-0.00029295	-0.00023793	-0.00025921	0.00025529	-0.0010939	-0.00075097	-0.0016135	-0.0014845	-0.00043655	-0.0010985	-0.0011362	-0.0017864	-0.0019794	-0.0013397	-0.001292	-0.00047335	-0.00034963	0.0012632	0.00029812	0.00088815
N.S.		0.0022286	0.00074963	-0.00064336	-0.00098528	-0.00058029	-0.0016863	-0.0011754	-0.0018639	-0.00024346	-0.0021954	-0.0012379	-0.0012173	-0.0015295	-0.0013648	-0.0007205	0.00011284	-0.0016336	-0.00067395	-0.0023121	-0.0014098	0.00017731
N.S.		-0.0016358	0.0017953	4.2494e-05	-0.002845	0.00096169	-0.0019841	0.00059679	0.0018525	-0.0025625	-0.0017387	-0.0011656	-0.0026327	-0.0025192	-0.00088762	-0.0012191	-0.00041287	0.0008265	0.0023913	0.0015371	0.00079034	0.0012254
N.S.		0.0036891	-0.0018976	0.0025439	0.0003475	0.0064628	0.00020644	-0.0012087	-0.0011813	-0.0027397	-0.0025942	0.0022083	-0.0037336	-0.0020455	0.00035475	6.2855e-05	-0.0015413	-0.0026854	-0.0016347	0.0075586	-0.0073355	-0.0019981
N.S.		-0.0010044	0.0022586	-0.00027138	-0.0018047	-0.00062105	0.00058809	-0.00013638	-9.5941e-05	-0.00023489	0.0012963	-0.010877	0.00031324	-0.00053503	0.00037993	-0.0013897	-8.3406e-05	-0.0018009	-0.002769	0.0001884	0.00048485	0.00096509
N.S.		-0.0012011	-0.0013727	0.00079792	0.00079736	-0.0040136	-0.00018981	-0.0011118	-0.00064241	0.0038129	-0.0025477	-0.0030644	-0.0033551	-0.003195	-0.00080005	-0.00098054	-0.0022152	-0.0014232	-0.002149	-0.00201	0.0020458	-0.00016397
N.S.		-0.0012968	-0.0012792	-0.0024052	-0.0016145	0.00058438	-0.0012067	-0.001636	0.00053374	-0.0014072	-0.0021287	-0.0025175	-0.0010084	-0.0019213	-0.0013743	-0.0019283	-0.0016207	-0.00063203	2.6247e-05	0.0025379	0.0005935	-0.00074057
N.S.		0.0011297	5.372e-05	-0.00016612	-0.00053734	-0.00047318	-0.0018763	-0.0011879	-0.0011803	-0.0013169	-0.0017725	-0.0038054	-0.00057389	-0.00026366	-0.00099703	0.00010707	4.913e-05	-6.5809e-05	-0.00044205	0.00072376	0.0012944	0.0014135
N.S.		-0.001191	0.00040667	0.0004408	-0.0011443	-0.0013077	-0.00011188	0.00086276	0.00072628	0.0001894	0.0011433	-0.015478	-0.00012899	0.0013121	0.0021576	-0.0036419	0.00017892	0.0016313	-0.00102	-0.0015666	-0.0014946	0.0016872
N.S.		-0.0014425	-0.0011587	0.0018013	-0.003062	-0.00013484	0.00384	0.0037367	0.00025076	0.001154	-0.00069425	-0.01592	0.0013165	0.0021661	0.0015708	-0.0037052	0.00091463	0.0019015	-0.0012063	-0.0023285	-0.00087064	0.00090303
N.S.		0.0003627	-0.0016568	0.0021167	0.00071695	-0.0046249	0.00094073	0.0010065	-0.0013993	-0.00058358	-0.00064888	-0.006375	-0.000927	0.00082452	-0.0011614	0.00097434	0.0033197	0.0018576	0.0009736	0.00065438	0.00018283	0.001354
N.S.		0.0021097	0.0041125	0.0022257	0.00066289	0.0049503	0.0058394	0.0038664	0.0033636	-0.0016627	-0.005245	7.5616e-05	-0.0016975	-0.0027974	-0.0024161	-0.0012618	-0.0020933	0.0012981	-0.0037485	-0.0046698	-0.0029201	-0.0016267
N.S.		4.2213e-05	-0.00064366	0.001145	3.6512e-05	-0.00067432	-0.00032542	-0.0016588	-0.0033901	-0.0015372	-0.00071325	-0.0040497	-0.00067522	0.0012605	-0.0013935	-0.00055086	0.0010439	0.00085959	-0.00012492	0.0017214	0.0017985	-0.0002627
N.S.		0.0012619	0.0011571	0.0012393	-0.00036837	0.002042	-0.00053209	-9.6423e-05	-0.00087691	-0.001619	-0.00050101	-0.0055154	-0.00023929	-0.00093931	-0.0010505	-0.0007237	-0.0014841	-0.00059663	-0.00086131	-0.00072108	0.00044551	0.00012027
N.S.		-0.0019555	-9.5321e-05	-0.00082035	5.6806e-06	0.00075725	-0.0019196	-0.00082012	-0.00014231	0.00030048	-0.0014221	-0.0043286	-0.0025605	-0.0022038	-0.00050639	0.00067768	-0.0001336	-0.00025787	-0.00094714	0.00035763	-6.9352e-05	-0.0011831
N.S.		-0.0013966	-0.0015163	-0.0020844	-0.0016601	-0.00097168	-0.00098097	-0.0022403	-0.0013558	-0.0017949	-0.0027817	-0.0010957	-0.0015108	-0.0014281	-0.001186	-0.0011936	-0.0018221	-0.0018475	-0.0021816	-0.0021362	-0.0020222	-0.00051984
N.S.		0.0012349	0.00053343	-0.00041096	0.00034793	-0.0016276	-0.0016679	-0.00056926	-0.0015096	-0.00014745	-0.0022864	-0.0018521	-0.0014521	-0.0016234	-0.0024645	-0.0012953	0.00029828	-0.0015589	-0.001794	-0.002812	-0.0016763	0.00090926
N.S.		-0.0016868	-0.0035002	-0.0028609	-0.00026555	-0.00063529	-0.0021894	-0.0024582	-0.0017042	0.00080453	-0.0043671	-0.0026056	-0.0027972	-0.0013967	0.00041935	0.00025246	-0.0028447	-0.0014604	-0.001896	-0.0025276	0.00060864	-0.0026921
N.S.		0.00096111	-0.00052739	-0.0020489	-0.00014594	-0.0057469	-0.001281	-0.00082544	-0.00025937	-0.0074211	-0.0061659	0.0019901	0.0042349	-0.0028662	-0.0011635	-0.0036635	-0.00057289	0.001721	0.0025168	-0.0055374	0.004443	-0.0017875
N.S.		0.001435	-0.00019753	0.0031339	-0.0011955	0.0077563	0.0034421	0.0056032	0.0010804	-0.0047219	-0.0015617	0.0041729	-0.0054611	-0.004267	-0.0017948	0.00042373	-0.002818	-0.00040687	-0.0036956	0.0026941	0.00029135	-0.00031118
N.S.		-0.0015905	-0.0017939	-0.0013237	-0.0015124	-0.0012944	-0.001375	-0.0020229	-0.0019261	-0.0022029	-0.0020562	-0.0021295	-0.0016575	-0.0014852	-0.0012672	-0.00090411	-0.0015886	-0.0023397	-0.0029746	-0.0017819	-0.0023004	-0.00026951
N.S.		8.0175e-05	0.0022153	0.0033933	-0.00083195	0.0068612	0.0065368	0.0075619	0.0036022	-0.0032356	-0.0027013	0.0021472	-0.0040676	-0.0047334	-0.0037686	-0.00041409	-0.0033688	0.00089476	-0.0058604	-0.0021595	0.00080465	-0.0012211
N.S.		-0.0024654	-0.0031732	-0.0032618	-0.00058142	-0.0017608	-0.0025448	-0.0023235	-0.0017309	-0.00036153	-0.0060644	-0.0027642	-0.0020047	-0.0010198	0.00076316	0.00024525	-0.0018476	-0.0022258	-0.0017259	-0.0014344	0.00014763	-0.0021511
N.S.		-0.0034334	-0.0019314	-0.00061076	-0.0024472	-0.00024268	0.0013324	-0.0006342	-0.00067805	-0.001479	-0.0001491	-0.0022165	-0.0031459	-0.0021802	-0.0042632	-0.0039378	0.00098484	-0.0030436	-0.00096614	-0.00083239	-0.00020108	-0.0050489
N.S.		-0.000841	-0.00017825	-0.0018348	8.9606e-05	-0.00065117	-0.0014995	0.00023832	0.00098342	-0.0020941	-0.0031886	-0.0023937	-0.0039526	-0.0018935	-0.0026506	-0.0011864	-0.0019562	-0.0051619	-0.0015161	-0.00076435	-0.0022695	-0.00056214
N.S.		-0.00014986	-8.858e-05	0.00093601	-0.0011668	0.001096	5.1739e-05	-0.00082955	-0.0015134	-0.0013727	-0.0025988	-0.0040682	-0.0017587	-0.0010516	-0.0028438	-0.0012409	-0.0023419	0.00017467	-0.0012901	-0.0014948	-0.00011614	0.00071538
N.S.		-0.00082403	0.00019236	-0.0010224	-0.0016978	-0.00052614	-0.0018341	-0.00051631	-0.001301	-0.0016775	-0.0048574	-0.0012342	-0.0014	-0.0018429	-0.0029017	-0.0027042	-0.0042367	-0.0019325	-0.0037614	-0.00057003	-0.00060903	-0.0025804
N.S.		0.00043147	0.00032003	-0.001153	-3.2749e-05	-0.0017221	-0.0011827	-0.0013977	-0.00092347	-0.00034314	-0.0010003	-0.0023398	-0.0036293	-0.0014802	-0.0056022	-0.00026906	-0.00044603	-0.0011525	0.00029621	-0.0008631	-0.0011931	-0.00032992
N.S.		-0.00044499	-0.00020989	-0.0014017	0.00044154	0.00029193	-0.00070501	-0.00037373	-0.00022147	-0.00057633	-0.00069536	-0.010194	-0.0023764	0.0001847	-0.0016196	-0.00052678	-0.0013614	0.0017734	-5.469e-05	6.8994e-05	-0.00021261	-0.00033788
N.S.		-0.00059619	-0.0011089	-0.0010092	-0.0012608	-0.0012829	-0.0013983	-0.0020401	-0.0025264	-0.0024838	-0.0012165	-0.0056292	-0.0016319	-0.0012666	-0.0013655	-0.00083854	-0.0010284	-0.0024622	-0.0021849	-0.0014214	-0.0030592	-0.00051988
N.S.		0.00063731	0.00025386	0.00056327	0.00028657	-0.00049468	-0.0002151	0.00097021	-0.0024605	-0.0019276	-0.0010326	-0.011909	0.00041097	0.00054601	-0.00033608	-1.4252e-05	-0.00035879	0.00041379	0.00015936	-0.0010529	-0.0012202	-0.0019597
N.S.		-0.0032581	-0.0015538	-0.0018176	0.0010061	0.0034852	-0.0024791	-0.00251	-0.0051282	-0.0014651	-0.00094774	-0.0026376	-0.0039064	-0.002973	-0.0013469	-0.00071981	0.000794	0.001748	-0.0022847	-0.0010771	-0.0022053	-0.0021368
N.S.		-0.00075697	-0.00058226	-0.00068393	-0.0024885	-0.0024635	0.00038268	-0.0023408	-0.0012123	-0.0017192	-0.003813	-0.0081915	-0.00078131	-0.00084324	-0.0019809	-0.00015213	-0.00077858	-0.0016418	-0.0023921	-0.0018039	-0.0019257	-0.0018096
N.S.		0.00083193	-0.00065704	0.00019837	-0.00034994	-0.00018132	-0.0025228	-0.0014929	-0.0006478	-0.0026606	-0.0015626	-0.0093147	-0.0020638	-0.0021354	-0.0007751	-0.00045251	-0.00094585	-0.00069781	-0.0022906	-0.001742	0.00066856	0.0044504
Negative		0.0022838	0.002518	0.0010454	-0.0004712	0.0029617	-0.00017373	-0.0042206	0.0017113	-0.0029769	-0.0092007	0.0023334	-0.0064468	-0.001263	-0.0040267	-0.0024281	0.00055961	0.0018708	0.00093055	-0.00024925	-0.0020638	0.0012282
N.S.		-0.0058408	-0.0022634	-0.0014098	-0.00022708	0.0010545	0.0039577	0.00059224	-0.00081744	-0.0023593	-0.0019601	-0.0048255	-0.0034091	-0.0039373	-0.0029798	-0.0046001	-5.6179e-05	-0.0024352	-0.0021956	-0.0015576	-0.00038214	-0.0026905
N.S.		-0.001957	-0.0001917	-0.0010478	-0.0012096	-0.0018029	-0.0022698	-0.0025666	-0.0029515	-0.0023686	-0.003268	-0.0039654	-0.00481	-0.0018685	-0.0023699	-0.0021344	6.9237e-05	-0.0011799	3.099e-05	-0.0025563	-0.0010161	-6.7774e-05
N.S.		0.0032735	0.0022203	0.0069543	0.0022172	0.0093295	0.00053252	-0.0010949	-0.0056623	-0.0072356	-0.0093165	-0.0054807	0.0056933	0.0006392	-0.0016356	-0.00080861	0.0012172	-0.0052728	0.00098369	0.00017798	0.0035082	0.00065043
N.S.		-0.0017125	-0.0010753	-0.0030655	-0.0021944	-0.0012354	-0.0027237	-0.001376	-0.0010906	-0.0039922	-0.0046038	-0.003593	-0.0051617	-0.0039507	-0.0029507	-0.001619	-0.0019316	-0.0047785	-0.0026904	-0.0014459	-0.0030731	-0.00092712
Negative		-0.0014324	-0.00087223	-0.0020243	-0.0027608	-0.00094653	-0.0027102	-0.0013547	-0.0018209	-0.0035219	-0.0059937	-0.0032511	-0.004095	-0.0039853	-0.0043128	-0.0025741	-0.0033408	-0.0026375	-0.0048449	-0.0021104	-0.0017149	-0.0037092
N.S.		0.00083975	-0.00039764	0.0027413	0.0012306	0.007474	0.00013765	-0.0023447	-0.0055062	-0.0079586	-0.0089398	-0.0034112	0.00091409	-0.00013999	-0.0024904	0.00016169	0.0074591	-0.001546	0.0038632	0.0047146	0.008564	0.0026826
N.S.		-0.0024022	-0.00055638	-0.00080076	-0.0036416	-0.002558	-0.0028506	-0.003616	-0.0015694	-0.0036595	-0.0039641	-0.0038106	-0.0054436	-0.0034376	-0.0059048	-0.0046504	-0.00070489	-0.0024635	-0.0015282	-0.0019073	-0.0011776	-0.0054891
N.S.		-0.0032359	0.00046545	0.00028185	0.002919	0.0040027	0.0034785	0.0030075	-0.0012808	-0.0049227	-0.0050934	-0.0068658	-0.0051284	-0.0018672	-0.003928	-0.0011558	-0.002718	-0.00072781	-0.00090423	-0.00048429	-0.00049118	0.0011267
N.S.		-0.0019469	-0.0014793	-0.0028318	-0.0033405	-0.0011677	-0.0030991	-0.0019969	-0.001975	-0.004682	-0.0059191	-0.004011	-0.0054398	-0.0048845	-0.0038482	-0.0021463	-0.0020107	-0.0034665	-0.0041106	-0.0023877	-0.0026328	-0.0027212
N.S.		-0.0025264	0.00078449	0.0019864	0.0006308	0.0016546	-0.0015655	0.00031749	-0.0015728	-0.0017163	-0.0040912	-0.0076769	-0.0076745	-0.0056678	-0.0048296	-0.0036799	-0.0048743	-0.0032531	0.00047899	0.001568	-0.0043495	-0.0010406
N.S.		0.0034235	0.00064397	-0.00012463	-0.00012025	0.00084026	-0.00021274	0.00016425	-0.00089544	0.00074948	-0.0015752	-0.032481	0.00015037	-0.00081966	-8.3659e-05	0.00030593	1.553e-05	-0.0013045	-0.00026191	-0.00032098	0.00011049	0.00089372
Negative		-0.0056854	-0.0012738	-0.00127	0.0020943	0.0026809	0.0045299	0.0014717	-0.0020162	-0.0047531	-0.0065128	-0.0079032	-0.0058793	-0.0049119	-0.0041985	-0.0040183	-0.0021935	-0.0019141	-0.0022176	-0.001703	-0.00069906	-0.00026415
Negative		-0.00049184	0.00047767	-0.0029963	-0.00045217	-0.0025809	-0.00086035	0.0046208	0.00066493	-0.0050397	-0.019945	-0.00076514	-0.004611	-0.0023525	-0.0045709	-0.0024279	-0.00039153	-0.0018269	0.00093545	0.0048369	0.0056241	0.00010158
Negative		-0.0048645	-0.0027933	-0.0030204	0.00030504	0.0010535	-0.0041228	-0.0028421	-0.0055803	-0.0052325	-0.0064342	-0.0047795	-0.0081661	-0.0070367	-0.0033982	-0.002611	-0.0026778	-0.0026032	-0.0040763	-0.00080272	-0.0032799	-0.0015142
N.S.		-0.0045597	-0.0021509	8.3127e-05	0.00084803	0.00089543	-0.0034184	-0.0026618	-0.0043548	-0.0038902	-0.0056847	-0.0072212	-0.0093317	-0.0075469	-0.0046398	-0.0037555	-0.0039527	-0.0047288	-0.0021487	-0.00030137	-0.0036998	-0.0012552
N.S.		-0.00291	-0.0008923	-0.0020977	-0.0041948	-0.005763	-0.0061468	-0.0050542	-0.0031146	-0.0062108	-0.0062294	-0.011783	-0.0077165	-0.0052523	-0.0067623	-0.005594	-0.0022704	-0.0022498	-0.0036378	-0.0037845	-0.0030093	-0.0039402
N.S.		0.00049705	-5.0785e-05	-0.00093819	5.9959e-05	-0.00053902	-0.0012365	-0.0019335	0.00014994	-0.0012412	-0.0030458	-0.026213	-0.0087065	-0.0045877	-0.0039914	-0.0030289	-0.0055558	-0.00067948	-0.00078836	-0.0017091	-0.0011624	-0.0022048
N.S.		-0.00016854	-0.0011279	-0.00066786	-0.0024116	-0.00086281	-0.0025352	-0.0034389	-0.0044078	-0.0060177	-0.0086465	-0.029578	-0.0080135	-0.0074017	-0.0055077	-0.0050913	-0.0061849	-0.0037891	-0.0045065	-0.0034694	-0.0018026	-0.0030512
N.S.		-0.0037351	-0.0035064	-0.0033876	-0.0054731	-0.0080746	-0.0087655	-0.0064426	-0.0075231	-0.011636	-0.010799	-0.036135	-0.012822	-0.0088215	-0.009544	-0.0071289	-0.0050605	-0.0045157	-0.0053728	-0.0058385	-0.006326	-0.0037763
vCA1-PL5 Pre-cond NREM
Peak significance	Time (ms)	-200	-180	-160	-140	-120	-100	-80	-60	-40	-20	0	20	40	60	80	100	120	140	160	180	200
N.S.		-0.00029478	-7.4456e-05	0.00094279	-0.00023676	-0.00028861	0.002865	0.0012189	0.00083771	0.0027993	0.0017207	0.0040044	0.0033003	-9.3502e-05	-0.001603	0.0016999	0.0010033	-0.00019532	0.0024953	-0.00023143	2.6267e-05	0.0018917
N.S.		-0.00092252	-0.00092144	-7.7829e-05	-0.00064587	0.00080355	0.0024082	0.001378	0.00071753	0.0015372	0.0021834	0.0048254	0.0021797	0.00027002	-0.001658	0.00028839	0.00043683	-0.00059969	0.00090433	0.0001247	0.00014685	-0.00038228
N.S.		0.00085496	0.00027411	-0.0019113	-0.0017615	-0.0016125	0.00037556	2.3913e-05	-6.0808e-05	-0.0020734	-0.00044912	0.012627	0.015733	0.0038782	0.0018142	0.00031511	-9.3479e-05	0.00038607	0.0028535	-0.000101	-6.9278e-05	0.0010306
N.S.		-0.00040498	-0.00061153	0.00046833	-0.0019588	0.0012993	0.00084675	0.00016556	-0.00083309	-0.0012048	0.0015036	0.00012733	-0.0010081	0.0010351	0.0005341	0.00074922	-0.00030191	-0.00081873	-0.00087861	0.00052134	0.00065614	0.0010014
N.S.		-0.00043442	-0.00069426	-0.00064805	-0.00029414	0.0013593	0.0015493	0.0011235	0.001236	0.0017463	0.0032987	0.0049801	0.0020567	0.00050233	-0.00076675	-3.9213e-05	0.0013142	0.00010964	0.00092834	-0.00083033	0.00022578	-0.0014287
N.S.		0.001792	-0.0013772	-0.0010569	0.00018866	-0.00013432	0.0012214	0.00081599	-0.00068188	-0.0011638	-0.0024895	0.00085073	6.1065e-05	0.00017217	0.0025316	0.00088149	-0.00089104	-0.0011124	-0.002418	3.5729e-05	-0.0015388	0.00058581
N.S.		0.00027842	-0.00036049	9.9073e-05	-0.0021647	0.0012271	0.0011313	0.00046762	-0.00097227	-0.00036505	0.00046977	-0.00013783	-0.00087905	0.00047442	0.0014955	0.0014799	-0.00021843	-0.00045949	-0.00038487	0.00015086	0.00068533	0.00014861
N.S.		0.0017947	0.0015348	0.00093709	-0.00028778	0.0021328	0.00051456	0.002141	0.0018878	0.0010787	0.0038016	0.00085247	-0.00017293	-0.00011944	0.0015709	0.001632	0.00035882	-0.0007603	0.0025344	0.0025268	0.0021413	0.0010655
N.S.		0.0015534	-0.00062341	0.0015251	0.0010778	-0.00052241	0.002596	-3.8488e-06	0.00096736	0.0039382	0.0021641	0.0040405	0.0040783	0.00011067	-0.00031749	0.0014845	0.0020678	0.00051862	0.0025572	0.0003608	4.9347e-05	0.0027633
N.S.		0.00091876	0.00057163	-7.7806e-05	0.00097325	0.0028915	0.0012977	0.00024868	0.0025711	-0.0016987	0.0014133	-0.0012731	0.00073671	-0.00029883	0.00094447	7.7902e-05	-0.00189	0.00025445	-0.0015838	-0.0015622	-0.00059221	-0.00092727
N.S.		0.002106	0.0023742	0.0011462	0.00038372	0.0017781	-0.00058016	0.0019546	0.001858	0.00015164	0.0016361	-0.00060833	-0.0012506	-0.00051697	0.00097043	0.00099077	0.0005668	-0.0011435	0.0018669	0.0023677	0.00098521	0.00071183
N.S.		0.000432	-0.00023289	0.0024316	0.0010288	0.0011738	0.0015744	0.0019231	0.00026092	0.00052616	0.0012112	0.00034061	0.0017858	-0.00066149	-8.2044e-05	-0.00097939	0.00022465	0.0010182	0.00012689	-0.001342	-0.00094842	0.0007854
N.S.		0.00086158	-0.00081026	0.0022023	8.9478e-05	0.0020247	0.0017595	0.0016675	0.0013952	0.00038248	0.0013068	0.0011042	0.0018159	-0.0012977	-0.00036604	0.00028941	0.00072663	0.0014372	0.00031637	-0.00011482	-0.00075563	0.0010653
N.S.		-1.5569e-05	-0.00054346	-0.0032637	0.00013046	0.0012253	0.0013978	0.0023142	0.00089285	-0.00085946	0.00038588	0.0025673	-0.00036203	0.0014595	-0.00043939	-0.00038656	-0.00082819	4.2019e-05	0.0013822	0.0024567	0.0033139	0.000498
N.S.		0.0013179	0.0013764	0.00043872	-0.00046086	0.0022512	0.0010998	0.0021558	0.00084982	0.00089094	0.0034457	0.0011244	0.00081995	0.00072826	0.0024855	0.00087544	0.00019801	0.00032868	0.0015247	0.0009644	0.0014449	0.00061306
N.S.		0.00032922	0.00068706	0.0011667	0.00088202	0.00030572	0.00098044	0.00047695	-0.00054022	0.0017876	-0.00041566	-0.0016804	0.00022758	-0.0010493	-0.00032757	-0.0013598	-0.00058616	6.7725e-05	0.00085617	-0.00077877	-0.00097399	3.2653e-05
N.S.		0.00017195	0.0011976	-0.0012298	-0.00077352	0.00099965	0.00078235	0.0012657	0.00061692	0.00023638	0.0011501	-0.00020644	0.0015381	0.0017343	0.0017058	0.00040669	0.00025096	-0.00010434	-0.00014256	-0.00046126	1.2557e-05	-0.00013866
N.S.		-0.0003566	-0.00076246	-0.0035742	-0.0009968	0.0010025	0.0012736	0.0021839	0.00084131	-0.0020672	0.0013202	0.0041774	0.0010499	0.00062702	-0.0015134	-0.00047793	-0.00064878	0.00076743	0.0020281	0.0011459	0.0028998	-0.00021399
N.S.		0.00045881	-0.00029786	0.0020118	-0.0017607	0.0002647	0.0019006	0.0032931	0.0044105	-0.00073339	0.0017647	0.00088581	-0.00080131	0.00018364	-0.00013163	-8.9268e-05	0.00089351	0.001451	-0.00016388	0.00029059	0.00093611	-0.0015292
N.S.		0.0028652	0.0025676	0.0012495	0.00097274	0.0018415	0.00039069	0.0015563	0.0013085	0.00029431	-5.092e-05	-0.0014591	-0.0017297	-0.0004696	0.00094475	0.00034165	0.0011728	8.8213e-05	0.00046548	0.0017608	0.00044245	0.00094574
N.S.		-0.0017715	-0.0011318	-0.0010727	-0.00045454	-0.0018467	-0.00075411	0.001094	-0.00072531	0.00037064	0.0031695	1.1113e-05	0.0029281	0.0012958	0.00067633	0.0009343	0.00092713	-0.00020116	-0.0013065	0.00062438	-0.0017356	-0.00090053
N.S.		-0.0013456	-0.00075782	-0.00019724	-0.0018406	-0.0003852	-0.00041304	-0.00013327	-0.0010462	-0.0024036	0.00065229	-0.00057853	-0.0015278	0.00039771	-0.00033317	-0.001473	-0.00092337	-0.0010951	-0.0018546	0.00086087	0.00021555	-0.00036203
N.S.		0.00019181	-0.00073363	0.00043077	-0.00088292	0.0012812	0.001067	3.2847e-05	0.0010986	0.00052605	0.00017623	0.00029455	0.0012017	-0.0019123	-0.00051109	0.00037632	0.00024651	0.0012312	0.000925	0.0011065	-0.0001424	0.0012157
N.S.		0.00046208	0.00064977	0.0032586	0.0017422	0.0022687	0.0015249	8.1274e-05	7.6864e-05	0.00068379	0.004614	0.0027469	0.0026721	0.0019578	0.00079088	0.0016236	-0.00011535	0.0019031	-0.00031684	0.00022371	0.00056216	-0.00014243
N.S.		0.0036203	0.0018625	0.0016777	0.0020791	0.0025608	0.0030995	0.0017129	0.0012542	0.0014871	0.00046759	-0.00091436	-0.00035326	0.0003806	0.0016987	0.0013979	0.0030779	0.0027886	0.0011416	0.0024573	0.0021277	0.0015119
N.S.		-0.00049615	0.00050863	-0.00085349	0.00069571	0.00090893	0.0011851	0.00062038	-0.00033176	0.00093113	-0.00090899	0.0011266	-0.0011397	0.0008947	0.00012707	-0.00019554	0.00053294	0.00021765	0.00084048	0.0022751	0.0037482	-0.00069711
N.S.		-0.00057582	8.7903e-05	0.0015967	-0.00092962	-0.0021536	-0.0009045	-0.00063084	0.00040367	-0.00085613	-0.00060229	0.00045794	0.0028072	0.0012114	-0.00066269	0.00067355	0.0011194	-2.9045e-06	0.00063065	0.0014353	-0.00039772	0.0019573
N.S.		-0.00011212	-0.0020504	-0.00082943	-0.00017354	-0.0014957	0.0015062	0.0011941	-0.00017672	0.00096283	0.0041114	0.00042473	0.0015787	0.00095234	0.00062646	-0.00024205	0.00082271	-0.0013575	-0.00030464	0.0014899	-0.0021162	-0.00059368
N.S.		-0.00064906	7.4478e-05	-0.00093339	-0.00060953	0.00043872	-0.00056625	0.00049269	0.00062629	0.0013969	0.0018337	0.0022326	0.0015112	0.00023678	-0.00020691	5.6673e-05	0.0015759	0.00033564	0.0012998	-0.0018788	-4.7065e-05	-0.0013383
N.S.		-0.0020568	-2.9329e-06	-0.00044303	-0.00056945	-0.00031573	-0.00036751	0.0013109	0.00080111	-0.00015345	0.00036052	0.0012018	-0.00041046	0.0018768	0.0018715	-0.00035448	-0.00034184	0.0007561	0.00042651	0.0011818	-0.0016788	-0.0027363
N.S.		0.0024203	0.0010422	-0.00082502	0.0019965	0.001654	0.0017134	0.00083805	0.0030878	-2.7479e-05	0.0015875	-0.0013227	0.0016322	0.00078309	0.0024202	0.0010201	-0.0012408	0.00022182	-0.00078015	0.00026076	-0.00096453	-0.00066104
N.S.		-0.0012563	-0.00080351	0.0001496	-3.4839e-05	0.00063075	0.00015241	0.0012768	-0.00077516	-0.00059516	-0.00038457	-0.00061525	-0.00090361	-8.9539e-05	0.00049771	-0.0010296	-0.00083649	-0.00016365	-0.0015713	-0.00096032	-0.0016987	-0.0039601
N.S.		0.002266	0.0018945	0.0047386	0.0023049	0.0015418	0.0025571	0.0023653	0.0027454	0.0043039	0.0041271	0.0041247	0.0038744	0.0032317	0.0033865	0.003087	0.0022781	0.0024565	0.0023863	0.0013334	0.0017694	0.0023479
N.S.		-6.6477e-05	-0.0016724	0.001704	0.0011511	0.00088122	-0.00052021	0.0010387	-0.001453	-0.0005112	-0.0015856	-0.0017686	-0.0014586	-0.00083093	0.00021737	-0.0012066	-0.00028148	-0.0022353	-0.0026099	-0.0013827	-0.001425	-0.0037746
N.S.		-3.8529e-05	-0.00022549	-0.00077586	-0.00059486	0.00033442	0.0010057	-0.00069374	0.00041338	0.00097238	-0.00076064	0.00013989	0.0012734	-0.0010149	-0.00040934	-0.00045637	-0.0002849	0.00075841	0.001229	9.8561e-05	0.00082597	0.0013275
N.S.		-0.00014247	-7.1309e-05	-0.0024132	-0.0015444	-0.00039222	-0.00020966	0.00069534	0.00015803	-0.0017609	0.0018634	0.0054719	0.001813	0.00090758	-0.0018195	-0.0019714	0.00027369	0.0013177	0.0011055	-0.00045312	0.00074634	-0.00083015
N.S.		-0.00049061	0.00010866	-0.00063223	0.00017273	0.0003199	0.0017728	-0.0001979	0.00073253	0.00123	-0.00060764	-0.00016962	0.0016185	0.00016772	-0.00060673	-0.00064639	-0.00087524	-0.00012543	0.0021966	-0.00085131	0.00057539	0.0011915
N.S.		-0.00099601	0.00012753	-0.0023838	-0.00070558	-0.00034211	0.0012077	0.00032449	0.0017067	0.00062763	0.00010918	-0.0013288	0.0020245	0.0016416	-0.00056388	0.00046277	-6.2416e-05	-0.0013238	-0.000463	-0.00034075	-0.0011033	2.0888e-05
N.S.		-0.00073606	-0.00095968	0.00073874	0.0007187	0.0021063	-0.0006443	0.0024576	0.0002832	0.0019905	0.0022802	0.0035811	0.0016586	-0.0012736	2.5716e-06	0.0016803	3.4041e-05	-0.00098608	-0.00040938	-0.0002621	0.00018039	-0.00089926
N.S.		0.0011942	-0.0026171	0.00015098	7.516e-05	-0.0014233	0.0037624	0.00081905	-0.00018849	0.00097495	0.0043595	0.0016013	0.0027393	0.0016178	0.00057671	-5.3812e-06	0.00092325	-0.0017498	0.001155	0.0027777	-0.00069672	-0.0002971
N.S.		2.1101e-05	-0.00064695	0.0017758	-0.0027436	0.00031338	-0.00090225	0.00042026	0.0021423	-0.00042753	0.00089645	-0.00021654	-0.00089854	-0.00014995	-0.0013792	1.3027e-05	-0.00057739	0.00038687	-0.00082522	-0.00024893	0.0012061	-0.00093351
N.S.		0.001487	-0.0020331	-0.0001937	-0.0011956	-0.00033174	0.00086411	-0.00068563	-0.00046829	-0.0013368	-0.001786	0.0015391	-0.00059992	-0.00069999	0.0027903	0.00033082	-0.0017312	-6.8063e-05	-0.0032213	-0.00028244	-0.0015671	-0.00049139
N.S.		0.00014336	0.0015059	0.0029756	0.0010158	0.0012474	0.0018173	-6.4373e-06	-0.00044499	-0.0012616	0.0028845	0.0016199	0.0017004	-0.00016787	0.00055769	0.00088344	-0.0005634	0.0017524	-0.00059454	0.00011995	-0.00013689	-1.5428e-05
N.S.		-0.00043944	0.0004986	0.0014773	0.0032405	-0.00015999	0.0015743	0.0018494	-0.0016881	-0.00081151	0.0014066	-0.00051783	-0.0010167	0.00048272	-4.0675e-06	-0.00092568	0.00018679	-0.00035058	-0.00029358	0.00022971	-0.00054369	0.0013793
N.S.		-0.00048054	0.00016933	0.0020462	0.0036177	-0.00050023	0.00035049	0.00098266	-0.0014937	-0.00068102	0.0013593	-0.00051218	0.00053389	0.0014923	0.0007241	-0.0011364	-0.0008995	-0.0012763	-2.6801e-05	0.0012552	-0.00076905	0.00060127
N.S.		0.00053181	-0.0024549	0.00087868	0.00010284	-0.0015306	0.0048002	0.00055695	-0.00081754	0.00052471	0.0040546	0.0026875	0.0056095	0.0026137	0.0015282	0.0015973	0.0017767	-0.00071371	0.0024984	0.003122	0.0014565	-0.00031875
N.S.		0.00014316	-0.0004832	0.00047424	-2.5054e-06	-0.00049608	-0.0012979	-0.0014351	3.2268e-05	-0.0015441	-0.0015313	0.00076122	0.00059731	0.0017391	6.0302e-05	0.00019704	0.0015324	-0.00036867	-0.00069189	0.0018832	-0.001367	0.001389
N.S.		0.0012102	-0.00043658	-4.2444e-05	0.001124	-0.00023506	-0.00039332	0.00079406	0.0016953	0.00087178	3.8594e-05	0.0010021	0.00079078	-0.00078637	-0.00012231	0.00081519	-0.00047157	-0.00059768	0.00025214	-0.001405	0.00094781	0.00021742
N.S.		0.00095775	0.00078114	6.0313e-05	-0.00077767	-0.00071804	-0.00048561	0.00061871	-0.0011799	0.00095946	-0.0001092	0.0010489	0.00059563	-0.00072009	0.00057884	0.0001256	-0.0013982	-0.00055301	0.00059032	0.00055608	-0.00034893	-0.0009745
N.S.		0.0012224	-0.00167	0.0003396	0.0014676	-0.002069	-0.0027836	-0.00059473	-0.0014256	-0.00205	-0.0047803	-0.020259	0.0024619	0.0017637	0.0017502	0.0008581	0.00078412	-0.00089024	-0.00035927	0.00056838	-0.0013508	-0.00068258
N.S.		0.00039327	0.00022324	-0.0019704	-0.0019223	-0.00050487	-0.0006192	-0.0030703	-0.0014127	-0.0019228	1.5606e-05	0.00032105	0.00049267	-0.00027221	-0.00072324	-0.00040504	-0.0013002	-0.0018107	-0.00079997	0.00046528	-0.00025027	-0.0010277
N.S.		-0.0011543	-0.00010203	-0.0014922	8.2163e-05	0.00014394	0.0020336	0.0001154	0.0018281	0.0010156	-7.1006e-05	-0.0010908	0.0018124	0.00067318	-0.0013691	-5.7212e-06	-0.00085506	-0.0011787	0.0014238	-0.00029446	-0.00088182	0.00056679
N.S.		0.00041924	0.00027416	0.00086515	-0.00013796	-0.00055557	0.0012623	0.00081347	0.00059011	0.0010857	0.00072114	0.0014123	0.0016509	0.0017151	0.0012538	0.00023199	0.00082794	0.0012164	0.0012978	-0.00042113	0.00046405	0.00041662
N.S.		0.00069428	0.0028615	0.0034099	0.00020151	0.0011419	0.0012158	0.0024405	-0.00021937	0.00079239	0.0030758	0.00074686	0.0015168	0.0007492	0.001099	0.00051638	0.00079333	0.00050574	-0.00020714	0.0019817	0.0022625	0.0019627
N.S.		0.00068751	0.001044	0.0025302	0.0014371	0.0023097	0.0012687	0.0006211	0.00067791	0.0020646	0.0026431	0.002109	0.0013445	0.0027153	0.00053557	0.0018007	-5.8552e-05	0.0011694	-0.00013786	-3.0194e-05	0.0010043	-0.0014845
N.S.		-0.0012215	-0.00012309	-0.00019242	0.0001289	-0.0011995	-0.0012025	0.00072329	0.00098072	0.0012003	0.0014783	-0.00014687	-0.00039032	0.0027912	0.0026409	1.0245e-05	0.00020332	0.00031662	0.0012514	0.0023207	-0.0014126	-0.0018475
N.S.		0.00093317	0.00044335	-0.00087462	-0.001027	-0.0011779	-0.0013491	0.00041995	-0.00018745	-0.00069405	0.00079294	0.0028388	0.00037055	0.0031428	-0.00017259	-0.0028277	0.00011431	0.0010223	-0.00060643	-0.00040175	-0.00071156	0.00013161
N.S.		0.0013072	0.0010316	0.0007505	0.00089225	-9.3945e-05	-1.117e-05	0.0011173	0.00040036	-0.0013739	-0.00029253	0.001349	0.00035134	-0.0013206	0.00042572	0.0010829	-0.0011542	-0.00076223	-0.00014752	0.00016682	0.00046255	-0.00054843
N.S.		-0.0010077	-0.00056134	-0.0018904	-0.0015704	-0.0010851	-0.0017651	-0.0032535	-0.0015945	-0.0021657	0.00025163	-0.00052077	-0.00036491	-0.00057822	-0.0010156	-0.00053342	-0.0017256	-0.0016188	-0.00099641	-0.00034039	-0.00038202	-0.0025954
N.S.		-0.0010973	-0.00045035	-0.00031338	-8.1126e-05	6.5238e-05	0.00029481	0.0040589	0.0013972	-0.0012274	0.002434	0.0010816	0.0013079	-0.0017963	0.00088052	0.00038914	-0.0014354	0.00089743	0.0016932	0.001264	0.00064126	-1.9136e-05
N.S.		-0.00018814	-0.00054852	-0.00038781	-0.0017966	-0.00033888	0.00014228	0.00046727	-0.0005841	-0.00030111	-0.0011973	-0.00043074	-0.00044785	-0.00080834	0.0022705	0.00047088	-0.00028014	0.00013848	-0.000787	-0.00022194	0.00026806	-0.0007622
N.S.		0.00019917	-0.00074281	0.0021457	0.00078892	0.00039103	-0.00089401	-0.00038812	-0.00083371	-0.0010344	-0.0013628	-0.0016606	-0.0013374	-0.00056464	0.0020603	-0.00051096	0.0012309	-0.0028788	-0.0019028	-3.4578e-05	-0.0013392	-0.002167
N.S.		-0.00092829	0.00013438	-0.00090746	-0.0018615	-0.0023283	-0.0032935	0.0010274	-0.0015092	-2.8123e-05	0.0023769	0.0020466	0.0037313	0.0016801	0.0017384	0.0020847	0.0007665	0.00064068	-0.00062444	0.00076759	-0.00011802	-0.00013837
N.S.		-0.00095192	-0.00054479	-8.638e-05	0.00036096	0.00070413	-0.00069998	0.0032894	0.0013684	-2.9191e-05	0.0021255	0.0018403	0.0017273	-0.0017106	0.00049056	0.0013592	-0.0005071	-3.32e-05	0.00050735	0.00033758	0.00047245	-0.0010894
N.S.		0.00085416	-6.5619e-05	0.0036006	0.00059823	-0.00025147	0.0011171	0.001999	0.0010148	0.0025879	0.0038787	0.004113	0.0037206	0.00167	0.0024767	0.0012927	0.0010039	0.00072183	0.0012769	0.0017913	0.0016368	0.0025821
N.S.		-0.00030881	-0.00075561	0.0012184	-0.00045789	-0.0013671	-0.0010769	0.00084042	-6.6689e-05	0.00015847	0.00011932	-0.0020087	-0.00045353	0.0029931	0.0015236	-0.0020943	0.00041077	0.00079159	-0.0021768	-8.1633e-05	-0.0001866	0.0011621
N.S.		0.0016225	-0.001352	0.00061851	0.0013569	0.00062119	0.001557	-0.00053173	0.0013048	0.0044988	0.00269	0.0092857	0.0052553	0.0016567	0.00088701	-0.00020532	0.0026534	0.00079321	0.0014459	0.0011985	-0.00023138	0.0012647
N.S.		-0.00010114	9.9794e-05	0.0021735	-0.00074977	0.00038501	0.0015987	0.0011924	1.5406e-06	-0.00045272	0.00043288	0.0014089	0.00072437	0.00086464	0.0019076	0.00051939	0.0014593	4.9752e-05	0.0011723	0.00049986	-9.0857e-05	0.00091427
Positive		-7.6047e-05	0.0025322	0.0020555	7.2031e-05	0.00047439	0.0010077	0.0014336	-0.00031776	0.0014006	0.0038561	-0.0011217	0.0014686	0.0010746	0.00015525	0.00096049	0.00058357	0.00037587	-0.00052074	0.0018258	0.0017916	0.0023104
N.S.		-0.00010635	0.0010169	0.0035196	-0.00015479	-0.0015124	-0.00046812	-0.00014298	0.00065462	-0.00054895	0.00065404	-0.00015678	0.0033847	0.00018594	-0.00014331	0.0016371	0.00082559	0.00029846	0.0015457	0.0014068	0.00024756	0.0020551
N.S.		0.00058821	0.0014182	0.0034854	-0.00039471	0.0014943	0.0015126	0.0022175	9.2007e-06	-0.00036899	0.0011228	0.0013661	0.00053467	0.00044131	0.0019821	0.00048491	0.0014496	-0.00017932	0.0004632	0.0015229	0.0010707	0.0011873
N.S.		-0.0010233	-0.00019618	0.0010874	-0.0011562	0.00011195	0.00016197	-5.5931e-05	0.00077972	0.001139	0.0013362	0.00012965	5.1315e-06	-0.00043853	-0.00046324	-0.0002938	0.0004225	-0.00061625	0.00027646	0.00017433	-8.0068e-05	-2.3444e-05
N.S.		-0.0001323	-0.00032795	-0.00016441	-0.0010582	0.00044119	-0.00086061	-0.00085389	-3.5924e-05	0.00034118	0.0015703	0.00042505	-0.000187	-0.0010835	-0.0016853	5.3114e-05	8.1356e-06	5.3064e-07	9.4319e-05	0.0003626	-0.00023528	-0.00074925
N.S.		0.0017032	0.00078812	-0.00032855	-0.00045894	-0.00047704	-0.0004189	0.0012844	-0.0012341	0.00096276	0.00021727	0.0023852	0.0010238	2.4578e-05	-0.00057879	7.1082e-07	-0.0017655	-1.9321e-05	0.00014253	0.00084938	-9.2868e-05	-0.00057391
N.S.		0.00035163	0.00030785	-2.6869e-05	0.00013708	0.0005734	-0.00035498	-0.0011557	-0.0019124	-0.00024693	-0.00071707	-0.00022904	0.00048007	0.0012183	-0.0015486	-0.0014473	-0.0019791	-0.00041966	-0.00028542	0.00049362	0.00041338	-0.00059449
N.S.		-0.00097059	-0.00076447	0.00085466	-0.00077267	-0.00068955	0.00015804	0.0014578	0.00069016	-8.8299e-05	0.00038212	-0.0019389	-0.00039622	0.0015376	0.0010872	-0.0014104	0.0025666	0.00073589	-0.001808	0.00078879	-0.00032152	0.00095835
N.S.		0.00025213	0.00092691	-0.00024942	-0.00016893	-0.00033496	-0.00034117	-0.00099355	-0.00074066	-0.0016563	0.000552	-8.7828e-05	-0.00055444	0.00054152	-0.00091435	-0.0019818	-0.00074286	-3.7452e-05	-0.00055414	0.0010665	6.7079e-05	-0.001397
N.S.		0.0018533	0.0017249	0.0006845	0.00015085	0.0025635	-0.001062	-0.0021408	-0.00014484	-0.00037566	0.00018951	0.00061831	0.0039835	-0.00058926	0.0021229	0.00021051	0.00055008	-0.00028761	-0.00086852	-0.00065292	-0.0020417	0.00056576
N.S.		0.00061754	0.0019372	0.0019111	0.00061551	0.00026097	0.0010895	0.00064322	-0.00025297	-0.0021472	0.00052321	0.0010682	0.00033076	-0.0013191	0.00081685	0.00092964	-0.0013123	0.00025672	-0.00046387	0.00054791	-0.00029506	-0.0004668
N.S.		-0.00054383	-0.00041784	-0.0015789	-0.0029876	-0.00068397	-0.0002992	-0.0029325	0.00067537	0.001086	-0.00051833	-0.002009	-0.0024649	0.00024739	0.0032674	-0.0013871	0.0010752	-0.0012578	-0.0025906	0.00093791	-0.0010018	0.00033313
N.S.		0.0010367	-0.00029759	0.00052876	-0.00047588	-0.0012647	-0.001533	0.00074949	-0.00032108	0.00014428	-6.2144e-05	-0.00045298	-0.00063941	0.0044666	0.0012736	-0.002387	-0.00030222	0.00085728	-0.0014996	4.6589e-05	-0.00055248	0.0010005
N.S.		-0.00018468	-8.9912e-05	0.00044806	0.00092309	-0.00033299	0.0012196	0.00064909	-0.00030422	-0.00086605	0.00014671	-0.001318	-0.0015953	-0.0005598	-0.0016597	-1.4724e-05	0.0017104	0.00014311	0.00083629	-0.00047471	-0.00044339	0.00081128
N.S.		0.00049018	-0.00037815	-0.00082527	-0.00097712	-0.001194	0.0010857	-0.00034193	-0.0012681	0.00016542	0.0011385	0.0010398	-0.00021833	0.0010379	0.00027042	0.00017642	0.0010916	-0.0002613	-0.00050302	0.00063171	0.00068867	-0.00085011
N.S.		0.0008768	-0.0010822	0.0011103	-0.00020746	0.00026611	0.0039818	0.00036837	-0.00069301	0.00093533	0.0043171	0.0028662	0.0052996	0.0020794	0.0022744	0.0028256	0.0019424	0.00028013	0.0025597	0.0021677	0.0023894	1.2519e-05
N.S.		-0.00040917	-0.00043613	0.0011786	0.00076511	-0.00090155	-0.001953	-0.0013405	-0.00053214	-0.0012383	-7.5135e-05	-0.00063758	0.00081998	0.00082944	-0.00036583	-0.00053137	-0.0014204	-0.0014457	0.0003175	0.00095519	-0.00013336	-0.00067131
N.S.		0.0011026	0.0024032	0.002714	0.0020556	0.0014392	0.0008489	0.00054278	0.00020209	-0.00018032	0.00089705	0.00074455	0.0025838	-0.0016941	0.0010281	-0.00061245	8.3173e-05	-0.00048252	-0.00095627	0.00042373	-0.0012734	0.00048821
N.S.		0.0029506	0.0018025	0.0022876	-0.00035291	0.0014086	0.0034571	0.0018246	-0.0001968	0.0019948	0.0023048	0.0038307	0.00055015	0.0023772	0.001442	0.00167	0.0015753	0.001118	0.0013626	0.0027921	0.0028423	0.00091131
N.S.		0.001941	0.0011114	-0.00055514	-0.001003	0.00076669	-0.0033841	-0.0048244	-0.00037527	-0.00021124	-5.8736e-05	0.00027634	0.0031636	3.355e-05	0.0014333	0.00035154	0.00025231	5.1257e-05	-0.0011694	-0.0024625	-0.002662	0.00018969
N.S.		0.0017873	0.0015526	0.0016401	-3.7923e-05	0.00082987	0.0016154	0.0033873	0.00032408	0.0012734	0.0012527	0.0014343	0.0031613	0.0022806	-0.0011031	0.0003118	0.0011759	-0.00097929	-0.0016464	-0.00057346	0.00064527	0.0015728
N.S.		-0.00080448	0.00030436	0.00032769	-0.0010101	0.00030786	-0.00020185	-0.0025799	7.8288e-05	-0.00056713	-0.00055137	-0.0016905	-0.0016811	-3.9367e-05	0.0033145	-0.00095683	0.0021387	-0.0023047	-0.0018343	0.0011381	-0.0016983	-0.00051688
N.S.		0.0013017	0.00042861	-0.00072683	-0.00023795	-0.0014593	-0.00070221	-0.0019904	-0.00017239	0.00053807	4.4627e-05	0.0001091	0.00011851	0.0023636	0.0011186	4.6246e-05	-0.002184	0.00034092	0.0036003	4.7803e-05	-0.0019381	0.00045175
N.S.		-0.001447	-0.00084854	-0.00033993	-0.00069991	-7.0625e-05	0.00016104	0.0026503	-0.00063068	-0.0014449	0.0014427	0.00083071	0.00087037	-0.0018066	0.00055664	-0.00037537	-0.0013249	0.0010516	0.0013369	0.0010364	0.00081337	0.00075009
N.S.		0.00033874	-0.0018822	-0.002259	-0.0038387	-0.0022345	-0.0011113	-0.0018779	0.0017132	0.0016283	-3.3193e-05	-0.0021201	-0.0026535	-0.00012982	0.0025467	-0.00039312	-0.00031345	-0.00075881	-0.0022461	1.8752e-05	4.74e-05	0.00038476
N.S.		0.00089615	0.0028831	0.0040197	0.0034513	0.00025906	0.0024124	0.0019809	0.0010282	-0.00017851	0.0019309	0.0013502	0.0015157	-0.0028852	-0.00056237	-0.0014099	0.00029248	-2.3024e-05	-0.00043688	0.00016972	-0.00075355	0.0012038
N.S.		0.0001604	0.00014308	-0.0001298	-0.00044023	-0.0010953	-0.0010478	0.001377	5.8572e-07	-0.00012238	-0.0021718	-0.001796	-0.00039919	-0.00087417	9.7753e-05	0.00059442	-0.0001033	-0.0011752	1.3903e-05	0.00024682	-0.00014597	-0.0015351
N.S.		0.00076158	0.0011943	-0.0014838	-0.0014484	-0.0023322	-4.4181e-06	-4.896e-05	-5.1156e-05	-0.0015571	-0.00063741	0.0031504	0.0052067	0.0017793	0.0019333	0.0015541	5.7273e-05	0.0010278	-0.0012859	-0.0024687	0.00018464	0.00053858
N.S.		-0.000536	-0.00090111	0.0018525	-0.00061342	-0.0014203	-0.00046762	0.00182	-0.0010435	0.00037599	0.0021192	0.0055218	0.0046933	0.0013227	0.0024306	0.0011027	-0.00053931	-0.00035492	0.00015323	0.0012215	0.0019923	0.0043293
N.S.		0.0014398	0.0013244	0.0012756	0.0012356	-5.3171e-05	0.00071076	0.00063021	0.0016343	0.0023815	0.0014909	0.001624	0.0019794	0.0016748	0.00083111	0.00019637	0.0010191	0.0015252	0.0013779	-3.784e-05	0.0018511	-2.2811e-05
N.S.		0.00068551	-0.0013648	-0.0010667	0.0014247	-0.00077757	-0.00023962	0.00034389	0.0028918	0.0020247	0.00045732	0.00019213	0.00017979	8.8888e-05	2.0295e-05	0.00082673	-2.5781e-05	-0.00054524	6.5172e-05	-0.001437	0.00068832	0.00090862
N.S.		2.3292e-05	-0.001762	-0.001333	-0.00084673	-0.0025736	-0.001172	-0.0015497	-0.00013935	0.00017209	-0.0011066	-0.00073437	0.00012951	0.0015549	0.0003123	-0.00026092	-0.0031695	-0.00054454	0.00089558	-0.00078326	-0.0020381	-5.0947e-05
N.S.		0.0013585	0.0014375	0.00031604	0.00054655	0.00051197	0.0013893	0.0023841	0.00080622	0.00063626	0.00043111	0.0011265	0.0021736	0.0022147	-0.0012129	0.0001089	0.0013772	-0.00076458	-0.0011985	-0.00055854	-0.00065288	0.00037168
N.S.		-0.0013432	-0.0022238	-0.0031303	-0.0025092	-0.0025319	-0.0011481	-0.001942	-0.0030779	-0.0025884	-0.0016671	-0.00033996	-0.0042098	-0.0019565	0.0010417	-0.0028866	-0.0039098	-0.0039026	-0.002984	-0.0031902	-0.00046152	-0.0001625
N.S.		-0.0011857	-0.00031056	-0.0014008	-0.0010628	-0.00074325	-0.0022985	-0.0013618	-0.0008693	-0.0005719	0.00035033	-0.00044636	0.00010373	-0.00028193	-0.00065312	0.00013005	-6.8393e-05	-0.00060989	0.00023736	-0.0014046	-0.00042054	-0.0021278
N.S.		0.00032001	-0.0017449	-0.0022243	-0.0011519	0.00062326	-0.00022927	-0.00035061	0.00053849	-0.0014388	-0.0014375	-0.0023112	-0.0010607	-0.0022331	-0.0033015	-0.00098723	-0.0011403	-0.0013262	0.001393	0.0030721	0.0022206	-0.00053757
N.S.		-0.00064553	-0.0024027	0.0016613	0.00022666	0.0017148	0.0028674	0.0013447	0.0013793	0.0022251	0.00041033	0.00082916	0.0013792	-0.0014187	-0.0010373	0.0012775	-0.00016484	7.6418e-06	-0.0021316	-0.00099242	-0.00077244	0.00073387
N.S.		0.00065567	-0.00075946	9.2717e-05	2.758e-05	0.00033626	-3.1915e-06	-0.00063768	-0.002111	0.0002088	-0.0023135	-0.00077565	0.00028786	0.00073875	-0.0026224	-0.00038282	-0.0017863	-0.0012531	0.00043817	0.00034978	0.00087535	0.00091138
N.S.		-0.00029208	0.0018885	0.0015973	-0.001233	-0.0004595	5.5883e-05	-0.00066021	-0.0014785	0.0011621	0.00026106	-8.6959e-05	0.0011183	0.00026009	-3.7522e-05	-5.4538e-05	0.0012765	0.00045313	0.00049611	0.0014876	0.0017702	-0.00046582
N.S.		0.00035269	-0.0014661	0.0028909	0.0015347	0.0017297	0.0022156	0.0011472	0.0011773	0.0012138	0.00093082	-0.00033765	0.00061635	0.00021872	-0.00020778	0.0010817	-0.00042406	0.00035885	-0.0013887	-0.00053886	-0.0015005	0.0012787
N.S.		9.8903e-05	0.0010578	-0.00057963	-0.00083525	6.0521e-05	0.00086172	0.0010484	0.0008224	0.0025982	-0.0017667	-0.0030029	-0.0017353	0.0013607	0.00050992	-0.00051012	0.00043942	-0.00066666	-0.00040968	-0.00018807	-0.0001679	-0.00023669
N.S.		-0.00074324	0.00098404	0.0013174	0.0013004	0.00090675	0.0016538	0.0003091	-0.0018404	0.0017867	-0.00061492	0.00078751	-0.00055397	0.0010681	0.00085022	0.00042559	0.0013449	3.516e-05	0.00043436	0.0013687	0.003626	-0.0018213
N.S.		-0.00069964	-0.00067052	0.0012706	-0.00077902	0.00029632	0.00011259	0.0018393	0.00087886	0.0018227	-0.0019375	-0.0016409	-0.002285	-0.0005233	-8.4722e-07	-0.00042686	0.00079063	0.00055291	0.00077331	0.0021539	-5.2979e-05	0.00044088
N.S.		-0.00029735	0.00041531	-0.00099098	-0.001797	-0.00048377	-0.001253	-0.0018228	-0.0021527	-0.00091335	-0.00091019	0.00022081	-0.00051463	-0.0016948	-0.00084091	-5.439e-05	1.4598e-05	-0.0012839	-0.002334	0.0014311	0.0014158	0.00022668
N.S.		0.0018196	0.0025759	4.5163e-05	-0.0002955	-0.00010001	0.00018357	-0.00045999	0.00072005	-1.214e-05	0.0016299	0.00089289	0.00068617	0.0025796	0.0019078	-0.00013071	0.00016531	0.0011108	0.0036263	0.0015403	-0.00016633	0.00089483
N.S.		-0.00017537	0.00053052	0.00095283	-0.0011834	-0.00040749	-0.00049279	-0.00085628	-0.0019845	-0.00046518	1.5226e-05	0.00049106	0.0018196	-0.00058067	-0.00029126	0.0002654	0.0013489	0.00036978	0.0014415	0.0014686	0.0015676	-0.0011814
N.S.		-0.00054303	-0.00081878	0.00060826	-0.0020295	-0.00028935	-0.0027161	-0.0016741	0.000355	-0.0013578	-0.00042158	-0.00080441	-0.0002395	-0.00024306	-0.0014814	4.9512e-06	-0.0015487	-0.0012034	-0.00058868	-0.00039305	0.0008548	-0.00093048
N.S.		0.00051545	-0.0018935	-9.5742e-05	-8.3994e-05	0.0010339	-0.0010092	0.002628	0.00050289	0.0011427	0.0025371	0.00077755	-0.0011416	0.00018928	0.0012095	0.00098139	0.00040975	-0.0026661	0.00099533	1.5428e-05	0.0010046	0.0020067
N.S.		0.0011625	0.0025073	0.0029027	0.0017689	0.0016825	0.0020631	0.0026063	0.0033109	0.0035572	0.0024057	0.0028323	0.0024338	0.0032458	0.0037324	0.0035352	0.0018763	0.0023097	0.0022986	0.00060328	0.0005188	0.002469
N.S.		-0.00087713	0.00097205	-0.00015069	-0.0022578	-0.0013806	-0.0025385	-0.00047722	-0.001799	-0.0016203	-0.00086947	2.6831e-05	-0.00014593	-0.0019398	-0.00047306	0.00085064	0.0012556	-0.00085504	-0.0023249	0.00013265	0.0011568	0.00050653
N.S.		0.00098347	0.00034246	-0.00034157	0.00025154	0.00023518	0.00041835	0.0016631	-0.00071656	0.0007489	0.00084943	0.0029665	0.00061395	0.00024535	-0.0021756	-4.4599e-05	0.0001095	2.0337e-05	-0.00013976	0.0010916	0.0016536	0.00030229
N.S.		0.0014248	-0.00014907	0.00017388	-0.00018084	0.0002827	0.0020355	0.0029945	0.00071397	-9.1369e-05	0.0014248	0.002221	0.0011803	0.0019611	-0.0011939	0.0016524	0.0029479	0.0014942	0.00037193	0.0029474	0.00365	0.0020867
N.S.		0.0015089	-0.00092537	-0.0008911	0.00058504	-0.0013686	0.00065796	-0.00020199	-0.0010626	0.00049975	0.00093103	0.00060212	0.00016517	0.00099025	-0.00032065	-0.0001222	0.00025577	-9.9742e-05	-0.00099257	0.0006268	0.0020876	0.00014711
N.S.		0.0011013	0.0013287	0.004269	0.00013045	-0.00039514	0.00042674	0.00051353	9.2211e-05	-0.00080497	0.00072042	-0.00085041	0.0022801	-0.0001272	0.00081892	0.0027002	0.001471	0.00082032	0.002188	0.0018666	0.00059836	0.0021068
N.S.		-0.00040859	0.0013743	0.0010422	-0.0011809	-0.0010011	0.00016061	-0.00049395	-0.00063584	0.0014005	-2.688e-05	-0.00053799	0.00028571	0.00023603	-0.00055117	-0.0006802	0.0013262	0.00052011	-0.00038272	0.00085905	0.0015141	0.0006025
N.S.		-0.00025266	0.0011687	-0.00050417	0.000593	0.00026852	0.00096251	0.00048432	0.00052782	0.001142	0.00094653	0.00063085	0.0009677	0.0018732	-0.00087625	-0.00074099	0.0020229	0.00011791	-0.00042521	0.00056922	-0.0009308	-0.00041929
N.S.		0.0026376	0.0025148	-0.00015873	0.00025303	-0.0013255	-0.00013253	-0.00094916	0.0012369	0.00093731	-0.0018964	-0.0011257	-0.0007642	-0.0015021	0.00094933	0.00079579	0.0011753	-0.00025111	0.00039368	-0.0019938	-0.00050055	-0.0010359
N.S.		0.00098426	-0.0014314	-0.0014842	-0.0024432	-0.0015837	-0.0016907	-0.0012211	0.0026148	0.0015518	-8.696e-05	-0.0024356	-0.0017317	-0.0010317	0.00060715	0.00046892	8.2667e-05	-0.0011818	-0.0013149	-0.00057395	0.00055493	-0.0003796
N.S.		-0.00014706	-0.00066849	0.00073665	5.428e-07	0.0012173	-0.00026496	0.00051027	-0.00035349	0.00063766	0.0012974	-9.425e-05	-0.0030484	-0.0011012	-0.00048006	-0.00046007	-0.00033734	-0.002834	0.00057399	-0.0016506	0.00032596	0.0006209
N.S.		-0.00071763	-9.0956e-05	0.0005423	0.00013588	-0.00026341	0.00063194	0.00082816	0.0018589	0.00332	-0.00084191	-0.00064054	-0.0019708	0.00039369	-0.0012846	-0.00029884	1.3925e-05	0.00023641	-0.00086677	3.0931e-05	0.00098183	0.0008689
N.S.		0.0010379	0.0013887	-0.00023478	-0.00096755	-0.00070834	0.0022627	0.0025177	-0.00024048	-0.001416	-0.00083185	0.0004525	-0.00034732	0.0010399	-0.0018526	0.00044092	0.0010885	0.00033824	-0.00025222	0.0026716	0.0024316	0.0017971
N.S.		0.001876	0.00055972	-0.00050606	-0.00072915	-0.00085824	-0.0018518	-0.00063607	0.0024273	0.0017112	-0.0009578	-0.0024046	-0.001139	-0.0019581	-0.00052099	0.0007349	0.00094384	-0.0010363	-0.00035267	-0.0010386	0.00041217	-0.0010249
N.S.		0.00070028	6.1368e-05	-0.0002687	0.0015618	-0.0013508	-0.0007494	0.0014607	0.0001467	-0.00042018	0.0055047	-0.013744	0.0038547	0.0030909	0.0012098	0.0010441	0.00075521	0.00068257	-0.00062691	0.00019295	-0.00106	-0.00081353
N.S.		0.00010916	0.00065833	0.00077103	-0.00027547	-0.0016206	-4.9392e-05	-0.00044373	0.00046602	-0.0026078	0.00076818	0.0006829	-0.0010809	-0.00034843	-8.1367e-05	-0.0019202	0.00060386	0.00063333	-0.00023885	0.0011166	0.0010529	-0.00085221
N.S.		-0.00053602	0.00077244	0.0006902	0.00067713	-3.158e-05	0.00012404	0.00042511	0.00065853	0.0021266	0.00097817	0.00057525	-0.0019615	0.0008316	-0.00086982	-0.00097827	-0.00033358	0.00013524	0.00027442	-0.00052425	0.0012259	0.00074984
N.S.		0.00013789	-1.8416e-05	-0.00059212	-0.00097647	0.00016032	-0.00093774	-0.0014068	-0.00021811	-0.00022126	0.0005133	0.000415	-9.4293e-05	-0.0011493	-0.0022541	0.00017279	-0.00018412	-0.00038164	-1.5935e-07	-0.00024691	-0.0012877	-0.00091286
N.S.		0.00086973	-0.00055892	-1.6617e-05	0.00055736	0.00072208	0.0016467	0.0020507	0.00028167	0.00078991	0.0020262	0.0029435	0.0007736	0.0011493	-0.0016128	0.0010081	0.0027945	0.0011028	0.0002756	0.0022584	0.003379	0.0014412
N.S.		0.0014194	0.0015012	0.00021382	0.00081575	0.00050579	0.0023311	0.00093454	0.00030745	0.0015604	0.0034625	0.0005782	0.00069084	0.0017489	0.0019702	0.00054519	0.0018548	0.0010582	0.0019279	0.0026714	0.0034883	0.0038788
N.S.		0.00025744	-0.00014623	0.0019815	0.00077402	-0.0002977	-0.0021569	-0.00095975	-0.0005179	-0.00098118	-0.0034095	0.0014387	-0.0017113	0.00068801	4.7752e-05	-0.0010199	-0.00095666	-0.00024419	-0.0013202	0.00026828	0.0019795	0.00022453
N.S.		-0.00070001	-0.0024279	-0.0034688	-0.0023486	-0.0014187	4.1747e-07	-0.0019778	-0.0027096	-0.0025558	-0.0027088	-0.0010835	-0.0030742	-0.00039	0.00066714	-0.0016952	-0.002689	-0.0022097	-0.0024341	-0.003787	-0.00097614	-0.00096614
N.S.		0.0032425	0.00091159	0.0018729	-0.00013072	0.00072499	0.002941	0.0035116	0.0012143	0.00030407	0.000802	0.001862	0.0010968	0.002064	0.001091	0.0015123	0.0010055	0.00083961	0.0023302	0.002683	0.002242	0.00092995
N.S.		0.0021706	0.00044649	-0.0010076	0.0026337	-0.00016126	0.0011904	-4.5861e-05	0.0011172	0.0014998	0.0019972	-0.00014349	0.0025263	0.001983	0.0028414	0.0018459	0.00033896	0.00087172	0.00091659	0.0025734	-0.00082422	0.00042408
N.S.		7.2448e-06	-0.0012403	-0.0019164	0.0012661	-0.0011119	0.00081484	-3.111e-05	0.0024649	0.0016972	0.00072221	-0.00057105	-0.00068623	0.0004344	0.0002388	0.00087072	2.7918e-05	5.034e-05	-0.00048148	0.00011159	0.0001939	0.00057933
N.S.		0.0006994	-0.00096055	-0.00098581	-0.00021235	0.00024744	-2.7234e-05	-0.00064546	-0.0017621	-0.00012788	-0.003325	-0.0010854	-0.00048133	-0.00032211	-0.0022906	0.00077888	-0.00092565	-0.002241	0.00070891	0.00081086	0.00022156	0.0018657
N.S.		0.00263	0.00090403	0.0005634	0.00085725	0.0008767	0.0012383	-0.00030576	0.0014754	0.00066383	0.00024871	0.0018012	0.0019644	0.00023134	0.00068192	0.00065645	0.00041257	0.0014779	-0.00088364	0.0019847	-0.00046237	-0.0013671
N.S.		0.00064736	0.001395	-0.00083508	-0.0017339	-0.0018968	-0.0040077	-0.0056601	-0.00032654	0.00031204	-0.0010664	-0.00050227	0.0011586	-0.00033493	0.0001682	-0.00019347	-0.00062485	-0.00052621	-0.0020506	-0.002529	-0.0027079	-0.00096226
N.S.		0.00076902	0.001783	0.00015649	-0.00056489	-0.00046721	0.00054181	0.0010972	0.00021404	0.0022028	-0.0017269	3.6774e-05	-0.0011559	0.0012715	0.00076877	0.00015148	-1.294e-05	2.9927e-05	-0.00056009	0.00052044	0.00047703	0.0019305
N.S.		-0.001868	-0.002077	-0.002269	-0.0038176	-0.0024604	-0.0014354	-0.0020499	-0.0023094	-0.00096169	-0.00098258	0.0005927	-0.0025037	-0.0016488	0.0019962	-0.0023028	-0.0033151	-0.0032926	-0.0018779	-0.0012846	0.00040486	0.00064187
N.S.		-0.00022057	0.00022928	0.00076443	-0.0025339	-0.00025557	-0.00094529	0.001359	-0.00032954	0.00039418	-0.00021545	-0.0011458	0.00032709	0.00094939	0.001303	0.00089148	-0.0003868	0.00053697	-0.0011903	-6.5232e-05	0.00030609	0.0019895
N.S.		-0.00057071	0.00054642	-0.001046	0.0010621	0.00096897	0.0027085	0.0037451	-0.0017926	0.0027348	-0.00049491	-0.00082833	-0.00046543	-0.0016269	-0.00018337	0.0016809	-0.0014722	0.00023149	-0.00010521	0.00053368	-0.00053338	-0.0023632
N.S.		3.7658e-05	0.00021831	-0.00017622	0.00052529	-0.00057842	0.0045042	0.0042943	-0.0019157	0.0026471	-0.00032651	-0.00064024	-0.00043976	-0.0029008	-0.00097573	0.00076586	-0.00079013	-0.00069122	0.00032126	0.0015509	-0.00063485	-0.0015899
N.S.		0.0018545	0.0016114	-0.00037094	-0.00010693	0.00036433	0.00098714	-0.00065108	0.006811	9.8063e-06	0.0018489	0.003999	0.0022168	0.0018109	0.0015581	0.00032472	-0.00043109	-0.00060792	-0.00034562	0.00096169	-0.00054932	0.0013788
N.S.		-0.000783	0.00052134	-0.0011816	8.6728e-06	-2.2443e-06	0.0012384	-0.00067061	0.00070373	0.0021491	0.002166	0.00014751	0.00027744	0.0011852	4.0327e-05	-0.00071271	0.0017488	0.0011185	-0.00028322	0.0019447	-0.00043394	-0.00011517
N.S.		0.0017315	0.00037415	-0.0015148	-0.0012175	0.00010091	0.00039284	-0.0016959	-0.0015402	-0.00057714	-0.00062284	0.00038491	0.0017087	0.00028867	-0.00054953	0.0004046	-0.00047116	-0.0010929	-2.0888e-05	0.0021016	-0.00025119	0.00027975
N.S.		0.0022549	0.00069879	0.0010133	0.0010931	0.00079484	0.0017001	0.00051809	0.0010773	0.0024612	0.0018361	0.0026936	0.0018805	0.0011193	0.0017087	0.00017154	0.0018487	0.0026889	-0.0007268	0.0015777	0.00032561	0.00096603
Positive		0.00078825	0.0017522	-0.0015431	0.000524	0.00091428	0.001889	0.00036092	0.011797	0.0013313	0.0018895	0.002449	0.0026108	0.0024655	0.0013689	-0.00012954	3.401e-05	-0.00051599	-0.00017123	0.00031668	-0.00085367	8.4279e-05
N.S.		-0.00075933	-0.00071953	-0.0013221	0.00058095	-0.00011292	0.0012867	-0.00026646	0.00094841	0.00042803	-0.0004743	-0.00055787	-0.00027733	0.00036289	-0.00090852	-0.00059127	2.1516e-05	0.0010488	-0.00071255	-0.00072957	-0.00056356	-0.0012709
N.S.		0.00038494	0.00099512	0.00091256	0.00039983	0.00109	2.3716e-05	-0.00040594	0.0004241	0.00077454	0.0017635	0.00025964	-0.0004753	0.00075412	0.00091627	1.098e-08	-0.00097574	-0.00063508	0.00098137	0.0017204	0.0022597	0.0023645
N.S.		-0.00062166	-0.00037334	-0.0018081	0.00011936	-0.00088819	0.0015524	-0.00077553	0.0015107	0.0020877	0.0019246	-0.00056915	-0.00047339	0.00049454	0.00032847	0.00028112	0.00051175	0.0010867	-0.00045914	0.0016896	-7.7424e-05	0.00013754
N.S.		-0.0016558	-0.0014295	-0.00043495	-0.0015843	-0.00077213	-0.00067742	0.00056804	-0.00061892	-0.00059475	0.00063175	0.00050209	0.00065977	-0.001547	-0.00013856	-0.00034657	-0.00051957	0.00023766	0.00067786	0.00010011	0.00054674	-0.00013635
N.S.		0.00089988	0.0011002	0.00052741	0.0004337	-0.0008135	0.00057827	0.0012011	-0.00020444	0.00078907	-0.0019713	0.0014029	-0.00053664	-6.0425e-05	0.0001783	0.00072659	0.00043127	0.0014294	-0.0010599	-0.00012079	0.0015	0.0039701
N.S.		-0.00064464	-0.00035535	0.00028159	-4.5752e-07	-0.0014872	0.003075	0.0028925	-0.00055788	0.002819	0.00044834	-0.00087804	0.00023299	-0.0029441	-0.0012583	-0.0003184	7.0899e-05	-0.0012521	-0.00015752	0.00117	-0.00073266	-0.00054213
N.S.		-0.0013235	-0.00089709	-0.0018674	-0.00036496	0.00025206	0.00045983	-0.00086444	0.0011004	-0.0015028	-0.0018605	-0.0016274	9.7711e-05	-0.00063671	-0.0027087	-0.0016334	-0.0020829	-0.0011695	-0.00063376	-0.0010759	-0.00083454	-0.00075384
N.S.		0.0014014	-0.00049618	0.00022479	0.00068177	-0.0012826	-0.00090918	-0.00063087	-0.00071547	0.0011175	-0.001888	-0.00025447	-0.00072158	-0.00039498	-0.00050289	0.00081602	-0.00049449	-0.0010161	-0.0005127	-0.0011992	-0.00014901	0.00018314
N.S.		-0.0018016	-0.0025881	0.00021597	-0.0014109	0.00033488	0.0013409	0.00016681	0.0020583	0.0026997	0.0013854	0.00058375	0.0012175	-0.0020037	-0.0014688	0.0012926	1.2535e-05	-0.00066899	-0.00089049	-0.0012422	-9.2337e-05	0.00020945
N.S.		0.00016113	0.0019518	-0.00089452	-0.0010343	-0.0004086	0.0032755	0.0012982	-0.0010171	-0.0013903	-0.00072177	3.3066e-05	-0.0017018	-0.00039767	-0.0014208	-0.00084998	0.00047667	-0.00062977	-0.0012079	0.0012908	0.0018695	0.00082168
N.S.		-0.0018772	-0.0012131	0.0011151	-0.0015899	-0.00029222	-0.0018547	-0.0008183	-0.0013032	-0.0016767	-0.00051384	0.00012797	0.00057703	-0.00015714	0.0010324	0.00043409	7.0751e-05	0.00071271	-0.00058399	0.0012741	0.001394	0.0014083
N.S.		-0.00016199	-0.00040202	-0.0010052	-0.0021561	-0.00069118	0.0013699	-0.00073901	-0.0017172	-0.001181	0.00034262	0.0010103	-0.0010862	-0.00041797	-0.0002585	-0.0004958	0.0016784	-0.00087794	6.2344e-05	0.00093	4.6125e-05	-0.00070903
N.S.		0.00035273	-0.00082681	0.00087172	-8.6018e-05	-0.0007904	-0.0006119	-0.0012095	-0.0001721	6.6533e-05	-0.0016333	-0.00032469	-0.00085188	0.00033682	-0.00048957	2.3783e-05	-0.0010422	-0.00054978	0.00039195	-0.0003626	-0.00089536	0.00047388
N.S.		-0.00089955	-0.001046	0.0011409	-0.0022556	-0.00076274	-0.0017236	-0.0014225	-0.0017182	-0.0016472	-0.001461	-0.00047278	0.00085916	0.00011385	0.0017562	-0.00031929	0.00064693	0.00054268	-0.0005576	0.0019957	0.0022884	0.00055709
N.S.		0.0029892	-0.00061424	0.0013319	-0.0022816	0.00014307	-0.00017391	0.002686	3.809e-05	0.002797	-0.00093637	-0.00019523	0.00022427	-0.00072966	0.00059756	0.001038	-0.00019821	6.5034e-05	1.7068e-05	-0.00039831	-0.00025037	-0.0005483
N.S.		0.00075751	-0.0010383	-0.00096471	0.0022784	-0.00081323	0.00010639	6.5019e-05	-0.00058373	0.00090669	0.0025225	0.00040012	0.0014051	0.0010808	0.0013463	0.0013349	0.0003076	0.0006166	0.000623	0.0022513	0.00019618	0.0011278
N.S.		-0.0017078	-0.00051883	-0.00038248	-0.00015474	-0.0011045	-0.00067244	0.0021072	0.00077912	0.0020933	-4.3143e-05	-0.0013563	0.0013647	-0.00050004	-0.0012177	-0.00093883	-0.00071651	-0.0011469	-0.0013718	0.00046182	-0.00076749	-2.6954e-05
N.S.		-0.0006695	-0.0011903	1.9224e-05	-0.0010103	0.00033982	0.001189	0.0022393	0.0016406	-0.00057648	0.00015046	-0.0012022	-0.00050568	0.0012676	0.00024282	-0.00055891	0.0033369	0.00098424	-0.00038313	0.0015833	-0.00072673	0.00076265
N.S.		-0.00082405	-3.8681e-05	-0.00024436	0.001877	-0.00013758	0.0015463	4.0783e-05	0.0009859	0.0014549	0.001396	0.0010892	0.00026092	0.00029145	0.0022596	0.00032227	0.00063391	0.0014926	-0.00044166	0.00053215	0.00073595	-0.00089349
N.S.		0.0011889	-2.2383e-05	0.0014701	-0.0019461	0.0002968	-0.00056224	0.0021946	-0.00056131	0.00051339	-0.00027315	-8.2131e-05	-3.8357e-05	-0.00077406	-0.00017181	0.00053487	0.00060703	6.4807e-05	0.0010775	0.00027138	0.00070544	-0.00095728
N.S.		-0.0017834	-0.00053161	0.00022994	-0.00034993	-0.0013415	0.0006438	0.0025387	0.0006096	0.0024654	0.00068219	-0.0015337	0.00083153	-0.0017909	-0.0014978	-0.00087979	-5.6467e-05	-0.0012901	-0.0013252	0.00047284	-0.00095979	0.00016359
N.S.		-0.0012645	-0.00027349	-0.0012428	0.00033426	-0.0014645	-0.00061797	0.00062386	0.00029648	0.0017249	-0.00061636	-0.00069205	0.0015736	-0.00010951	-0.00068397	-0.00019918	-0.00092119	-0.00086673	-0.00064372	9.0077e-05	-0.00049397	-0.00031546
N.S.		0.0003488	0.0012235	0.0016477	-0.00076221	0.00083936	0.00035532	0.0023125	-0.00069172	0.0017476	0.001183	0.0012067	0.0019168	0.00081583	-0.0013712	0.00019717	0.0012904	-0.0011032	-0.0011398	-0.00039049	0.001034	0.0016441
N.S.		-0.00053594	-0.00045075	0.00045397	-0.0020164	-0.00097798	-0.00095208	0.00014564	0.0006014	-0.00037001	-0.00082895	-0.00081842	-0.00040573	-0.00081819	0.0023189	0.00014949	-0.0014283	-0.00044154	-0.0024735	8.3292e-05	-0.00039227	0.0009689
N.S.		-0.00072139	-2.9549e-05	0.00058333	4.3888e-06	4.8852e-05	1.4464e-05	0.00022543	-0.0010282	0.0015577	0.0008297	0.00063252	-0.00085772	3.0226e-07	0.00081279	-0.00039568	0.00047256	0.00042488	0.00073214	1.2855e-05	0.0016785	0.0015065
N.S.		0.00013464	-5.4502e-05	0.0014276	-0.0017149	-0.00071028	-0.0012332	-0.0018113	-0.0012735	-0.00045358	-0.00085152	-0.00037107	0.00073454	0.0027313	0.0017758	-0.00060072	0.00054496	0.0015307	-0.00021958	0.0018045	0.0022998	0.00054074
N.S.		0.00065186	-0.00085877	0.00068308	-0.0010119	-0.00043386	-8.6056e-05	-0.00071225	-0.001084	-0.00058401	-6.6892e-05	0.00058013	0.0012798	-0.0012132	-0.00019353	-0.00057685	0.00098611	-0.00036132	0.0020396	0.00090632	0.0012187	-0.00062866
N.S.		-0.0022442	-0.00038274	0.0016429	-0.0026422	-0.0018493	-0.0015466	-0.0011748	-5.579e-05	-0.0015636	0.00010104	0.0010007	-0.0017891	-0.0009633	0.002332	-0.0021402	0.00051273	-0.00081233	-0.0012425	-0.00082326	-0.00069398	-0.00020321
N.S.		-0.00084803	-0.00047562	-0.00024558	-0.0015257	-0.0014472	-0.00076346	-5.9412e-05	0.00044349	-0.00062783	-0.0017248	-0.00029815	-0.00047504	-0.0017225	0.0023309	-0.00038496	-0.0012305	-0.00033905	-0.0022297	-0.00023593	-0.0004921	-0.00043379
N.S.		-0.0010629	4.8342e-05	0.00021533	0.00028448	-0.002277	0.00030116	-0.0015914	-0.00093602	0.00070757	-0.0015648	2.3298e-05	-0.00017901	-0.00086556	-0.00049806	-0.0017688	-0.0018917	-0.0018661	-0.0026821	-0.00077388	-0.0024092	-0.0014765
N.S.		-0.00052614	0.0011946	-0.00023166	-0.0010996	-0.0029777	-0.0023363	-0.0040265	-0.00086979	0.00059215	-0.0020902	-0.00051196	8.3739e-05	-0.0012567	-0.00062246	-0.0011567	-0.0015121	-0.0015956	-0.0029282	-0.0011062	-0.0028347	-0.0018877
N.S.		-0.00068762	0.0014547	-0.000161	-0.0019521	-0.0016082	-0.002847	-1.8051e-05	-0.0012476	-0.0019854	-0.00082523	-0.0021325	0.00025343	-0.00056588	-8.9991e-05	0.00022835	0.0013723	-0.00078371	-0.00088097	-0.00087833	0.00052867	0.0035754
N.S.		0.001156	-0.00065091	-0.00083586	-0.00026942	-9.7378e-05	0.0015379	0.0040371	0.00091857	-0.0004855	-0.0010358	0.00013336	-0.00032345	0.00035081	-0.00014707	-6.1923e-06	-0.00056686	-8.7541e-05	0.0011463	0.00070434	-0.00027856	-0.00057193
N.S.		-0.0010481	0.00049518	0.00068044	-0.00086762	-0.00012074	-2.5801e-05	-0.00061202	-0.00027261	0.00064975	-0.00032965	-0.00025992	-0.00015883	0.00081304	-0.0011642	-0.00076078	0.00077805	0.00081934	-0.0017603	0.001336	0.00033667	0.00093915
N.S.		-0.0023041	-0.0010844	-0.0023497	-0.0010764	-0.0015622	-0.0022322	-0.0023385	-0.0016274	0.00010042	-0.00093559	-0.0025405	-0.0017818	-0.00046651	0.00037648	-0.0023881	-0.0011168	-0.0010843	-0.00029391	4.4294e-05	-0.0022217	-0.0010456
N.S.		-0.0022356	-0.0010856	-0.00056218	-0.00047118	-0.00025476	-0.00012222	-0.0014427	0.0013651	-0.0024624	-0.0027462	-0.0014855	0.00083333	-0.0013089	-0.0027519	-0.0019735	-0.0024151	-0.0019085	0.00037608	-0.00025898	0.00017541	-0.00076087
N.S.		-0.00065763	4.0902e-05	-0.00096873	-0.00012368	-0.0011989	-0.00038253	-0.0008331	-0.00033055	0.0004275	-0.00045821	-3.3068e-05	0.0007018	-0.00057555	-0.0012422	0.00019591	-0.00055289	-0.00082263	-0.00010762	-0.00041113	-0.0011513	-0.000641
N.S.		0.00058824	0.002005	0.00036694	-0.0012711	0.00055822	0.00018511	0.0010643	0.0012937	-0.0011721	0.00065566	0.00026559	0.00049167	0.00045278	0.00098943	-0.0015717	0.0007011	-0.00026306	0.00066029	0.00081815	0.00079897	0.00051512
N.S.		-0.00062231	0.0010763	0.00069182	0.0020755	0.0010372	0.0016774	0.00011457	-0.00038786	0.0026432	0.0023756	0.0024722	2.9465e-05	0.00045513	0.0044938	0.00047743	-4.7195e-05	0.00091825	0.0003026	0.0011655	0.0022332	-5.1548e-06
N.S.		-0.00083826	-0.00038002	-0.0017173	-0.0014321	-0.00052718	0.001202	-0.00045583	-0.00034846	-0.0009881	-0.0026899	-0.00074135	-0.0014289	7.4494e-05	0.00051594	-0.00074471	-0.00093797	-0.0023578	9.2298e-05	0.00021179	9.1424e-05	-0.00087413
N.S.		-0.0019017	-0.0004889	0.0011411	-0.0033152	-0.0024285	-0.0017597	-0.00057076	-0.00092918	-0.0016797	0.00029606	0.00048291	-0.0010685	-0.0023183	0.0024468	-0.0033769	-0.00089313	-0.00091851	-0.0010853	-6.3841e-05	0.00045678	-0.0007567
N.S.		-0.00037982	-0.0015424	0.00015461	-9.3041e-05	-0.00021482	-0.00079661	-0.00053307	0.00047771	-0.00029628	-0.00079748	0.00022904	-0.0006739	0.0012577	8.4163e-05	-0.00051218	-0.00049773	0.00048961	0.00050759	0.00017064	-0.00087959	0.00069477
N.S.		-0.0011072	0.00049781	-0.0013541	0.0011676	0.0016175	0.0005525	0.0011332	0.0013716	0.003089	-9.9481e-06	-0.00025257	0.00037361	-0.00013406	0.0003291	0.00086703	-0.00062699	0.0003594	-0.00029886	-0.00023725	-9.2464e-05	-0.0023369
N.S.		6.9505e-05	-0.0014236	0.00048168	0.00031106	0.00087141	0.0015884	6.7923e-05	0.00073482	0.00051838	-0.0012992	-0.00018705	0.0015673	-0.0015243	-0.0016978	-0.00051431	-0.0018394	-0.00029075	-0.00055239	0.00080706	0.00028961	-0.0019241
N.S.		0.0011689	0.00013757	-0.00071048	0.0010267	-0.00093997	-0.0011303	-0.00080083	-0.00024406	0.0012823	0.0029636	-0.014401	-0.0012044	0.0014032	0.0019053	0.0003715	6.409e-05	0.00014763	0.00067754	0.0024215	-0.00059083	-0.0012932
N.S.		-0.00018964	-0.00030335	-0.0014609	-0.0012979	0.00064565	1.7359e-05	0.00074264	-0.00071387	-0.00083875	-0.00063479	-0.00046121	-4.4208e-05	-0.00010359	-0.0021973	-0.0011029	-0.002965	-0.0005643	-0.0012977	0.00014562	0.00069214	-0.0017403
N.S.		-1.1982e-05	0.00033452	0.0017113	0.0006611	0.00068717	-0.0018452	-0.0014603	-0.00016378	-0.00036536	-0.0011236	0.00089486	-0.0014546	0.00012429	2.4242e-05	-0.00050604	-0.0019578	-0.00051146	-0.00011732	0.00048283	0.0016765	0.00085393
N.S.		-0.0015666	-0.00081313	0.0020925	-0.00016882	0.00020803	0.00066193	-0.0014159	0.00086111	-0.00059396	-0.002074	-0.00013968	0.00044348	-0.0018008	-0.0016166	-0.0013341	-0.00055877	-0.00012976	0.00088007	0.00037156	0.0013255	-0.0010713
N.S.		-0.0012417	0.00055175	0.00025119	-0.002381	-9.4082e-05	-0.0011726	0.0021095	-0.0012802	0.00026872	-0.0012198	-0.0010941	0.00045314	0.0010795	-0.0010548	0.00048814	-0.00063429	0.00047477	-0.00070448	-0.00072633	0.00019316	0.00042263
N.S.		0.0014276	0.0013162	0.00037465	-0.00015623	0.00042921	0.0003188	-0.0014971	0.000585	-0.00069931	-0.00079626	-0.00033036	0.0015988	-0.0018735	-0.00075344	-0.00044092	-0.0016715	-0.00031619	0.00018536	0.0011404	-0.0017288	-0.0037921
N.S.		0.00076494	-0.00023934	0.00078811	0.00037921	-0.00023332	0.00079612	-0.00038791	0.0026353	-9.5877e-05	-0.0016076	2.1283e-05	0.0012131	7.248e-05	-0.0014895	0.00020217	-0.0030511	-9.7742e-06	-0.00083503	0.00013951	0.00045604	-0.0026564
N.S.		0.0011438	-2.6599e-06	0.0018523	0.0020386	-0.0010242	0.00065177	0.0014772	0.0010837	0.0025615	0.00088741	0.0011442	-0.00087321	-0.00096258	0.00062498	0.0012696	-0.002564	0.00085739	0.0023973	0.0012113	-0.001741	0.0017346
N.S.		0.00075659	-0.00087414	0.0035534	-0.0018389	-0.0014665	-0.00011011	0.00034841	0.0030795	-0.00062422	0.0004161	-0.00034119	-1.4287e-05	-0.00095786	0.0013963	-0.00047355	-0.0014724	0.00040097	-0.0011033	-0.00095159	-0.0014411	0.00029345
N.S.		0.00034137	-0.00019377	-0.0016339	-0.0013429	-0.00062226	-0.00099205	-0.0018324	-0.0023663	-0.00050313	-0.00070622	0.00069937	-0.00075707	-0.00084908	-0.00083175	-0.00096721	-0.00055437	-0.0020631	-0.00068899	0.0014964	0.0001462	0.0015412
N.S.		0.0011561	-0.00019566	0.0018371	-0.00043575	-0.00017111	-0.0012104	0.0026842	0.0013493	-0.00042516	0.00017313	0.00098689	0.0001508	-0.0011847	-8.1067e-05	-0.0004458	0.00044939	-0.00081021	-0.00099529	-0.00058705	0.00043415	0.0011014
N.S.		0.0018286	-0.00078283	-0.00019759	-0.00099926	-9.8197e-05	-0.00047797	-0.00078285	0.0027572	0.0010567	0.00010385	-0.00041817	0.00019246	0.000278	-0.00015475	0.0038293	0.0014116	0.00032947	0.0002988	-0.00045373	-0.0001761	-0.00030335
N.S.		0.0014434	0.0019484	0.0014231	0.0023324	0.0013333	0.0010581	0.00058998	0.0021551	0.0029727	0.0029531	0.0015142	0.0016517	0.0013364	0.00055185	0.00079507	0.001253	0.00096916	0.0014942	0.0010462	0.002171	0.00043758
N.S.		-0.0020091	-0.00015529	0.00093748	-0.0007072	0.00066653	0.0004629	-0.00080178	-0.00019582	-0.00015574	-0.0010231	0.00019404	-0.00062521	-0.00071422	2.4526e-05	0.00033798	-0.00013208	-0.00016666	0.00095913	7.3742e-05	-0.0013051	0.0008777
N.S.		-0.00049704	0.00018538	-0.0005871	0.0013424	-0.0007052	0.00069472	0.00097351	0.00054446	0.00096689	-0.00049926	-0.0043051	-0.0020623	-0.00011819	-2.4e-05	-1.0549e-05	9.2989e-05	-0.0029332	-0.00090734	-0.0011134	0.00070015	0.00040601
N.S.		-0.00017154	-0.00051467	-0.00067296	0.00034086	-0.0007108	-0.00037619	-0.0006711	0.0007001	0.00016665	-0.00068778	-0.0018616	-0.0016303	-0.0012898	-0.0023108	0.00028635	0.0022125	-0.00039211	0.0016854	-0.00047925	-0.00051161	-0.00033696
N.S.		-0.00068374	-0.00041776	-0.0020806	-0.0015467	7.5998e-05	0.0014736	0.00063557	-7.0786e-05	8.1794e-05	-0.0015766	-0.00058563	-0.0014468	0.0010943	-0.00108	-0.00074876	-0.0019251	-0.0010776	-0.00080865	0.00015926	0.00054763	-0.0010905
N.S.		0.0013188	-0.00013719	0.0027113	-0.0001663	-0.00028973	-0.00094507	0.001186	0.0012288	3.1244e-05	-0.00062996	0.00011111	-0.00036888	-0.0013449	0.0011484	-0.00010069	9.5027e-05	-0.0009281	-6.1773e-05	-0.00074985	0.00024814	0.00041068
N.S.		-0.0019506	-0.0020386	-0.00060208	-0.0021519	-0.00092197	-0.000506	-0.00071358	0.0016018	0.0010664	0.0010638	1.9801e-05	0.00053644	-0.0017779	-0.0009924	0.00037441	-0.00023151	-0.00089739	0.0002805	-0.00091175	2.3485e-05	-0.0005899
N.S.		0.0011022	0.0028731	0.002614	0.0020775	0.00076975	0.0022012	0.0011154	0.0014159	0.00022962	0.0015636	0.0011856	0.00080797	-0.0035937	-0.0010053	-0.0012483	0.0012624	0.00042337	0.0011718	0.00056633	-0.00068408	0.0010899
N.S.		0.0002883	0.00083384	-0.00057244	-0.00037927	-0.0020365	0.0010196	0.00035361	-0.00040713	-0.00077079	-0.001187	-0.001956	0.0013855	0.00059248	0.0016022	0.0014326	0.00092584	0.00061535	-0.0025602	-0.004129	-0.00043789	-0.00085027
N.S.		-0.0020646	0.0012129	-5.8475e-05	0.00075239	-0.00057081	0.0020304	0.0020835	4.6705e-05	0.0021061	0.0011485	0.0027079	-0.00054469	0.0027292	0.0027827	0.0013131	0.0013927	-0.0013657	-0.00072127	-0.00031788	2.7061e-05	0.00086894
N.S.		-0.00095729	-0.00034319	0.000563	-0.0019421	8.8294e-05	0.0014053	0.00039685	0.0018702	0.0027905	-0.0032258	-0.0050764	-0.0016918	-0.00068137	-0.00069326	-0.00067176	0.0001634	6.1635e-05	-0.0012446	0.00082109	0.00091745	0.00047727
N.S.		-0.0020243	7.3345e-06	0.001774	-0.0026156	0.00011401	-0.0011739	0.00044427	0.00041693	-0.0013977	-0.00037049	0.00011703	-0.0026849	-0.00031784	0.00062952	-0.00073244	0.0011616	0.00050795	-0.00023589	-0.00038731	-0.00093956	3.5478e-05
N.S.		0.0020695	-0.0010583	0.00067271	-0.0020109	-0.0002152	0.0007324	0.0029823	0.00086894	0.0035243	-0.0010578	-0.00074102	0.00016022	-0.00012218	0.00058058	0.0007737	-0.00080088	0.00018903	-0.00072353	-0.0012373	-0.001054	-0.00065142
N.S.		-7.878e-06	-0.0012637	8.02e-05	0.00071647	-0.00010053	-0.00084902	0.00067845	0.00065797	9.5725e-05	-0.00037948	0.00031819	-0.00065734	0.0013283	0.0012836	0.00041358	0.00047868	0.00072736	3.9658e-05	-0.00016556	-0.000628	0.00048648
N.S.		-0.0001314	0.00041983	-0.00010125	-0.00027888	-0.0013022	0.0011354	0.00044621	-0.0018361	-0.00090645	-0.0013118	-0.0036841	-0.00034558	0.0001755	0.00066231	0.00047083	0.00094759	-0.00063553	-0.0017936	-0.003588	-1.0704e-05	-0.0006239
N.S.		0.00053185	1.7706e-07	0.0011074	0.0012331	0.0010582	-0.0013003	-0.0015326	-0.00035322	-0.0014668	-0.001219	0.00035788	-0.00084823	0.0011248	0.00081939	0.00047674	0.0014765	-0.00078954	-0.001829	0.001318	-0.00096029	6.4863e-05
N.S.		0.00058254	0.0015082	-0.00050287	0.00021972	-0.00010682	0.0032909	0.0017339	-0.00021474	0.0014423	0.0035002	0.00090867	0.00020064	0.001063	0.0014711	1.3132e-05	0.0029681	0.0020157	0.0011408	0.0017192	0.0034893	0.0029325
N.S.		0.00076256	-0.00058948	0.00024207	0.0010896	-0.00056763	-0.0012847	0.0015917	0.0006238	0.00029779	0.00036026	-0.0026059	0.00015096	0.0014363	0.0016725	0.0010191	0.00098231	0.00042182	-0.00054766	-0.00051199	-0.00080189	3.0742e-05
N.S.		0.0011901	0.00039468	-0.00025934	-0.0019477	-0.0022081	-4.4674e-06	0.0012113	0.00075874	3.2185e-05	-0.00038525	3.8132e-06	-0.0004564	0.0004696	-0.00032905	0.00059261	6.2341e-05	9.8263e-05	0.00018199	0.00010193	0.00018298	0.0018758
N.S.		-0.00077164	-0.00062302	0.0011347	-0.0011144	0.0017423	0.0007932	0.0019033	0.00067869	-0.00018156	-0.0019838	-0.001138	-0.002204	0.00010557	-0.00041771	-0.00086412	0.00048952	0.00079186	0.00073905	0.0030426	-0.00035168	0.00043629
N.S.		0.00019425	0.00087477	-0.0011505	-0.0031733	-0.0027271	-0.00425	0.0014646	-0.0017068	-0.00046058	0.0027961	0.0040527	0.0029231	0.0015133	0.0032138	0.0021177	0.00024638	0.00085937	0.0012497	-0.00017349	0.0012501	0.00033634
N.S.		0.0016367	-0.00030374	-0.00085733	0.00068893	-0.0012363	-0.0011285	0.00035482	-0.00065759	0.00099931	-0.0014327	8.1935e-05	-0.00040914	-0.00031448	-0.00075129	2.3448e-05	0.00040734	-0.0013641	-0.0011722	-0.0012988	0.00024503	0.00056851
N.S.		0.0010878	0.0021982	0.00016489	0.00058086	0.0013424	0.00092447	0.0021667	0.0035468	0.0011059	0.0031299	0.0019136	0.0041082	-0.00045066	0.001136	0.0013726	0.00097349	0.004587	0.0010984	0.0014226	-0.00056839	-7.4638e-05
N.S.		0.0012713	-0.00087517	-0.0010175	-0.00063376	-9.2871e-05	-0.00013705	0.00063958	0.0019447	0.0012974	-0.00021063	-0.00032851	-0.00012434	-2.138e-05	-0.00094802	0.0028764	0.0020225	0.001088	0.00057238	-0.00068492	-0.00077572	-0.00056394
N.S.		-0.0021606	0.00085447	0.0013152	-0.00060617	0.0010397	0.00063047	-0.00099589	0.00034304	-0.00014608	-0.0012788	0.00025182	-0.001219	-0.00060081	0.00048255	3.7744e-05	0.0008805	-0.0005326	0.00048707	-0.00058441	-0.00039559	0.0018041
N.S.		-0.00057399	-0.00083766	0.00038903	0.00038216	0.0001227	0.0010061	0.00043401	-0.00064796	0.0014033	0.0006038	-2.2648e-05	0.001404	-7.848e-05	0.0017277	0.0013989	0.0010545	0.00063284	0.00035019	-0.00023515	0.0013499	0.0015434
N.S.		-0.00022961	0.00018178	-0.0003538	0.0021476	-0.00074464	0.0021824	0.00056435	0.00076677	0.0025326	7.1448e-05	-0.0013652	-0.0018822	-0.00084033	0.00012136	0.00011576	0.00022914	-0.0015768	-0.0016634	-0.0021777	0.00077774	-0.00058254
N.S.		0.0023332	-0.00058206	0.00053571	-0.0006008	-0.00035339	-0.00042152	-0.0013426	0.0023804	0.0012724	0.0010232	-0.00088263	0.00036303	0.00074112	0.00069833	0.0024227	0.0015067	-0.00046151	0.0012228	-0.00017709	0.00093627	-0.0004906
N.S.		0.00015771	9.0758e-05	-0.000399	-0.0024947	-0.0024999	0.00046173	-0.00041447	0.0018836	-4.5428e-05	0.0001281	0.00045897	-0.00097521	-0.0020718	-0.0015962	0.0003551	0.0010812	0.00012493	0.00023422	0.00049628	0.0011287	0.0010558
N.S.		-0.00046979	0.00089793	-0.001561	0.00083541	0.0013858	0.0010304	0.00016691	0.0084307	0.0023755	0.0010551	0.0011801	0.0016734	0.0017078	0.00068181	-0.00035561	0.00034535	-2.7009e-05	-0.00010069	-0.0001019	-0.00017697	-0.0010973
N.S.		0.00047857	0.00010424	0.00017705	0.0017541	-0.00059831	0.0024038	-7.99e-05	-0.0006682	0.00096798	-0.0011211	0.0002835	-0.0012998	-0.0020418	0.0010684	0.00063026	-0.0008938	0.00045021	-0.0019571	-0.00033979	0.00013899	-0.00026425
N.S.		8.8375e-05	0.00022233	4.4008e-05	0.00097903	-0.00013718	0.0004857	0.00075324	0.0002679	0.00025682	-0.0022132	0.00051473	0.00017815	-0.00086213	-0.0009525	0.00065927	0.00059126	0.0010836	-0.0018073	-0.0013853	0.0016183	0.0031129
N.S.		-0.00029683	0.0016583	-0.00079206	-0.00063193	0.0001421	0.0037032	0.0016485	-0.00058578	0.0001608	0.0019658	0.0011083	-0.00091711	-0.00026369	9.6345e-05	-0.00081412	0.0017545	0.00049074	-0.000657	0.0005818	0.0025637	0.0011741
N.S.		4.3623e-05	4.9517e-05	0.00023617	0.00018262	0.0005894	0.0016804	-0.00056772	7.6891e-06	0.00016237	-2.8902e-05	-0.0014803	0.002968	-0.0003367	0.00091531	0.0015538	0.00034596	-0.00057852	0.00036165	-0.00048442	0.00029818	-0.00080833
N.S.		0.00076901	-0.0024904	-0.0012295	-0.00079614	-0.0012134	-0.002413	0.0022886	0.0005248	-0.00072717	0.00018759	-0.00058857	-0.0014365	-0.00013016	0.00011023	0.0010323	0.00061171	-0.0021072	0.00070533	0.00050245	0.00085778	0.0016216
N.S.		-0.00040189	-0.00036255	0.0002021	-0.0012768	-0.0012411	-0.00084081	0.0015684	0.00088898	0.001201	-0.0017121	-0.0010458	-0.0021484	-0.0010198	-0.00036626	0.00087098	0.0016846	-0.00018101	0.00013729	0.0025996	-0.000278	-0.00037826
N.S.		0.00078629	-0.001534	0.0012937	0.00064636	-0.00021753	-0.00074092	-0.00032869	0.0021172	0.0039404	0.0013873	0.0015066	0.0016344	0.0018828	0.0014052	0.00024293	0.00034353	0.00021816	0.00085754	-0.00063225	0.00046693	0.0001673
N.S.		-0.00082912	-0.00053438	-0.00017263	0.00090915	-0.00011008	-4.4446e-05	-0.0009893	-0.00097306	-0.00047915	0.0001801	0.00063333	0.00017548	-0.0012076	-0.00016591	0.0016398	-0.0014927	-0.0011604	-0.0001397	-8.3628e-07	-0.0012792	0.00026834
N.S.		0.00076192	7.3894e-05	0.00085587	0.00037294	-0.00055975	0.0016416	-0.00077459	-0.0011119	-0.00016938	-0.001991	0.002558	-0.00081035	-0.0022712	0.0017345	0.00021809	-0.0016771	0.0008697	-0.0014745	0.00073757	-0.00024883	0.0013351
N.S.		0.00040969	2.3688e-05	0.0038847	0.0026172	0.0016566	0.0023588	0.00080374	0.002234	0.0022505	0.0036494	-0.0022681	-1.8205e-05	0.0014211	0.0005546	0.0018664	0.00080124	0.0017117	0.00071373	0.00022138	0.00028571	0.001793
N.S.		-0.00038247	-2.3537e-05	-0.00088653	-0.0012382	-0.00060625	0.00070722	-0.0015467	-0.00064785	-0.0015364	-0.0026993	-0.0012468	-0.00020517	-0.0018563	0.00081467	-0.00080973	-0.00085122	-0.0021041	0.00072764	8.6981e-05	-0.00016894	-0.00044586
N.S.		-0.001824	-0.0015906	-0.0016189	0.001	0.00048204	-0.0013476	-0.0013257	-0.0020905	1.4487e-05	-0.00026051	0.00098897	-0.00027954	-0.0011569	-0.00032098	0.00026215	-0.0028997	-0.00076115	-0.00068079	-0.0013981	-0.001991	-0.0013801
N.S.		0.00031909	0.00013362	0.0001312	0.0015554	-0.00043842	-0.00082576	-0.00030717	0.0016863	0.00012282	0.0011038	-0.0012603	-0.0016352	0.00015355	-0.0012826	-0.00049382	-0.0019644	0.0016938	-0.00041602	-0.0024804	-0.0005442	-0.0019035
N.S.		0.00057014	0.0010956	0.00032811	-0.0006648	0.0005189	0.00089959	-0.0017429	3.9661e-05	-0.00076797	-0.00089155	-0.002024	0.0023481	-0.0018957	-0.00046886	-0.00014803	-0.0012887	-0.0014259	0.00060815	8.9425e-05	-0.0013074	-0.0034307
N.S.		-0.0018035	0.0009504	-2.914e-05	0.0017899	0.00025586	-0.001196	-0.00062501	0.00076548	0.00060207	-0.00064871	-0.0010306	-0.00083505	0.0014175	0.00093647	-0.001583	0.0012394	0.00027607	0.00093881	0.001446	-0.00026626	-0.0013542
N.S.		0.00092787	0.00056306	0.0017856	-6.6284e-05	-0.00053565	-0.00044247	-0.0012117	-0.00044614	0.00022984	-0.00071113	0.0014342	2.5571e-06	0.0027291	0.0011942	-0.00087165	-0.00069646	0.001499	-0.00042173	0.00018698	0.0011749	0.0016093
N.S.		0.00084699	-0.00074529	-0.00085784	0.0027699	-0.00053767	-0.0021275	3.6831e-05	-0.0005915	8.1452e-05	-0.0011207	-0.0012882	-0.00029444	-0.00095108	-0.00062391	-0.00055239	0.0015616	0.00026332	0.00087141	0.00016309	-0.00010389	-0.0019089
N.S.		-0.00036299	-0.0016837	-0.0016131	0.00068244	-0.00070407	-6.1588e-05	-0.00037573	-0.00023658	0.00057238	0.00092737	-0.00041161	0.0017084	0.0012608	-0.000699	4.7837e-05	0.00027566	-0.00055216	-0.0001449	-0.00066252	-0.0019948	0.00068966
N.S.		-0.0020165	0.0025024	-1.3507e-05	0.0016752	-0.0012736	0.0027778	0.0023822	0.00016069	0.0029299	0.0002439	0.0025556	-0.00027432	0.0030244	0.0029417	0.0018934	0.0026742	-0.00087155	0.00052818	0.00050905	-0.00049986	0.0018225
N.S.		-0.0015409	0.0018525	0.0014017	3.535e-05	0.0012403	0.0010463	0.00080121	0.0017019	0.0025819	9.0027e-05	-3.3302e-06	-0.00076607	-0.0023179	-0.00071419	0.00076712	0.00053264	0.0014631	-0.00018012	0.00089314	0.00064143	-0.001885
N.S.		-3.0655e-05	-0.00081492	-0.0017389	-0.00023615	3.7762e-06	-0.001114	-0.0011434	-0.0014443	-0.00075921	-0.0026765	-0.00069321	-0.00042803	-0.00096955	-0.00075718	0.00048153	-0.00023048	-0.0021545	0.00046014	0.0010944	-0.00040974	0.0017245
N.S.		0.00069961	-0.0012201	0.0045654	-0.0020243	-0.00081681	-0.00049955	-0.00089645	0.0032182	-0.00094585	0.0010985	-0.000737	-0.0012271	-0.00039189	0.00034538	3.4098e-05	-0.0022451	-6.7383e-05	-0.00080211	-0.0024549	-0.0013441	-0.00014433
N.S.		0.00057204	-0.00054737	-0.0018203	0.00050224	0.00025764	4.2604e-05	0.0010493	0.00061525	0.0016955	0.00023692	-0.0010383	-0.00052354	-8.2574e-05	-0.00038195	0.0010505	0.0012226	0.00056649	0.0011462	-0.0004115	-0.0011721	-0.0011857
N.S.		-0.00066241	-0.0019375	-0.00016116	-0.00014871	-6.7194e-05	-0.0034964	-0.0019435	-0.0011569	-0.00039194	0.0016395	-0.0011081	-0.002305	-0.0016886	0.00013925	-0.0013032	-0.00027086	-0.0020044	-0.0011297	-0.00011039	-0.00021651	2.9391e-05
N.S.		-0.00018529	-0.0005612	0.0025005	0.00018829	-0.0015399	9.9293e-05	0.00011238	0.0009504	-0.0023939	0.000208	0.0018386	-0.00087124	-0.00053146	0.0022458	-0.0013001	0.00098917	0.0013158	6.5597e-05	0.00054544	0.0016654	-0.00033098
N.S.		0.00028371	-0.00064897	0.0023697	-0.00064183	-0.0010817	0.00062615	0.0016512	0.0012253	-0.00014134	-0.000945	-0.00043842	-0.0005	-0.0016919	0.0014149	-0.00097715	-0.00054998	-0.0006006	-0.00070226	-6.4941e-05	-0.0013278	0.0013968
N.S.		-0.0011365	0.00018837	-5.9691e-05	-0.00099673	7.3001e-05	0.00092509	0.00052015	0.0012827	-0.00032555	-0.0009722	-0.0015039	-0.00079609	0.00039194	-0.00051213	-0.00016967	0.00014435	-0.00015828	-0.0015965	0.0011409	-0.0001642	0.001799
N.S.		0.00077002	-0.0022266	-0.0014316	-0.0010209	-0.00088773	-0.0020287	0.00088446	0.00018154	-0.0021411	-0.0022536	-0.0019853	-0.0023659	-0.0018892	-0.0024752	0.00021096	5.0335e-05	-0.0010616	0.0013266	0.0011683	0.0014944	-6.6765e-06
N.S.		0.00055325	-0.00022333	0.00062045	-3.0142e-05	-6.8763e-05	-0.0013986	-0.00061465	0.00030762	-0.00038303	0.00062983	-0.0019537	-0.0025009	-0.0008142	-0.00087012	-0.0013477	-0.0016091	7.8615e-05	-0.00042036	-0.0023158	-0.0002022	-5.3213e-05
N.S.		-0.001067	0.0007343	0.0028696	1.0665e-05	0.0012705	0.0013493	-0.00042679	0.00073961	0.0018721	-0.0005945	0.00034089	-0.00049784	-0.0023438	-0.0010864	-0.00030232	0.00081039	0.0010917	0.00036469	0.00036075	0.0013305	-0.0014678
N.S.		-0.0020039	0.00030261	-0.0002349	0.0007773	-0.00020659	-3.4238e-05	0.0021077	0.00028502	0.0016141	0.00084462	0.0012402	0.00082272	0.0015886	0.0025627	0.00083841	-2.4183e-06	-0.0026592	-0.0014037	4.4366e-05	0.00064872	-0.00028324
N.S.		0.00069479	0.00023263	0.00029191	0.0010579	-0.00082375	-0.00029692	-0.00016409	0.0029453	-8.8527e-07	-0.00047454	-0.00023202	-2.1549e-05	0.0011703	-0.0015418	0.00057273	-0.0028428	0.0012443	-0.00053493	-0.0013392	5.1303e-05	-0.0027622
N.S.		-0.0028163	-0.0027297	-0.004295	-0.0040294	-0.0037633	-0.003975	-0.0043341	-0.004121	-0.00090189	-0.0012511	-0.0036562	-0.0021457	-0.0012337	-1.0159e-05	-0.0010265	-0.0023375	-0.0016236	-0.0016478	-0.0017122	-0.0031618	-0.0004951
N.S.		0.00107	0.00032351	0.0016445	0.00013994	-0.00057525	0.00079853	-0.00089399	-0.00042184	0.00022414	-0.0015997	0.0032807	-0.00051554	-0.00020579	0.0011641	-0.00062049	-0.0016457	0.00067831	-0.0008862	-0.000266	-3.7397e-05	0.0021174
N.S.		-0.0012018	0.00021821	0.0012205	-0.00016798	-0.00071995	-0.00048368	-0.0019517	0.00066575	-0.00043607	-5.9156e-05	-0.00057455	-0.0028205	-0.00087078	-0.00088265	-0.0013918	-0.0010464	-0.0022358	0.00021914	-0.002397	8.4438e-05	-0.00045033
N.S.		0.00069739	0.00053831	0.00049248	-0.0014627	0.00051863	-0.00043726	-0.000569	-0.00013153	0.00070178	0.00082958	-0.00021325	0.00073482	0.0001381	-0.00065014	-0.0015569	-0.0015852	-0.0010556	-9.0045e-05	0.0012706	-0.00045809	-0.0013134
N.S.		-0.00035828	0.0020565	0.00097231	0.0018787	0.00085555	0.0010612	0.00044545	-0.0017693	9.7607e-05	-4.1837e-05	-0.00047248	-0.00032536	0.0019509	-0.00032134	0.00041976	-2.0603e-05	-0.00041197	-0.00063708	0.00065252	0.00074157	-0.00060221
N.S.		-0.0010135	-0.001202	-0.0023194	0.0010228	0.00055052	-0.00078815	-0.000384	-0.0013628	0.00099593	6.7453e-05	-0.00031187	-0.00032459	-0.00043694	-7.9263e-05	2.4292e-05	-0.0015897	-0.00030949	0.00023422	-0.00077021	-0.0018283	-0.0017742
N.S.		0.0011535	2.8364e-06	0.0010158	0.00022203	-0.00034601	-7.503e-05	0.00075228	0.00063501	0.00026537	-0.0010342	-0.00039735	-0.00041114	-0.0010412	0.0019097	0.00046761	-0.00016543	-0.00076012	0.0011611	-0.00040883	0.00028407	-0.00036495
N.S.		0.0015723	-0.0017136	0.00091166	-7.1089e-06	0.00045227	0.001753	0.0026643	0.0037683	-0.001856	-0.00031875	-0.0016019	0.00070051	0.0033738	-3.2713e-05	0.00053074	-0.001109	0.00034865	-0.00033969	-0.00090211	-0.00075617	-0.00038833
N.S.		0.00018735	0.0010829	0.0016045	-0.0002841	-0.00014911	-0.00080404	-0.00050841	-1.4078e-05	0.00092796	-0.00067023	-0.0016506	-0.00081732	-0.0016581	0.00088424	-0.00011233	0.00079402	-0.00088935	0.0020839	0.0021827	0.00086364	0.00059676
N.S.		0.0016261	-0.0012067	0.00076194	-0.00051471	-0.00081777	-0.00051651	-0.001088	0.0018445	0.0019676	0.00087422	0.00014225	0.00099699	0.0012625	0.00060665	0.00051947	0.001471	-0.00032306	0.0017925	-0.00062085	0.001136	-0.00067211
N.S.		0.0012742	4.3444e-05	0.0013799	-0.00072106	-6.2336e-05	0.00089261	-0.00042525	0.00044288	0.0007233	-0.00032781	9.3488e-05	0.00048356	-3.4883e-05	0.00047553	-0.0015682	0.00037368	-0.00048381	0.0014041	6.1195e-05	0.0011631	0.0006736
N.S.		0.00013196	3.7729e-05	-0.00045443	0.00079071	-0.00065584	-0.00020306	6.5502e-05	-0.00086068	1.6391e-05	0.00023223	-0.00093529	0.0013156	0.00069241	-0.00063645	0.00091447	-0.00015221	-0.00015411	-0.0011172	-0.00021905	-0.0015306	4.4049e-05
N.S.		0.0003304	0.00053189	0.0034627	0.00041599	0.0017726	0.00023545	-0.00011548	0.00082792	0.00037896	0.00055923	0.00027203	0.0003937	-0.0021033	0.00091415	0.00069378	-0.00031511	0.0017411	-0.00045394	0.0021512	-0.00089829	0.00085605
N.S.		0.0013053	-0.00020057	0.00020062	0.00081232	0.001602	-0.00062887	0.00060652	-0.00055991	-0.00061105	-0.0024524	-0.00093407	-0.00072415	-0.00055186	-0.0017231	-0.00054178	0.0014374	0.0003055	-0.00033707	0.00034589	-2.3506e-06	-0.00012905
N.S.		-0.00053437	-0.00063483	-0.00017095	-0.00021744	0.00074422	-0.00017901	0.00010356	0.0012387	0.0037375	0.00029055	0.0012164	0.0029679	-0.0015658	-0.00016316	0.00022491	0.00093653	0.00040299	0.00020074	-3.4534e-05	0.0023119	-0.00010232
N.S.		-0.00010201	0.0010445	-0.00053843	0.00018281	-0.0021667	-0.00010964	-0.00042073	-0.00016405	-0.00070943	-0.00036576	-0.0010617	0.0028475	0.0014974	-0.00055226	0.00077003	0.0005358	0.00046691	0.00051322	0.0007343	0.00051878	0.00010162
N.S.		-0.0013933	0.00045519	0.0018019	-0.00013841	0.0018749	0.00017387	-0.00062151	0.00048913	-3.4705e-05	-0.00018958	8.4002e-05	-0.000262	0.0015218	-0.00087836	-0.00064197	0.00023949	0.0016204	-0.0020536	0.0024033	-0.00077952	-9.0599e-05
N.S.		0.0010387	-0.00039682	-0.0010939	0.00025549	-0.0012385	-0.00044823	0.00079651	-1.5261e-05	0.00029822	-0.00090645	0.0010215	0.00011988	2.4257e-05	-0.00084137	-0.00041023	0.00072589	-0.001788	-0.00090848	-0.00043441	-0.00058254	0.00033343
N.S.		0.00073747	-0.0013578	0.0014542	0.0021188	0.00049628	0.00043123	0.0012943	0.00095392	0.0032259	0.00082078	2.3633e-05	0.00097713	-0.00077958	0.0009562	0.0012936	-0.0021424	-0.0012357	0.00088815	0.0019345	-0.00046125	0.00043657
N.S.		-0.00044156	-0.0025319	-0.0011702	-0.0012565	-0.00063488	-0.0025365	-0.0031586	-0.002426	-0.00091378	0.0013053	-0.0017194	-0.0014239	-0.00097467	-0.0011516	-0.0013651	-0.00099316	-0.0020556	-0.00016442	-0.00093262	-0.00024723	-0.00059893
N.S.		-0.0015316	0.00092995	0.0011258	-0.00029093	0.00067126	-0.00015644	-0.00087395	0.00047503	-0.00044211	-0.0013768	-0.00021879	-0.0015667	-0.00039405	0.00074758	-0.00036469	0.0010193	-0.0007044	0.00037459	-1.3156e-05	3.7285e-06	0.0019265
N.S.		-0.00018563	-0.0013445	-0.00056987	-7.3742e-05	-0.0010757	-0.0011981	0.00043484	-0.0011709	-0.00014727	-0.0021879	-0.015304	-0.0041379	-0.0005977	-0.0014932	-0.00060651	-0.0018917	-0.0033797	-0.0010535	-0.00060782	-0.0011463	0.00015292
N.S.		-0.00017312	8.4527e-05	-0.00021208	-0.0019303	-0.0021398	0.00040753	-0.0020855	0.00092571	0.0001412	0.00017813	0.0012033	-0.00029068	-0.0027555	-0.0016753	-0.00020957	0.00071758	-0.0005419	0.00079554	0.00152	0.0017527	-6.7872e-05
N.S.		0.00059041	-0.00026298	0.00067817	-0.00054271	-0.0024142	-9.2079e-05	-0.00081874	-0.00016763	0.00018294	0.0022903	0.00065158	0.0005983	-0.00019364	-0.00013753	3.8299e-05	-8.0031e-05	-0.0008872	0.00012239	0.00086358	-5.0257e-05	-0.00084978
N.S.		0.0010666	0.0017211	0.0018392	-0.00015099	7.5252e-05	0.0016333	-0.00010282	0.0011399	0.0011074	-0.00047702	-0.00050263	0.00028025	0.0016868	0.00033744	-0.0017486	0.00035072	-0.00036876	0.00097213	-0.0015455	0.0023115	0.0011766
N.S.		0.0019224	0.001536	0.0024725	0.0018319	-0.0012381	-0.00017236	0.001722	0.0013515	0.0017908	0.0005333	0.0022594	-0.0022112	-0.00061204	0.00069939	0.0018131	-0.0020279	0.0013049	0.0019553	0.00080733	-0.0018351	0.0023987
N.S.		-0.00037365	0.0011871	-0.00035378	-0.0016503	-3.1953e-05	-0.00071671	-0.0015282	-0.001079	0.00017512	-0.00059445	-0.00077606	-0.00019217	3.1355e-05	-0.00081764	-0.0015977	-0.0019569	-0.00038522	-0.0002415	0.00039207	-0.00081683	-0.00067653
N.S.		0.00081345	-0.0010907	-0.00027405	-2.6883e-05	-0.0016272	-0.00015742	0.0010613	0.00023915	-0.00045958	-0.00065624	0.0018214	0.00061817	-0.00022815	-0.00028789	-0.00079454	0.00028845	-0.0014343	-0.00037127	0.00011585	-0.0010833	0.00012781
N.S.		-0.00016677	-0.0023308	0.00088919	-5.3924e-05	0.001016	0.0011684	0.00033963	-0.0012768	0.00014546	-0.00033097	-0.00025716	0.0011656	-0.0015717	-0.001554	0.00022789	-0.00057865	0.00046516	-0.00071798	0.0012207	0.00088514	-0.0012545
N.S.		-0.00056301	0.00122	0.0010904	0.002143	0.00074444	-3.226e-05	0.0013752	-0.0029812	-0.00084083	3.0863e-05	-0.00049181	0.00062173	0.0021471	0.0008694	0.00052719	0.00070762	0.00019982	-0.00069008	2.5912e-05	0.00029891	-0.00093499
N.S.		-0.00044972	0.00042737	0.0015064	-0.0020217	0.0017608	-0.0011509	0.002963	0.00034217	-0.0016727	-0.00095409	0.00014706	-0.0026174	-0.00019784	-0.00050804	0.00073001	0.0015602	0.0020074	0.00037191	-0.00015413	0.0002759	0.00090124
N.S.		0.00041751	-0.0017734	-0.00070627	-0.00074137	0.00045569	0.0015397	0.0027173	0.002809	-0.0012864	-0.00046395	-0.0013853	-0.00042242	0.0021054	-0.00039827	-0.00034693	0.001373	0.00099924	-6.2328e-05	0.00046938	-0.0010517	0.00030666
N.S.		-0.00066912	0.0009491	0.001052	-0.00022935	-6.4135e-05	-0.0012811	-0.00047511	0.00019469	7.4523e-05	-0.0012141	-0.00084485	-0.0013825	-0.00030079	0.00078672	-0.00020802	0.00039039	-0.00090241	0.00098458	0.0015166	0.00036007	0.001119
N.S.		-0.00056026	-0.0011061	-0.0023465	1.2853e-05	-6.028e-05	0.00020192	0.0027511	0.00038771	0.00074523	-0.0010191	0.00050518	-0.00097906	-0.00041386	-0.001119	-0.0014338	-0.0013617	-0.001031	-0.00075905	-0.0014192	-0.0026371	-0.0020768
N.S.		-0.00036935	-0.00024362	-0.00035944	0.00059333	0.00068299	0.00049417	0.00046183	0.0010456	0.001836	-0.0012836	-0.00024311	0.001782	-0.0010972	-0.00090537	0.00018439	0.00067038	-4.9129e-05	-0.0011415	-0.0013003	0.001606	0.0011009
N.S.		1.5631e-05	-0.00070767	0.0026286	-0.00062728	0.00043176	0.0015504	0.00048252	0.00090351	0.00051085	0.00046972	0.0003834	0.0016542	-0.003039	0.00012988	-6.2739e-05	-0.00035574	0.0012226	-0.0012436	0.00090116	-0.0007251	0.0014676
N.S.		0.0014125	-0.00062057	0.0012451	-0.00092845	-0.00067852	7.8422e-06	-0.00041063	0.00023075	0.00042921	0.0020126	-6.85e-05	0.0010266	-2.7928e-05	-0.00031097	-0.00030664	-0.0007463	-0.001384	-0.00023908	0.0015284	6.1508e-06	-0.001456
N.S.		-0.0011592	-0.0013957	0.001067	-0.00049424	0.00076348	0.00012315	-0.00018529	-0.00064156	-9.7434e-05	-0.00050083	0.00019448	-0.00034966	-0.00097931	0.00010319	0.0004704	-0.00097378	0.00021853	0.0012785	8.9481e-05	-0.0014847	0.00093815
N.S.		9.5068e-05	-0.00019218	-0.0011537	-0.0011989	-0.0001879	-0.0016543	0.00041104	-0.0018118	-0.0025034	-0.00058708	0.00013857	0.00085952	-0.00096216	-0.0013518	-0.0014985	-0.0026507	-0.0013729	-0.0011228	-4.664e-05	0.00071032	-0.0012254
N.S.		-0.00064988	0.00095662	0.0033854	0.00064648	0.0028067	-4.9619e-05	-0.00040724	0.0008935	-7.2809e-05	0.00012882	6.0532e-05	-0.00013346	0.00042458	0.00016496	0.00015035	5.6103e-05	0.0022096	-0.0006135	0.0027412	-0.0011281	-0.00037476
N.S.		2.3671e-05	-0.00080239	-0.0010174	0.0017511	-0.0012782	-0.0021715	-0.0010536	0.0003914	0.000769	-0.0011234	-0.0017449	-0.001472	-0.0019275	-0.0016233	-0.0004164	0.0014026	-0.00068266	0.0014446	-0.0002378	-0.00045089	-0.0014621
N.S.		4.984e-05	0.0013017	0.00046001	0.00039723	-0.0005083	-0.00035444	-0.00054415	-0.0012115	-0.00017703	-0.00058369	-0.0016489	0.00081077	0.00042445	-0.00071096	0.001055	-0.00059734	6.646e-05	-0.0013687	-0.00019494	-0.00063055	-0.00024398
N.S.		-0.00065614	0.0011025	-8.9673e-05	-0.00033673	-0.0031511	0.00033188	-0.00054781	-0.00065883	0.00023062	0.0025656	0.0014367	0.00078024	-0.00087556	-0.00032297	-0.00010376	0.00038179	-7.6731e-05	0.0013644	0.00075919	-0.00035952	0.00011814
N.S.		-0.0014262	-0.00082284	0.00063802	0.00062522	-0.0017241	0.00091211	1.8977e-05	-0.00026641	-4.635e-05	-0.0004315	-0.00032362	-0.00052108	0.00089187	0.00070946	-0.00096104	-0.0013761	-0.0017148	-0.0025153	-0.0014652	-0.0018146	-0.001083
N.S.		0.00042311	-0.00052488	0.00043811	-0.0014811	-0.00057686	0.00094137	0.0016638	0.00064185	0.0018166	0.00015239	-0.0002049	0.00020487	0.00067459	-0.00036819	0.00043863	-0.00089763	-0.00022829	-0.00097316	-0.00078364	-0.00068529	-0.00046992
N.S.		0.00098714	0.00039157	-7.3114e-05	-0.00099192	-0.0014234	0.00091452	-0.0017285	-0.000928	-0.00048131	0.00063764	0.0025677	0.0010371	-0.0013888	-0.00088289	0.00025267	-8.6907e-06	-0.00093153	0.00075671	0.0019773	0.002178	-0.00075073
N.S.		-0.00069055	-0.00065186	0.00069025	0.0017599	0.00057926	-0.00055591	0.0019265	0.0010373	0.0023854	0.00062573	7.7747e-05	0.0017748	0.0001459	0.0017419	0.001045	-0.0013679	-0.002866	-0.00080518	0.0013201	0.00062787	-0.00054171
N.S.		0.0015572	-0.00032228	-0.0015725	0.0010914	0.0012196	-0.00097593	0.001562	-0.0017296	-0.00098078	-0.00062682	-0.00083685	0.00088165	0.00081542	-0.00038444	-0.00041843	0.0018163	0.00060102	0.00044748	0.00028791	0.00026582	-0.00086466
N.S.		0.0005295	0.00055095	-0.00029789	0.0022629	0.0026762	0.0014883	-5.4602e-05	0.001266	0.0027169	0.0027701	0.00044313	0.0013696	0.00098987	0.00055182	0.0014151	0.00056729	0.00063028	0.00038026	0.00080152	0.00062259	0.00084741
N.S.		-0.00050483	-0.001156	-0.0004946	-4.528e-06	3.9599e-05	-0.0027451	-0.0012465	-0.00088225	-0.00045086	-0.00013445	-0.00044882	-0.0013143	-0.0014058	0.00039241	-0.00055477	0.00023578	-0.0016739	-0.00058243	0.00090587	-0.00033167	0.00074694
N.S.		-0.00090752	0.00090807	0.00025287	-0.00098193	0.00063711	-0.0011541	0.0015225	-0.0012373	0.0012631	-0.0012893	-0.0017522	-0.00035827	-0.00081139	-0.0011318	0.0002255	0.00068392	-0.00080033	-0.000853	0.00013653	0.0006333	0.00061867
N.S.		-0.0005456	-0.00052495	-0.00047004	-0.0015856	0.00071574	-0.0001513	0.00092601	0.0021693	-0.00090869	-0.00081043	0.0002223	0.0001416	-0.0023687	0.00037872	-0.0011599	-0.00010782	-0.00076467	-0.0013612	-0.0012587	0.0010102	-0.00024253
N.S.		-0.00067855	-1.6838e-05	-0.00090101	-0.00094256	-0.0008034	6.7912e-05	0.00046904	-0.0025267	-0.0011996	-0.0011605	-0.0035905	-0.0010662	0.00032519	-0.00063132	0.00036447	-0.00042194	-0.0012486	-4.4878e-05	-0.0016471	0.0024816	0.00049929
N.S.		-0.0004949	0.0012494	8.6935e-05	-0.00068515	-0.0005164	-0.000519	-0.0016399	-0.0013854	-0.00018187	-0.0011004	-0.0014909	2.9469e-05	8.5602e-05	-0.00076053	-0.00010807	-0.0014769	-7.0097e-06	-0.00076826	-0.00016264	-0.00051828	-0.00020347
N.S.		-0.00092945	0.0013446	0.00024659	0.00083362	0.00060765	0.0010546	7.3139e-05	-0.0012489	0.0031939	-0.00013263	-0.0016867	-0.0018124	0.00061025	0.0026944	-0.00018763	0.00014194	0.00026703	0.00053742	0.00093159	0.0020935	-2.1509e-05
N.S.		0.0007512	-0.00095552	0.00046196	-0.00032035	-0.0014826	-0.00012799	0.0017238	5.6641e-05	-0.00098526	-0.00093517	0.00093703	0.0003826	-0.00080036	0.00018592	-0.0015709	-0.00010366	-0.0005763	-0.0004363	-0.00011618	-0.0010571	0.00031901
N.S.		-0.0010475	-0.0028595	-0.0029846	-0.001395	-0.0038357	-0.0041189	-0.0028015	-0.0033615	-0.0014393	-0.004	-0.007027	-0.0013226	0.00028473	-0.0004114	-0.00020316	-0.0021886	-0.0033459	-0.0026584	-0.0023273	-0.0034648	-0.0019877
N.S.		0.00090116	-0.00079847	-3.145e-05	-0.0023867	-0.00056312	-0.001781	-0.00071673	-0.0011939	-0.00062459	-0.001308	-0.0011384	-0.002451	-0.0007848	-0.0010625	-0.0011929	-0.0012421	-0.0020197	0.00025088	-0.0014544	-0.00025881	0.0015991
N.S.		0.0015237	0.00072959	0.00038824	-0.0005747	-0.00085585	-0.0011556	0.0011374	6.9418e-05	0.00048162	-0.0006928	-0.00012742	-0.00045506	0.0021117	0.0011044	-0.00045824	-0.00069866	-0.00064738	0.001142	0.0012626	-0.00059153	0.00135
N.S.		0.0025521	0.0028459	0.001547	-0.00036837	0.0014153	0.0008463	0.00016365	0.0033899	5.8601e-05	0.0012226	0.01018	0.0024649	0.002563	0.0025863	0.0010436	0.0016595	0.00055165	0.00097696	0.0027606	0.0016773	0.0031303
N.S.		-0.00090921	-0.00066311	-6.5251e-05	-1.6399e-05	0.00069827	-0.0013324	-0.0002178	0.00031301	0.0035665	0.0015453	0.0027903	0.0025205	-0.0019821	0.00080939	0.0006993	0.00031001	0.0022049	0.00056737	0.00057502	0.0021011	-0.0010647
N.S.		-0.00026379	0.000928	0.00014854	-0.00061669	-0.0013043	0.00016229	-6.2831e-05	0.00024454	6.6715e-05	0.00037934	0.00011086	0.0012396	0.0014009	-0.0009437	0.00087298	-0.00032844	-0.00021598	-0.00071488	0.00051139	0.00034012	0.00017625
N.S.		0.0034683	-0.00045277	0.001005	0.0015563	0.0011297	0.0010115	0.0012916	0.00037707	0.0029622	-0.00011952	0.00081667	0.0022626	0.00052496	-0.0010257	0.00048991	0.00093916	0.00044287	0.00091918	0.0033499	0.0011995	0.0011813
N.S.		-8.1936e-05	0.00075087	-7.6114e-05	0.00067532	-0.0020625	0.00099553	-0.00010958	-0.00048872	-0.0011132	0.0011446	-0.00053124	0.0014229	-0.0011522	0.00021575	0.0019556	-0.00015429	-0.0022116	0.00031824	0.001526	-0.00057018	0.0020057
N.S.		0.00067053	-0.00077722	-0.0013753	-0.0025213	-0.0010859	-0.0015979	-0.00095869	-0.002383	-0.00041201	-0.0013508	0.00055277	-0.0015826	-0.000664	-0.00098476	-0.0009884	-0.00072078	-0.0027888	0.000472	3.7175e-05	-0.00087716	0.0020502
N.S.		0.00068794	0.0023708	0.00024902	0.00098145	-0.00053134	0.00080799	-7.4057e-05	-0.00056146	0.00038098	0.00091204	0.00089658	-0.00029194	0.00037155	-0.00094455	0.00077777	-0.001127	-0.00078587	-0.0012099	0.00073721	-0.00056682	-0.00084959
N.S.		-0.001628	-0.00099874	-0.0015459	-0.0044729	-0.0010275	-0.00089519	-0.0022212	-0.0019169	0.00023769	-0.00079555	7.8338e-05	-0.0010465	-0.00073304	0.0010848	-0.0023538	-0.0026277	-0.0023305	-0.0013195	0.00024941	0.00070016	0.00034071
N.S.		-0.00055457	-0.00087419	0.00086641	-0.00038194	-0.00031141	0.00085251	0.0010615	-0.00041594	-0.00030405	-0.0014732	-7.3883e-06	-0.0010403	-0.00098942	0.00065862	-0.0013153	-0.00046757	-0.0013273	6.2335e-05	-0.0007813	-9.1936e-05	0.0024609
N.S.		-0.00040894	-0.0022834	-0.002083	0.00047424	-0.00087604	-8.8153e-05	-0.00078468	-0.0003199	0.00044223	0.00097995	-0.0042483	0.0014176	0.0011056	-0.00093304	-0.00091288	0.00039497	-0.0007567	0.00018277	-0.0007907	-0.0016903	0.00082694
N.S.		0.00061625	0.0013829	0.001782	0.003239	0.001537	0.001459	0.00041764	-0.0013004	-0.0011759	0.00067198	0.00070917	0.0015018	0.0039724	0.00017991	0.0018046	-0.00022859	-0.0015421	0.002453	8.951e-05	-3.4869e-05	-0.00029001
N.S.		0.00060983	0.00066972	0.0016882	8.0266e-06	0.00064426	-0.0006277	-0.00016875	0.0011678	0.0016358	-0.00062199	0.00058231	-0.0014337	0.0024153	0.0027568	-0.0007583	-0.00014286	-0.00076272	0.0023765	0.0017179	-0.00067634	0.00041855
N.S.		0.00036921	0.00034361	-0.00024341	-0.0018385	0.0005357	0.0010302	0.00074804	0.0005737	-0.00015648	8.3484e-05	-0.00082039	-6.7387e-05	0.0018362	-0.00050387	-6.7481e-05	-0.00024222	-0.00013351	-0.0010357	0.00076382	-0.0013854	0.00068296
N.S.		0.00075401	-0.00016586	6.8371e-05	-1.1495e-05	0.0020989	-0.0012308	0.003901	8.5857e-05	-0.0019648	-0.00034728	0.00065784	-0.0015368	-0.00070511	-0.00060291	0.0019634	0.0021838	0.002933	-0.00061849	-0.00065682	0.0021876	0.0029111
N.S.		0.00036535	-0.00036113	-0.0016395	0.0012736	0.0029436	0.00086688	-0.00067164	-0.00035464	0.0010558	0.00097044	-0.00041212	0.0010162	2.0007e-06	0.00014882	0.00058868	0.00021587	0.00069104	-0.00046241	0.00058649	-0.00025289	0.00010649
N.S.		0.00091581	-3.4712e-05	3.99e-05	0.00011493	-0.00036148	0.00028223	0.0012692	-4.1304e-05	-0.00044171	-0.0010007	-0.0001559	-0.00021674	-0.0006772	0.00043105	-0.00022399	-0.0003743	-0.00079147	0.00097653	0.00019368	-0.00017554	-0.00018989
N.S.		0.00010765	0.0017346	0.0023582	0.0025173	0.0016233	0.0015424	0.0012536	9.852e-05	-0.0014447	0.00026301	6.3016e-05	0.00029568	0.0030994	-0.00089319	0.0013354	-0.00024037	-0.0024775	0.0015154	-0.00029309	-0.0001552	-0.0017016
N.S.		0.0027313	-0.00051582	-0.00067187	0.00037429	0.00058241	0.0013668	-4.7056e-05	-0.0012561	0.0013631	-0.00095476	-0.0001421	0.0026234	9.2522e-05	-0.0011315	0.00044976	9.1457e-05	-0.00013718	0.00046267	0.0037845	0.00048628	0.00055268
N.S.		-0.0006542	0.00045166	-0.00088728	-0.0023841	0.00037937	0.00053827	-0.0009072	-0.00018966	-0.0010926	-0.0016759	-0.00095164	-0.00061856	-0.0013244	-0.0012174	-0.0016572	-0.0029883	-0.0015032	-0.00083572	0.00014394	0.00023952	-0.0004403
N.S.		-0.00079234	-0.0005567	0.0019763	-0.00031927	-0.00084666	-0.00075064	4.155e-05	-0.0023541	0.00013727	-0.0023119	-0.00098442	0.00052507	0.0013705	0.0011351	0.0012009	-0.0021959	0.001288	-6.8587e-05	0.0018606	-0.00035025	0.00010769
N.S.		-0.00092309	0.0022711	0.0013906	0.0011011	-0.00048173	0.0019657	0.0004461	0.00060955	0.00023335	0.00033615	-0.0010473	-0.00037934	0.0021128	-0.00018481	-0.0013065	0.00088286	-0.00046622	0.0011302	-0.003204	0.0027601	0.00051243
N.S.		-1.4499e-05	0.00054566	-0.00079099	-0.0015923	-5.3222e-06	0.00078139	-0.001086	-0.0001259	-0.0013197	-0.0021717	-0.0015309	-4.0158e-06	-0.0022039	2.6754e-06	-0.00087998	-0.0016931	-0.0013177	0.00029283	-5.3376e-05	-0.00010844	4.8624e-05
N.S.		3.4196e-05	-0.00036628	0.00016897	0.00020705	-5.4293e-05	-0.0005768	0.0010155	-0.00050191	0.00022333	-0.0008676	-0.00014302	-0.00051022	-0.00052898	-0.0012284	0.0012843	-0.0014288	0.00095516	8.6081e-05	-0.00020994	0.00037594	0.00059572
N.S.		0.00093945	0.00011963	-0.00089613	0.00053828	0.0022978	-7.6202e-05	-4.3819e-07	-0.00098864	-0.00056164	-0.00061634	-0.00052054	0.00046485	-0.00061199	-0.0011752	-0.00054473	0.00083535	0.00048636	-0.00061313	0.00083352	8.2495e-05	-0.00025404
N.S.		-0.0012077	0.00018824	-0.00095032	-0.0036631	-1.9996e-05	-0.00020878	-0.0018413	-0.0012612	-0.00014671	-0.0011306	-0.00073174	-0.00086459	-0.00054794	-0.0010114	-0.0024985	-0.0030757	-0.0018893	-0.0014774	0.00050986	0.00059343	-0.00060233
N.S.		5.0083e-05	-0.0009663	0.0017826	-9.8608e-05	-0.0013881	0.00031927	-0.00070426	-0.00041848	-0.00033491	-0.0016607	-0.0006668	0.001382	0.0014914	-0.00023013	5.349e-05	-0.0017499	0.00046085	-0.00059745	0.00070842	-0.0012871	-0.00018211
N.S.		-0.0025864	0.0014976	0.00061893	0.0011018	-0.0013871	0.0015741	0.00051829	-0.00025792	-0.0014584	0.00053959	-0.0037412	-0.00056862	0.0014479	-0.000295	-0.0011906	0.00088906	-0.00022474	0.00060997	-0.0029641	0.00061171	0.00025748
N.S.		0.0021454	-0.00099626	-0.00035852	0.0010889	-0.00093631	0.00021212	-0.0012047	-0.0007179	-0.00013693	-0.00016599	0.00051215	-0.00052864	-6.1168e-05	-0.00013339	-0.00080783	-0.00074107	-0.00046765	-0.0018233	0.0012356	0.0022253	0.00083665
N.S.		0.00068693	-0.00040688	0.00031552	-0.00019824	-0.00085335	-3.0574e-05	0.0018269	-0.0001448	-0.00093926	-0.0012456	0.00011146	-2.5319e-05	-0.00085946	-0.00023326	-0.001693	-0.00042503	-0.00048466	-0.00010627	6.7627e-05	-0.00092786	0.00028288
N.S.		-0.00040283	-0.0012714	0.00089693	-0.00033166	0.00057263	-0.00043848	0.00058566	-0.00088944	0.00071934	-0.00032236	0.00013574	-0.00035131	-0.00088334	-0.00034771	0.00093462	-0.0016171	0.00054857	0.000523	-0.00032814	-0.00055615	0.0013383
N.S.		0.0017743	0.0048315	-0.0011218	-0.00040234	0.0038567	0.00045352	0.0020412	0.00031882	-0.00022884	0.001757	0.001435	3.7984e-05	0.00030617	0.0013038	-0.00071955	0.00079302	-3.1975e-05	0.0012599	-0.00031798	-0.00034572	2.4039e-05
N.S.		0.0012113	-0.00055806	0.000754	8.5544e-05	-0.0015107	0.0013139	-0.00029863	-0.00013645	-0.001996	-0.0012482	0.00019658	0.00069784	0.0010458	-0.0013442	-0.0017832	-0.0012354	-0.0014968	-0.0010616	0.00050413	-0.0011993	-0.00079369
Negative		-0.00011062	-0.00092937	0.0025428	-0.0016647	-0.0006397	-0.0008144	-0.00070731	0.0018072	-0.00083399	0.00055637	-0.0011444	-0.003519	-0.00065175	-0.00079623	-0.0002861	-0.0020892	-0.00016446	0.0010415	-0.0025579	-0.00087749	3.7967e-06
N.S.		0.00183	-0.0016045	-0.0001173	0.001058	-0.00035581	9.3918e-05	0.0017023	-0.00070501	0.0013745	-0.00042217	-0.0019311	-0.0013415	0.0012782	-0.0010182	-0.001766	-0.00013899	-8.2232e-05	-0.00056717	-0.00036698	-4.3967e-05	-0.00087595
N.S.		0.0024479	0.00085214	0.00040551	-0.00012573	0.00039157	0.00099731	-0.00054521	-0.0014554	-0.00068561	0.00038649	0.0032537	0.0023891	0.00033494	-5.3678e-06	0.00051738	2.7872e-05	9.7126e-07	0.00042142	0.0014098	0.0027244	-0.0013614
N.S.		-0.0010206	-0.00057001	0.00082938	0.00087484	-0.0010835	-0.001331	5.8625e-05	-0.00408	-0.00041625	-0.0020114	-0.00047445	-0.0014376	0.0002128	0.00053299	0.0010168	-0.0019763	0.00090207	-7.7024e-05	0.0011719	0.0010974	0.00020809
N.S.		-0.0033154	0.00032176	-0.00097656	-0.00080614	-0.0014021	0.00010202	-0.00065224	-0.0012633	-0.0032177	-0.0014956	-0.022445	0.0011206	0.00019984	-0.00014338	-0.0014199	0.00037658	-0.00083115	-0.00033744	-0.0025551	-0.002176	0.00019669
N.S.		0.00053338	0.0011894	0.0011257	0.0017216	-0.00038829	-0.00064474	0.00011823	-0.00033838	0.00016729	-0.0012391	-0.00034516	0.0015062	0.00047101	0.00095903	0.00068467	-0.00065792	-0.00062974	-0.00026723	0.00028646	-0.00089863	0.00091421
N.S.		0.00041602	-0.00064199	-0.00052143	0.00040856	-0.00049619	-5.2333e-05	0.00075105	1.9088e-05	-0.00085503	-0.0012976	-0.0002775	-0.00069246	0.00045234	-0.00050583	0.0015996	-0.00056377	0.00081921	0.00038827	-0.00082245	9.9569e-05	-0.00034007
N.S.		-0.00031694	0.0013037	-0.00015841	-0.0018671	-0.0019254	-0.0020737	0.00054581	-0.00026615	-0.00066021	0.0025802	0.003298	0.0010665	0.0013873	0.0029138	0.00093579	-0.00078867	0.00018583	0.0017856	-0.0015362	0.0013287	-0.00048713
N.S.		-0.00038084	0.00011685	-0.00056189	-0.0012053	-0.00038903	-0.0011622	-0.00037912	-0.00073982	3.2324e-05	-0.0010566	-0.00088593	-0.0024383	-0.00034198	-0.0011772	-0.0010707	0.00032352	0.0011164	0.0027088	-0.00049743	0.0011765	0.00093907
N.S.		0.00054738	-0.0017365	-0.00087433	0.0012606	-0.00025069	-0.00049811	0.0011833	-0.0010554	0.00019752	0.002703	-0.00061977	0.00029805	-0.0010218	7.1826e-05	0.00041908	-6.7499e-05	-0.00049706	-0.00035914	0.00069672	0.00044376	0.0007397
N.S.		-0.0018834	-0.00040322	-0.000197	-0.00088437	0.00077044	-0.00081621	0.0016502	-0.0013783	-0.00025952	-0.0026615	-0.0013159	-0.00058801	-0.00059236	-0.0023424	-0.0007595	-0.0020763	-0.000253	-0.0014544	-0.0014225	-0.00092587	-0.001493
N.S.		-0.0026716	-0.0038036	-0.0017137	-0.0042808	-0.00046537	-0.00021043	-0.0008668	-0.0034173	-0.0012492	-0.0018839	-0.0034021	-0.0028531	-0.0013841	-0.0026441	-0.00079679	-0.0021887	-0.00081446	-0.0010224	-0.0013405	-0.0013854	-0.0027603
N.S.		-0.00045319	0.0013811	0.00023294	0.00096427	0.00042939	-0.00092081	-0.0010045	0.00070587	-7.0529e-05	0.0019566	4.6593e-06	0.0017911	0.00039546	-0.00055096	0.00079359	0.0018657	0.0015149	0.0020027	0.0015743	0.0022525	0.0011001
N.S.		-0.00017533	-0.00037564	-0.0012829	-0.0022985	0.0004995	0.00098514	2.8303e-05	-0.0017207	-0.0021484	-0.0011241	0.0008587	-0.0011034	-0.00045502	-0.0010699	-0.00084554	0.0013978	-0.0011109	0.00031813	0.001971	-0.00022257	-0.00014676
N.S.		-0.0002012	0.00053648	-0.00031969	0.0021183	0.00034753	-0.0010148	0.0012069	-0.0029994	-0.00085212	0.00088868	0.00081853	0.0011645	0.00033423	0.0014242	0.0011588	0.00048563	0.0010672	-0.0008196	-0.00023164	-0.00011119	-0.0017733
Negative		-0.003205	-0.0037636	-0.0053123	-0.0049473	-0.0051021	-0.0054227	-0.0050298	-0.0052354	-0.0019102	-0.0028513	-0.0048186	-0.0028614	-0.0010837	-0.0011818	-0.00081533	-0.0034993	-0.0032233	-0.0030026	-0.0034814	-0.0043729	-0.0015416
N.S.		-0.0022897	0.00011075	-0.00061661	-0.00024516	0.00066939	4.9792e-05	-0.00063246	0.00049639	-0.0010808	-0.0015749	-0.0023328	-0.0011776	-0.0013892	-0.00067965	-3.3912e-05	-0.00068078	-2.7848e-05	-0.00037258	0.0014576	-7.8139e-05	0.0016087
N.S.		0.00036626	-0.0012907	-0.0011576	0.0009287	0.0010142	-0.0015572	0.0026863	-0.0006024	-0.0015007	0.00051377	2.1242e-05	-0.00058443	-0.00097144	-0.00050252	0.0020927	0.0014734	0.0024695	-0.0011147	-0.00024117	0.0035859	0.0030563
N.S.		-0.00067824	-0.0011514	-0.0014852	-4.443e-05	-5.8451e-05	-0.0011727	0.0011699	-0.0018583	-0.0010799	-0.00034892	-0.0019273	-0.00067497	-0.00011204	-0.00079774	0.0014019	-0.00024061	0.00029232	0.00019421	-9.7977e-05	0.0041483	0.0014892
N.S.		0.00094566	-0.0012417	0.0018719	0.00038872	0.00012756	0.00031986	-8.2574e-05	-0.0012995	0.00018726	-0.00017938	-0.00017381	0.0012136	-0.00020755	-0.00063665	0.00082261	5.2756e-05	0.00089334	-0.0010253	0.0012383	0.0010537	-0.0010508
N.S.		0.0030957	0.0050949	-0.00067077	0.00055838	0.0041262	0.001362	0.0020058	-0.00064952	-0.0010554	0.00038139	0.00058138	-0.00049615	0.00042151	0.0011719	-0.00092292	0.00018816	-0.00089489	0.0012636	0.00068854	-0.00029174	-0.00042372
N.S.		0.0023685	0.0020131	-1.8137e-05	0.00034168	0.0011104	0.0016006	0.0012224	-0.00095611	-0.0019115	-0.00039505	0.00028458	-0.00031319	0.00049806	-0.00025214	-0.0019121	-0.00058776	-0.0020214	1.5896e-05	0.0011366	-0.00071882	-0.00082383
N.S.		0.00067559	0.0017472	0.00065482	0.0006479	0.00046021	-0.00041582	0.002751	0.0030575	0.0020234	0.0056061	0.0035492	0.0065297	-0.00090577	0.0005958	0.0016247	0.0013288	0.0011189	0.00033057	0.00077878	-0.00095431	-0.00035007
N.S.		-0.0013353	0.0011586	0.0013353	-0.00011199	-0.0012739	-0.0005469	-0.0015742	0.0015653	-0.00055543	0.001002	0.0012304	-0.00088973	0.00073584	0.0008959	-0.00052652	-0.0013595	-0.00088464	0.00074141	-0.002095	0.00066154	-0.00085787
N.S.		0.0010751	0.001832	0.00051342	0.00045517	-0.0011145	-0.00020771	0.0013595	0.0008951	0.0012291	0.0034594	0.0025394	0.0032947	-0.0009568	-4.6717e-05	0.0014791	-0.00042361	-0.00035131	-0.00086737	0.0006438	-0.0014254	-0.00071538
N.S.		0.00065609	-1.854e-05	-0.00031062	-0.001228	0.00049445	0.00069889	0.00046301	-0.00095334	-0.0007512	0.00014955	-0.00050107	0.00054848	0.0017601	-0.00063953	-0.00042219	-0.00091233	-0.00025636	0.00034218	0.0016629	-0.0017004	0.00013315
N.S.		-0.00059074	-0.00011744	-0.00059395	0.0013107	0.00055961	-0.0014759	0.00035431	-0.0013657	0.0015417	0.0019298	0.0024234	0.0017555	-0.0015845	0.0016112	0.0012407	2.0074e-05	0.0023083	-0.00014843	0.00018567	0.00088382	-0.0018428
N.S.		0.00027306	0.00088936	-0.0012973	-7.066e-06	-0.00020063	1.0141e-05	0.00058841	-0.00013692	-5.3741e-05	0.00034425	-0.00093792	-0.00047797	0.0016609	0.0010464	0.00084831	0.0001019	0.00078717	-0.0002909	-0.00072781	-0.0015025	0.00058198
N.S.		-0.001822	0.0021193	0.0014165	0.0031208	0.0009651	-0.00026214	0.00021953	0.0013889	0.00078614	0.0005537	0.00044863	0.00039482	0.00303	0.0015133	0.0010077	0.0032302	0.002216	0.0016601	0.0027852	0.0024302	-0.0010311
N.S.		-0.00046297	-0.0027119	-0.0014186	-0.00083178	0.0007511	0.00020012	0.00014794	0.0017412	0.0010016	-0.00044333	0.0013125	-8.1395e-05	-0.0041115	0.00068522	0.00080497	-0.00036075	0.00047484	-0.00096249	-0.0020227	0.00066273	-0.00063765
N.S.		0.00019267	0.00021771	-0.0015973	0.0001526	-0.0021725	-0.00021265	-4.2294e-05	-0.00043378	-0.00031656	-0.0005989	-0.0068472	0.00308	3.0704e-06	-5.2534e-06	-0.00083929	0.0010581	0.00074378	0.00089205	0.00020886	-0.00018257	-0.00016658
N.S.		0.0022551	-0.00070069	-0.0014626	-0.0011084	-0.0018369	0.00037033	0.00048127	0.00061342	-0.00029491	0.00090229	2.9559e-05	0.00048177	-2.0346e-05	-0.00013701	0.0021463	-0.0003159	-0.00033945	-8.5995e-05	0.00069649	0.00028263	0.00010093
N.S.		-0.00053596	-0.0015206	0.0024429	0.00062505	-0.00080251	-0.00081827	0.00044803	0.00036528	-0.0020397	-0.00029257	0.00084819	-0.00065582	-0.00035907	0.0033699	-0.0012868	0.00083884	0.0014163	0.00024459	-0.0001409	0.00066074	0.00013199
N.S.		-0.0025664	-0.0011161	-0.0022945	-0.0031381	-0.0017706	-0.00079404	-0.00076145	-0.00038452	-0.00071482	-0.00070674	-0.0021234	-0.0021603	-0.0028806	-0.00072546	-0.0012037	-0.0014242	1.4783e-05	-0.00012502	-0.00094064	-0.001202	-0.0013547
N.S.		-0.00016953	-0.00076516	0.001199	8.4828e-05	-0.0016712	-0.00010968	0.00022333	0.00099903	-0.00047389	0.0003761	-0.00052461	-0.0001393	0.002873	0.0015615	0.00040255	-0.00066846	-0.0009661	-0.0028828	-0.0029163	-0.002174	-0.0014314
N.S.		0.0026264	0.00092001	0.00073458	0.00070569	0.001472	0.00095428	-0.00070105	-0.0012666	7.4346e-05	-0.00038923	0.0023849	0.0031258	0.0011369	0.0015125	-0.00034279	0.00019642	0.00096489	-0.00014956	-0.00052981	0.0021721	-0.0012722
N.S.		-0.00070549	-0.0014606	0.0019733	-0.00055756	0.00012562	0.0022589	0.00026186	0.00058515	0.00084877	6.2676e-05	0.00051107	0.0019469	-0.001395	-0.00058839	-0.00057689	-0.00040008	0.0008232	-0.0004023	-0.00028548	-0.00060384	0.0011281
N.S.		0.00105	-0.00063733	-0.00023826	0.00049387	-0.0013971	0.0014925	0.0015814	-1.8952e-05	0.0024002	0.0026147	-0.0051669	-0.0033238	-0.0013946	-0.0017404	-0.0027587	-0.00067632	0.00032601	-0.00053837	-0.0007181	-7.2637e-05	-0.0014153
N.S.		0.00079447	-0.0007528	-0.0012347	2.0597e-05	-0.00057876	-0.00017591	0.00027547	-0.00016711	-0.0012166	-0.00078098	-0.00028188	-0.00072536	0.001251	0.0008696	0.0014121	2.4201e-05	0.00051912	-1.9511e-05	-0.0013413	-0.0011531	-0.00032088
N.S.		-0.00037225	-0.00018821	1.352e-05	-0.0014015	-0.0006607	-0.0010696	-0.00044327	0.00025578	-0.00044517	-0.00065334	-0.0012187	-0.0040127	-0.00075088	-0.001223	-0.0011111	-0.00069586	0.00098634	0.0031119	-0.0013237	0.00037579	0.00057286
N.S.		0.00012238	8.3263e-05	8.3094e-05	0.001509	0.00037066	-0.0012365	-0.00069271	-0.0014188	0.00015363	0.0018663	-0.00029429	0.0015099	0.0026452	0.00022668	0.0012193	0.00050143	0.0010013	0.0018819	0.00048807	0.001632	0.0012341
N.S.		0.00021632	0.00091706	0.0011753	0.0017283	0.0011846	0.0010793	0.0020891	0.00059953	-0.00022594	0.00025146	7.7577e-05	-0.00058228	0.0012281	-0.00028074	0.001016	0.00048314	-0.0020929	0.00011023	-0.00063595	0.00024116	-0.0012892
N.S.		0.0010519	0.00037973	0.00056716	0.0025287	0.00080647	-0.00019754	-0.00021474	-0.0023764	6.152e-05	0.0016102	0.00037088	0.0018385	0.0042188	0.00086072	0.0021457	0.00021043	0.00022512	0.0025256	0.00014417	0.00072226	0.00087465
N.S.		-0.00041393	-0.00050481	-0.00047353	-0.0017798	0.0019006	0.00076987	0.0011473	-0.00058011	-0.0020599	-0.0018867	0.00014728	-0.0014144	0.00047183	-0.00083477	-0.0006728	0.0009487	-0.00023523	0.00024692	0.0034765	-0.00048406	7.9252e-05
N.S.		-0.0033977	-0.0034585	-0.0022602	-0.0032333	-0.00068845	3.5052e-05	-0.00047992	-0.0031704	-0.0012789	-0.001562	-0.0034186	-0.00226	-0.0010266	-0.0027799	-0.0010979	-0.0011228	-3.8693e-07	-0.00068499	-0.00046141	3.5401e-05	-0.0022313
N.S.		-0.0014184	-0.00083011	-0.00051106	9.668e-05	-0.00091407	-0.0029243	-0.00083563	-0.001746	-0.0020937	-0.0003256	-0.0021513	-0.00055566	0.00040047	0.00026217	-0.0020816	-0.001231	-0.00036564	-0.00065441	-0.00079022	-0.0010728	0.0014087
N.S.		-0.00014099	-0.0029055	-0.0011685	-6.4079e-05	0.0013427	0.0010245	0.00027007	-0.00010581	0.0023998	0.0003101	0.0017106	-0.00067217	-0.0036845	0.0016267	0.00056409	0.00055705	0.00079562	-0.0003868	-0.0019936	-0.00016483	-5.2303e-05
N.S.		0.0020027	0.00082681	-0.00072558	-4.8292e-05	-0.0011287	0.0012049	0.0013083	0.0017158	0.00044944	0.00118	0.00064761	0.001294	0.00078337	0.0010437	0.0030983	0.00027747	-9.8626e-05	0.00049867	0.00059055	0.00086411	0.0002415
N.S.		-0.001019	-0.0010029	-0.00047436	-0.00051797	-0.00037807	-9.3296e-05	-0.00011358	-0.0004254	-0.0001447	-0.0012223	0.00036847	-0.001216	0.00037342	0.00083987	-0.0011523	-0.00064198	-0.00086361	0.00019229	-0.0019784	0.00065848	0.0022223
N.S.		0.00081909	0.0022637	0.00043929	0.001102	0.0016322	0.0016049	0.003062	0.0036345	0.0028044	0.0015345	0.0021403	0.0014056	0.0028623	0.0026274	0.001653	0.0016908	0.0011424	0.0010395	0.00043409	-0.0015542	0.001129
N.S.		0.0007624	0.0016207	0.00092738	0.0019069	0.0028716	0.004002	0.0023422	0.001033	0.0017646	0.0005126	0.00021004	0.00060575	0.00015386	0.00061202	0.0017125	0.0017503	0.0015738	0.00018706	0.0019217	0.0025826	0.0018711
N.S.		0.00015803	-0.0012087	-0.00028643	0.00086455	0.0014148	0.0012116	0.0015608	-0.00025082	0.0015524	0.00052471	0.0010438	-0.0009768	-0.0012815	0.0013583	0.00018626	0.0011419	-0.00082314	-0.00065259	-0.0014123	1.6062e-05	5.2585e-05
N.S.		0.0012101	6.6396e-05	0.0017628	0.0014919	-0.00031636	-0.00040481	-0.00026352	-0.00038193	0.00065047	-0.0011794	-0.00028801	0.00184	0.00088954	0.00071166	0.00048142	-7.5505e-05	0.00012242	-0.00077496	0.0010454	-0.00019018	-0.00021633
N.S.		0.0019636	-0.001542	0.00013733	-6.9562e-05	-0.00054219	0.00040077	-0.0014123	-0.00068552	-0.0010061	-0.0011637	0.0010141	-0.0012805	-0.0006126	0.0013942	-0.00061472	-0.0017834	-0.0003924	-0.0027789	0.0005677	0.00024061	-1.8044e-05
N.S.		-0.0013908	-0.00060122	2.6682e-05	0.0029733	-0.00083845	-0.00098639	-0.00087459	-0.0026389	0.00029976	-0.0007384	-0.00052605	-0.0019846	-6.0108e-05	-0.00068788	0.00068242	-0.00093854	0.00032508	8.1336e-05	-0.00070256	0.0013022	0.00030374
N.S.		0.001229	0.0016283	-0.00016934	0.001227	0.001236	0.0029034	0.0022029	0.0016023	0.0014013	0.0011659	0.00065256	0.0016535	0.00086085	0.0014763	0.0027397	0.0012406	0.00081367	0.0008573	0.001602	0.0023346	0.0016094
N.S.		-0.0011694	-0.0013452	0.00059096	0.00067402	-0.00070384	-0.0021002	-7.5934e-05	-0.00066461	-0.0024905	-0.00057011	-0.0013671	-0.00070651	-0.000368	0.0017037	-0.0018568	0.00011495	0.0010083	-0.00018053	-0.00070964	-0.00028699	0.0011187
N.S.		0.00062977	0.0031601	-0.0010813	-0.0012845	0.0030315	-0.00072485	0.0019989	0.00049986	0.00034468	0.0029665	0.0018589	-6.5085e-05	-0.0011524	0.0011275	-0.00084589	0.00088838	-6.2633e-05	0.0010447	-0.00046597	0.0001612	-3.4819e-05
N.S.		0.00037484	0.00075944	-0.0010934	0.00077691	0.0010684	0.00080185	0.002752	0.0019354	0.0023374	0.00053402	0.0017705	0.00030235	0.0012821	0.00025184	-0.00082749	0.00020525	-0.00025031	-0.00051138	-0.00080735	-0.0031708	-0.001235
N.S.		0.001234	-0.0016709	-0.0010995	-0.0010245	-0.001206	0.0006747	0.0011867	-0.00032849	-0.00075576	0.00056676	-0.00092807	0.00014418	-0.00070958	-0.00056383	0.00023257	0.00018813	1.052e-05	0.00022396	0.0018106	0.00088579	0.0014021
N.S.		-0.0030121	-0.00048462	-0.00039938	0.00020943	-0.0002257	8.2378e-05	2.5148e-05	-0.00082759	-0.00029229	0.00019764	-0.0010106	-0.0007327	0.001577	-0.00066412	0.00099682	0.0017354	0.0017533	0.00083493	0.0018839	0.0022103	-0.0013457
N.S.		0.0023296	0.00051922	0.0022286	0.00072686	-0.00048457	-0.0010777	0.0012072	0.00085302	0.00091496	-0.00027704	0.0022295	-0.0020564	0.00096969	0.0002965	0.0017397	-0.00043416	0.00098357	0.00014201	0.0011685	-0.001056	0.0027363
N.S.		0.00019996	0.00025579	-0.00013702	-0.00094855	-0.0020118	-0.00075965	0.0011241	3.6896e-05	-0.00034193	-0.0016108	-0.0006908	-0.0019463	-0.0012253	-0.0012104	0.001896	0.0010873	-0.00058362	-0.00058626	0.0016597	-0.00069032	-0.00041608
N.S.		0.001543	0.00027738	-0.00012435	0.0010326	0.0013796	0.00074895	-0.0014812	-0.00046295	-0.0004628	-0.00079187	-0.00038838	0.002056	0.0019047	0.0023147	-0.0014446	0.00094209	0.00036022	-0.001023	-0.0017156	0.00078061	0.00099054
N.S.		-0.00010221	-0.00073657	9.7621e-05	-0.00067155	-0.00041292	0.00077679	0.0014824	-0.0017927	-0.0011193	-7.3298e-05	-0.00050965	0.00083243	0.00028109	-0.00071073	-0.0014426	-0.00033044	-0.00048509	0.00066659	0.0017541	-0.0007264	0.00035475
N.S.		0.00076439	0.0018047	0.00064387	0.0004482	0.0012445	0.00059943	-0.00010395	0.0013952	0.00069909	6.8821e-05	0.0009543	0.00082825	-0.0022791	-0.000478	-0.00012139	0.001997	0.00076511	0.0022969	0.00092796	-0.00039416	7.9704e-05
N.S.		0.0024653	-0.0017025	-0.0001123	-0.00045951	0.000602	-0.0012483	0.00075101	-0.0011009	-0.00024103	-0.00094355	-0.0012003	0.00024681	0.0034397	-0.00031413	-0.00038115	0.00070868	0.00045333	-0.00061434	0.00095433	-0.00046447	0.00073897
N.S.		0.00058357	4.3732e-05	0.0013334	0.00088362	0.00071424	-0.0015085	-0.0010853	-0.00068342	-0.0010185	-0.00044703	-7.6402e-05	-0.0019497	0.00085494	0.00073747	0.0013804	0.00089402	-0.0010384	-0.0021069	0.00017208	0.00023775	-0.00041093
N.S.		-0.00098832	0.0004925	-0.00011489	0.00037597	-0.0013375	0.00056548	-0.00056603	-0.00099015	0.0014871	-0.0045005	-0.015532	-0.00576	-0.0008609	-0.00041196	-0.00058014	0.0004882	-0.00044705	-0.0010281	0.00057191	0.00046165	-0.0011261
N.S.		-0.00043136	-0.0020323	-0.0011697	-0.0023825	-0.0010839	-0.0016474	-0.0028614	-0.0018023	-2.1627e-05	0.00064769	-0.0034788	-0.00010456	-1.7068e-05	-0.0016665	-0.001322	-0.00099405	-0.0013649	0.00069428	-0.00029331	0.00030275	-0.001021
N.S.		0.00036162	-7.3404e-05	-0.00079763	-0.00074819	-0.00083474	-0.0015011	-2.4476e-05	-0.0016572	-0.0024677	0.00020395	0.0013965	0.00095279	-0.00039116	7.3632e-05	-0.00032821	-0.00088573	-0.00078195	-0.00073134	-0.00029899	0.0010418	7.1341e-06
N.S.		0.00087151	-0.00059935	-0.0028108	-0.0016999	0.0012395	-0.0010133	0.0020501	-0.0018774	-0.0015374	-0.00040429	-0.00098998	0.00058191	0.00040111	-0.00053468	-0.00098735	0.00072326	4.7846e-05	0.00041174	-0.00053934	-0.00046034	-0.00010585
N.S.		-0.00021185	-0.0015498	-6.572e-05	-0.00061874	-0.001043	0.00087075	0.0023465	-0.0012962	-0.0012045	7.2415e-05	-0.00086647	0.00060194	-0.00067624	-0.00049569	-0.0013057	0.00045023	-3.4863e-05	0.00069566	0.0019641	0.00051324	0.0013342
N.S.		-0.0014246	-0.00054454	-0.00013417	0.00075268	0.0012682	-0.00058358	-0.00024284	-0.0017798	-0.00078542	-0.0032795	-0.0012246	-0.0012471	-0.0018804	-0.0023759	-0.0010835	-0.0025988	-0.00057914	-0.0019539	-0.0014915	-0.0011751	-0.0024219
N.S.		0.0015751	0.0021993	0.00080089	0.0021513	6.8768e-05	0.0014813	0.001545	0.00016238	9.4291e-05	-5.8773e-05	0.0033632	0.0003193	0.0011396	-0.0018739	0.00023995	0.00051327	0.0012747	0.0018169	-0.0003037	0.0012934	-6.0151e-05
N.S.		-2.6095e-05	-0.0014373	-0.0015331	-0.00015136	-0.0014552	-0.00089852	-0.0012421	-0.0013695	-0.0016533	0.00024584	-0.019988	0.00093406	-8.7885e-07	-0.0012702	-0.0019501	-0.001184	-0.000859	-0.00063867	-0.0006756	-0.0016705	-0.0002177
N.S.		-0.0011498	-0.0010065	-0.003012	-0.0032187	-0.0004469	-0.0013869	0.00089258	-0.00099892	-0.0011123	-0.00053622	-0.0017376	-0.0011663	-0.0019482	-0.001086	-0.0014801	-0.00082385	-0.00025598	0.00046861	-0.0011173	-0.0011999	-0.00084179
N.S.		0.0021753	-0.00097804	0.00079986	-0.00086947	0.00023633	-0.0015111	0.00030813	-0.00030568	-0.00041046	-0.00067294	0.00070824	-0.00045236	0.0029329	-0.00032219	0.00099993	0.00075657	0.00087135	-0.00090564	0.0015353	-0.00065445	0.0024419
N.S.		0.0015426	0.0015851	-0.00020304	0.001539	0.00078392	0.0026839	0.0022288	-0.00098124	5.235e-05	-0.00021315	0.00094369	-0.00095681	0.0020347	-0.0016518	0.00016316	-0.00093632	0.00067231	0.00067784	-0.00022289	0.00034024	-0.00015473
N.S.		-0.0012107	0.00093606	-0.0012369	-0.00020903	3.3154e-05	0.0015535	-0.00032419	-0.00055984	-0.0024934	-0.0011831	-0.00059229	-0.00097432	-7.0352e-05	-0.001442	-0.0011063	-0.00098753	-0.0023552	0.0012855	0.00053085	-0.0014975	-0.0018719
N.S.		0.00069242	0.0016427	0.00034889	0.0011137	0.00051142	0.00020903	0.00030432	0.0010291	0.00042099	-0.00029992	0.0026	0.001557	-0.00019582	-0.00098561	0.00048484	0.0019887	0.0011791	0.0024071	0.0004386	0.00093153	4.3567e-07
N.S.		0.0013279	0.0022215	-0.00070377	-0.00084936	0.0015463	-0.0020187	0.0016957	0.00054242	-0.00016271	0.0020967	0.0013983	0.00031932	-0.0024484	0.00094299	-0.00072853	0.0004136	0.00018501	0.0012539	-2.5521e-05	0.00076967	-0.0005114
N.S.		0.0026414	0.0013458	0.0022804	0.0015098	-0.0017105	0.0021503	0.0019947	-0.00018786	0.0046629	0.0006494	-0.00067093	-0.0011681	-0.00029859	-0.00073726	-0.00099823	0.00011305	0.0010087	0.0010178	0.00028807	-0.0002715	0.0014672
N.S.		0.0017856	-0.00093504	0.00015521	-0.00010803	0.00016651	-0.0022512	-0.00040412	0.00019274	-0.0001701	-6.9881e-05	-0.00086041	-0.0019939	0.00015952	0.00029396	0.0016278	0.00022971	-0.0011511	-0.0012763	6.245e-05	0.0015344	-0.00013703
N.S.		-0.001274	-0.0002788	-0.0002176	0.00083098	0.00045691	-0.00084586	-0.0019201	-0.0019311	-0.00067848	-0.0024313	-0.0010243	-0.00027855	-0.0016087	-0.0021254	-0.00097635	-0.001865	-0.00048698	-0.0019412	-0.0013538	-0.00088588	-0.002186
N.S.		0.0021415	-0.0016736	-0.00055818	0.00031954	0.0012354	-0.0010655	0.0016169	4.622e-05	0.00038255	0.0022655	-0.0022222	0.00044876	-0.0018229	-0.0001039	0.00017508	0.0002321	-0.0009487	-8.2699e-05	0.00025479	0.00090237	8.2541e-05
N.S.		0.0029596	-0.0015256	-0.00057205	-0.00034473	0.0012937	-0.0021532	0.00079619	0.0010036	0.00038172	0.00093833	-0.0022233	-0.00057777	-0.00099664	1.4424e-05	0.00078244	0.00016352	-0.0010487	-0.00016206	0.00025914	0.0020949	-0.00017938
N.S.		0.0023872	0.0018348	0.00029407	0.00038061	0.00021917	-0.001865	0.0013834	0.00039676	-0.00017087	0.0013208	0.00078901	0.00082942	-0.001793	0.00038884	-0.00056533	0.00026685	0.00065649	0.001385	-0.00010938	0.00028658	-0.0001045
N.S.		0.0027047	0.0019216	0.0015844	0.0017101	-0.00056992	0.00038352	0.0014002	-0.00012245	0.001485	0.0012749	-0.00024374	-0.00058292	-0.00085794	-0.0004148	-0.00056156	0.00055326	0.00098285	0.00097648	-0.00055657	-0.00040811	0.00088962
N.S.		-0.0018363	0.00037747	-0.001837	-0.0010226	0.0013256	-4.9029e-05	-0.00084814	-0.00046592	-0.0013785	-0.00061499	-0.0020639	-0.00144	-0.0012405	-0.00059426	-0.00012685	-0.00074725	-0.00060821	0.00032898	-0.0001013	-0.00059485	-0.00017217
N.S.		-0.0026477	-0.0013059	-0.00091623	-0.0026705	-0.0031393	-0.0014483	-0.0007927	-0.0025543	-0.0012853	-0.0015579	-0.0027055	-0.0021344	3.997e-05	-0.0029315	-0.0027692	-0.0019089	-0.0045793	-8.8508e-06	-0.0015481	-0.0011963	-0.0017278
N.S.		0.00036307	0.00066699	-0.00019342	-0.00037952	-0.0018225	-0.00032949	-0.00013478	-0.00099412	-0.00057003	-0.0016984	-0.0008485	-0.0010114	-0.00086314	-0.00073664	0.0016722	-0.00037491	-0.0017963	-0.00097399	-0.00028633	-0.0012461	0.00020824
N.S.		-0.0013782	-0.0010596	-0.00077973	-0.0011016	-0.0010753	-0.0012855	-0.0027435	-0.0017291	-0.00091132	-0.0014535	-0.0017435	-0.00025146	-0.00073779	-0.0018247	-0.0028494	-0.0022212	-0.00084654	-0.0022969	-0.0023307	-0.002234	-0.0022817
N.S.		-0.0013651	0.00063222	-0.0021233	-0.0008005	0.0012893	0.0010879	-0.00025664	-0.00016428	-0.0015732	-0.00010627	-0.00093108	-0.0011708	0.00038232	-0.00062651	-0.00072161	-0.0002649	-0.0018351	0.00062398	-0.00058237	-0.0010337	-0.0013358
N.S.		0.00031443	0.00043072	-0.00054814	-6.7253e-05	-9.4627e-05	-0.00087949	0.0010295	0.00017211	3.0236e-05	0.00054563	0.0027192	0.00051984	0.00089296	0.0010644	0.002451	0.00076384	0.0012837	-0.00019578	0.00047215	0.0005111	0.00012243
N.S.		0.00016949	0.00097674	-0.0013775	0.00020247	0.00092874	0.0020363	0.00093024	-0.0011344	-0.00055872	-0.00023864	-0.0055474	-0.0011683	0.0019887	-0.00078079	0.00066993	-0.0017963	-0.0006715	-0.00065902	8.8755e-05	-0.00027889	0.00031579
N.S.		0.0017672	0.00015454	0.0018304	0.00057607	-0.0020052	0.0023458	0.0023916	7.9316e-05	0.0083306	-9.4881e-05	-0.0028872	-0.00013511	0.00089127	-3.6045e-05	-0.00038227	-0.00037706	0.00011727	0.0024421	0.0010471	0.00027819	0.001562
N.S.		0.00079265	-0.00011308	-0.0008348	0.00012432	0.0012308	-0.00019235	-0.0011305	6.8919e-05	-0.0015995	-0.0019487	-0.0083152	0.00065191	0.0027191	0.00055973	-0.0011492	0.0019843	-0.0006759	-0.0011775	-0.00054824	-2.9195e-05	0.0029804
N.S.		-0.0016532	-0.0018664	-0.0016719	-0.0032806	-0.0027188	-0.0014809	-0.0024204	-0.0018719	-0.0012854	-0.0012485	-0.0026911	-0.001685	-0.00062413	-0.0017405	-0.0045153	-0.0034847	-0.0023978	-0.0023842	-0.0033616	-0.0036267	-0.0028855
N.S.		-0.0022131	-0.0020255	-0.0017534	-0.0037585	-0.0033957	-0.0016585	-0.0012404	-0.002083	-0.0009408	-0.0014727	-0.0032816	-0.0028192	4.3029e-07	-0.0022785	-0.0039057	-0.0031494	-0.0039064	-0.0010627	-0.0025545	-0.0028247	-0.0020553
N.S.		0.00020272	-0.00022048	-6.1334e-05	0.00025744	-0.001148	-0.0018434	0.0034196	0.0021567	-0.00089331	-0.0049159	-0.0080707	-0.0019189	-0.0010875	-0.00040369	0.00066489	0.00010439	-0.00056413	-0.00039197	0.00046131	-0.00056706	-0.0021478
N.S.		-6.3746e-05	-2.2991e-05	-0.0021232	-0.00044905	-0.0013155	-0.00026597	-3.7737e-05	-0.00012522	0.0036389	-0.00090053	-0.027451	0.0019542	-0.0028517	-0.00031531	-0.0017472	0.0052207	0.0004405	0.00013764	-0.00031806	-0.00058412	-0.00021154
N.S.		-0.0015638	-0.00070044	-0.00044668	-0.0019442	-0.00078865	-0.0015759	-0.0019924	-7.6314e-05	0.00093211	-0.0011608	-0.011042	-0.00037794	-0.00059411	-0.0016432	-0.0014588	-0.00036332	-0.001107	-4.6963e-05	0.0010017	0.0004576	-0.0016307
N.S.		0.0003509	-0.00062249	0.00046255	0.00015584	-0.0005267	0.0013956	0.0017187	0.00020979	0.0075583	-0.0015102	-0.015287	-0.0014468	0.0016413	0.0010081	0.0006812	8.5852e-06	-0.0011031	0.0027808	0.0013424	0.00023432	0.0022641
vCA1-PL5 Post-cond NREM
Peak significance	Time (ms)	-200	-180	-160	-140	-120	-100	-80	-60	-40	-20	0	20	40	60	80	100	120	140	160	180	200
Positive		0.00095727	0.00061357	0.00041588	0.00063431	0.001379	0.0019172	0.00073872	0.0034202	0.013519	0.024357	0.015746	0.0059472	0.002213	0.0030956	0.0035008	0.0011339	0.0016733	0.0023349	0.0037261	0.002652	0.0022086
N.S.		0.0021009	0.0010618	0.00070463	0.00061542	0.0024007	0.0013008	0.0021298	0.0030004	0.012601	0.023641	0.01672	0.0061975	0.0014769	0.0019998	0.0019483	-0.00012351	0.0010053	0.0019509	0.0028297	0.0013016	0.0020895
N.S.		0.0018416	0.0020879	-0.0017701	0.00052186	0.00047453	0.0001921	-9.0817e-05	-0.002017	-0.0010152	0.004039	0.019913	0.027055	0.011935	0.0024051	-0.00063171	0.00037122	0.0028633	0.0048281	0.00089284	0.0013429	0.0018311
Positive		0.0043919	0.0064369	0.0056461	0.0057562	0.0039421	0.0070478	0.0091786	0.0084402	0.0085023	0.0081815	0.0083974	0.0099748	0.0085207	0.0074883	0.0086728	0.0053831	0.0065503	0.0067057	0.0059125	0.0089726	0.0050795
Positive		0.0023328	0.00056649	0.00056426	0.00082426	0.0020969	0.0018798	0.0040443	0.0015475	0.01016	0.019772	0.014713	0.0049434	0.00048335	0.00068179	0.00045574	-0.00077529	-3.8066e-05	0.00069874	0.0010608	0.00040779	0.001265
Positive		0.0024593	0.0025957	0.0041561	0.0020531	0.0029507	0.0040505	0.0014949	0.00098233	0.00048887	0.0082676	0.01116	0.011561	0.010031	0.0070545	0.0042586	0.0032342	0.0013152	0.00044503	-3.816e-05	0.0043788	-0.00023591
N.S.		0.0018135	0.0049972	0.0056359	0.0044811	0.0029728	0.0051241	0.0063237	0.0070703	0.0067884	0.0066707	0.0058711	0.0072171	0.0060751	0.0055016	0.0058329	0.0029856	0.0041773	0.0050273	0.0029166	0.0065939	0.0036088
N.S.		-0.00075899	-0.0019215	0.00053302	0.0040559	0.0049142	0.0040979	0.0089074	0.013209	0.0052082	0.0072353	0.010411	0.0018991	0.00093627	0.0043035	0.0064586	0.0015882	-0.00085215	0.0033803	0.0025303	0.0051755	-0.00028798
Positive		-0.00098373	-0.00023601	-0.00056908	-0.00051007	-0.0011512	0.00082971	-0.0011671	0.00075454	0.0088172	0.015898	0.0097355	0.0040399	0.001258	0.001788	0.0025183	0.0010321	0.00059164	0.00050922	0.0021154	0.001801	0.00085509
N.S.		0.0042776	0.004258	0.0055541	0.0026176	0.0028785	0.0015454	0.011859	0.0083744	0.0075356	0.0042426	0.0063377	0.0054155	0.0055803	0.0047992	0.0019049	0.0045429	0.0020822	0.0018958	0.0042911	0.0023251	0.00011951
N.S.		0.00080137	0.00039907	0.0022405	0.0065363	0.006685	0.0044745	0.0099126	0.015128	0.0065352	0.0068663	0.0096274	0.0013691	0.00051756	0.0022141	0.0076726	-0.0020268	-0.0036417	0.0038211	0.0030181	0.0049645	-0.00080671
N.S.		0.00065947	0.0016564	0.004863	0.0041359	0.0077392	0.0080623	0.0094646	0.011019	0.0098791	0.0055625	0.0028781	0.0034904	9.032e-05	0.0060918	0.0034006	0.00060481	0.00078209	-0.00528	0.0021138	0.00084666	-0.0011072
Positive		2.2355e-05	0.0019149	0.0054126	0.0050002	0.0060005	0.0065419	0.013619	0.011518	0.0081189	0.0058558	0.0022465	0.0031678	0.0022778	0.0049064	0.0011529	0.0022056	0.0031233	-0.0026187	0.0032357	9.0934e-05	-0.00087749
Positive		0.00028593	0.001994	0.00021779	0.0012466	0.0015242	-0.000245	0.00098584	0.0045321	0.0023187	0.009815	0.010337	0.005356	0.0017558	0.0021642	0.0052657	0.0026485	0.0012164	-0.00033805	0.0036499	0.0022395	0.0015056
N.S.		-0.00065929	0.00088014	0.0026683	0.0033267	0.0045209	0.0020458	0.0057322	0.0076051	0.0023644	0.0053874	0.0075088	0.0051354	0.0027592	0.0045898	0.0056533	0.0049012	0.0033192	0.0029068	0.0012925	0.0019101	0.0017956
N.S.		-0.00033553	0.0009372	0.0043468	0.00323	0.0076048	0.0057635	0.0027848	0.0085831	0.0077788	0.0031212	0.003886	0.0033555	-0.0016147	0.0065556	0.0037957	-0.0010205	-0.0011661	-0.0049545	-0.00049543	0.00034065	0.00057018
N.S.		0.0012369	0.0055322	0.0058467	0.0048366	0.0059945	0.001438	0.0032436	0.0049767	0.0015185	0.0049784	0.003271	0.0057778	0.003685	0.0033585	0.0078257	0.0068167	0.005019	0.00093932	0.00013287	-0.00048492	0.0030615
N.S.		-0.00068074	0.00095759	-0.00057463	0.00084343	0.001333	-0.00015274	0.00046051	0.0021799	0.00098924	0.0067177	0.010783	0.0047539	0.00076366	0.0010157	0.0025906	0.00089235	-0.00023909	-0.00038938	0.002024	0.0015769	0.0013427
N.S.		0.0024621	-0.0012085	-0.00018645	0.0040319	0.00099765	0.0077165	-0.0017445	0.0042714	0.0077695	0.004013	0.0014114	0.0017264	0.0051151	0.0028277	0.002504	0.0049541	0.0047937	0.004281	0.0018527	0.002999	0.0023535
N.S.		0.0025992	0.0045471	0.004773	0.00556	0.0059656	0.0036026	0.0077585	0.0093419	0.0044487	0.0037877	0.0038285	0.00071655	0.0036338	0.0013247	0.0039341	-0.0037765	-0.0032507	0.002746	0.001754	0.0054372	0.0012435
N.S.		-0.00080029	0.00074576	0.0024003	7.0525e-05	0.0023813	0.0014337	0.00061017	0.0026988	0.0066495	0.0092596	0.002549	0.0019341	-0.00010885	0.004039	4.7432e-05	0.0031922	-0.00093825	-0.00013559	-0.0015688	-0.00014207	0.0012599
N.S.		0.0023898	0.0039089	0.0024843	0.0013049	0.0010178	0.0037114	0.0051344	0.0031213	0.003035	0.0030051	0.0040978	0.0051622	0.0037758	0.0040622	0.0045713	0.002368	0.0032507	0.0039093	0.0042153	0.0043707	0.0025764
N.S.		-0.00053646	0.00084949	0.0036081	0.0058142	0.004693	0.0022836	0.0063744	0.0070261	0.0047887	0.0050275	0.0031503	0.0014757	0.0019494	0.0024839	-0.0021386	0.00019467	0.00062671	0.0012238	0.0022896	-0.0023415	-0.0014417
Positive		-0.0019361	-0.001255	-0.0010787	0.00032061	-0.0018624	-0.00037339	-0.001629	0.0003349	0.0036679	0.010495	0.0043892	0.0025438	0.0021054	0.0022613	-0.00033448	0.00068301	-0.00089655	0.0013601	-0.00095594	-0.00070543	-0.00064306
N.S.		0.0033469	0.0049055	0.004923	0.0047919	0.0059772	0.0059366	0.0072858	0.0046716	0.0041501	0.0011217	0.0022681	-0.00012743	0.0089115	0.0043221	0.0024519	-0.0021818	-0.00037309	0.0026952	0.0020296	0.0074814	0.0039012
N.S.		0.0012667	0.0021261	0.00043073	0.00040009	1.2028e-05	-0.00084484	0.0002797	0.0026523	0.00015943	0.0099221	0.0061372	0.0031162	0.0016177	0.0016542	0.004061	0.0023274	0.00014592	-0.00055563	0.0035677	0.0018598	-6.0842e-05
N.S.		-0.0013555	-0.0024678	0.0025162	0.0048987	0.0010338	0.0029782	0.0029816	0.015021	0.0062719	0.0016516	0.0040233	0.00084519	-0.0017159	-0.00098628	0.0013201	0.0052873	0.0054187	-0.0017656	0.0032702	-0.0019035	-0.0024886
N.S.		-0.00052227	0.00061522	0.001807	0.00049551	0.0021391	-0.00034059	0.0001597	0.0018034	0.0066193	0.01003	0.00156	0.0017983	0.00085015	0.00229	-0.00064698	0.0021313	-0.0017952	0.0010142	-0.00012465	-6.2482e-05	0.0015541
N.S.		0.0018363	6.8506e-05	0.00071793	0.0016292	0.0017772	0.0029142	0.0056853	4.1758e-05	0.0054144	0.0099482	0.0068464	0.0023305	-3.2957e-05	0.00034182	0.00029791	-0.00064975	-0.0010083	0.00054114	0.00090277	0.0016848	0.00058136
Positive		2.8396e-05	-0.00082496	-3.2354e-05	0.00039699	-0.00065616	-0.003114	-0.0014649	0.00017213	-0.0014671	0.0068199	0.015479	0.0027727	0.00025712	0.00068906	-0.0010671	0.0024973	-0.00080845	-0.0021141	0.0004131	-0.00049724	0.0011101
N.S.		0.0019113	0.0034671	0.0048708	0.0043158	0.0047545	-0.0017198	0.013212	0.0083151	0.004971	0.00047733	0.0028715	-0.000124	0.0029677	0.0043038	0.0021321	0.0034001	0.0011099	0.0023112	0.0015891	0.00032289	7.5664e-05
N.S.		0.00025974	-0.0017704	-0.0012968	-0.00035438	-0.00049272	-0.0015355	-0.0017249	-0.00028882	-9.7436e-05	0.0049674	0.016564	0.0025157	-0.00048677	0.00042754	-0.0001762	0.0011111	-0.0001593	-0.0012884	0.00039477	-0.00059874	-0.00072195
Positive		0.0032965	0.0037068	0.0024181	0.0014694	0.0030172	0.0039311	0.0036198	0.0034613	0.0020555	0.0020448	0.0030312	0.0053333	0.0037618	0.0028295	0.0021006	0.0026986	0.0027136	0.0023274	0.0023612	0.0032156	0.0019338
Positive		0.00029405	-0.0015636	-0.0017611	-0.0014354	-0.00037132	2.9917e-05	-0.0011212	-0.00095777	0.00066255	0.0048273	0.014676	0.0036712	-0.00082296	-8.0558e-05	0.0012618	0.00094909	0.0011853	-0.0010248	0.000759	-0.00050718	-0.00093092
N.S.		0.00081582	0.0015647	0.0014448	0.0049506	0.0046458	0.00059328	-0.0012989	0.0039737	0.004469	0.0061465	0.0050852	-0.001507	0.0021902	0.00091639	-0.0036934	-0.0019571	-0.002227	0.0034327	0.0023605	-0.0021563	-0.0021586
Positive		-0.00068578	0.00011538	-0.00082021	-0.00036781	0.00058525	0.00071054	-0.00028535	0.00048618	-0.00036206	0.0068462	0.010282	0.0034492	0.00040673	5.1972e-05	-8.261e-05	-0.0002698	-0.0015845	-0.00084217	0.0019532	0.00091475	-0.00022314
N.S.		0.002234	0.003738	0.00081296	0.0031135	0.0035077	0.00055443	-0.0017313	0.0042419	0.004593	0.0074249	0.0033832	-0.0020431	0.003119	-2.1813e-05	-0.0019811	-0.0015141	-0.0021988	0.0016677	0.0016545	0.00069703	-0.00043929
N.S.		0.002582	0.0073748	0.0056519	0.0041489	0.0054063	0.0006468	0.002377	0.0054446	0.0023006	0.0059377	-0.00030365	0.0036375	0.0025954	0.001002	0.0057287	0.0060602	0.0016903	-0.001891	-0.00075235	0.00072499	0.0033753
N.S.		0.00033833	0.0021642	6.1236e-05	0.0010786	0.002571	0.0019365	0.0025205	0.0026775	0.0024687	0.0065464	0.005426	-0.00020202	0.00085578	0.0024548	0.0012976	-0.00067401	0.00018288	0.0014159	0.00044152	0.00015649	0.00054559
N.S.		-0.00016724	0.00087351	0.00061364	-0.000325	0.0013976	-0.001581	-0.00025031	0.0018956	0.0050183	0.0087118	0.0015826	0.0012694	7.8786e-05	0.001342	-0.0010609	0.0018775	-0.0019752	0.0022679	0.00047601	0.00047236	0.00058345
N.S.		0.0026668	0.00025095	0.00017354	0.0022696	0.00059888	0.0058779	0.00078894	0.0034171	0.0065157	0.0027733	0.0006856	0.00055441	0.0032455	0.0024355	-2.7637e-05	0.0043477	0.0038741	0.0026636	0.0018815	0.0031467	0.0025367
N.S.		0.0017457	0.00034197	0.0027532	7.3576e-05	0.0017602	0.0049025	0.00088788	-0.00056749	2.9499e-05	0.0015945	0.003506	0.0053626	0.0059067	0.0037504	0.00098396	0.0018224	0.0010835	-0.0010477	0.0007253	0.002346	-0.0009388
N.S.		-0.00096782	-0.0013836	-0.0016716	-0.00017524	-0.0015503	-0.0001731	-0.0020928	-0.00092328	0.0011308	0.0080975	0.0051813	0.0014611	0.0020971	0.0024147	-0.00079629	0.00022751	-0.0017496	0.00040573	-0.00051747	-0.00021872	0.00029259
N.S.		-0.001381	0.0022773	-0.0043335	-0.00055322	0.001461	-0.0014125	0.002087	-0.00046267	0.0037864	0.0052516	0.0036891	0.0024076	0.0006414	0.0034145	0.0017516	0.00093768	0.00064062	-0.00064692	-0.0014048	0.00083476	-0.0022629
N.S.		-0.0018658	0.001719	-0.0075228	-0.0013848	0.00041401	-0.00093472	0.0027255	0.0014036	0.0069338	0.0024151	0.0027116	0.0039996	-0.0018997	0.0030082	0.00028504	0.0015982	-0.00068716	-0.0015537	-0.00023311	0.00044726	-0.001941
N.S.		0.00065032	0.0015656	0.00016541	-0.0012043	0.0028666	0.00052067	0.000277	0.0034098	0.0039655	0.0071316	0.0018871	0.00059314	0.00032333	0.0012259	-0.00041573	0.0027059	-0.0015872	0.0025686	0.00028273	0.0007484	-0.0013336
N.S.		-0.0016682	-0.0020638	-0.0018098	0.0034365	-0.0012262	0.00039627	0.00017479	0.0092905	0.0046472	0.0017114	0.0014859	0.0025727	-0.00093315	-0.00053365	-0.00027435	0.0032722	0.0018842	9.4137e-05	0.0040528	-0.00055031	-0.0010293
N.S.		-0.00015196	-0.00024103	0.00085994	-0.00051528	0.00068255	0.0020555	0.00033352	0.00084466	0.0044437	0.0050509	0.0038731	0.0018957	0.00031623	0.0012517	0.00018229	-0.00078648	0.0018026	0.0011608	-0.0009523	-0.0012636	-4.8577e-05
N.S.		0.0041063	-0.00058569	0.0028753	0.00060982	0.0013359	0.0021258	0.0024091	0.0011609	0.0020874	0.0049157	0.0035961	0.001629	-0.0010244	0.0052437	0.001349	0.0051203	0.0010181	0.0027421	0.001059	0.00086435	0.0012786
N.S.		-0.00070141	-0.00045351	0.0014885	-5.3958e-05	0.00075458	-1.666e-05	0.00025792	0.00078622	-0.0019459	-0.00021442	-0.00063015	0.019272	0.00042171	-0.00050802	-0.00065627	-0.0015446	-0.0006661	0.0016965	-0.00056052	-0.00022257	-0.0022327
N.S.		0.00068502	-0.0021305	-0.0011365	0.0015369	0.0020345	0.0027026	0.0023936	-0.00044609	0.0028954	0.0076796	0.0042443	0.0011137	0.00074671	0.00086637	-0.00087598	0.00014554	-0.00017079	0.00027172	0.0010852	0.00093924	0.00039576
N.S.		0.002636	0.0055096	0.0024533	0.0031043	0.0038714	0.00035675	0.00090517	0.0049921	0.0030342	0.0064666	-3.9319e-05	0.00059956	0.0023939	-0.00041946	0.0013991	0.0022236	-0.001443	-0.0016153	-0.00013065	0.0022852	0.0022723
N.S.		0.00014777	0.00099091	0.0022357	0.00075106	0.0020286	-0.0010607	0.00078318	0.001183	0.0056977	0.0044733	0.0012469	0.0025031	0.0017308	-0.00027889	0.00067987	-0.001378	0.0016419	0.00021967	-6.8489e-05	0.00082807	-0.00026676
N.S.		0.00024786	0.0028308	0.0027362	0.0024566	0.0051578	0.0051757	0.00077692	0.0015747	0.0042227	0.0031071	0.0013515	0.002828	0.0012777	0.0020154	0.0010013	0.00085248	0.0012551	0.0026186	0.0013345	0.0015632	0.00016221
N.S.		-0.0020883	-0.0010895	-0.0013149	-2.5054e-05	-0.0011336	-0.00078257	-0.0009371	0.0012417	0.0028136	0.0073803	0.00146	0.0021891	0.0004402	0.00076641	0.00080975	0.00081257	-0.00085776	0.0010365	-0.0008405	-0.00102	-0.00057009
N.S.		0.00033765	-1.5731e-05	-0.00017233	0.00033235	-0.0011861	-0.0027432	-0.00031638	0.00070698	-0.0023734	0.0062518	0.0084689	0.0025883	0.00039667	0.00020931	-0.0012302	0.0022947	-0.00041445	-0.0020479	0.00037269	-8.625e-05	0.0016803
N.S.		0.00017191	0.00014948	-2.7782e-05	-0.00082733	-7.4645e-05	0.0012993	-0.00017845	0.0015254	0.000688	0.0063259	0.0055809	0.0015775	0.00042284	0.00011556	-0.00063363	-9.456e-05	-0.0019508	-0.0014155	0.002581	0.00033975	-0.0011699
N.S.		0.00088685	-0.00057749	0.00045888	-0.00088501	-0.00031191	0.00051533	-0.00014803	0.00039953	0.0044516	0.004079	0.0050588	0.00050457	0.00010246	0.0016278	-4.0861e-05	-0.00051422	0.00042093	0.00092945	-0.00098606	-0.00034367	0.00031063
N.S.		0.00096935	-0.0016043	-0.00051438	0.0026195	0.0022233	0.0025625	0.0046216	0.0002119	0.0031712	0.0068771	0.0034013	0.00084864	0.00033201	0.0013522	-0.000646	2.423e-05	-8.987e-05	0.0010693	0.0022567	0.0022793	0.00026727
N.S.		0.0025298	0.0014385	0.00491	0.0013062	0.0028768	0.0038958	0.00538	0.0059169	0.0023405	0.0022659	0.0019682	0.0014851	0.00081221	0.0013917	0.00089393	0.00094787	0.0017187	0.0011806	0.00061801	0.0012928	0.00046841
N.S.		-0.0010116	0.0013702	0.0039227	0.0019697	0.0014664	0.0022925	0.0017839	0.003282	0.0024899	0.0029026	0.0010141	0.0020631	0.001615	0.0026384	0.0016151	-0.00030119	0.00073175	0.0022715	3.4794e-05	0.0025373	0.0015074
N.S.		-0.00042503	-0.00035394	-0.00069192	-0.0019787	0.00010947	0.0011783	-0.00057514	-0.00087997	0.00092313	0.0040874	0.0068035	0.0044776	-7.0019e-05	0.00054983	0.0033854	0.0012785	0.0010342	-0.0014085	0.0007511	-0.00047561	-0.00025575
N.S.		-0.0026623	-0.00038562	0.00035534	-0.000535	0.0012485	0.0013841	-0.0010738	0.00037594	0.0031196	0.0054475	0.0025633	0.0024574	-0.0015912	0.003486	-0.00041445	0.0028645	-0.00076531	-0.00034577	-0.0024006	-0.0011591	-2.25e-05
N.S.		0.0023997	0.0019349	0.0022349	0.00074968	0.0029552	0.003134	0.003871	0.004351	0.0018706	0.0028053	0.0023888	0.0010079	0.00088126	0.0021811	0.0010759	0.00015149	0.00096755	0.001285	0.00021966	0.00082728	0.00052124
N.S.		0.0032933	0.0023657	0.00079625	-0.00037731	0.0015841	0.0033591	0.0016231	0.0010506	0.0011333	0.0027162	0.003336	0.0025561	0.0021044	0.0022697	0.0004674	0.0012948	0.0019596	0.0012289	0.00088547	0.0026938	0.002142
N.S.		0.00044262	-0.000461	0.00070153	-0.00025787	-0.0011364	-0.00038311	0.0019028	0.0020773	0.0020904	0.0064801	0.00074511	0.0016515	0.0020297	4.3324e-05	-0.0012866	0.00035339	-0.0025448	-0.00044438	6.8117e-05	-0.00097721	0.00032
N.S.		-0.0021235	-0.00036574	-0.00032011	-0.0013124	-0.001829	0.00016716	-0.0016787	-0.0014401	0.0036872	0.0048689	0.0036668	0.0036932	-0.00037782	0.00043302	0.00056298	0.00092035	-0.00086605	-0.00043661	0.001159	0.00077366	4.6223e-05
N.S.		0.00057534	0.0013781	0.0017621	0.0010595	0.0034373	0.00083851	0.0014779	0.001787	0.0058746	0.0033802	0.00095097	0.00098789	0.0011839	4.2477e-05	0.001718	-0.0010334	0.00055982	0.0011911	0.00034686	0.00065973	-0.00040081
N.S.		0.00056231	0.0016334	0.0021549	0.0017281	0.0044238	0.004249	-6.2656e-05	0.0011731	0.0039791	0.0020655	-0.0002236	0.0030791	0.001133	0.0028581	0.00010997	0.00098117	0.0013648	0.0025574	0.0010596	0.0010236	0.00027491
N.S.		-0.0014179	-0.0046493	0.0059296	0.0026941	0.0017788	0.002527	0.0013542	0.0074811	0.0031959	-0.00015621	0.001618	-5.0696e-05	0.0030003	-0.0010637	-0.00017224	0.0045422	0.0057541	-0.0028939	0.00035083	-0.002524	-0.002306
N.S.		0.00012027	0.0023611	0.0017449	0.0019046	0.0047155	0.0034795	0.0014949	0.0016395	0.0047068	0.0028977	0.001465	0.0015459	0.00093277	0.00045458	0.0017487	-6.3029e-05	0.00039436	0.0021363	0.00089408	0.0011439	-0.00024155
N.S.		-0.00082887	-0.00027269	0.0017371	0.00070877	0.00043601	0.0022328	0.0011979	-0.00043968	0.0050915	0.0027527	0.0020792	0.001323	0.00022535	0.0024669	-0.00071526	0.00065114	0.00058111	0.00014154	-0.00067066	-0.00026636	-0.00032226
N.S.		-0.0004023	0.00030805	0.0016915	0.0010643	0.00089935	0.0030836	0.00032188	0.00013149	0.0033919	0.0028356	0.0015468	0.0019394	0.00053897	0.003006	-0.00081257	0.0003966	0.00075392	0.00041392	0.00093262	0.00055138	-0.00024826
N.S.		0.0038815	-0.00059136	0.001739	0.0015282	0.00070461	0.00019465	0.0018123	0.0012174	0.0022957	0.0028333	0.0011912	0.00085018	0.0012164	0.0036939	0.0014993	0.003644	0.00054965	0.00071	0.00043381	3.3708e-05	0.0021185
N.S.		-0.0026641	6.472e-05	-0.0018892	-0.00015458	0.0016763	-5.861e-05	0.00076341	0.0023914	0.0058562	0.0034665	-0.0001162	-0.00039346	0.00146	0.00044353	-0.0013092	0.00036881	0.0018488	0.0010913	0.0020684	0.0021415	-0.00076759
N.S.		-0.00039895	-0.00087234	0.00054023	-0.00062919	-0.00087553	0.00057826	0.0017785	0.0015313	0.0011491	0.0054138	0.0019567	0.0016083	0.0015335	-0.00022801	-0.00051937	-0.00028829	-0.0016289	0.00053311	0.0007424	-0.00098974	0.00032004
N.S.		-0.0023327	3.275e-05	-0.0012766	-0.0005682	0.0012828	5.777e-05	0.00030238	0.0021932	0.0029424	0.0041048	0.0011662	0.00090835	0.0018567	-0.00036467	-0.00042122	0.00017194	0.0017245	0.00047653	0.0013719	0.0022681	-0.0018582
N.S.		0.0011865	0.0030118	0.0044753	0.0012278	0.0010275	0.00080056	0.00049242	9.2095e-05	0.0020865	-0.00013987	0.0035776	0.0031895	0.0032391	0.0007557	0.00091972	0.00098392	0.0017912	0.0028622	-0.00053085	0.0015028	0.0037513
N.S.		0.00042392	-0.0010415	-0.0011475	-0.0010531	-0.00083595	-0.00027747	-0.0014385	-0.000675	0.0012709	0.004314	0.0049173	0.00016577	0.00063163	0.0020102	-0.00046915	-0.00042367	-0.0012861	0.00045899	-0.00054642	-0.00027976	0.00099158
N.S.		0.00011188	0.00088123	-0.00078919	-3.273e-05	0.002112	0.0027143	-0.00044622	0.0016868	0.0005325	0.0041012	0.0041908	-0.00012106	0.0011781	0.00092233	0.0017494	0.0024093	-0.00090985	-0.0010678	0.00018968	-0.00023463	-0.00032773
N.S.		0.00079186	5.769e-05	0.00058625	-0.00039607	-0.00075285	7.5813e-05	0.00076247	0.002114	0.0017673	0.0051824	0.0008671	0.00092553	0.0011206	0.00014583	-0.0010481	0.00027869	-0.0025062	-0.0012436	0.0010786	-0.00042302	-0.0006774
N.S.		-0.00099896	0.001045	-0.0027149	-0.0017313	0.0013121	-0.00012279	0.0014796	-0.0020022	0.0015824	0.0057432	0.0025435	-0.0001484	0.0019634	0.0024345	0.0015427	-0.00041488	-0.00041974	-0.00099107	-0.0016879	-0.00088099	-0.0032983
N.S.		-0.0010101	0.0025431	0.0024692	0.0014165	-0.00017664	-0.003043	-0.0011205	0.00077201	-0.001289	-0.00055006	0.0080285	0.0020617	0.00015737	0.0027922	0.00061005	0.0017206	-0.0043678	0.0021855	0.00026723	0.0018811	0.0028006
N.S.		0.00092827	0.001406	-0.00018119	-0.0014624	0.0039274	0.0022061	0.000439	0.0033609	0.0020047	0.0025185	0.00095504	0.0010156	0.0012321	0.00085031	3.151e-05	0.0021444	-0.00069813	0.0026255	-0.00058361	-0.00097265	-0.0030795
N.S.		-0.0010582	0.00019363	-0.0072124	-0.0018296	-0.00064006	0.00061046	0.0041375	0.0029353	0.0057169	-0.00037946	0.0014152	0.0025644	-0.0024399	0.0020226	-0.0018718	0.00072668	-0.0016248	-0.0024446	0.00034265	0.00065239	-0.00070043
N.S.		0.0016681	0.0034001	0.003982	0.0029812	0.0016864	-0.00032332	0.00067583	0.00083812	0.0022706	0.0004118	0.0028006	0.0015999	0.0020004	0.0018765	0.001455	0.00096364	0.0028262	0.0039782	-0.0012803	-0.00022118	0.005047
N.S.		0.0015574	0.0011319	-0.00023348	0.0015673	0.0024464	0.0027898	0.00086645	0.0007141	0.0018963	0.0029496	0.004388	0.00071146	-0.00049835	0.0014346	0.0016591	0.00082689	-8.5626e-05	-0.00021027	-0.0014724	0.00073105	0.0021729
N.S.		0.001003	0.00079023	0.0045425	0.00069534	0.000415	0.001199	-0.00011669	-0.0002534	0.0014754	0.00069261	0.0028325	0.002393	0.0037172	0.00070417	0.0007122	0.0021201	-0.00021913	0.0011173	0.001182	0.00054604	-0.0012118
N.S.		-0.00016918	-5.6363e-05	0.00032341	-0.00024657	0.0022185	0.00091022	0.001833	0.0024654	0.0031458	0.0026339	0.0024714	0.00057505	0.00075027	-0.00069471	0.001716	0.00098869	0.0021142	0.0013679	0.00082345	0.00048926	0.0027309
N.S.		-0.00043209	0.00056232	-0.00049828	-0.0013413	0.0010656	0.0023098	-0.0003019	0.00066703	0.00077736	0.0035935	0.0020459	0.0021713	0.00080615	0.0012331	0.0037906	0.0019126	-3.2655e-05	-0.0013657	-5.1422e-05	-0.00063621	-0.00018694
N.S.		0.003776	0.00201	0.0044035	0.0017992	0.0044243	0.0043845	0.0049645	0.0020259	0.0023712	0.0011447	0.0037057	0.0021094	0.00063149	-0.00088921	-0.00049924	0.0051981	-0.00038971	0.0059925	0.0026257	-0.00044862	0.0025862
N.S.		0.0008993	0.0013806	0.0051569	0.0018855	0.003422	0.0035068	0.0049073	0.0056609	0.0031935	0.0009803	0.00081512	0.00013855	0.00049082	-0.00020946	-0.00069596	0.00039907	0.00046315	0.00031588	0.00060961	0.00059303	0.00015864
N.S.		0.0003789	0.00032044	-0.00073821	0.00084863	0.001963	0.0021205	-0.00073659	0.0010846	0.00053034	0.0038581	0.0052079	-0.00071822	0.00053652	0.00045633	0.00029612	0.0023144	-0.0011554	-0.0011353	0.0011406	0.00032206	-0.00047369
N.S.		0.00094622	0.0016251	0.0027959	0.0034429	0.0016005	6.1186e-05	0.0004081	0.00069048	0.002444	0.0023765	0.00063187	0.00043184	0.0011228	0.0031495	0.00072252	0.0004929	0.00087957	0.0029515	2.0102e-05	-0.002042	0.0032298
N.S.		0.003592	-0.00013345	0.0020696	-0.00066107	0.0016246	0.0023528	0.0021614	0.0015611	0.0015938	0.0039087	-0.002257	0.0019786	-0.00065543	0.004713	0.0010884	0.0065614	0.0015017	0.0033834	0.0011283	0.0013749	0.00020013
N.S.		0.0017082	0.0030391	-0.0019413	0.00020946	0.0010435	0.00016505	0.00056513	-0.0017374	-0.00048912	-0.00035137	0.002819	0.0051475	0.0037725	0.0016282	-0.00076381	-0.00031718	0.0024432	0.0031967	0.0002894	0.0022967	0.00085701
N.S.		0.0013509	-0.00021668	-0.0014953	-0.0026269	-0.0012695	0.0011683	-0.00093796	-0.001298	0.0010974	0.0028746	0.0078644	0.00057917	-0.0006849	0.00027837	-0.0012344	-0.0022035	-0.00011138	-9.8174e-05	-0.00086127	0.0022398	0.001276
N.S.		-0.0013726	0.00056617	0.0021878	0.0010215	0.0012103	-0.0012522	0.00059734	-0.00026239	0.0036756	0.0029474	0.00077597	0.0029049	0.0016029	-0.00094382	-0.00029258	-0.0011446	0.00182	-0.00067164	-0.00022205	0.00042034	0.00051492
N.S.		-0.00075272	3.1851e-05	-0.00010298	-0.00098063	0.0012729	0.0014558	0.00080591	0.0012172	0.0023699	0.0039132	0.0012414	0.0014275	0.00047596	2.8568e-05	0.00071413	-0.0013282	0.0025799	0.0014954	-0.00055173	-0.0021556	0.00041207
N.S.		0.0037162	0.0024023	0.0021328	0.0040108	0.0025154	0.0059245	0.0034771	0.0039034	0.0021593	-0.00020622	0.0025839	0.0020149	0.0015557	-0.0017377	-0.0003216	0.002082	0.00070461	0.0063751	0.00063354	0.0003298	0.001281
N.S.		-0.00078647	0.00065489	-2.4377e-05	-0.00036641	0.0021857	0.00069099	0.00055069	0.0014063	0.001329	0.001013	0.0038041	0.00061631	0.0010262	0.0010036	0.0024517	-0.00045995	0.0020152	0.00087807	0.00062811	-0.00054991	0.0018883
N.S.		0.0022211	-0.002073	0.0054433	-0.0020065	0.00042789	0.00053731	-0.00031811	-0.00019151	0.0023828	-0.0042553	0.0020773	0.0046162	0.0036142	0.0019096	0.0013278	-0.0010953	0.0020668	0.0012198	0.0036249	0.0016375	-0.0040301
N.S.		0.001255	-0.00078538	0.00033984	0.0023434	0.0017133	0.0023441	0.0053057	-0.00047175	0.0027058	0.0044963	0.0019042	0.00071503	-0.00016601	0.00056403	-0.00018209	-0.0004701	-0.00085426	0.0010514	0.0018924	0.0028736	0.0001893
N.S.		0.00039621	-0.00013471	-0.00044154	-7.4608e-05	0.00083512	0.0013538	0.00077477	0.001849	-0.0015544	0.0039124	0.004264	0.0030403	-0.0016517	-0.0002016	0.00044436	0.00011526	0.0020162	0.00064089	0.00079784	-0.0012825	-0.0010554
N.S.		0.00058846	0.00065813	0.001106	0.00089669	-0.00063212	0.0011391	0.00044394	0.0014215	0.0031218	0.0013555	0.00096987	0.00071329	0.0016126	0.00040743	0.00080511	0.0010215	-0.00010446	0.00038344	-0.00077583	-3.3144e-05	0.0017383
N.S.		-0.0018178	0.00073121	-0.00076491	0.00016971	0.002048	-0.0014404	0.00030831	0.0019576	0.0044491	0.00339	-0.00032806	-0.00080654	-0.00031607	0.0011384	-0.0013754	-0.0005977	-6.1568e-06	6.2124e-05	0.0019921	0.0014844	-0.00039255
N.S.		0.0016662	-0.001093	0.0013079	-1.3027e-05	0.001273	0.0017157	0.001896	0.001398	0.0013779	0.00060847	0.0012887	0.001959	0.00067517	0.0019164	0.00029359	0.00088356	0.0006745	0.00066516	0.0036062	0.00098099	0.00067566
N.S.		0.00072676	0.00099696	0.00046523	0.001184	-0.0005194	0.0009692	0.00061529	0.00094599	0.0022301	0.0038731	-0.0013932	0.00064462	0.0015801	0.0012569	0.001321	0.0010712	-0.00056846	0.00035949	0.0010092	0.00089761	0.00097096
N.S.		0.00037434	-0.0012818	-0.00059089	0.0013366	0.00037773	0.0023562	0.0022661	0.00080882	0.0012751	-0.00031317	0.0026195	0.0016648	0.0017209	0.0013367	0.00021581	-5.1139e-05	-0.0014966	-0.00074963	0.0015688	0.00025794	0.0015932
N.S.		0.0018285	0.0014654	0.00077246	0.00011709	-0.0010869	-0.0010068	-0.0001488	0.00019658	-0.0016491	0.0072975	0.0018513	0.0006539	0.00031469	0.00041682	0.0019168	0.00078901	-0.0012717	-0.00071462	0.0028265	0.0012977	-0.00074918
N.S.		-0.00031023	-0.0032407	0.00094087	-0.00077962	-0.0025256	-0.00092245	0.00204	-8.1602e-05	-0.00079483	0.0012105	0.0026407	0.0010066	-0.00067771	0.0057022	-0.0022944	0.00133	-0.0046008	-0.0020424	0.00010878	-0.00049184	-0.00061698
N.S.		0.001649	-0.00014459	0.0005045	-0.00011854	0.0020156	-1.1015e-05	0.00041732	-0.00035474	-0.00013036	0.0019241	0.00057002	0.0016741	0.0029686	0.0019902	0.00058898	0.0014351	0.0014744	0.00095414	0.0007888	0.00072932	0.00027547
N.S.		0.0014394	0.0024243	0.003334	0.0008146	0.0045166	0.0029007	0.0043959	0.0022475	-0.00014498	0.0011295	0.0025392	0.0013422	9.9656e-06	0.0014546	0.001212	0.0067379	0.0011977	0.0051594	0.0037784	-0.002525	0.0032407
N.S.		0.0014676	-0.00151	0.0023867	0.0014327	0.0012008	0.0022371	0.0019403	0.0023649	0.00091518	-0.00073388	0.0022802	0.0026041	0.0011748	-6.9821e-05	0.00062603	-0.00079171	0.00098643	0.0005426	0.0033732	0.001895	0.001375
N.S.		0.0008559	0.00038881	-0.0035673	-0.00067553	-0.00054981	0.0028084	0.0041705	0.0029397	0.0034393	-0.00020853	0.00067709	0.00032413	-0.00014988	0.0015075	-0.0027352	0.0021051	0.00074634	-0.00059099	0.00073229	0.0021058	0.0012765
N.S.		-0.00016213	-0.0011237	2.7116e-05	0.0013694	-0.00078439	-0.00029229	-0.00094343	0.0014906	-0.0011831	0.00029706	0.0016155	0.0026916	0.00082077	0.0025931	0.00095429	-0.00018568	0.0015207	-0.00058435	-0.00093192	0.00045929	-0.00028177
N.S.		0.0017296	0.0021782	0.0011438	0.0018396	0.00074699	0.0015861	0.0019198	0.0017584	0.00061361	-0.00041152	0.0013568	0.0031497	0.0011253	0.00069148	0.0013963	0.0012946	0.0016778	0.0019266	0.0021135	0.002565	0.0015085
N.S.		0.0044831	5.029e-05	0.0017309	-0.00070957	0.0011014	-0.00048251	0.00091284	-0.0003507	0.00023821	0.0031785	-0.00082669	0.0027432	0.0024096	0.00083261	-0.00018534	0.0010666	0.0010315	0.0013286	0.0013752	0.00026945	3.4361e-05
N.S.		0.00228	-0.00034744	0.00016633	0.0014158	0.0003025	-0.0013993	0.00079877	0.0011165	0.0012951	0.00021814	0.00017376	0.00089219	0.0027687	0.001747	0.00088729	0.003231	0.0007368	0.00013662	0.0012246	0.00072317	0.0024766
N.S.		0.0038743	0.0013756	0.0042553	0.0020484	0.0016401	0.00066377	0.0029816	0.00099912	0.0015558	0.0017681	0.0029282	0.0015713	4.5594e-05	-0.00071075	0.0010217	0.0028246	0.00043065	0.0019574	0.0013631	0.004059	0.0017948
N.S.		-0.00079444	0.0012326	9.1711e-05	-0.00074248	0.00062	-0.0034017	0.0017642	-6.1763e-05	-0.000457	-0.0013878	0.0055151	0.00055249	0.0010384	0.002947	0.00028806	0.0012528	-0.0050701	0.0021221	0.00070574	-0.00048112	0.0015103
N.S.		-0.0025398	-0.0022931	0.003404	0.0021228	0.0028338	0.0018638	-2.5085e-05	0.00080465	0.0025845	-0.00097713	-0.0023384	0.00032267	0.008115	-0.00050368	-0.0017098	0.0017753	0.0021188	-0.0043655	-0.0026295	-0.0016048	-0.0014229
N.S.		0.0017687	0.00010084	0.0013321	-0.00046337	6.9029e-05	0.0017716	0.00033269	0.00048782	0.00091112	0.00058737	0.0010457	0.00096597	0.0013114	0.0026778	-0.00072018	0.0015687	-0.00022544	0.00043158	0.0028451	-0.00063093	-0.00062177
N.S.		-0.00039199	0.00088742	-0.00031616	-0.00069177	0.00060639	0.00046033	-0.00075783	-0.00073512	-0.00062899	-0.00037667	0.0036651	0.0001788	0.0025736	0.003277	0.0032048	-0.0013195	0.0016437	0.00052029	-0.00063068	-0.0010963	6.4248e-05
N.S.		0.00059062	-0.00023137	0.00049971	-0.00056377	0.00049255	0.00013731	0.00010133	0.0015053	0.0029201	0.00098047	-0.001582	0.0021221	0.0022218	-0.00029661	-3.4705e-06	-0.00052453	-6.9392e-05	-0.0014601	-0.00012969	0.00027112	0.00079137
N.S.		0.00074328	-0.00021783	-0.00047602	0.00015503	0.0010445	0.0019505	-0.00060359	0.0012194	0.0011214	0.0025787	0.0017127	-0.00037971	0.00058507	0.00091638	0.00022825	0.00086496	-0.00054743	-0.0020001	0.00099422	0.00086934	-0.00057579
N.S.		0.00033797	-0.0013933	-0.00061685	0.00044983	-0.00049098	0.00014084	0.00049725	0.00072795	0.00093436	0.00046148	0.00094003	0.0020239	0.00077666	0.001787	0.0010588	-0.0021335	0.0024528	-0.00030968	-0.0013027	0.00040185	-0.0012182
N.S.		-0.0013963	0.00037788	-0.00090219	8.2453e-05	0.0011283	0.0018928	0.00050949	-0.00066401	0.0026587	9.848e-05	0.0003492	0.00050032	0.0027474	0.001826	2.7149e-05	0.0019149	-5.2137e-05	0.00024187	-0.0016216	0.00061889	0.0019382
N.S.		0.0037099	0.0022751	0.0046987	0.0027881	0.0012561	0.0020375	0.0030596	0.0011693	0.0011372	0.0027038	0.001148	0.0015936	0.00060474	-0.00087686	0.0014152	0.0017562	0.00024723	0.00058945	0.001253	0.002226	0.00075786
N.S.		0.00096634	-0.00019675	4.376e-05	-0.00091118	0.00059752	0.0013434	-0.00029958	0.0018865	0.002123	0.0016722	-0.0013513	0.00064171	0.0017919	0.00065121	0.00068663	-0.00033065	0.00014091	-0.0023451	0.00040269	0.0012184	-8.8158e-06
N.S.		0.00062218	0.0001468	0.0010892	0.00079416	-0.0018136	-0.0013522	-0.00092149	-0.00083584	-0.0010167	0.0038578	-1.438e-06	0.0068788	0.00055211	-0.0020608	-0.00055698	-0.0010763	0.0021951	0.00041361	-0.00064577	0.0022289	0.002002
N.S.		-0.0011318	9.6582e-05	-7.6451e-05	-0.00038928	0.00017149	-0.00081886	-0.00059209	0.0011821	-0.0017391	0.003475	0.00178	0.0010825	0.0018853	-0.00031035	0.00077939	0.00053757	0.0010553	-0.00033101	0.00064144	0.0017446	-0.00093863
N.S.		-0.0015387	0.00080524	0.0012494	0.00023138	0.00076629	0.0017926	0.0014719	-0.00024162	0.0029561	9.1337e-06	0.00036843	-0.0011378	0.0022451	0.0031146	-0.0011001	0.0012319	0.001575	0.0002874	-0.00090199	0.00035924	0.0012447
N.S.		6.4512e-05	0.00077791	0.0015321	-2.1763e-05	0.00082619	0.0020319	-0.0013631	-0.00032432	8.1052e-05	0.001877	0.00038026	0.0020653	7.0074e-05	0.0029541	-0.0011421	0.0008016	0.00094774	0.00057508	0.0018797	0.00079954	-0.00035502
N.S.		0.0027381	0.00034094	0.0016337	0.0014857	0.00094842	-0.001009	0.0017079	0.00084357	0.00071715	2.0646e-05	0.0021802	0.0011182	0.0018077	0.00032328	0.0012136	0.0035539	0.00080726	0.001928	0.0022371	0.0034001	0.0025265
N.S.		0.00084479	0.0029497	2.42e-05	0.0011689	0.0010179	0.0007111	0.00027773	0.003634	0.00075535	-4.3441e-05	-0.000346	0.0036018	-0.00083211	0.00023125	0.00094293	-0.00030796	7.2589e-05	0.00038616	-0.0015474	0.001576	0.0021563
N.S.		-7.0931e-05	-0.0010666	-0.00045035	-0.00061081	0.00036965	-0.0010984	-0.00099809	0.00050207	0.0018625	0.0027122	0.00073202	0.0022502	-0.0015365	0.00034513	-0.0011663	-0.00055251	0.0030514	-0.0019565	-0.002443	-0.0010985	-0.00253
N.S.		0.0032366	-0.0010821	0.0049381	-0.001129	0.0001369	0.0011706	-0.0014729	-0.0016489	0.0017012	-0.0026121	0.00073451	0.0052589	0.0010672	0.0021668	0.002468	0.0019607	0.0025235	0.0019716	0.0041829	0.0031127	-0.00056245
N.S.		0.0012136	0.00098475	0.00079915	0.0010338	0.0015282	0.0026247	0.0024428	0.002251	0.0013312	0.00032601	0.00084104	7.5511e-05	-2.0895e-05	0.0017989	0.0010012	0.00064023	0.0003929	0.00047753	6.3866e-05	0.001391	0.0012715
N.S.		0.00080747	0.001735	0.0051276	0.0047305	0.0050531	-0.001355	0.009663	0.0068531	0.0032136	-0.0010535	0.00075051	-0.0048568	-0.00070367	0.0022841	-0.00050466	-0.00077098	0.00052044	0.0017271	-0.00087455	-0.0011404	-5.3843e-05
N.S.		0.00010763	5.1686e-05	-0.00075042	-0.0021574	0.00082341	0.0002748	0.0018117	0.0018063	0.0020995	0.0043963	-0.00058925	-0.00038306	0.00040259	-0.0014575	0.00055006	-0.0010157	0.0023242	0.0019922	-0.00030189	-0.0011093	0.0015705
N.S.		-0.00093248	0.00065192	-5.9133e-05	-0.0006969	0.0025436	-0.0015422	1.5439e-05	0.0014619	0.001493	0.0035658	0.00056847	-0.00044618	-0.0022693	0.0019011	-0.0007506	-0.0016761	-0.0024165	-0.00079052	0.0015077	0.0001579	-0.00034688
N.S.		-0.0005307	-0.0013134	0.00039003	0.00095337	0.0018728	0.00041191	-0.00046709	-0.0011171	0.0013214	0.0010298	0.00051883	0.00098555	0.0015405	0.0018172	0.0055724	-0.00048696	0.0011044	0.0020483	0.0024201	0.0025209	0.0010882
N.S.		0.0013229	-0.00093628	0.0035391	0.00054815	-0.00051545	-0.00056315	-0.00048392	3.0725e-05	0.00027942	0.00059994	0.0017081	0.00018295	0.0029638	0.00029655	0.00019297	0.0034223	-0.001095	0.0011555	0.00083451	-0.000125	-0.0038854
N.S.		-0.00077791	0.00037435	0.0013429	0.001872	4.5361e-05	-0.00025885	0.0039191	0.0016189	0.00027577	-0.00037495	0.0011081	0.001175	0.0014941	0.00069062	0.00025778	-0.00072526	-0.0020363	-3.3542e-05	0.0011586	0.0016462	0.00089761
N.S.		-0.00017051	-0.0020704	0.004013	-0.0024628	-6.2365e-05	-0.0010262	0.00012304	-0.00033811	0.00073451	-0.0054386	0.0013709	0.003367	0.0053259	0.00094907	0.00062323	-0.0015494	0.0011577	0.0013133	0.0018187	-0.00051463	-0.004838
N.S.		-0.00044942	-0.0015275	-0.0013083	0.0023597	0.001518	0.00070383	-0.0013742	0.0026696	0.0016464	0.0025568	-0.0012149	0.0010116	-0.0011526	0.00032401	0.0020369	0.00082254	0.00052198	-0.00083979	-0.0015093	0.00025001	-4.1e-05
N.S.		-0.00041623	-0.0020997	-0.0035992	0.0015161	0.0015844	-0.0016555	0.001514	0.002031	0.0016521	0.001639	-0.0011139	0.0011731	0.00054457	-0.00049944	0.00092105	0.00075699	-0.0018216	0.00042099	-0.00031519	0.00046045	0.001101
N.S.		-0.0012268	-0.0026253	-0.0024666	0.001485	0.0013786	-0.0014691	0.0020194	0.0034565	0.00062525	0.00087203	-0.00094346	0.0013078	-0.0002627	0.00022961	1.4861e-05	8.6636e-05	-0.00096537	0.00088579	0.00042102	-0.00055352	0.0025501
N.S.		-0.00016384	-0.0012778	5.4536e-05	0.0031	-3.9358e-05	-0.0010536	-0.00014298	0.00049391	0.0013195	0.0020607	0.0013896	0.001394	0.00020446	-0.0016401	-0.0022759	-0.00094693	-0.0003049	0.0011845	0.0012173	0.0026881	0.0010322
N.S.		0.00052892	0.00022949	-0.000716	-0.0017772	-0.00057652	0.00063639	-0.0010321	-0.0011515	0.00014312	0.0017235	0.0012832	-0.0011685	0.0020561	0.0023193	0.0019816	-0.00041161	0.001675	0.0010902	-0.0013486	-0.00045863	0.0012868
N.S.		0.00030411	-0.0022246	-0.00087442	0.0003143	0.0012408	0.0013906	-0.00040331	-0.0016921	0.0012892	0.0031468	0.0012972	0.00031087	0.00057063	0.00025144	-0.0013919	-0.00043568	-0.00058201	0.00012153	1.0725e-05	0.00038653	0.00070423
N.S.		-0.00064676	-0.0017854	-0.00034503	0.00088569	0.00025792	0.00020992	-0.0001957	-0.001391	0.0011966	0.0011333	0.00056738	0.00042019	0.0012039	0.0019935	0.0032965	-0.00042522	0.0011971	0.0014057	0.0010962	0.0018234	0.000408
N.S.		0.0011618	-0.0011514	-0.0004417	0.0027195	-0.00044501	-0.00025877	-0.00048836	0.00079943	0.0013461	0.0031836	0.0011325	0.0019327	-0.00020472	-0.0030765	-0.0013159	-0.00040751	-0.0010304	0.0012227	0.0016816	0.0033223	0.00051225
N.S.		0.0001245	0.0011951	0.00049301	0.00079957	0.0013547	0.0018058	0.00096845	0.0023363	-0.00062053	0.0027985	0.0014182	-0.00011945	-0.00056924	-0.00016861	0.001542	0.00088955	2.244e-06	-3.8409e-05	-0.00044827	0.00028942	0.00088857
N.S.		0.0013718	0.0016176	2.5124e-05	-0.0013018	-0.00023809	0.00093906	2.9923e-05	0.0020659	0.0010801	0.00085836	-0.00056899	0.0026494	-0.0014356	0.0003798	-0.0010089	-6.1806e-05	0.0024197	0.0017986	-0.0008879	0.00089487	0.00050841
N.S.		0.00080964	-0.00016026	-0.00096282	-0.0027482	-0.0001817	0.0002938	0.00052977	0.00076919	0.00189	0.0047665	-0.00085292	-0.0014681	0.00057702	-0.00065421	0.00039437	-0.00021692	0.0018405	0.0019901	-0.00074935	2.7392e-05	0.0026547
N.S.		-0.00023125	0.0020758	0.0025466	0.0022351	0.0038504	0.0032197	0.0030988	0.0024487	0.0048661	-0.00017908	-0.00025575	-0.00059791	7.4049e-05	-0.0015684	-0.0014705	-0.00013044	-0.00051118	-0.00023757	0.00038143	-0.00044969	0.00024469
N.S.		-0.00044795	0.00088695	0.0009273	0.0011463	0.0010531	-0.00035841	0.0036868	0.0028503	-0.00029908	-0.0010264	0.00018905	0.0017848	0.00084497	0.00027927	0.00063337	-0.0013042	-0.0016092	-0.00034241	0.00036186	0.0013044	0.00061242
N.S.		-0.00084506	-0.000768	-0.00081947	0.0023805	-0.00098156	0.00035392	0.0027675	0.003439	-0.00068134	-0.00057675	-0.00031991	0.0011193	-0.00016105	0.0017385	-0.0015502	0.00012359	-0.00044929	0.00044518	0.0013816	-0.00035138	0.003399
N.S.		0.0013526	0.0020949	0.0015105	0.0014406	0.0017356	0.0019266	0.00025955	0.0017428	-0.0010428	0.002555	0.00038634	0.00062555	-0.00041818	0.00068176	0.00070706	0.00082608	-0.00020851	-0.00011336	0.00082524	0.00065529	0.00097723
N.S.		0.0010563	0.0031305	-0.00029322	-0.0011215	-9.0893e-05	-0.0016211	0.00028459	-0.00051173	0.00078625	0.0013532	-2.7681e-05	0.00024882	0.0015157	0.001164	0.00065054	-0.00062029	-0.00049626	0.0016476	0.00035861	-0.0010244	0.00035638
N.S.		0.00039432	0.00095044	0.00058007	0.00042289	-0.00023411	0.0013352	0.00048156	0.0001033	0.0037858	-0.0008911	0.00059744	0.00055977	0.0012546	-0.00090278	-0.00019885	0.00051547	-0.00021549	0.00011159	-0.0011176	-0.00079504	0.00080268
N.S.		0.0028254	0.0023187	0.0033592	0.0037311	0.0012437	0.0015018	0.0031987	0.0021249	0.00038613	0.0022816	-0.00090654	0.0006907	0.00033431	-0.000407	0.0027405	0.0010004	0.0010157	0.0010441	0.0017742	0.00099394	0.0006806
N.S.		0.00012792	0.0011616	0.00055107	0.00019122	0.00015696	0.0023315	-0.0011622	0.0016008	0.0012781	0.00014148	0.00069117	-0.00076442	0.00064656	0.00085277	0.0008017	0.0012328	-0.00025968	0.0028043	-0.00065929	0.00052376	-0.00085774
N.S.		-0.0014598	0.00063896	0.0018607	0.00086631	0.00094608	-0.0022042	-0.0013844	0.00057994	-0.002575	0.00096598	0.0037972	0.00182	-0.00063226	0.00045935	0.00018779	0.00043057	-0.0018951	-5.4979e-05	0.00016143	0.0018043	0.00014896
N.S.		0.00060451	0.00095724	-0.00062366	-0.00038961	0.00094696	-0.00020979	-0.00054294	-0.0015698	0.0019245	-0.0010307	0.0011128	1.243e-05	0.0024869	0.0014673	0.00086571	0.00019449	-0.00063046	0.00074222	0.0003715	-0.00096349	0.0006504
N.S.		-0.00052642	0.0018026	0.0010524	0.0012423	0.00054649	0.001663	-0.0012747	0.0013641	0.0012247	2.4422e-05	0.00011577	-0.00076654	0.00053941	0.0018728	0.00035122	0.00068489	-0.00038896	0.0016872	-0.00014104	0.00075871	0.00019507
N.S.		-0.00053627	0.00017898	0.0010519	-0.00057137	0.00014036	-1.3161e-05	0.0020952	0.00030827	0.00052486	0.0010346	-0.00031491	0.0028155	-0.00022408	0.00021044	0.00086793	-0.00058763	0.00011403	-0.0003421	-0.00072097	0.00037192	-0.00032385
N.S.		0.0019278	-0.0002301	0.0042859	0.0065405	0.004761	-2.4192e-05	0.0046242	0.0039562	0.0039366	0.0018057	-0.00067096	-0.0033078	-0.0022945	0.00090101	-0.0024711	-0.0024968	0.00029803	0.0012762	0.00034905	-0.00081744	0.00043875
N.S.		-0.00053796	0.0015418	0.0011851	0.001486	-0.00078566	0.0031176	0.00056954	0.00073412	-1.9265e-05	3.6874e-05	0.00042917	7.9724e-05	0.0016657	0.0011221	-0.00038255	7.2024e-05	0.0002574	-0.0019884	0.0027514	-0.00016221	0.0016183
N.S.		-0.00098409	-0.00066347	3.6019e-05	-0.00083883	7.3789e-05	0.00043929	0.00085025	0.00064395	0.00031248	0.0018274	0.00028617	0.00057057	8.3707e-05	0.00023537	-0.00059061	-0.00072507	-0.0013694	0.0011824	0.00078536	8.9648e-05	-0.00030993
N.S.		-0.00081693	5.4158e-05	-0.00078481	5.1106e-05	0.0017929	0.00053685	0.0013241	0.001975	5.9303e-05	0.0018517	0.002437	-0.00045191	-0.00046039	-0.0016129	0.0010702	0.0011471	0.0013613	-0.00021928	-0.0012681	0.00066414	-0.00046552
N.S.		-0.00081022	-0.00073287	0.00093256	-0.00010019	0.0001812	0.00082089	0.0011244	0.00020362	0.00062662	0.00081168	-0.00014877	0.0016211	0.00015562	0.0005159	-9.4843e-05	-0.00049742	0.0015515	0.00015539	-0.00063168	0.0011796	0.00069332
N.S.		-0.00061681	0.00090151	0.00021255	0.0031197	-0.0022565	0.0027466	0.0025328	0.0021436	-0.00055866	-0.001349	0.00016888	0.0003216	0.0008172	0.0022234	-0.001701	1.0432e-05	-0.00019389	-0.001186	0.0020075	-0.00035959	0.0025791
N.S.		-0.00012835	0.0013291	0.0017095	-0.0006394	0.00039726	0.0015855	-0.00099861	-1.8012e-05	-0.00052215	0.00078522	0.00045072	0.00080007	0.0015197	0.00073516	7.5071e-05	0.0003414	0.00027706	-0.00025246	0.0029523	0.00039665	0.00093637
N.S.		0.00074112	3.396e-05	0.00018552	-0.00056816	0.0014604	0.0013782	0.0028136	0.0020996	0.0015285	0.00012036	-0.00049101	0.00092431	0.00098386	-0.0014155	0.0010085	-0.00011873	0.001674	0.0023627	0.0015182	0.0012955	0.0013271
N.S.		-0.0014014	-0.0018974	0.0010517	0.0011736	0.0017859	0.0005517	-0.00045091	0.0023138	0.00154	0.0035259	-0.0011954	-7.1127e-05	-0.0020726	-0.00031797	0.0010623	0.0002133	-6.4898e-05	-0.00018268	-0.0017513	-6.1335e-06	0.0011544
N.S.		-0.0017363	0.001296	0.0018687	-0.00048271	-0.00041796	0.00069299	0.00094272	0.00067092	0.0029723	-0.00046784	-0.0012229	-0.0012856	0.00043799	0.0026047	-0.0010796	0.00080281	0.0018894	-0.00014175	-0.00052089	0.001008	-0.00031961
N.S.		-0.00035272	0.002425	0.0016887	0.0018243	3.1511e-05	0.00012169	-0.0007198	0.0011835	0.0017477	0.00029743	-0.00019286	-0.0012123	0.00033221	0.0015463	0.0004448	-0.00024076	0.00010692	0.0012437	-0.00053134	0.00041381	0.00070223
N.S.		0.0016358	-0.0010089	0.0018608	0.0019867	-6.8127e-05	0.0021794	0.0011557	0.0020777	-0.000752	-0.0023331	0.002311	0.0016917	0.0031046	-0.0024088	-0.00038536	-0.0022659	0.00089716	0.00012156	0.002205	0.00046747	0.0016024
N.S.		-0.0015198	-0.0004893	-0.00094722	0.00076209	-0.00035224	-0.00020293	0.00090753	-0.00065621	3.3885e-05	0.00080042	0.000871	0.00038094	0.00063691	0.0015722	-0.00018437	-0.00052936	-1.1552e-05	8.4311e-05	-0.00016354	0.0010077	-0.002418
N.S.		-0.0018097	-0.001318	0.0025177	0.0012031	0.0015609	0.00088112	0.00014451	0.0018761	0.001028	0.0026163	-0.0011729	-0.00010988	-0.00093138	0.00028985	0.00035086	-0.0009053	-0.00045866	0.00080494	-0.00096205	0.00054624	0.0012441
N.S.		-0.00032121	-0.00047704	0.0013382	0.00018067	-0.0021776	-0.0027645	-0.00024296	-0.00015019	-0.0010659	0.0017405	0.0033329	0.001001	-0.00093165	-0.00037351	-0.00090617	0.00060105	6.1556e-05	0.0014656	-0.00095301	0.00028488	-0.0028536
N.S.		0.00096505	-0.0011255	0.0025993	0.00024849	-0.001606	-0.0023985	-0.00041802	-4.1795e-05	-0.00052654	0.00058302	0.0027787	0.00026142	0.00098216	-0.0004882	-0.0008867	0.0023706	-0.00046121	0.0015946	-0.00067355	0.00022496	-0.0038584
N.S.		0.0037464	-0.00010325	0.002587	-0.00084123	0.00073165	9.1495e-05	0.0012424	-3.2379e-05	0.00071089	0.0030982	-0.0044298	0.002948	0.00049317	0.00067462	0.00064316	0.0013973	0.00036672	0.0013767	0.0032024	0.00038142	-0.00044371
N.S.		0.0001378	0.00031489	0.0012865	0.0004882	0.00091741	0.0028229	0.0029035	0.0031785	0.00075172	-0.00084717	-0.0011919	-0.00023436	-8.1407e-05	0.0018043	-0.00022677	0.00067141	0.0017986	0.0013587	0.0014444	0.0018044	0.0010471
N.S.		0.001999	0.0010006	0.0019511	4.9323e-05	-0.0012079	0.0014665	-0.0010761	-0.00055299	0.00011105	-0.00011136	0.0015344	0.00083111	2.0375e-05	0.0015339	-0.0011859	0.00065638	-0.00094377	0.00035514	0.00185	-0.0006035	-0.00082347
N.S.		-0.0016014	-0.0013123	-0.00076287	-0.00060224	-0.00055401	0.00077143	0.00079565	0.00052559	-0.00052812	0.00091682	0.00046952	0.00040211	-0.00071316	0.0022912	-3.7651e-05	-0.00045627	0.00033179	-0.0011288	0.00037561	-0.003032	0.0016154
N.S.		0.0018871	0.0020703	0.0016429	0.0013905	0.0027647	0.00032983	-0.00069655	0.00086201	-0.0013271	0.0017355	0.00048278	0.0011323	-0.00014244	0.0006191	0.00050847	0.00091526	0.00056571	-2.8766e-05	-0.00034675	0.00064632	0.00058386
N.S.		0.0002272	0.00075857	0.001958	-0.0010523	0.00034862	0.0010652	-0.0019693	-0.00044776	-0.001334	0.00090148	4.9825e-05	0.0015509	0.00061835	0.0019988	-0.00090767	0.00064766	0.00039932	0.00095345	0.0022938	0.00071772	3.376e-05
N.S.		-0.00065343	0.0034153	0.00027413	0.0016774	0.0026265	0.0018369	-0.0017029	0.0020148	-0.0017027	-0.0014199	0.00037296	0.0015384	0.00039184	0.0019111	0.0034989	0.0023295	0.0033567	0.0035111	0.0047624	-0.0037325	0.0038566
N.S.		-0.00053507	-0.00016527	-0.0019912	0.00062411	0.0030027	9.5356e-05	0.0017819	0.0007757	0.00087809	0.00084112	0.0025147	0.00019524	-0.00020255	-0.0019612	-0.0005778	0.0007778	0.0023342	-0.00098091	-0.00051548	-5.8318e-05	-0.0013953
N.S.		-0.00291	-0.0036293	-0.0018238	0.0025502	-0.0028059	-0.0021969	-0.0013815	0.0018848	-0.0008656	-0.00083739	0.0036648	0.00062805	-0.0028344	0.0013654	0.00053797	0.00026825	0.0010044	0.0018598	0.00243	0.0028771	0.0024196
N.S.		-0.0010949	-0.00067365	-0.0021865	0.0001428	-0.00050548	9.9283e-05	0.00083567	-0.0006902	0.0015757	0.0019188	-0.00038563	-0.00063293	0.00018505	0.00093317	0.00077068	-0.00091175	-1.0378e-05	0.00025034	0.00080148	0.0011913	-0.0024975
N.S.		0.00047404	-0.00040696	-0.00089814	0.00043546	0.0013074	0.0010087	-0.0010041	-0.0011787	0.0021205	-0.001778	0.001125	-0.00039544	0.0027451	0.00019656	0.00064047	0.0027027	-0.00022112	0.00041435	-1.2246e-05	-0.0010623	0.0010436
N.S.		0.0014693	-0.00087978	-0.0029074	0.0021004	0.0011986	-0.00093118	0.00033694	7.9289e-05	0.0009524	0.0021634	-0.0011314	0.00181	0.00026591	-0.0014164	0.0010922	0.00082489	-0.0015617	0.00014067	-0.00044162	0.0020139	7.45e-05
N.S.		0.0009974	-0.00089319	0.0013318	0.00021654	-0.0011673	0.00015753	0.0020405	0.0014585	0.00038315	0.00076296	0.0001572	0.0005854	-0.00041931	-0.00021585	-0.00047708	-0.0015996	0.0029594	0.00062078	-0.0009296	0.0010638	0.0017513
N.S.		-6.6094e-05	0.00030379	-0.0011536	-3.0943e-05	-0.00068745	-0.0012554	0.0014895	0.0021	-0.00056716	0.0023875	-0.0049521	0.0024876	0.00083224	0.00042345	-0.001174	0.0005795	0.00018464	-0.0016527	0.00021524	0.00022974	0.00045759
N.S.		-0.00098643	-0.0026948	-0.002213	-0.0019808	0.0002699	-0.0034208	-0.0015836	0.0033074	0.0010882	-0.0016879	0.0014839	-0.00025633	-0.0006175	-0.0006396	0.00075198	0.00043649	0.0025881	0.00049346	-0.00021039	0.0010122	0.0035931
N.S.		0.00083882	-0.00020338	0.0002311	-0.0017383	-0.00062209	0.00020832	-0.00019514	0.00059208	0.0015193	0.0015713	-0.00017073	0.00093336	-0.0019393	6.3526e-05	-0.0021732	-0.0013028	0.0027939	0.00064108	-0.0017742	0.00064793	-0.0011054
N.S.		0.0013596	0.00075254	0.00031497	0.0016626	0.0033377	-0.00086242	-0.0008225	0.00047874	-0.0012041	0.00086204	0.00081769	0.0013937	3.2625e-05	0.00015396	0.0002954	0.00078735	0.0013585	0.00033445	-0.001618	-0.00075416	0.00018318
N.S.		-0.00047272	-0.0019256	-0.0028828	0.0018056	0.00029633	-0.00060882	-0.0030666	0.0014623	0.0014507	0.00062047	-0.0015345	0.0013239	-0.00043141	-0.00036552	0.00063673	-0.00048074	-0.0007295	-0.0012202	-0.0011249	-0.0003684	-0.0013697
N.S.		0.00021989	-7.5107e-05	0.0015025	0.00093292	0.002064	-9.5221e-05	-0.00045974	-0.00023777	0.00039667	0.00012933	-0.00031025	0.0011655	0.00074538	0.00060865	0.0038929	-0.00071194	0.00057478	0.001124	0.0023447	0.0018853	0.00047475
N.S.		0.00070558	0.00020231	0.00039536	-0.0006436	-0.0013531	-0.00057235	0.001426	0.00089967	-0.00025767	0.00025547	0.00079248	0.00097006	-0.0012613	0.00098019	0.00063472	-0.001191	0.0034971	0.00095657	-0.00061945	-3.2184e-05	0.00054782
N.S.		-0.0023192	0.00082038	0.0010887	-0.00019729	0.0015224	-0.0012978	0.00041503	0.0008492	0.0015552	-0.00081623	-0.0018294	0.00051895	0.00070928	0.0013851	0.0008106	0.0022131	0.0015234	-0.00019153	-0.0010605	-0.0011006	6.561e-06
N.S.		0.0015098	0.00083053	8.9995e-05	-0.00047777	0.00011771	0.0012868	-0.0010401	-0.0004795	0.0023994	-0.00061885	0.0012168	-0.00058492	-0.00035982	0.0007872	0.00014294	-0.00081169	0.00205	-0.0034308	-0.00015535	0.00071303	0.002797
N.S.		-0.00073312	-0.00083942	-0.00036451	-0.00046281	0.0020157	0.0012492	0.00022402	0.00022625	-0.00072854	0.00088987	0.00029391	-0.00010919	-1.2955e-05	0.0017962	0.00062048	0.0010498	0.0017472	-0.00027419	0.0013777	0.0020148	0.00017
N.S.		-0.00041962	-0.00080414	0.00089753	6.5114e-05	-0.00022331	-0.0020332	-0.001763	-0.00086153	0.00071833	0.0011404	0.001229	0.00042841	0.0003312	-0.00068266	-0.0010531	0.00042729	-0.0016852	-0.00024045	0.00034056	0.00051735	-0.00098098
N.S.		7.8694e-05	-0.00024191	-0.00065307	-0.00039364	0.00088023	-0.00088887	0.00050993	0.00080507	0.0013732	-0.00066436	0.00075365	-0.00081185	-0.00027726	0.0011216	0.00052911	0.0012551	5.5296e-05	-0.0027198	-0.00051961	-7.6513e-05	5.6068e-05
N.S.		-0.0014589	0.00023083	0.0019912	0.0012171	-0.00040763	-0.00047115	0.00076608	-0.001186	0.0011224	0.00083624	-0.00053971	0.0015268	0.0014531	-0.00099681	-0.00015894	-0.00012772	0.00086075	-0.0010994	-0.00030383	0.00089498	0.0022282
N.S.		-0.00020146	-0.0010955	-8.7122e-05	-0.00039212	-0.00080324	0.0018484	-0.00074072	0.00047318	0.00092813	-0.00090701	0.00045899	0.00047802	0.0013386	-0.00072443	-0.00069622	-0.00071931	0.00087428	0.00068799	-8.4641e-05	0.00099538	-4.1291e-05
N.S.		-0.0010523	-0.00083783	-0.00098065	0.00055718	0.00037812	0.00095814	-0.001492	0.0011861	-2.308e-05	0.00056734	-0.00013702	-0.00044465	-0.00053494	0.0014302	0.0012298	0.0014099	0.0025787	0.0014414	0.00013621	-0.0003763	0.0015349
N.S.		-0.0015966	-0.00059492	-0.0025335	-0.0029056	-0.00038476	-0.00085635	0.00044625	-0.0020852	0.00064225	0.0026721	-0.00093915	-0.00030061	0.0012	0.00083987	0.001602	0.00030469	-0.00070275	-0.00097202	-0.000484	-0.0027762	-0.0038546
N.S.		-0.0014894	-0.0032108	-0.0022493	0.00014657	0.00023211	-0.0031737	-0.0015495	0.0026834	0.00032236	-0.0011849	0.0017945	-0.0007264	-0.0019038	0.0010326	0.00021067	-0.00021949	0.0011373	-0.00050571	0.00012738	0.0019779	0.0040789
N.S.		-0.00087471	-0.0011317	0.0010035	0.00066142	-3.3877e-05	-0.0016286	-0.00022954	-5.8445e-05	0.00064616	0.00011747	0.00099178	0.000131	0.0011271	-0.00093979	-0.0012568	0.0006248	-0.0023584	-0.00027069	-0.00053966	-0.0011659	-0.0014316
N.S.		-0.00017586	0.0018763	0.0004771	0.0014195	0.0017015	0.0022195	0.0014727	-0.00041072	0.0050971	-0.0010651	-0.00022867	-8.0577e-05	0.00038548	-0.0016988	-0.00099619	9.6785e-05	-0.00033244	-0.00016864	-0.000164	-0.00092195	0.00022592
N.S.		-0.00068676	-0.000275	0.0002277	0.00094656	0.00058704	0.00089535	-0.00010198	-0.00063369	0.00055058	0.001236	-0.0018075	0.0002302	0.00015697	0.0022078	-0.0012623	-0.0017277	-0.0019403	0.00087459	0.00082314	-0.0027021	0.00071919
N.S.		0.0015186	0.0030964	-0.00081943	-0.0010505	0.0010657	0.002234	0.0012462	-0.00083765	0.00060007	-0.0010378	2.006e-05	4.0553e-05	0.0018606	0.0011944	7.7576e-05	0.00053445	0.0015594	0.0023577	0.00027658	0.0020985	-0.00046829
N.S.		0.0013149	-0.00098429	-0.0018456	0.0009473	0.00063363	0.0037291	0.0011478	-0.00030471	0.00031915	0.00057151	-4.9113e-05	8.2303e-05	0.0003447	0.00087145	0.00064302	0.00065688	-0.00065165	0.00018078	-0.00016244	0.00018157	0.0023631
N.S.		-0.001082	0.0007845	-0.0025487	-6.8293e-07	7.2935e-05	0.0006146	-0.00057254	-0.00077387	0.0019939	0.00093688	-0.0035964	0.0017765	0.0013399	0.00015547	0.00047884	0.0010825	-0.0015532	-0.0011261	-0.0017714	0.001244	0.0017186
N.S.		-0.0012751	-0.00041585	-0.00030564	0.00022223	-0.00047151	0.00026371	0.00081703	-0.00025728	-0.0010555	-0.00093093	0.00097796	0.00095383	0.00085919	0.0012598	-0.00086201	0.00094249	0.00094175	7.6454e-05	-0.00064535	0.0016934	-0.00092462
N.S.		-0.00021927	8.0373e-05	0.00092397	-0.0010311	-6.0396e-05	-0.00097546	0.001786	-0.00044764	0.00087106	0.0013776	-0.00051727	0.0017094	-0.0014271	8.9718e-05	0.0017351	-0.00014627	-0.00098816	1.5102e-05	-0.00063006	0.00012224	-0.0014966
N.S.		0.0010452	-0.00035352	-0.00099094	0.00020969	-0.00052204	-0.00044182	-0.00073025	-0.00099933	0.0013237	-0.00035106	0.00038156	-0.00016282	0.0026622	-0.0012088	0.00060893	0.0040954	0.00052524	0.00036119	-0.00037185	-0.0011705	0.0014785
N.S.		0.00073927	0.0023082	0.00060551	-0.0017386	-0.00038021	0.0030345	0.00032245	4.4019e-05	0.0011472	-0.00063679	-0.00040917	-8.4615e-05	0.0010049	0.00051113	0.00025748	0.0010921	-0.0010157	0.0012057	-0.00037928	0.00040101	-0.00064486
N.S.		-0.0020563	-0.0031952	-0.0020003	0.0025755	-0.0027856	-0.0014733	-0.0027775	0.00020338	0.00031418	0.00084115	-0.0008124	0.0026016	-0.00055192	-0.0010619	-0.002493	0.0013862	-0.00028629	0.0015376	0.0039514	0.0020137	0.0029119
N.S.		1.9699e-05	0.0026021	0.00013965	0.0020261	0.0012865	-0.00059053	0.0011508	0.0033314	0.0011832	-0.00081066	-0.00079149	0.0015346	-0.0021651	-0.00075674	0.0021157	-0.0014989	-0.00098234	-0.00068864	-0.0017475	0.0020747	0.0024759
N.S.		0.0011183	-0.00021732	-0.0003164	0.00015228	-0.0023727	-0.0019712	-0.00066606	-0.00093077	0.00041952	0.0014433	-0.0002749	0.00071601	0.0019353	-0.0018053	0.00042285	0.00091814	0.0011671	0.00058802	-0.00047316	-0.00040085	0.0018861
N.S.		-0.0007058	0.0018994	-0.00025182	-0.0012476	-0.00031073	0.00082777	-0.0015901	0.00029777	-0.00030414	0.00023666	0.00092168	-0.001109	0.00072366	0.00071182	0.0011578	0.0015159	-0.00078072	0.001793	-0.00039479	0.001677	0.0015023
N.S.		0.00035914	-0.0030715	-0.0011347	-0.00015008	-0.0040274	-0.0013156	0.0011984	0.0006827	-0.00056727	-0.00030465	0.00026192	-2.1603e-05	-0.00034479	0.0017634	-0.0022029	-0.00038616	-0.0029427	-0.0022284	0.00014629	0.00014926	-0.0014664
N.S.		-0.004201	-0.0017267	-0.002116	-0.00021608	-9.9836e-05	0.001057	-0.0021671	-0.0022078	0.00030303	0.0012621	0.0010973	0.0020402	-0.0011638	0.00013644	-0.0016088	0.0010859	-0.0015966	-0.00061976	-0.0025613	-0.0025616	-0.0013709
N.S.		0.00081956	0.0036684	-0.00020836	-0.00067907	-0.0011031	-0.0013111	0.00090794	0.00050609	6.1081e-06	0.0019799	-0.00084249	-0.00026679	0.000236	-0.00018035	-0.00032611	-0.00034239	-0.00049251	0.0020716	3.9898e-05	-0.00069968	-0.00017937
N.S.		-0.00076896	0.0016044	-0.00024439	0.0021762	-0.0015361	-0.0016726	-0.00099232	0.00093241	0.0011799	0.0013175	0.0024574	-0.00070239	-0.0026248	-0.0011669	0.00038043	-0.002994	0.0021486	-0.00055565	-0.0017149	-0.0036217	0.00059329
N.S.		-0.00036232	0.00043983	-0.00078001	-0.000401	0.00087715	-0.00020112	7.9002e-05	0.00052448	0.0017642	5.0582e-05	0.0010476	-0.0004996	-0.0014696	-3.2881e-05	-0.00041282	0.00043065	0.00064329	-0.0012432	-7.0434e-05	-0.00089894	0.0014483
N.S.		-0.00034967	-0.00064674	-0.0011045	0.0011303	0.00047208	0.00063281	-0.0010202	-1.0974e-05	0.00070653	-0.00095518	0.00067102	0.00044161	0.0011857	-0.00074995	-0.00084761	-0.0011282	0.0018218	0.00063367	-0.00024014	0.0015495	2.8836e-05
N.S.		-0.0017017	0.00095445	0.0017403	-0.00037961	-0.00076592	-3.53e-05	-0.0002682	0.0014212	0.0013078	-0.00051322	-0.0018986	2.0289e-05	-0.00023033	0.001176	0.00023079	0.0012371	0.0014738	0.00069258	-0.00040063	0.0019899	-0.0015884
N.S.		-0.00057232	-0.0007938	-0.0009615	4.829e-05	0.0011605	0.0010707	-0.00074288	0.0007218	0.00057665	-0.000626	-2.6733e-05	-0.0005616	-3.3845e-05	0.0011993	0.0016562	0.001579	0.001528	0.002178	0.0015418	0.0015355	0.0019167
N.S.		4.6868e-05	-0.0011249	-0.00055874	-0.00067598	0.00064428	-0.0011979	0.00060927	-0.00066067	0.00017599	-0.0013744	0.001145	-0.00086053	0.00090931	0.0018341	0.00093122	0.00079317	-0.00036963	-0.0016489	-0.0012351	0.00053586	-0.00041944
N.S.		-0.0011405	0.002132	-0.0011348	-0.0017598	-0.00026108	0.00071681	-0.001738	-0.0008587	-0.00047935	0.00042457	0.0011638	-0.00056032	-0.00022674	0.0016858	0.0022054	0.0020299	-0.00053687	0.0014399	0.00039523	0.001879	0.002446
N.S.		0.0024334	-0.0010959	-0.0014555	0.0026825	0.00053729	-0.00041842	-0.00048766	-5.1657e-05	0.00064095	0.0028302	-0.00074385	0.0023874	-0.00078406	-0.0032204	0.00043842	6.1339e-05	-0.0012087	0.00089776	0.00051138	0.003255	0.00019203
N.S.		0.00029952	-0.00017798	-0.00060235	-0.0011585	0.0016201	-0.00032386	0.00097733	-0.00094029	0.0017884	-0.001125	-0.00087742	-0.00070373	0.00066221	0.0022365	0.0021618	0.002079	0.0012375	0.0025317	0.0030173	0.0023873	0.0013746
N.S.		0.0004724	-5.1431e-06	-0.00035618	0.00021599	0.0020446	0.00024806	0.0015448	0.0023485	-0.0015369	-0.0010214	-0.00072495	0.0026106	-0.00025811	-0.0004031	-0.00096775	-0.0028771	1.1324e-05	-0.0015068	1.2321e-06	0.00098017	-3.517e-07
N.S.		0.0010189	0.0020195	0.0013692	0.0028703	0.0012614	-0.00040335	0.0024746	0.0028212	0.0013439	0.00092078	-0.0016579	3.7182e-05	-0.0018561	-0.00073059	0.0025785	-0.00053935	0.00056488	0.00066667	0.00035914	0.0015957	0.0016029
N.S.		-0.0012836	0.00029213	0.001905	0.00020498	-0.00034081	-0.00063506	-0.00068472	0.0013439	-0.00073178	1.4579e-06	-0.0017648	0.0014941	0.00034119	0.000162	0.0014662	0.00098975	0.0016398	0.00088779	-0.00031128	0.0025532	-0.00187
N.S.		-0.0011168	-0.0010939	-0.00053344	-1.4353e-05	-0.00060511	0.00010551	-0.0021833	0.0024621	-0.0034145	3.3942e-05	0.00065578	-3.661e-05	-0.00046446	0.001474	-0.00017018	0.00053233	0.00085998	-0.00089831	-0.00029235	-6.644e-05	-0.00013728
N.S.		0.0005734	-0.0022926	0.0017374	-0.0014105	-0.00083916	-0.0021415	0.00050884	-0.0029284	-0.0011187	0.00040507	0.0019171	0.00051543	-0.001045	0.0029121	-0.0028491	0.00097723	-0.0043792	-0.0013719	-0.0003039	-0.00021245	-0.00049376
N.S.		-0.0011844	-0.00057712	0.0011217	-0.00017725	-0.00075468	-0.00080156	0.00080159	-0.0017681	3.8e-05	0.00037747	0.0011788	-0.0011825	0.00072885	0.0012843	0.00014559	-0.0011972	-0.0010925	0.0011223	-0.0004531	-0.00061986	0.0012011
[truncated: 738 more rows]
