# Supplementary material for: De novo inter-regional coactivations of preconfigured local ensembles support memory
Source: Nat Commun. 2022 Mar 11;13:1272. doi: 10.1038/s41467-022-28929-x (PMC8917150; doi:10.1038/s41467-022-28929-x)
Supplement: Supplementary file 6 — Source Data [file 41467_2022_28929_MOESM6_ESM.zip › SourceData/supplementary_fig17_b.csv]

Supplementary Fig. 17b
BLA - PL5 pairs During shocks/left panel
Coupled
Shocks	1	2	3	4	5	6	7	8	9	10	11	12
	0	0	0.51573	0.51573	0	0	0	0	0	0	0	0.51573
	1.0315	0	0	0	0	0	0	0	0	0	0	0
	0	0	0.51573	0	0	0	0	0	0.51574	0	0	0
	5.1574	6.1889	5.673	2.5786	2.0629	1.0315	1.5472	2.5786	1.0315	1.5472	1.0315	2.5786
	3.0945	4.1259	3.6101	3.0944	2.0629	3.0944	3.6102	2.5786	3.0945	1.5472	1.5472	2.0629
	1.0315	3.6102	2.0629	1.5472	0.51573	0.51573	1.0315	1.0315	0.51574	0	0	0.51573
	2.063	1.5472	2.0629	1.0315	1.5472	0.51573	1.5472	0	0	1.0315	0.51573	0
	6.1889	1.5472	1.0315	0	0	0	0	0	0.51574	0	0	0
	2.063	2.063	0.51573	0	0.51573	0.51573	0.51574	0	0.51574	0.51573	1.0315	0.51573
	0	0	0	0	0	2.0629	0	0.51573	0	0.51573	0	1.0315
	0	0.51574	0	0	0	0	0	0	0.51574	0	0	0
	0	0	0	0	0	0	0	0	0	0	0	0
	0.51574	0.51573	0	1.0315	0.51574	1.0315	0.51573	1.0315	0	0.51573	0	0.51573
	0	0.51573	0.51574	0	0.51574	0.51574	0.51573	0	0	0.51573	0	0.51573
	0	0	0	0	0	1.0315	0	0	0	0	0	0
	0	0	0	0	0	0	0	0	0	0	0	0
	0	0	0	0	0	0	0	0	0	0	0	0
	0	0	0	0	0	0	0	0	0	0	0	0
	0	0	0	0	0	0	0	0	0	0	0	0
	0.51574	0	0.51573	0	0	0	0	0	0	0	0	0
	4.1259	1.5472	2.0629	0.51574	0.51573	0	0.51573	0.51574	0.51573	1.0315	0.51573	0.51573
	6.1889	2.5786	3.0944	1.5472	0	1.5472	0.51573	0	0.51573	2.0629	0	1.0315
	2.063	0	0.51573	0	0	0.51574	0	0	0.51573	0	0	0
	2.063	2.5786	1.5472	1.5472	2.5786	1.5472	1.5472	1.0315	1.0315	1.5472	1.5472	0
	2.5787	5.673	4.6416	2.063	5.1573	6.1889	4.1258	0.51574	5.673	4.6416	3.6101	3.0944
	1.5472	1.5472	0	0	1.0315	0	0	0	2.0629	0.51573	0	0
	2.063	1.5472	0	0.51574	0.51573	1.0315	0	0	0	0	0	0
	0.51574	0.51573	1.0315	2.063	2.5786	0.51574	1.5472	1.0315	2.0629	1.0315	1.0315	0.51573
	1.5472	0	3.6101	1.5472	4.6416	2.063	1.5472	1.0315	1.5472	2.5786	1.0315	2.5786
	0	0	1.0315	0	0.51573	0	0	0	0.51573	0	0	0
	0	0.51573	0	0.51574	0.51573	0	0.51573	1.0315	1.0315	0.51573	0	0.51573
	0.51574	0	0	0	0	0	0.51573	1.5472	1.5472	1.0315	0	0.51573
	0.51574	0	0	0	0	0	0	0	0	0	0	0
	0	0	0	0	0	0	0	0	0	0	0	0
	1.0315	0	0	0	0	0	0	0	0	0	0	0
	0.51574	0.51573	0	0	0	0	0	0	0	0	0	0
	0	0	0	0	0	0	0	0	0.51573	0	0.51574	0
	0	0	0	0	0	0	0	0	0	0.51574	0.51574	0
Non-oupled
Shocks	1	2	3	4	5	6	7	8	9	10	11	12
	0	0	0	0	0	0	0.51574	0	0	0	0	0
	0.51574	0	0	1.0315	0.51573	0	1.0315	0	0.51574	0	0.51573	0
	0	0	0	0	0	0	0.51574	0	0	0	0	0
	0	0	0	0	0	0	0	0	0	0	0	0
	0	0	0	0.51573	0.51573	0	0.51574	0	0	0	0	0
	0	0	0	0	0	0	0	0	0	0	0	0
	0	0	0	0	0.51573	0	0.51574	0	0	0	0	0
	0	0	0	0	0	0	0	0	0	0	0	0
	0	0	0	0	0	0	0	0	0	0	0	0
	0	0	0	0	0.51573	0	0	0	0	0	0	0
	0	0	0	0.51573	0	0	0	0	0	0	0	0
	0	1.0315	0	0	0.51573	0	0	0	0.51574	0.51573	0.51573	0.51573
	0	0	0	0.51573	0	0.51573	0	0	0.51574	0	0	0
	0	0.51574	0	0	0	0	0	0	0	0	0	0
	0	0	0.51573	0	0	0	0	0.51573	0.51574	0	0.51573	0
	0	0	0	0	0	0.51573	0	0	0	0	0	0
	0	0	0	0	0	0	0	0	0	0	0	0
	0	0	0	0.51573	0	0	0	0	0	0	0	0
	0	0.51574	0.51573	0	0	0	0	0	0	0	0	0
	0	0.51574	0	0	0	0	0	0	0	0	0	0
	0	0	0	0	0	0	0	0	0	0	0	0
	0	0.51574	0	0	0	0	0	0	0	0	0	0
	0	0	0	0	0	0	0	0	0	0	0	0
	0	0	0	0	0	0	0	0	0	0	0	0
	0	0	0	0	0	0	0	0	0	0.51573	0	0
	0	0	0	0	0	0.51573	0	0	0.51574	0	0	0
	0	0	0	0	0	0	0	0	0	0	0	0
	0	0	0	0	0	0	0	0	0	0	0	0
	0	0	0	0	0	0	0	0	0	0	0	0
	0	0	0	0	0	0	0	0	0	0	0	0
	0	0	0	0	0	0	0	0	0	0	0	0
	1.0315	0.51574	0.51573	0	1.0315	0	0	0.51573	0	1.0315	0.51573	0
	0	0	0	0	0	0	0	0	0	0	0	0
	0	0	0	0	0	0	0	0	0	0	0	0
	0	0	0	0	0.51573	0.51573	0	0	0	0	0	0
	0	0	0	0	0	0	0	0	0	0	0	0
	0	0	0	0	0	0	0	0	0	0	0	0
	0	0	0	0	0	0	0	0	0	0	0	0
	0	0.51574	0	0	0	0	0	0	0.51574	0	0	0
	0.51574	0	0	0	0.51573	0	0	0	0	0	0	0
	0	0	0	0.51573	0	0	0	0	0	1.0315	0	0
	1.0315	0	0.51573	0.51573	0	0	0	0	0	1.0315	0	0
	0	0	0.51573	0	0	0	0	0	0	0.51573	0	1.0315
	0	0	0	0	0	0	0	0	0	1.0315	0	0.51573
	0	0.51574	0	1.0315	0	0.51573	0	0	0	1.5472	0	0
	0	0	0	0	0	0	0	0	0	1.0315	0	0.51573
	0	0	0	0	0	0	0	0	0	1.0315	0	0
	0	0	0	0.51573	0	0	0.51574	0	0.51574	0.51573	0	0
	0	0	0	0	0	0	0	0	0	0	0	0
	0	0	0	0	0	0	0.51574	0	0	0.51573	0	0
	0	0	0	0	0	0	0	0	0.51574	0	0	0
	0	1.0315	1.0315	0	0	0	0	0	0.51574	0	0.51573	0
	0	0	0	0	0	0	0	0	0	0	0	0
	0	0	0	0	0	0	0	0	0	0	0	0
	0	0.51574	0	0	0	0	0	0	0	0	0	0
	0	0	0	0	0	0	0	0	0	0	0	0
	0	0	0	0	0	0	0	0	0	0	0	0
	0	0	0	0	0	0	0	0	0	0	0	0
	0	0	0	0	0	0	0	0	0	0	0	0
	0	0	0	0	0	0	0	0	0	0	0	0
	0	0	0	0	0	0	0	0	0	0	0	0
	0	0	0.51573	0.51573	0	0.51573	0	0	0.51574	0	1.0315	0
	0	0	0	0	0	0	0	0	0	0	0	0
	0	0	0	0	0	0	0	0	0	0	0	0
	0	0	0	0	0	0	0	0	0	0	0	0
	0	0	0	0	0	0	0	0	0	0	0	0
	0	0	0	0	0	0	0	0	0	0	0	0
	0	0	0	0	0	0	0	0	0	0	0	0
	0	0	0	0	0	0	0	0	0	0	0	0
	0	0	0	0	0	0	0	0	0	0	0	0
	0	0	0	0	0	0	0	0	0	0	0	0
	0	1.0315	0	0	0.51573	0	0	0	0.51574	0	0	0
	0	0	0	0	0	0	0	0	0	0	0	0
	0	0	0	0	0	0	0	0	0	0	0	0
	0	0	0	0	0	0	0	0	0	0	0	0
	0	0	0	0	0	0	0	0	0	0	0	0
	0	0	0	0	0	0	0	0	0	0	0	0
	0	0	0	0	0	0	0	0	0	0	0	0
	0	0	0	0	0	0	0	0	0	0	0	0
	0	0	0	0	0	0	0	0	0	0	0	0
	0	0	0	0	0	0	0	0	0	0	0	0
	0	1.0315	0.51573	0.51573	0.51573	0	0.51574	0	0	0	0.51573	0
	0	1.0315	0	0	0	0	0	0	0	0	0	0
	0	0.51574	0	0	0	0	0	0	0	0	0	0
	0	0	0	0	0	0	0	0	0	0	0	0
	0	0	0	0	0	0	0	0	0	0	0	0
	0	0	0	0	0	0	0	0	0	0	0	0
	0	0	0	0	0	0	0	0	0	0	0	0
	0	0.51574	0	0	0	0	0	0	0	0	0	0
	0	0	0	0	0	0	0	0	0	0	0	0
	0.51574	0	0.51573	0	0	0	0	0	0.51574	0	0	0
	2.063	0.51574	0	0	0	0	0	0	0.51574	0.51573	0	0
	1.5472	0.51574	1.0315	0	0	0	0	0	0	0	0	0.51573
	0	0	0	0	0	0	0	0	0	0	0	0
	1.0315	0	0	0	0	0	0	0	0	0.51573	0	0
	0.51574	0	0	0	0	0	0	0	0	0	0	0
	0.51574	0.51574	0.51573	0	0	0	0	0	0	0	0	0
	0.51574	0	0	0	0	0	0	0	0.51574	0.51573	0	0
	1.0315	0	1.5472	0	0	0	0	0	0	0	0	0
	0	0.51574	0	0	0	0	0	0	0	0	0	0
	0	0	0	0	0	0	0	0	0.51574	0	0	0
	1.0315	1.0315	1.0315	0.51573	0.51573	0	0	0	0.51574	0	0.51573	0.51573
	0.51574	0	0	0	0.51573	0	0	0	0	0	0	0
	0	0	0	0	0	0	0	0	0	0	0	0
	0	0.51574	0	0	0	0	0	0	0.51574	0	0.51573	0
	0	0	0	0	0	0	0	0	0	0	0	0
	0.51574	0	0	0	0	0	0	0	0	0	0	0
	0	0	0	0	0	0	0	0	0	0	0	0
	0	0.51574	0	0	0	0	0	0	0	0	0	0
	0.51574	0	0	0	0	0	0	0	0	0	0	0
	0	0.51574	0	0	0	0	0	0	0.51574	0	0	0
	2.5787	1.0315	1.0315	0.51573	0	0	0	0.51573	1.0315	0.51573	0	0
	1.0315	0	0	0.51573	0	0	0	0.51573	1.0315	0	0.51573	0
	0.51574	0	0	0	0.51573	0	0	0	0	0	0	0
	0.51574	0.51574	0	0	0	0	0	0	0	0	0	0
	0	0	0	0	0	0	0	0	0	0	0	0
	1.0315	0	0	0	0	0	0	0	0	0	0	0
	0.51574	0	0.51573	0	0.51573	0	0	0	0	0	0	0
	0	0	0	0	0	0	0	0	0	0	0	0
	2.063	0.51574	1.0315	0.51573	0	0	0	0	0.51574	0	0.51573	1.0315
	1.0315	0.51574	0.51573	1.0315	0.51573	1.0315	0	0	0.51574	0	0.51573	0.51573
	0	0	0	0	0	0	0	0	0	0.51573	0	0
	0.51574	0	0	0.51573	0.51573	0	0	0	0	0	0.51573	0.51573
	0	0	0	0.51573	0	0	0	0	0	0	0	0
	0.51574	0	0	0	0	0.51573	0	0	0	0	0	0
	1.5472	0.51574	0	0	0.51573	0	0	0.51573	0.51574	0.51573	0	0
	0.51574	0	0	0	0.51573	0	0	0	0	0	0	0
	0.51574	2.5787	3.0944	1.5472	3.0944	1.0315	2.5787	2.5786	2.5787	2.0629	0.51573	0.51573
	2.063	7.2204	6.7045	3.6101	4.6416	5.1573	2.5787	6.7045	4.6417	1.5472	1.5472	5.1573
	2.5787	2.063	1.0315	0.51573	2.0629	0	0.51574	0	0.51574	0	1.0315	1.0315
	1.0315	2.063	2.0629	2.0629	0	1.0315	0.51574	0.51573	1.0315	1.0315	0	1.0315
	1.0315	2.063	3.6101	1.0315	0.51573	1.5472	1.0315	1.0315	2.063	2.0629	0.51573	0.51573
	2.063	6.7047	5.673	2.0629	3.6101	1.5472	0.51574	1.0315	1.0315	1.5472	0	0.51573
	0	0	0	0	0	0	0	0	0.51574	0	0	0
	2.063	1.0315	0.51573	0.51573	1.0315	0	0.51574	0.51573	1.5472	0	0	0.51573
	1.0315	0.51574	0	0.51573	0	0	0	0	0	0	0	0
	0	0	0	0	0	0	0	0	0	0	0	0
	0.51574	0.51574	0	0.51573	0	0	0	0	0.51574	0	0.51573	0
	0	0.51574	0	0.51573	0	0	0	0	0	0	0	0
	0.51574	0	0	0	0	0	0	0	0	0	0	0
	0	0	0	0	0	0	0	0.51573	0	0	0	0
	0.51574	0.51574	0.51573	0.51573	0	0	0	0	0.51574	0	0	0
	0.51574	0	0	0	0	0	0	0	0	0	0	0
	1.0315	0	0	0	0	0.51573	0	0	0	0	0	0
	2.5787	1.5472	0.51573	0.51573	0	0.51573	0.51574	0	0	0	0	0
	2.063	0	0	0.51573	0	0	0	0	0	0	0	0
	1.0315	1.0315	0	0	0	0	0	0	0	0	0	0
	1.0315	1.0315	0	0	0	0	0.51574	0	0	0	0	0
	1.0315	0	0	0.51573	0	0	0	0	0	0.51573	0	0
	3.0945	3.0945	1.5472	0	0	0.51573	0	0	0	0	0	0
	0.51574	0.51574	0	0.51573	0	0	0	0	0.51574	0	0	0
	0	0.51574	0.51573	0	0.51573	0.51573	0	0	0	0	0	0
	2.063	0	1.5472	0.51573	0	0.51573	0	0.51573	0	0	0	0
	0.51574	0	0	0	0	0	0	0	0	0	0.51573	0
	0.51574	1.5472	0	0	0	0.51573	1.0315	1.5472	0	0.51573	0.51573	0.51573
	0.51574	0	0	0	0	0.51573	0	0	0	0	0	0
	0	0	0	0	0	0	0	0	0	0.51573	0	0
	0	0	0	0	0	0	0	0	0	0	0	0
	0.51574	0	0	0	0	0	0.51574	0	0	0	0	0
	0	0.51573	0	0	0	0	0	0	0	0	0	0
	0	0	0	0	0	0	0	0	0	0	0	0
	0	0	0	0	0	0	0	0	0	0	0	0
	0	0	0	0	0	0	0	0	0	0	0	0
	0	0	0	0	0	0	0	0	0	0	0	0
	0	0	0	0	0	0	0	0	0	0	0	0
	0	0	0	0	0	0	0	0	0	0	0	0
	0	0	0	0	0	0	0	0	0	0	0	0
	0	0	0	0	0	0	0	0	0	0	0	0
	0	0	0	0	0	0	0	0	0	0	0	0
	0	0	0	0	0	0	0	0	0	0	0	0
	0	0.51573	0.51574	0	0	0.51574	0.51573	0.51573	0	0	0	0
	0	0	1.0315	0	0.51574	0	0	0	0	0.51573	0	0
	0	0	0	0	0	0	0	0	0	0	0	0
	0	0	0	0	0	0	0	0	0	0	0	0
	0	0	0	0	0	0	0	0	0	0	0	0
	0	0	0	0	0	0	0	0	0	0	0	0
	0	0.51573	0	0	0	0	0	0	0	0	0	0
	0	1.0315	0.51574	0	0	0.51574	0	0.51573	0	0	0	0
	0	0	0	0	0	0	0	0	0	0	0	0
	0	1.0315	0	0	0	0	0	0	0	0	0	0
	0	0	0	0	0	0	0	0	0	0	0	0
	0	0	0	0	0	0	0	0	0	0	0	0
	0	0	0	0	0	0	0	0	0	0	0	0
	0	0	0	0	0	0	0	0	0	0	0	0
	0	0	0	0	0	0	0	0	0	0	0	0
	0	0	0	0	0	0	0	0	0	0	0	0
	0	0	0	0	0	0	0	0	0	0	0	0
	0	0	0	0	0	0	0	0	0	0	0	0
	0	0	0	0	0	0	0	0	0	0	0	0
	0	0	0	0	0	0	0	0	0	0	0	0
	0	0	0	0	0	0	0	0	0	0	0	0
	0	0	0	0	0	0	0	0	0	0	0	0
	0	0	0	0	0	0	0	0	0	0	0	0
	0	0	0	0	0	0	0	0	0	0	0	0
	0	0	0	0	0	0	0	0	0	0	0	0
	0	0	0	0	0	0	0	0	0	0	0	0
	0	0	0	0	0	0	0	0	0	0	0	0
	0	0	0	0	0	0	0	0	0	0	0	0
	0	0	0	0	0	0	0	0	0	0	0	0
	0	0	0.51574	0	0	0	0	0	0	0	0	0
	0	0.51573	0.51574	0	0	0	0	0	0	0	0	0
	0	0	0.51574	0	0	0	0	0	0	0	0	0
	0	0	0	0	0	0	0	0	0	0	0	0
	0	0	0	0	0	0	0	0	0	0	0	0
	0	0	0	0	0	0	0	0	0	0	0	0
	0.51574	0	0.51574	0	0.51573	0	0	0	0	0	0	0
	1.0315	1.0315	0	0.51574	0	0	0	0.51574	0	0	0	0
	1.0315	2.5786	0	0	0.51573	0	0	0.51574	0	0	0	0
	1.0315	0.51573	0	0	0.51573	0	0	0	0	0	0	0
	0	0.51573	0	0	0	0	0	0	0	0	0	0
	1.5472	2.5786	0	0.51574	0	0	0	0	0	0	0	0
	1.0315	0.51573	0	0	0	0	0	0	0	0	0	0
	0	0	0	0	0	0	0	0	0	0	0	0
	0	0	0	0	0	0	0	0	0	0	0	0
	0	0	0	0	0	0	0	0	0	0	0	0
	0	0	0	0	0	0	0	0	0	0	0	0
	0	0	0	0	0	0	0	0	0	0	0	0
	0	0	0	0	0	0	0	0	0	0	0	0
	0	0	0	0	0	0	0	0	0	0	0	0
	0	0	0	0	0	0	0	0	0	0	0	0
	0	0	0	0	0	0	0	0	0	0	0	0
	0	0	0	0	0	0	0	0	0	0	0	0
	0	0	0	0	0	0	0	0	0	0	0	0
	0	0	0	0	0	0	0	0	0	0	0	0
	0	0	0	0	0	0	0	0	0	0	0	0
	0	0	0	0	0	0	0	0	0	0	0	0
	0	0	0	0	0	0	0	0	0	0	0	0
	0	0	0	0.51574	0	0	0	0	0	0	0	0
	0	0	0	0	0	0	0	0	0	0	0	0
	0	0	0	0	0	0	0	0	0	0	0	0
	0	0	0	0	0	0	0	0	0	0	0	0
	0	0	0	0	0	0	0	0	0	0	0	0
	0	0	0	0	0	0	0	0	0	0	0	0
	0	0	0	0	0	0	0	0	0	0	0	0
	0	0	0	0	0	0	0	0	0	0	0	0
	0	0	0	0	0	0	0	0	0	0	0	0
	0	0	0	0	0	0	0	0	0	0	0	0
	0	0	0	0	0	0	0	0	0	0	0	0
	0	0	0	0	0	0	0	0	0	0	0	0
	0	0	0	0	0	0	0	0	0	0	0	0
	0	0	0	0	0	0	0	0	0	0	0	0
	0	0	0	0	0	0	0	0	0	0	0	0
	0	0	0	0	0	0	0	0	0	0	0	0
	0	0	0	0	0	0	0	0	0	0	0	0
	0	0	0	0	0	0	0	0	0	0	0	0
	0	0	0	0	0	0	0	0	0	0	0	0
	0	0	0	0	0	0	0	0	0	0	0	0
	0.51574	0	0	0	0	0	0	0	0	0	0	0
	0	0	0	0	0	0	0	0	0	0	0	0
	0	0	0	0.51574	0	0	0	0	0	0	0	0
	0	0	0	0	0	0	0	0	0	0	0	0
	0	0	0	0	0	0	0	0	0	0	0	0
	0	0	0	0	0	0	0	0	0	0	0	0
	0	0	0	0	0	0	0	0	0	0	0	0
	0	0	0	0	0	0	0	0	0	0	0	0
	0	0	0	0	0	0	0	0	0	0	0	0
	0	0	0	0	0	0	0	0	0	0	0	0
	0	0	0	0	0	0	0	0	0	0	0	0
	0	0	0	0	0	0	0	0	0	0	0	0
	0	0	0	0	0	0	0	0	0	0	0	0
	0	0	1.0315	2.5787	0	0.51573	0	0	0	0	0	0
	0	0	0	0	0	0	0	0	0	0	0	0
	0	0	0	0	0	0	0	0	0	0	0	0
	0	0	0	0	0	0	0	0	0	0	0	0
	0	0	0	0	0	0	0	0	0	0.51573	0	0
	0	0	0.51574	0	0	0	0	0	0	0	0	0
	0	0	0	0	0	0	0.51573	0	0	0	0	0
	0	0	0	0	0	0	0	0	0	0	0	0
	0	0	0	0	0	0	0	0	0	0	0	0
	0	0	0	0	0	0	0	0	0	0	0	0
	0	0	0	0	0	0	0	0	0	0	0	0
	0	0	0	0	0	0	0.51573	0	0	0	0	0
	0	0	0	0	0	0	0.51573	0	0	0	0.51573	0
	0	0	0	0	0	0	0	0	0	0	0	0
	0	0	0	0	0	0	0	0	0	0	0	0
	0	0	0	0	0	0	0	0	0	0	0	0
	0	0	0	0	0	0	0.51573	0	0	0	0	0
	0	0	0	0	0	0	0	0	0	0	0	0
	0	1.0315	0.51574	2.5787	0	0.51573	0	0	0	0	0	0
	0	0	0.51574	0	0	0	0	0	0	0	0	0
	0	0	0	0	0	0	0	0	0	0	0	0
	0	0	0	0	0	0	0	0	0	0	0	0
	0	0	0	1.0315	0	0	0	0	0	0	0	0
	0	0	0	0	0	0	0	0	0	0	0	0
	0	0	0	0	0	0.51574	0	0	0	0	0	0
	0	0	0	0	0	0	0	0.51574	0	0	0	0.51573
	0	0	0	0	0	0	0	0	0	0	0	0.51573
	0	0	0	0	0	0	0	0	0	0	0	0
	0	0	0	0	0	0.51574	0	0.51574	0	0	0	0
	0	0	0.51573	0	0	0.51574	0.51573	0.51574	0	0.51573	0	0.51573
	0	0.51573	0.51573	0	0	0.51574	2.0629	0.51574	1.0315	1.0315	0	0.51573
	0	0	0	0	0	0	0	0.51574	0	0	0	0
	0	0	0	0	0	0	0	0	0.51573	0	0	0.51573
	0	0	0	0.51574	0	0	0.51573	0.51574	0	0	0	0
	0	0	0	0	0	0.51574	0	0	0	0.51573	0	0
	0	0	0	0	0	0.51574	0	0.51574	0	0	0	0
	0	0	0	0	0	0	1.0315	0	0	0.51573	0	0
	0	0	0	0	0	0	0	0	0	0	0	0
	0	0	0	0	0	0	0	0	0	0	0	0
	0.51574	0	0.51573	0	0	0	0	0	0	0	0	0.51573
	1.0315	0	0	0	0	0	0	0	0	0	0	0
	0	0	0	0	0	0	0	0	0	0	0	0
	0.51574	0	0	0	0	0	0	0	0	0	0	0
	0.51574	0.51573	0.51573	0	0	0	0	0	0	0	0	0
	0	0.51573	0	0	0	0	0	0.51574	0	0	0	0
	0	0	0	0	0	0	0	0	0	0	0	0
	0	0	0	0	0	0	0	0	0	0	0	0
	0	0	0	0	0	0	0	0	0	0	0	0
	0	0.51573	0	0	0	0	0	0	0	0	0	0
	0.51574	0	0	0	0	0	0	0	0	0	0	0
	0	0	0	0	0	0	0	0	0	0	0	0
	0	0	0	0	0	0	0	0	0	0	0	0
	0.51574	0	0	0	0	0	0	0	0	0	0.51573	0
	1.0315	0	0	0	0	0	0	0	0	0	0	0
	0	0.51573	0	0	0	0	0	0	0	0	0	0
	1.0315	0	0	0	0	0	0	0	0	0	0	0
	2.5787	0	0	0	0	0	0	0	0	0	0	0
	2.063	3.6101	0	0	0.51573	0.51574	1.0315	0	0.51573	0.51573	1.0315	0.51573
	0	0	0	0	0	0	0	0	0	0	0	0
	0.51574	0	0	0	0.51573	0	0	0	0	0	0	0
	1.5472	0	0	0	0.51573	0.51574	0.51573	0	0	0	0	0.51573
	2.063	0	0.51573	0	0	0	0	0	0.51573	0.51573	0	0
	1.0315	0	0	0	0	0	0	0	0	0	0	0
	0.51574	0.51573	0	0	0.51573	0	0.51573	0	0	0	0	0.51573
	1.0315	0.51573	0	0	0	0	0	0	0	0	0	0
	2.063	0.51573	0	0	0	0	0	0	0.51573	0	0	0
	1.5472	0	0	0	0	0	0	0	0	0	0	0
	4.6417	0.51573	0	0	0.51573	0	0	0	0	0	0	0
	2.063	0.51573	0	0	0	0	0	0	0	0	0	0
	3.0945	0	0	0	0.51573	1.0315	0	0.51574	0	0	0.51573	0
	2.063	0	0.51573	0	0	0	0	0	0	0	0.51573	0
	2.5787	0	0	0	0.51573	0	0	0.51574	0.51573	0	0	0.51573
	3.0945	0	0	0	0	0	0	0	0	0	0	0
	4.1259	1.5472	0.51573	0	0	1.0315	1.0315	1.0315	0.51573	0.51573	0	0.51573
	5.1574	0	0.51573	0	0	0	0	0	0	0.51573	0	0.51573
	3.0945	0.51573	0	0	0	0	0	0	0.51573	0.51573	0	0.51573
	1.0315	0	0	0	0	0	0.51573	0.51574	0.51573	0	0	0.51573
	1.0315	0	0.51573	0	0	0	0	0	0	0	0	0
	2.5787	0.51573	0	0	0	0	0	0	0	0	0	0
	0	0	0	0	0	0	0	0	0	0	0	0.51573
	0.51574	0.51573	0	0.51574	0	0.51574	0	1.0315	0	0.51573	0	0
	0.51574	0.51573	0	0	0	0.51574	0	0	2.0629	0	0	0
	1.0315	0.51573	0.51573	0	0.51573	0	0	0	0	0	0	0.51573
	1.0315	1.5472	0	0	0	0	0	0	0	0.51573	0	0
	1.0315	2.0629	1.0315	0.51574	1.0315	2.5787	1.5472	1.5472	0.51573	3.6101	4.1258	3.0944
	2.063	1.0315	0	0	0	2.063	0.51573	1.0315	0	1.0315	0.51573	0.51573
	0.51574	0	0.51573	0	0	0	0	0	0	0	0.51573	0.51573
	1.0315	0	0	0	0	0	0	0	0	0	0	0
	3.6102	0.51573	0	0	0	0	0	0	0	0	0	0
	1.0315	0	0	0	0	0	0	0	0	0	0	0.51573
	2.5787	0	0	0	0	0.51574	0	1.0315	0	0	0.51573	0
	1.0315	1.5472	1.5472	0	0	0	0	0	0.51573	0	0.51573	0
	2.5787	3.6101	1.5472	0.51574	0.51573	0	0.51573	0.51574	0.51573	0	0.51573	0
	1.0315	0.51573	0	0	0	0	0	0	0	0	0	0
	2.063	0.51573	0	0	0	0	0	0	0.51573	0	0.51573	0.51573
	2.063	0.51573	0.51573	0	0	0	0	0	0	0	0	0
	3.0945	2.0629	1.0315	1.5472	0	0	0.51573	0	0	0	0.51573	0.51573
	2.5787	0.51573	0.51573	0	0	0	0.51573	0.51574	0	0	0.51573	0
	1.5472	0.51573	0	0.51574	0	0	0	0	0	0	0	0
	3.6102	0.51573	0.51573	0	0	0	0	0	0	0.51573	0	0.51573
	0.51574	0	0	0	0	0	0	0.51574	1.0315	0	0	0
	0	0	0	0	0	0	0	0	0	0	0	0
	0.51574	0	0	0	0.51573	0	0	0.51574	0.51573	0.51573	0	0
	0	0	0	0	0	0	0	0	0	0	0	0
	0	0	0	0	0	0	0	0	0	0	0	0
	0.51574	0	0	0	0	0	0.51573	0	1.0315	0.51573	0	0
	0.51574	0.51573	0	0	0	0	0	0.51574	0.51573	0	0	0
	0	0.51573	0	0	0.51573	0.51574	0.51573	0	0	1.0315	0.51573	0
	0	0	0.51573	0	1.5472	1.0315	0.51573	0	1.0315	2.0629	2.0629	0.51573
	0.51574	0	0	0	0.51573	0	0	0	0	0	0	0
	0.51574	0	0	0	0	0	0	0	0	0	0	0
	0.51574	0	0	0	0	0	0	0.51574	0	0	0	0
	0	0	0	0	0	0	0	0	0	0	0	0
	0	0	0	0	0	0	0	0	0	0	0	0
	0	0	1.5472	0	0.51573	0	0.51573	0	0.51573	0	0.51573	0
	0.51574	0.51573	1.0315	0.51574	0	0	0.51573	0	0	0	0	0
	0	0	0	0	0	0	0	0	0	0	0	0
	0	0	0	0	0	0	0	0	0	0	0	0
	0.51574	0	0.51573	0	0.51573	0	0	0	0	0	0	0
	1.0315	0.51573	0	0	0	0	0	0.51574	0.51573	0.51573	0	0
	1.5472	0	0	0	0	0	0	0	0	0	0	0
	0	0	0	0	0.51573	0	0	0	0	0	0	0
	1.5472	0	0	0	0	0	0	0.51574	0.51573	0	0	0
	0	0	0	0	0	0	0	0	0	0	0	0
	0	0	0	0	0	0	0	0.51574	0	0	0	0.51573
	1.0315	0	0	0	0	0	0	0	0	0	0	0
	0.51574	0	0	0	0	0.51574	0	0	0	0	0	0
	0.51574	0.51573	0.51573	0	0	1.0315	0	0	1.0315	0	0	0
	1.0315	1.5472	2.5786	1.0315	1.0315	1.0315	1.0315	0.51574	0	1.0315	0	0
	0.51574	0.51573	0	0	0	0	0	0	0	0	0	0
	0	0	0	0	0	0.51574	0	0	0	0	0	0
	0.51574	0	0	0	0	0	0	0.51574	0	0	0	0
	0.51574	0	0	0	0	0	0	0	0	0	0	0
	0	0	0	0	0	0	0	0	0	0	0	0
	0	0.51573	0	0	0	0	0	0	0	0	0	0
	0	0	0	0	0	0	0	0	0	0	0	0
	0	0	0	0	0	0	0	0	0	0	0	0
	0	0	0	0	0	0	0.51573	0	0	0.51574	0	0
	0	0	0	0	0	0	0	0	0	0	0	0
	0	0	0	0	0	0	0	0	0	0	0	0
	0	0	0	0	0	0	0	0	0	0	0	0
	0	0	0	0	0	0	0	0	0	0	0	0
	0	0	0	0	0	0	0	0	0	0	0	0
	0	0	0	0	0	0	0	0	0	0	0	0
	0	0	0	0	0	0	0	0	0	0	0	0
	0	0	0	0	0	0	0	0	0	0	0	0
	0	0	0	0	0	0	0	0	0	0	0	0
	0	0	0	0	0	0	0	0	0	0.51574	0	0
	0	0	0	0	0	0	0	0	0	0	0	0
	0	0.51573	0	0	0	0	0	0	0	0	0	0
	0	0	0	0	0	0	0	0	0	0	0	0
	0	0	0	0	0	0	0	0	0	0	0	0
	0	0	0	0	0	0	0	0	0	0	0	0
	0	0	0	0	0	0	0	0	0	0	0	0
	0	0	0	0	0	0	0	0	0	0	0	0
	0	0	0	0	0	0	0	0	0	0	0	0
	0	0	0	0	0	0	0	0	0	0	0	0
	0	0	0	0	0	0	0	0	0	0	0	0
	0	0	0	0	0	0	0	0	0	0	0	0
	0	0	0	0	0	0	0	0	0	0	0	0
	0	0	0	0	0	0	0	0	0	0	0	0
	0	0	0	0	0	0	0	0	0	0	0	0
	0	0	0	0	0	0	0	0	0	0	0	0
	0	0	0	0	0	0	0	0	0	0	0	0
	0	0	0	0	0	0	0	0	0	0	0	0
	0	0	0	0	0	0	0	0	0	0	0	0
	0	0	0	0	0	0	0	0	0	0	0	0
	0	0	0	0	0	0	0	0	0	0.51574	0	0
	0	0	0	0	0	0	0	0	0	0	0	0
	0	0	0	0	0	0	0	0	0	0	0	0
	0	0	0	0	0	0	0	0	0	0	0	0
	0	0	0	0	0	0	0	0	0	0	0	0
	0	0	0	0	0	0	0	0	0	0	0	0
	0	0	0	0	0	0	0	0	0	0	0	0
	0	0	0	0	0	0	0	0	0	0	0	0
	0	0	0	0	0	0	0	0	0	0.51574	0	0
	0	0	0	0	0	0	0	0	0	0	0	0
	0	0	0	0	0	0	0	0	0	0.51574	0	0
	0	0	0	0	0	0	0	0	0	0	0	0
	0	0	0	0	0	0	0	0	0	0	0	0
	0	0	0	0	0	0	0	0	0	0	0	0
	0	0	0	0	0	0	0	0	0	0	0	0
	0	0	0	0.51573	0	0	0	0	1.0315	0	1.0315	0
	0	0	0	0	0	0	0	0	0	0	0	0
	0	0	0	0	0	0	0	0	0	0	0	0
	0	0	0	0	0	0	0	0	0	0	0	0
	0	0	0	0	0	0	0	0	0	0	0	0
	0	0	0	0	0	0	0	0	0.51573	0	0	0
	0	0	0	0	0	0	0	0	0	0	0.51574	0
	0	0	0	0	0	0	0	0	0	0	0	0
	0	0	0	0	0	0	0	0	0	0	0	0
BLA - PL5 pairs During shocks/right panel
Shock 1-4 Coupled	0.25786	0.25787	0.12893	4.8995	3.4812	2.0629	1.6761	2.1919	1.1604	0	0.12894	0	0.51573	0.25787	0	0	0	0	0	0.25787	2.0629	3.3523	0.64468	1.934	3.7391	0.7736	1.0315	1.0315	1.6761	0.25786	0.25787	0.12894	0.12894	0	0.25787	0.25787	0	0
Shock 1-4 Non-coupled	0	0.3868	0	0	0.12893	0	0	0	0	0	0.12893	0.25787	0.12893	0.12894	0.12893	0	0	0.12893	0.25787	0.12894	0	0.12894	0	0	0	0	0	0	0	0	0	0.51574	0	0	0	0	0	0	0.12894	0.12894	0.12893	0.51574	0.12893	0	0.3868	0	0	0.12893	0
Shock 9-12 Coupled	0.12893	0	0.12894	1.5472	2.0629	0.25787	0.3868	0.12894	0.64467	0.3868	0.12894	0	0.25786	0.25786	0	0	0	0	0	0	0.64466	0.90253	0.12893	1.0315	4.2548	0.64466	0	1.1604	1.934	0.12893	0.51573	0.77359	0	0	0	0	0.25787	0.25787
Shock 9-12 Non-coupled	0	0.25787	0	0	0	0	0	0	0	0	0	0.51573	0.12894	0	0.25787	0	0	0	0	0	0	0	0	0	0.12893	0.12894	0	0	0	0	0	0.3868	0	0	0	0	0	0	0.12894	0	0.25786	0.25786	0.3868	0.3868	0.3868	0.3868	0.25786	0.25787	0
BLA - PL5 pairs Between shocks/left panel
Coupled
Shocks	1	2	3	4	5	6	7	8	9	10	11	12
	0.011765	0.011765	0.0058824	0	0.017647	0	0	0.023529	0.0058824	0	0	0
	0.023529	0.0058824	0.029412	0.0058824	0	0.0058824	0	0	0	0	0	0
	0.0058824	0.017647	0	0	0.023529	0	0	0.0058824	0	0.0058824	0	0
	0.029412	0.094118	0.11176	0.088235	0.18235	0.14118	0.12941	0.15294	0.12353	0.3	0.1	0.15294
	0.011765	0.15294	0.37647	0.21765	0.082353	0.088235	0.052941	0.094118	0.035294	0.10588	0.076471	0.035294
	0.011765	0.023529	0.047059	0.023529	0.017647	0.029412	0.041176	0.011765	0.0058824	0.011765	0.0058824	0.0058824
	0.052941	0.11176	0.22941	0.17059	0.13529	0.094118	0.10588	0.1	0.052941	0.12353	0.19412	0.12941
	0.12941	0.076471	0.023529	0.047059	0.023529	0.023529	0.0058824	0.035294	0.0058824	0.023529	0.011765	0.011765
	0.041176	0.064706	0.058824	0.023529	0.017647	0.035294	0.017647	0.017647	0.035294	0	0.023529	0.017647
	0.041176	0.017647	0.017647	0.0058824	0.023529	0	0.0058824	0.041176	0.029412	0.017647	0.035294	0.041176
	0.023529	0.029412	0.011765	0.052941	0.017647	0.052941	0.011765	0.017647	0	0.017647	0.058824	0.023529
	0	0	0	0	0	0	0	0	0	0	0	0.0058824
	0.011765	0.0058824	0	0.0058824	0	0.0058824	0.0058824	0.082353	0.023529	0.035294	0.023529	0.011765
	0.035294	0.029412	0.082353	0.10588	0.094118	0.22353	0.088235	0.1	0.15294	0.22353	0.18235	0.21176
	0	0	0.011765	0	0.0058824	0.011765	0	0	0.011765	0	0	0
	0.0058824	0	0	0	0.017647	0.035294	0.023529	0.023529	0	0.011765	0.011765	0.041176
	0	0.011765	0	0.023529	0.047059	0.023529	0.047059	0.058824	0.029412	0.035294	0.047059	0.058824
	0.011765	0.0058824	0.0058824	0.0058824	0.035294	0.041176	0.10588	0.082353	0.017647	0.035294	0.041176	0.0058824
	0.12941	0.17647	0.12941	0.14706	0.11765	0.035294	0.035294	0.041176	0.041176	0.017647	0.011765	0.029412
	0	0.0058824	0.0058824	0.0058824	0	0	0.011765	0.0058824	0.0058824	0.0058824	0	0.0058824
	0	0.0058824	0.0058824	0.0058824	0.0058824	0	0.0058824	0	0.023529	0.0058824	0.0058824	0.0058824
	0	0	0	0	0	0	0	0.0058824	0.011765	0.0058824	0	0
	0.0058824	0	0	0	0.0058824	0	0	0	0.0058824	0	0	0
	0	0.041176	0.017647	0.088235	0.052941	0.047059	0.088235	0.070588	0.047059	0.070588	0.11176	0.064706
	0	0.011765	0.023529	0.023529	0.035294	0.0058824	0.011765	0	0.035294	0.0058824	0.017647	0.023529
	0	0.058824	0.023529	0.035294	0.023529	0.029412	0.017647	0.0058824	0.011765	0.076471	0.047059	0.1
	0.0058824	0.023529	0.0058824	0.017647	0.017647	0.011765	0.0058824	0.0058824	0.017647	0.023529	0.023529	0.035294
	0	0.011765	0.011765	0.023529	0.0058824	0.023529	0.011765	0.029412	0.035294	0.023529	0.035294	0.035294
	0.0058824	0.011765	0.0058824	0.0058824	0.0058824	0.011765	0	0.023529	0.017647	0.011765	0.011765	0.011765
	0	0.082353	0.011765	0.023529	0	0.017647	0	0.023529	0.023529	0.029412	0.023529	0.029412
	0.0058824	0.047059	0	0.029412	0.0058824	0.0058824	0.017647	0.0058824	0.023529	0	0.011765	0.011765
	0.017647	0.052941	0.0058824	0.0058824	0	0.017647	0.0058824	0.0058824	0.011765	0.0058824	0.0058824	0.011765
	0.088235	0.029412	0	0	0	0	0	0	0	0	0.0058824	0
	0.0058824	0	0	0.0058824	0.064706	0.029412	0.017647	0.011765	0.15294	0.076471	0.23529	0.2
	0.023529	0.035294	0.058824	0.12941	0.1	0.088235	0.052941	0.076471	0.058824	0.064706	0.15882	0.076471
	0.041176	0.058824	0.0058824	0.041176	0.011765	0	0.011765	0.0058824	0.017647	0.0058824	0.023529	0.011765
	0.0058824	0.0058824	0	0	0.0058824	0.0058824	0.0058824	0.023529	0.011765	0.041176	0.0058824	0.029412
	0	0.017647	0	0.035294	0.023529	0.011765	0.0058824	0.023529	0.011765	0.011765	0	0.0058824
Non-oupled
Shocks	1	2	3	4	5	6	7	8	9	10	11	12
	0.0058824	0	0	0	0	0	0.0058824	0	0	0	0	0
	0	0	0	0	0	0	0.0058824	0.011765	0	0	0	0
	0.0058824	0	0.0058824	0	0.0058824	0	0.011765	0	0	0	0	0
	0	0	0	0	0	0	0	0	0	0	0	0
	0.0058824	0	0	0	0.0058824	0	0.0058824	0	0	0.011765	0	0
	0	0	0	0	0.011765	0	0	0	0	0	0	0
	0	0	0	0	0.011765	0	0	0	0	0	0	0.0058824
	0.0058824	0	0.0058824	0.0058824	0	0	0.017647	0	0	0	0	0
	0	0	0.0058824	0	0	0.0058824	0.0058824	0	0	0	0	0
	0.0058824	0	0.0058824	0	0.011765	0	0	0.0058824	0.0058824	0	0	0.011765
	0	0	0	0	0.011765	0	0	0	0	0	0	0
	0	0	0	0.0058824	0	0	0	0	0	0	0	0
	0	0	0	0	0.0058824	0	0	0	0	0	0	0.0058824
	0	0	0	0	0.0058824	0	0	0.0058824	0	0	0.0058824	0
	0	0	0	0	0	0	0	0	0	0	0	0
	0	0	0	0	0.0058824	0	0	0	0	0	0	0.0058824
	0	0	0	0	0	0	0	0	0	0	0	0
	0.0058824	0	0	0	0.0058824	0	0	0	0	0	0	0
	0	0.0058824	0.0058824	0	0.0058824	0	0	0	0	0	0.0058824	0
	0.0058824	0	0	0	0.0058824	0	0	0	0	0	0	0
	0.011765	0	0	0	0.0058824	0	0	0	0	0	0	0.0058824
	0.0058824	0	0	0	0	0	0	0	0	0	0	0.0058824
	0.0058824	0	0	0	0	0	0	0	0	0	0	0
	0.0058824	0	0	0	0	0	0	0	0	0	0	0
	0	0	0	0	0	0	0	0	0	0	0	0
	0.0058824	0	0	0	0	0	0	0	0	0	0	0
	0.0058824	0	0	0	0	0	0	0	0	0	0	0
	0.023529	0	0	0	0	0	0	0	0	0	0	0
	0.017647	0	0	0	0	0	0	0	0	0	0	0
	0	0	0	0	0	0	0	0	0	0	0	0
	0.011765	0.0058824	0	0	0	0	0	0	0	0	0	0
	0	0.0058824	0	0	0.0058824	0	0.0058824	0.0058824	0	0	0	0
	0	0.0058824	0	0	0	0	0	0	0	0	0	0
	0	0	0	0	0	0	0	0	0	0	0	0
	0	0.0058824	0	0	0	0	0	0	0	0	0	0
	0	0	0	0	0	0	0.0058824	0	0	0	0	0
	0	0	0	0	0	0	0	0	0	0	0	0
	0.011765	0.0058824	0	0.0058824	0.011765	0	0.011765	0	0	0	0	0
	0	0	0	0	0	0	0	0	0	0	0	0
	0.017647	0	0	0	0	0	0.0058824	0.0058824	0	0	0	0
	0	0.0058824	0	0	0	0	0	0	0	0	0	0
	0	0	0	0	0	0	0	0	0.0058824	0	0	0
	0	0	0.0058824	0	0.011765	0	0	0	0	0	0	0
	0	0	0	0	0	0	0.0058824	0	0	0.0058824	0	0
	0	0	0	0	0	0	0	0	0	0	0	0
	0	0	0	0	0	0	0	0	0	0	0	0
	0	0	0	0	0	0	0.0058824	0	0	0	0	0
	0.0058824	0.011765	0	0	0	0.0058824	0	0	0	0	0	0.0058824
	0	0.0058824	0	0	0	0	0	0	0	0	0	0
	0	0	0	0	0	0	0.0058824	0	0	0	0	0
	0	0.0058824	0	0	0	0	0	0	0	0.0058824	0.0058824	0
	0	0	0	0	0	0	0	0	0	0	0	0
	0	0.0058824	0	0	0	0	0	0	0	0	0	0
	0	0	0	0	0	0	0	0	0	0	0	0
	0	0	0	0	0	0	0	0	0	0	0	0
	0	0	0	0	0	0	0	0	0	0	0	0
	0	0.0058824	0	0	0	0	0	0	0	0	0	0
	0	0.0058824	0.0058824	0.0058824	0.0058824	0	0	0.0058824	0	0	0.0058824	0
	0.0058824	0.0058824	0	0	0	0	0	0	0	0	0	0
	0	0	0.0058824	0	0	0	0	0	0	0.0058824	0	0
	0.011765	0.017647	0.0058824	0	0.0058824	0	0	0	0	0	0	0
	0.011765	0.0058824	0	0	0	0	0	0	0	0	0	0.0058824
	0	0.0058824	0	0	0	0	0	0	0	0	0	0
	0.0058824	0.0058824	0	0	0	0	0.0058824	0.0058824	0	0	0	0
	0	0	0	0	0.0058824	0	0.0058824	0	0	0	0	0
	0	0.0058824	0	0	0.0058824	0	0	0	0	0	0	0
	0.017647	0	0	0	0.0058824	0	0.0058824	0.0058824	0	0	0	0
	0.029412	0.017647	0	0	0.011765	0	0	0.0058824	0	0	0	0
	0.047059	0.017647	0	0	0.0058824	0	0	0	0.0058824	0	0	0
	0.017647	0.0058824	0	0	0.011765	0.0058824	0	0	0	0	0	0
	0	0	0	0	0.0058824	0	0	0	0	0	0	0
	0	0	0	0	0	0	0.0058824	0	0.0058824	0	0.0058824	0
	0	0	0.0058824	0	0	0	0	0.0058824	0.0058824	0.017647	0	0
	0	0	0	0	0.0058824	0.0058824	0	0	0.011765	0	0.017647	0
	0	0	0	0	0	0	0	0	0.0058824	0	0	0
	0	0	0	0	0	0	0	0	0.0058824	0	0	0.017647
	0	0	0	0	0.0058824	0	0	0.0058824	0.0058824	0	0.0058824	0.0058824
	0	0	0	0	0	0	0.0058824	0.0058824	0	0	0	0
	0	0	0	0	0.0058824	0	0	0	0	0	0	0.0058824
	0	0	0	0	0	0	0.0058824	0	0.0058824	0.011765	0.0058824	0.011765
	0	0	0.0058824	0	0	0	0.0058824	0	0	0	0	0
	0.0058824	0	0.0058824	0	0	0.0058824	0	0	0.0058824	0	0	0
	0	0	0	0	0	0	0	0	0	0	0	0
	0.0058824	0	0	0	0.0058824	0.0058824	0	0	0.0058824	0	0	0
	0.0058824	0.0058824	0.0058824	0	0	0	0	0	0	0	0	0
	0	0	0.011765	0	0.0058824	0.0058824	0	0	0	0	0	0
	0	0	0	0	0	0	0	0	0	0	0	0
	0	0	0.0058824	0	0.0058824	0	0.011765	0	0	0	0	0
	0	0.011765	0.0058824	0	0.0058824	0.0058824	0	0.0058824	0	0	0	0
	0	0.011765	0.0058824	0	0.0058824	0.0058824	0.011765	0	0	0.0058824	0	0.0058824
	0	0	0	0	0	0	0	0	0	0	0.0058824	0
	0	0	0	0	0.0058824	0	0	0	0	0	0	0
	0	0	0	0	0.0058824	0	0	0	0	0.0058824	0	0
	0.0058824	0	0	0	0	0	0	0	0.0058824	0	0	0
	0	0	0	0	0	0	0	0	0	0	0	0
	0.011765	0.0058824	0	0	0	0	0	0	0	0	0	0
	0	0	0	0	0.0058824	0	0	0	0	0.0058824	0	0
	0.011765	0.023529	0	0.0058824	0.0058824	0	0.011765	0	0	0	0	0.0058824
	0	0	0	0	0.0058824	0	0	0	0	0	0	0
	0.0058824	0.011765	0.0058824	0	0	0	0	0	0	0	0	0.0058824
	0	0	0	0	0	0	0	0	0	0	0	0
	0	0.0058824	0	0	0.0058824	0	0	0	0	0.011765	0.011765	0.0058824
	0	0	0	0	0.0058824	0	0	0	0.0058824	0.0058824	0	0
	0	0	0	0	0	0	0	0	0.0058824	0	0	0
	0	0.0058824	0	0.0058824	0	0	0	0.011765	0	0	0.0058824	0
	0	0.0058824	0	0	0.0058824	0	0	0	0	0	0	0
	0	0	0	0	0	0	0	0.0058824	0	0	0	0
	0	0	0	0	0	0.0058824	0.017647	0.0058824	0	0	0	0
	0.0058824	0	0	0	0	0	0.0058824	0.0058824	0	0	0.0058824	0
	0	0	0	0	0.0058824	0	0.011765	0.0058824	0.0058824	0.0058824	0.0058824	0
	0	0	0	0	0	0	0	0	0	0.0058824	0	0
	0.0058824	0.011765	0.0058824	0.011765	0.0058824	0.0058824	0.011765	0.011765	0.0058824	0.035294	0	0
	0.011765	0	0.047059	0.023529	0.0058824	0.017647	0.017647	0.011765	0.023529	0.023529	0.023529	0.0058824
	0.0058824	0	0	0	0	0	0	0	0	0	0	0.011765
	0	0	0	0	0.011765	0	0	0	0	0.0058824	0	0
	0.017647	0.017647	0.017647	0.017647	0.023529	0.011765	0.0058824	0.011765	0.023529	0	0.0058824	0.0058824
	0.023529	0.0058824	0	0	0	0	0	0	0	0	0	0
	0.0058824	0	0.0058824	0	0.011765	0.0058824	0	0.0058824	0.0058824	0	0	0
	0.0058824	0	0	0	0.0058824	0	0	0	0	0	0	0
	0.0058824	0.017647	0.011765	0.011765	0.041176	0.0058824	0.0058824	0	0.011765	0.029412	0	0.017647
	0.029412	0.029412	0	0	0.023529	0	0	0.017647	0.0058824	0	0	0
	0.0058824	0.023529	0.0058824	0	0.0058824	0	0	0	0	0	0	0.0058824
	0.011765	0.011765	0.035294	0.0058824	0	0	0.0058824	0.0058824	0	0.0058824	0.011765	0.0058824
	0	0.017647	0.0058824	0	0.0058824	0	0	0	0	0	0	0.023529
	0	0.011765	0.011765	0.017647	0	0	0.017647	0.0058824	0.0058824	0.0058824	0	0
	0.041176	0.023529	0.017647	0	0.011765	0	0	0	0	0.011765	0	0.011765
	0	0.029412	0	0.011765	0	0	0	0	0.0058824	0.011765	0.0058824	0.0058824
	0	0.017647	0.011765	0.017647	0.0058824	0.011765	0.011765	0.0058824	0	0.017647	0.011765	0.0058824
	0.017647	0.064706	0.088235	0.029412	0.070588	0.017647	0.041176	0.011765	0.017647	0.035294	0.0058824	0.017647
	0.029412	0.047059	0.064706	0.052941	0.029412	0.064706	0.011765	0.035294	0.017647	0.023529	0.023529	0.023529
	0	0.058824	0.2	0.023529	0.094118	0.058824	0.035294	0.035294	0.011765	0.035294	0.023529	0.088235
	0.029412	0.13529	0.28235	0.21765	0.17059	0.11765	0.12941	0.052941	0.058824	0.058824	0.070588	0.082353
	0.041176	0.058824	0.11176	0.052941	0.029412	0.029412	0.029412	0.0058824	0.0058824	0.017647	0.0058824	0.029412
	0.029412	0	0	0	0.0058824	0	0	0.011765	0.011765	0.0058824	0	0
	0.011765	0.017647	0.017647	0	0.023529	0.011765	0	0.011765	0	0.017647	0	0.0058824
	0.094118	0.023529	0	0.0058824	0.047059	0.023529	0.017647	0.029412	0.0058824	0.023529	0	0.0058824
	0.041176	0.017647	0	0.011765	0.017647	0.017647	0.011765	0.035294	0	0	0.011765	0.0058824
	0.017647	0.011765	0.023529	0.029412	0.052941	0.070588	0.0058824	0.070588	0.023529	0.011765	0.011765	0
	0.029412	0.023529	0.023529	0.011765	0.076471	0.011765	0.011765	0.0058824	0.0058824	0	0.0058824	0.070588
	0.094118	0.011765	0.0058824	0	0.11176	0.011765	0.0058824	0.070588	0.017647	0.023529	0	0.0058824
	0.041176	0.047059	0.029412	0.064706	0.070588	0.023529	0.070588	0.052941	0.035294	0.017647	0.011765	0.017647
	0.15294	0.052941	0.023529	0.011765	0.14118	0.058824	0.023529	0.017647	0	0.011765	0.017647	0
	0.047059	0.023529	0	0.011765	0.023529	0.011765	0.041176	0.017647	0.029412	0.017647	0.017647	0.011765
	0.029412	0.041176	0.017647	0.0058824	0	0	0.0058824	0	0.0058824	0	0	0
	0.082353	0.058824	0.0058824	0	0.035294	0	0	0.035294	0	0.011765	0	0
	0.076471	0.082353	0.052941	0.035294	0.017647	0.0058824	0.023529	0.011765	0.011765	0.017647	0.011765	0
	0.064706	0.041176	0.041176	0.011765	0.011765	0.011765	0.017647	0	0	0.011765	0.0058824	0.047059
	0.041176	0.058824	0.011765	0	0.029412	0.011765	0.017647	0.0058824	0	0.0058824	0	0
	0.17059	0.17059	0.10588	0.1	0.058824	0.029412	0.070588	0.029412	0.023529	0.017647	0.017647	0.011765
	0.24706	0.22353	0.052941	0.023529	0.070588	0.0058824	0.011765	0.011765	0	0	0	0
	0.14706	0.15294	0.047059	0.047059	0.047059	0.017647	0.029412	0.011765	0.0058824	0.035294	0.029412	0.011765
	0.0058824	0.0058824	0.0058824	0.017647	0.0058824	0.011765	0	0.0058824	0.0058824	0.023529	0.029412	0.029412
	0.0058824	0	0.017647	0.017647	0.029412	0.023529	0.011765	0.058824	0.047059	0.052941	0.041176	0.076471
	0.0058824	0.0058824	0	0.023529	0.011765	0.017647	0.011765	0.029412	0.029412	0.029412	0.11176	0.064706
	0.0058824	0.011765	0.017647	0.058824	0.017647	0.058824	0.011765	0.11765	0.1	0.076471	0.17059	0.070588
	0	0.023529	0.029412	0.035294	0.0058824	0.041176	0.023529	0.064706	0.070588	0.047059	0.088235	0.44706
	0.011765	0.029412	0	0.0058824	0.052941	0.0058824	0.011765	0.041176	0.023529	0.011765	0.052941	0.041176
	0.011765	0.052941	0.052941	0.088235	0.047059	0.052941	0.023529	0.16471	0.12941	0.017647	0.17059	0.14706
	0.011765	0.058824	0.035294	0.058824	0.041176	0.070588	0.047059	0.14118	0.12353	0.21176	0.23529	0.20588
	0	0	0	0	0	0	0	0	0	0	0	0
	0	0	0	0	0	0	0	0	0	0	0	0
	0	0	0	0	0	0	0	0	0	0	0	0
	0	0	0	0	0	0	0	0	0	0	0	0
	0	0	0	0	0	0	0	0	0	0	0	0
	0	0	0	0	0	0	0	0	0	0	0	0
	0	0	0	0	0	0	0	0	0	0	0.0058824	0
	0	0	0	0	0	0	0	0	0	0	0	0
	0	0	0.0058824	0	0.0058824	0.0058824	0	0.0058824	0.0058824	0	0.0058824	0
	0	0	0	0	0	0	0	0	0	0	0	0
	0	0	0.0058824	0	0	0	0	0	0	0	0	0
	0.0058824	0	0	0.011765	0.017647	0	0.017647	0.029412	0.011765	0.017647	0.017647	0.029412
	0.0058824	0.011765	0.017647	0	0.0058824	0.0058824	0.023529	0.035294	0.029412	0.052941	0.023529	0.023529
	0.029412	0.0058824	0	0	0	0	0.041176	0.023529	0.035294	0.14706	0.023529	0.041176
	0	0	0.0058824	0.023529	0.011765	0.029412	0.023529	0.035294	0.035294	0.029412	0.023529	0.0058824
	0	0.058824	0	0.1	0.19412	0.0058824	0	0.029412	0.029412	0	0.029412	0
	0.0058824	0.011765	0.017647	0.017647	0.017647	0.011765	0.017647	0.029412	0.0058824	0.088235	0.0058824	0.070588
	0	0.041176	0.017647	0.11176	0.088235	0.15294	0.19412	0.27647	0.19412	0.31176	0.20588	0.31176
	0.011765	0.011765	0.023529	0.029412	0.017647	0.023529	0.017647	0.023529	0.011765	0.041176	0.0058824	0.017647
	0.0058824	0	0.0058824	0.023529	0.035294	0.035294	0.041176	0.047059	0.017647	0.041176	0.0058824	0.029412
	0.11176	0.070588	0.035294	0.017647	0.029412	0.011765	0.035294	0.052941	0.023529	0.082353	0.047059	0.058824
	0	0	0	0	0	0	0	0	0	0	0	0
	0.0058824	0	0	0	0	0	0	0	0	0	0	0
	0	0	0	0.0058824	0	0	0	0	0	0	0	0
	0	0	0	0.0058824	0	0	0	0	0	0	0	0
	0	0	0	0.0058824	0	0	0	0	0	0	0	0
	0	0	0	0	0	0	0	0	0	0	0	0
	0.0058824	0	0	0.0058824	0	0	0	0	0	0	0	0
	0	0	0	0	0	0	0	0	0	0	0	0
	0	0	0	0	0	0	0	0	0	0	0	0
	0.0058824	0	0	0	0	0	0	0	0	0	0	0
	0.011765	0	0	0	0	0	0	0	0	0	0	0
	0	0	0	0	0	0	0	0	0	0	0.0058824	0
	0	0	0	0	0	0	0	0	0	0	0	0
	0	0	0	0	0	0	0	0	0	0	0.0058824	0.0058824
	0	0	0	0	0	0	0	0	0	0	0	0
	0	0	0	0	0	0	0	0	0	0	0	0
	0	0	0	0	0	0	0	0	0	0	0	0
	0	0	0	0	0	0	0	0	0	0	0	0
	0	0	0	0	0	0	0	0	0	0	0	0
	0	0	0	0	0	0	0	0	0	0	0	0
	0	0	0	0	0	0	0	0	0	0	0	0
	0	0	0	0	0	0	0	0	0	0	0	0
	0	0	0	0	0	0	0	0	0	0	0	0
	0	0	0	0	0	0	0	0	0	0	0	0
	0	0	0	0	0	0	0	0	0	0	0	0
	0.0058824	0	0	0	0	0	0	0	0	0	0	0
	0	0	0	0	0	0	0	0	0	0	0	0
	0	0	0	0	0	0	0	0	0	0	0	0
	0	0	0	0	0	0	0	0	0	0	0	0
	0	0	0	0	0	0	0	0	0	0	0	0
	0	0	0	0	0	0	0	0	0	0	0	0
	0	0	0	0	0	0	0	0	0	0	0	0
	0	0	0	0	0	0	0	0	0	0	0	0
	0	0	0	0	0	0	0	0	0	0	0	0
	0	0	0	0	0	0	0	0	0	0	0	0
	0	0	0	0	0	0	0	0	0	0	0	0
	0	0	0	0	0	0	0	0	0	0	0	0
	0	0	0	0	0	0	0	0.0058824	0	0	0	0
	0	0	0	0	0	0	0.0058824	0	0	0	0	0
	0	0	0	0	0	0	0	0	0	0	0	0
	0	0	0	0	0	0	0	0	0	0	0	0
	0	0	0	0	0	0	0.0058824	0	0	0	0	0
	0	0	0	0	0	0	0	0	0	0.0058824	0	0
	0	0	0	0	0	0	0	0	0	0	0	0
	0	0	0	0	0	0	0	0	0	0	0	0
	0.011765	0	0	0.0058824	0	0	0	0.0058824	0	0.011765	0	0
	0.0058824	0	0	0	0	0	0	0	0.0058824	0	0	0
	0	0	0.0058824	0	0	0	0	0	0	0	0	0
	0.011765	0.0058824	0.011765	0.011765	0	0	0	0.0058824	0	0	0	0
	0.0058824	0.023529	0.0058824	0.023529	0.011765	0	0	0.0058824	0.0058824	0	0	0.0058824
	0.0058824	0.0058824	0	0	0.0058824	0	0	0	0	0	0.011765	0.0058824
	0.0058824	0	0	0	0	0	0	0	0.011765	0.0058824	0.0058824	0.0058824
	0.0058824	0	0.0058824	0	0	0	0	0.0058824	0	0	0	0
	0.0058824	0.0058824	0	0	0.0058824	0	0.0058824	0.0058824	0	0	0.0058824	0
	0	0	0	0.0058824	0	0	0	0	0	0	0	0.0058824
	0	0	0	0	0	0	0	0	0	0	0	0
	0.0058824	0.0058824	0.0058824	0	0	0	0	0.0058824	0	0	0	0.023529
	0.0058824	0	0.0058824	0.0058824	0	0	0	0.023529	0	0.011765	0	0.011765
	0	0.011765	0	0	0	0	0	0	0	0	0	0.0058824
	0	0	0	0	0	0	0	0	0	0	0	0
	0.0058824	0.0058824	0.0058824	0	0.0058824	0	0	0	0	0	0	0.0058824
	0.0058824	0	0	0	0	0	0	0.0058824	0	0	0	0.017647
	0.017647	0.0058824	0	0	0	0	0.0058824	0.023529	0	0	0.0058824	0.035294
	0	0	0	0	0	0	0.0058824	0.0058824	0	0	0.0058824	0
	0.017647	0.029412	0	0	0	0	0	0	0	0.0058824	0.0058824	0.047059
	0	0	0	0	0	0.0058824	0.0058824	0	0	0	0	0
	0	0	0	0	0	0	0	0	0	0	0	0
	0	0	0	0	0	0	0	0.011765	0	0	0	0
	0	0	0	0	0	0	0	0.0058824	0	0	0	0
	0	0	0	0	0	0	0	0	0	0	0	0
	0	0	0.0058824	0.011765	0.0058824	0	0	0	0	0	0	0.0058824
	0	0.011765	0.011765	0.017647	0	0	0	0.011765	0	0	0	0
	0.0058824	0	0	0	0	0	0	0	0	0	0.0058824	0
	0	0.0058824	0	0.0058824	0	0	0	0.0058824	0	0	0	0
	0	0.0058824	0.011765	0.0058824	0	0	0	0	0	0	0.0058824	0
	0	0	0	0	0.0058824	0	0	0	0	0	0	0
	0.011765	0.035294	0.070588	0.035294	0.011765	0	0.011765	0.029412	0.0058824	0	0	0
	0	0	0	0	0	0	0	0	0	0	0	0
	0.14118	0.076471	0.088235	0.082353	0.058824	0.0058824	0.011765	0.0058824	0.011765	0.011765	0	0
	0.047059	0.064706	0.070588	0.052941	0.0058824	0	0.0058824	0.0058824	0.023529	0.0058824	0	0
	0.041176	0.082353	0.25882	0.17647	0.011765	0.0058824	0.0058824	0	0	0	0	0
	0.16471	0.11765	0.18824	0.21765	0.076471	0.011765	0.023529	0.011765	0.011765	0.0058824	0	0
	0.32941	0.41765	0.32353	0.34706	0.10588	0.029412	0.094118	0.041176	0.029412	0.0058824	0.0058824	0.0058824
	0.27059	0.21176	0.17059	0.23529	0.11176	0.023529	0.052941	0.029412	0.011765	0.0058824	0.017647	0.0058824
	0.23529	0.22941	0.18824	0.13529	0.12353	0.023529	0.029412	0.064706	0.023529	0	0.0058824	0
	0.11176	0.2	0.18824	0.19412	0.047059	0	0.023529	0.0058824	0.0058824	0	0	0
	0.73529	0.54118	0.32941	0.24118	0.094118	0.011765	0.052941	0.023529	0.035294	0	0.0058824	0
	0.0058824	0	0	0.0058824	0.035294	0.047059	0.041176	0.047059	0.041176	0.035294	0.047059	0.058824
	0	0	0	0	0	0	0	0	0	0	0	0
	0	0.0058824	0	0.0058824	0.011765	0.023529	0	0.017647	0.011765	0.017647	0	0.0058824
	0	0.0058824	0.011765	0.0058824	0.029412	0.017647	0.029412	0.041176	0.058824	0.047059	0.041176	0.029412
	0.011765	0.0058824	0.011765	0.011765	0.064706	0.058824	0.058824	0.082353	0.011765	0.017647	0.047059	0.041176
	0.011765	0.0058824	0.0058824	0.017647	0.058824	0.070588	0.1	0.052941	0.058824	0.064706	0.070588	0.094118
	0	0.0058824	0	0.011765	0.029412	0.035294	0.023529	0.023529	0.011765	0.0058824	0.017647	0.023529
	0.0058824	0.035294	0.082353	0.017647	0.035294	0.017647	0.029412	0.035294	0.017647	0.0058824	0.0058824	0.058824
	0	0	0	0	0	0	0	0	0	0	0	0
	0.052941	0.041176	0.070588	0.1	0.088235	0	0.023529	0.011765	0.011765	0.011765	0.011765	0.023529
	0.017647	0.041176	0.047059	0.058824	0.058824	0.017647	0.017647	0.023529	0.017647	0.029412	0.011765	0.017647
	0.0058824	0.082353	0.19412	0.088235	0.023529	0.0058824	0.023529	0.017647	0.0058824	0	0	0.011765
	0.047059	0.082353	0.18824	0.15882	0.11765	0.041176	0.035294	0.023529	0.0058824	0	0.017647	0.017647
	0.18824	0.37059	0.24706	0.25882	0.15882	0.11176	0.10588	0.070588	0.058824	0.023529	0.070588	0.029412
	0.070588	0.15882	0.058824	0.058824	0.070588	0.035294	0.064706	0.070588	0.047059	0.023529	0.0058824	0.088235
	0.076471	0.13529	0.24118	0.13529	0.064706	0.047059	0.041176	0.0058824	0.029412	0.011765	0	0.017647
	0.15294	0.18235	0.2	0.13529	0.076471	0.029412	0.052941	0.017647	0.0058824	0.029412	0.0058824	0.035294
	0	0	0	0	0	0	0	0	0.011765	0	0	0
	0	0	0	0	0	0	0	0	0.0058824	0	0	0
	0	0	0	0	0	0	0	0	0.0058824	0	0	0
	0	0	0	0	0.0058824	0	0	0	0	0	0	0
	0	0	0	0	0	0	0	0	0.023529	0	0	0
	0	0	0	0	0.0058824	0	0.0058824	0	0.0058824	0	0	0
	0	0	0	0	0.0058824	0	0	0	0.017647	0	0	0
	0	0	0	0	0.0058824	0	0	0	0.023529	0	0	0
	0	0	0	0	0.0058824	0	0	0	0	0	0	0
	0	0	0	0	0	0	0	0	0.011765	0	0	0
	0	0	0	0	0	0	0	0	0.029412	0	0	0
	0	0	0	0	0.0058824	0	0.0058824	0	0.017647	0	0	0
	0	0	0	0	0	0	0	0	0.0058824	0	0	0
	0	0	0	0	0	0	0	0	0	0	0	0
	0	0	0	0.0058824	0	0.0058824	0.0058824	0.0058824	0	0.023529	0.035294	0.0058824
	0.011765	0	0	0	0	0	0.011765	0	0	0	0	0
	0	0	0	0	0	0	0.0058824	0	0	0.011765	0.0058824	0.0058824
	0.0058824	0	0	0	0	0	0.0058824	0.0058824	0.0058824	0	0	0
	0.0058824	0	0	0.0058824	0.011765	0	0	0.017647	0.011765	0	0.0058824	0
	0	0	0	0.0058824	0.011765	0.023529	0.011765	0.017647	0	0.029412	0.047059	0.0058824
	0.0058824	0	0	0.011765	0.023529	0	0.0058824	0.011765	0.017647	0.0058824	0.017647	0.0058824
	0	0	0	0	0.011765	0.0058824	0.0058824	0.011765	0	0	0.035294	0.0058824
	0.0058824	0	0.0058824	0	0.0058824	0	0.0058824	0.0058824	0.0058824	0.0058824	0.023529	0
	0	0.0058824	0.011765	0	0.029412	0.011765	0.017647	0.017647	0	0.011765	0.029412	0.011765
	0	0	0	0.011765	0.029412	0	0.011765	0.047059	0	0.029412	0.029412	0
	0.0058824	0	0	0.011765	0.035294	0.011765	0.029412	0.058824	0.017647	0.035294	0.076471	0.0058824
	0.0058824	0	0.0058824	0.017647	0.047059	0.017647	0.023529	0.064706	0.017647	0.029412	0.088235	0.023529
	0.023529	0	0.017647	0.017647	0.029412	0.0058824	0.029412	0.029412	0.0058824	0.017647	0.064706	0.017647
	0	0	0	0	0	0	0.0058824	0	0.011765	0	0	0
	0.011765	0	0	0	0	0	0	0	0	0	0	0
	0	0	0	0	0	0	0	0	0.0058824	0	0	0
	0	0	0	0	0	0	0	0	0	0	0	0
	0	0	0	0	0	0	0	0.0058824	0.011765	0	0	0
	0.011765	0	0.0058824	0.0058824	0	0	0.0058824	0.011765	0.017647	0.0058824	0	0
	0	0	0	0	0	0.0058824	0	0	0.011765	0.0058824	0	0
	0	0.011765	0	0	0	0.0058824	0.0058824	0	0	0	0.0058824	0
	0	0	0	0	0	0	0	0	0.011765	0.0058824	0	0.0058824
	0	0.0058824	0	0	0	0	0	0.0058824	0.011765	0.0058824	0	0
	0	0.0058824	0	0	0	0	0.011765	0	0	0	0	0
	0.011765	0	0	0	0.0058824	0	0	0.0058824	0.0058824	0.0058824	0	0
	0.011765	0	0	0.0058824	0	0	0	0.011765	0.011765	0.017647	0	0
	0	0.0058824	0	0	0	0	0.0058824	0	0	0.0058824	0	0.0058824
	0	0	0	0	0	0	0	0	0	0.0058824	0	0
	0	0	0	0	0.0058824	0	0	0	0.0058824	0	0	0
	0	0	0	0	0	0	0	0	0	0	0	0.0058824
	0	0	0	0	0	0	0	0	0.011765	0	0	0
	0	0	0	0	0	0	0	0	0.017647	0	0	0
	0.017647	0.011765	0.011765	0	0	0	0	0	0.0058824	0.0058824	0	0
	0.0058824	0.0058824	0.0058824	0	0	0.0058824	0	0.017647	0.0058824	0.0058824	0.0058824	0.0058824
	0	0.0058824	0	0	0	0	0	0	0.0058824	0.011765	0	0
	0	0	0	0	0.0058824	0	0	0.0058824	0.011765	0	0.011765	0.0058824
	0.0058824	0	0	0	0	0	0	0.0058824	0.023529	0	0.011765	0.011765
	0	0.0058824	0.0058824	0	0	0.0058824	0.017647	0.0058824	0.011765	0.017647	0	0.0058824
	0	0	0.0058824	0	0	0	0	0.0058824	0	0	0	0.0058824
	0.0058824	0.017647	0	0	0	0.0058824	0.0058824	0	0.0058824	0.011765	0	0
	0	0.011765	0.0058824	0.011765	0	0	0	0	0.0058824	0	0	0
	0.0058824	0.0058824	0	0.0058824	0.0058824	0.011765	0	0.0058824	0.0058824	0.0058824	0	0
	0	0.011765	0.0058824	0	0.011765	0.011765	0.011765	0.0058824	0.017647	0.035294	0.070588	0.029412
	0.0058824	0.070588	0.011765	0.023529	0	0.023529	0.0058824	0	0.017647	0.017647	0.0058824	0.017647
	0.0058824	0.052941	0	0.023529	0	0.0058824	0.0058824	0	0.0058824	0.011765	0.0058824	0.011765
	0	0.023529	0.0058824	0	0.0058824	0.011765	0.0058824	0.011765	0.029412	0.023529	0.0058824	0.017647
	0.0058824	0.029412	0.011765	0.023529	0.017647	0.011765	0.017647	0	0.035294	0.035294	0.052941	0.023529
	0	0	0	0	0.0058824	0	0	0.0058824	0.011765	0	0	0
	0.023529	0	0	0	0	0	0	0	0.0058824	0	0	0
	0.0058824	0	0	0	0.0058824	0	0	0	0	0	0	0
	0	0.0058824	0	0	0	0	0	0	0	0	0	0
	0	0	0	0	0	0	0	0	0.011765	0	0	0
	0.0058824	0	0.0058824	0	0.0058824	0	0	0.011765	0	0.0058824	0	0
	0.017647	0.011765	0	0.0058824	0.0058824	0	0.0058824	0	0.0058824	0	0	0
	0.011765	0.0058824	0	0	0	0	0	0	0.029412	0	0	0
	0.029412	0.017647	0.0058824	0	0	0	0	0	0	0	0	0
	0.029412	0	0	0	0	0	0	0	0.0058824	0.0058824	0	0
	0.0058824	0.011765	0	0	0	0	0	0	0	0	0.011765	0.0058824
	0.011765	0.017647	0.011765	0	0.011765	0	0	0	0.023529	0.0058824	0	0.0058824
	0.023529	0	0	0	0	0	0	0.0058824	0.0058824	0.0058824	0	0
	0.041176	0.0058824	0	0	0	0	0	0	0.011765	0	0	0
	0.0058824	0	0	0.0058824	0	0.011765	0.0058824	0.011765	0.029412	0.011765	0	0
	0	0.011765	0	0	0	0	0	0	0.0058824	0.0058824	0	0
	0	0	0	0	0	0	0.0058824	0	0.0058824	0	0.0058824	0.0058824
	0.0058824	0.011765	0	0	0.0058824	0.0058824	0	0	0	0.0058824	0.0058824	0
	0.011765	0.023529	0	0	0	0.011765	0	0.0058824	0.017647	0	0	0
	0	0.0058824	0	0	0.0058824	0.011765	0	0	0.035294	0.011765	0.017647	0.023529
	0.0058824	0.058824	0.029412	0.0058824	0.0058824	0	0	0	0.011765	0.011765	0.011765	0.0058824
	0	0.088235	0.023529	0.023529	0	0.017647	0.0058824	0.011765	0.011765	0.011765	0.023529	0.011765
	0	0.041176	0	0.011765	0	0.011765	0	0.017647	0.029412	0.0058824	0.0058824	0.011765
	0	0	0	0	0	0	0.0058824	0	0.0058824	0	0	0
	0.017647	0	0.0058824	0	0	0	0	0	0	0	0	0
	0.0058824	0	0	0.0058824	0	0	0	0	0.017647	0	0	0
	0	0	0	0	0	0	0	0	0	0	0	0
	0	0	0	0	0	0	0	0	0.0058824	0	0	0
	0	0	0.0058824	0	0	0	0.0058824	0	0.0058824	0.0058824	0	0
	0	0	0	0	0	0	0	0	0.0058824	0	0	0.0058824
	0	0	0.0058824	0	0.0058824	0.0058824	0	0	0.035294	0.029412	0.094118	0.094118
	0.017647	0.0058824	0.0058824	0	0	0.0058824	0	0	0	0.0058824	0	0
	0.0058824	0.0058824	0	0	0	0	0	0	0.0058824	0	0	0
	0	0	0	0.0058824	0	0	0	0	0.070588	0.011765	0	0
	0	0	0.011765	0.0058824	0	0.0058824	0.0058824	0.017647	0.011765	0.023529	0.017647	0.023529
	0.0058824	0	0	0	0.0058824	0	0	0	0	0	0.0058824	0
	0.011765	0	0	0	0	0	0	0	0.0058824	0	0	0
	0	0	0	0	0	0.0058824	0	0	0	0	0	0
	0.011765	0	0	0	0	0	0	0	0.0058824	0	0	0
	0.023529	0.0058824	0	0	0	0	0	0	0.011765	0.0058824	0	0
	0	0.0058824	0	0.0058824	0	0.011765	0	0	0.011765	0	0	0
	0	0.0058824	0.0058824	0.047059	0.023529	0.0058824	0.0058824	0.0058824	0.011765	0.023529	0.029412	0.023529
	0.0058824	0	0	0	0.011765	0.011765	0	0	0.023529	0.011765	0.0058824	0.011765
	0.035294	0.15882	0.11765	0.041176	0.011765	0.035294	0.0058824	0.0058824	0.011765	0	0.011765	0.029412
	0.0058824	0.029412	0.017647	0.011765	0	0.0058824	0	0	0.017647	0.017647	0	0
	0.0058824	0.023529	0.011765	0.023529	0.029412	0.017647	0.0058824	0.017647	0.082353	0.029412	0.017647	0.011765
	0.029412	0.052941	0.047059	0.064706	0.023529	0.1	0.035294	0.023529	0.011765	0.023529	0.076471	0.023529
	0	0	0	0	0	0	0	0	0	0	0	0
	0	0	0	0	0	0	0	0	0	0	0	0
	0	0	0	0	0	0	0	0	0	0	0	0
	0	0	0	0	0	0	0	0	0	0	0	0
	0	0	0	0	0	0	0	0	0	0	0	0
	0	0	0	0	0	0	0	0	0	0	0	0
	0	0	0	0	0	0	0	0	0	0	0	0
	0	0	0	0	0	0	0	0	0	0	0	0
	0	0	0	0	0	0	0	0	0.0058824	0	0	0
	0	0	0	0	0	0	0	0	0	0	0	0
	0	0	0	0	0	0	0	0	0	0	0	0
	0	0	0	0	0	0	0	0	0	0	0	0
	0	0	0	0	0	0	0	0	0.0058824	0	0	0
	0	0	0	0	0	0	0	0	0	0	0	0
	0	0	0	0	0	0	0	0.0058824	0.0058824	0	0	0
	0	0	0	0	0	0.0058824	0	0	0	0	0	0
	0	0	0	0	0	0	0	0	0	0	0	0
	0	0	0	0	0	0.0058824	0	0	0	0	0	0
	0	0	0	0	0	0	0	0	0	0	0	0
	0	0	0	0	0	0	0	0	0	0	0	0
	0	0	0	0	0	0.0058824	0	0	0	0	0	0
	0	0	0	0	0	0	0	0	0	0	0	0
	0	0	0	0	0	0	0	0	0	0	0	0
	0	0	0	0	0	0	0	0	0	0	0	0
	0	0	0	0	0	0	0	0	0	0	0	0
	0	0	0	0	0	0	0	0	0	0	0	0
	0	0	0	0	0	0.0058824	0	0	0.0058824	0	0	0
	0	0	0	0	0	0.0058824	0	0	0	0	0	0
	0	0	0	0	0	0	0	0	0.0058824	0	0	0
	0	0	0	0	0	0.0058824	0	0	0.0058824	0	0	0
	0	0	0	0	0	0	0	0	0	0	0	0
	0	0	0	0	0	0	0	0	0	0	0	0
	0	0	0	0	0	0	0	0	0	0	0	0
	0	0	0	0	0	0	0	0	0.0058824	0	0	0
	0	0	0	0	0	0	0	0	0	0	0	0
	0	0	0	0	0	0	0	0	0	0.0058824	0	0
	0	0	0	0	0	0	0	0	0	0	0	0
	0	0	0	0	0	0	0	0	0	0	0	0
	0	0	0	0	0	0	0	0	0	0	0	0
	0	0	0	0	0	0	0	0	0	0	0	0
	0	0	0	0	0	0	0	0	0	0	0	0
	0	0	0	0	0	0	0	0	0.0058824	0	0	0
	0	0	0	0	0	0	0	0	0	0	0	0
	0	0	0	0	0	0	0	0	0.0058824	0.0058824	0	0
	0	0	0	0	0	0	0	0	0.0058824	0.011765	0	0
	0	0	0	0	0	0.0058824	0	0	0.0058824	0	0	0
	0	0	0	0	0	0	0	0	0	0	0	0.0058824
	0	0	0	0	0	0	0	0	0	0	0	0
	0	0	0	0	0	0	0	0.0058824	0	0	0	0.0058824
	0.011765	0	0	0	0	0	0.011765	0.0058824	0.0058824	0	0	0
	0	0	0	0	0	0	0	0.0058824	0.011765	0	0.0058824	0.0058824
	0	0	0	0	0	0	0	0	0.0058824	0.011765	0	0
	0	0	0	0	0	0	0	0	0.011765	0.011765	0.011765	0.0058824
	0	0	0.0058824	0	0.0058824	0.011765	0	0.0058824	0	0	0	0.0058824
	0	0.0058824	0	0	0.0058824	0.0058824	0	0	0	0.0058824	0.0058824	0.0058824
	0	0.0058824	0	0	0.0058824	0	0	0.0058824	0	0.011765	0.0058824	0
	0.011765	0.0058824	0.011765	0.0058824	0.0058824	0.0058824	0.011765	0.0058824	0.011765	0.0058824	0	0
	0.023529	0	0.017647	0.029412	0.011765	0.047059	0.011765	0.029412	0.023529	0.023529	0.029412	0.011765
BLA - PL5 pairs Between shocks/right panel
Shock 1-4 Coupled	0.0073529	0.016176	0.0058824	0.080882	0.18971	0.026471	0.14118	0.069118	0.047059	0.020588	0.029412	0	0.0058824	0.063235	0.0029412	0.0014706	0.0088235	0.0073529	0.14559	0.0044118	0.0044118	0	0.0014706	0.036765	0.014706	0.029412	0.013235	0.011765	0.0073529	0.029412	0.020588	0.020588	0.029412	0.0029412	0.061765	0.036765	0.0029412	0.013235
Shock 1-4 Non-coupled	0.0014706	0	0.0029412	0	0.0014706	0	0	0.0044118	0.0014706	0.0029412	0	0.0014706	0	0	0	0	0	0.0014706	0.0029412	0.0014706	0.0029412	0.0014706	0.0014706	0.0014706	0	0.0014706	0.0014706	0.0058824	0.0044118	0	0.0044118	0.0014706	0.0014706	0	0.0014706	0	0	0.0058824	0	0.0044118	0.0014706	0	0.0014706	0	0	0	0	0.0044118	0.0014706
Shock 9-12 Coupled	0.0014706	0	0.0014706	0.16912	0.063235	0.0073529	0.125	0.013235	0.019118	0.030882	0.025	0.0014706	0.023529	0.19265	0.0029412	0.016176	0.042647	0.025	0.025	0.0044118	0.010294	0.0044118	0.0014706	0.073529	0.020588	0.058824	0.025	0.032353	0.013235	0.026471	0.011765	0.0088235	0.0014706	0.16618	0.089706	0.014706	0.022059	0.0073529
Shock 9-12 Non-coupled	0	0	0	0	0.0029412	0	0.0014706	0	0	0.0044118	0	0	0.0014706	0.0014706	0	0.0014706	0	0	0.0014706	0	0.0014706	0.0014706	0	0	0	0	0	0	0	0	0	0	0	0	0	0	0	0	0	0	0	0.0014706	0	0.0014706	0	0	0	0.0014706	0
vCA1 - PL5 pairs During shocks/left panel
Coupled
Shocks	1	2	3	4	5	6	7	8	9	10	11	12
	0	0	0	0	0	0	0	0	0	0	0	0
	0	0	0	0	1.0315	3.0945	1.0315	0	0.51574	0	0	0.51573
	0	0	0	0	0	0	0	0	0	0	0	0
	0	0	0	0	0	1.5472	0.51573	0	0.51574	0.51573	0	0
	0	0	0	0	0	0	0.51573	0	0	0	0	0
	0	0	0.51574	0	0	0	0	2.0629	0.51574	2.0629	0	0
	0	0	0	0	0	0	0	0	0	0	0	0
	0	0	0	0	0	0	0	0	0	0	0	0
	0	0	0	1.5472	0	0	0.51573	0	0	0	0	0
	0	0	0	0	0	0	0	0	0	0	0	0
	0	0	0	0	0	0	0	0.51574	1.0315	0.51573	0	0.51573
	0	0	0.51573	0	0.51573	0	0.51573	1.0315	1.0315	0	0	0
Non-oupled
Shocks	1	2	3	4	5	6	7	8	9	10	11	12
	0.51574	0	0	0	0	0	0	1.0315	0	0	0	1.0315
	0	0.51574	0	0.51573	0	0	0	0.51573	0	0	0	1.0315
	0	0	0	0	0	0	0	0.51573	0	0	0	0.51573
	0	0	0	0	0	0	0	0	0	0	0	0.51573
	0	0	0	0	0	0	0	1.0315	0	0	0	1.0315
	0	0	0	0	0	0	0	0	0	0	0	0.51573
	0	0	0	0	0	0	0	0	0	0	0	0
	0	0	0	0	0	0	0	0	0	0	0	0
	0.51574	0	0	0	0	0	0	0	0	0	0	0
	0	0	0	0	0	0	0	0	0	0	0	0
	0	0	0	0	0	0	0	0.51573	0	0	0	1.0315
	0	0	0.51573	1.0315	0	0	0	0.51573	0.51574	0.51573	0	1.0315
	0	0	0	0	0	0	0	0.51573	0	0	0	0
	0	0	0	0	0	0	0	0	0	0	0	0
	0	0	0	1.0315	0	0	0.51574	1.0315	0	1.0315	0	1.0315
	0	0	0.51573	0	0	0	0	0	0	0	0	0.51573
	0	0	0	0	0	0	0	0	0	0	0	0
	0	0	0	0	0	0	0	0	0	0	0	0
	0	0	0	0	0	0	0	0	0	0	0	0
	0	0	0	0	0	0	0	0	0	0	0	0
	0	0	0	0	0	0	0	0	0	0	0	0
	0.51574	0	0.51573	0	0	0	0	0.51573	0	0	0	0
	0	0	0	0	0	0	0	0	0	0	0	0
	0	0	0	0	0	0	0	0	0	0	0	0
	0	0	0	0	0	0	0	1.0315	0	0	0	0.51573
	0	0.51574	0	0	0	0	0	0	0	0	0	0
	0	0	0	0	0	0	0	0	0	0	0	0
	0	0	0	0	0	0	0	0	0	0	0	0
	0	0	0	0	0	0	0	0	0	0	0	0
	0	0	0	0	0	0	0	0	0	0	0	0
	0	0	0	0	0	0	0	0	0	0	0	0
	1.5472	1.5472	0.51573	0.51573	0	0	0	0	0	0	0	0
	0.51574	1.0315	0.51573	0	0.51573	0	0	0	0	0	0	0
	0	0	0	0	0	0	0	0	0	0	0	0
	1.0315	1.0315	0.51573	0	0.51573	0.51573	0	0.51573	0	0	0	0
	0	0.51574	0	0	0	0	0	0	0	0	0	0
	0	0.51574	0	0	0	0	0	0	0	0	0	0
	0	0	0	0	0	0	0	0	0	0	0	0
	0.51574	2.063	0.51573	0	0	0	0	0	0	0	0	0
	1.0315	0	0	0	0	0	0	0	0	0	0	0
	0	0.51574	0	0.51573	0.51573	0	0	1.0315	0	2.0629	0	0.51573
	1.5472	0	0	1.0315	0	0	0.51574	0.51573	0	1.5472	0	1.0315
	0	0	0	0	0	0	0	1.0315	0	1.0315	0	1.0315
	0	0	0	0	0	0	0.51574	0	0	0	0	0
	1.0315	0	0	1.0315	0	0	0	1.0315	0	1.5472	0	1.0315
	1.0315	0	0	0.51573	0	0	0	0	0	0.51573	0	0.51573
	0	0	0	0	0	0	0	0	0	0.51573	0	0
	0	0	0	0	0	0	0	0	0	0	0	0
	0	0.51574	0	0.51573	1.0315	0	0	0	0	0	0	0
	0	0	0	0	0	0	0	0.51573	0	0.51573	0	0
	0	1.5472	0	0	0	0	0	0.51573	0	0	0	0
	1.0315	2.063	0	1.0315	0.51573	0	0	0.51573	0.51574	0	0	0
	0.51574	2.5787	0	0	0	0	0	0	0	0	0	0
	0	1.0315	0	0	0	0	0	0	0	0	0	0
	0.51574	2.063	0	0.51573	1.0315	0	0	0.51573	0	0	0	0
	0	1.0315	0	0	0	0	0	0	0	0	0	0
	0.51574	1.5472	0	0	0.51573	0	0	0	0	0	0	0
	0	0	0	0	0	0	0	0	0	0	0	0
	1.5472	3.6102	0	0	0	0	0	0	0	0	0	0
	0.51574	0.51574	0	0	0	0	0	0	0	0	0	0
	0.51574	0	0	0	0.51573	0.51573	1.0315	0.51573	0	0	0	0.51573
	0.51574	0	1.0315	1.0315	0	0	0	0.51573	0	0	0	1.0315
	0.51574	0.51574	1.5472	0	0.51573	1.5472	0.51574	1.5472	0	0.51573	0	1.5472
	0.51574	0	0	0	0.51573	0	0	0	0.51574	0	0	0
	0	0	0	0.51573	1.5472	0	0	0.51573	0	0.51573	0.51573	1.0315
	0.51574	0	0	1.0315	0.51573	0	0.51574	1.5472	0	0	0	0.51573
	0	0	0	0	1.0315	0	0	0.51573	0	0	0	0
	0	0	0	0.51573	0.51573	0	0	0	0	0.51573	0	0
	0.51574	0	0	0.51573	0.51573	0	0.51574	0	0	0	0	0
	0.51574	0	0	0	0	0	0	0.51573	0	0	0	0
	0	0	0	0	1.0315	0.51573	0	0.51573	0	0	0	0
	0.51574	0	0	0.51573	0	0	0	0	0	0.51573	0	0
	0	0	0.51573	0.51573	0	1.0315	0	0.51573	0	0	0	0.51573
	0	0	0	0	0	0	0	0.51573	0	0	0	0
	0.51574	0	1.5472	1.0315	0.51573	1.0315	0	1.0315	0.51574	0	0	1.0315
	0	0	0	0	0	0	0	0	0	0	0	0
	0	0	0	0	0	0	0.51574	0	0	0	0	0.51573
	0.51574	0.51574	0	0.51573	0.51573	0	0	0	0	0	0	0
	0	0	0.51573	0	0	0	0	0	0	0	0	0
	3.0945	0	2.063	0.51573	0.51574	0	0	1.0315	1.5472	1.5472	0.51573	0
	0	0	0.51574	0.51573	0	0	0	0.51573	0	0.51573	0	0
	0	0	0	0	0	0	0	0	0	0	0	0
	0	0.51573	0	0	0	0	0	0	0	0.51573	0	0
	0	0	0.51574	0	0	0	0	0	0	0.51573	0	0
	1.0315	0	0	0	0	0	1.0315	0	0.51574	1.5472	0.51573	0
	0.51574	0	0	0	0	0	0.51573	0.51573	0	1.0315	0.51573	0
	2.063	0.51573	1.0315	0.51573	0	0	0	1.5472	1.5472	1.5472	2.0629	0.51573
	0.51574	0	0	0	0	0	0.51573	0	0	0	0.51573	0
	0	0	0	0.51573	0	0	0	0	0	0	0	0
	0	0	0	0.51573	0	0	0	0	0	0	0	0
	0	0	0	0.51573	0	0	0	0	0	0	0.51573	0
	0	0.51573	1.0315	0.51573	1.0315	2.5787	1.0315	0.51573	1.0315	0.51573	0	0
	0	0.51573	0	0	0	0	1.0315	0	0.51574	0.51573	0	0
	0	0	0	0	0	0	0	0	0	0	0	0
	0	0	0	0	0	0	0	0	0	0	0	0
	0	0	0	0.51573	0.51574	0	0	0	0	0	0	0
	0	0	0	0	0	1.0315	1.0315	0.51573	1.0315	0	0	0
	0	0.51573	0	0	0	0	0	0	0	0.51573	0	0
	0	0	0	0	0.51574	0	1.0315	0	0	0	0	0
	0	0	0	0.51573	0	0.51574	0	0	0	0.51573	0	0
	0	0.51573	0	0	0	0	0	0.51573	0	0	0	0
	0	0	0	0	0	0	0	0.51573	0	0	1.0315	0
	0	0	0	0	0	0	0	0	0	0	0	0
	0	0	0	0	0	0	0	0	0	0	0	0
	0	0	0	0	0	0	0	0	0	0	0	0
	0	0	0	0	0	0	0	0	0	0	0	0
	0	0	0	0	0	0	0	0	0	0	0	0
	0	0	0	0	0	0	0	0	0	0.51573	0	0
	0	0	0	0	0	0	0	0.51573	0	0	0.51573	0
	0	0	0	0	0	0	0	0	0.51574	0	0	0
	0	0	0	0	0	0	0	0	1.0315	0	0	0
	0	0	0	0	0	0	0	0	0.51574	0	0	0
	0	0	0	0	0	0	0	0	0.51574	0	0	0
	1.0315	1.0315	0	0	0	0.51574	1.0315	0.51573	2.5787	0	0.51573	0
	0	0	0	0	0	0	0.51573	0	0.51574	0	0	0
	0	0	0	0	0	0	0	0	0	0	0	0
	0	0	0	0	0	0	0	0	0	0	0	0
	0	0	0	0	0	0	0	0	0	0	0	0
	0	0	0	0	0	0	1.0315	0	0	0	0	0
	0	0	0	0	0	0	0	0	0	0.51573	0	0
	0	0	0	0	0	0	0.51573	0	0	0	0	0
	0	0	0	0	0	0	0	0	0	0	0	0
	0	0	0	0	0	0	0	0.51573	0	0	0	0
	1.0315	0	1.5472	0.51573	0	0	0	0.51573	1.0315	1.0315	0	0
	0	0	0	0	0	0	0	0	0	0	0	0
	0	0	0	0	0	0	0	0	0	0	0	0
	0	0	0	0	0	0	0	0	0	0	0	0
	0	0	0	0	0	0	0	0	0	0	0	0
	0	0	0	0	0	0	0	0	0	0	0	0
	0	0	0	0	0	0	0	0	0.51574	0	0	0
	0	0	0	0	0	0	0	0	0	0.51573	0	0
	0	0	0	0	0	0	0	0	0	0	0	0
	0	0	0	0	0	0	0	0	0	0	0	0
	0	0	0	0	0.51573	0	0.51573	2.0629	0	0.51573	0.51573	0
	1.0315	2.5786	10.3146	4.1259	7.2202	5.1574	13.409	13.409	7.7361	6.7045	10.8303	6.1888
	0	0.51573	2.0629	0	2.0629	1.5472	3.6101	4.6416	0.51574	1.5472	4.6416	1.5472
	0	0	0	0	0	0.51574	0	1.5472	0	0	3.0944	0
	0	1.0315	0.51573	0	1.0315	0.51574	3.0944	5.1573	1.0315	0.51573	4.1258	1.0315
	0	0	0	0	0	0	0.51573	1.0315	1.0315	0.51573	1.0315	0
	0	0	0	0	0.51573	0	0	1.5472	0	0	1.5472	1.0315
	0	0	1.0315	0	1.0315	0	2.0629	3.6101	0	0	1.5472	0.51573
	0	0	0.51573	0	1.0315	1.0315	0.51573	2.5786	0	0.51573	1.0315	0.51573
	0	0	1.0315	0	2.5786	1.0315	5.1573	6.7045	1.0315	0.51573	4.1258	2.0629
	0	0	0	0.51574	2.0629	0.51574	2.0629	3.6101	0.51574	0.51573	1.5472	1.0315
	0.51573	0	0	0	0	0	0.51573	0.51573	0	0	1.0315	0
	0	0.51573	0.51573	0	2.0629	1.0315	4.1258	5.1573	0	2.0629	5.673	2.5786
	0	0	0	0	1.0315	0	1.5472	2.5786	0.51574	0	2.5786	1.0315
	0	0	0	0	0	0	0	0	0	0	0	0
	2.0629	1.0315	0	10.3149	2.0629	5.1574	6.1888	1.5472	4.6417	2.5786	4.6416	1.0315
	0	0	0	2.5787	0	1.0315	1.0315	0	0.51574	1.5472	0.51573	0
	0	0	0	0.51574	0	0	0	0	0	0	0.51573	0
	0	0	0	1.0315	0	0.51574	1.0315	2.0629	0	0	0.51573	0
	0	0	0	1.0315	0	0	0	0	0.51574	0	0	0
	0	0	0	1.5472	0	0	0	0	0	0	0	0
	0	0	0	0.51574	0	0	1.5472	0	0	0	1.5472	0
	0	0	0	0.51574	0	0.51574	0.51573	0	0.51574	0	0	0
	0	0	0	2.5787	0	1.0315	1.5472	2.5786	0	0.51573	2.0629	0
	0	0	0	1.5472	0	0	0.51573	1.0315	0.51574	0.51573	0.51573	0
	0	0	0	0.51574	0	0	0.51573	0	0.51574	0	0	0
	0	0	0	1.5472	0	1.0315	1.5472	1.5472	0.51574	0.51573	1.0315	0
	0.51573	0	0	0.51574	0	0	1.0315	0	0.51574	0	0	0
	0	0	0	0	0	0	0	0	0	0	0	0
	0	0	0	0	0	0	0	0	0	0	0	0
	0.51573	1.5472	3.0944	3.0945	0.51573	4.1259	8.7674	1.5472	2.063	3.0944	2.5786	1.0315
	0	0	0	0	0	0	0	0.51573	0	0	0	0
	0	0	0	0	0	0	0	0	0	0	0	0
	0	0	0	0	0	0	1.0315	1.0315	0.51574	0	0	0
	0	0	0	0	0	0	0	0	0	0	0	0
	0	0	0	0	0	0	0	0	0	0	0	0
	0	0	0	0	0	0.51574	0.51573	0	0	0	0	0
	0.51573	0	0	0	0	0	0	0	0.51574	0	0	0
	0	0	0	0	0	0	1.0315	1.0315	0	0	0.51573	0
	0	0	0	0	0.51573	0	1.5472	0	0	0	0	0
	0	0	0	0	0	0	0	0	0	0	0	0
	0	0	0	0	0	0	1.0315	0	0	0.51573	0	0
	0	0	0	0	0	0.51574	0	0.51573	0	0	0	0
	0	0	0	0	0	0	0	0	0	0	0	0
	0	0	0	0	0	0	0	0	0	0	0	0
	2.0629	0.51573	0.51573	2.5787	0	2.063	2.5786	3.0944	1.5472	1.5472	1.0315	3.0944
	0	0	0	0	0	0.51574	0	0.51573	0	0	0	0
	0	0	0	0	0	0.51574	0	0.51573	0	0	0	0
	0	0	0	0	0	0	0	1.5472	0	0	0	0
	0	0	0	0	0	0	0	0	0	0	0	0
	0	0	0	0	0	0	0	0	0	0	0	0
	0	0	0	0	0	0	0	1.0315	0	0	0	0
	0	0	0	0	0	0	0	0	0	0	0	0
	0	0	0	0	0	0	0	1.0315	0	0.51573	0.51573	0.51573
	0	0	0	0	0	0	0	2.0629	0	0	0	0
	0	0	0	0	0	0	0	0	0	0	0	0
	0	0	0	0	0	0	0	1.0315	0	0	0	1.5472
	0	0	0	0	0	0.51574	0	0	0	0	0	0
	0	0	0	0	0	0	0	0	0	0	0	0
	0	0	0	1.0315	0	0	0	0	0	0	0	0
	0	4.6416	4.1258	11.8621	2.0629	6.7047	5.673	1.5472	3.6102	5.1573	3.0944	2.0629
	0	0	0.51573	2.5787	0	0.51574	0.51573	0	0	0.51573	1.0315	0
	0	0	0	0.51574	0	0.51574	0	0	0	0	0	0
	0	0	0	0.51574	0	0.51574	1.0315	1.5472	0.51574	0	0	0
	0	0	0	0	0	0	0	0	0	0	0	0
	0	0	0	0.51574	0	0	0	0	0	0	0	0
	0	0	0	0.51574	0	0	2.0629	0	0	0	0.51573	0
	0	0	0	0	0	0	0	0	0	0	0	0
	0	0	0	2.063	0.51573	0.51574	0.51573	0.51573	0	0	0.51573	0.51573
	0	0	0	1.0315	0	0	1.0315	0	0	0	0.51573	0
	0	0	0	0.51574	0	0	0	0	0	0	0	0
	0	0	0	1.5472	0	0.51574	0.51573	1.0315	0	1.5472	0.51573	0
	0	0	0	1.5472	0	0	0	0	0	0	1.0315	0
	0	0	0	0	0	0	0	0	0	0	0	0
	0	0.51573	2.0629	4.1259	1.0315	1.0315	5.673	1.5472	0.51574	1.5472	1.5472	0.51573
	0	0	0	0	0	0	0	0	0	0	0	0
	0	0	0	0	0	0	0	0	0	0	0	0
	0	0	0	0	0	0	0	0	0	0	0	0
	0	0	0	0	0	0	0	0	0	0	0	0
	0	0	0	0	0	0	0	0	0	0	0	0
	0	0	0	0.51574	0	0	0	0	0	0	0	0
	0	0	0	0	0	0	0	0	0	0	0	0
	0	0	0	0	0	0	0	0	0	0	0.51573	0
	0	0	0	0	0	0	0	0	0	0	0	0
	0	0	0	0	0	0	0	0	0	0	0	0
	0	0	0	0	0	0	0	0	0	0	0	0
	0	0	0	0	0	0	0	0	0	0	0	0
	0	0	0	0	0	0	0	0	0	0	0	0
	0	0	0	0	0	0	0	0	0	0	0	0
	0.51573	0.51573	0	2.5787	0.51573	3.0945	4.1258	3.0944	3.0945	1.5472	0.51573	0.51573
	0	0	0	0	0.51573	0	0	0	0	0	0	0
	0	0	0	0	0	0	0	0	0	0	0	0
	0	0	0	0	0	0	0	0.51573	0	0	0.51573	0
	0	0	0	0	0	0	0	0	0	0	0	0
	0	0	0	0	0	0	0	0	0	0	0	0
	0	0	0	0	0	0	0.51573	0.51573	0	0	0	0
	0	0	0	0	0	0	0	0	0	0	0	0
	0	0	0	0	0	0	0.51573	1.0315	0	0	1.0315	0
	0	0	0	0	0	0	0.51573	0.51573	0	0	0	0
	0	0	0	0	0	0	0	0	0	0	0	0
	0	0	0	0	0	0	0.51573	0	0	0	0	0
	0	0	0	0	0	0	0	0	0	0	0	0
	0	0	0	0	0	0	0	0	0	0	0	0
	0	0	0	0	0	0	0	0	0	0	0	0
	0	0	0	0	0	0	0	0	0	0	0	0
	0	0	0	0	0	0	0	0	0	0	0	0
	0	0	0	0	0	0	0	0	0	0	0	0
	0	0	0	0	0	0	0	0	0	0	0	0
	0	0	0	0	0	0	0	0	0	0	0	0
	0	0	0	0	0	0	0	0	0	0	0	0
	0	0	0	0	0	0	0	0	0	0	0	0
	0	0	0	0	0	0	0	0	0	0	0	0
	0	0	0	0	0	0	0	0	0	0	0	0
	0	0	0	0	0	0	0	0	0	0	0	0
	0	0	0	0	0	0	0	0	0	0	0	0
	0	0	0	0	0	0	0	0	0	0	0	0
	0	0	0	0	0	0	0	0	0	0	0	0
	0	0	0	0	0	0	0	0	0	0	0	0
	0	0	0	0	0	0	0	0	0	0	0	0
	0	0	0	0	0	0	0	0	0	0	0	0
	0	0	0	0	0	0	0	0	0	0	0	0
	0	0	0	0	0	0	0	0	0	0	0	0
	0	0	0	0	0	0	0	0	0	0	0	0
	0	0	0	0	0	0	0	0	0	0	0	0
	0	0	0	0	0	0	0	0	0	0	0	0
	0	0	0	0	0	0	0	0	0	0	0	0
	0	0	0	0	0	0	0	0	0	0	0	0
	0	0	0	0	0	0	0	0	0	0	0	0
	0	0	0	0	0	0	0	0	0	0	0	0
	0	0	0	0	0	0	0	0	0	0	0	0
	0	0	0	0	0	0	0	0	0	0	0	0
	0	0	0	0	0	0	0	0	0	0	0	0
	0	0	0	0	0	0	0	0	0	0	0	0
	0	0	0	0.51574	0	0	0	0	0	0	0	0
	0	0	0	0	0	0	0	0	0	0	0	0
	0	0	0	0	0	0	0	0	0	0	0	0
	0	0	0	0	0	0	0	0	0	0	0	0
	0	0	0	0	0	0	0	0	0	0	0	0
	0	0	0	0	0	0	0	0	0	0	0	0
	0	0	0	0	0	0	0	0	0	0	0	0
	0	0	0	0	0	0	0	0	0	0	0	0
	0	0	0	0	0	0	0	0	0	0	0	0
	0	0	0	0	0	0	0	0	0	0	0	0
	0	0	0	0	0	0.51573	0	0	0	0	0	0
	0.51574	0	0.51574	0.51574	0	0.51573	0	0	0	0	0	0
	0	0	0	0	0	0.51573	0	0	0	0	0	0
	0	0	0	0	0	0	0	0	0	0	0	0
	0	0	0	0	0	0	0	0	0	0	0	0
	0	0	0.51574	0	0	0	0	0	0	0	0	0
	0	0	0.51574	0	0	0	0	0	0	0	0	0
	0	0	0	0	0	0	0	0	0	0	0	0
	0	0	0	0	0	0	0	0.51574	0	0	0.51573	0
	0	0	0	0	0	0	0	0	0	0	1.0315	0
	0	0	0	0	0	0	0	0	0	0	0	0
	0	0	0	0	0	0	0	0	0	0	0	0
	0	0	0	0	0	0	0	0	0	0	0	0
	0	0	0	0	0	0.51574	0	0	0.51573	0	1.5472	0
	0.51574	1.0315	0.51573	1.0315	2.0629	1.5472	0	0	1.0315	0	1.0315	0.51573
	0	0	0	0	0	0	0	0.51574	0.51573	0	0	0
	0	0	0	0	0	0	0	0	0	0	0.51573	0
	0	0	0	0	0	0.51574	0	0	0.51573	0	0	0
	0	0	0	0	0.51573	0.51574	0	0.51574	0	0	0	0.51573
	0	0	0	0	0	0.51574	0	0	0	0	0.51573	0
	0	0	0	0	0	0.51574	0	0	0	0	0	0
	0	0	0	0	0	0	0	0.51574	0	0	0	0
	0	0	0	0	0	0	0	0	0.51573	0	0.51573	0
	0	0	0	0	0	0	0	0.51574	0	0	1.0315	0
	0	0	0	0	0	0	0	0	0	0	0	0
	0	0	0	0	0	0	0	0.51574	0	0	0.51573	0
	0	0	0	0	0	0	0	0	0	0	0.51573	0
	0	0	0.51573	0.51574	0	0	0	0	0.51573	0	0.51573	0
	0.51574	1.5472	2.0629	3.0945	1.0315	2.063	1.5472	0.51574	2.0629	2.5786	2.0629	1.5472
	0	0	0	0	0	0	0	0	1.0315	0	0.51573	0
	0	0	0	0.51574	0	0	0	0	0	0	1.5472	0
	0	0	0	0	0	0	0	1.0315	0	0	0.51573	0
	0.51574	0.51573	0.51573	0.51574	0.51573	1.5472	0.51573	0	0.51573	0	1.0315	0.51573
	0	0	0	0	0	0	0	0.51574	0	0	0	0
	0	0	0	0	0	0	0	0	0.51573	0	0	0
	0	0	0	0	0	2.063	0	0.51574	1.0315	0	0.51573	0
	0	0	0	0	0	0	0	0	0	0	0.51573	0
	0	0	0	0	0	0	0	0	0	0	0	0
	0	0	0	0	0	0	0.51573	0	0	0	0	0
	0	0	0	0	0	0	0	0	0	0	0	0
	0	0	0	0	0	0	0	0	0	0	0.51573	0
	0	0	0	0	0	0	0	0	0	0	0.51573	0
	1.0315	0.51573	1.5472	1.0315	0.51573	0.51574	0.51573	0	0.51573	0.51573	1.5472	0
	0	0	0	0	0	0	0	0	0	0	0.51573	0.51573
	0	0	0	0	0	0	0	0	0	0	0	0
	0	0	0	0	0	0	0	0	0	0	0.51573	0
	0.51574	0	0	0	0.51573	0	0	0	0	0	1.0315	0.51573
	0.51574	0	0.51573	0	0	0	0	0	0	0	0	0
	0	0	0	0	0	0	0	0	0	0	0	0
	0.51574	0	0.51573	0	0	0	0.51573	0	0	0	1.0315	0
	0	0	0	0	0	0	0	0.51574	0	0	0.51573	0
	0	0	0	0	0	0	0	0	0	0	0.51573	0
	0	0	0	0	0	0	0	0	0	0	0	0
	0	0	0	0	0	0	0	0	0	0	0	0
	0	0	0	0	0	0	0	0	0	0	0	0
	0	0	0.51573	0	0.51573	1.0315	1.5472	0	1.0315	0.51573	1.0315	0
	0	0.51573	1.5472	1.5472	0.51573	1.5472	4.1258	0.51574	2.0629	2.0629	1.5472	1.5472
	0	0	0	0	0	0	0	0	1.5472	0	0	0
	0	0	0	0	0	0	0	0	0	0	0	0
	0	0	0	0	0	0	0	0	0	0	0	0
	0	1.0315	0	0	0	0.51574	0	1.5472	0.51573	1.0315	0.51573	2.0629
	0	0	0	0	0	0	0	0	0	0	0.51573	0
	0	0	0	0	0	0	0	0.51574	0	0	0	0
	1.0315	0	0	0	0	0.51574	0	0	0.51573	0	0	0
	0	0	0	0	0	0	0	0	0	0.51573	0	0
	0	0	0	0	0	0	0	0	0	0	0	0
	0	0	0	0	0	0	0	0	0	0	0	0
	0	0	0	0	0	0	0	0	0	0	0	0
	0	0	0	0	0	0	0	0	0	0.51573	0	0
	0	0	0.51573	1.0315	0	0	0.51573	1.0315	0	0	0	0
	0.51574	2.5786	2.0629	1.5472	1.5472	1.0315	0.51573	0.51574	0.51573	2.0629	1.0315	1.0315
	0	0	0	0	0	0	0	0	0.51573	0	0	0
	0	0	0	0.51574	0	0	0	0	0	0	0	0
	0	0	0.51573	0	0	0	0	0	0	0	0	0
	0	0.51573	1.0315	0	0	0.51574	0	1.0315	1.0315	1.0315	2.0629	0.51573
	0.51574	0	0.51573	0	0	0	0	0	0	0	0.51573	0
	0	0.51573	0	0	0	0	0	0	0	0	0	0
	0.51574	0	0	0	0	0	0	0	0	0	0	0
	0	0	0	0	0	0.51574	0	0.51574	0.51573	0	0	0.51573
	0.51574	0	0	0	0	0	0	0.51574	0	0	0	0
	0	0.51573	0	0	0	0	0	0	0	0	0	0
	0	0	0	0	0	0	0	0	0	0	0	0
	0	0	0	0	0	0	0	0	0	0.51573	0.51573	0.51573
	0.51574	0	0.51573	0	0	1.0315	1.0315	0	1.0315	0.51573	0.51573	0.51573
	0.51574	1.0315	0	1.0315	0	0.51574	0.51573	1.0315	1.5472	2.5786	0.51573	2.0629
	0.51574	0	0	0	0	0	0	0	0	0	0	0
	0	0	0	0	0	0	0	0	0	0	0	0.51573
	0	0	0	0	0	0	0	0	0	0	0	1.0315
	0	0.51573	0	0	0	1.0315	0	0.51574	0.51573	2.0629	0	2.5786
	0	0.51573	0	0	0	0	0	0	0	0	0	0
	0	0	0	0	0	0	0	0	0	0	0	0
	0	0	0	0	0	0	0	0	0.51573	0	0	0
	0	0	0	0	0	0	0	0	0	0	0	0
	0	0	0	0	0	0	0.51573	0	0	0	0	0
	0	0	0	0	0	0	0	0	0	0	0	0
	0	0	0	0	0.51573	0	0	1.5472	0	0	0	0
	0.51574	0	1.0315	2.063	0.51573	0.51574	2.5786	1.0315	1.5472	0	1.0315	0
	0.51574	1.0315	2.0629	3.0945	1.5472	3.6102	3.6101	3.0945	2.5786	4.1258	4.1258	1.5472
	0	0	0	0	0	0	0	0	3.0944	0.51573	0	0
	0	0	0	0.51574	0.51573	0.51574	0	0	0	0	0	0
	0	0	0	0	0	0.51574	0	0	0.51573	0.51573	0	0
	0	0.51573	0	0	1.0315	0	0	1.0315	1.5472	1.0315	2.5786	1.5472
	0	0.51573	0	0	0	0.51574	0	0.51574	0	0	0	0
	0	0	0	0	0.51573	0	0	0	2.0629	0	0	0
	0	0	0	0	0	0	0	0	0	0	0	0
	0	0	0	0	0	0	0	0	0	0	0	0
	0	0	0	0	0	0	0	0	0	0	0	0
	0	0	0	0	0	0	0	0	0	0	0	0
	1.0315	0.51573	0	0	0.51574	0	1.0315	0	0	0	0	0
	0	0	0	0	0	0	0	0	0	0	0	0
	0	0	0	0	0	0	0	0	0	0	0	0
	0	0	0	0	0	0	0	0	0	0	0	0
	0	0	0	0	0	0	0	0	0	0	0	0
	0	0	0	0	0	0	0	0	0	0	0	0
	0	0	0	0	0	0	0	0	0	0	0	0
	0	0	0	0	0	0	0	0	0	0	0	0
	0	0	0	0	0	0	0	0	0	0	0	0
	0	0	0	0	0	0	0	0	0	0	0	0
	0	0	0	0.51573	0	0	0	0	0	0	0	0
	0.51574	0	0	0	0	0	0	0.51574	0	0	0.51574	0
	1.0315	1.0315	0	0	0	0	0	0	0	0	0.51574	0
	0	0	0	0	0	0	0	0	0	0	0	0
	0	0	0	0	0	0	0	0	0	0	0	0
	0.51574	2.0629	1.5472	0	0	0.51574	0	1.0315	0	2.5787	3.6102	0
	0	0	0	0	0.51574	0	0	0	0	0	0	0
	0.51574	0	0	0	0	0	0	0	0	0	0.51574	0
	0.51574	0	0	0	0	0	0	0	0	0	0	0
	0	0	0	0	0	0	0	0	0	0	0	0
	0	0	0	0	0	0	0	0	0	0	0.51574	0
	0	0	0	0	0	0	0	0	0	0	0.51574	0
	0.51574	0	0	0	0	0	0	0	0	0.51574	0	0
	0	0	0	0	0	0	0	0	0	0	0.51574	0
	0.51574	0.51573	0	0	0	0	0	0	0	0	0	0
	0	1.5472	0	0	0	0	0.51573	0	0	0	0.51574	0
	0	0	0	0	0	0	0	1.0315	0	0	0.51574	0
	0	3.0944	0.51573	0	0	0	0	0	0	0	0	0
	0	0.51573	0	0	0	0	0	0	0	0	0	0
	0	0	0	0	0	0	0	0	0	0	0	0
	0.51574	5.1573	1.0315	3.6101	2.063	1.5472	2.0629	1.5472	0	4.1259	1.0315	1.5472
	0	0.51573	0	0	0	0	0	0.51574	0	0	0	0
	0.51574	0	0	0	0	0	0	0	0	0	0	0
	0	0	0	0	0	0	0	0	0	0	0	0.51573
	0	0	0	0	0	0	0	0	0	0	0	0
	0	0	0	0	0	0	0	0	0	0	0	0
	0	0	0	0	0	0	0	0	0	0	0	0
	0	0	0	0	0	0.51574	0	0	0	0	0	0
	0	0	0	0	0	0	0	0	0	0	0	0
	0	0.51573	0	0	0	0	0	0	0	0	0	0
	0	2.5786	0	0.51573	0	1.0315	0	1.0315	0	0	0	0.51573
	0	0	0	0	0.51574	0	0.51573	0	0	0	0	0.51573
	0	0	0.51573	0	0	0	0	0	0	0	0	0.51573
	0.51574	0	0	0	0	0	0	0	0	0	0	0
	0	0	0	0	0	0	0	0	0	0	0	0
	0	1.5472	1.5472	2.0629	2.5787	0.51574	1.5472	2.063	0.51573	1.5472	0	2.5786
	0	0	0	0	0	0	0	0	0	0	0	0
	0	0	0	0	0	0	0.51573	0	0	0	0	0
	0	0	0	0	0	0	0	0	0	0.51574	0	0
	0	0	0	0	0	0	0	0	0	0	0	0
	0	0	0	0.51573	0	0	0.51573	0	0	0	0	0
	0	0	0	0	0	0	0	0	0	0	0	0.51573
	0.51574	0	0	0	0	0	0	0	0	0	0	0
	0	0	0	0	0	0	0.51573	0	0	0.51574	0	0
	0	0	0	0	0	0	0	0	0	0	0	0
	0	0.51573	3.6101	0	0.51574	1.5472	0.51573	0	0	0	0	0.51573
	0	0	0	0	0	0	0	0	0	0	0	0
	0	0	0	0	0	0	0	0	0	0	0	0
	0	0	0	0	0	0	0	0	0	0	0	0
	0	0	0	0	0	0	0	0	0	0	0	0
	0	0.51573	1.0315	0.51573	0	0.51574	0	0	0.51573	1.0315	0	0
	0.51574	0.51573	0	0	0	0	0	0	0	0	0	0
	0	0	0	0	0	0	0	0	0.51573	0	0.51574	0
	0	0	0	0	0	0	0	0	0	0	0	0
	0	0	0	0	0	0	0	0	0	0	0	0
	0	0	0	0.51573	0.51574	0	0	0	0	0	0	0
	0	0	0	0	0	0	0	0	0	0	0	0
	0	0	0	0	0	0	0	0	0	0.51574	0	0
	0	0	0	0	0	0	0	0	0	0	0	0
	0	0	0	0	0	0	0	0	0	0	0	0
	0	0.51573	0	0	0	0.51574	0.51573	0	0	0.51574	0.51574	0
vCA1 - PL5 pairs During shocks/right panel
Shock 1-4 Coupled	0	0	0	0	0	0.12894	0	0	0.38681	0	0	0.12893
Shock 1-4 Non-coupled	0.12894	0.25787	0	0	0	0	0	0	0.12894	0	0	0.3868	0	0	0.25786	0.12893	0	0	0	0	0	0.25787	0	0	0	0.12894	0	0	0	0	0	1.0315	0.51574	0	0.64468	0.12894	0.12894	0	0.77361	0.25787	0.25787	0.64467	0	0	0.51574	0.3868	0	0	0.25787
Shock 9-12 Coupled	0	0.25787	0	0.25787	0	0.64467	0	0	0	0	0.51573	0.25786
Shock 9-12 Non-coupled	0.25786	0.25786	0.12893	0.12893	0.25786	0.12893	0	0	0	0	0.25786	0.51573	0	0	0.51573	0.12893	0	0	0	0	0	0	0	0	0.12893	0	0	0	0	0	0	0	0	0	0	0	0	0	0	0	0.64466	0.64466	0.51573	0	0.64466	0.25786	0.12893	0	0
vCA1 - PL5 pairs Between shocks/left panel
Coupled
Shocks	1	2	3	4	5	6	7	8	9	10	11	12
	0.0058824	0.011765	0.017647	0.023529	0	0.0058824	0.0058824	0	0	0	0	0
	0	0.0058824	0	0	0	0	0	0	0	0	0.0058824	0
	0	0	0.011765	0.035294	0	0	0	0	0.011765	0.047059	0.011765	0.0058824
	0.017647	0.011765	0.0058824	0	0	0.017647	0	0	0.011765	0	0.011765	0
	0.14118	0.17059	0.35882	0.12353	0.24706	0.32941	0.24118	0.14118	0.26471	0.18235	0.42353	0.3
	0.035294	0.0058824	0.011765	0.011765	0	0	0	0	0.011765	0	0.011765	0.011765
	0.076471	0.047059	0.17059	0.19412	0	0.17059	0.017647	0.011765	0.16471	0.0058824	0.24706	0.15294
	0.035294	0.035294	0.011765	0.017647	0	0.0058824	0	0.011765	0.023529	0	0.023529	0.023529
	0	0	0	0	0	0.0058824	0.0058824	0	0	0	0	0
	0	0	0	0	0	0	0	0	0	0	0	0
	0.0058824	0.029412	0.058824	0.058824	0.12353	0.064706	0.14118	0.16471	0.13529	0.2	0.12353	0.14118
	0.011765	0.023529	0.047059	0.082353	0.18235	0.15294	0.32353	0.38824	0.67059	0.81176	0.56471	0.60588
Non-oupled
Shocks	1	2	3	4	5	6	7	8	9	10	11	12
	0	0	0	0	0	0	0	0	0	0	0	0
	0.0058824	0	0.0058824	0	0	0	0	0	0	0	0	0
	0	0	0	0	0	0	0	0	0	0	0	0
	0	0	0.0058824	0	0	0	0	0	0	0	0	0
	0	0	0	0	0	0	0	0	0	0	0	0
	0	0	0	0	0	0	0	0	0	0	0	0
	0	0.0058824	0	0	0	0	0	0	0.0058824	0	0	0
	0	0	0	0	0	0	0	0	0	0	0	0
	0	0.0058824	0.0058824	0	0	0	0	0	0	0	0	0
	0	0	0	0	0	0	0	0	0	0	0	0.0058824
	0	0	0	0	0	0	0	0	0	0	0	0
	0	0	0	0	0	0	0	0	0	0	0	0
	0	0	0	0	0	0	0	0	0	0	0	0
	0	0.0058824	0	0	0	0	0	0	0	0	0	0
	0	0	0.011765	0	0	0	0	0	0	0	0	0
	0	0	0.0058824	0	0	0	0	0	0	0	0	0
	0	0.0058824	0.0058824	0	0	0	0	0	0	0	0	0
	0	0.0058824	0.0058824	0.0058824	0	0	0	0	0	0	0	0
	0	0	0.0058824	0	0.011765	0	0	0	0.0058824	0	0	0
	0	0	0.011765	0	0	0	0	0	0	0	0	0
	0.011765	0	0.0058824	0	0	0	0	0	0	0	0	0
	0.017647	0	0	0	0	0	0	0	0	0	0	0
	0.0058824	0.011765	0	0	0	0.017647	0	0	0	0	0	0
	0.0058824	0.0058824	0	0.0058824	0	0	0	0	0	0	0	0
	0	0.0058824	0.017647	0	0	0	0	0	0	0	0	0
	0.0058824	0.017647	0.011765	0	0	0.0058824	0	0	0	0	0	0
	0.017647	0.011765	0.011765	0.011765	0	0	0	0	0	0	0	0
	0.0058824	0.017647	0.017647	0.017647	0	0	0	0	0	0	0	0
	0.011765	0.011765	0.017647	0	0	0	0	0	0	0	0	0
	0.0058824	0.023529	0.0058824	0.011765	0	0.023529	0	0	0	0	0	0
	0	0	0	0	0	0	0	0	0	0	0	0
	0	0	0	0	0	0	0	0	0	0	0	0
	0.0058824	0	0	0	0	0	0	0	0	0	0	0
	0.0058824	0	0	0	0	0	0	0	0	0	0	0
	0.0058824	0	0	0	0	0	0	0	0	0	0	0
	0	0	0.0058824	0	0	0	0	0	0	0	0	0
	0.0058824	0	0	0	0	0	0	0	0	0	0	0
	0	0	0	0	0	0	0	0.0058824	0	0	0	0
	0.011765	0.0058824	0	0	0	0	0	0	0	0	0	0
	0	0.0058824	0	0	0	0	0	0	0	0	0	0
	0.017647	0.017647	0.029412	0.0058824	0.035294	0.023529	0	0.011765	0	0.0058824	0	0
	0.023529	0.011765	0.017647	0.0058824	0.011765	0.011765	0	0.017647	0.023529	0.023529	0.011765	0.011765
	0.029412	0.035294	0.047059	0.017647	0.094118	0.017647	0.017647	0.041176	0.041176	0.017647	0	0.011765
	0.041176	0.047059	0.035294	0.017647	0.035294	0.041176	0.017647	0.076471	0.023529	0.0058824	0.0058824	0.017647
	0.0058824	0.047059	0.070588	0.070588	0.052941	0.029412	0.011765	0.052941	0.029412	0.029412	0.011765	0.0058824
	0.017647	0.070588	0.088235	0.041176	0.064706	0.052941	0.017647	0.052941	0.0058824	0.029412	0	0.064706
	0.082353	0.094118	0.047059	0.017647	0.082353	0.029412	0.011765	0.029412	0.029412	0.0058824	0.011765	0.0058824
	0.023529	0.082353	0.10588	0.076471	0.088235	0.058824	0.041176	0.058824	0.023529	0.0058824	0.035294	0.0058824
	0.041176	0.088235	0.064706	0.052941	0.12353	0.041176	0.023529	0.017647	0.011765	0.0058824	0.0058824	0.017647
	0.088235	0.10588	0.088235	0.070588	0.070588	0.064706	0.058824	0.047059	0.058824	0.052941	0.076471	0.064706
	0.029412	0	0	0	0	0	0	0	0	0	0	0
	0.0058824	0	0	0	0	0	0	0	0	0	0	0
	0.011765	0	0	0	0	0	0	0	0	0	0	0
	0.0058824	0	0	0	0	0	0	0	0	0	0	0
	0	0	0	0	0	0	0	0	0	0	0	0
	0.0058824	0	0	0	0	0	0	0	0	0	0	0
	0.023529	0.0058824	0	0	0	0	0	0	0	0	0	0
	0.029412	0.0058824	0	0	0	0	0	0	0	0	0	0
	0.023529	0	0	0	0	0	0	0.0058824	0	0	0	0
	0.017647	0	0	0	0	0	0	0	0	0	0	0
	0.023529	0.0058824	0	0.0058824	0.0058824	0	0	0	0	0	0	0
	0.035294	0.017647	0.070588	0.0058824	0.023529	0	0	0.023529	0	0.0058824	0.0058824	0
	0.10588	0.047059	0.029412	0.017647	0.041176	0.0058824	0	0.029412	0.0058824	0.0058824	0	0
	0.052941	0.064706	0.058824	0.035294	0.0058824	0.011765	0.023529	0.023529	0.0058824	0.0058824	0	0.0058824
	0.047059	0.047059	0.1	0.058824	0.011765	0.011765	0.0058824	0.029412	0.011765	0	0.0058824	0
	0.023529	0.088235	0.070588	0.047059	0	0.047059	0.0058824	0.0058824	0.0058824	0	0	0.011765
	0.041176	0.064706	0.041176	0.011765	0.052941	0.023529	0.0058824	0	0.011765	0.011765	0	0
	0.064706	0.14118	0.070588	0.11176	0.011765	0.029412	0	0.023529	0.017647	0	0	0
	0.15294	0.11176	0.11765	0.035294	0.035294	0.0058824	0	0.011765	0	0	0	0
	0.076471	0.11765	0.052941	0.076471	0.011765	0.070588	0.029412	0.029412	0.0058824	0.017647	0.011765	0
	0	0	0	0	0	0	0	0	0	0	0	0
	0.011765	0	0.011765	0	0	0	0	0	0	0.0058824	0	0
	0.023529	0.0058824	0.0058824	0	0.0058824	0.0058824	0	0.0058824	0	0	0	0
	0	0.017647	0.011765	0.011765	0	0	0	0	0	0	0	0
	0	0	0.017647	0.023529	0	0.0058824	0.0058824	0.0058824	0.011765	0.0058824	0	0
	0.0058824	0.0058824	0.011765	0	0	0	0	0.0058824	0	0	0	0
	0.017647	0.052941	0.0058824	0	0.0058824	0.0058824	0	0	0	0	0	0
	0.011765	0.029412	0.011765	0	0.0058824	0	0	0	0	0	0	0
	0.011765	0	0.011765	0	0	0.017647	0	0	0.0058824	0	0	0
	0	0	0	0	0	0	0	0	0	0	0	0
	0	0	0	0	0	0	0	0	0	0	0	0
	0.029412	0	0	0	0	0.0058824	0	0	0.0058824	0.058824	0	0.017647
	0.0058824	0	0	0	0	0	0	0	0.011765	0	0.011765	0.0058824
	0	0.011765	0	0.011765	0.011765	0	0	0	0.0058824	0	0.011765	0
	0	0	0	0.0058824	0	0	0	0	0	0	0	0.0058824
	0	0.0058824	0	0.0058824	0	0.023529	0.0058824	0.0058824	0.023529	0.052941	0.064706	0.088235
	0.0058824	0	0	0	0	0	0	0	0	0	0	0
	0	0	0	0.0058824	0	0	0	0	0	0	0	0
	0	0	0.0058824	0.011765	0	0.0058824	0	0	0.023529	0.011765	0.011765	0.0058824
	0	0	0.0058824	0.0058824	0	0	0.0058824	0	0.0058824	0	0.0058824	0
	0.023529	0	0	0.0058824	0	0	0.0058824	0.0058824	0	0	0.0058824	0
	0.0058824	0	0	0.0058824	0	0	0	0	0	0.017647	0.0058824	0.0058824
	0	0	0	0	0	0	0	0	0	0.0058824	0	0
	0.0058824	0	0	0	0	0	0	0	0.0058824	0.011765	0	0.017647
	0	0	0	0	0	0	0	0	0.0058824	0.0058824	0	0
	0	0.0058824	0	0.023529	0	0	0	0	0	0	0.0058824	0
	0	0	0.0058824	0	0	0	0	0	0	0.047059	0.011765	0.017647
	0	0	0	0.0058824	0	0.011765	0	0.0058824	0.0058824	0.1	0.017647	0.035294
	0	0	0	0.017647	0	0	0	0	0.0058824	0.0058824	0.0058824	0.0058824
	0	0	0.0058824	0.0058824	0	0	0	0	0.0058824	0.023529	0.011765	0.011765
	0.0058824	0	0.011765	0.0058824	0	0	0	0	0.0058824	0.023529	0.017647	0.0058824
	0	0	0	0.017647	0	0	0	0	0	0	0.011765	0
	0	0	0	0.0058824	0	0	0	0	0	0	0.0058824	0
	0.035294	0	0	0	0	0	0	0	0.0058824	0.064706	0	0.023529
	0	0	0	0	0	0	0	0	0.0058824	0	0	0
	0	0.023529	0.0058824	0.41765	0	0	0	0	0.017647	0	0.023529	0
	0	0	0	0.011765	0	0	0	0	0	0	0	0
	0	0.0058824	0.011765	0.094118	0	0.0058824	0	0.011765	0.029412	0.0058824	0.064706	0.064706
	0	0	0.0058824	0.017647	0	0	0	0	0	0	0	0
	0	0	0.0058824	0.070588	0	0.0058824	0	0	0	0	0.0058824	0
	0.0058824	0	0.047059	0.37647	0	0.0058824	0	0	0.011765	0.0058824	0.052941	0.017647
	0	0	0	0.035294	0	0	0	0	0.011765	0	0.0058824	0
	0.047059	0	0.0058824	0.0058824	0	0	0	0	0	0	0.0058824	0.0058824
	0.052941	0.041176	0.035294	0.017647	0.023529	0.017647	0.023529	0.0058824	0.029412	0.029412	0.041176	0.035294
	0.029412	0.023529	0.011765	0	0.029412	0.041176	0	0.023529	0.035294	0.011765	0.052941	0.023529
	0.18824	0	0	0	0	0.0058824	0.076471	0	0.047059	0.076471	0	0.058824
	0.011765	0.017647	0.029412	0.0058824	0.029412	0.058824	0.058824	0.035294	0.082353	0.023529	0.11765	0.029412
	0	0.094118	0.029412	0.047059	0.12941	0.011765	0.0058824	0.023529	0.035294	0.011765	0.035294	0.0058824
	0.023529	0.035294	0.023529	0	0.029412	0.029412	0.047059	0.029412	0.035294	0.052941	0.041176	0.076471
	0.011765	0.047059	0.023529	0.0058824	0.035294	0.082353	0.047059	0.070588	0.052941	0.052941	0.041176	0.076471
	0.029412	0.058824	0.070588	0.0058824	0.082353	0.058824	0.041176	0.017647	0.088235	0.035294	0.058824	0.070588
	0.047059	0.052941	0.094118	0.041176	0.058824	0.10588	0.088235	0.047059	0.041176	0.094118	0.10588	0.052941
	0.42941	0.094118	0.082353	0.011765	0.058824	0.088235	0.094118	0.023529	0.064706	0.082353	0.064706	0.064706
	0.029412	0.0058824	0.011765	0.023529	0	0.0058824	0	0	0	0	0.011765	0.017647
	0.011765	0.023529	0	0.0058824	0	0	0	0	0	0	0.017647	0
	0.24706	0	0	0	0	0.035294	0.011765	0	0.052941	0.011765	0.023529	0.058824
	0	0	0	0.011765	0	0.011765	0	0	0.017647	0	0.0058824	0.011765
	0	0.12941	0.029412	0.21176	0.0058824	0	0	0.011765	0.017647	0	0.041176	0.011765
	0.023529	0	0	0.0058824	0	0	0	0	0	0	0.0058824	0.041176
	0.029412	0.035294	0.052941	0.1	0	0.11765	0	0.058824	0.16471	0.017647	0.19412	0.31176
	0.035294	0.023529	0.017647	0.035294	0	0.011765	0	0.0058824	0.017647	0	0.017647	0.035294
	0.45294	0.17647	0.047059	0.011765	0	0.017647	0	0	0.035294	0	0.035294	0.052941
	0	0	0	0	0	0	0	0	0	0	0	0
	0	0	0	0	0	0	0	0	0	0	0	0
	0	0	0	0	0	0	0.0058824	0	0	0	0	0
	0	0	0	0	0	0	0	0	0	0	0	0
	0.0058824	0	0	0	0	0	0	0	0	0	0	0
	0	0	0	0	0	0	0	0	0	0	0	0.011765
	0	0.0058824	0.011765	0	0	0.0058824	0	0	0	0	0.0058824	0
	0	0	0.0058824	0	0	0	0	0	0	0	0	0
	0	0.011765	0.0058824	0	0	0	0	0.011765	0	0	0.0058824	0
	0	0	0	0	0	0	0	0	0	0	0	0.0058824
	0	0	0	0	0	0	0	0	0	0	0	0
	0.0058824	0	0	0	0	0	0	0	0	0	0	0.0058824
	0.0058824	0.0058824	0.017647	0.0058824	0	0	0	0.0058824	0	0.0058824	0	0
	0	0	0	0	0	0	0	0	0	0	0.0058824	0
	0.011765	0	0	0	0.0058824	0	0.0058824	0	0	0.0058824	0.041176	0.0058824
	0	0	0	0	0	0	0	0	0	0.0058824	0.017647	0
	0	0	0	0	0.017647	0.011765	0.011765	0.064706	0.029412	0.023529	0.011765	0
	0	0	0	0	0.0058824	0.011765	0.017647	0.023529	0.011765	0.011765	0.0058824	0
	0	0	0	0.011765	0.035294	0.017647	0.047059	0.058824	0.035294	0.011765	0.0058824	0
	0	0.0058824	0	0.023529	0.064706	0.13529	0.076471	0.11176	0.10588	0.052941	0.023529	0.0058824
	0.011765	0	0.0058824	0.011765	0.023529	0.041176	0.0058824	0.064706	0.023529	0.023529	0.017647	0.0058824
	0	0	0.0058824	0.0058824	0.017647	0.047059	0.029412	0.052941	0.047059	0.0058824	0.035294	0
	0	0.0058824	0	0.017647	0.035294	0.070588	0.064706	0.19412	0.14118	0.052941	0.035294	0
	0	0	0	0.0058824	0.029412	0.029412	0.041176	0.15294	0.094118	0.017647	0.029412	0
	0	0	0	0.017647	0.11176	0.1	0.082353	0.11765	0.10588	0.088235	0.029412	0
	0	0	0	0.017647	0.052941	0.094118	0.088235	0.18824	0.082353	0.076471	0.023529	0
	0.0058824	0.0058824	0.0058824	0.0058824	0.017647	0.017647	0.035294	0.047059	0.029412	0.0058824	0	0
	0.011765	0	0.0058824	0.0058824	0.017647	0.076471	0.058824	0.17059	0.10588	0.047059	0.058824	0
	0	0	0	0.023529	0.041176	0.082353	0.15882	0.39412	0.24706	0.070588	0.23529	0.017647
	0	0.0058824	0	0	0	0	0	0	0.0058824	0.017647	0.0058824	0
	0	0	0	0	0	0	0	0	0	0	0	0
	0	0.0058824	0	0	0	0.0058824	0	0	0	0	0	0
	0	0	0	0	0	0	0	0	0	0.0058824	0	0
	0.0058824	0	0	0	0	0	0	0	0	0	0	0
	0.0058824	0.0058824	0.0058824	0.0058824	0.0058824	0.0058824	0	0	0.0058824	0.0058824	0	0
	0.094118	0.023529	0.017647	0.0058824	0	0.017647	0.0058824	0.011765	0	0.0058824	0.0058824	0.011765
	0.064706	0	0	0	0	0	0	0	0	0	0	0
	0.023529	0.017647	0.0058824	0	0.0058824	0	0	0	0.017647	0.011765	0.011765	0
	0.023529	0	0.0058824	0	0	0	0	0	0.0058824	0	0	0
	0.029412	0	0.023529	0.0058824	0	0.0058824	0	0.0058824	0	0.0058824	0	0
	0.023529	0.023529	0.017647	0	0.017647	0.017647	0.011765	0.011765	0	0.029412	0	0
	0.32941	0.017647	0.023529	0.0058824	0.0058824	0.017647	0.023529	0.023529	0.011765	0.0058824	0.0058824	0
	0.24118	0.0058824	0	0.0058824	0	0	0	0.0058824	0	0	0	0.0058824
	0.064706	0	0.0058824	0	0	0	0	0.0058824	0.011765	0	0.023529	0.052941
	0.0058824	0.0058824	0.0058824	0	0	0	0	0	0.011765	0	0.017647	0
	0	0	0	0	0	0	0.0058824	0	0	0	0	0
	0.011765	0.023529	0.023529	0.011765	0.0058824	0.0058824	0.0058824	0.011765	0.017647	0.0058824	0.0058824	0
	0	0.035294	0.023529	0.017647	0.0058824	0.011765	0.017647	0.011765	0	0.011765	0	0.0058824
	0.011765	0.023529	0.017647	0.017647	0.017647	0.017647	0.0058824	0.017647	0.011765	0.0058824	0.011765	0
	0.0058824	0.052941	0.064706	0.011765	0.029412	0.023529	0	0	0	0	0.0058824	0
	0.052941	0.12353	0.11765	0.070588	0.064706	0.041176	0.041176	0.064706	0.029412	0.017647	0.088235	0.011765
	0.017647	0.017647	0.023529	0.0058824	0.011765	0.011765	0.023529	0	0.0058824	0.011765	0.017647	0
	0.041176	0.094118	0.070588	0.070588	0.041176	0.070588	0.029412	0.070588	0.029412	0.017647	0.052941	0
	0.0058824	0.0058824	0.029412	0	0.017647	0	0.017647	0.011765	0.011765	0.0058824	0.058824	0.0058824
	0.023529	0.023529	0.023529	0.011765	0.017647	0.0058824	0.017647	0.011765	0	0.011765	0.011765	0
	0.023529	0.076471	0.088235	0.029412	0.017647	0.029412	0.023529	0.041176	0.017647	0.011765	0.029412	0
	0.047059	0.21765	0.20588	0.13529	0.15294	0.15882	0.11765	0.082353	0.064706	0.058824	0.070588	0.029412
	0.058824	0.023529	0.029412	0.029412	0.035294	0.023529	0.047059	0.023529	0.035294	0.035294	0.035294	0
	0.029412	0.029412	0.058824	0.052941	0.041176	0.017647	0.041176	0.029412	0.029412	0.023529	0.13529	0.023529
	0	0.0058824	0	0	0	0	0.0058824	0	0	0.017647	0.029412	0.035294
	0	0	0	0	0	0	0	0	0	0	0	0
	0	0	0	0	0	0	0	0.011765	0	0.0058824	0.0058824	0
	0	0.0058824	0	0	0	0.011765	0.0058824	0	0.0058824	0.029412	0	0
	0	0	0.0058824	0	0	0.0058824	0.011765	0.017647	0.0058824	0	0	0.0058824
	0.0058824	0.076471	0.041176	0.029412	0.058824	0.052941	0.094118	0.029412	0.064706	0.064706	0.041176	0.017647
	0.011765	0.052941	0.011765	0.047059	0.011765	0.023529	0.064706	0.047059	0.023529	0.0058824	0.058824	0.029412
	0.011765	0.017647	0.023529	0	0	0	0.041176	0.017647	0.0058824	0.029412	0.011765	0
	0.011765	0.064706	0.041176	0.011765	0.035294	0.035294	0.12941	0.064706	0.064706	0.017647	0.035294	0.029412
	0.017647	0	0	0.0058824	0	0	0.041176	0.023529	0.035294	0.011765	0.029412	0.023529
	0.0058824	0.017647	0.041176	0.011765	0.029412	0.029412	0.058824	0.041176	0.011765	0.035294	0.035294	0.029412
	0.0058824	0.070588	0.052941	0.052941	0.035294	0.058824	0.17059	0.058824	0.076471	0.1	0.070588	0.064706
	0.041176	0.15882	0.18235	0.15882	0.18824	0.15294	0.33529	0.25882	0.21176	0.15294	0.2	0.11765
	0.029412	0.011765	0.0058824	0.011765	0.011765	0.017647	0.035294	0.041176	0.0058824	0.011765	0.058824	0.011765
	0.023529	0.023529	0.023529	0.047059	0.011765	0.029412	0.13529	0.15882	0.11765	0.10588	0.23529	0.14706
	0	0.0058824	0	0	0	0	0	0	0	0.017647	0.011765	0.011765
	0	0.0058824	0.023529	0	0	0	0	0	0.0058824	0	0.0058824	0.0058824
	0.0058824	0	0	0	0	0.0058824	0.0058824	0	0	0.023529	0	0
	0.035294	0	0.011765	0.011765	0	0	0	0.0058824	0	0	0	0
	0.076471	0.15882	0.076471	0.082353	0.041176	0.029412	0	0.017647	0.017647	0.023529	0	0.017647
	0.11176	0.047059	0.058824	0.017647	0.023529	0.0058824	0	0.029412	0.0058824	0.011765	0.011765	0.0058824
	0.10588	0.082353	0.047059	0.017647	0.017647	0.017647	0	0.017647	0.011765	0	0	0.011765
	0.035294	0.10588	0.088235	0.064706	0.023529	0.070588	0.047059	0.064706	0.035294	0.011765	0.023529	0.041176
	0.15882	0.023529	0.011765	0.017647	0	0.011765	0.0058824	0	0.017647	0.0058824	0.011765	0.035294
	0.029412	0.064706	0.18235	0.11176	0.094118	0.035294	0.023529	0.017647	0.029412	0.011765	0	0.011765
	0.082353	0.12353	0.11765	0.070588	0.064706	0.017647	0.0058824	0.035294	0.047059	0.041176	0.0058824	0.035294
	0.17647	0.17059	0.18235	0.11765	0.094118	0.094118	0.029412	0.094118	0.058824	0.0058824	0.047059	0.1
	0.45294	0.029412	0.035294	0.035294	0.017647	0	0.011765	0.011765	0.035294	0.0058824	0	0.023529
	0.094118	0.011765	0.029412	0.11765	0.035294	0.011765	0.035294	0.094118	0.070588	0.017647	0.064706	0.21765
	0	0.017647	0	0	0	0	0	0	0	0.029412	0.023529	0.029412
	0	0	0	0	0	0	0	0	0	0	0	0
	0	0.011765	0.0058824	0.0058824	0	0	0	0	0	0	0	0
	0	0.0058824	0	0	0	0.0058824	0	0.011765	0.011765	0.011765	0.0058824	0
	0.0058824	0.017647	0.0058824	0.0058824	0.0058824	0	0.0058824	0.0058824	0	0	0.011765	0
	0.017647	0.20588	0.052941	0.047059	0.029412	0.082353	0.017647	0.0058824	0.029412	0.0058824	0.011765	0
	0.023529	0.094118	0.1	0.064706	0.064706	0.023529	0.029412	0.035294	0.029412	0.011765	0.023529	0.023529
	0.0058824	0.041176	0.0058824	0.023529	0.011765	0.011765	0.0058824	0.011765	0	0	0.011765	0.0058824
	0.011765	0.064706	0.052941	0.052941	0.011765	0.052941	0.035294	0.029412	0.047059	0.017647	0.035294	0.058824
	0.035294	0.011765	0	0.0058824	0.0058824	0	0.0058824	0.0058824	0.0058824	0.0058824	0.017647	0
	0.0058824	0.035294	0.035294	0.017647	0.035294	0.0058824	0.011765	0.011765	0.0058824	0.0058824	0.011765	0.0058824
	0.011765	0.11765	0.12941	0.088235	0.052941	0.052941	0.047059	0.017647	0.017647	0.017647	0.035294	0.041176
	0.017647	0.064706	0.082353	0.088235	0.082353	0.064706	0.047059	0.023529	0.041176	0.023529	0.064706	0.011765
	0.041176	0.047059	0.035294	0.035294	0.0058824	0.0058824	0.011765	0.017647	0.017647	0.011765	0.023529	0.0058824
	0.011765	0.011765	0.023529	0.070588	0.017647	0.011765	0.011765	0.076471	0.017647	0.011765	0.10588	0.076471
	0	0	0	0	0	0	0	0	0	0	0	0
	0	0	0	0	0	0	0	0	0	0	0	0
	0	0	0	0	0	0	0	0	0	0	0	0
	0	0.0058824	0	0.0058824	0.0058824	0	0	0	0	0	0	0
	0	0	0	0	0	0	0	0	0	0	0	0
	0	0	0.0058824	0	0	0	0	0	0	0	0	0
	0.0058824	0.0058824	0	0.0058824	0	0	0	0	0	0	0	0
	0	0	0	0.011765	0	0	0	0	0	0	0	0
	0	0	0	0	0	0	0	0	0	0	0	0
	0	0	0	0	0	0	0	0	0	0	0	0
	0	0	0	0	0	0	0	0	0	0	0	0
	0	0	0	0	0	0	0	0	0	0	0	0
	0	0	0	0	0	0	0	0	0	0	0	0
	0	0	0	0.0058824	0	0	0	0	0	0	0	0
	0.017647	0.0058824	0.023529	0.0058824	0.017647	0	0	0	0	0	0	0
	0	0	0	0	0.0058824	0	0	0.011765	0	0.0058824	0	0
	0.011765	0.0058824	0	0.017647	0.0058824	0.0058824	0	0.011765	0.041176	0	0.011765	0.011765
	0	0	0	0	0	0.0058824	0	0	0	0	0	0.0058824
	0.011765	0.0058824	0.0058824	0.011765	0	0.017647	0	0.0058824	0.011765	0	0	0
	0.029412	0.011765	0.017647	0	0.0058824	0.029412	0.011765	0	0.0058824	0.023529	0.011765	0.017647
	0	0.011765	0.041176	0.0058824	0.011765	0	0	0	0	0	0	0
	0.0058824	0.0058824	0.017647	0.017647	0.0058824	0.017647	0	0.0058824	0.0058824	0	0.0058824	0
	0.023529	0.035294	0.070588	0.011765	0.035294	0.047059	0.029412	0.0058824	0.0058824	0.017647	0.011765	0.0058824
	0.041176	0.1	0.064706	0.047059	0.041176	0.064706	0.047059	0.047059	0.0058824	0.011765	0.052941	0.017647
	0.0058824	0.029412	0.017647	0.011765	0.023529	0.023529	0.023529	0.017647	0.017647	0.0058824	0.017647	0.023529
	0.023529	0.052941	0.023529	0.029412	0	0.035294	0.023529	0.011765	0.011765	0.011765	0.0058824	0.0058824
	0.041176	0.029412	0.029412	0.029412	0.011765	0.035294	0.041176	0.029412	0.0058824	0.017647	0.023529	0.017647
	0.0058824	0	0.0058824	0.0058824	0	0	0	0.011765	0.017647	0	0	0
	0	0	0	0	0	0	0	0	0	0	0	0
	0	0	0	0.0058824	0	0.011765	0	0.023529	0.0058824	0	0	0
	0.011765	0.011765	0.011765	0	0.011765	0.011765	0.0058824	0.017647	0	0	0	0.0058824
	0	0.0058824	0.011765	0	0.0058824	0	0	0	0	0	0	0
	0.0058824	0.0058824	0.011765	0.017647	0.017647	0.0058824	0.0058824	0.0058824	0.0058824	0	0.011765	0
	0.0058824	0.029412	0.047059	0.047059	0.047059	0	0.041176	0.023529	0	0	0.011765	0
	0.0058824	0.011765	0.017647	0.011765	0.047059	0.035294	0.017647	0.017647	0.0058824	0	0.011765	0.017647
	0	0.0058824	0.023529	0.0058824	0.017647	0.0058824	0.023529	0	0.011765	0	0.011765	0
	0	0.011765	0.0058824	0	0.017647	0.0058824	0	0	0.011765	0.0058824	0.0058824	0.017647
	0.017647	0.017647	0.017647	0	0.035294	0.0058824	0.023529	0.017647	0.017647	0	0	0.0058824
	0.041176	0.088235	0.12941	0.035294	0.047059	0.023529	0.017647	0.041176	0.070588	0.029412	0.035294	0.035294
	0	0	0	0	0	0	0	0	0	0	0	0
	0.017647	0.064706	0.058824	0.0058824	0.023529	0.017647	0.029412	0.011765	0.023529	0.0058824	0.017647	0.017647
	0.047059	0.082353	0.064706	0.088235	0.017647	0.011765	0.011765	0.017647	0.041176	0.041176	0.0058824	0.0058824
	0.017647	0.052941	0.17647	0.070588	0.011765	0.029412	0.011765	0	0.0058824	0.0058824	0.011765	0
	0.070588	0.070588	0.16471	0.12353	0.035294	0.023529	0.017647	0.011765	0.0058824	0.011765	0.029412	0
	0.28824	0.39412	0.47647	0.35294	0.15882	0.15882	0.16471	0.082353	0.088235	0.064706	0.12941	0.017647
	0.1	0.13529	0.14118	0.076471	0.035294	0.041176	0.064706	0.082353	0.017647	0.029412	0.094118	0.017647
	0.058824	0.12941	0.082353	0.058824	0.064706	0.11176	0.082353	0.029412	0.058824	0.041176	0.064706	0.052941
	0.076471	0.12353	0.076471	0.076471	0.058824	0.047059	0.017647	0.035294	0.041176	0.0058824	0.029412	0.017647
	0.37059	0.3	0.28235	0.1	0.041176	0.070588	0.064706	0.076471	0.094118	0.029412	0.070588	0.035294
	0	0	0	0.0058824	0.011765	0	0	0.0058824	0.0058824	0	0.023529	0.011765
	0	0	0	0	0.0058824	0.0058824	0.0058824	0	0	0	0	0.011765
	0.0058824	0.0058824	0.0058824	0	0	0	0.011765	0.017647	0.017647	0.0058824	0.011765	0.035294
	0	0	0.0058824	0.0058824	0	0.0058824	0.011765	0.0058824	0.035294	0	0.017647	0.023529
	0.0058824	0	0.017647	0	0.011765	0.017647	0.011765	0.035294	0.035294	0.035294	0.023529	0.017647
	0	0	0	0.041176	0.052941	0.023529	0.058824	0.029412	0.011765	0.029412	0.047059	0.047059
	0.0058824	0	0	0.0058824	0.023529	0.023529	0.029412	0.017647	0.041176	0.041176	0.0058824	0.017647
	0	0.0058824	0.017647	0.017647	0.023529	0.035294	0.017647	0.052941	0.12353	0.082353	0.11176	0.13529
	0.0058824	0.029412	0.088235	0.023529	0.023529	0.029412	0.064706	0.017647	0.029412	0.017647	0.052941	0.011765
	0	0.035294	0.035294	0.029412	0.017647	0.011765	0.041176	0.011765	0.029412	0.035294	0.023529	0.052941
	0	0.0058824	0.011765	0.029412	0.029412	0.011765	0.041176	0.047059	0.11765	0.052941	0.023529	0.017647
	0	0.041176	0.088235	0.094118	0.094118	0.070588	0.10588	0.1	0.10588	0.14706	0.20588	0.10588
	0.023529	0.0058824	0.058824	0.076471	0.094118	0.052941	0.14706	0.12353	0.12353	0.076471	0.13529	0.1
	0.011765	0.011765	0.064706	0.047059	0.035294	0.029412	0.088235	0.064706	0.047059	0.058824	0.082353	0.088235
	0	0	0	0.0058824	0	0	0.0058824	0.011765	0	0	0.0058824	0
	0	0	0	0	0	0	0	0	0.011765	0	0	0
	0.0058824	0.0058824	0.0058824	0	0	0	0.017647	0	0.0058824	0	0.011765	0
	0.0058824	0	0	0	0	0	0	0	0	0.0058824	0	0
	0.0058824	0	0.0058824	0.0058824	0.0058824	0	0	0.017647	0.058824	0	0	0
	0	0	0.041176	0.047059	0.064706	0.047059	0.047059	0.029412	0.029412	0.035294	0.052941	0.058824
	0.0058824	0	0.011765	0.0058824	0.041176	0.023529	0.0058824	0.017647	0.035294	0.0058824	0.017647	0.047059
	0	0	0	0	0.0058824	0.058824	0.0058824	0.011765	0.12941	0.058824	0.11176	0.12353
	0	0.064706	0.22941	0.035294	0.017647	0.029412	0.0058824	0.0058824	0.029412	0.029412	0.047059	0.023529
	0.0058824	0.017647	0.029412	0.0058824	0.011765	0.0058824	0.0058824	0.0058824	0.017647	0.029412	0.0058824	0.017647
	0.0058824	0	0.017647	0.011765	0.011765	0.0058824	0.011765	0.052941	0.076471	0.029412	0.011765	0.0058824
	0	0.029412	0.070588	0.041176	0.041176	0.064706	0.047059	0.070588	0.11176	0.11765	0.16471	0.13529
	0	0.0058824	0.029412	0.0058824	0.029412	0.029412	0.017647	0.047059	0.035294	0.011765	0.041176	0.047059
	0.0058824	0.011765	0.0058824	0.017647	0.011765	0	0.017647	0.017647	0.058824	0.035294	0.023529	0.064706
	0	0.0058824	0.0058824	0	0	0	0	0.0058824	0	0	0	0
	0.0058824	0.0058824	0	0	0	0	0	0	0.0058824	0	0	0.011765
	0.0058824	0.011765	0.0058824	0	0	0	0.0058824	0.0058824	0.0058824	0.0058824	0.0058824	0
	0.017647	0.0058824	0	0	0	0.011765	0	0	0	0	0	0
	0.011765	0.0058824	0.011765	0.0058824	0.011765	0.011765	0	0.011765	0.0058824	0	0.0058824	0
	0	0.0058824	0.017647	0.011765	0.023529	0.029412	0.023529	0.035294	0.011765	0.017647	0.052941	0.041176
	0.0058824	0.011765	0.011765	0.011765	0.011765	0.0058824	0	0.0058824	0.011765	0	0.011765	0.0058824
	0	0	0.011765	0.0058824	0.011765	0.017647	0.0058824	0.017647	0.058824	0.011765	0.088235	0.10588
	0.017647	0.052941	0.25882	0.064706	0.023529	0.052941	0	0.011765	0.0058824	0	0.017647	0.023529
	0.011765	0.070588	0.023529	0.035294	0.0058824	0.023529	0	0.017647	0	0	0.035294	0.011765
	0.017647	0.011765	0.029412	0.017647	0.011765	0.0058824	0.011765	0.017647	0.023529	0.011765	0.0058824	0.011765
	0	0.076471	0.14118	0.082353	0.070588	0.082353	0.082353	0.14118	0.058824	0.070588	0.13529	0.070588
	0.023529	0.029412	0.064706	0.058824	0.052941	0.076471	0.047059	0.047059	0.0058824	0.0058824	0.029412	0.041176
	0.023529	0.023529	0.058824	0.047059	0.035294	0.023529	0.029412	0.029412	0	0.0058824	0.035294	0.035294
	0	0	0	0	0	0	0.0058824	0.0058824	0.029412	0.0058824	0.017647	0.011765
	0	0	0	0	0	0.0058824	0	0	0.0058824	0	0	0.0058824
	0.011765	0.0058824	0.0058824	0	0.0058824	0.0058824	0	0	0.017647	0.029412	0.0058824	0.017647
	0.011765	0.011765	0	0	0	0	0	0	0.0058824	0	0.017647	0
	0.0058824	0	0	0	0	0.0058824	0.0058824	0.011765	0.052941	0.023529	0	0.011765
	0	0.011765	0.023529	0.076471	0.18235	0.041176	0.18824	0.17059	0.13529	0.20588	0.16471	0.17059
	0	0	0.011765	0	0.035294	0.023529	0.0058824	0.023529	0.076471	0.041176	0.052941	0.029412
	0.0058824	0	0	0.0058824	0.023529	0.064706	0.017647	0.023529	0.43529	0.38235	0.32941	0.36471
	0	0.058824	0.12353	0.011765	0.017647	0.041176	0.017647	0.029412	0.082353	0.041176	0.023529	0.041176
	0.0058824	0.017647	0.011765	0.0058824	0	0.0058824	0.017647	0.011765	0.041176	0.029412	0.011765	0.017647
	0.0058824	0	0.0058824	0.011765	0.029412	0.011765	0.023529	0.11176	0.39412	0.082353	0.0058824	0.011765
	0	0.035294	0.035294	0.029412	0.1	0.041176	0.13529	0.21765	0.29412	0.44706	0.24118	0.25882
	0	0	0.0058824	0.023529	0.058824	0.064706	0.064706	0.070588	0.15294	0.14706	0.2	0.14706
	0	0	0	0.011765	0.011765	0.0058824	0.035294	0.035294	0.035294	0.070588	0.035294	0.064706
	0.0058824	0	0.011765	0.0058824	0	0.0058824	0.0058824	0.0058824	0.0058824	0	0.0058824	0
	0.011765	0	0	0.0058824	0	0	0	0	0.0058824	0	0.0058824	0.0058824
	0.011765	0	0	0.0058824	0	0	0	0.0058824	0.029412	0	0.017647	0.017647
	0.017647	0.011765	0.0058824	0	0	0	0	0.0058824	0.017647	0.011765	0.0058824	0
	0.011765	0.0058824	0.0058824	0.0058824	0.017647	0.011765	0	0.029412	0.041176	0.029412	0.023529	0
	0	0.011765	0.035294	0.082353	0.052941	0.088235	0.070588	0.076471	0.041176	0.058824	0.082353	0.088235
	0.0058824	0	0.017647	0.017647	0.017647	0.017647	0.011765	0	0.023529	0.029412	0.029412	0.023529
	0	0.011765	0.017647	0.0058824	0.017647	0.047059	0.017647	0.011765	0.22353	0.13529	0.19412	0.21765
	0.023529	0.076471	0.25294	0.064706	0.023529	0.052941	0.023529	0.023529	0.058824	0.029412	0.023529	0.041176
	0.017647	0.041176	0.041176	0.011765	0.017647	0.017647	0	0.011765	0	0.041176	0.017647	0.0058824
	0.0058824	0.011765	0.023529	0.029412	0.058824	0.029412	0.023529	0.088235	0.22353	0.070588	0.035294	0.0058824
	0	0.058824	0.047059	0.076471	0.11176	0.094118	0.12353	0.1	0.14118	0.21765	0.19412	0.13529
	0.052941	0.029412	0.029412	0.023529	0.1	0.047059	0.082353	0.052941	0.076471	0.029412	0.064706	0.094118
	0.023529	0.041176	0.041176	0.041176	0.023529	0.070588	0.029412	0.023529	0.041176	0.058824	0.035294	0.047059
	0	0.0058824	0	0.0058824	0.011765	0.017647	0.017647	0.023529	0.035294	0.029412	0.029412	0.017647
	0.0058824	0.0058824	0	0	0	0.0058824	0.0058824	0.017647	0	0.011765	0.011765	0.0058824
	0.0058824	0.011765	0	0.0058824	0.023529	0.011765	0.011765	0.052941	0.052941	0.029412	0.035294	0.035294
	0.0058824	0.0058824	0.011765	0.011765	0.023529	0.0058824	0	0.035294	0.035294	0.029412	0.035294	0.029412
	0.0058824	0.017647	0.0058824	0.0058824	0.023529	0.017647	0.017647	0.035294	0.058824	0.058824	0.029412	0.017647
	0	0.0058824	0.076471	0.12941	0.14706	0.094118	0.21176	0.28235	0.17059	0.28235	0.25882	0.18824
	0	0.0058824	0.017647	0.023529	0.041176	0.041176	0.064706	0.052941	0.094118	0.094118	0.058824	0.058824
	0	0	0.017647	0.023529	0.023529	0.035294	0.035294	0.047059	0.16471	0.19412	0.27059	0.18824
	0	0.041176	0.12353	0.041176	0.035294	0.017647	0.029412	0.070588	0.076471	0.082353	0.052941	0.052941
	0	0.052941	0.035294	0.023529	0.029412	0.070588	0.064706	0.11765	0.070588	0.14118	0.070588	0.076471
	0.0058824	0.0058824	0.029412	0.064706	0.029412	0.047059	0.082353	0.064706	0.16471	0.11765	0.082353	0.064706
	0	0.058824	0.076471	0.1	0.070588	0.082353	0.14118	0.19412	0.2	0.48824	0.34118	0.32941
	0.017647	0.064706	0.047059	0.064706	0.082353	0.070588	0.1	0.14706	0.15294	0.22353	0.18235	0.11176
	0	0	0	0	0.0058824	0.017647	0.011765	0.029412	0.017647	0.035294	0.029412	0.041176
	0	0	0	0.0058824	0.0058824	0	0.0058824	0	0.011765	0.0058824	0	0.023529
	0	0.0058824	0	0.0058824	0.011765	0.0058824	0.023529	0.017647	0.041176	0.035294	0.023529	0.023529
	0.017647	0.0058824	0	0	0	0.011765	0.0058824	0	0.058824	0.029412	0.035294	0.017647
	0	0.0058824	0	0.011765	0.011765	0.011765	0.017647	0.041176	0.17647	0.058824	0.023529	0.017647
	0	0	0.082353	0.12941	0.15294	0.13529	0.22353	0.21765	0.21176	0.32353	0.21176	0.20588
	0	0	0.017647	0.017647	0.047059	0.070588	0.1	0.064706	0.16471	0.14118	0.12353	0.058824
	0	0	0	0.011765	0.058824	0.10588	0.052941	0.070588	0.67647	0.50588	0.62353	0.74118
	0.0058824	0.047059	0.16471	0.011765	0.023529	0.082353	0.070588	0.058824	0.15882	0.13529	0.088235	0.10588
	0	0.047059	0.023529	0.017647	0.047059	0.011765	0.1	0.052941	0.11176	0.11765	0.1	0.11176
	0	0.011765	0.0058824	0.052941	0.064706	0.011765	0.047059	0.18235	0.71765	0.3	0.082353	0.047059
	0.017647	0.011765	0.035294	0.082353	0.12353	0.17647	0.29412	0.24118	0.32353	0.42941	0.46471	0.39412
	0.0058824	0.011765	0.011765	0.035294	0.064706	0.058824	0.082353	0.15294	0.18824	0.20588	0.18235	0.19412
	0	0	0	0	0	0	0	0	0	0	0	0
	0	0	0	0	0	0	0	0	0	0	0	0.0058824
	0	0	0	0	0	0	0	0	0	0	0	0
	0	0	0	0	0	0	0	0	0	0	0	0
	0	0	0	0	0	0	0	0	0	0	0	0
	0	0	0	0	0	0	0	0	0	0.0058824	0	0
	0	0	0	0	0	0	0	0	0	0	0.0058824	0
	0	0	0	0	0	0	0.011765	0.0058824	0.017647	0.011765	0.017647	0.029412
	0	0	0	0.0058824	0	0	0	0	0	0	0	0
	0.0058824	0	0	0	0	0	0	0	0.0058824	0	0	0.0058824
	0	0.0058824	0	0.011765	0.0058824	0	0	0.0058824	0	0	0	0
	0	0	0	0	0	0.017647	0.011765	0.011765	0.041176	0.035294	0.029412	0.041176
	0	0	0	0.0058824	0.0058824	0	0	0	0	0	0	0
	0	0	0	0	0.0058824	0.011765	0.0058824	0	0	0.011765	0	0.0058824
	0	0	0.0058824	0.011765	0.0058824	0	0	0.011765	0.0058824	0	0	0
	0	0	0	0.011765	0	0.0058824	0	0.011765	0	0.0058824	0	0.0058824
	0	0	0	0	0	0	0	0	0	0	0	0
	0	0	0	0.0058824	0	0	0	0.0058824	0	0	0.0058824	0
	0	0	0.0058824	0.0058824	0.0058824	0.0058824	0	0.0058824	0.0058824	0.011765	0.0058824	0
	0	0	0.011765	0	0.0058824	0	0	0.017647	0	0.011765	0	0.0058824
	0	0	0	0	0	0.0058824	0	0	0	0	0.0058824	0
	0.0058824	0	0.0058824	0	0.0058824	0	0	0.0058824	0.011765	0	0	0.0058824
	0	0	0	0	0.0058824	0	0	0.017647	0	0.011765	0.0058824	0.011765
	0	0	0	0	0	0	0	0.0058824	0.0058824	0	0	0
	0.0058824	0	0.0058824	0.0058824	0.011765	0	0.0058824	0.0058824	0.023529	0.0058824	0.011765	0.023529
	0.0058824	0.023529	0.011765	0.017647	0.017647	0.0058824	0.011765	0.023529	0.023529	0.029412	0.011765	0.011765
	0	0	0	0	0.0058824	0.017647	0.017647	0.070588	0.017647	0.017647	0	0.023529
	0.011765	0	0.0058824	0.017647	0.023529	0.011765	0	0.052941	0.011765	0.017647	0.023529	0.017647
	0.011765	0.011765	0.0058824	0.011765	0.011765	0.017647	0.0058824	0.047059	0.017647	0.011765	0.0058824	0.0058824
	0.011765	0.0058824	0.017647	0.017647	0.017647	0.023529	0.011765	0.058824	0.023529	0.035294	0.011765	0
	0	0	0	0	0	0	0	0.0058824	0	0	0	0
	0	0	0	0	0	0	0	0	0	0	0	0
	0.0058824	0.0058824	0	0	0	0	0.0058824	0.011765	0	0	0	0
	0	0.0058824	0	0	0	0	0	0.0058824	0	0	0	0
	0.011765	0.0058824	0	0	0	0	0	0	0.0058824	0	0	0
	0.0058824	0	0	0	0	0	0.0058824	0	0	0	0	0
	0.0058824	0	0	0	0	0	0.0058824	0.0058824	0	0	0.0058824	0
	0.0058824	0.0058824	0	0	0	0	0.0058824	0.017647	0.023529	0.0058824	0.023529	0.011765
	0.023529	0.0058824	0	0	0	0.011765	0	0	0	0	0	0
	0.064706	0.041176	0.011765	0	0	0.0058824	0.011765	0.0058824	0	0.0058824	0	0.0058824
	0.017647	0.029412	0.011765	0.0058824	0.0058824	0.023529	0.017647	0.017647	0.0058824	0	0	0.0058824
	0.011765	0.052941	0.047059	0.017647	0.0058824	0.052941	0.058824	0.14118	0.082353	0.023529	0.023529	0.052941
	0.082353	0.064706	0.047059	0.029412	0.052941	0.11765	0.082353	0.035294	0.035294	0.011765	0.029412	0.052941
	0.017647	0.023529	0.023529	0.0058824	0.0058824	0.070588	0.052941	0.047059	0.029412	0.0058824	0.017647	0.017647
	0.076471	0.064706	0.082353	0.017647	0.017647	0.082353	0.041176	0.082353	0.023529	0.023529	0.017647	0.011765
	0	0	0	0	0	0	0	0	0	0	0	0
	0	0	0	0	0	0	0	0	0	0	0	0
	0	0	0	0	0.0058824	0	0.0058824	0.0058824	0.011765	0.011765	0	0.011765
	0	0	0	0	0	0.011765	0	0	0	0.0058824	0.0058824	0
	0	0.0058824	0.017647	0.017647	0.023529	0.035294	0.0058824	0.0058824	0.011765	0.0058824	0	0.0058824
	0	0	0	0.017647	0.011765	0.017647	0.017647	0.0058824	0	0.0058824	0.017647	0.011765
	0	0	0	0.0058824	0	0	0	0.0058824	0.0058824	0.0058824	0	0.0058824
	0.011765	0	0	0	0	0.029412	0.011765	0.035294	0.047059	0.052941	0.070588	0.11176
	0.0058824	0	0	0.011765	0.017647	0.017647	0	0.0058824	0.0058824	0.0058824	0	0.0058824
	0	0	0	0.041176	0.064706	0.082353	0.029412	0.023529	0.041176	0	0.011765	0.023529
	0.017647	0.011765	0.035294	0.076471	0.076471	0.12353	0.076471	0.011765	0.035294	0.064706	0.011765	0.041176
	0	0.0058824	0.035294	0.10588	0.088235	0.2	0.082353	0.13529	0.17059	0.13529	0.13529	0.15882
	0	0.011765	0.029412	0.035294	0.082353	0.1	0.070588	0.041176	0.070588	0.041176	0.058824	0.064706
	0.029412	0.029412	0.041176	0.094118	0.1	0.35294	0.16471	0.1	0.14706	0.10588	0.1	0.10588
	0.017647	0.035294	0.25294	0.47059	0.39412	0.52941	0.31176	0.15882	0.24706	0.14706	0.10588	0.070588
	0	0	0	0	0	0	0	0	0.0058824	0	0	0
	0	0	0	0	0	0	0	0	0	0	0	0
	0	0	0.0058824	0.047059	0.0058824	0.0058824	0	0	0.029412	0.017647	0.023529	0
	0	0	0	0.064706	0.070588	0.023529	0.017647	0.023529	0.064706	0.064706	0.011765	0.011765
	0.011765	0.0058824	0.011765	0.017647	0.0058824	0.023529	0	0	0.017647	0.011765	0.0058824	0.0058824
	0	0	0.011765	0.041176	0.035294	0.035294	0.023529	0.023529	0.011765	0.0058824	0.029412	0
	0	0	0	0.029412	0.017647	0	0	0.011765	0.0058824	0.017647	0.0058824	0.0058824
	0	0	0	0.011765	0.029412	0.011765	0.023529	0.047059	0.12353	0.24706	0.14118	0.25294
	0	0.0058824	0.011765	0.029412	0.064706	0.058824	0.041176	0.041176	0.047059	0.0058824	0.011765	0.0058824
	0.041176	0.035294	0.047059	0.1	0.11765	0.029412	0.023529	0.029412	0.088235	0.017647	0.047059	0.011765
	0.041176	0.017647	0.052941	0.15882	0.16471	0.12941	0.12353	0.082353	0.18235	0.17647	0.12353	0.064706
	0.011765	0.064706	0.18824	0.67059	0.78235	0.66471	0.28235	0.38824	0.66471	0.66471	0.42353	0.36471
	0.023529	0.064706	0.17647	0.39412	0.49412	0.33529	0.18235	0.21765	0.38235	0.30588	0.27059	0.094118
	0.035294	0.052941	0.058824	0.14706	0.22941	0.14118	0.052941	0.094118	0.11765	0.21765	0.15882	0.12353
	0.070588	0.035294	0.17647	0.48824	0.6	0.37059	0.22941	0.21176	0.24706	0.24706	0.12941	0.070588
vCA1 - PL5 pairs Between shocks/right panel
Shock 1-4 Coupled	0.014706	0.0014706	0.011765	0.0088235	0.19853	0.016176	0.12206	0.025	0	0	0.038235	0.041176
Shock 1-4 Non-coupled	0	0.0029412	0	0.0014706	0	0	0.0014706	0	0.0029412	0	0	0	0	0.0014706	0.0029412	0.0014706	0.0029412	0.0044118	0.0014706	0.0029412	0.0044118	0.0044118	0.0044118	0.0044118	0.0058824	0.0088235	0.013235	0.014706	0.010294	0.011765	0	0	0.0014706	0.0014706	0.0014706	0.0014706	0.0014706	0	0.0044118	0.0014706	0.017647	0.014706	0.032353	0.035294	0.048529	0.054412	0.060294	0.072059	0.061765
Shock 9-12 Coupled	0	0.0014706	0.019118	0.0058824	0.29265	0.0088235	0.14265	0.017647	0	0	0.15	0.66324
Shock 9-12 Non-coupled	0	0	0	0	0	0	0.0014706	0	0	0.0014706	0	0	0	0	0	0	0	0	0.0014706	0	0	0	0	0	0	0	0	0	0	0	0	0	0	0	0	0	0	0	0	0	0.0014706	0.017647	0.017647	0.013235	0.019118	0.025	0.013235	0.017647	0.010294
BLA - vCA1 - PL5 triplet During shocks/left panel
Coupled
Shocks	1	2	3	4	5	6	7	8	9	10	11	12
	0	0.51574	0.51573	0.51573	0.51573	0.51573	0	0	0	0.51573	0	0.51573
	0	0.51574	0	0	0	0	0	0.51573	0	0	0	0.51573
	0	0	0.51573	0	0	0	0.51574	0	0	0.51573	0	0
	0	0	0	0.51573	0	0	0	0	0	0	0	0
	0	0	0	0	0	0	0	0	0	0	0	0
	0	0	0	0	0	0	0	0	0	0	0	0
	0	0	0	0	0	0	0	0	0	0	0	0
	1.0315	4.1259	0.51573	1.5472	1.0315	0	0.51574	0.51573	0.51574	0	0	0.51573
	0	0.51574	0	0	0	0	0	0	0	0	0	0
	0	0	0	0	0	0	0	0	0	0	0	0
	0	0	0	0	0.51573	0	0	0	0	0	0	0
	0	0	0	0	0.51573	0	0	0	0	0	0	0
	0	0	0.51573	1.5472	0	0	1.0315	0.51573	0.51574	0.51573	0	0
	0	0	1.5472	0.51573	0	0	0	0.51573	0	0	0	0.51573
	0	0	0	0	0.51573	0	0.51574	0.51573	0	0	0	0
	0	0	0	0	0.51573	0	0	0	0	0	0	0
	0	0	0	0	0	0	0	0	0	0	0	0
	0	0.51573	0	0	0	0	0	0	0	0	0	0
	0	0.51573	0	0	0.51574	0.51574	0.51573	0	0	0	0	0.51573
	0	0.51573	0	0	0	0	0	0	0	0	0	0
	0	0	0	0	0	0	0	0	0	0	0	0
	0	0	0	0	0	0	0	0	0	0	0	0
	0	0	0	0	0	0	0	0	0	0	0	0
	0	0	0.51574	0	0	0	0	0	0	0	0	0
	0	0	0	0	0	0	0	0	0	0	0	0
	0	0	0	0	0	0	0	0	0	0	0	0
	0	0	0	0	0	0	0	0	0	0	0	0
	0	0	0	0	0	0	0	0	0	0	0	0
	0	0	0	0	0	0	0	0	0	0	0.51573	0
	0	0	0	0	0	0	0	0	0	0	0	0
	0.51574	0	0	0	0	0	0	0	0	0	0.51573	0
	0	0	0	0	0	0	0	0	0	0	0	0
	1.0315	0	0.51573	0	0.51573	0	0.51573	0	1.0315	0	0.51573	0
	0.51574	0	0	0	0	0	0	0	0.51573	0	0.51573	0
	1.0315	0	0	0	0	0	0	0	0.51573	0	0	0
	0	0	0	0	0	0	0	0	0	0	0	0
	0.51574	0	0	0	0	0	0	0	0	0	0.51573	0
	0	0	0	0	0	0	0	0	0	0	0.51573	0
	0	0	0	0	0	1.0315	0	0.51574	0.51573	0	0.51573	0.51573
	0	0	0	0	0	0	0	0	0.51573	0	0	0
	0.51574	0.51573	0	0	0	0	0	0.51574	0	0	0.51573	0
	0	0	0	0	0.51573	0.51574	0.51573	1.0315	0	0	0	0.51573
	0	0	0	0	0	0	0	0	0	0	0	0
	0	0	0	0	0	0	0	0	0	0	0	0
[truncated: 5,823 more rows]
[truncated: 2,776 more columns]
