# Supplementary material for: De novo inter-regional coactivations of preconfigured local ensembles support memory
Source: Nat Commun. 2022 Mar 11;13:1272. doi: 10.1038/s41467-022-28929-x (PMC8917150; doi:10.1038/s41467-022-28929-x)
Supplement: Supplementary file 6 — Source Data [file 41467_2022_28929_MOESM6_ESM.zip › SourceData/fig07_d.csv]

Fig. 7d
Top left panel
Pre-cond coupled
Time (min)	-67.5	-62.5	-57.5	-52.5	-47.5	-42.5	-37.5	-32.5	-27.5	-22.5	-17.5	-12.5	-7.5	-2.5
	0.8	1.2	1.2	0.6	1	1.4	0.8	1.6	1.2	1	0.6	1.2	0.8	1.2
	0	0.8	0.4	0.6	0.2	0.4	0.6	1.6	0	0	0.2	0.6	0.2	0.2
	0.8	0.8	1	0.2	0.4	0.6	1.2	0.8	0.6	0.8	0.4	0.8	0.4	0.4
	0.2	0.2	0	0.4	0.2	0	0	0.2	0	0.2	0	0	0.2	0.2
	0.2	0.4	0.2	0	0.6	0.2	0	0.6	0	0	0	0.2	0.2	0
	0	0	0	0	0.2	0.2	0	0.2	0.2	0.6	0	0	0.2	0
	0	0.4	0.4	0	0.4	0	0	0.2	0	0.2	0.4	0.2	0	0.4
	0	0.2	0.2	0	0.4	0.4	0	0.2	0	0.2	0.2	0.2	0.2	0
	0.4	0.2	0.2	0	0.4	0.2	0	0.8	0	0.2	0.4	0.2	0.4	0.4
	2.2	0.8	1.8	1.4	0.2	0.2	0.2	1	0.6	0.2	0.4	0.8	0.2	0.2
	0.2	0	0	0.4	0.4	0	0.2	0.2	0.2	0	0	0	0.2	0.2
	0	0	0.8	1.2	1	0.4	0.8	0.4	1	0.6	0.4	0.4	1	0.4
	0	0.6	1.6	2.2	1	1.8	1.4	1.6	1.2	1	0.8	1.2	0.6	0.2
	0	0.6	0.4	0.4	0.2	0.4	0.2	0.6	0.8	0.4	0	0	0.4	0
	0.8	2	1.6	2.4	1.6	1.6	0.8	2.2	2.6	1.4	1.2	0.8	0.6	1.4
	0.8	0.4	0.6	0.6	0.6	1	0.4	0.6	0.2	0.2	0.4	0	1	1
	0.2	0	0.2	0.4	0	0.4	0.6	0	0.6	1	0.2	0.2	0.4	0.8
	0.8	1.6	1.4	0.4	1	0.4	0.2	0.2	0.8	1.6	1	0.4	1	1.4
	0.4	0.2	0.2	0	0	0.6	0.6	0.2	0.2	0	0.2	0	0	0.6
	0.6	0.2	0	0.2	0	0.2	0.4	0	0.4	0.2	0.2	0	0.2	0.2
	0.6	0.4	0.4	0	0.2	0.2	0.8	1	0.4	0.4	0.2	0.2	0.2	0
	0.2	0.6	1.4	0.6	0.2	0	0.2	1.2	1.6	1.4	1	1	0.8	0.4
	0	0.4	0.6	0.4	0	0.4	0.2	0.2	0	0	0.4	0.4	0	0
	0.6	0.2	0.8	0	0	0	0	0.4	0	0	0.2	0	0	0
	0.2	0.4	2.4	1.2	1.6	0.4	0.8	1.6	1	0.6	0.4	1	0.8	0.8
	0.8	1	1	0.8	1.4	0.2	0.2	1.2	0.4	0.4	0.4	0.4	0.6	1.2
	0.2	0	0.4	0.4	0.4	0.4	0.2	0.4	0	0.6	0.4	0.2	0	0
	0.2	0.2	0.6	1	0.4	0.6	0	0.4	0	0	0	0	0	0.2
	1.4	2	2.6	2.2	1.4	1.8	0.6	1.4	2.8	2	1	0.8	0.8	1.6
	1.2	0.6	1.8	1.2	1.6	0.8	0.4	1.8	1	0.8	1	1	0.2	1
	0.2	0.2	1.2	0.6	1	0.6	0.2	0.2	0.6	0.8	0.2	0.4	0.6	0
	0.8	0.4	1	1.2	0.6	0.6	0	1	0.8	0.8	0	0.4	0.2	0.6
	3.8	3.2	5.2	3.4	3	2.6	3.2	3.2	3	2.2	3.6	1.8	1.2	2.2
	1.8	1.4	1	2.2	1.6	1.8	1.8	1.4	1.8	1.4	1.8	1.8	0.8	1.2
	5	5.4	5.6	3.8	3.8	2.8	2.4	6.2	3.4	4	4	3.6	2	2.8
	0.8	1	2	1.8	1.6	1	0.4	0.8	1	1.2	0.2	0.8	0.6	2.4
	0	0.6	0	0.2	0.4	0.4	0.6	0	0.2	0	0.2	0.2	0.2	0.2
	0	0	0.4	0.2	0.8	0.2	0.2	0	0	0	0.2	0.2	0.4	0.2
Pre-cond non-coupled
Time (min)	-67.5	-62.5	-57.5	-52.5	-47.5	-42.5	-37.5	-32.5	-27.5	-22.5	-17.5	-12.5	-7.5	-2.5
	0.4	0.6	0.2	0	0	0.2	0	0.2	0.2	0.2	0.4	0.4	0	0.4
	0	0	0	0.2	0	0	0	0.2	0	0.4	0	0	0.2	0
	0.2	0	0	0.2	0.2	0.2	0	0.4	0	0.4	0	0.4	0	0.2
	0	0.2	0	0	0	0.6	0	0	0.4	0	0	0.4	0	0.2
	0.4	0	0.2	0	0	0	0	0	0	0	0	0.4	0.4	0
	0.2	0.4	0	0	0	0.4	0	0.4	0.2	0.4	0.2	0.2	0.6	0.4
	0.2	0.4	0.2	0	0.2	0.2	0.2	0	0	0.8	0.2	0.2	0.2	0.2
	0	0.4	0	0.2	0	0.2	0	0.4	0.2	0	0.6	0.4	0	0.2
	0	0	0.4	0.2	0.4	0	0	0.6	0	0.2	0	0.2	0.4	0.2
	0	0	0	0.2	0	0.2	0.2	0	0.6	0	0.4	0.2	0.2	0.4
	0	0	0.2	0	0.2	0.2	0.2	0.4	0	0.4	0.4	0.4	0.4	0.2
	0	0.2	0	0	0	0	0	0	0	0	0.2	0.2	0	0
	0.2	0	0.2	0	0.2	0.2	0	0	0.2	0.2	0	0	0	0.4
	0.2	0.2	0.4	0	0	0	0	0.2	0	0	0	0.2	0	0.2
	0	0.2	0.2	0.2	0.2	0	0	0	0	0.2	0	0	0.6	0
	0.2	0	0.2	0	0.2	0	0	0.2	0	0.2	0	0	0.2	0.2
	0.4	0	0	0	0	0	0.2	0	0.4	0.4	0.4	0	0	0
	0	0	0.2	0	0	0	0	0.4	0	0.2	0.2	0.4	0.2	0
	0.2	0.4	0.2	0.2	0.2	0	0.2	0.2	0	0	0	0.2	0.2	0
	0.2	0	1.2	0	0.2	0.8	0	0	0.2	0.4	0	0	0.2	0
	0.2	0.8	0.2	0.4	0	0.4	0.2	0.2	0.4	1	0.6	0.2	0	0.2
	0	0.2	0	0	0.2	0	0	0	0.2	0	0	0	0.2	0
	0.2	0.2	0	0	0.4	0.4	0	0.6	0.6	0.6	0	0.6	0.2	0.2
	0.2	0.2	0	0	0	0.6	0.4	0.2	0	0	0.2	0	0.4	0
	0.2	0.4	0	0.2	0.2	0.2	0.4	0.8	0.2	0	0.2	0.2	0.2	0.4
	0.2	0	0.4	0.2	0.6	0.4	0.4	1	0.4	0.4	0	1.2	0.2	0
	0.2	0.6	0.2	0.2	0.6	0.4	0.2	0.8	0.4	0.2	0.2	0	0.6	0
	0.4	0.4	0.2	0.4	0.8	0.4	0.2	0.6	0.6	1	0.6	0.2	0.6	0.4
	0	0.2	0.2	0	0.4	0.2	0.8	0.6	0.2	0.2	0.2	0.4	0.6	0.4
	0.2	0	0	0.4	0.8	0.2	0.2	0	0.6	0.2	0.2	0.2	0.4	0.4
	0	0.6	0.8	0	0.8	0.2	0	0.4	0.6	0.8	0.2	0	0.2	0.4
	0	0	0	0	0.2	0	0	0	0	0	0.2	0	0.2	0
	0.4	0	0.6	0.6	0.2	0.6	0	0.2	0.2	0.4	0.4	0	0.2	0.4
	0	0.2	0.4	0.4	0.4	0.4	0.4	0.6	0	0.4	0.2	0	0.4	0
	0	0.2	0	0	0	0	0.2	0.4	0.2	0	0.2	0	0	0
	0	0.2	0.2	0.2	0.2	0.2	0.2	0.2	0.2	0.4	0.2	0	0.6	0
	0.4	0.2	0.4	0.2	0.2	0.2	0.6	0.4	0.2	0.2	0	0.2	0.4	0
	0.6	0.6	0.6	0	1.4	0	0.4	0.2	0.2	0.4	0.4	0.4	0	0.6
	0	0.2	0.4	0	0	0	0.2	0.2	0.2	0	0.4	0	0	0.2
	0.4	0.4	0.2	0.2	0.4	0.2	0.2	0.2	0.8	0	0	0.2	0.2	0.8
	0.4	0.6	0.4	0.2	0.6	0.2	1	0.8	0.2	0.2	1.2	0.4	0.4	0.4
	0	0	0	0	0.4	0	0	0.2	0	0	0	0	0.2	0.4
	0.4	0.2	0.4	0.4	0.8	0.2	0.6	0	0.2	0.4	0.4	0.2	0.2	0.4
	0.4	0.4	0.4	0.6	0	0.4	0.2	0.8	0	0.4	0.2	0.6	0.2	0
	0.2	0	0.2	0.2	0	0.2	0.2	0	0	0	0.2	0.2	0	0
	0.4	0.2	0	0.2	0.2	0.2	0.4	0.4	0	0.2	0.4	0.6	0.2	0.4
	0	0.2	0	0.2	0	0.2	0.2	0.6	0.2	0.4	0.2	0	0.6	0.2
	0.4	0.6	0	0	0.6	0.2	0.2	0.2	0.8	0.4	1	0.6	0.8	0.2
	0.6	0.4	0	0.2	0	0	0.4	0	0	0	0.4	0.6	0.2	0
	0.4	0	0.4	0.2	0.2	0.2	0.4	0.4	0.8	0	0.6	0.6	0.4	0
	0	0.4	0.2	0.4	0.4	0.2	0.4	0.2	0.2	0.4	0	0.4	0	0.4
	0	0	0.2	0.2	0	0	0.4	0	0	0	0	0.2	0	0
	0.4	0.6	0.4	0.2	0	0.4	0.2	0	0.4	0	0	0.2	0.6	0
	0	0.2	0.2	0.6	0	0.2	0.2	0	0	0.2	0.2	0	0	0
	0.4	0.4	0	0.4	0	0	0.2	0.2	0.2	0.4	0.2	0.4	0.2	0
	0.2	1.2	0.2	0.2	0	0.2	0.6	0.2	0	0.4	0.6	0.8	0.4	0.2
	0.4	0.4	0	0.8	0.6	0	0.6	0.4	0.6	0.4	0.2	1	0.4	0.2
	0.2	0.6	0	0	0	0.2	0.4	0.2	0.4	0.6	0.4	0	0.4	0.2
	0.2	0.4	0	0	0	0.2	0.2	0	0.4	0.4	0.4	0	0.4	0.2
	0.2	0.4	0	0.4	0	0.4	0	0	0.4	0.2	0.4	0.8	0	0.2
	0.2	0.8	0	0.4	0.2	0.2	0.4	0.4	0.4	0.2	0.2	0	0	0
	0	0.2	0	0	0	0.2	0	0	0	0	0	0	0	0
	0	0.2	0.2	0	0	0	0.6	0.4	0.2	0	0	0	0	0.2
	0	0.2	0.2	0.2	0	0	0	0.4	0.2	0.2	0	0.2	0.4	0
	0	0	0.2	0	0	0	0	0.2	0.2	0	0.2	0	0	0
	0	0.2	0	0.6	0	0.2	0	0.6	0.2	0	0	0.2	0.2	0
	0.2	0.6	0	0.2	0.4	0	0	1	0.2	0	0	0	0	0
	0	0.2	0.4	0.6	0.2	0.2	0	0.4	0.8	0.6	0.2	0	0.8	0.2
	0	0.2	0	0.2	0.2	0.2	0	0.2	0.2	0	0	0.4	0.2	0
	0.2	0.6	0.4	0.6	0	0.2	0.2	0.6	0.4	0	0.2	0	0.6	0.2
	0.2	0	0	0	0.2	0	0	0.2	0	0	0.4	0.2	0	0
	0	0	0	0	0	0	0	0	0	0	0	0	0	0.2
	0	0	0	0.2	0	0	0	0	0	0.4	0	0	0.2	0
	0.2	0.2	0	0	0	0	0	0	0	0	0.4	0.2	0	0
	0	0	0	0	0	0	0	0.2	0	0	0	0	0.2	0
	0	0.4	0.2	0	0.4	0.2	0	0.4	0	0	0	0.2	0	0
	0.2	0.2	0	0	0.2	0.2	0.2	0	0.2	0	0.2	0	0	0.2
	0.2	1	0.2	0.2	0.4	0.6	0.2	0	0	0	0.2	0.2	0	0
	0	0	0	0	0	0	0	0	0.2	0	0	0.4	0.2	0.4
	0.6	0.2	0.2	0	0	0.4	0	0	0.2	0.4	0.2	0	0	0
	0.2	0.6	0.2	0	0	0.6	0.6	1.2	0	0.2	0.6	1.2	0.2	0.2
	0	0	0	0.2	0	0	0	0.2	0.4	0	0	0	0	0.2
	0.2	0.4	0.2	0.4	0	0.4	0.2	0.4	0	0	0	0.2	0	0.2
	0	0.4	0.2	0.2	0	0.2	0.2	0.2	0.4	0.4	0.6	0.6	0	0.2
	0.2	0	0	0	0.2	0.2	0	0.4	0	0	0.2	0.4	0	0
	1.2	0.4	0	0.2	0	0.2	0	0.4	0.2	0	0.2	0	0.2	0.4
	0.2	0	0.2	0	0.6	0.2	0.2	0.8	0	0.2	0.4	0.2	0.4	0
	0.2	0.8	0.6	0.6	0.2	0	0.8	1.4	0.4	0.4	0.4	0.2	0.2	0.4
	0.2	0.8	0	0.2	0	0.4	0	0.4	0.4	0	0.2	0.2	0	0.2
	0	0.4	0	0.2	0.2	0.4	0.6	1	0.2	0.6	0.2	0.4	0	0.2
	0.6	0.4	0.4	0.6	0	0.4	0.4	0.8	0	1.2	0.6	0.4	0.4	0.4
	0	0	0.2	0.2	0	0	0	0	0	0	0.2	0	0	0
	0.2	0.6	0	0.6	0	0	0	0.6	0	0.6	0.4	0	0.2	0.2
	0	0.2	0.4	0	0	0.4	0	0.2	0.2	0.4	0	0.4	0.4	0.2
	0.2	0.2	0	0	0	0.2	0	0	0	0.6	0.4	0.2	0	0.4
	0.4	0.2	0.4	0.6	0.6	0.4	0.2	0.6	0.2	0.2	0.6	0.6	0.8	0.6
	0.8	0.8	0.2	0.6	0.2	0.4	0	0.4	0.4	0.2	0.4	0.4	0.6	0.6
	0.8	0.4	0.6	0.4	0.4	1.2	0.2	0.8	0	0.6	1.2	0.2	0.4	0.6
	0.2	0.4	0	0	0	0.4	0.2	0.4	0.4	0	0.4	0.4	0.2	0.4
	0.2	0.6	0.6	0.8	0.8	0.2	0	0.6	0.2	0.4	0.2	0.6	0	0
	0	0	0.4	0	0.4	0.2	0	0.4	0	0.8	0.6	0	0.2	0.2
	0	0	0	0	0	0	0	0	0.2	0.2	0.4	0.2	0	0
	0	0	0.2	0	0.6	0	0	0	0	0	0	0	0.2	0
	0.2	0.2	0.2	0.4	0.6	0.2	0	0	0.2	0.4	0	0	0.2	0.2
	0	0	0	0.2	0	0	0	0.2	0	0	0	0	0	0.4
	0.2	0	0.4	0.2	0.4	0	0	0.2	0	0.2	0.6	0.2	0.2	0.2
	0.2	0	0	0	0.2	0.4	0	0.2	0	0.4	0.2	0	0	0.2
	0.8	0.4	0	0	0.2	0.8	0	0.8	0.2	0.2	0.4	0	0.4	0
	0	0	0	0	0	0.2	0	0	0	0.2	0.2	0	0.2	0
	0.2	0.2	0.2	0	0.4	0.6	0	0.2	0	0.2	0.4	0	0.4	0.8
	0.6	1	0.8	0	0.6	0.6	0.2	0.4	0.2	0.8	0	0.4	0	0.4
	0.6	0.2	0	0.4	0	0	0.2	0	0.2	0.4	0.4	0	0	0.2
	0	0	0.2	0	0.4	0.2	0.2	0.6	0.2	0.2	0.4	0.6	0	0
	0.8	0.4	0.2	1	0.6	0.6	0.6	1	0.8	0.8	0.4	0.6	0.6	1
	0.6	1.6	0.2	0.4	0.4	0.2	0.4	1	1	0.6	0.4	1	0.2	1.2
	1.4	1	1.2	1	0.6	1	1.8	1.4	1	0.6	2	0.4	1	1.2
	0.2	0.4	0.6	0.2	0.8	0.6	0.2	0.8	0.2	0.2	0.6	1.2	0	0.2
	0.8	1.2	0.8	1	0.2	0.6	0.8	1.2	0.4	0.2	0.4	0.4	0.6	1.6
	0.2	0.4	1.2	0	0.4	0.2	0.2	1	1	0.6	0.4	1	0.4	0.4
	0.2	0.2	0.6	0.2	0.2	0.2	0.4	0	0	0.6	0.2	0.2	0.6	0
	0.2	0.4	0.6	0	0.8	0	0.2	0.6	0.6	0.6	0.6	0.8	0	0.2
	0	0	0.4	0.2	0.2	0.4	0.6	0.8	0	1	0.4	0.4	0.2	0.2
	0.4	0.8	0.2	0	0.8	0	0	1	0	0.2	0.4	0	0	0.2
	0.6	0.6	1	0.4	0.8	0.4	0.4	0	1	0.6	0.4	0.4	0.4	0.8
	0.8	0.2	1.6	0.6	0.6	0.6	0.2	1.4	1	1	1	1	0.8	0.4
	0.4	1	0.4	0.4	0.2	0.6	0.4	0.4	0	0.2	0.6	0.4	0	0.2
	0	0	0.6	0.2	0.8	0.6	0.8	0.4	0.4	0.4	0.6	0.8	0.4	0
	0.6	0.2	0.4	0	0.4	0	0.8	0.4	0.4	0.4	0.4	0	0	0.6
	0	0	0.2	0	0	0	0.4	0.4	0	0.2	0	0.2	0.2	0.2
	0	0.4	0	0.2	0.2	0	0.2	0.6	0.4	0.2	0.2	0.4	0	0
	0	0.4	0.2	0	0.2	0.2	0.4	0.6	0	0.6	0	0.4	0.2	0.2
	0.6	0.2	0.4	0.2	0.6	0.8	0.2	0.8	0.2	0.6	0.6	0.2	0	0.2
	0	0	0.4	0.2	0.2	0.4	0	0.6	0	0	0	0.2	0	0
	1.2	0.4	1.4	0	0.2	0	0	0.6	0.2	0.4	0.2	0	0.2	0.2
	0	0.2	0	0.2	0	0	0.2	0.2	0	0.2	0	0	0.4	0.2
	2.2	1	1.4	0.8	1.2	0	0	0.4	0	0.8	0.2	0.4	0.2	0.6
	0.8	0.6	0.2	0.4	0.4	0.2	0.4	0.2	0.4	0.4	0.2	0.2	0	0
	0	0.6	0.4	0.2	0.2	0	0.2	0	0	0.2	0	0	0	0
	1.2	0.8	1.2	0.2	0.4	0	0	0.6	0	0.2	0.6	0.4	0.4	0.6
	1.8	1.4	2.2	0.6	0.4	0.2	0.2	0	0.6	1.2	0	0.8	0.6	0.6
	1	1	2	0.4	0.4	0.6	0.4	0.8	0.4	0.2	0.8	0.4	0.2	0.4
	0.4	0.4	0.6	0.2	0.4	0.2	0.4	0.2	0	0.4	0.2	0.4	0	0
	1	0.8	0.4	0	0.4	0.4	0.2	0.4	0.2	0	0	0.4	0	0.2
	1	0	0.2	0.2	1	1	0.6	1	0	0.6	0.8	0.2	0	0.4
	1	0.2	0.2	0	0.8	0.8	1	0	0	0.8	0	0.4	0.2	0.4
	0.8	0	0.2	0	0	0.2	0.2	0.2	0.6	0.6	0.4	0	0	0.2
	1.2	0.6	0.4	0.8	1.4	0.6	0.4	0.8	0	0.8	1	1.4	0.4	1.8
	0	0.4	1.6	0.2	1.2	0.2	0.6	0.6	0.4	0.2	0.6	0.4	1.4	0.6
	0.6	1.2	0.4	0.4	0.6	1	0.6	0.6	0.4	0.2	1.6	0.8	0.4	1
	0.2	0	0	0.2	0.4	0.4	0.4	0	0.2	0	0.2	0.4	0.2	0.8
	0	0	0.8	0.4	0.2	0.6	0.4	1.4	1	0.6	0.2	0	0.4	1
	0.6	0.2	0.6	0.4	0.4	0.2	0.6	0.2	0.2	0.6	0.6	0.8	0.4	0.4
	0.2	0	0	0	0.2	0.8	0.8	0.4	0	0.4	0	0.2	0	0
	0.2	0	0	0.8	0	0.2	0	0.2	0.2	0	0	0.2	0.4	0
	0.2	0	0.2	0.2	0	0	0.2	0.6	0.2	0.2	0.2	0.4	0.2	0.2
	0.4	0.2	1	0.2	0.6	0.4	0.2	0.8	0.2	0.6	0.2	0.2	0	0.4
	0.8	0.6	2	1.2	0.8	0.6	1.4	1.2	1	0.2	0.4	0.2	0.8	0.2
	1	1.6	1.2	1.6	0.6	0	0.6	0.2	0.4	0.4	0.4	0.2	1	0.2
	0.4	0.8	0.4	0.4	1	0.2	0.2	0.6	0.4	0.2	0.2	0	0.2	0.4
	0	0	0.4	1	0.2	0.2	0.6	0.8	0.8	0.2	0.2	0.6	0.4	0.2
	0	0	0	0.2	0.2	0	0.2	0.2	0.2	0	0	0.2	0	0
	0	0.2	0	0	0.2	0	0	0	0	0	0	0	0	0
	0	0.2	0	0.2	0	0	0.2	0	0.2	0.4	0	0	0	0.2
	0	0	0	0	0	0	0.2	0	0	0	0	0	0	0.2
	0	0	0	0	0	0.2	0.2	0.2	0	0.2	0.2	0	0.2	0.2
	0	0	0	0	0	0.2	0	0.2	0.2	0.4	0.2	0.6	0	0.2
	0	0	0	0.4	0.2	0.6	0.4	0.2	0.6	0	0	0	0.2	0.8
	0	0	0	0.2	0.2	0.2	0.4	0.2	0.6	0	0	0.2	0.2	0.2
	0	0	0.4	0.2	0	0.2	0.8	0.2	0.6	0.2	0.4	0	0	0.2
	0	0	0.2	0	0	0.2	0.2	0.2	0	0.2	0.2	0.4	0.4	0.4
	0	0.8	0.2	0.4	0.2	0	0.2	0.6	0.4	0.4	0.2	0.2	0	0.4
	0	0	0.2	0.4	0.8	0.6	0.2	1	0.6	0.6	0.2	0	0.2	0
	0	0.2	0.2	0.6	0.2	0	0.2	0	0	0	1	0.2	0.4	0
	0	0	0	0.2	0	0.2	0.4	0.8	0.4	0.2	0	0	0.2	0.2
	0	0	0.2	0.2	0	0	0.2	0.2	0.2	0	0	0	0	0.2
	0	0.2	0.4	0.2	0.4	0.4	0.2	0.4	0.2	0	0.2	0.2	0	0.2
	0	0	0	0	0.2	0	0	0.4	0.2	0.4	0	0.2	0	0.2
	0	0.2	0.4	0.4	0.4	0.6	0.4	0.2	0	0.2	0.4	0	0.2	0.2
	0	0.8	0.4	0	0	0.2	0	0.2	0	0	0.2	0.4	0.4	0
	0	0	0.4	0.4	0.4	0.6	1	0.8	0.4	0.8	0.4	0	0.8	0.4
	0.2	0	0	0.4	0.6	0.2	0	0	0.2	0	0	0.2	0.2	0
	0.2	0	0.2	0	0.2	0.8	0	0.2	0	0	0.4	0.2	0	0
	0	0	0	0.4	0	0.2	0	0.2	0	0	0	0.2	0.2	0
	0.2	0.2	0	0.2	0.4	0.4	0.2	0	0.2	0	0	0.4	0	0
	0.2	0	0.2	0	0.6	0	0	0	0.2	0.2	0	0	0.4	0
	0	0.4	0	0.2	0	0.2	0.2	0	0	0.2	0	0	0	0
	0	0.4	0.2	0	0.4	0.6	0	0	0	0	0	0	0	0
	0	0	0	0	0.4	0.4	0	0	0	0	0	0	0	0
	0.8	0	0	0.2	0.4	0.4	0	0	0	0.2	0.2	0.2	0	0.6
	0.4	0	0	0.2	0.2	0	0	0	0	0.2	0	0.2	0.4	0.4
	0.2	0	0.2	0	0	0	0	0	0	0.2	0	0	0	0.2
	0	0	0	0	0.2	0	0	0.2	0	0	0.4	0	0.2	0
	0.4	0	0	0.6	0	0.2	0	0.2	0	0	0	0.2	0	0.4
	0.2	0	0	0	0.4	0.4	0.2	0	0	0	0	0	0	0
	0.6	0.2	0.4	0.4	0.2	0.2	0.2	0.2	0	0.2	0	0.4	0	0.2
	0.2	0	0	0.2	0.2	0.2	0.2	0	0	0	0.2	0	0	0
	0	0	0.2	0	0	0	0	0	0	0	0.2	0	0	0
	0.2	0	0.2	0	0	0	0	0	0	0	0	0	0	0.2
	0	0.2	0	0	0	0	0	0	0	0	0	0	0	0
	0	0.2	0.2	0	0.2	0	0	0	0	0	0	0	0	0.2
	0.2	0	0	0	0	0	0	0	0	0	0	0.2	0	0.2
	0	0	0.2	0.2	0.2	0	0	0	0	0.4	0	0	0	0.4
	0.2	0	0	0	0	0	0	0.2	0	0	0	0	0.4	0
	0.2	0.2	0	0	0.2	0.2	0	0	0	0	0	0	0	0.2
	0	0	0.2	0	0.2	0	0	0	0	0	0	0	0	0
	0.2	0	0	0	0	0	0.2	0	0	0	0	0	0	0.2
	0.4	0	0.4	0	0.2	0.2	0	0.6	0	0.4	0.2	0	0	0
	0	0.6	0.4	0.2	0	0	0	0.2	0	0	0	0.4	0.2	0
	0	0	0	0	0.2	0	0	0.2	0	0.4	0.2	0	0	0
	0.2	0.6	0.2	0	0	0	0	0	0	0.4	0.4	0.2	0	0
	0	0.4	0.4	0	0.2	0	0.2	0.2	0	0	0	0	0	1
	0	0	0	0	0.4	0	0	0	0	0.4	0	0	0	0
	0.4	0	0.2	0	0.4	0.4	0.2	0.2	0	0.2	0	0	0.2	0.4
	0	0	0	0	0	0	0	0	0	0	0	0	0	0
	0.4	0.4	0.2	0.4	0.2	0.2	0.6	0.2	0.4	0	0.6	0.4	0.8	0.8
	0.2	0.2	0.4	0	0	0.2	0.6	0	0.4	0.2	0.4	0.2	0.4	0.4
	0.6	0	0.6	0.4	0.4	1.2	0.6	1	1	0	0.2	0.2	0.2	0.2
	0	0.2	0.4	0	0.2	0	0	0.2	0.2	0.2	0	0	0.2	0.2
	0.6	0.2	0.2	0.4	0.8	0.2	0	0.2	0.8	0.4	0	0.2	0.2	0.2
	0.2	0.6	0.6	0	0.8	0.2	0.8	0	0.2	0	0.2	0	0.4	0.4
	0.4	0.2	0.4	0.8	0.2	0.6	0.6	0.6	0.6	0	0.6	0.2	0.4	0.2
	0.2	0.8	0.4	0	0.2	0.2	0.4	0.4	0.4	0.6	0.4	0	0.2	0.4
	0.2	0.8	0.2	0.2	0	0.4	0.8	0.4	0.4	0.4	0.4	0.6	0	0.2
	0.2	0	0	0	0	0.4	0	0	0.2	0	0	0.2	0.2	0
	0	0	0	0	0	0	0	0	0	0	0	0	0	0
	0	0.2	0.2	0.2	0.2	0	0.4	0.4	0.2	0	0.6	0.4	0.2	0.2
	0	0.2	0.4	0	0.6	0.2	0.2	0.2	0	0.2	0.2	0	0	0
	0.8	0.8	0.4	0.6	0	0.6	0.6	0.4	0.8	0	0.4	0.4	0.2	0
	0.2	0	0.2	0	0.2	0.2	0.2	0	0	0.2	0	0	0	0
	0	0	0.4	0	0.4	0.2	0	0.4	0.2	0.2	0	0.4	0	0
	0.4	0.2	0.2	0	0.2	0.2	0.2	0	0	0.2	0.2	0.4	0	0.2
	0	0	0.2	0.2	0.4	0	0.4	0.2	0	0.6	0.4	0.2	0	0.2
	0.6	0	0.2	0	0.4	0.4	0.4	0.8	0.2	0	0.2	0.2	0	0.6
	0.4	0.6	0	0.2	0	0	0	0.2	0.6	0.2	0.6	0.8	0.4	0.2
	0.4	0.2	0	0	0	0.2	0	0	0	0	0	0.2	0	0.4
	0	0	0	0	0	0	0	0	0	0	0	0	0	0
	0	0.4	0	0	0	0.2	0	0	0	0.2	0	0.8	0	0.4
	0.6	0.2	0	0	0	0.2	0	0	0	0.2	0	0.2	0	0
	0	0	0	1	0.4	0.4	0	0	0	0	0.2	0	0.2	0.2
	0	0	0	0.4	0	0.2	0	0	0.2	0	0	0	0.2	0
	0	0.2	0	0	0	0	0	0	0	0	0	0.6	0.4	0
	0.4	0	0.2	0.2	0.2	0	0	0	0.2	0	0.2	0.6	0	0.2
	0.4	0.4	0	0.4	0.2	0.6	0	0	0	0	0	0.6	0.2	0
	0.8	0.2	0	0	0	0.4	0	0	0	0	0	0	0	0.2
	0.2	0	0.2	0	0	0.6	0	0	0	0	0.2	0.4	0	0
	0.2	0.8	0	0	0.2	0.4	0.2	0	0	0.2	0.2	0.4	0.4	0.2
	0	0	0	0	0	0	0	0	0	0	0	0	0	0
	0.6	0	0.4	0	0	0.2	0	0.4	0.2	0.6	0.2	0	1.2	0.8
	0.4	0.2	0.4	0	0	0.2	0.4	0.2	0.2	0.6	0.8	0.4	0.2	0.2
	1	0.6	0.6	1.4	0.8	0.4	1	1.4	1.4	0.8	0.2	0.4	0.4	0.8
	0	0.4	0.6	0.2	0.4	0.2	0	0.4	0.4	0	0.6	0.2	0.4	0.4
	0.8	0.2	0.2	0	0	0.2	0.2	0.2	0.4	0.2	0.2	0.4	0.4	0.2
	0	0.4	0.8	0.2	0.4	0.2	0.2	0.2	0.4	0.6	0.4	0.8	0.2	0.2
	0.2	1.4	0.8	0.6	0.2	0.4	0	0.6	0.2	0.2	0	0.6	0.2	0.8
	0.8	1	0.4	0.4	0	0.2	0.2	0.2	0.4	0.4	0.2	0.8	0.2	0.4
	0.2	1	0.2	0.6	0.2	0	0	0.4	0	0.2	0	0.6	0.6	0.4
	0.2	0	0.2	0	0	0.2	0	0	0	0.2	0	0	0	0
	0	0	0	0	0	0	0	0	0	0	0	0	0	0
	0	0	0	0	0	0	0	0	0.2	0	0.2	0	0.2	0
	0.2	0	0	0	0	0	0	0.2	0	0.4	0	0	0	0.2
	0.2	0	0.4	1.2	0.2	0	0.2	0	0.2	0	0.2	0.2	0	0
	0	0	0	0	0	0.2	0	0	0	0	0	0	0.2	0
	0.2	0	0.2	0	0	0	0	0	0	0	0	0	0	0
	0	0	0	0	0	0.2	0	0.2	0	0	0	0	0	0
	0	0	0.2	0	0	0	0	0	0	0	0	0	0	0
	0	0	0	0	0.2	0	0.4	0	0	0.2	0	0	0.2	0
	0	0	0	0	0	0	0	0	0	0	0	0	0	0
	0.4	0.2	0.2	0.6	0.4	1	1	0.6	1	1	1.2	0.6	0.6	0.4
	0	0	0	0	0	0	0	0	0	0	0	0	0	0
	0.4	0.4	0.4	0.4	0.8	0.6	0.2	0.8	0.8	0.8	0.6	0.6	0.8	0.6
	0.2	1.2	0.2	0.8	1.6	0.4	0.6	0.2	1.4	1.4	0.6	0.8	0.6	1.4
	0	0	0.6	0.6	0.2	0.8	0.2	0.2	0.8	0.4	1	0	0	0.6
	1.8	0	0.6	0.8	0.6	1	0.6	0.6	1	1.4	0.8	1.4	0.6	1
	1.6	0.4	0.2	0.4	0.6	0.6	0.2	1.2	1.4	1.2	0.8	0.8	0.8	2.2
	0	0.4	0.2	0.2	0	0.6	0.4	0	0	0.2	0	0	0	0
	0	0	0	0	0	0	0	0	0	0	0	0	0	0.2
	0	0.4	0.2	0	0.2	0.4	0	0	0.2	0.4	0.4	0	0.4	0.2
	0.4	0.4	0	0	0.6	0.2	0	0	0.4	0.4	0	0.2	0.2	0.2
	0.2	1	0.4	0.6	0.6	1	0.6	0.4	0	0	0.2	0.4	0.4	0.4
	0	0.2	0.4	0.2	0	0	0	0	0.2	0.2	0	0	0.4	0.2
	0	0	0.2	0	0.4	0	0	0	0	0.2	0.2	0.2	0	0.4
	0.2	0.2	0	0.2	0	0.4	0.2	0	0	0.4	0	0.6	0	0
	0.2	0.6	0	0.2	0	0	0.2	0.6	0	0.6	0.8	0.2	0.2	0.4
	0.4	0.4	0	0	0.2	0	0	0	0	0.8	0.2	0.2	0.2	0.4
	1	0.2	1	1.2	0.4	0.6	1.2	0.8	0	0.2	0.8	0.2	0.6	0.2
	1.4	1	1.4	1.6	1	1.2	0.8	1.2	0.2	0.2	1.8	0.6	1.6	0.4
	1	1	0.6	2	1	0.4	0.2	0.8	0.4	1.2	1	1	0.6	0.2
	0.4	0.8	0.2	0.4	0.8	0.2	0.8	0.8	0.2	0.4	1.8	0.4	1.2	0
	0.2	0.8	0.2	0.6	0	0.8	0.4	0.2	0.2	0.4	0.6	1	0.4	0.2
	0	0	0.2	0	0.2	0.2	0.6	0.2	0.6	0.4	0.2	0.4	0	0
	0	1.2	1	1.2	0.4	0.4	0.8	1	2	0.2	0.8	1.2	0.4	0.4
	0.4	0.6	1.2	0.4	1.2	0.2	1	0.8	0.8	0.6	0.2	1	1	0.6
	0.4	0.8	1.6	0.4	0.6	0.6	0.6	1	0.4	0.2	1	0.8	0.4	1
	0.4	0.4	1.6	1.2	0.8	0.8	0.8	1	1.2	0.6	1	1	1.4	0.8
	0.2	0.8	1	0.6	0.8	1.2	0.4	0.4	0.8	1.6	1.4	0.4	1.8	0
	0.4	0.2	1.2	0.6	0.2	0.4	0.4	1	0.4	0	1.4	1	0.2	0.4
	0.8	0	0.6	0.6	0.4	0.4	0.4	0	0.4	0.4	0.4	0.6	0.4	0.2
	0.6	0.4	1	0.6	0.2	0.8	0	1	0.4	0.6	0.4	0.8	0.2	0.8
	0.4	0.4	0.4	0.6	0.4	0.4	0.4	0.8	0.6	0.6	1	0.8	0.6	0.8
	0.4	1	0.6	0.2	1.2	1	1	1.2	0.4	0.6	0.4	1.4	0	0.2
	0	0.2	0.2	0.2	0.8	0	0.8	0.4	0.2	0.4	0.6	0.4	0.2	0.2
	0.8	0.4	0.2	0	0.4	0.2	0	0.2	0.2	0	0.2	0.8	0.2	0.2
	0.2	0	0	0.6	0	0.2	0.2	0.2	0.4	0.8	0.4	0.6	0	0
	0	0.6	0.6	0.2	0.2	0	0.4	0.4	0.2	0.2	0.8	0.2	0.2	0.2
	1.2	0.2	0.6	0.4	0.8	0	0.8	0.8	0.8	0	0.6	0.8	0.8	0.6
	0.4	0.8	0	0.4	0.6	0	0.4	0.4	0	0.8	0.2	0.6	0.6	0
	0.8	0.8	0.8	0.4	0.2	0	0.4	0.4	0.4	0.2	0.8	1.2	0	0
	0.4	0.6	0.4	0.6	0.8	0.2	0.4	0.2	0.4	0.4	0.2	0.4	0.4	0.8
	0.2	0.2	0	0.4	0	0.4	0.6	0.4	0.8	0.4	0.8	0.8	0.2	0.6
	0.4	1	0	0	0	0	0.4	0.8	0.4	0.4	0.2	0.2	0.4	0.2
	0	0.6	0	0.2	0.6	0	0	0.2	0.4	0.2	0.2	0.2	0	0
	0	0.4	0.2	0.2	0.4	0.4	0	0.4	0.4	0.4	0.4	0.2	0.4	0.4
	1	0.8	0.6	0.6	1	0.2	0.6	1	1.4	0.8	1	0.6	0.2	0.6
	2	1.2	1.6	1.8	1.2	1.8	0.8	0.8	1	0.8	1.2	0.4	0.8	1
	1	1	1	1	1.4	0.6	1.2	0.8	0.2	1.2	0.6	0.4	0.8	0.4
	0.2	0.6	0.8	2	0.6	0.4	1.2	1.2	0.6	0.4	0.6	1	0.6	0.6
	0.4	0.2	1	0.6	0.2	1.2	0.8	0.8	0.6	0.2	0.8	0.4	0.4	0.2
	0.8	2.2	2.4	2	1	0.8	1.6	2.6	1	1.4	0.8	1.6	1.2	0.4
	1.6	0.8	0.8	1.6	0.2	0.8	0.8	1.2	1.6	0.8	0.2	0.4	0.6	0.4
	0.6	0.6	1	0.6	0.6	0.8	0.8	0.8	0.4	1	1.4	0.4	1.2	0.6
	0.4	0.8	1.6	1.8	1.4	0.8	1.6	1.2	1	0.2	1.4	2	0.8	0.4
	1.6	1.4	0.6	1	0.2	0.4	0.6	0.6	1	0.2	1.2	0.4	0.8	0.2
	0.8	0.4	1.2	1.4	1.2	0.8	1	0.8	0.6	1.2	0.8	1.2	0.6	1.2
	0.2	0.4	0.4	0	0	0.2	0.2	0.2	0	0	0.4	0	0.4	0.2
	0.6	0.4	0.4	0.2	0.4	0.4	0.6	0	0.2	0.6	0.6	0.4	0.8	0
	0.6	0.6	0.4	0	0	0.6	0.4	0.6	0.6	0.6	0.2	0.4	0.6	1
	0.4	0.6	1.8	0.4	0.6	1.2	0.4	0.8	1.2	0.2	0.6	1	0.6	0.4
	1	0	0.4	1	0.8	0.4	0.4	0.6	0.2	0.8	0.2	0.8	0.4	0.2
	0.4	0.4	0	0.8	0.2	0.6	0.4	0.8	1.2	0.2	0.4	0.4	0.6	0.2
	0.2	0.2	0.4	0.8	0.4	0.6	0.4	0.8	0.4	0.6	0.2	0	0.8	0
	0.2	0.4	0.8	0.2	0.4	0.4	0.8	1	0.6	0.2	0.2	0.8	0.2	0
	0.2	0.4	0.8	0.2	0.2	0.2	0	0.8	0.8	0.4	1	1.2	0.2	0.4
	0.2	0.4	1	0.4	0	0.2	0.6	0.8	0.8	1	0.6	1	0.6	0.8
	0	0	1.2	0.8	0.2	0.6	0.6	0.8	0.8	0.8	1.2	0.2	0	0.6
	0.6	0	0.2	0.8	0.4	0.4	0.6	0.8	0.4	1.6	0.2	0.6	1	0.8
	0	0	0.2	0	0.2	0.8	0.2	0.2	0.6	0.2	0.2	0.4	0	0.2
	0	0.6	0.4	0.8	0.6	0.2	0.8	0.6	0.4	0.6	1	0.2	0.2	0.4
	1.2	1	1	1.4	1	1	0.4	1.4	0.4	1.4	1.2	1.2	0.8	0.8
	0.6	0.6	1.4	1	1.2	0.6	0.4	0.6	0.4	1.2	0.8	1	0.6	0.2
	0.4	1.6	1	1.2	1.2	0.6	0.4	0.6	0.2	0.2	0.4	1	0.6	0.4
	0.6	1	1	0.6	1	0.6	1	0.6	0.8	0.6	0.6	1	0.4	0
	0.6	1.4	1.4	0.4	0.6	0.4	1	0.8	1	1	0.2	0.8	0.8	0.6
	0	0.4	0.6	1	0.6	0.8	0.6	0.6	0.2	0.2	1	0.2	0.4	0.2
	0.6	0.6	1.2	1.4	1.4	1	0.8	1.6	0.6	0.4	0.6	0.2	0.6	0.6
	0.8	1.6	1.6	1	1.2	1.2	1	0.4	0.8	1.2	1	0	1.4	0
	0.2	0.2	0.2	0.4	0.4	0.8	0.2	0.4	0	0.4	0	0.2	0.2	0.2
	0.4	1.2	0.6	1.6	0.6	0.6	1	1.4	0.2	1.2	0.8	0.2	0.6	0.4
	1	1.6	1.6	1	2	0.8	1	1.6	1	1.6	1.2	0.6	1.6	1.2
	1.6	0.8	0.6	1.2	1	0.8	1.2	0.8	0.2	1.6	1.2	0.6	0.4	0.2
	0.4	0.4	0.6	0.2	0.2	0.4	0.4	0.6	0.2	0.2	0.4	0.6	0	0.2
	1	0.6	0.4	0.2	0	0.2	0.4	0.2	0.6	0.2	1.4	0.8	0.6	0.4
	0.2	0.2	0.4	0.2	0	0.2	0	0.8	0.4	0.4	0.8	0	0	0
	1	1.6	0.4	0.4	0.2	1	1.2	0.8	0.8	1.4	1.2	1.2	0.8	0.8
	1	1.2	0.8	0.4	0.4	0.4	1.6	0.8	0.8	0.4	0.4	0.2	0.4	0.2
	0.4	0.8	1.2	0.6	0.6	0.8	0.8	0.4	0.4	0.2	1	1.2	0.8	0.2
	0.4	1.4	0.8	0.6	0.8	0.6	0.2	0.8	0.2	1.6	0.4	0.6	1	0.6
	0.4	0.6	0.6	0.6	0	0.6	0.6	1.4	1	1.4	0.8	1	1	0.6
	0	1.4	0.8	1.2	0.2	0.2	1	0.8	0.2	1	0.4	0.8	0.4	0.2
	0.4	0.4	0.6	0.2	0.4	0.4	0	0.6	0.2	0.6	0.4	0	0	0.2
	0.4	0	0.4	0.2	0.2	0	0.4	0.6	0.4	1	0.2	0.4	0	0
	2	0.6	2.2	1.4	3	2	0.8	2.2	1.6	0.6	1.2	0.8	0.8	1.4
	1	0.4	1.6	1	1.2	2	0.6	2.4	1.6	0.8	0.6	1	0.8	0
	1.4	0.8	1.6	0.6	2.4	0.6	1.2	0.6	0.6	1.2	1.2	0.4	0.4	0.2
	1.4	2.4	1.8	1.6	2	2.2	0.4	1.2	1	0.6	0.8	1	0.6	0.6
	0	0.4	1.6	0.6	1	0.8	0.6	0.8	0.4	1	0.4	0.2	0.2	0.2
	1.4	1.4	0.6	1.2	0.6	0.2	0.4	1	2.8	0.6	1.2	0.4	0.6	1.4
	0.4	0.6	0.8	0.4	1.6	0.4	0.2	0.8	0.4	0.6	0.6	0.4	0.4	0.6
	0.6	0.8	2	1	1.2	2	1.6	1	0.8	0.4	1.6	0.6	0.6	0.4
	1.2	0.2	1	1.8	1.6	1.4	0.6	2.2	1.8	1.8	2.2	1.2	0.6	0.6
	0.6	0.6	0.4	0.2	0.4	0.2	0.8	0.6	0.4	0.2	0.8	0.6	0.8	0.6
	0.8	0.2	0.6	0.8	0.6	0.6	0.8	0.8	0.6	0.6	0.8	0.2	0.4	0.2
	0.6	1	1	0.8	0.6	0.2	0.8	0.4	0.8	0.4	2.4	2	0.2	0.6
	0	0.8	0.2	0.6	0.2	1	0.6	0.2	1	0.8	0	1	0.2	0.4
	0	0.6	1	1	0.2	0.8	0	0.6	0.6	0.2	0.8	0.2	0.2	0
	0.2	0	0.2	0	0.2	0.6	0	0.6	0.2	0.6	0.4	0.4	0.6	0.2
	0.8	0.8	1.2	1.2	1.6	0.8	1.4	0.8	1.8	0.6	0.8	1.2	0.6	0.6
	0.2	0.2	0.4	0.2	0.4	0.2	0.4	0.4	0	0.6	0.2	0.4	0.2	0
	0	1	0.6	0.2	0.2	0.2	0	0.4	0.4	0.2	0.6	0.4	0.4	1
	0.4	0.8	0.4	0.8	1.4	1	0.8	0.8	0.8	1.2	0.8	1.2	1.6	1.2
	0.2	0.4	0.8	0.4	0.2	0.8	0	0.4	0	0.8	1.2	0.4	0.8	0.2
	0.2	0.6	0.2	0.2	0.8	0.2	0.6	0.8	0.4	0.6	1.2	1.2	0.6	0.8
	0	0	0.2	0	0	0.2	0	0.4	0	0.4	0.2	0.2	0.2	0.2
	0	0.2	0.2	0.6	0	0.2	0.2	0.2	0.2	0.2	0.6	0.4	0.4	0.6
	1.2	1.2	0.8	1.4	3	1	1.2	2.4	1	1.2	0.6	1.6	1.2	1.6
	1.4	2.2	2.6	2.6	2	1.2	1.4	1.8	0.8	1.6	2.6	2	0.8	1.2
	0.8	1.4	5	3	3.4	2.8	1.2	2	1.4	1.8	2.8	2	1.6	1.8
	0.6	1	0.6	1	1	0.8	0.6	1	0.8	0.2	0.4	0.4	0.4	1
	0.4	0	0.6	0	0.6	0.4	0.6	0.2	0.4	0.2	0	0	0.2	0
	0.6	0	0.6	1	1.6	0.8	1.4	0.8	1.6	1	1.4	1	0.8	0.6
	0.8	2	0.8	2.6	1.2	0.8	1	1.6	1.2	1	1.2	1.4	1.8	1
	1	1.6	2.4	1.4	2	1.2	1.6	2	1.2	0.6	2.2	2.4	0.4	1.6
	1.6	0.8	0.6	1.6	2.2	0.4	1.6	0.8	1.2	0.8	2.6	1.8	1.4	1
	0.8	1.6	1.8	0.8	1.2	0.8	0.2	1	0.4	0.6	0.2	1.2	0.4	1
	0	0	0	0	0.2	0	0	0	0	0.2	0.2	0	0	0
	0	0.2	0	0	0	0	0.2	0	0	0	0	0	0	0
	0	0	0.2	0	0	0	0.4	0.2	0	0.2	0.2	0	0	0
	0.2	0	0	0	0	0	0	0	0	0	0	0	0	0
	0	0	0.2	0	0	0.2	0.6	0	0.2	0	0	0	0	0
	0	0	0	0	0	0	0	0.4	0.8	0.2	0	0	0	0.2
	0	0	0	0	0	0	0	0.2	0	0.2	0	0	0	0
	0	0	0	0	0	0	0	0	0	0	0.2	0	0	0
	0	0	0	0	0.2	0.2	0.4	0	0	0.2	0	0	0	0.2
	0	0	0	0	0.4	0	0	0.2	0	0.2	0.4	0	0	0
	0	0	0	0	0	0	0.2	0	0	0	0	0	0	0
	0	0	0	0	0.2	0.2	0.2	0.2	0.2	0.2	0.2	0	0	0
	0	0	0	0	0.2	0	0	0	0	0	0	0	0	0.2
	0	0	0	0	0.2	0	0	0	0	0.2	0.4	0	0	0
	0	0.2	0	0	0	0	0.4	0	0.2	0	0	0	0	0.2
	0	0.4	0	0	0	0	0	0.4	0	0	0.4	0	0	0.2
	0	0	0.2	0	0	0	0	0	0	0	0.2	0	0	0
	0	0	0.4	0	0.4	0.2	0.2	0.2	0.2	0	0.4	0	0.2	0.2
	0	0	0	0	0.2	0.2	0	0	0	0	0	0	0	0.2
	0	0	0.2	0	0.4	0	0.2	0	0	0.4	0.2	0	0	0.2
	0	0	0	0.6	0	0	0.2	0.6	0	0.2	0.2	0	0	0
	0	0	0	0.2	0.4	0.2	0	0.4	0.2	0.2	0	0	0	0.2
	0.2	0	0	0	0	0.2	0	0	0.2	0	0	0	0	0.2
	0	0.2	0.4	0	0.6	0.4	0	0.2	0.2	0	0.2	0	0.4	0
	0	0.2	0.2	0	0	0.8	0.2	0	0	1.2	0.2	0.2	0.2	0.2
	0	0	0.2	0	0	0.8	0	0	0	0	0.2	0	0	0
	0	0.2	0	0.4	0.6	0.4	0	1	0	0.4	0.2	0	0	0.2
	0	0.2	0	0.2	0.4	0.4	0	0	0	0	0.2	0.2	0	0
	0	0	0.2	0	0.4	0.4	0	0.6	0.2	0.2	0.2	0	0.4	0.4
	0	0.2	0.4	0.2	0.4	0.2	0.2	0.4	0.6	0.6	0.2	0.2	0.2	0.2
	0	0.2	0	0.4	0.4	0	0.2	0	0.2	0.2	0	0	0.2	0.2
	0	0	0.2	0	0.2	0.2	0	0	0	0.4	0	0	0	0
	0	0	0	0	0	0	0	0.4	0.4	0.2	0.2	0.2	0	0
	0	0.2	0	0	0	0	0	0	0	0	0	0	0	0.2
	0	0	0	0	0.2	0.4	0.2	0	0.2	0	0	0	0	0.2
	0	0	0	0.2	0	0.2	0	0.2	0.4	0	0	0.2	0	0
	0	0.4	0	0	0.2	0	0.2	0	0	0.4	0	0.2	0.2	0
	0	0	0	0.2	0	0	0	0	0	0	0	0.2	0	0
	0	0.4	0.4	0.2	0	0.2	0	0.2	0	0	0	0.2	0	0
	0	0	0	0	0.2	0	0	0.2	0.4	0.2	0	0	0	0.2
	0	0	0	0	0.2	0	0	0	0	0.2	0	0	0	0
	0	0.4	0.2	0.2	0	0	0	0	0.2	0.4	0.4	0	0	0.2
	0	0	0	0.2	0	0.2	0	0.2	0	0	0	0	0	0
	0	0.4	0	0	0.2	0	0	0	0	0	0	0	0.2	0
	0	0.2	0	0.2	0.4	0	0.6	0	0	0.2	0	0	0	0.2
	0	0	0.2	0.4	0.2	0.2	0.2	0	0	0.4	0	0	0	0
	0	0	0	0	0	0	0.2	0	0	0	0	0	0	0
	0	0.2	0.8	0.4	0	0.2	0	0	0	0	0.4	0	0.2	0.4
	0	0	0	0	0	0	0	0	0	0.2	0	0	0	0
	0	0	0.4	0	0	0.4	0.8	0.4	0	0	0.4	0.2	0	0.2
	0	0	0.2	0.4	0	0.2	0.4	0.4	0.4	0	0.2	0.2	0.2	0.4
	0	0.8	0	0	0.2	0.4	0.2	0	0.4	0	0.2	0.2	0	0.4
	0.2	0.2	0	0	0	0	0	0.2	0.2	0.2	0	0	0	0.4
	0	0	0	0.4	0.4	0.2	0	0	0.2	0	0.2	0	0	0
	0.2	0.2	0	0.2	0	0.6	0.2	0.2	0.2	0.2	0.4	0.4	0.4	0.6
	0	0	0.2	0.2	0	0.4	0	0	0.2	0.2	0	0	0	0
	0	0	0.2	0	0	0	0	0.2	0.2	0.2	0	0	0	0.2
	0	1.2	0	0.6	0.4	1	0.4	0.8	0.6	0.8	0.2	0.4	0	0.6
Bottom left panel
Post-cond coupled
Time (min)	2.5	7.5	12.5	17.5	22.5	27.5	32.5	37.5	42.5	47.5	52.5	57.5	62.5	67.5
	2.8	3.6	1.6	2.4	2.2	2.2	1.4	1.4	1.6	1.4	2.6	0.8	1	1.4
	0.4	2	1.2	1.8	1.2	0.4	2.6	1.4	1.2	1.8	2.2	1.2	0.6	1.2
	1.8	1.6	0.8	2	1	1.2	0.8	1	0.8	0.8	1.2	0.8	0.4	0.4
	4.6	3.6	2	1	1.4	1.4	0	0.8	1.2	1	1.2	0.4	1.8	1.4
	2.8	2.4	1.6	1.2	1	1.2	0.6	0.4	0	0.8	0.8	0.2	1	1
	2.6	2.4	0.6	1	1.2	0.8	0.2	0.8	0.8	1	1	0.8	0.8	0.6
	2.2	2.2	1.2	1	1.4	1.2	0	0.4	0.8	0.8	0.4	0.4	0.4	1.4
	0.8	0.8	1	1	1.8	1	0.2	0.4	1.4	0.8	2.4	0.6	0.4	0.2
	1.6	1.6	1.8	1	1	0.6	0.8	0.2	0.4	1	1.8	0.8	1	0.6
	6.6	5.4	3	2	2	2.8	2.2	1.4	2	1.2	1.4	1.6	2	1.4
	2	2	1.4	1.6	1.6	0.8	1.6	1	1.4	2.2	1.2	0.4	1.4	0.4
	0.6	0.4	0.6	1	0.2	0.4	1.4	0.4	0.6	0.8	0.2	1.4	0.6	0.4
	2.2	2.4	3.2	2.4	1.8	1.4	2.6	1.2	1	2	0.8	2	2.6	2
	0.8	0.6	0.6	0.8	1	0.4	0.8	2.2	0.8	1.2	0.2	0.4	0	0.4
	2.6	1.6	1	0.4	1.2	0.4	0.6	0.4	2.2	0.8	1.2	1.2	1.4	1
	1.4	1.8	0.8	1	1	0.6	1	0.2	1	0.4	0.8	0.4	1	1.2
	3.2	1.2	1	0.6	2.6	1.2	1	0.6	1.6	1.2	0.6	0.8	1.4	0.4
	3.2	3.4	2	2	1.8	1.2	1.2	1.2	3	1.6	0.8	0.8	1.2	0.4
	1.8	1.8	0.8	0.4	1	0.4	1	1.2	1.4	1.4	0.6	0.2	0.2	0
	2.2	2.2	0.6	0.8	0	0	0	0	0	0	0	0	0	0
	2.6	3	3.4	1	0	0	0	0	0	0	0	0	0	0
	2.4	2.2	2.4	0.4	0.2	0	0	0	0	0	0	0	0	0
	2	2.6	3.2	0.6	0.2	0	0	0	0	0	0	0	0	0
	4.6	4.6	6.2	1.2	0.4	0	0	0	0	0	0	0	0	0
	4.8	4.6	5.4	1	0	0	0	0	0	0	0	0	0	0
	4.2	3.4	2.8	0.6	0.8	0	0	0	0	0	0	0	0	0
	3.8	5	5.4	0.4	0.4	0	0	0	0	0	0	0	0	0
	4	3.4	4.2	1	0.2	0	0	0	0	0	0	0	0	0
	4	5.2	4.2	0.2	0	0	0	0	0	0	0	0	0	0
	4.2	1.8	2.2	0.4	0.2	0	0	0	0	0	0	0	0	0
	3.4	1.4	1.6	0	0	0	0	0	0	0	0	0	0	0
	3.6	4	5	0.2	0.2	0	0	0	0	0	0	0	0	0
	4.8	4.2	4.6	0.2	0	0	0	0	0	0	0	0	0	0
	5	4	4.2	0.2	0.6	0	0	0	0	0	0	0	0	0
	9	6	5.6	0	1.2	0	0	0	0	0	0	0	0	0
	4.8	4.2	4.8	0	0.2	0	0	0	0	0	0	0	0	0
	0.8	0.6	0.2	0.8	0.8	1	0.8	0.2	0.6	0.2	0	0	0	0
	0.8	1.4	1	0.8	0.8	0.6	0.8	0.8	0.4	0	0	0	0	0
Post-cond non-coupled
Time (min)	2.5	7.5	12.5	17.5	22.5	27.5	32.5	37.5	42.5	47.5	52.5	57.5	62.5	67.5
	0.2	0.2	0.6	0.4	0.2	0.2	0.2	0	0	0.2	0.2	0.2	0	0
	0	0.2	0.2	0.2	0.4	0	0.2	0	0	0	0	0.4	0.2	0.4
	0.4	0.2	0	0.6	0	0.2	0.4	0	0	0.2	0.2	0	0.6	0.2
	0	0	0	0.2	0	0.2	0	0	0	0.2	0.4	0	0.2	0.2
	0	0	0	0.2	0	0	0.2	0.2	0	0	0.4	0.4	0.6	0.4
	0.2	0.4	0.6	0	0.4	0	0.2	0.2	0.2	0	0.2	0.2	0.2	0
	0.2	0.4	0	0.2	0.2	0.2	0.2	0	0.2	0.4	0.4	0.2	0.8	0.4
	0.2	0.4	0.2	0	0.4	0	0.8	0.2	0	0.4	0.2	0.2	0.4	0
	0.2	0	0.2	0.8	0.2	0	0.6	0	0.2	0.4	0.4	0	0.2	0.2
	0	0	0.4	0.4	0.2	0	0	0.2	0.2	1	0	0	0.6	0.4
	0	0.6	0.2	0.2	0.2	0	0	0.2	0.2	0.2	0.6	0	0.4	0
	0.6	0.4	0.2	0.4	0.2	0.8	0.4	0	0	1	0.2	0	0.8	0
	0	1.2	0.2	0.4	0	0.2	0	0	0.4	0.2	0.2	0	0.2	0.2
	0	0.6	0.2	0.2	0	0.2	0.2	0.2	0.8	0.4	0.4	0.2	0.2	0
	0	0.8	0.4	0	0	0	0	0.2	0.2	0	0.2	0.2	0	0.2
	0.4	0	0.2	0	0.2	0.2	0.4	0	0.4	0	0.4	0.2	0	0.2
	0.4	0.4	0.2	0	0.2	0.2	0	0	0	0.8	0	0.2	0	0
	0.4	0.4	0.6	0.2	0	0.2	0.2	0.4	0.4	0.6	0	0.2	0.2	0
	0	0.2	0.8	0.2	0.2	0.2	0	0.2	0.4	0.6	0.4	0.2	0.2	0.4
	0.2	0	0.4	0.2	0.2	0.2	0.2	0.6	0.2	0.4	0.4	0	0.2	0.4
	0	0	0.6	0.4	0.8	0	0	0.8	0.4	0.4	0.6	0	0.8	0.2
	0	0	0.4	0	0	0	0	0.2	0.2	0.2	0.4	0	0	0
	0	0.4	0.8	0.6	0.2	0	0.2	0.2	0.8	0.2	0.4	0.4	0.2	0.4
	0	1	0.4	0.2	0.4	0.4	0.2	0.4	0.6	0.4	0.6	0.6	0.4	0.4
	0.2	0.4	0	0	0.4	0.4	0	0	0	0.6	0	0.2	0.2	0.4
	0.2	0.2	0	0.4	0.2	0.2	0	0.2	0.4	0.4	0.2	0.2	0.2	0
	0.2	0	0.6	0.4	0.8	0.6	0.2	0.6	0.2	0	0.2	0.4	0.2	0.2
	0	0.8	0.8	0.2	0.2	0.6	0.2	1.4	0.6	0.8	0.4	0.2	0.2	0.4
	0.2	0	1.2	0.8	0.2	0.2	0.6	1.2	1.4	0.2	0.6	0.8	0.4	0.6
	0.2	0.4	0.2	0.6	0	0.2	0.2	0	0.6	0.6	0.4	0.4	0.4	0.2
	0	0.2	0.8	0.6	1	0	0.4	0.6	0.2	0.6	0.4	0.6	0.2	0.4
	0	0.4	0.6	0.8	0.6	0	0	0.2	0.2	0	0.4	0	0.2	0
	0	0	0.2	1.2	0.8	0.6	0.8	0.4	0.4	0.8	0.6	0.4	0	0.8
	0.2	0	0.4	0.4	0.2	0.4	0	0.2	0.2	0.4	0.6	0	0	0.6
	0	0	0.4	0.2	0.6	0	0	0.4	0.2	0.4	0	0.4	0	1.4
	0	0	0.4	0	0	0.2	0	0.2	0	0.2	0	0.2	0	0.4
	0.2	0	0.8	0.4	0.2	0.6	0.4	0.4	0	0.4	0.2	0.4	0.2	0
	0	0.6	0.2	0.8	1	0.6	0.4	0.6	0	0.2	0.6	0.2	0.2	0.6
	0.2	0.2	0	0.8	0.6	0.8	0.2	0.4	0	0.4	0	0	0	0.4
	0.4	0	0.2	0.6	0.6	0.6	0.2	0.4	0.4	0	0.2	0.4	0.2	0.6
	0.2	0.4	0.6	0.2	0	0.4	0	0.2	0	0.2	0.4	0.4	0.2	0.2
	0.4	0	0.2	0	0.2	0.2	0.2	0	0.2	0.2	0	0.4	0.2	0.2
	0.8	0.6	0.2	0	0.2	0.6	0	0	0.2	0.2	0.2	0.2	0.4	0
	0.8	0.8	0.8	0	0.6	1	0.4	0.4	0.4	1.4	0.6	0.8	0.4	0.2
	0.2	0.2	0	0.8	0	0	0	0	0	0.4	0.2	0	0.4	0.2
	0.8	0.2	0.2	0	0.4	0.2	0	0	0.2	0.6	0.4	0.6	0.2	0
	0.4	1	0.6	0.6	0.8	0	0	0.8	0.2	0.4	0.8	0.4	0.2	0.2
	0.8	1.2	0.4	0	0	0	0.4	0.4	0.2	0.6	0.2	0.2	0.2	0
	0.2	1.2	0.4	0	0.2	0.8	0.2	0.2	0.4	1	0.2	0.2	0.2	0.4
	0.2	1.4	0	0.2	0.8	1.2	1	1	0.6	0.6	0.6	0.2	0.4	0.4
	0	0	0.4	0.2	0.2	0.6	0	0.4	1	0.4	0	0.4	0.2	0.6
	0	0	0.2	0.4	0.4	0	0.2	0.2	0.4	0.6	0	0	0.2	0.2
	0	0	0.4	0.2	0.6	0.2	0.6	0.6	0	0.2	0.8	0.2	0.6	0.8
	0.2	0.2	0.6	0.2	0.8	0.4	0.4	0.2	0.4	0.4	2.4	0.4	0.4	0.8
	0	0	0.2	0.2	0	0.2	0	0.8	0	0.4	0.4	0.2	0	0.2
	0	0.4	0	0.2	0.2	0.4	0.2	0.2	0.4	0	0.2	0	0.2	0
	0.4	0.4	0.8	1	0.6	0.8	0.2	0.4	0.2	0.8	0.8	0.2	0.4	0.2
	0.4	0.4	0.4	0.6	0.2	0.4	0	0.2	0.4	0.4	0	0.2	0	0.6
	0.2	0.4	0.2	0.4	1.2	0.4	0.8	0.2	0.2	0.6	0.6	0.4	0.6	0.6
	0.2	0.2	0.2	0.2	0	0.2	0	0.2	0.2	0.6	0.6	0.2	0.2	0.4
	0.2	0	0.8	0	0.2	0.4	0	0	0.6	0	0.6	0.2	0.8	0.2
	0.6	0.2	0.4	0	0	0	0	0.2	0.2	0	0.4	0.4	0.6	0.4
	0	0.6	0.2	0.2	0	0	0	0	0.4	0.2	0.4	0.2	0.2	0.2
	0.2	0.8	0.8	0.2	0.4	0	0	0.8	0.6	0.4	0	0.4	0.2	0.6
	0	0.2	0	0	0.2	0	0	0	0	0	0	0	0.2	0.4
	0.2	0	0.2	0	0	0	0.2	0	0.6	0.4	0	0.6	1.2	0.4
	0	0.4	0.4	0	1.2	0.4	0.4	0.4	0.4	0.4	0.2	0.2	0.2	1
	0.4	0.6	0.6	0.6	0	0.4	0	0.6	0.6	0.8	0.8	0.6	0.2	0.8
	0	0.6	1	0.4	0.6	0.6	1	0.2	1.4	0.2	0.6	1.4	0.8	1.6
	0.4	0	0.6	0	0.2	0.2	0	0.4	0.4	0.4	0.4	0.6	0.6	0.6
	0.2	0	0	0	0	0.2	0.4	0	0	0.2	0.2	0.6	0.8	0.6
	0	0.2	0	0	0.2	0	0.2	0.2	0	0	0	0.4	0	0.2
	0.2	0	0.2	0.2	0.2	0.2	0	0.4	0	0.2	0	0.2	0	0.8
	0.4	0	0.2	0.4	0.2	0	0.2	0.6	0	0	0.4	0.4	0.2	0.2
	0	0.4	0	0	0.2	0	0.2	0.2	0	0	0	0.2	0	0.4
	0.6	0	0	0.4	0.4	0.2	0	0.2	0.8	0.2	0.2	0	0.4	0.2
	0.2	0.2	0	0	0	0.4	0	0	0	0	0	0.2	0	0.2
	0.4	0.6	0.2	0.2	0	0.2	0.2	0.4	0.2	0	0.2	0.4	0.4	0.4
	0.2	0.2	0	0.2	0	0	0	0.2	0	0.2	0.2	0.4	0.2	0.8
	0.2	0	0	0	0.2	0.2	0	0.4	0.2	0.2	0.4	0.6	0.4	0.4
	1.6	1	0.6	0	0.6	0.2	0.4	0	0.6	0	0.6	0	0.4	0.4
	0.2	0.4	0	0.2	0	0	0	0.2	0	0	0.4	0	0.2	0
	0	0	0.4	0.6	0.2	0.2	0	0.4	0.2	0.2	1	0	0.2	1
	0.2	0.4	0.2	0.2	0	0	0	0	0.4	0.4	2	0	0.2	0.2
	0.2	0.2	0.2	0.2	0.6	0.2	0.4	0.2	0.2	0.4	1	0.2	0.2	0.4
	0.2	0.4	0.2	0.2	0	0	0	0.2	0	0	1	0.2	0	0
	0	0	0	0	0	0	0.2	0	0	0.2	1	0	0	0.2
	0.8	0.6	0.6	0.2	0.6	0	0.6	0.4	0.6	0.2	1.2	0	0.2	0.4
	0.6	0.4	0.4	0.2	0.4	0.6	0	0	0	0	0.2	0	0.2	0.4
	0.8	0.4	0.2	0.2	0.2	0	0	0.2	0.6	0.2	1.2	0.6	0.4	1
	0.8	0.4	0.2	0.2	0	0	0.2	0.4	0.2	0.4	0.6	0.6	0.4	1.2
	0.6	0.4	0.4	0.4	0.2	0.2	0.2	0.4	0.4	0.2	0.4	0.2	0	0.2
	0	0.2	0.2	0.2	0.4	0.4	0.2	0.4	0	0.2	0.4	0.2	0.6	0.6
	0.4	0.8	0.6	0	0.4	0.4	0.4	0.2	0.6	0.8	1.6	0.4	0.2	0.2
	0.4	0	0	0	0.4	0.2	0.2	0.2	0	0.4	0.8	0.4	0.2	0.4
	0.4	0.2	0.2	0.4	0.4	0.8	0	0.4	0.2	0.2	0.8	0.8	0.4	0.4
	0.2	0.4	1	0.8	0.4	0.6	0.2	0.4	0.8	0.2	1	0.2	0.6	0.8
	0.2	0	0.6	0.2	0.2	0.2	0.4	0.4	0.4	0.2	0.2	0.4	0.2	0.2
	0.2	0.8	0.2	0.8	0.2	0.6	0.2	1.2	0.6	0.2	1	0.4	0.6	0.4
	0.4	1.2	0.4	0.6	0.4	0.4	0.2	0.6	0.2	0	0.8	0.6	0.6	0.6
	0	0.2	0.2	0.2	0.4	0	0	0	0.2	0	0	0	0	0.2
	0.2	0.2	0.2	0	0	0.2	0.4	0	0	0.2	0.2	0	0	0
	0	0.2	0.2	0	0.4	0.6	1	0	0.4	0.6	0.2	0.2	0	0
	0.2	0.2	0.2	0	0.2	0.6	0.2	0	0.2	0	0.2	0	0.6	0
	0.2	0	0.2	0	0	0	0.2	0	0	0.6	0.4	0.2	0.2	0
	0.2	0	0.2	0.4	0	0	0	0	0.2	0.4	0	0	0	0
	0	0.2	0.2	0.2	0	0.2	0.4	0	0.2	0.2	0.6	0.2	0	0
	0.2	0.2	0.4	0	0	0.2	0.6	0.4	0	0	0	0	0.2	0.2
	0	0.4	0	0	0.2	0.4	0.6	0.2	0	0	0.6	0.2	0	0
	0.2	0	0.2	0	0.2	0.2	0.2	0.2	0.2	0.4	0.2	0	0.4	0
	1.8	1.6	1	1.2	0.4	1	0.8	0.8	0.8	1	1.4	0.6	0.4	0.6
	1	1.8	1.4	1.4	1.6	0.4	0.6	0.4	0.4	0.8	1.6	1.2	1	1
	0.8	1	0.8	0.8	1.2	0.4	1	0	0.4	0.2	1.2	0.4	0.6	0.4
	1	2.4	1	1	1.2	0.4	0.4	0.4	0.8	0.2	0.4	0.2	0.2	0.6
	1.4	1.4	1	1.8	1.4	1	1	1.2	1	1	2.4	0.2	0.2	0.6
	2.4	1.4	0.8	1.2	1.6	0.2	0.6	1.4	1.2	0.4	0.8	0.4	1.2	0.2
	3.2	1.8	1.8	3	2.2	1.2	2	1	1	1.6	1.4	0.8	1	1
	2.4	1.4	1	1.4	0.6	0.6	1.2	0.8	0.8	1.2	1.4	0.2	1.2	0.8
	1.6	1.6	1.8	0.6	0.6	0.4	1.2	0.6	0.4	0.6	0.2	0.2	0.2	1.2
	2.6	2	1.8	0.6	1.2	1.4	0.8	0.2	0.6	1.4	1.2	0.4	1.6	1.2
	1	2	1.2	1	0.6	0.8	1	1	0.8	0.6	0.8	0.2	0.4	0.8
	1.2	0.2	0.4	0.6	0.4	1	0.8	0.2	0.6	1	1.6	0.8	1	0.8
	0.8	1	0.8	0.4	1	0.2	0.6	0.4	0.4	0.4	0.6	0.2	0.4	1.2
	0.4	1	1.2	0.2	0.4	0.4	0	0.6	0.4	0.4	0.6	0.2	0.4	0.6
	2	0.8	0.8	0.6	1	0.2	0.4	0.6	0.4	0.2	0.2	0.4	0	0.4
	0.8	1.2	0.6	0.8	0.8	0.6	0.4	1	0.6	0.8	1.2	1	0.6	1
	0.8	0.6	0.6	1.4	0.4	0.4	1	0.4	0.8	0.6	0.2	0	0.2	0.6
	2	2	1.8	0.8	0.6	0.4	0.4	0.6	1.2	0.8	0.4	0.4	1.2	0.8
	2.4	1.6	0.6	1	1.2	1.6	0.2	0.4	0.4	0.8	0.6	0.6	0.6	1
	1.2	1.6	0.6	0.4	0.4	0.8	0.6	0.4	1.4	0.6	0.8	0.4	0.4	0.8
	1.8	2	1.4	0.4	0.4	0.8	0	0.4	0.8	1	0.4	0.2	1	0.6
	1.6	0.8	0.2	0.8	0.2	1	0.2	0	0.8	0.6	0.2	0.6	0.6	0.8
	1.6	1.6	0.8	0.6	0.6	0.8	0.4	0.8	0	0.2	0.6	1.8	0.4	1.2
	0.4	0.8	0.2	0.4	0.4	0.6	0.2	0.4	0.6	0.6	0.2	0.2	0.6	0
	0.2	0.8	0.8	0.6	0.6	0.6	0.2	0	0	0.6	1.4	0.2	0	0.2
	1.6	1	2	0.8	0.6	0.2	0.4	0.2	1	1.2	0.6	0.2	0.6	0
	0.4	1.4	0.4	2	1.2	0.8	0.4	1.2	1	1.2	1.6	0.6	1.4	0.6
	0.4	0.4	0.2	0.6	0.2	0	0.2	0.2	0.2	0.2	0.2	0.2	0	0
	0	0.4	0.4	0.6	0.4	0.2	0	0.2	0.2	0.2	0.2	0	0.4	0.2
	0.8	1	1	1.4	0.8	1.2	0.8	0.4	1.4	1.6	1.4	0.8	1	0.8
	0.6	1.2	0.4	2	1	0.2	0.8	0.6	0.8	0.8	1	0	0.4	0.2
	0.8	1.6	0.2	1	0.8	0.6	0.8	0.2	0.6	1.4	0.6	0.4	0.6	0.2
	0	0.6	0.2	1	0.4	0	0.8	0	0.2	0.4	0.4	0.4	0.4	0
	0.8	1.6	1.4	1	1	1	0.6	0.2	0.4	1.6	3.2	0.8	0.4	0.6
	2	1.4	0.6	0.8	0.8	0.6	0.8	0.6	0.6	1	1	0.6	0.6	0.4
	0.2	0.4	0.4	0.4	0.6	0.2	0.8	0.6	1.2	1	3.2	0.4	0.6	1.2
	1	0.6	1.2	0.2	0.4	0.2	0	0.2	0.6	0.8	1	0.2	0	0.4
	0.2	1.4	0.6	0.4	0.6	0	0.4	0.2	0.6	1.4	0.6	1	0.4	0.6
	0.8	0.6	1.2	0.2	0.4	0.2	0.6	0.6	0.4	0.2	0.4	0.2	0.4	0
	0.6	1.4	0.6	1.6	1.2	0.6	1	1	1	0.6	2.8	2	0.4	1
	0.2	0.4	0.8	1	1	0.4	0.4	0.2	0.2	0.2	1	0.2	0.2	1
	1.6	0.8	1.8	0.8	0.8	0.2	0.8	1	1	1.2	0.8	0.4	1.2	0.4
	0.8	1.6	1	1	0.4	1.4	0.2	0.2	0.2	1.2	0.6	0.4	0	0.4
	1.2	1.6	0.8	1.2	1.4	0.8	1.2	1.2	1.6	1.8	2.8	0.6	0.2	0.2
	1.6	1	1.6	0.8	0.8	0.2	0.4	0.4	0.6	0.8	0.6	0.4	0.6	0.4
	0	0.2	0.6	0.4	0.2	0.6	0	0	0.6	0.2	0.4	0.2	0.2	0.2
	3.2	2.6	2.2	2	1.6	1.6	0.6	1.6	2.2	0.6	1.4	0.6	1.2	0.6
	3.8	2.6	1	0.6	0.2	1.2	0.8	0.4	0.4	0.2	0.8	0.8	0.4	0.2
	0.8	1	0.8	0.6	1	1	0.2	0	0.2	0.4	1.4	0.4	0.8	0.4
	0.8	0.2	0.2	0.6	0.6	0.2	0.6	0.2	0.6	1	0.2	0.4	0.4	0.4
	0.6	0.2	0	0	0	0.2	0.4	0	0.4	0	0	0	0.2	0.2
	0	0.2	0	0	0	0	0	0	0	0	0	0	0	0
	0.6	0.2	0	0	0.2	0	0	0.2	0.2	0.2	0	0.4	0	0.2
	0	0	0.2	0	0	0	0.2	0	0.2	0	0	0	0.2	0
	0.2	0.2	0.8	0.2	0	0	0.2	0.2	0	0.2	0	0.6	0.2	0
	0	0	0.2	0.2	0	0	0.2	0	0	0	0	0.2	0	0.2
	0.4	0.2	0.8	0.2	0.4	0	1.2	0.6	0.4	0.4	0	0.2	0.2	0
	0.2	0	0.2	0	0	0	0.6	0	0	0.2	0	0	0	0.6
	0.2	0	0.4	0.6	0.4	0.2	0.2	0	0	0.4	0	0.2	0.4	0.2
	0.2	0	0.8	0.4	0	0.2	0.4	0.2	0.2	0.6	0	0	0.4	0.4
	0.6	1.2	0.6	0.6	1.2	0.6	1.8	0.4	0.4	0.8	0.8	0.6	0.8	0.4
	0.2	1.2	0.8	0.4	0.6	1	0.6	0.2	0.2	0.4	0.2	0.4	0.6	0.4
	0	0	0	0	0.4	0	0	0.2	0	0.2	0	0	0	0.2
	0	1.4	1	0.6	0.4	1.2	0.6	0.8	0.4	0.6	0.6	0.4	0.6	0.6
	1	1	1.8	1	0.4	1.2	0.6	0.4	0.6	1.2	0.2	0.2	0.4	0.6
	0.2	1	1.6	0.8	0.2	0.6	0.8	0.6	0.2	0.2	0.6	0.4	0.2	0.2
	0.6	0.6	1	1	0.4	0	0.2	0.4	1.2	0.2	0.4	0.2	0	0
	0.4	0.2	1.6	0.6	1.2	0.8	1.2	0.6	0.4	0.6	0.4	0	0.6	0.8
	0.4	1	0.6	0.8	0.2	0.8	0.4	0.8	0.6	0.4	0.2	0.2	0.2	0
	0.2	0.2	1.2	0.2	0.4	0.6	1.4	0.6	0.2	0.2	0.4	0	0.4	0.2
	0.2	0	0	0.2	0	0	0.2	0.2	0	0	0	0	0.2	0.2
	0.2	0.2	0.2	0.2	0.2	0.2	0.2	0.2	0	0.2	0.2	0	0	0.2
	0.2	0	0.2	0.2	0.2	0	0	0	0	0.2	0	0	0	0
	0.4	0	0.2	0.2	0.4	0.2	0.2	0.2	0	0	0	0	0	0.2
	0	0	0	0	0	0	0	0.2	0	0	0.2	0	0	0
	0.2	0.2	0	0.6	0.2	0	0	0.2	0	0	0	0	0.4	0.2
	0.4	0	0.2	0	0	0.2	0.2	0.4	0	0	0.2	0	0	0.2
	0	0	0.2	0	0.4	0	0	0	0	0	0	0	0	0.4
	0.4	0.4	0.4	0.4	0	0.4	0	0	0.4	0	0.2	0.6	0	0.2
	0	0	0.4	0.6	0.2	0	0.2	0.2	0	0.2	0.2	0.2	0	0.4
	0	0.2	0	0	0	0.2	0	0.2	0.2	0	0	0	0	0.2
	0.2	0	0.4	0.2	0	0.6	0.2	0	0.2	0	0.4	0.4	0	0.6
	0	0.2	0.2	0	0	0.2	0	0	0	0	0.4	0.2	0.2	0.4
	0.4	0.2	0	0	0	0.2	0	0.4	0.2	0	0.4	0.2	0.2	0.2
	0.4	0	0.2	0	0	0.4	0	0.2	0.2	0	0.2	0.8	0	0.8
	0.2	0.4	0.2	0	0.4	0.4	0	0	0	0.4	0.2	0.4	0	0
	0	0	0	0	0	0	0	0.2	0	0	0	0	0	0
	0	0	0	0	0	0	0	0	0.2	0	0	0	0	0
	0	0	0	0	0	0.2	0.2	0.2	0.2	0	0.4	0	0.2	0
	0	0.2	0	0	0	0	0	0.2	0.2	0.2	0.2	0	0	0
	0	0.2	0.2	0	0.2	0	0	0.2	0	0	0	0	0	0
	0.2	0	0	0	0.2	0	0	0.2	0	0	0	0	0	0
	0	0	0	0	0	0.2	0.2	0.2	0.2	0.2	0.2	0.2	0	0
	0.2	0.2	0	0	0	0	0	0	0	0	0.2	0.4	0	0
	0	0	0	0.2	0	0	0	0	0	0	0	0	0	0
	0	0	0.2	0	0	0	0	0	0	0	0.2	0	0	0
	0.6	0.2	0.2	0.4	0	0	0	0	0.2	0	0.4	0.2	0	0
	0.4	0.2	0.4	0.2	0.2	0	0.2	0	0.4	0	0	0.2	0	0
	0.2	0	0	0.2	0	0	0	0	0	0	0.2	0	0	0
	0	0	0.4	0.4	0	0	0	0	0	0.2	0	0	0	0
	0.2	0.6	0.4	0.2	0	0	0	0	0.2	0	0.2	0.4	0	0
	0	0.4	0	0	0	0.2	0	0	0.2	0	0.4	0	0	0
	0	0.4	0	0.2	0	0	0	0.2	0	0	0	0	0	0.2
	0.2	0	0.2	0	0.2	0	0	0	0	0	0	0.2	0	0
	0	0	0	0.2	0	0.2	0	0.4	0.4	0	0	0	0	0
	0	0.2	0	0.2	0	0	0.2	0.4	0.2	0	0	0.4	0.8	0.2
	0	0.2	0	0	0.2	0.2	0	0	0.6	0.2	0.2	0.4	0.2	0.2
	0	0	0	0.2	0	0	0	0	0	0.2	0	0.2	0	0
	0	0.2	0	0	0.2	0.2	0	0	0.2	0	0.2	0.2	0	0.4
	0	0.2	0	0	0.2	0	0	0.4	0	0	0	0.2	0	0
	0.8	0.4	0	0.2	0.4	0.2	0.2	0	0.6	0	0	0	0.6	0.2
	0	0.6	0.2	0.2	0.2	0.2	0	0.4	0.8	0.2	0.8	0.2	0	0
	0.4	0.2	0.4	0.4	0.4	0.2	0.2	0.4	0.4	0.2	0.4	0.2	0.2	0
	0	0	0	0.2	0	0	0	0.2	0.2	0	0	0.2	0	0.4
	0.2	0	0	0.4	0.2	0	0.2	0.2	0.2	0.2	0	0	0.2	0
	0	0.6	0.8	0.4	0.4	0	0	0.2	0.4	0.2	0	0.4	0.4	0
	0	0	0	0	0	0	0.4	0.4	0.2	0	0.2	0	0.4	0.2
	0.2	0.4	0.4	0.4	0.4	0.4	0.6	0	0.6	0.2	0.2	0.2	0.2	0.4
	0.6	0.2	0	0.2	0.2	0.2	0.6	0.2	0	0.2	0	0	0	0.2
	0	0	0.2	0	0	0	0.2	0	0.2	0	0.4	0.2	0	0
	0	0	0.2	0.2	0	0.4	0	0.4	0	0.2	0	0	0.2	0
	0	0	0	0.6	0	0	0.8	0	0	0.2	0.4	0.2	0.2	0
	0.4	0.2	0.6	0	0	0	0.4	0.6	0.6	0.8	0	0.4	0.6	0.2
	0	0	0.2	0.6	0.2	0.6	0.4	0	0.4	0.4	0.2	0.6	0.4	0.4
	0.4	0	0	0	0.2	0	0	0	0	0.2	0	0.2	0.2	0.2
	0.4	0	0	0	0.2	0	0.2	0	0	0.6	0	0.2	0	0
	0	0	0.2	0.2	0	0.4	0.2	0.2	0	0.4	0.2	0.4	0.4	0.2
	0.2	0	0	0.4	0	0	0	0	0	0.2	0	0.4	0.2	0
	0	0.2	0.2	0	0.2	0.2	0	0	0	0.4	0	0.2	0.2	0.2
	0.2	0	0.2	0.6	0.4	0	0.2	0	0	0.2	0.2	0	0	0
	0	0.2	0.2	0.2	0.4	0.2	0	0.2	0.4	0.2	0.2	0.6	0	0.2
	0	0	0	0	0.2	0.2	0	0	0.2	0	0.2	0	0.4	0
	0.4	0	0.2	0.2	0	0.4	0.2	0.4	0.4	0.2	0	0	0	0.2
	0	0	0	0.8	0.4	0.2	0	0.2	1	0.8	0.2	0.2	0.2	0.4
	0	0	0.4	0.2	0	0.4	0	0.2	0.2	0.6	0	0.2	0	0
	0.4	0	0.2	0.6	0.8	0.4	0.2	0.4	0	0.2	0.2	0.2	0	0.6
	0	0.6	0.4	0.4	0.4	0.2	0.2	0.6	0.4	0.2	0	0.2	0.6	0.4
	0.4	0.2	1.2	0.6	0.8	0.6	0.2	0.4	0.2	0.4	0	0.6	0	0.2
	0.8	0.2	1	0.4	1	0.2	0.8	0.4	0.2	0.2	0	0.2	0	0.4
	0.2	0.4	1.4	0.6	1.4	1.6	0.2	0.6	0.6	0.2	0.2	0	0.8	1
	0.6	0.2	1	0.6	0.6	0.2	0.4	0.4	0.2	0	0.2	0.2	0.2	0.2
	1.4	0.4	1	0.6	1	0.4	0.8	0.4	0.4	0.2	0.2	0.6	0.4	0.4
	0.2	0	0.6	0.6	0.4	0.2	0.2	0	0.4	0	0	0	0.8	0
	1.4	1	1.2	1.2	1.2	0.4	0.4	1.2	0.2	0	0.2	0.2	0.6	0.6
	0.8	0.4	1.4	1	0	0.6	0.6	0.4	0.2	0.2	0	0	0.2	1
	0	0.4	1.2	1.4	0.4	0.6	0	0.4	0.6	0.8	0.2	0.2	1	0.8
	0	0	0.2	0	0.2	0.2	0	0	0	0	0	0.2	0	0
	0	0.4	0	0	0	0	0	0	0.2	0	0.2	0	0.2	0
	0	0	0	0.2	0.2	0	0	0	0.2	0	0	0	0.2	0
	0	0	0	0	0	0.2	0	0	0.2	0	0	0	0	0
	0	0.2	0.4	0.4	0	0.2	0	0	0	0	0	0	0	0.2
	0.4	0.6	0.2	0.4	0	0.2	0	0	0	0.2	0	0	0	0
	0	0	0	0.2	0	0.2	0	0	0	0	0	0	0	0
	0	0	0	0	0	0	0	0	0	0	0	0	0	0
	0.4	0	0.6	0.2	0	0	0	0	0	0	0	0	0	0
	0	0.2	0	0	0.2	0	0	0	0	0	0	0.2	0	0
	0.2	0	0.2	0	0	0	0	0	0.2	0.4	0.2	0	0	0.2
	1.4	0.4	0.8	0.6	0.6	1	1	0.4	0.6	0.6	0.2	1	0.2	1
	0.8	1	1	0.2	1	0.8	0.8	0	1	0.6	0	0.2	0.4	0.6
	0.4	1	1.6	0.4	1.2	0.8	0.4	1.2	1.2	0.2	0.6	1	0.6	0.6
	1.2	1.4	0.6	1.2	1	1.6	0.8	1	0.4	1	1	0.6	1.4	1.2
	1.2	0.6	0.2	1	0.8	0.2	0.2	0.2	0.8	0	0.2	0.2	0.6	0.2
	2.4	3.2	1.6	0.8	1.4	1.2	1.8	1	2	1.2	0.8	0.6	1.8	0.8
	2.2	1.2	1.6	0.8	2	2	1.6	1	1	1.4	1.6	1	1.4	0.4
	0	1.2	0	0	0.2	0	0.2	0.4	0.4	0.2	0	0.2	0	0.2
	0.6	0.4	0.8	0.2	0.6	0.2	0	0.2	0	0.2	0.2	0.2	0	0
	0.6	0	0.6	0.4	0.6	0.4	0.2	0.6	0	0.4	0	0.2	0	0.2
	0.8	1	0.6	0.4	0.6	1.2	0.4	0.2	0.4	0.4	0.2	0.6	0.2	0.2
	0.4	0.2	1	0.8	0.6	0	0.2	0.4	0	0.4	0	0.2	0	0.6
	1.2	1	0.2	0.8	0.6	0	0.2	0.6	1.2	0.2	0.2	0.4	0.2	0.2
	0.2	1	0.2	0.2	0.2	0.2	0.2	0	0.2	0	0.2	0.4	0.2	0.2
	2.2	2.2	1.2	0.6	0.8	1.2	0.2	1.4	0.6	1	0.4	0	0.8	1
	0.8	0.8	0.8	0.2	0.8	0.8	0.6	0.4	0.6	0.8	0.4	0.4	0.6	0.6
	1.6	1.2	1.2	1.2	0.2	0.4	0.4	1	0.6	1	0.8	0.2	0.4	0.2
	0	0.8	0.2	0	0	0	0	0	0	0	0	0	0	0
	1	1.2	1.2	0.2	0.2	0	0	0	0	0	0	0	0	0
	1	1.6	0.8	0.2	0.4	0	0	0	0	0	0	0	0	0
	0	0.4	1.4	0.2	0	0	0	0	0	0	0	0	0	0
	0.8	0.8	0.8	0	0.2	0	0	0	0	0	0	0	0	0
	0.6	0.4	0.4	0	0.2	0	0	0	0	0	0	0	0	0
	0.8	0.6	0.6	0	0	0	0	0	0	0	0	0	0	0
	0.2	0.8	0.8	0	0	0	0	0	0	0	0	0	0	0
	1	0.4	1.2	0	0	0	0	0	0	0	0	0	0	0
	0.2	0.2	0.4	0	0	0	0	0	0	0	0	0	0	0
	0.6	0.4	0.8	0	0	0	0	0	0	0	0	0	0	0
	0.2	0	0.2	0.2	0	0	0	0	0	0	0	0	0	0
	0	0.6	1.2	0.2	0	0	0	0	0	0	0	0	0	0
	0.2	0.2	1.6	0	0	0	0	0	0	0	0	0	0	0
	0.4	0.6	0.4	0	0	0	0	0	0	0	0	0	0	0
	1.2	0.8	0.6	0	0	0	0	0	0	0	0	0	0	0
	0.2	0.4	0.2	0	0	0	0	0	0	0	0	0	0	0
	0.2	0.4	0.2	0	0	0	0	0	0	0	0	0	0	0
	0	0.2	0.2	0	0	0	0	0	0	0	0	0	0	0
	1	0.6	0.2	0	0	0	0	0	0	0	0	0	0	0
	0.6	0.6	0	0.2	0	0	0	0	0	0	0	0	0	0
	0.2	0	0.2	0	0	0	0	0	0	0	0	0	0	0
	0.4	0.4	0.6	0.2	0	0	0	0	0	0	0	0	0	0
	0.4	0.2	0.2	0	0	0	0	0	0	0	0	0	0	0
	0.6	0.4	0.6	0	0	0	0	0	0	0	0	0	0	0
	0.8	0.6	0.2	0.2	0	0	0	0	0	0	0	0	0	0
	0.4	0.2	0	0	0	0	0	0	0	0	0	0	0	0
	1.8	1	0.2	0	0	0	0	0	0	0	0	0	0	0
	0.6	0.8	0.8	0.4	0	0	0	0	0	0	0	0	0	0
	1.8	1	0.6	0.4	0.2	0	0	0	0	0	0	0	0	0
	0.8	0.6	0.4	0	0	0	0	0	0	0	0	0	0	0
	0.8	0.8	1.2	0.2	0.2	0	0	0	0	0	0	0	0	0
	0	0.2	0.6	0	0	0	0	0	0	0	0	0	0	0
	2.6	2	2.2	0.6	0.2	0	0	0	0	0	0	0	0	0
	0.4	0.6	0.8	0	0.2	0	0	0	0	0	0	0	0	0
	0.2	0.4	0.2	0.2	0.2	0	0	0	0	0	0	0	0	0
	0.6	2.8	0.4	0	0.2	0	0	0	0	0	0	0	0	0
	0.6	0.2	0.2	0.6	0	0	0	0	0	0	0	0	0	0
	1.2	1.2	1.4	0.6	0	0	0	0	0	0	0	0	0	0
	0.4	0.8	0.6	0	0	0	0	0	0	0	0	0	0	0
	0.4	1.2	0.4	0	0	0	0	0	0	0	0	0	0	0
	0.4	0.6	1.2	0	0	0	0	0	0	0	0	0	0	0
	1	1.2	0.4	0.8	0.2	0	0	0	0	0	0	0	0	0
	0.4	0	1.2	0	0	0	0	0	0	0	0	0	0	0
	1.4	0.6	1.4	0.4	0	0	0	0	0	0	0	0	0	0
	0.4	0.2	0.8	0.4	0.2	0	0	0	0	0	0	0	0	0
	1.4	0.6	1.4	0.6	0	0	0	0	0	0	0	0	0	0
	0.6	0.6	0.6	0	0.2	0	0	0	0	0	0	0	0	0
	0.4	1	1.8	0	0	0	0	0	0	0	0	0	0	0
	0.4	0.2	1.2	0.2	0	0	0	0	0	0	0	0	0	0
	1.4	1.2	2	0.6	0.4	0	0	0	0	0	0	0	0	0
	1.2	0.8	1.6	0.2	0	0	0	0	0	0	0	0	0	0
	0.8	1	1.2	0.2	0.2	0	0	0	0	0	0	0	0	0
	1	1.4	1.8	0.4	0.2	0	0	0	0	0	0	0	0	0
	0.8	0.2	0.8	0	0	0	0	0	0	0	0	0	0	0
	2	0.6	2.8	0.4	0	0	0	0	0	0	0	0	0	0
	0.8	0.4	0	0	0.2	0	0	0	0	0	0	0	0	0
	3.6	1.6	3	1	0.4	0	0	0	0	0	0	0	0	0
	2	1.6	3.2	0.6	0	0	0	0	0	0	0	0	0	0
	0.6	0.8	1.8	0.2	0.2	0	0	0	0	0	0	0	0	0
	1.4	1.6	1	0.2	0.2	0	0	0	0	0	0	0	0	0
	2.6	2.8	1.6	0.8	0.2	0	0	0	0	0	0	0	0	0
	0.2	0.8	0.8	0	0	0	0	0	0	0	0	0	0	0
	2.4	2.2	1	0.4	0.4	0	0	0	0	0	0	0	0	0
	1.2	1.4	1.2	0.2	0.4	0	0	0	0	0	0	0	0	0
	0.6	1	1	0	0	0	0	0	0	0	0	0	0	0
	0.4	0.6	0.8	0	0	0	0	0	0	0	0	0	0	0
	1.8	1.2	2	0	0	0	0	0	0	0	0	0	0	0
	1	2	2	0.2	0	0	0	0	0	0	0	0	0	0
	0.4	1.2	0.8	0.2	0	0	0	0	0	0	0	0	0	0
	0	0.6	1.2	0.2	0	0	0	0	0	0	0	0	0	0
	0.6	0.8	0.4	0.6	0	0	0	0	0	0	0	0	0	0
	0.2	1	0.8	0.2	0.2	0	0	0	0	0	0	0	0	0
	0.6	1.4	0.8	0.2	0	0	0	0	0	0	0	0	0	0
	0.2	0.8	0.4	0	0	0	0	0	0	0	0	0	0	0
	0.8	1.4	1.4	0.2	0.2	0	0	0	0	0	0	0	0	0
	1	1.2	2	0	0.2	0	0	0	0	0	0	0	0	0
	1	1.8	0.8	0.2	0	0	0	0	0	0	0	0	0	0
	1.2	0.8	1	0	0	0	0	0	0	0	0	0	0	0
	2.8	2.2	1.2	0	0	0	0	0	0	0	0	0	0	0
	1.2	0.8	0.6	0	0	0	0	0	0	0	0	0	0	0
	2.6	1.2	1.2	0.2	0	0	0	0	0	0	0	0	0	0
	2.6	1.4	1.6	0.2	0	0	0	0	0	0	0	0	0	0
	2.2	2.2	1.4	0.2	0	0	0	0	0	0	0	0	0	0
	1	1.8	0.6	0.4	0	0	0	0	0	0	0	0	0	0
	0.2	0.6	0	0	0.2	0	0	0	0	0	0	0	0	0
	0.4	0.8	0.2	0	0.2	0	0	0	0	0	0	0	0	0
	0.2	0.4	0.6	0	0	0	0	0	0	0	0	0	0	0
	1.4	1	1.4	0	0	0	0	0	0	0	0	0	0	0
	0.2	0.2	0	0	0	0	0	0	0	0	0	0	0	0
	0.4	1.2	1.2	0.4	0	0	0	0	0	0	0	0	0	0
	1.2	0.8	1	0	0.2	0	0	0	0	0	0	0	0	0
	1.6	0.4	1	0	0.2	0	0	0	0	0	0	0	0	0
	0.8	0.6	0.4	0	0.2	0	0	0	0	0	0	0	0	0
	0.8	0.4	0.2	0	0	0	0	0	0	0	0	0	0	0
	0.2	1.2	0.4	0	0	0	0	0	0	0	0	0	0	0
	1.6	0.6	0.8	0	0	0	0	0	0	0	0	0	0	0
	0.6	0.4	0.4	0	0	0	0	0	0	0	0	0	0	0
	0.4	0.8	0	0	0.2	0	0	0	0	0	0	0	0	0
	2	1.6	1.2	0	0	0	0	0	0	0	0	0	0	0
	2	1.2	1.6	0.6	0	0	0	0	0	0	0	0	0	0
	1.4	2.8	3.4	0	0.4	0	0	0	0	0	0	0	0	0
	1.8	0.6	0.8	0	0	0	0	0	0	0	0	0	0	0
	2.2	3.4	3	0	0.2	0	0	0	0	0	0	0	0	0
	3.6	3.2	2.8	0	0.2	0	0	0	0	0	0	0	0	0
	2	2.4	0.6	0	0.2	0	0	0	0	0	0	0	0	0
	3.8	2	1.6	0	0.4	0	0	0	0	0	0	0	0	0
	1.4	1.6	1.8	0	0	0	0	0	0	0	0	0	0	0
	3.2	1.2	1.4	0.2	0.2	0	0	0	0	0	0	0	0	0
	0.2	0.4	0	0.2	0.2	0.2	0.2	0.2	0.2	0	0	0	0	0
	0	0.4	0	0	0	0.2	0.2	0	0	0.2	0	0	0	0
	0.2	0	0	0.2	0.2	0	0	0	0	0	0	0	0	0
	0.2	0	0	0.4	0	0.2	0.2	0	0.2	0.2	0	0	0	0
	0	0.4	0	0	0.2	0.4	0.2	0.2	0	0.4	0	0	0	0
	0	0.6	0	0	0.2	0	0.2	0	0	0	0	0	0	0
	0.4	0.4	0.2	0.4	0	0.2	0.2	0	0.2	0.2	0	0	0	0
	0.2	0.2	0	0	0	0	0.2	0	0	0	0	0	0	0
	0.4	0	0	0.2	0	0.4	0	0	0	0.2	0	0	0	0
	0	0	0	0.4	0.2	0	0	0	0	0.2	0	0	0	0
	0	0	0	0.2	0	0.8	0	0.2	0	0	0	0	0	0
	0.4	0	0	0	0.2	0.6	0	0	0.4	0.6	0	0	0	0
	0	0	0	0	0.2	0.2	0	0	0	0	0	0	0	0
	0	0.2	0	0	0	0.2	0	0	0.2	0	0	0	0	0
	0	0.2	0.2	0	0	0.4	0	0	0	0.2	0	0	0	0
	0.4	0	0.4	0.2	0.4	0	0.4	0.4	0	0.2	0	0	0	0
	0	0	0	0.2	0.4	0.6	0.2	0	0	0	0	0	0	0
	0	0	0	0.2	0	0.2	0	0.2	0	0	0	0	0	0
	0	0.2	0	0.4	0.2	0.8	0.4	0.2	0.2	0.2	0	0	0	0
	0.2	0	0.2	0	0.2	0.2	0.2	0	0	0	0	0	0	0
	0.2	0.2	0	0.2	0.2	0.4	0	0.2	0.4	0	0	0	0	0
	0	0.2	0	0.2	0	0.4	0	0	0.2	0	0	0	0	0
	0.2	0.2	0	0	0	0.4	0	0	0.4	0	0	0	0	0
	0.2	0.2	0	0.8	0.8	0.6	0.4	0.2	0.2	0.2	0	0	0	0
	0.4	0.6	0.2	0.2	0.2	0.4	0	0	0	0.4	0	0	0	0
	0.2	0.6	0	0	0.4	0	0	0	0.2	0	0	0	0	0
	0.2	0.4	0	0	0.4	0	0	0.2	0	0	0	0	0	0
	0	0	0	0	0	0.2	0.2	0.2	0	0	0	0	0	0
	0.4	0.2	0	0.6	0.2	0.2	0.2	0.2	0	0	0	0	0	0
	0	0.4	0.4	0.2	0.2	0	0	0	0.4	0.4	0	0	0	0
	0.6	0.4	0.2	0	0.6	0.6	0.8	0.6	0	0.4	0	0	0	0
	0.2	0	0	0.6	0.8	0	0.6	0.4	0	0.2	0	0	0	0
	0	0.2	0.2	0.4	0.4	0.8	0.6	0	0	0	0	0	0	0
	0.2	0.4	0.6	0.4	0	0.4	0.2	0.8	0	0	0	0	0	0
	0	0.4	0	0.2	0.2	0.2	0.4	0.2	0	0.2	0	0	0	0
	0.2	0.4	0.4	0.2	0.6	0.2	0.4	0	0	0	0	0	0	0
	0.2	1.2	0.2	0.2	0.4	0.2	0.4	0.4	0.2	0	0	0	0	0
	0.2	0.4	0.4	0.4	0.2	0.6	0	0.2	0	0	0	0	0	0
	0	0.8	0.2	0.6	0.4	1	0.6	1	0.2	0.2	0	0	0	0
	0.4	0.4	0	0	0.2	0.6	0.2	0.6	0	0	0	0	0	0
	0	0	0.2	0	0	0.2	0	0.4	0	0	0	0	0	0
	0.4	0.6	0.2	0.2	0.4	0.8	0.4	0.2	0	0	0	0	0	0
	0.2	0.4	0	0	0.4	0.8	0	0.4	0.6	0	0	0	0	0
	0.8	0.8	0.2	0.6	0.4	0.6	0.2	0.8	0.2	0	0	0	0	0
	0.2	0.2	0	0	0	0.4	0.2	0	0	0	0	0	0	0
	0.2	0.2	0.2	1	0.6	0.2	1	0.4	0	0	0	0	0	0
	0	0.2	0.2	0.4	0.2	0.4	0.4	0.4	0.4	0.4	0	0	0	0
	0.2	0.8	0.2	0.2	0.4	0.6	0.2	0.2	0	0.4	0	0	0	0
	0.8	0.2	0.6	0	0.4	0.2	0	0.4	0	0.2	0	0	0	0
	0.6	1	0	1	0.8	0.8	0.6	1	0	0	0	0	0	0
	0.2	0.6	0.8	0.4	0.2	0	0	0.2	0.2	0.2	0	0	0	0
	0.6	0	0	0.2	0.2	0.4	0.2	0.2	0	0.2	0	0	0	0
	0.6	0.2	0	0.4	0.2	0.6	0.2	0	0.2	0	0	0	0	0
	0	0	0.2	0.4	0.6	0.4	0.4	0	0	0	0	0	0	0
	1.2	0.2	0.8	0	1.4	0.6	0.4	0.2	0.8	0.4	0	0	0	0
	0.2	0.2	0.2	0.2	0.2	0.2	0.2	0	0.2	0	0	0	0	0
	0.2	0.2	0	0	0.4	0.8	0.4	0	0.6	0	0	0	0	0
	1.2	1	0	0.6	0.4	1.4	0.2	0.6	0.6	0.2	0	0	0	0
Right panel
Pre-cond coupled	1.2245	0.40816	0.40816	0	0	0	0	0	0.40816	0	0.40816	0	0.68966	0	1.25	0.89286	0.71429	1.25	0.53571	0.18237	0	0.36474	0	0	0.72948	1.0942	0	0.18237	1.6413	0.91185	0	0.54711	2.0061	1.0942	2.5532	2.1884	0.23904	0.23904
Pre-cond non-coupled	0.40816	0	0.40816	0.40816	0	0.81633	0.40816	0.40816	0.40816	0.40816	0	0	0.40816	0.40816	0	0.40816	0	0	0	0	0	0	0.40816	0	0.40816	0	0	0.81633	0.40816	0.40816	0	0	0.40816	0	0	0	0	0.40816	0	0.81633	0.40816	0.40816	0.81633	0	0	0.40816	0	0	0
Post-cond coupled	2.7907	1.2403	1.4729	3.6434	2.4806	2.0155	1.8605	0.93023	1.938	5.1938	1.938	0.49834	2.2924	0.69767	2.0536	1.5179	2.0536	3.125	1.6964	2.3796	3.2295	2.8895	2.2096	5.6091	5.4391	4.9292	4.9292	4.5892	4.4193	4.2493	3.5694	3.7394	4.5892	4.7592	9.0085	4.9292	0.64715	1.0169
Post-cond non-coupled	0.23256	0.077519	0.23256	0	0	0.46512	0.23256	0.23256	0.15504	0.15504	0.31008	0.46512	0.54264	0.31008	0.46512	0.23256	0.31008	0.46512	0.3876	0.15504	0.077519	0.077519	0.3876	0.46512	0.23256	0.15504	0.23256	0.54264	0.15504	0.31008	0.077519	0.31008	0.077519	0.23256	0.15504	0.077519	0.23256	0.31008	0.15504	0.23256	0.46512	0.23256	0.62016	0.93023	0.15504	0.46512	0.69767	0.93023	0.62016
[truncated: 402 more columns]
