# Supplementary material for: De novo inter-regional coactivations of preconfigured local ensembles support memory
Source: Nat Commun. 2022 Mar 11;13:1272. doi: 10.1038/s41467-022-28929-x (PMC8917150; doi:10.1038/s41467-022-28929-x)
Supplement: Supplementary file 6 — Source Data [file 41467_2022_28929_MOESM6_ESM.zip › SourceData/supplementary_fig19_m.csv]

Supplementary Fig. 19m
Left panel
Coupled with PL5
Time (s)	-1	-0.98	-0.96	-0.94	-0.92	-0.9	-0.88	-0.86	-0.84	-0.82	-0.8	-0.78	-0.76	-0.74	-0.72	-0.7	-0.68	-0.66	-0.64	-0.62	-0.6	-0.58	-0.56	-0.54	-0.52	-0.5	-0.48	-0.46	-0.44	-0.42	-0.4	-0.38	-0.36	-0.34	-0.32	-0.3	-0.28	-0.26	-0.24	-0.22	-0.2	-0.18	-0.16	-0.14	-0.12	-0.1	-0.08	-0.06	-0.04
	0	0	0	0	0	0	0	0	0	0	0	0	0	0	0	0	0	0	0	0	0	0	0	0	0	0	0	0	0	0	0	0	0	0	0	0	0	0	0	0	0	0	0	0	0	0	0	0	0
	0	0	0	0	0	0	0	0	0	0	0	0	0	0	0	0	0	0	0	0	0	0	0	0	0	0	0	0	0	0	0	0	0	0	0	0	0	0	0	0	0	0	0	0	0	0	0	0	0
	0	0	0	0	0	0	0	0	0	0	0	0	0	0	0	0	0	0	0	0	0	0	0	0	0	0	0	0	0	0	0	0	0	0	0	0	0	0	0	0	0	0	0	0	0	0	0	0	0
	0	0	0	0	0	0	0	0	0	0	0	0	0	0	0	0	0	0	0	0	0	0	0	0	0	0	0	0	0	0	0	0	0	0	0	0	0	0	0	0	0	0	0	0	0	0	0	0	0
	0.1108	0.021817	0.0033458	0.00039959	0	0	0	0	0	0	0	0	0	0	0	0	0	0	0	0	0	0	0	0	0	0	0	0	0	0	0	0	0	0	0	0	0	0	0	0	0	0	0	0	0	0	0	0	0
	0	0	0	0	0	0	0	0	0	0	0	0	0	0	0	0	0	0	0	0	0	0	0	0	0	0	0	0	0	0	0	0	0	0	0	0	0	0	0	0	0	0	0	0	0	0	0	0	0
	0.42149	0.51494	0.55743	0.53779	0.47577	0.40352	0.3409	0.29474	0.26963	0.26135	0.2508	0.22554	0.20097	0.20324	0.23708	0.28844	0.35706	0.4602	0.59086	0.69784	0.73385	0.70446	0.6415	0.55081	0.42192	0.27153	0.14153	0.060401	0.028059	0.033442	0.069829	0.12892	0.18775	0.21459	0.19681	0.15889	0.14532	0.18776	0.29214	0.45042	0.64511	0.82863	0.92157	0.87209	0.71385	0.5348	0.39879	0.32225	0.30261
	0.45789	0.40965	0.41548	0.41818	0.38064	0.31743	0.2825	0.32547	0.44538	0.58027	0.65235	0.63903	0.6016	0.63146	0.75864	0.91808	1.0106	0.98943	0.88574	0.76928	0.70081	0.71321	0.81272	0.98066	1.1782	1.3629	1.5021	1.5698	1.5434	1.4098	1.1786	0.89572	0.63445	0.44686	0.32742	0.24161	0.17899	0.16181	0.21253	0.32929	0.49093	0.6735	0.85153	0.98577	1.0281	0.95797	0.8126	0.66397	0.55816
	2.5719	2.5021	2.4948	2.4861	2.3812	2.1538	1.892	1.7386	1.7537	1.8423	1.8433	1.6844	1.438	1.2427	1.1859	1.2572	1.3903	1.5229	1.6222	1.682	1.7096	1.7049	1.6611	1.5888	1.5172	1.4687	1.464	1.5543	1.7986	2.1805	2.5752	2.8341	2.8961	2.7897	2.5491	2.1915	1.7771	1.4177	1.2019	1.1452	1.2043	1.317	1.4496	1.6282	1.8896	2.1862	2.3888	2.4256	2.3671
	0	0	0	0	0	0	0	0	0	0	0	0	0	0	0	0	0	0	0	0	0	0	0	0	0	0	0	0	0	0	0	0	0	0	0	0	0	0	0	0	0	0	0	0	0	0	0	0	0
	0	0	0	0	0	0	0	0	0	0	0	0	0	0	0	0	0	0	0	0	0	0	0	0	0	0	0	0	0	0	0	0	0	0	0	0	0	0	0	0	0	0	0	0	0	0	0	0	0
	0.0027271	0.01385	0.054776	0.16872	0.40479	0.75658	1.103	1.261	1.1577	0.93873	0.86426	1.0936	1.5597	2.0167	2.2031	2.0033	1.505	0.92488	0.45952	0.18257	0.057503	0.014268	0.0027771	0.00041822	4.9949e-05	0	0	0	0	0	0	0	0	0	0	0	0	0	0	0	4.9949e-05	0.00041822	0.0027271	0.01385	0.054776	0.16872	0.40474	0.75616	1.1002
	1.1002	0.75616	0.40474	0.16872	0.054776	0.01385	0.0027271	0.00041822	4.9949e-05	0	0	0	0	0	0	0	0	4.9949e-05	0.00041822	0.0027271	0.01385	0.054776	0.16872	0.40474	0.75616	1.1002	1.2467	1.1002	0.75616	0.40479	0.16914	0.057503	0.027749	0.057921	0.17187	0.41864	0.81094	1.2689	1.6514	1.8564	1.8564	1.6514	1.2689	0.81094	0.41859	0.17145	0.055194	0.013899	0.0027271
	1.5656	1.3297	1.3241	1.318	1.1307	0.8145	0.57666	0.58736	0.86571	1.2828	1.6542	1.8568	1.8564	1.6514	1.2689	0.81094	0.41859	0.17145	0.055194	0.013949	0.0031953	0.0035636	0.016627	0.068626	0.2235	0.57347	1.1609	1.8564	2.3469	2.3469	1.8564	1.1609	0.57352	0.22392	0.071353	0.030426	0.057921	0.16919	0.40479	0.75616	1.1002	1.2467	1.1002	0.75616	0.40474	0.16872	0.054776	0.013899	0.0031454
	0.059753	0.1015	0.15117	0.18976	0.21596	0.24736	0.29176	0.3246	0.30989	0.24132	0.15015	0.074049	0.028845	0.0088549	0.0021389	0.0004123	0.00011437	0.00036478	0.001841	0.0074262	0.023612	0.059651	0.12118	0.20161	0.28199	0.34322	0.37777	0.38837	0.37777	0.34322	0.28199	0.20161	0.12118	0.059651	0.023612	0.0074262	0.001841	0.00035833	5.3964e-05	6.4451e-06	0	0	0	0	6.4451e-06	5.3964e-05	0.00035189	0.001787	0.0070679
Others
Time (s)	-1	-0.98	-0.96	-0.94	-0.92	-0.9	-0.88	-0.86	-0.84	-0.82	-0.8	-0.78	-0.76	-0.74	-0.72	-0.7	-0.68	-0.66	-0.64	-0.62	-0.6	-0.58	-0.56	-0.54	-0.52	-0.5	-0.48	-0.46	-0.44	-0.42	-0.4	-0.38	-0.36	-0.34	-0.32	-0.3	-0.28	-0.26	-0.24	-0.22	-0.2	-0.18	-0.16	-0.14	-0.12	-0.1	-0.08	-0.06	-0.04
	0	0	0	0	0	0	0	0	0	0	0	0	0	0	0	0	0	0	0	0	0	0	0	0	0	0	0	0	0	0	0	0	0	0	0	0	0	0	0	0	0	0	0	0	0	0	0	0	0
	0	0	0	0	0	0	0	0	0	0	0	0	0	0	0	0	0	0	0	0	0	0	0	0	0	0	0	0	0	0	0	0	0	0	0	0	0	0	0	0	0	0	0	0	0	0	0	0	0
	0	0	0	0	0	0	0	0	0	0	0	0	0	0	0	0	0	0	0	0	0	0	0	0	0	0	0	0	0	0	0	0	0	0	0	0	0	0	0	0	0	0	0	0	0	0	0	0	0
	0	0	0	0	0	0	0	0	0	0	0	0	0	0	0	0	0	0	0	0	0	0	0	0	0	0	0	0	0	0	0	0	0	0	0	0	0	0	0	0	0	0	0	0	0	0	0	0	0
	0	0	0	0	0	0	0	0	0	0	0	0	0	0	0	0	0	0	0	0	0	0	0	0	0	0	0	0	0	0	0	0	0	0	0	0	0	0	0	0	0	0	0	0	0	6.4451e-06	5.3964e-05	0.00035189	0.001787
	5.3964e-05	6.4451e-06	0	0	0	0	0	0	0	0	0	0	0	0	0	0	0	0	0	0	0	0	0	0	0	0	0	0	0	0	0	0	0	0	0	0	0	0	0	0	0	0	0	0	0	0	0	0	0
	0.23993	0.25485	0.29366	0.32531	0.31174	0.24845	0.17227	0.12812	0.13383	0.17438	0.22235	0.26206	0.29362	0.31784	0.32817	0.32131	0.30773	0.30555	0.3265	0.36808	0.41247	0.43509	0.42545	0.3968	0.36646	0.33489	0.29439	0.24999	0.21761	0.20136	0.18443	0.14938	0.09941	0.05259	0.021879	0.0074327	0.003628	0.0077717	0.023618	0.059353	0.11969	0.19598	0.26555	0.30605	0.31245	0.29883	0.28313	0.27273	0.26488
	0.80756	0.91542	1.0212	1.0789	1.0498	0.94029	0.8093	0.71879	0.67911	0.65837	0.63527	0.61776	0.61609	0.62736	0.65019	0.69359	0.76486	0.86096	0.97839	1.119	1.2682	1.3735	1.3696	1.2318	1.0009	0.76007	0.59079	0.53326	0.57253	0.66506	0.78686	0.94937	1.1589	1.3703	1.5	1.4862	1.3234	1.0541	0.74893	0.48885	0.33663	0.3076	0.36301	0.44045	0.49919	0.53788	0.57792	0.64196	0.73586
	0	0	1.8163e-05	0.00015208	0.00099169	0.0050362	0.019919	0.061353	0.14718	0.27497	0.40007	0.45336	0.40025	0.27611	0.15321	0.086308	0.10119	0.21357	0.42316	0.67535	0.85443	0.85846	0.69496	0.4835	0.35571	0.35624	0.42503	0.45937	0.40122	0.27514	0.1472	0.061353	0.019919	0.0050362	0.00099169	0.00015208	1.8163e-05	0	0	0	0	0	0	0	0	0	0	0	0
	0	0	0	0	0	0	0	0	0	0	0	0	0	0	0	1.8163e-05	0.00017024	0.0011438	0.0060279	0.024955	0.081272	0.20853	0.42215	0.67504	0.85342	0.85342	0.67504	0.42215	0.20853	0.081272	0.024955	0.0060279	0.0011438	0.00017024	1.8163e-05	0	1.8163e-05	0.00015208	0.00099169	0.0050362	0.019919	0.061372	0.14735	0.27611	0.4061	0.4783	0.48135	0.4835	0.56933
	0	0	0	1.8163e-05	0.00015208	0.0010098	0.0051883	0.020928	0.066542	0.16809	0.34136	0.56719	0.78982	0.94832	1.0083	0.96742	0.85216	0.72038	0.64128	0.64944	0.72842	0.84315	0.9552	1.0016	0.91508	0.69597	0.43222	0.22944	0.14278	0.17215	0.28101	0.40137	0.45451	0.40515	0.29504	0.20952	0.21357	0.31482	0.46662	0.60251	0.68023	0.69498	0.66188	0.60861	0.56985	0.55233	0.51601	0.42228	0.29109
	0	0	0	0	0	0	0	0	0	0	0	0	0	0	0	0	0	0	0	0	0	0	0	0	0	0	0	0	0	0	0	0	0	0	0	0	0	0	0	0	0	0	0	0	0	0	0	0	0
	0	0	0	0	0	0	0	0	0	0	0	0	0	0	0	0	0	0	0	0	0	0	0	0	0	0	0	0	0	0	0	0	0	0	0	0	0	0	0	0	0	0	0	0	0	0	0	0	0
	0	0	0	0	0	0	0	0	0	0	0	0	0	0	0	0	0	0	0	0	0	0	0	0	0	0	0	0	0	0	0	0	0	0	0	0	0	0	0	0	0	0	0	0	0	0	0	0	0
	0	0	0	0	1.2487e-05	0.00010456	0.00068178	0.0034624	0.013694	0.042181	0.10119	0.18905	0.27516	0.31236	0.27851	0.20273	0.14337	0.14337	0.20273	0.27851	0.31236	0.27517	0.18916	0.10187	0.045643	0.027401	0.045747	0.10255	0.19261	0.28876	0.35385	0.37624	0.37808	0.37624	0.35385	0.28875	0.1925	0.10188	0.04239	0.014401	0.0070293	0.015058	0.045747	0.11489	0.23122	0.37624	0.50071	0.5501	0.50071
	0	0	0	0	0	0	0	0	0	0	0	0	0	0	0	0	0	0	0	0	0	0	0	0	0	0	0	0	0	0	0	0	0	0	0	0	0	0	0	0	0	0	0	0	0	0	0	0	0
	0	0	0	0	0	0	0	0	0	0	0	0	0	0	0	0	0	0	0	0	0	0	0	0	0	0	0	0	0	0	0	0	0	0	0	0	0	0	0	0	0	0	0	0	0	0	0	0	0
	0	0	0	0	0	0	0	0	0	0	0	0	0	0	0	0	0	0	0	0	0	0	0	0	0	0	0	0	0	0	0	0	0	0	0	0	0	0	0	0	0	0	0	0	0	0	0	0	0
	0	0	0	0	0	0	0	0	0	0	0	0	0	0	0	0	0	0	0	0	0	0	0	0	0	0	0	0	0	0	0	0	0	0	0	0	0	0	0	0	0	0	0	0	0	0	0	0	0
	0	0	0	0	0	0	0	0	0	0	0	0	0	0	0	0	0	0	0	0	0	0	0	0	0	0	0	0	0	0	0	0	0	0	0	0	0	0	0	0	0	0	0	0	0	0	0	0	0
	0	0	0	0	0	0	0	0	0	0	0	0	0	0	0	0	0	0	0	0	0	0	0	0	0	0	0	0	0	0	0	0	0	0	0	0	0	0	0	0	0	0	0	0	0	0	0	0	0
	0	0	0	0	0	0	0	0	0	0	0	0	0	0	0	0	0	0	0	0	0	0	0	0	0	0	0	0	0	0	0	0	0	0	0	0	0	0	0	0	0	0	0	0	0	0	0	0	0
	0	0	0	0	0	0	0	0	0	0	0	0	0	0	0	0	0	0	0	0	0	0	0	0	0	0	0	0	0	0	0	0	0	0	0	0	0	0	0	0	0	0	0	0	0	0	0	0	0
	0	0	0	0	0	0	0	0	0	0	0	0	0	0	0	0	0	0	0	0	0	0	0	0	0	0	0	0	0	0	0	0	0	0	0	0	0	0	0	0	0	0	0	0	0	0	0	0	0
	0	0	0	0	0	0	0	0	0	0	0	0	0	0	0	0	0	0	0	0	0	0	0	0	0	0	0	0	0	0	0	0	0	0	0	0	0	0	0	0	0	0	0	0	0	0	0	0	0
	0	0	0	0	0	0	0	0	0	0	0	0	0	0	0	0	0	0	0	0	0	0	0	0	0	0	0	0	0	0	0	0	0	0	0	0	0	0	0	0	0	0	0	0	0	0	0	0	0
	0	0	0	0	0	0	0	0	0	0	0	0	0	0	0	0	0	0	0	0	0	0	0	0	0	0	0	0	0	0	0	0	0	0	0	0	0	0	0	0	0	0	0	0	0	0	0	0	0
	0	0	0	0	0	0	0	0	0	0	0	0	0	0	0	0	0	0	0	0	0	0	0	0	0	0	0	0	0	0	0	0	0	0	0	0	0	0	0	0	0	0	0	0	0	0	0	0	0
	1.3498	3.2379	6.0493	8.8016	9.9736	8.8016	6.0493	3.2379	1.3498	0.43821	0.1108	0.021817	0.0033458	0.00039959	0	0	0	0	0	0	0	0	0	0	0	0	0	0	0	0	0	0	0	0	0	0	0	0	0	0	0	0	0	0	0	0	0	0	0
	0	0	0	0	0	0	0	0	0	0	0	0	0	0	0	0	0	0	0	0	0	0	0	0	0	0	0	0	0	0	0	0	0	0	0	0	0	0	0	0	0	0	0	0	0	0	0	0	0
	0	0	0	0	0	0	0	0	0	0	0	0	0	0	0	0	0	0	0	0	0	0	0	0	0	0	0	0	0	0	0	0	0	0	0	0	0	0	0	0	0	0	0	0	0	0	0	0	0
	0	0	0	0	0	0	0	0	0	0	0	0	0	0	0	0	0	0	0	0	0	0	0	0	0	0	0	0	0	0	0	0	0	0	0	0	0	0	0	0	0	0	0	0	0	0	0	0	0
	0	0	0	0	0	0	0	0	0	0	0	0	0	0	0	0	0	0	0	0	0	0	0	0	0	0	0	0	0	0	0	0	0	0	0	0	0	0	0	0	0	0	0	0	0	0	0	0	0
	0	0	0	0	0	0	0	0	0	0	0	0	0	0	0	0	0	0	0	0	0	0	0	0	0	0	0	0	0	0	0	0	0	0	0	0	0	0	0	0	0	0	0	0	0	0	0	0	0
	0	0	0	0	0	0	0	0	0	0	0	0	0	0	0	0	0	0	0	0	0	0	0	0	0	0	0	0	0	0	0	0	0	0	0	0	0	0	0	0	0	0	0	0	0	0	0	0	0
	0	0	0	0	0	9.0817e-06	7.604e-05	0.00049584	0.0025181	0.0099593	0.030677	0.07359	0.13748	0.20004	0.22667	0.20004	0.13748	0.07359	0.030677	0.0099593	0.0025181	0.00049584	7.604e-05	9.0817e-06	0	9.0817e-06	7.604e-05	0.00049584	0.0025181	0.0099593	0.030677	0.07359	0.13748	0.20004	0.22667	0.20004	0.13749	0.073666	0.031182	0.012553	0.012973	0.033691	0.083625	0.16818	0.2737	0.36465	0.40259	0.37411	0.3043
	0	0	0	0	0	0	0	0	0	0	0	0	0	0	0	0	0	0	0	0	0	0	9.0817e-06	7.604e-05	0.00049584	0.0025181	0.0099593	0.030677	0.07359	0.13748	0.20004	0.22667	0.20004	0.13748	0.07359	0.030677	0.0099593	0.0025181	0.00049584	7.604e-05	9.0817e-06	0	0	0	0	0	0	0	0
	1.6198	1.5538	1.4184	1.2901	1.2489	1.309	1.4105	1.4808	1.4908	1.4503	1.381	1.313	1.2851	1.3304	1.4694	1.7065	1.9968	2.2206	2.2526	2.0797	1.8136	1.5778	1.419	1.332	1.3088	1.3337	1.3705	1.3918	1.4067	1.4391	1.486	1.5134	1.4964	1.457	1.4415	1.4546	1.4463	1.379	1.2843	1.2338	1.2596	1.3118	1.3011	1.1827	0.98958	0.79506	0.66198	0.61765	0.65765
	0	0	0	0	0	0	0	0	0	0	0	0	0	0	0	0	0	0	0	0	0	0	0	0	0	0	0	0	0	0	0	0	0	0	0	0	0	0	0	0	0	0	0	0	0	0	0	0	0
	0.0027271	0.01385	0.054776	0.16872	0.40474	0.75616	1.1002	1.2467	1.1002	0.75616	0.40474	0.16872	0.054776	0.01385	0.0027271	0.00041822	4.9949e-05	4.9949e-05	0.00041822	0.0027271	0.01385	0.054776	0.16872	0.40474	0.75616	1.1002	1.2467	1.1002	0.75616	0.40474	0.16872	0.054776	0.01385	0.0027271	0.00041822	4.9949e-05	0	0	0	0	0	0	0	0	0	0	0	0	0
	1.1002	0.75616	0.40474	0.16872	0.054776	0.01385	0.0027271	0.00041822	4.9949e-05	0	0	0	0	0	0	0	0	0	0	0	0	0	0	0	0	0	0	0	0	0	0	0	0	0	0	0	0	0	0	0	0	0	0	0	0	0	0	0	0
	0	0	0	0	0	0	0	0	0	0	0	0	0	0	0	0	0	0	0	0	0	0	0	0	0	0	0	0	0	0	0	0	0	0	0	0	0	0	0	0	0	0	0	0	0	0	0	0	0
	0	0	0	0	0	0	0	0	0	0	0	0	0	0	0	0	0	0	0	0	0	0	0	0	0	0	0	0	0	0	0	0	0	0	0	0	0	0	0	0	0	0	0	0	0	0	0	0	0
	0	0	0	0	0	0	0	0	0	0	0	0	0	0	0	0	0	0	0	0	0	0	0	0	0	0	0	0	0	0	0	0	0	0	0	0	0	0	0	0	0	0	0	0	0	0	0	0	0
	0	0	0	0	0	0	0	0	0	0	0	0	0	0	0	0	0	0	0	0	0	0	0	0	0	0	0	0	0	0	0	0	0	0	0	0	0	0	0	0	0	0	0	0	0	0	0	0	0
Right panel
Baseline coupled with PL5	0	0	0	0	0	0	0.38298	0.81818	1.9545	0	0	0	0.75	0.75	0.12903
Baseline others	0	0	0	0	0	0	0.19355	0.77419	0.090909	0.27273	0.54545	0	0	0	0.1875	0	0	0	0	0	0	0	0	0	0	0	0	0	0	0	0	0	0	0	0	0.13636	0.045455	1.2273	0	0.25	0	0	0	0	0
Freeze coupled witn PL5	0	0	0	0	0	0	0.29787	0.77273	2	0	0	0.25	0	0.25	0.032258
Freeze non-coupled	0	0	0	0	0.032258	0.032258	0.19355	0.83871	0.090909	0.18182	0.63636	0	0	0	0.125	0	0	0	0	0	0	0	0	0	0	0	0	0	0	0	0.083333	0	0	0	0	0.22727	0	1.7273	0	0	0	0	0	0	0
[truncated: 102 more columns]
