# Supplementary material for: De novo inter-regional coactivations of preconfigured local ensembles support memory
Source: Nat Commun. 2022 Mar 11;13:1272. doi: 10.1038/s41467-022-28929-x (PMC8917150; doi:10.1038/s41467-022-28929-x)
Supplement: Supplementary file 6 — Source Data [file 41467_2022_28929_MOESM6_ESM.zip › SourceData/supplementary_fig23.csv]

Supplementary Fig. 23
Baseline session cue presentation
BLA-PL5	N.S.	N.S.	N.S.	N.S.	N.S.	N.S.	N.S.	N.S.	N.S.
vCA1-PL5	N.S.	N.S.	N.S.	N.S.	N.S.	N.S.
Post-cond homecage awake immobile
BLA-PL5	N.S.	N.S.	N.S.	N.S.	N.S.	N.S.	N.S.	N.S.	N.S.
vCA1-PL5	N.S.	N.S.	N.S.	N.S.	N.S.	N.S.
