# Supplementary material for: De novo inter-regional coactivations of preconfigured local ensembles support memory
Source: Nat Commun. 2022 Mar 11;13:1272. doi: 10.1038/s41467-022-28929-x (PMC8917150; doi:10.1038/s41467-022-28929-x)
Supplement: Supplementary file 6 — Source Data [file 41467_2022_28929_MOESM6_ESM.zip › SourceData/supplementary_fig08_e.csv]

Supplementary Fig. 8e
BLA-PL5
Baseline	-0.021186	-0.019768	-0.01608	-0.014028	-0.01367	-0.013587	-0.013039	-0.012848	-0.012781	-0.012651	-0.012397	-0.012228	-0.012091	-0.011907	-0.011895	-0.01181	-0.011702	-0.011589	-0.011578	-0.011575	-0.011546	-0.01143	-0.011003	-0.010974	-0.010927	-0.010896	-0.010768	-0.010691	-0.01056	-0.01055	-0.010527	-0.0105	-0.010481	-0.01028	-0.010099	-0.0099641	-0.0099613	-0.0099478	-0.0098813	-0.0097984	-0.0097344	-0.0096911	-0.0095252	-0.0094	-0.0091675	-0.0090464	-0.0088269	-0.0087653	-0.0085904
Conditioning	-0.051736	-0.050164	-0.036757	-0.026968	-0.025359	-0.025021	-0.025016	-0.023789	-0.023312	-0.022737	-0.021524	-0.019919	-0.01968	-0.019285	-0.018959	-0.01827	-0.017889	-0.017401	-0.017135	-0.016981	-0.016636	-0.016563	-0.01587	-0.014963	-0.014899	-0.014887	-0.014767	-0.014758	-0.014276	-0.014208	-0.014128	-0.014078	-0.014076	-0.013597	-0.013282	-0.013163	-0.013089	-0.012974	-0.012937	-0.012617	-0.012571	-0.012547	-0.01158	-0.011522	-0.010956	-0.010705	-0.010283	-0.01009	-0.010065
vCA1-PL5
Baseline	-0.015548	-0.015369	-0.013748	-0.012691	-0.01241	-0.012157	-0.012141	-0.011686	-0.011196	-0.010831	-0.010619	-0.010451	-0.010257	-0.010221	-0.010205	-0.0098816	-0.009811	-0.0097204	-0.0096941	-0.009678	-0.0096748	-0.009618	-0.0096038	-0.0095895	-0.0095873	-0.009358	-0.0091138	-0.0090522	-0.0090008	-0.0089716	-0.0088941	-0.0087458	-0.0086428	-0.0085038	-0.0084973	-0.0084613	-0.0084333	-0.0083957	-0.0083912	-0.0083834	-0.0082306	-0.0082045	-0.0081347	-0.0080317	-0.0079533	-0.0079523	-0.0079025	-0.0077481	-0.0076932
Conditioning	-0.027674	-0.027324	-0.025202	-0.02346	-0.022077	-0.018872	-0.017249	-0.01659	-0.016243	-0.016179	-0.016137	-0.014391	-0.014362	-0.014169	-0.013846	-0.013754	-0.01359	-0.013555	-0.013327	-0.012978	-0.012946	-0.01284	-0.012766	-0.012756	-0.012737	-0.012554	-0.012487	-0.012225	-0.012023	-0.012008	-0.011998	-0.011983	-0.011799	-0.011724	-0.011293	-0.011281	-0.011218	-0.011217	-0.011154	-0.011129	-0.011092	-0.011075	-0.010894	-0.010876	-0.010839	-0.010818	-0.010815	-0.010738	-0.010731
[truncated: 440 more columns]
